# Supplementary material for: Diversely evolved xibalbin variants from remipede venom inhibit potassium channels and activate PKA-II and Erk1/2 signaling
Source: BMC Biol. 2024 Jul 29;22:164. doi: 10.1186/s12915-024-01955-5 (PMC11288129; doi:10.1186/s12915-024-01955-5)
Supplement: Supplementary file 2 — Additional file 2: Table S1. Individual data values of all electrophysiological experiments. [file 12915_2024_1955_MOESM2_ESM.xlsx]

## Sheet: Inhibition data
Xibalbin 1
Shaker	Kv1.1	Kv1.3	Kv1.4	Kv2.1	Kv1.2	Kv3.1	Kv11.1	Kv1.6	Kv10.1	Kv4.2	Nav1.2	Nav1.4	Nav1.5	Nav1.6	BgNav	Cav3.1	Cav3.2	Cav3.3
0	76.25	59.4737	0	0	52.7638	0	0	80.8475	0	0		25.4098	20.8236	9.42623	10.1205	0	0	0
0	66.187	65.4213	0	0	47.5655	0	0	59.6674	0	0	14.9874	12.8415	26.8913	4.46927	7.66332	0	0	0
0	76.1765	60.5932	0	0	48.152	0	0	81.7638	0	0	17.0825	35.124	28.3451	4.16667	7.58145	0	0	0
0	75.256	62.345	0	0	46.0126	0	0	80.2	0	0	26.2997	13.8282	28.2347	4.86726	7.58145	0	0	0
Xib13
Shaker	Kv1.1	Kv1.3	Kv1.4	Kv2.1	Kv1.2	Kv3.1	Kv11.1	Kv1.6	Kv10.1	Kv4.2	Nav1.2	Nav1.4	Nav1.5	Nav1.6	BgNav	Cav3.1	Cav3.2	Cav3.3
0	83.4061	61.167	0	0	58.5729	0	0	81.1927	0	0	10.475	12.3348	34.1421	10.4545	51.6583	0	0	0
0	86.7479	57.8411	0	0	71.2796	0	0	87.8354	0	0	16.2791	15.7526	30.602	8.39161	40.6066	0	0	0
0	85.0103	41.4	0	0	77.9395	0	0	79.8985	0	0	13.1376	18.6362	29.7159	12.766	30.9417	0	0	0
0	83.0967	53.4495	0	0		0	0		0	0	22.6374	14.5523	18.4989	11.1675	44.1685	0	0	0
Xib2a
Shaker	Kv1.1	Kv1.3	Kv1.4	Kv2.1	Kv1.2	Kv3.1	Kv11.1	Kv1.6	Kv10.1	Kv4.2	Nav1.2	Nav1.4	Nav1.5	Nav1.6	BgNav	Cav3.1	Cav3.2	Cav3.3
0	22.1399	34.62	0	0	17.2669	0	0	0	0	0	0	12.3348	0	0	0	0	0	0
0	17.7813	46.65	0	0	42.0183	0	0	73.6111	0	0	0	7.05882	0	0	0	0	0	0
0	21.5562	35.2215	0	0	30.7692	0	0	85.923	0	0	0	10.081	0	0	0	0	0	0
0	19.1121	45.5225	0	0		0	0	60	0	0	0	9.19298	0	0	0	0	0	0
Xib2b
Shaker	Kv1.1	Kv1.3	Kv1.4	Kv2.1	Kv1.2	Kv3.1	Kv11.1	Kv1.6	Kv10.1	Kv4.2	Nav1.2	Nav1.4	Nav1.5	Nav1.6	BgNav	Cav3.1	Cav3.2	Cav3.3
0	8.25826	23.384	0	0	46.0154	0	0	69.8895	0	0	0	0	0	0	0	0	0	0
0	9.22787	31.0322	0	0	45.364	0	0	83.3735	0	0	0	0	0	0	0	0	0	0
0	7.8	31.0619	0	0	49.6644	0	0	74.4246	0	0	0	0	0	0	0	0	0	0
0	9.72246		0	0		0	0		0	0	0	0	0	0	0	0	0	0

## Sheet: Xib1, BgNav
Voltage (mV)	Actv Ctrl	Inactv Ctrl	Actv Toxin	Inactv Toxin		Voltage (mV)	Actv Ctrl	Inactv Ctrl	Actv Toxin	Inactv Toxin		Voltage (mV)	Actv Ctrl	Inactv Ctrl	Actv Toxin	Inactv Toxin		Voltage (mV)	Actv Ctrl	Inactv Ctrl	Actv Toxin	Inactv Toxin
-90	0	1	0	1		-90	0	1	0	1		-90	0	1	0	1		-90	0	1	0	1
-85	0	0.99667	0	1		-85	0	1	0	0.98899		-85	0	1	0	0.97442		-85	0	1	0	1
-80	0	0.99333	0	0.99762		-80	0	1	0	0.97876		-80	0	1	0	0.97442		-80	0	1	0	1
-75	0	0.99583	0	0.99525		-75	0	1	0	0.97876		-75	0	1	0	0.97442		-75	0	1	0	1
-70	0	0.98917	0	0.98496		-70	0	1	0	0.97876		-70	0	0.9712	0	0.96675		-70	0	1	0	0.98158
-65	0	0.97917	0	0.981		-65	0	1	0	0.98348		-65	0	0.9712	0	0.92072		-65	0	0.98954	0	0.97368
-60	0	0.94833	0	0.93587		-60	0	0.98319	0	0.94493		-60	0	0.94764	0	0.83887		-60	0	0.9477	0	0.93487
-55	0	0.8675	0	0.86619		-55	0	0.90476	0	0.8631		-55	0	0.82199	0	0.65217		-55	0	0.86192	0	0.85329
-50	0	0.695	0	0.73872		-50	0.00477	0.73109	0	0.68214		-50	0	0.61518	0	0.46547		-50	0	0.65132	0	0.68684
-45	0	0.445	0	0.49881		-45	0.0143	0.46405	0.00233	0.4225		-45	0.01914	0.37958	0.03046	0.25064		-45	0.02704	0.37866	0.0266	0.41974
-40	0.02534	0.225	0.00563	0.28187		-40	0.03574	0.2381	0.03735	0.20614		-40	0.05024	0.18325	0.08629	0.15857		-40	0.08616	0.18968	0.04987	0.20658
-35	0.07284	0.095	0.04601	0.0966		-35	0.10167	0.11204	0.07626	0.0952		-35	0.11483	0.08115	0.17766	0.03069		-35	0.19371	0.08508	0.12965	0.09211
-30	0.22249	0.04667	0.11174	0.01742		-30	0.27164	0.05042	0.19533	0.04799		-30	0.29187	0.0733	0.36294	-0.00256		-30	0.45849	0.04672	0.31051	0.05
-25	0.47823	0.02417	0.27606	0		-25	0.55759	0.04202	0.43735	0.04091		-25	0.53349	0.04188	0.60406	0		-25	0.73836	0.04045	0.6117	0.03026
-20	0.54949	0.01083	0.53052	0		-20	0.81176	0.02614	0.72763	0.02124		-20	0.7823	0.00785	0.82995	0		-20	0.89937	0.01883	0.8238	0.02434
-15	0.92795	0.00833	0.81221	0		-15	0.95473	0.02614	0.9214	0		-15	0.93062	0	0.94416	0		-15	0.97484	0.01464	0.93551	0.02039
-10	0.99683	0.00583	0.93709	0		-10	0.99126	0.00934	0.99689	0		-10	1	0	1	0		-10	0.99748	0.00209	1	0
-5	1	0	1	0		-5	1	0	1	0		-5	1	0	1	0		-5	1	0	1	0
0	1	0	1	0		0	1	0	1	0		0	1	0	1	0		0	1	0	1	0
5	1	0	1	0		5	1	0	1	0		5	1	0	1	0		5	1	0	1	0
10	1	0	1	0		10	1	0	1	0		10	1	0	1	0		10	1	0	1	0
15	1	0	1	0		15	1	0	1	0		15	1	0	1	0		15	1	0	1	0
20	1	0	1	0		20	1	0	1	0		20	1	0	1	0		20	1	0	1	0
25	1	0	1	0		25	1	0	1	0		25	1	0	1	0		25	1	0	1	0
30	1	0	1	0		30	1	0	1	0		30	1	0	1	0		30	1	0	1	0
35	1	0	1	0		35	1	0	1	0		35	1	0	1	0		35	1	0	1	0
40	1	0	1	0		40	1	0	1	0		40	1	0	1	0		40	1	0	1	0

## Sheet: Xib1, Nav1.2
Voltage (mV)	Actv Ctrl	Inactv Ctrl	Actv Toxin	Inactv Toxin		Voltage (mV)	Actv Ctrl	Inactv Ctrl	Actv Toxin	Inactv Toxin		Voltage (mV)	Actv Ctrl	Inactv Ctrl	Actv Toxin	Inactv Toxin		Voltage (mV)	Actv Ctrl	Inactv Ctrl	Actv Toxin	Inactv Toxin
-90	0	1	0	1		-90	0	1	0	1		-90	0	1	0	1		-90	0	1	0	1
-85	0	1	0	0.99452		-85	0	1	0	0.96456		-85	0	1	0	1		-85	0	1	0	0.95488
-80	0	1	0	0.98563		-80	0	0.99796	0	0.92911		-80	0	1	0	0.93204		-80	0	1	0	0.91121
-75	0	1	0	0.98152		-75	0	0.98569	0	0.92911		-75	0	1	0	0.87379		-75	0	1	0	0.89229
-70	0	1	0	0.95414		-70	0	0.97342	0	0.90127		-70	0	0.9586	0	0.83981		-70	0	1	0	0.76856
-65	0	0.9882	0	0.91239		-65	0	0.9591	0	0.8557		-65	0	0.92675	0	0.74272		-65	0	0.97952	0	0.69287
-60	0	0.95281	0	0.84257		-60	0	0.91411	0	0.76962		-60	0	0.73885	0	0.59223		-60	0	0.9215	0	0.47016
-55	0	0.8775	0	0.72964		-55	0	0.78732	0	0.50633		-55	0	0.63376	0	0.47573		-55	0	0.77986	0	0.28093
-50	0	0.72868	0	0.53183		-50	0	0.61759	0	0.36962		-50	0	0.52548	0	0.25728		-50	0	0.60922	0	0.07278
-45	0	0.5245	0	0.37782		-45	0	0.48875	0	0.16962		-45	0	0.35669	0	0.13107		-45	0	0.43857	0	0
-40	0	0.35662	0	0.22382		-40	0	0.36605	0	0.02532		-40	0.0944	0.26752	0	0.05825		-40	0	0.30034	0	0
-35	0	0.22414	0	0.15469		-35	0.04372	0.2454	0	0		-35	0.15929	0.13057	0	0.01456		-35	0.05959	0.18771	0.03112	0
-30	0.05646	0.14519	0.03495	0.08761		-30	0.102	0.12065	0	0		-30	0.27139	0.10828	0.09859	0		-30	0.14508	0.0785	0.21992	0
-25	0.13373	0.05535	0.12696	0.02806		-25	0.26594	0.04294	0.03719	0		-25	0.53097	0.02866	0.32394	0		-25	0.35363	0.03925	0.50622	0
-20	0.37147	0	0.31669	0		-20	0.53916	0	0.21074	0		-20	0.76401	0	0.64789	0		-20	0.58808	0.0273	0.77593	0
-15	0.75186	0	0.59486	0		-15	0.75046	0	0.57851	0		-15	0.90855	0	0.79577	0		-15	0.79404	0	0.81743	0
-10	0.96508	0	0.84094	0		-10	0.89435	0	0.79339	0		-10	0.94985	0	0.88028	0		-10	0.93523	0	0.85477	0
-5	1	0	0.94936	0		-5	0.95082	0	1	0		-5	1	0	1	0		-5	0.96114	0	1	0
0	1	0	1	0		0	1	0	1	0		0	1	0	1	0		0	1	0	1	0
5	1	0	1	0		5	1	0	1	0		5	1	0	1	0		5	1	0	1	0
10	1	0	1	0		10	1	0	1	0		10	1	0	1	0		10	1	0	1	0
15	1	0	1	0		15	1	0	1	0		15	1	0	1	0		15	1	0	1	0
20	1	0	1	0		20	1	0	1	0		20	1	0	1	0		20	1	0	1	0
25	1	0	1	0		25	1	0	1	0		25	1	0	1	0		25	1	0	1	0
30	1	0	1	0		30	1	0	1	0		30	1	0	1	0		30	1	0	1	0
35	1	0	1	0		35	1	0	1	0		35	1	0	1	0		35	1	0	1	0
40	1	0	1	0		40	1	0	1	0		40	1	0	1	0		40	1	0	1	0

## Sheet: Xib1, Nav1.4
Voltage (mV)	Actv Ctrl	Inactv Ctrl	Actv Toxin	Inactv Toxin		Voltage (mV)	Actv Ctrl	Inactv Ctrl	Actv Toxin	Inactv Toxin		Voltage (mV)	Actv Ctrl	Inactv Ctrl	Actv Toxin	Inactv Toxin
-90	0	1	0	1		-90	0	1	0	1		-90	0	1	0	1
-85	0	1	0	1		-85	0	1	0	1		-85	0	1	0	1
-80	0	1	0	0.97192		-80	0	1	0	0.97516		-80	0	1	0	1
-75	0	1	0	0.96724		-75	0	1	0	0.93789		-75	0	1	0	1
-70	0	0.99271	0	0.95476		-70	0	0.98925	0	0.91925		-70	0	1	0	0.97963
-65	0	0.99125	0	0.93136		-65	0	0.98065	0	0.90373		-65	0	0.97765	0	0.95756
-60	0	0.95627	0	0.86895		-60	0	1.0086	0	0.90373		-60	0	0.95976	0	0.91851
-55	0	0.8586	0	0.72387		-55	0	0.90323	0	0.8354		-55	0	0.92399	0	0.78778
-50	0	0.70845	0	0.5663		-50	0	0.83011	0	0.71118		-50	0	0.76602	0	0.62139
-45	0	0.50729	0	0.37598		-45	0	0.64516	0	0.49379		-45	0	0.56632	0	0.42954
-40	0.00812	0.3688	0	0.29329		-40	0	0.42796	0	0.32298		-40	0.02707	0.39791	0	0.29542
-35	0.03248	0.27259	0.0301	0.21061		-35	0.02444	0.29892	0	0.21429		-35	0.02991	0.28167	0.03825	0.20204
-30	0.06631	0.17201	0.08361	0.11232		-30	0.04277	0.1957	0.02602	0.11491		-30	0.02991	0.19523	0.05829	0.12394
-25	0.17321	0.09329	0.23244	0.05772		-25	0.11202	0.11398	0.0632	0.03416		-25	0.04416	0.08048	0.14572	0.03056
-20	0.38024	0.03936	0.4398	0		-20	0.2444	0.03011	0.18587	0		-20	0.11254	0.04024	0.34244	0
-15	0.67388	0.00875	0.70067	0		-15	0.50305	0	0.39405	0		-15	0.2906	0	0.62295	0
-10	0.89445	0	0.91137	0		-10	0.71487	0	0.62454	0		-10	0.61254	0	0.81421	0
-5	0.96482	0	0.99666	0		-5	0.86354	0	0.78067	0		-5	0.83618	0	0.95993	0
0	1	0	1	0		0	0.98778	0	0.97398	0		0	0.94444	0	0.98361	0
5	1	0	1	0		5	1	0	0.99628	0		5	1	0	1	0
10	1	0	1	0		10	1	0	1	0		10	1	0	1	0
15	1	0	1	0		15	1	0	1	0		15	1	0	1	0
20	1	0	1	0		20	1	0	1	0		20	1	0	1	0
25	1	0	1	0		25	1	0	1	0		25	1	0	1	0
30	1	0	1	0		30	1	0	1	0		30	1	0	1	0
35	1	0	1	0		35	1	0	1	0		35	1	0	1	0
40	1	0	1	0		40	1	0	1	0		40	1	0	1	0

## Sheet: Xib1, Nav1.5
Voltage (mV)	Actv Ctrl	Inactv Ctrl	Actv Toxin	Inactv Toxin		Voltage (mV)	Actv Ctrl	Inactv Ctrl	Actv Toxin	Inactv Toxin		Voltage (mV)	Actv Ctrl	Inactv Ctrl	Actv Toxin	Inactv Toxin		Voltage (mV)	Actv Ctrl	Inactv Ctrl	Actv Toxin	Inactv Toxin
-90	0	1	0	1		-90	0	1	0	1		-90	0	1	0	1		-90	0	1	0	1
-85	0	0.97961	0	0.98883		-85	0	1	0	0.98667		-85	0	1	0	1		-85	0	1	0	1
-80	0	0.9781	0	0.97114		-80	0	1	0	0.9819		-80	0	0.98633	0	1		-80	0	0.99185	0	0.99248
-75	0	0.92825	0	0.88454		-75	0	0.971	0	0.96667		-75	0	0.98405	0	0.98575		-75	0	0.92228	0	0.97682
-70	0	0.78399	0	0.80633		-70	0	0.91388	0	0.93524		-70	0	0.89977	0	0.86223		-70	0	0.89076	0	0.94048
-65	0	0.58912	0.000883392	0.64525		-65	0	0.79613	0	0.85143		-65	0	0.73121	0	0.75772		-65	0	0.78804	0	0.86028
-60	0	0.39577	0.00265	0.47207		-60	0	0.6239	0	0.70381		-60	0	0.62642	0.00937	0.63658		-60	0	0.66522	0	0.71115
-55	0	0.24471	0.00795	0.32123		-55	0	0.48506	0	0.55905		-55	0	0.50342	0.00937	0.48931		-55	0.01357	0.50489	0	0.58145
-50	0.00445	0.179	0.0106	0.19088		-50	0.00407	0.36204	0	0.35714		-50	0.01377	0.34169	0.02108	0.36342		-50	0.01611	0.37826	0	0.44549
-45	0.04262	0.09441	0.03445	0.1378		-45	0.03055	0.24077	0	0.21714		-45	0.03787	0.24829	0.0281	0.27316		-45	0.02204	0.25435	0.0012	0.30576
-40	0.13613	0.03927	0.05565	0.07449		-40	0.05567	0.13533	0.00296	0.14095		-40	0.09466	0.14351	0.04215	0.12827		-40	0.05765	0.12065	0.00779	0.21241
-35	0.32634	0.02417	0.17226	0.03724		-35	0.1799	0.06415	0.04536	0.04667		-35	0.18933	0.06834	0.13817	0.04276		-35	0.16702	0.05	0.05392	0.08835
-30	0.63677	0.000755287	0.34541	0		-30	0.42702	0.00351	0.10552	0		-30	0.3821	0.02506	0.24356	0		-30	0.38406	0.01033	0.15518	0.03133
-25	0.84415	0	0.61572	0		-25	0.72098	0	0.27416	0		-25	0.59897	0	0.45199	0		-25	0.688	0	0.34212	0.000626566
-20	0.95293	0	0.81625	0		-20	0.97352	0	0.54142	0		-20	0.81411	0	0.66979	0		-20	0.88766	0	0.58718	0
-15	1	0	0.95583	0		-15	1	0	0.80966	0		-15	0.93115	0	0.88525	0		-15	0.98898	0	0.84122	0
-10	1	0	1	0		-10	1	0	0.91815	0		-10	1	0	0.98829	0		-10	1	0	0.97124	0
-5	1	0	1	0		-5	1	0	1	0		-5	1	0	1	0		-5	1	0	1	0
0	1	0	1	0		0	1	0	1	0		0	1	0	1	0		0	1	0	1	0
5	1	0	1	0		5	1	0	1	0		5	1	0	1	0		5	1	0	1	0
10	1	0	1	0		10	1	0	1	0		10	1	0	1	0		10	1	0	1	0
15	1	0	1	0		15	1	0	1	0		15	1	0	1	0		15	1	0	1	0
20	1	0	1	0		20	1	0	1	0		20	1	0	1	0		20	1	0	1	0
25	1	0	1	0		25	1	0	1	0		25	1	0	1	0		25	1	0	1	0
30	1	0	1	0		30	1	0	1	0		30	1	0	1	0		30	1	0	1	0
35	1	0	1	0		35	1	0	1	0		35	1	0	1	0		35	1	0	1	0
40	1	0	1	0		40	1	0	1	0		40	1	0	1	0		40	1	0	1	0

## Sheet: Xib1, Nav1.6
Voltage (mV)	Actv Ctrl	Inactv Ctrl	Actv Toxin	Inactv Toxin		Voltage (mV)	Actv Ctrl	Inactv Ctrl	Actv Toxin	Inactv Toxin		Voltage (mV)	Actv Ctrl	Inactv Ctrl	Actv Toxin	Inactv Toxin		Voltage (mV)	Actv Ctrl	Inactv Ctrl	Actv Toxin	Inactv Toxin
-90	0	1	0	1		-90	0	1	0	1		-90	0	1	0	1		-90	0	1	0	1
-85	0	1	0	0.99532		-85	0	1	0	1		-85	0	1	0	1		-85	0	1	0	0.96329
-80	0	1	0	0.97192		-80	0	1	0	0.96685		-80	0	1	0	0.99786		-80	0	1	0	0.95448
-75	0	1	0	0.94696		-75	0	1	0	0.92818		-75	0	1	0	0.96795		-75	0	0.97035	0	0.94273
-70	0	0.97701	0	0.92356		-70	0	0.94619	0	0.89319		-70	0	0.94805	0	0.86966		-70	0	0.95552	0	0.92364
-65	0	0.95402	0	0.84399		-65	0	0.82511	0	0.82873		-65	0	0.77273	0	0.74359		-65	0	0.88468	0	0.82966
-60	0	0.867	0	0.73167		-60	0	0.66368	0	0.66298		-60	0	0.62771	0	0.54701		-60	0	0.72982	0	0.68722
-55	0	0.66502	0	0.52886		-55	0	0.50673	0	0.46409		-55	0	0.44156	0	0.43162		-55	0	0.55684	0	0.50367
-50	0	0.48768	0	0.33697		-50	0	0.34529	0	0.32781		-50	0.03647	0.31602	0.03112	0.3141		-50	0.02671	0.41186	0	0.36564
-45	0.00428	0.35468	0	0.18877		-45	0.05263	0.27354	0.02985	0.2302		-45	0.0499	0.27706	0.06432	0.19017		-45	0.03858	0.32125	0.03609	0.26872
-40	0.01284	0.2381	0	0.10296		-40	0.07797	0.19955	0.07463	0.15654		-40	0.07294	0.1645	0.07884	0.10684		-40	0.0638	0.21746	0.04662	0.19236
-35	0.0699	0.14778	0.03231	0.02028		-35	0.1423	0.10314	0.1306	0.09576		-35	0.14971	0.11905	0.1473	0.05983		-35	0.13501	0.14168	0.10677	0.12041
-30	0.1398	0.09031	0.12154	0		-30	0.29825	0.07623	0.29104	0.04972		-30	0.27255	0.03896	0.29046	0.03205		-30	0.28042	0.0659	0.24361	0.06755
-25	0.301	0.05255	0.27231	0		-25	0.51072	0.01345	0.50187	0		-25	0.47217	0.03247	0.54357	0		-25	0.47033	0.04778	0.4406	0
-20	0.51498	0.04105	0.49231	0		-20	0.70175	0	0.74627	0		-20	0.65835	0	0.73029	0		-20	0.67953	0	0.64361	0
-15	0.73181	0.02463	0.7	0		-15	0.84211	0	0.88806	0		-15	0.8215	0	0.88382	0		-15	0.82344	0	0.85113	0
-10	0.86163	0	0.84769	0		-10	0.95127	0	0.97388	0		-10	0.96545	0	0.99378	0		-10	0.94659	0	0.93684	0
-5	0.96576	0	0.94308	0		-5	0.9961	0	1	0		-5	0.97697	0	1	0		-5	1	0	1	0
0	1	0	1	0		0	1	0	1	0		0	1	0	1	0		0	1	0	1	0
5	1	0	1	0		5	1	0	1	0		5	1	0	1	0		5	1	0	1	0
10	1	0	1	0		10	1	0	1	0		10	1	0	1	0		10	1	0	1	0
15	1	0	1	0		15	1	0	1	0		15	1	0	1	0		15	1	0	1	0
20	1	0	1	0		20	1	0	1	0		20	1	0	1	0		20	1	0	1	0
25	1	0	1	0		25	1	0	1	0		25	1	0	1	0		25	1	0	1	0
30	1	0	1	0		30	1	0	1	0		30	1	0	1	0		30	1	0	1	0
35	1	0	1	0		35	1	0	1	0		35	1	0	1	0		35	1	0	1	0
40	1	0	1	0		40	1	0	1	0		40	1	0	1	0		40	1	0	1	0

## Sheet: Xib13, BgNav
Voltage (mV)	Actv Ctrl	Inactv Ctrl	Actv Toxin	Inactv Toxin		Voltage (mV)	Actv Ctrl	Inactv Ctrl	Actv Toxin	Inactv Toxin		Voltage (mV)	Actv Ctrl	Inactv Ctrl	Actv Toxin	Inactv Toxin		Voltage (mV)	Actv Ctrl	Inactv Ctrl	Actv Toxin	Inactv Toxin
-90	0	1	0	1		-90	0	1	0	1		-90	0	1	0	1		-90	0	1	0	1
-85	0	1	0	0.98943		-85	0	1	0	0.99106		-85	0	1	0	1		-85	0	1	0	0.99861
-80	0	1	0	0.95137		-80	0	1	0	0.97765		-80	0	1	0	1		-80	0	1	0	0.96245
-75	0	1	0	0.92812		-75	0	0.99057	0	0.94635		-75	0	1	0	0.98013		-75	0	1	0	0.94576
-70	0	1	0	0.89641		-70	0	0.98963	0	0.91803		-70	0	1	0	0.93046		-70	0	1	0	0.94576
-65	0	0.96004	0	0.89641		-65	0	0.92083	0	0.87779		-65	0	0.95755	0	0.90728		-65	0	0.97186	0	0.88734
-60	0	0.87213	0	0.85624		-60	0	0.77757	0	0.73174		-60	0	0.92217	0	0.90728		-60	0	0.93891	0	0.87344
-55	0	0.67732	0	0.72939		-55	0	0.4901	0	0.56781		-55	0	0.8066	0	0.76821		-55	0	0.84325	0	0.76217
-50	0.02603	0.43856	0	0.52643		-50	0	0.24411	0	0.31595		-50	0	0.54717	0	0.54636		-50	0	0.64871	0	0.58971
-45	0.0386	0.21079	0	0.29175		-45	0.03331	0.09237	0.01858	0.1386		-45	0.00655	0.28066	0	0.31457		-45	0	0.36334	0	0.39221
-40	0.10144	0.09491	0	0.12896		-40	0.08521	0.04807	0.03547	0.04024		-40	0.04585	0.12972	0.02091	0.17219		-40	0.02751	0.13183	0	0.17385
-35	0.24955	0.06693	0	0		-35	0.20604	0.02074	0.10811	0		-35	0.131	0.01415	0.08362	0.07947		-35	0.11417	0.00804	0.03025	0.05563
-30	0.44434	0.03696	0.09259	0		-30	0.46088	0	0.22466	0		-30	0.27948	0	0.12892	0.00993		-30	0.3205	0	0.07395	0
-25	0.69479	0.00999	0.20602	0		-25	0.7165	0	0.3902	0		-25	0.4738	0	0.32056	0		-25	0.65062	0	0.1916	0
-20	0.86535	0	0.40972	0		-20	0.89388	0	0.64358	0		-20	0.70306	0	0.53659	0		-20	0.89409	0	0.40672	0
-15	0.97217	0	0.59259	0		-15	0.97599	0	0.79392	0		-15	0.84934	0	0.75958	0		-15	0.99931	0	0.70756	0
-10	1	0	0.76389	0		-10	1	0	0.94764	0		-10	0.95633	0	0.86063	0		-10	1	0	0.82689	0
-5	1	0	0.83565	0		-5	1	0	0.97128	0		-5	1	0	0.97909	0		-5	1	0	0.97647	0
0	1	0	0.9537	0		0	1	0	1	0		0	1	0	1	0		0	1	0	1	0
5	1	0	1	0		5	1	0	1	0		5	1	0	1	0		5	1	0	1	0
10	1	0	1	0		10	1	0	1	0		10	1	0	1	0		10	1	0	1	0
15	1	0	1	0		15	1	0	1	0		15	1	0	1	0		15	1	0	1	0
20	1	0	1	0		20	1	0	1	0		20	1	0	1	0		20	1	0	1	0
25	1	0	1	0		25	1	0	1	0		25	1	0	1	0		25	1	0	1	0
30	1	0	1	0		30	1	0	1	0		30	1	0	1	0		30	1	0	1	0
35	1	0	1	0		35	1	0	1	0		35	1	0	1	0		35	1	0	1	0
40	1	0	1	0		40	1	0	1	0		40	1	0	1	0		40	1	0	1	0

## Sheet: Xib13, Nav1.2
Voltage (mV)	Actv Ctrl	Inactv Ctrl	Actv Toxin	Inactv Toxin		Voltage (mV)	Actv Ctrl	Inactv Ctrl	Actv Toxin	Inactv Toxin		Voltage (mV)	Actv Ctrl	Inactv Ctrl	Actv Toxin	Inactv Toxin		Voltage (mV)	Actv Ctrl	Inactv Ctrl	Actv Toxin	Inactv Toxin
-90	0	1	0	1		-90	0	1	0	1		-90	0	1	0	1		-90	0	1	0	1
-85	0	0.96886	0	0.9882		-85	0	0.98745	0	1		-85	0	0.98681	0	0.99007		-85	0	0.99227	0	0.95739
-80	0	0.96154	0	0.9882		-80	0	0.97992	0	0.99536		-80	0	0.92747	0	0.97517		-80	0	0.9433	0	0.95739
-75	0	0.95238	0	0.98427		-75	0	0.97992	0	0.93354		-75	0	0.92747	0	0.94536		-75	0	0.88918	0	0.90057
-70	0	0.95238	0	0.94889		-70	0	0.96863	0	0.91036		-70	0	0.87912	0	0.88907		-70	0	0.88918	0	0.89773
-65	0	0.91575	0	0.91612		-65	0	0.94228	0	0.81917		-65	0	0.87912	0	0.84768		-65	0	0.85825	0	0.88068
-60	0	0.87546	0	0.76671		-60	0	0.88833	0	0.68006		-60	0	0.83077	0	0.74503		-60	0	0.73969	0	0.7358
-55	0	0.73993	0	0.65531		-55	0	0.71267	0	0.51314		-55	0	0.61978	0	0.57285		-55	0	0.50258	0	0.54545
-50	0	0.55861	0	0.47444		-50	0	0.55082	0	0.35549		-50	0	0.46374	0	0.41722		-50	0	0.40206	0	0.43466
-45	0	0.41575	0	0.33159		-45	0	0.40402	0	0.20556		-45	0	0.32967	0	0.29305		-45	0.03769	0.29124	0	0.29545
-40	0.04811	0.26557	0.03654	0.20052		-40	0.01396	0.28858	0	0.09119		-40	0.04615	0.2022	0.03559	0.19702		-40	0.07095	0.14948	0	0.13636
-35	0.05982	0.17399	0.05413	0.11664		-35	0.07197	0.16186	0.0538	0.01391		-35	0.12769	0.08791	0.06271	0.07119		-35	0.08869	0.10309	0.06557	0.03977
-30	0.15475	0.05678	0.09878	0		-30	0.17293	0.06901	0.15506	0		-30	0.27231	0.05055	0.20678	0.01987		-30	0.19734	0.06443	0.15301	0
-25	0.3329	0.0293	0.29229	0		-25	0.44791	0.02133	0.3481	0		-25	0.48769	0.0022	0.47119	0		-25	0.38581	0.02577	0.30055	0
-20	0.57087	0	0.56563	0		-20	0.75081	0	0.61867	0		-20	0.7	0	0.67458	0		-20	0.61863	0	0.51366	0
-15	0.78153	0	0.79567	0		-15	0.95381	0	0.84652	0		-15	0.84	0	0.8661	0		-15	0.79601	0	0.65847	0
-10	0.92848	0	1	0		-10	1	0	1	0		-10	0.93385	0	0.95254	0		-10	0.94678	0	0.84973	0
-5	1	0	1	0		-5	1	0	1	0		-5	0.96462	0	1	0		-5	0.98891	0	0.88251	0
0	1	0	1	0		0	1	0	1	0		0	0.97692	0	1	0		0	0.98891	0	0.92623	0
5	1	0	1	0		5	1	0	1	0		5	1	0	1	0		5	1	0	0.92623	0
10	1	0	1	0		10	1	0	1	0		10	1	0	1	0		10	1	0	1	0
15	1	0	1	0		15	1	0	1	0		15	1	0	1	0		15	1	0	1	0
20	1	0	1	0		20	1	0	1	0		20	1	0	1	0		20	1	0	1	0
25	1	0	1	0		25	1	0	1	0		25	1	0	1	0		25	1	0	1	0
30	1	0	1	0		30	1	0	1	0		30	1	0	1	0		30	1	0	1	0
35	1	0	1	0		35	1	0	1	0		35	1	0	1	0		35	1	0	1	0
40	1	0	1	0		40	1	0	1	0		40	1	0	1	0		40	1	0	1	0

## Sheet: Xib13, Nav1.4
Voltage (mV)	Actv Ctrl	Inactv Ctrl	Actv Toxin	Inactv Toxin		Voltage (mV)	Actv Ctrl	Inactv Ctrl	Actv Toxin	Inactv Toxin		Voltage (mV)	Actv Ctrl	Inactv Ctrl	Actv Toxin	Inactv Toxin
-90	0	1	0	1		-90	0	1	0	1		-90	0	1	0	1
-85	0	1	0	0.97857		-85	0	1	0	1		-85	0	1	0	1
-80	0	1	0	0.97857		-80	0	1	0	0.96359		-80	0	1	0	1
-75	0	1	0	0.94921		-75	0	1	0	0.8665		-75	0	1	0	0.97309
-70	0	1	0	0.94921		-70	0	1	0	0.84223		-70	0	1	0	0.88789
-65	0	0.99148	0	0.92619		-65	0	0.99764	0	0.76699		-65	0	0.95844	0	0.88789
-60	0.00336	0.96139	0	0.8881		-60	0	0.95444	0	0.67961		-60	0	0.95844	0	0.80269
-55	0.00336	0.89722	0	0.8119		-55	0	0.8586	0	0.63592		-55	0	0.87775	0	0.713
-50	0.0112	0.75241	0	0.66587		-50	0	0.69521	0	0.43689		-50	0	0.75061	0	0.59193
-45	0.01457	0.56502	0	0.45317		-45	0	0.50825	0	0.30583		-45	0	0.57213	0	0.40359
-40	0.01513	0.39523	0.0188	0.3246		-40	0.00754	0.37628	0	0.17718		-40	0	0.4401	0	0.28251
-35	0.02129	0.29642	0.02059	0.24444		-35	0.03101	0.28751	0	0.09709		-35	0.07424	0.32029	0	0.18834
-30	0.03866	0.20557	0.04387	0.15556		-30	0.06035	0.18932	0.01485	0.04369		-30	0.08297	0.18093	0.03636	0.12556
-25	0.13669	0.10562	0.11638	0.07778		-25	0.18441	0.10134	0.09901	0		-25	0.21397	0.08802	0.09091	0.0583
-20	0.33333	0.04145	0.28648	0.0119		-20	0.41827	0.04792	0.31436	0		-20	0.38646	0.02934	0.25	0
-15	0.63361	0.00852	0.55148	0		-15	0.69824	0.00943	0.5297	0		-15	0.67249	0	0.51364	0
-10	0.88067	0	0.82005	0		-10	0.90025	0	0.7995	0		-10	0.87118	0	0.68182	0
-5	0.98263	0	0.95076	0		-5	0.98743	0	0.89109	0		-5	1	0	0.83182	0
0	1	0	1	0		0	1	0	0.9901	0		0	1	0	0.95455	0
5	1	0	1	0		5	1	0	0.9901	0		5	1	0	1	0
10	1	0	1	0		10	1	0	1	0		10	1	0	1	0
15	1	0	1	0		15	1	0	1	0		15	1	0	1	0
20	1	0	1	0		20	1	0	1	0		20	1	0	1	0
25	1	0	1	0		25	1	0	1	0		25	1	0	1	0
30	1	0	1	0		30	1	0	1	0		30	1	0	1	0
35	1	0	1	0		35	1	0	1	0		35	1	0	1	0
40	1	0	1	0		40	1	0	1	0		40	1	0	1	0

## Sheet: Xib13, Nav1.5
Voltage (mV)	Actv Ctrl	Inactv Ctrl	Actv Toxin	Inactv Toxin		Voltage (mV)	Actv Ctrl	Inactv Ctrl	Actv Toxin	Inactv Toxin		Voltage (mV)	Actv Ctrl	Inactv Ctrl	Actv Toxin	Inactv Toxin		Voltage (mV)	Actv Ctrl	Inactv Ctrl	Actv Toxin	Inactv Toxin
-90	0	1	0	1		-90	0	1	0	1		-90	0	1	0	1		-90	0	1	0	1
-85	0	1	0	0.99138		-85	0	1	0	0.9726		-85	0	1	0	0.98353		-85	0	1	0	1
-80	0	1	0	0.99138		-80	0	0.99211	0	0.96575		-80	0	1	0	0.97829		-80	0	1	0	0.95918
-75	0	0.97267	0	0.9569		-75	0	0.97436	0	0.93379		-75	0	0.97258	0	0.91467		-75	0	0.96489	0	0.93878
-70	0	0.87472	0	0.85057		-70	0	0.96844	0	0.82192		-70	0	0.90355	0	0.84656		-70	0	0.9313	0	0.8966
-65	0	0.80638	0	0.73563		-65	0	0.82249	0	0.72146		-65	0	0.78345	0	0.68263		-65	0	0.80763	0	0.79728
-60	0	0.69932	0	0.4454		-60	0	0.70217	0	0.54795		-60	0	0.64113	0	0.50075		-60	0	0.68855	0	0.62857
-55	0	0.57175	0	0.3592		-55	0.01716	0.54438	0	0.3379		-55	0.00589	0.48558	0	0.35853		-55	0.02238	0.55725	0	0.49796
-50	0	0.45786	0	0.17529		-50	0.02652	0.40828	0	0.20548		-50	0.00786	0.35839	0	0.20284		-50	0.03459	0.45191	0.01304	0.34422
-45	0.0483	0.2779	0	0.15805		-45	0.07644	0.30375	0	0.03881		-45	0.03306	0.24066	0	0.1018		-45	0.0468	0.32061	0.08116	0.28027
-40	0.12522	0.17312	0	0.03448		-40	0.09828	0.17751	0	0		-40	0.09689	0.13144	0	0.05614		-40	0.10275	0.15878	0.21739	0.09932
-35	0.23435	0.07062	0.07664	0		-35	0.18565	0.13807	0	0		-35	0.29558	0.0487	0.03209	0.00973		-35	0.20956	0.10534	0.45072	0.02993
-30	0.43649	0.041	0.16058	0		-30	0.37129	0.05128	0.21546	0		-30	0.70606	0.00378	0.20693	0		-30	0.47202	0.03969	0.65652	0
-25	0.67621	0.02733	0.35766	0		-25	0.65211	0.03945	0.42623	0		-25	0.927	0	0.49747	0		-25	0.71516	0.03053	0.84203	0
-20	0.85689	0.01367	0.66058	0		-20	0.93604	0.01578	0.73536	0		-20	1	0	0.81588	0		-20	0.90336	0	1	0
-15	0.96601	0	0.85036	0		-15	1	0	0.89227	0		-15	1	0	0.97804	0		-15	0.97864	0	1	0
-10	1	0	1	0		-10	1	0	1	0		-10	1	0	1	0		-10	1	0	1	0
-5	1	0	1	0		-5	1	0	1	0		-5	1	0	1	0		-5	1	0	1	0
0	1	0	1	0		0	1	0	1	0		0	1	0	1	0		0	1	0	1	0
5	1	0	1	0		5	1	0	1	0		5	1	0	1	0		5	1	0	1	0
10	1	0	1	0		10	1	0	1	0		10	1	0	1	0		10	1	0	1	0
15	1	0	1	0		15	1	0	1	0		15	1	0	1	0		15	1	0	1	0
20	1	0	1	0		20	1	0	1	0		20	1	0	1	0		20	1	0	1	0
25	1	0	1	0		25	1	0	1	0		25	1	0	1	0		25	1	0	1	0
30	1	0	1	0		30	1	0	1	0		30	1	0	1	0		30	1	0	1	0
35	1	0	1	0		35	1	0	1	0		35	1	0	1	0		35	1	0	1	0
40	1	0	1	0		40	1	0	1	0		40	1	0	1	0		40	1	0	1	0

[truncated: 3 more sheets: Xib13, Nav1.6, Xib2a, Nav1.4, Vhalf Navs]
