# Supplementary material for: Diversely evolved xibalbin variants from remipede venom inhibit potassium channels and activate PKA-II and Erk1/2 signaling
Source: BMC Biol. 2024 Jul 29;22:164. doi: 10.1186/s12915-024-01955-5 (PMC11288129; doi:10.1186/s12915-024-01955-5)
Supplement: Supplementary file 6 — Additional file 6: Table S2. Individual data values of all UCHL1, pRII, pERK1/2 HCIS experiments. [file 12915_2024_1955_MOESM6_ESM.xlsx]

## Sheet: Figure 8.B
		UCHL1 intensity (5 minutes)
Figure 8.B	Foskolin (Fsk)	0.920769	1.00978	0.980031	0.96518	0.985209	0.998934	1.18934	0.950754
	PBS	1.04127	1.04436	1.01323	0.929223	1.07476	1.35322	0.942262	1.03656
		UCHL1 intensity (30 minutes)
Figure 8.B	Foskolin (Fsk)	1.15822	1.0778	0.940831	0.990057	1.00654	1.05457	0.892409	1.03213
	PBS	1.07011	0.98318	1.01077	1.0214	1.00686	0.992657	0.868097	1.04692
		pRII intensity (5 minutes)
Figure 8.B	Foskolin (Fsk)	1.63574	2.16144	2.0695	2.07753	1.89122	2.1981	1.85554	1.83292
	PBS	1.00917	0.971305	0.981383	0.977283	1.01207	1.01475	1.06788	0.966151
		pRII intensity (30 minutes)
Figure 8.B	Foskolin (Fsk)	1.87309	2.1611	1.97824	2.21083	2.016	2.18821	1.74014	1.9848
	PBS	0.989113	1.02396	1.01422	1.0147	0.985211	0.983606	0.952232	1.03696
		pERK1/2 intensity (5 minutes)
Figure 8.B	Foskolin (Fsk)	1.24744	1.2293	1.2078	1.30628	0.945299	0.977847	1.32006	1.59583
	PBS	1.22664	1.02943	0.800168	0.903508	1.10325	1.1276	0.799785	1.00963
		pERK1/2 intensity (30 minutes)
Figure 8.B	Foskolin (Fsk)	0.987672	1.1565	1.36529	1.50984	1.2095	1.26724	1.51194	1.47722
	PBS	0.800925	0.987134	1.18611	1.08238	0.906932	0.893249	1.13516	1.00811

## Sheet: Figure 8.C
		5 minutes (pRII)
Figure 8.C	Cocentrations:	0.005	0.013	0.025	0.05	0.1	0.2	0.4	0.8
	Xib1 (previously Xib1a)	1.00082	1.03236	1.00565	1.05315	1.06433	1.12321	1.10466	1.16889
		1.03466	1.04461	1.02828	1.1429	1.13706	1.0816	1.08715	1.26081
		1.00957	1.06803	1.02261	1.05537	0.857386	0.943804	1.02289	1.08855
		1.12307	1.15616	1.09421	1.07356	0.999293	1.13328	1.07549	1.16715
		5 minutes (pRII)
Figure 8.C	Cocentrations:	0.005	0.013	0.025	0.05	0.1	0.2	0.4	0.8
	Xib13 (previously Xib1b)	0.980418	0.985471	0.996652	1.0532	1.10926	1.09842	1.14751	1.19057
		1.2006	1.08349	1.18589	1.1021	1.13538	1.19364	1.43473	1.43269
		1.03414	1.0582	1.07129	1.09983	1.05791	1.12193	1.19823	1.31392
		1.07879	1.07779	1.07884	1.11193	1.09699	1.21876	1.11405	1.21506
		5 minutes (pRII)
Figure 8.C	Cocentrations:	0.005	0.013	0.025	0.05	0.1	0.2	0.4	0.8
	Xib2a	0.941544	0.916456	1.00124	0.878354	1.01443	0.954061	1.02902	0.921059
		1.05944	1.01777	1.00954	1.00524	1.0911	1.01954	1.10801	1.0787
		0.970768	1.01033	0.986616	0.983289	0.973903	0.908223	1.09048	0.998893
		0.845873	0.893761	0.927438	0.898213	0.916692	0.930337	0.925311	0.943549
		5 minutes (pRII)
Figure 8.C	Cocentrations:	0.005	0.013	0.025	0.05	0.1	0.2	0.4	0.8
	Xib2b	1.01769	0.961893	0.949173	1.0152	0.93112	0.949414	0.927134	0.931011
		1.01249	1.10524	1.04972	1.09306	1.00496	1.001	1.10335	1.07323
		0.99971	1.01675	1.01587	0.99582	0.965398	0.960625	1.05866	1.01454
		0.898447	0.925462	0.944017	0.966062	0.967348	0.940566	1.0191	1.03936

## Sheet: Figure 8.D
		30 minutes (pRII)
Figure 8.D	Cocentrations:	0.005	0.013	0.025	0.05	0.1	0.2	0.4	0.8
	Xib1 (previously Xib1a)	0.989367	1.07112	1.02396	1.03765	1.0526	1.10369	1.08443	1.0059
		0.978265	0.987505	0.939946	0.95617	0.978959	0.994387	1.05049	0.866985
		0.944856	0.959931	0.914189	0.970845	0.902453	0.92298	0.958921	0.937917
		1.07721	1.09827	1.047	1.08702	0.953804	1.09364	0.933436	1.01973
		30 minutes (pRII)
Figure 8.D	Cocentrations:	0.005	0.013	0.025	0.05	0.1	0.2	0.4	0.8
	Xib13 (previously Xib1b)	0.944201	1.06489	1.03585	1.06117	1.10744	1.11962	1.05671	0.91485
		0.977956	0.982079	0.975893	0.96716	1.03851	1.06549	1.01097	0.924017
		0.967967	1.02974	1.03102	1.00089	0.91139	0.971198	1.00279	0.98498
		1.11828	1.11135	1.08865	1.11159	1.01979	1.1158	1.04336	0.966341
		30 minutes (pRII)
Figure 8.D	Cocentrations:	0.005	0.013	0.025	0.05	0.1	0.2	0.4	0.8
	Xib2a	1.00669	1.11301	1.04848	1.05267	1.07906	1.06179	1.06689	1.08786
		0.876818	0.924385	0.91373	0.979012	0.940329	0.878197	0.828258	0.948281
		0.979506	0.931776	0.985195	0.953085	0.956002	0.991937	0.940742	0.914679
		0.861878	0.915205	0.937176	0.957585		0.964552	0.965349	1.04621
		30 minutes (pRII)
Figure 8.D	Cocentrations:	0.005	0.013	0.025	0.05	0.1	0.2	0.4	0.8
	Xib2b	1.06962	1.13659	1.05123	1.11799	1.04454	1.06602	1.09241	1.08927
		1.02446	0.991	1.0035	1.01143	0.93179	0.939163	0.970031	0.953715
		1.00226	1.0079	1.00765	0.96443	0.976428	0.970144	0.965743	0.920021
		0.787081	0.944597	0.977606	0.991408	0.978613	0.993774	1.06034	1.04013

## Sheet: Figure 8.E
		5 minutes (pERK)
Figure 8.E	Cocentrations:	0.005	0.013	0.025	0.05	0.1	0.2	0.4	0.8
	Xib1 (previously Xib1a)	0.386233	0.391719	0.491369	0.567243	0.647717	0.675515	0.96123	1.11505
		0.860947	0.825271	0.77193	0.83158	1.21081	1.34622	1.16467	1.81906
		0.974779	0.946311	1.06853	1.1605	0.981943	1.03551	1.48068	1.55862
		1.20354	1.22197	1.25084	1.25401	1.023	1.36352	1.19872	1.59641
		5 minutes (pERK)
Figure 8.E	Cocentrations:	0.005	0.013	0.025	0.05	0.1	0.2	0.4	0.8
	Xib13 (previously Xib1b)	0.439119	0.509436	0.481834	0.609854	0.772502	0.900222	1.22181	1.34546
		0.769471	0.860846	0.813358	0.968613	1.26951	1.68367	3.1907	3.11538
		0.906648	1.08983	1.29969	1.22829	1.61022	1.53701	2.05272	2.93933
		1.30755	1.37441	1.25251	1.61012	1.47777	2.16928	2.20079	2.99009
		5 minutes (pERK)
Figure 8.E	Cocentrations:	0.005	0.013	0.025	0.05	0.1	0.2	0.4	0.8
	Xib2a	0.96285	1.06343	0.729506	0.918795	1.03263	1.25449	0.992991	1.05051
						0.764808	0.97777	0.877295	0.78472
		1.01787	1.04319	1.04612	1.00173	0.645688	0.860925	0.772868	0.882812
		0.615116	0.654415	0.651765	0.677893	0.970147	0.935111	0.891332	0.899662
		5 minutes (pERK)
Figure 8.E	Cocentrations:	0.005	0.013	0.025	0.05	0.1	0.2	0.4	0.8
	Xib2b	1.01124	1.02199	0.798867	0.872077	1.20266	1.38403	1.14845	1.25457
		1.61353	1.43138	1.03966	1.5713	0.97485	0.932887	0.985992	1.01167
		1.22436	1.14728	1.06702	1.21137	0.832566	0.942921	0.938543	1.05463
		0.628744	0.686547	0.812059	0.861878	0.865979	0.967246	1.29529	1.06882

## Sheet: Figure 8.F
		30 minutes (pERK)
Figure 8.F	Cocentrations:	0.005	0.013	0.025	0.05	0.1	0.2	0.4	0.8
	Xib1 (previously Xib1a)	0.383576	0.381727	0.370235	0.747551	0.693343	0.922945	1.00554	1.35735
		0.938949	1.00884	0.753622	0.973204	1.41618	1.90614	1.26856	2.4875
		0.831398	1.18926	0.947981	1.22549	0.867183	1.18979	1.81976	2.6086
		1.31227	1.21296	1.22697	1.51774	1.01404	1.4327	1.27744	2.26595
		30 minutes (pERK)
Figure 8.F	Cocentrations:	0.005	0.013	0.025	0.05	0.1	0.2	0.4	0.8
	Xib13 (previously Xib1b)	0.398645	0.471425	0.695849	0.606149	0.796461	1.02085	1.26797	1.28121
		0.870502	1.01843	0.761123	0.922982	1.43141	1.89413	2.48262	3.03181
		1.05425	1.04113	1.09789	1.26267	1.04218	1.81859	2.59482	2.62282
		1.31195	1.40613	1.29834	1.2851	1.22426	2.07248	1.80309	2.32067
		30 minutes (pERK)
Figure 8.F	Cocentrations:	0.005	0.013	0.025	0.05	0.1	0.2	0.4	0.8
	Xib2a	1.63477	1.43381	1.12707	1.51862	0.968163	0.937132	0.861198	0.959735
		0.832086	0.939972	0.927037	0.995972	1.17453	0.808693	0.778456	0.857576
		0.85203	0.969188	0.688412	0.811345	0.855573	1.37154	1.00535	1.23948
		0.624683	0.673077	0.626946	0.83463		1.01517	1.13732	1.2623
		30 minutes (pERK)
Figure 8.F	Cocentrations:	0.005	0.013	0.025	0.05	0.1	0.2	0.4	0.8
	Xib2b	0.934913	1.06029	0.795899	0.867886	1.1416	1.06818	0.88619	1.46955
		1.26993	1.37727	1.14283	1.17293	0.956405	1.03455	1.00805	1.16461
		0.968659	0.913297	1.11868	0.980547	0.746226	0.780568	0.778772	1.31096
		1.05036	0.678046	0.685638	0.984673	0.844928	1.14082	0.919746	1.06394

## Sheet: Supp.Figure 2A
		number of cells (5 minutes)
Supplementary figure 2.A	Concentrations	0	0.005	0.013	0.025	0.05	0.1	0.2	0.4	0.8
	Xib1 (previously Xib1a)	1132	1056	1065	1080	1189	1087	1206	1158	1122
		671	614	542	631	672	605	648	637	752
		719	773	715	734	718	796	736	787	813
		648	848	795	868	883	283	801	841	842
	Xib13 (previously Xib1b)	1132	1079	1064	1058	1113	1063	1125	1154	1181
		671	513	632	552	684	669	725	829	735
		719	819	794	778	810	726	773	755	864
		648	818	853	823	796	816	796	858	848
	Xib2a	825	753	748	638	752	458	526	499	460
		821	842	832	819	881	517	801	566	767
		553	782	856	526	726	739	813	768	785
		917	759	795	748	813	794	790	823	828
	Xib2b	825	829	763	860	786	702	743	704	741
		821	897	844	817	842	692	821	658	847
		553	618	778	616	656	798	773	808	790
		917	761	784	813	787	768	836	834	814
	number of cells (30 minutes)
Supplementary figure 2.B	Concentrations	0	0.005	0.013	0.025	0.05	0.1	0.2	0.4	0.8
	Xib1 (previously Xib1a)	1160	1008	936	954	1156	1257	1253	1145	1185
		728	699	707	665	680	766	754	722	736
		801	763	801	710	763	692	748	716	777
		833	888	840	855	852	414	752	673	814
	Xib13 (previously Xib1b)	1160	1175	1095	1114	1114	1132	1171	1140	1102
		728	729	804	682	779	815	726	761	832
		801	798	797	786	744	778	798	747	756
		833	829	880	883	918	441	763	703	740
	Xib2a	741	699	821	807	739	710	739	612	678
		832	848	820	855	763	849	794	346	807
		835	583	821	537	780	784	829	833	797
		802	718	712	768	750		786	826	807
	Xib2b	741	796	742	820	799	731	767	652	759
		832	853	867	843	836	713	839	776	870
		835	699	794	653	880	777	831	816	826
		802	675	694	712	796	728	857	803	806
