# Supplementary material for: Diversely evolved xibalbin variants from remipede venom inhibit potassium channels and activate PKA-II and Erk1/2 signaling
Source: BMC Biol. 2024 Jul 29;22:164. doi: 10.1186/s12915-024-01955-5 (PMC11288129; doi:10.1186/s12915-024-01955-5)
Supplement: Supplementary file 8 — Additional file 8: Table S3. Individual data values of all RAW246.7 and cytotoxicity experiments. [file 12915_2024_1955_MOESM8_ESM.xlsx]

## Sheet: Sheet1
Ca Indcution
	0 µg/ml			0.25 µg/ml			2.5 µg/ml			25 µg/ml/5 µM
Xib1a	100	100	100	240	133	87	272	95	121	248	69	82
Xib13	100	100	100	238	130	119	130	94	96	205	118	93
Xib2a	100	100	100	122	145	140	129	115	120	179	107	153
Xib2b	100	100	100	255	154	117	192	132	163	186	114	83
Ionomycin	100	100	100							1825	1370	1520
Ca Inhibition
	0 µg/ml			0.25 µg/ml			2.5 µg/ml			25 µg/ml
Xib1a	100	100	100	97	106	105	96	106	101	97	107	103
Xib13	100	100	100	97	105	105	97	106	107	98	103	105
Xib2a	100	100	100	99	104	98	98	106	106	100	105	106
Xib2b	100	100	100	99	102	89	101	100	95	100	98	93
cAMP Induction
	0 µg/ml			0.25 µg/ml			2.5 µg/ml			25 µg/ml/5 µM
Xib1a	100	100	100	38	97	82	111	188	102	38	157	120
Xib13	100	100	100	62	208	81	55	262	57	62	203	117
Xib2a	100	100	100	170	28	93	46	98	67	224	175	83
Xib2b	100	100	100	67	189	90	51	133	54	67	83	83
Forskolin	100	100	100							47360	26964	47690
cAMP inhibition
	0 µg/ml			0.25 µg/ml			2.5 µg/ml			25 µg/ml
Xib1a	100	100	100	130	177	123	155	229	152	260	248	160
Xib13	100	100	100	307	191	152	229	184	151	174	220	169
Xib2a	100	100	100	181	213	97	178	224	141	203	227	124
Xib2b	100	100	100	297	148	61	354	221	132	252	286	197
NO induction
	0 µg/ml			0.25 µg/ml			2.5 µg/ml			25 µg/ml/5 µM
Xib1a	100	100	100	100	108	104	183	108	145	267	167	130
Xib13	100	100	100	63	108	70	109	96	58	44	100	66
Xib2a	100	100	100	-30	79	70	17	83	73	44	87	85
Xib2b	100	100	100	183	129	127	211	159	138	63	100	96
LPS	100	100	100							334	329	301
NO inhibition
	0 µg/ml			0.25 µg/ml			2.5 µg/ml			25 µg/ml
Xib1a	100	100	100	90	106	106	96	118	110	129	134	122
Xib13	100	100	100	88	111	104	88	108	101	81	91	93
Xib2a	100	100	100	100	113	108	110	112	113	110	119	114
Xib2b	100	100	100	127	130	136	105	133	128	91	113	105
RAW cytotox
	0 µg/ml			0.25 µg/ml			2.5 µg/ml			25 µg/ml
Xib1a	100	100	100	141	113	124.1	99	115	133	62	99.1	114.7
Xib13	100	100	100	141	95	125.6	126	86.9	128.7	66	68.3	91.6
Xib2a	100	100	100	113	88.5	125.6	122	92.2	135.6	92	113.3	148.7
Xib2b	100	100	100	130	90.1	129.4	125	94.5	132.2	126	105.4	135.5
HMEC-1
	Prolif. HMEC-1 (25 µg/ml)						Prevention of Leukocyte (25 µg/ml) Adh. on HMEC-1
Xib1a	87.8842						110.231
Xib1b	91.3329						106.64
Xib 2a	92.6074						107.551
Xib 2b	90.705						104.851
