# Supplementary material for: Diversely evolved xibalbin variants from remipede venom inhibit potassium channels and activate PKA-II and Erk1/2 signaling
Source: BMC Biol. 2024 Jul 29;22:164. doi: 10.1186/s12915-024-01955-5 (PMC11288129; doi:10.1186/s12915-024-01955-5)
Supplement: Supplementary file 9 — Additional file 9: Data S1. Phylogenetic tree file of all ICK peptides from remipedes and higher arthropods reconstructed in IQTREE. [file 12915_2024_1955_MOESM9_ESM.txt]

(Zeugodacus_cucurbitae__U8-agatoxin-Ao1a_A0A0A1X392:0.6230821125,((((((((((Lysiphlebus_testaceipes__Knottin-like_protein_Q2MJU0:1.7081770190,Cimex_lec_XP_014255021_HexHetCim:0.2200028236)0/60:0.0060582057,Rhodnius_pro_T1HB73_HexHetRed:0.6085278547)99.5/95:0.6492975043,(Lygus_hes_A0A0A9XEA9_HexHetMir:0.0000011817,Lygus_hesperus__U8-agatoxin-Ao1a__Fragment__A0A0A9X3Z5:0.0000025774)92.5/100:0.2426844240)79.2/74:0.1131680108,((Cimex_lec_XP_014255019_HexHetCim:0.4933074921,(Rhodnius_pro_R4FQK4_HexHetRed:0.0000011817,Rhodnius_prolixus__Putative_spider_toxin_domain_protein_R4FQK4:0.0000011817)94.4/100:0.1899312478)77.6/72:0.0818033105,Halyomorpha_hal_XP_014292754_HexHetPen:0.3329474581)58.7/60:0.0377257072)91.6/88:0.1980841865,((((((Agelenopsis_ape_P37045_CheAraAge:1.2113823776,(Lycosa_sin_B6DD52_CheAraLyc:0.8344554393,Phoneutria_rei_P84000_CheAraCte:0.3400520377)66/51:0.1462394194)54/61:0.2792306681,((Dolomedes_fim_A0A0K1D8H2_CheAraPis:0.6239442313,(Phoneutria_nig_O76200_CheAraCte:0.3828851843,(Phoneutria_nig_O76201_CheAraCte:0.0000027014,Phoneutria_rei_P83911_CheAraCte:0.2714461249)78.8/86:0.1378325944)95/97:0.4825049737)73.2/69:0.2314894143,(Dolomedes_fim_AKT08981_CheAraPis:0.3361945143,(((Lycosa_sin_B6DCM3_CheAraLyc:0.5607621809,Lycosa_sin_B6DCU9_CheAraLyc:0.0403675676)0/78:0.0000025032,Lycosa_sin_B6DCU2_CheAraLyc:0.0000024811)42.3/84:0.1292367824,Lycosa_sin_B6DCU8_CheAraLyc:0.0000029609)100/100:2.1402823180)69.8/58:0.1717811679)88.6/61:0.2999999726)85.4/63:0.3494040103,Stegodyphus_mim_KFM60961_CheAraEre:0.6606021875)94.3/74:0.6294437034,(((Aphidius_ervi__Venom_toxin-like_peptide_A0A034WXR3:0.3390430554,Aphidius_ervi__Venom_toxin-like_peptide_A0A034WY34:0.5767184149)90.4/94:0.5372603600,((Nyssomyia_intermedia__Salivary_toxin-like_peptide_J7HBT1:1.1619636035,Nyssomyia_intermedia__Salivary_toxin-like_peptide_J7HF13:0.8584002803)90.8/96:0.7687318665,Pogonognathellus_sp_AD-2013_GATD02020071_4_BaHe:1.3368685813)73.2/50:0.1499381991)84.6/65:0.3201668230,Stegodyphus_mim_A0A087T9K5_CheAraEre:1.0452288124)87/57:0.4492098065)81.8/41:0.2863765570,(((((((((Agriosphodrus_dohrni__Toxin_Ado1_P58608:0.0000024446,Isyndus_obscurus__Toxin_Iob1_P58609:0.2290636276)74.1/49:0.8543981585,Peirates_turpis__Toxin_Ptu1_P58606:1.2366636472)92.3/96:1.7369239510,(((Bemisia_tabaci__Putative_antimicrobial_knottin_protein_Btk-4_Q2PQC7:2.4023693893,Drosophila_yakuba__Uncharacterized_protein_A0A0R1EA48:0.0000026339)94.4/90:1.7415445230,Solenopsis_invicta__Ckin1_I2E7P5:0.0393659632)87.3/51:0.1245115924,Ooceraea_biroi__Uncharacterized_protein_A0A026WVB4:0.0876956564)45.7/25:0.2210649966)67/57:0.1924622325,Apis_mellifera__Omega-conotoxin-like_protein_1_H9KQJ7:0.0000029657)96.4/87:1.0332390070,(((((Xibalbanus_tulumensis_JL110103.1_D2:0.0000027256,Xibalbanus_tulumensis_JL112105.1_D2:0.0000023506)96.8/99:0.2103097224,Xibalbanus_tulumensis_VG_c9387_g1_i1_D2:0.0000025398)0/68:0.0000029869,(Xibalbanus_tulumensis_JL119318.1_D2:0.0000029617,Xibalbanus_tulumensis_JL205796.1_D2:0.1093474692)97.3/100:0.5720071152)90.5/99:0.9687404416,Xibalbanus_tulumensis_JL199839.1_D2:0.7845975946)83.8/77:0.8221694275,(Xibalbanus_tulumensis_Xt3a_D1:0.8301371431,Xibalbanus_tulumensis_Xt3a_D2:1.2544169415)63.8/65:0.2962641832)87.2/63:0.5941356259)33.7/39:0.1854395679,((((((Xibalbanus_tulumensis_JL119318.1_D1:0.0000011817,Xibalbanus_tulumensis_VG_c9387_g1_i1_D1__3_:0.0000026983)0/83:0.0000022195,Xibalbanus_tulumensis_JL131839.1_D1:0.0200254851)0/55:0.0000023192,(Xibalbanus_tulumensis_JL110103.1_D1:0.0216395122,Xibalbanus_tulumensis_JL205796.1_D1:0.0000021253)91.5/99:0.0219571786)53.8/84:0.0400689479,Xibalbanus_tulumensis_JL112105.1_D1:0.0000020955)96.2/100:1.1287361100,Xibalbanus_tulumensis_VG_c29843_g1_i2_D1:1.2799003637)23.2/61:0.1504056274,Xibalbanus_tulumensis_VG_c29843_g1_i2_D2:1.6415212042)79.9/71:0.5948751768)79.4/55:0.3559436380,((Harpegnathos_saltator__Uncharacterized_protein_E2B985:0.7652891342,Ooceraea_biroi__Uncharacterized_protein_A0A026WW26:0.3931218856)94.2/99:0.9412470699,Pimpla_hypochondriaca__Cysteine-rich_venom_protein_3_Q8T0W3:1.4255142207)27.7/41:0.1781269268)88.8/50:0.5446236411,(C.westwoodi_GASL01000043:1.6169753287,((E.rubripes_GASI01000122:0.0175765493,E.rubripes_GASI01000123:0.0000024301)98.8/100:0.9073361314,(S.alternans_GASK01000040:0.6480304174,((S.morsitans_GASH01000142:0.0176654854,S.morsitans_GASH01000143:0.0000011817)0/65:0.0000021007,S.morsitans_GASH01000144:0.0177892275)90.2/92:0.2132815315)20.1/52:0.1414279505)84.4/88:0.6522632835)58/61:0.2190664412)78.9/35:0.2801332486,Crassostrea_gig_XP_011427282_MolBivOst:1.4722473771)0/13:0.0000030261)75.2/34:0.3108504114,((((((((c27396_g1_i1_Trinity_VG_ASS_1:0.0000025303,c27396_g1_i2_Trinity_VG_ASS_0:0.0860763431)100/100:0.7269928032,c29772_g1_i1_Trinity_VG_ASS_5:0.0327511940)82.4/96:0.3837367345,c149924_g1_i1_Trinity_VG_ASS_0:0.3924723393)99.8/100:1.5751393380,SRR8280776_Trinity_DN4295_c0_g1_i2.p1:0.5747248103)74.7/76:0.2283125271,SRR4113498_Trinity_DN12452_c0_g1_i1.p2:0.7436462835)74.3/62:0.0703624981,SRR8280776_Trinity_DN93335_c0_g1_i1.p1:0.5205430792)85.5/84:0.2156392568,SRR8280778_Trinity_DN5677_c0_g3_i1.p1:0.7081575884)72.8/74:0.1984135600,(((contig00117_Remi_VG__2_:0.0000011817,Xibalbanus_tulumensis_GAJM01000979.1:0.0000011817)83/66:0.0174315458,Xibalbanus_tulumensis_VG_c27367_g1_i1:0.0000020977)74.2/77:0.0199395036,Xibalbanus_tulumensis_GAJM01000107.1:0.0514065391)98.3/100:0.5084308457)96.5/97:0.5946465029)90.5/51:0.2615140384)78.6/39:0.0709346898,(((Agelena_ori_Q5Y4U4_CheAraAge:1.1779214497,Xibalbanus_tulumensis_JL216730.1:0.9983556622)75.1/50:0.2246746733,Tetranychus_urt_XP_015785292_CheAcaTet:1.0225580938)36.4/27:0.0846251851,((Argulus_fol_c12388_g1_i1_1_CruBraArg:0.0945374860,Argulus_sia_c12050_g1_i1_5_CruBraArg:0.1810786876)99.7/100:0.6265387586,((Calanus_fin_GAXK01070876_1_CruCopCal:0.3703948103,Calanus_fin_GAXK01174297_2_CruCopCal:0.6568088011)99/100:0.9170600375,((Caligus_rog_GAZX01010328_3_CruCopCag__3_:0.0939465207,Tigriopus_cal_GBTC01010795_0_CruHarHar:0.6366884937)75.3/63:0.1024560710,Lepeophtheirus_sal_OA_c6071_g1_i1_1_CruCopCag:0.1092497695)99.1/100:0.7812885050)84.8/64:0.3249399162)20.2/27:0.0771832778)76.6/30:0.0914034898)88.1/44:0.1191247208,((Acerentomon_sp_AD-2013_GAXE02033395_1_BaHe:0.5214234169,(((((((((((((((Acromyrmex_ech_XP_011052829_HexHymFor:0.0270730856,Trachymyrmex_zet_KYQ55849_HexHymFor:0.0336696781)0/51:0.0000028552,Trachymyrmex_cor_KYN20278_HexHymFor:0.1072023109)90.5/94:0.0352694970,(((Monomorium_pha_012534154_HexHymFor:0.0000011817,Monomorium_pha_XP_012534155_HexHymFor:0.0000011817)0/95:0.0347829753,Solenopsis_inv_EFZ16316_HexHymFor:0.0638315576)0/74:0.0000023755,(Solenopsis_inv_XP_011162518_HexHymFor:0.0000011817,Solenopsis_inv_XP_011162519_HexHymFor:0.0000011817)0/95:0.0000022070)98.6/56:0.0830073100)74.9/31:0.0124604742,(Solenopsis_invicta__Uncharacterized_protein__Fragment__E9ISS2:0.0000011817,(Vollenhovia_eme_XP_011870509_HexHymFor:0.0000011817,Vollenhovia_eme_XP_011870510_HexHymFor:0.0000021294)0/82:0.0142974132)0/16:0.0000012628)37.8/57:0.0109435175,(Wasmannia_aur_XP_011696240_HexHymFor:0.0000011817,Wasmannia_aur_XP_011696242_HexHymFor:0.0000011817)88.7/94:0.0329643668)98.9/100:0.0909371325,Camponotus_flo_XP_011256235_HexHymFor:0.0236017663)74.5/87:0.0156233627,((Dinoponera_qua_XP_014473917_HexHymFor:0.0000011817,Dinoponera_qua_XP_014473918_HexHymFor:0.0000011817)84.8/98:0.0253415948,Harpegnathos_sal_XP_011154280_HexHymFor:0.0489096923)98/99:0.0888357037)17.7/44:0.0159949155,((Cerapachys_bir_XP_011333534_HexHymFor:0.0000011817,Ooceraea_biroi__Uncharacterized_protein_A0A026WPB0:0.0000021027)0/51:0.0000021896,Cerapachys_bir_XP_011333535_HexHymFor:0.0000011817)70.7/68:0.0171120602)98.6/99:0.1194460948,(((Apis_mel_XP_003249809_HexHymApi:0.0804444889,Habropoda_lab_KOC58918_HexHymApi__2_:0.1130330692)76/58:0.0270892817,(Bombus_imp_XP_003485910_HexHymApi:0.0228300397,Bombus_ter_XP_003394078_HexHymApi:0.1028838037)86.6/91:0.0284293759)88.3/64:0.0316083439,(Dufourea_nov_XP_015429143_HexHymApi:0.1324411438,Megachile_rot_XP_003700835_HexHymMeg:0.0577942191)77/68:0.0235838990)85.3/76:0.0301598304)71.3/63:0.0256167919,((Polistes_can_XP_014606158_HexHymVes:0.0000025485,Polistes_can_XP_014606159_HexHymVes:0.0000025805)92.5/100:0.0579619299,(Polistes_dom_XP_015187976_HexHymVes:0.0000023745,Polistes_dom_XP_015187978_HexHymVes:0.0000025195)91/100:0.0496214412)99.1/100:0.1505364966)98.6/99:0.1658017610,((Fopius_ari_XP_011313236_HexHymBra:0.0797695670,Microplitis_dem_XP_008559883_HexHymBra:0.2468353989)98.7/100:0.1430642867,(Orussus_abi_XP_012285374_HexHymOru:0.0000021319,Orussus_abi_XP_012285383_HexHymOru:0.0000022257)97.8/100:0.1035703732)0/28:0.0000021421)52.4/68:0.0651990297,Cephus_cin_XP_015592676_HexHymCep:0.1586277055)56/68:0.0496319478,((Ceratosolen_sol_XP_011503037_HexHymAga:0.1651787505,(Nasonia_vit_XP_003424224_HexHymPte:0.0000011817,Nasonia_vit_XP_003424225_HexHymPte:0.0000021482)69.4/99:0.0145406243)80.9/93:0.0662337658,(Trichogramma_pre_XP_014223765_HexHymTri:0.0000021879,Trichogramma_pre_XP_014223766_HexHymTri:0.0000028832)100/100:0.4816503572)95.6/96:0.1611935858)86.2/83:0.0808191596,((Athalia_ros_XP_012252283_HexHymTen:0.1192735297,Neodiprion_lec_XP_015516315_HexHymDip:0.2080945874)41.6/87:0.1056264507,Strigamia_mar_T1J325_MyrGeoLin:1.5859635783)62.3/34:0.0605616318)91.2/48:0.1315276188,((Dendroctonus_pon_AEE62467_HexColCur__2_:0.0000011817,Dendroctonus_pon_ERL92847_HexColCur__2_:0.0000011817)99.9/100:0.3129837002,(Tribolium_cas_EFA01531.2_HexColTen__2_:0.0000030502,Tribolium_cas_XP_968442.2_HexColTen:0.0000011817)75.9/100:0.0558735550)91.9/94:0.1341362628)82.1/41:0.1064339502)71/26:0.0555740542,((((((((Anurida_mar_GAUE02009398_5_BaHe:0.3399599132,Pogonognathellus_sp_AD-2013_GATD02036565_0_BaHe:0.2588905679)0/40:0.0000025483,(Sminthurus_vir_GATZ02010804_3_BaHe:0.1251221000,Tetrodontophora_bie_GAXI02024286_0_BaHe:0.2217858868)52.2/53:0.0767077847)100/100:0.6410742451,(Campodea_aug_GAYN02051331_3_BaHe:0.3944848083,Occasjapyx_jap_GAXJ02013329_0_BaHe:0.1432566518)81.1/76:0.1004566569)60.6/62:0.0406883557,(((((c29168_g1_i2_VG_0__4_:0.0000011817,((SRR4113498_Trinity_DN36361_c0_g5_i1.p1:0.0138045098,SRR8280776_Trinity_DN5698_c0_g1_i2.p1:0.0000026705)0/12:0.0000030620,SRR8280776_Trinity_DN5698_c0_g1_i1.p1__2_:0.0000011817)0/9:0.0000023553)0/14:0.0191261739,((SRR4113498_Trinity_DN36361_c0_g5_i4.p1:0.2929643338,SRR8280777_Trinity_DN4033_c0_g1_i1.p1:0.0000029479)92.1/97:0.0719288852,(SRR8280778_Trinity_DN3414_c0_g2_i1.p1:0.0000026459,SRR8280778_Trinity_DN3414_c0_g2_i2.p1:0.0000021661)0/33:0.0000026517)83.9/79:0.0194316933)48.5/87:0.0395175594,Xibalbanus_tulumensis_Body_c37192_g1_i2:0.0000027557)0/59:0.0000030294,(Xibalbanus_tulumensis_Body_c37192_g1_i3:0.0000011817,Xibalbanus_tulumensis_Body_c37192_g1_i4:0.0000020939)0/98:0.0000023338)86.9/88:0.0668904289,Triops_new_GEHY01000060_4_CruNotTri:0.6444852396)32.6/29:0.0228414709)85.1/32:0.0784211927,Machilis_hra_GAUM02042086_4_BaHe:0.2380787126)77.1/46:0.0498121696,(Ixodes_ric_A0A0K8RQM8_CheAcaIxo:0.3256940700,(Parasteatoda_tep_XP_015925515_CheAraThe:0.6023811102,Stegodyphus_mim_KFM62607_CheAraEre:0.5174709192)27/33:0.0426896363)94.1/72:0.1841217788)0/16:0.0000028454,(((Carcinus_mae_GBXE01084435_2_CruDecCar:0.0000028081,Eriocheir_sin_GBZW01010384_1_CruDecVar:0.0115052723)92.6/100:0.1786493048,Euphausia_cry_c26034_g1_i1_0_CruEupEup:0.5637220047)92.6/98:0.1989988543,Ligia_exo_c165679_g1_i1_0_CruIsoLig:0.2762342845)95.3/94:0.1839334807)86/34:0.0893036409,Thermobia_dom_GASN02054949_4_BaHe:0.2540099546)89.8/44:0.1305466011)90.6/44:0.1098673785)59.9/19:0.0159118033,(((Amblyomma_tri_A0A023G4R1_CheAcaIxo:0.4538534019,Parasteatoda_tep_XP_015909154_CheAraThe:0.4626057442)64.3/54:0.1534886608,(Limulus_pol_XP_013789855_CheXipLim:0.5482330326,(Parasteatoda_tep_XP_015913032_CheAraThe:0.3636634645,Stegodyphus_mim_KFM63071_CheAraEre:0.4875607348)85.6/85:0.2086368361)91.1/68:0.2365252703)83.9/49:0.1079536489,((((Amyelois_tra_XP_013195473_HexLepPyr:0.0347349705,(Bombyx_mor_XP_012551476_HexLepBom:0.0806077510,Plutella_xyl_XP_011557359_HexLepPlu:0.0785478300)56.7/50:0.0107307601)45.4/74:0.0824224206,(((Papilio_mac_XP_014371116_HexLepPap:0.0000011817,Papilio_machaon__Uncharacterized_protein_A0A0N1PJ20:0.0000029625)59.7/94:0.0053026824,(Papilio_xut_XP_013171698_HexLepPap:0.0000026507,Papilio_xuthus__Uncharacterized_protein_A0A0N1IMW2:0.0000023926)96/99:0.0613664113)53/75:0.0518368238,Papilio_pol_XP_013148707_HexLepPap:0.0578490833)93.5/99:0.1492747013)99.7/100:0.4350875734,Corethrella_app_U5EQ61_HexDipCor__2_:0.4806056617)73.8/53:0.0910068682,((Anopheles_aqu_T1DNA8_HexDipCul__2_:0.2068504719,Anopheles_gam_XP_001237961_HexDipCul__2_:0.0429901290)98.1/100:0.3844091200,Culex_qui_XP_001842626_HexDipCul__2_:0.3583568317)95.4/92:0.3102860015)60.8/26:0.0340013836)85.9/39:0.1028520365)81.7/39:0.0876277881,Daphnia_pul_EFX89740_CruOnyDap__2_:0.5097134530)78.4/52:0.0990587494,Acyrthosiphon_pis_XP_001950560_X1WJJ4_HexSteAph:0.9214394558)70.4/66:0.1426788032,Bactrocera_ole_XP_014099918_HexDipTep:0.6327113529);
