# Supplementary material for: Diversely evolved xibalbin variants from remipede venom inhibit potassium channels and activate PKA-II and Erk1/2 signaling
Source: BMC Biol. 2024 Jul 29;22:164. doi: 10.1186/s12915-024-01955-5 (PMC11288129; doi:10.1186/s12915-024-01955-5)
Supplement: Supplementary file 13 — Additional file 13: Data S2. New de novo assembly of the remipede transcriptome SRR4113498 generated with Trinity, as fasta file. (39.2 MB). [file 12915_2024_1955_MOESM13_ESM.zip › SRR4113498_longest_orfs.pep.fas]

>TRINITY_DN95331_c0_g1_i1.p1 type:5prime_partial len:41 gc:universal TRINITY_DN95331_c0_g1_i1:130-8(-)
SATFKLRWRLNATVGLLWLLHFCRRFCSHLCPFTENYGTV*
>TRINITY_DN95366_c0_g1_i1.p1 type:5prime_partial len:55 gc:universal TRINITY_DN95366_c0_g1_i1:3-167(+)
PLTGCSIRPPTNRSMSSTWAYLRFRVFILCLGITSPLALKNVISKNASDRFLLS*
>TRINITY_DN95305_c0_g1_i1.p1 type:5prime_partial len:74 gc:universal TRINITY_DN95305_c0_g1_i1:1-222(+)
SFSFFLFLSSSGFYPLLCFYLFFLFLSFVSLFVYPTCACVQKFLGFKPGLLNLKWFSNLYSVTGQKCFSHFFA*
>TRINITY_DN95305_c0_g1_i1.p2 type:5prime_partial len:51 gc:universal TRINITY_DN95305_c0_g1_i1:2-154(+)
LFLSFSFFLARGFIPFSVFTSFFFFFPLFLYLYIQHVHVCRNFLVSSLAY*
>TRINITY_DN95296_c0_g1_i1.p1 type:5prime_partial len:51 gc:universal TRINITY_DN95296_c0_g1_i1:2-154(+)
HVAFHSHTVSNSKMTRPYEYAFIRIPGVMCFPISQFSIQYSIYWNFGRQG*
>TRINITY_DN95296_c0_g1_i1.p2 type:complete len:47 gc:universal TRINITY_DN95296_c0_g1_i1:54-194(+)
MSMHLYVFLVLCVSLFHSSPYSTVYTGILVGRGSNHNAMRHPVCKL*
>TRINITY_DN95296_c0_g1_i1.p3 type:3prime_partial len:40 gc:universal TRINITY_DN95296_c0_g1_i1:163-279(+)
MLCDIPSASCKIHWNYIYLVTDGYKSEIGNRMAWEISHF
>TRINITY_DN95314_c0_g1_i1.p1 type:internal len:46 gc:universal TRINITY_DN95314_c0_g1_i1:136-2(-)
SCQNSVRICKEIIQLYIGGGQMRICKQLNGVFLLLKPWKLCVENK
>TRINITY_DN95314_c0_g1_i1.p2 type:5prime_partial len:43 gc:universal TRINITY_DN95314_c0_g1_i1:3-131(+)
LFSTHSFQGFSNKNTPFSCLQILICPPPMYNCMISLQILTEF*
>TRINITY_DN95338_c0_g1_i1.p1 type:5prime_partial len:53 gc:universal TRINITY_DN95338_c0_g1_i1:3-161(+)
KMVPFLVCLAKRYRLLNVGLCFQMTAGVGLKLLVYSTFSISLRCSRTVDHNV*
>TRINITY_DN95338_c0_g1_i1.p2 type:5prime_partial len:46 gc:universal TRINITY_DN95338_c0_g1_i1:2-139(+)
KNGSFSCLLSKKIQTVECWALFSDDSWCGTQTPCLFNLLNLFKVL*
>TRINITY_DN95284_c0_g1_i1.p1 type:5prime_partial len:76 gc:universal TRINITY_DN95284_c0_g1_i1:1-228(+)
PLIPGFVGMCTHPLAFSNTEVPSLNLSFLSLCSCLRVITYGKVMQSLVQVRQSLVGLYGQDLGEANIPKPTAINN*
>TRINITY_DN95284_c0_g1_i1.p2 type:3prime_partial len:67 gc:universal TRINITY_DN95284_c0_g1_i1:200-3(-)
MLASPRSCPYNPTKLCLTCTKLCITFPYVITLKHEQRDKKLKFNEGTSVLEKARGCVHIPTKPGIK
>TRINITY_DN95284_c0_g1_i1.p3 type:5prime_partial len:50 gc:universal TRINITY_DN95284_c0_g1_i1:3-152(+)
FDSWFCRNVYTPSSLLQHRSSLIKFKFLVSLFMFKSDHIWKGYAEFGTG*
>TRINITY_DN95307_c0_g1_i1.p1 type:5prime_partial len:49 gc:universal TRINITY_DN95307_c0_g1_i1:3-149(+)
FFPIELSHPETRFCHAHLKSVPQHQSPLHQSEFFTMEFIFYFFSQGNR*
>TRINITY_DN95326_c0_g1_i1.p1 type:5prime_partial len:47 gc:universal TRINITY_DN95326_c0_g1_i1:174-34(-)
WLKNLNSSCACSSLHSVYVNDVRTWAEPTTTLPLVHIKSRYISASS*
>TRINITY_DN95371_c0_g1_i1.p1 type:internal len:42 gc:universal TRINITY_DN95371_c0_g1_i1:125-3(-)
CTTDTNIGDRRINSDTKYSLQFCCYSWSTATNTSVNFHTNS
>TRINITY_DN95353_c0_g1_i1.p1 type:5prime_partial len:41 gc:universal TRINITY_DN95353_c0_g1_i1:263-141(-)
LQRKVFSLYFTSDISTNWKVLNPRNNTNTVESLYPEQSIY*
>TRINITY_DN95312_c0_g1_i1.p1 type:internal len:56 gc:universal TRINITY_DN95312_c0_g1_i1:3-167(+)
GDCCFEVLFNSASDKRKSWVYSSSLNKLYIDIDHLCPISFRLYHQLPNLTRVRAL
>TRINITY_DN95325_c0_g1_i1.p1 type:internal len:51 gc:universal TRINITY_DN95325_c0_g1_i1:152-3(-)
NAESDDQIVNNNTWLSSCSVPVKYTFTGNPGLQVTLQEPENALELFKLYV
>TRINITY_DN95325_c0_g1_i1.p2 type:5prime_partial len:45 gc:universal TRINITY_DN95325_c0_g1_i1:1-135(+)
VTYNLNSSKAFSGSCKVTCKPGLPVKVYFTGTEQEDNHVLLFTI*
>TRINITY_DN95351_c0_g1_i1.p1 type:internal len:41 gc:universal TRINITY_DN95351_c0_g1_i1:1-120(+)
FTGNAFLIKSVFSRIWVKNLFLFPLVVLLSKFCPSSNVYS
>TRINITY_DN95351_c0_g1_i1.p2 type:internal len:40 gc:universal TRINITY_DN95351_c0_g1_i1:119-3(-)
LYTLLDGQNFESNTTRGNRNRFLTHILENTDLIRNALPV
>TRINITY_DN95335_c0_g1_i1.p1 type:internal len:73 gc:universal TRINITY_DN95335_c0_g1_i1:1-216(+)
SRKVRILYNLENNIQWNSLLVITLGLQPKQTIAIWSAVDLRKNSYIRELAALQWLMYNVPVLVLYYCRATFQ
>TRINITY_DN95349_c0_g1_i1.p1 type:internal len:79 gc:universal TRINITY_DN95349_c0_g1_i1:3-236(+)
PIMITGLYSSHERFPLHNTHITWQGPGLTAAIPTTGNSGPTTRTCVLPKNNKHSSHDTYTLSKIKNFYILTTIINTNP
>TRINITY_DN95298_c0_g1_i1.p1 type:5prime_partial len:51 gc:universal TRINITY_DN95298_c0_g1_i1:376-224(-)
QNLILKIYRVFSSLRNIVMFKHAVVLVVVLGRRSSVRLVKHFIYIYKVWE*
>TRINITY_DN95311_c0_g1_i1.p1 type:internal len:47 gc:universal TRINITY_DN95311_c0_g1_i1:1-138(+)
QWQSHGRKQLVDDRGQRSMARIVQEQAGNNQANNGAVQQWCVERHL
>TRINITY_DN95311_c0_g1_i1.p2 type:internal len:46 gc:universal TRINITY_DN95311_c0_g1_i1:2-136(+)
SGSHMGENNLLMIEVKGAWQESCKNRQATTKQIMVQYNSGVWNGI
>TRINITY_DN95311_c0_g1_i1.p3 type:internal len:46 gc:universal TRINITY_DN95311_c0_g1_i1:136-2(-)
DAVPHTTVVLHHYLLGCCLPVLARFLPCSFDLYHQQVVFSHVTAT
>TRINITY_DN95311_c0_g1_i1.p4 type:5prime_partial len:43 gc:universal TRINITY_DN95311_c0_g1_i1:138-10(-)
EMPFHTPLLYCTIICLVVACLFLHDSCHAPLTSIINKLFSPM*
>TRINITY_DN95303_c0_g1_i1.p1 type:5prime_partial len:54 gc:universal TRINITY_DN95303_c0_g1_i1:174-13(-)
SKINLHLIYLAPKHFNLSPTNFFFPHFHGPNIFNSAVFYIFKLPFQTFIWNTI*
>TRINITY_DN95303_c0_g1_i1.p2 type:5prime_partial len:49 gc:universal TRINITY_DN95303_c0_g1_i1:1-147(+)
NCLILNCIPYESLEGKFEDVEYCRIEDVGAMKMREEKVGWRQIKVLRG*
>TRINITY_DN95343_c0_g1_i1.p1 type:5prime_partial len:45 gc:universal TRINITY_DN95343_c0_g1_i1:144-10(-)
ICCSHTEHISTLVAQFELLRYILALVSPLYVVLTENCDQLKFHT*
>TRINITY_DN95363_c0_g1_i1.p1 type:internal len:52 gc:universal TRINITY_DN95363_c0_g1_i1:1-153(+)
QNLKVTSESFCTEMRNIYLSILHTVPQTNISYFHLSVCSYNLRRHQVIEFI
>TRINITY_DN95337_c0_g1_i1.p1 type:internal len:42 gc:universal TRINITY_DN95337_c0_g1_i1:1-123(+)
TRRVTGSFNYGTFKEPGLNDSKSVFSESLDSSLRLIISEIK
>TRINITY_DN95292_c0_g1_i1.p1 type:5prime_partial len:77 gc:universal TRINITY_DN95292_c0_g1_i1:3-233(+)
SWGGKKSENNIRKKKSHDHYIGDTKMADMRKGISFQSFHALLHQEYQKRGKVICGGGYVLSCTQVGNYTCNNVEIK*
>TRINITY_DN95292_c0_g1_i1.p2 type:complete len:72 gc:universal TRINITY_DN95292_c0_g1_i1:338-123(-)
MCFNTKVTLDKMYIACFFHQHGFVIFCHPFLEFCSLFNLYIVTCVISHLGARQNISSSTDYFSSFLIFLMK*
>TRINITY_DN95292_c0_g1_i1.p3 type:3prime_partial len:71 gc:universal TRINITY_DN95292_c0_g1_i1:210-1(-)
MCNFPLGCKTEHILLHRLLFLFSDILDEVKHENFEKKCLFSCLPFWCRQCSGHVIFFFLYCFLTFYLPNF
>TRINITY_DN95367_c0_g1_i1.p1 type:internal len:83 gc:universal TRINITY_DN95367_c0_g1_i1:2-247(+)
LSCKRKSLHGRKLRPKSVVDSVDGLSADDIPDLLPSLPRSSDESYDSLSDLPSTSQQLHHLGKARPKRLKTRAPSRPTLKTN
>TRINITY_DN95367_c0_g1_i1.p2 type:5prime_partial len:69 gc:universal TRINITY_DN95367_c0_g1_i1:3-209(+)
CPVREKACMVVSCVPSLWLIAWMDYQQTTSQIFCPVCHALQMNHMILYQIFLVLLSSYIILERPDQRD*
>TRINITY_DN95367_c0_g1_i1.p3 type:3prime_partial len:45 gc:universal TRINITY_DN95367_c0_g1_i1:134-3(-)
MIHLKSVADWAEDLGCRLLIVHPRYQPQTWDAAYDHAGFFSYRT
>TRINITY_DN95342_c0_g1_i1.p1 type:internal len:63 gc:universal TRINITY_DN95342_c0_g1_i1:186-1(-)
ETRNIGKCITASSTMTSRGMTGSVPPGYGPCKCPMCHKVIRDKYSLKRHIRDMHTESSEIFM
>TRINITY_DN20752_c0_g1_i1.p1 type:internal len:48 gc:universal TRINITY_DN20752_c0_g1_i1:142-2(-)
RKNAEINRILLFTQINIRFLSLNDSYLLNFSSNLDSCSWSIDRHSPL
>TRINITY_DN20766_c0_g1_i1.p1 type:3prime_partial len:95 gc:universal TRINITY_DN20766_c0_g1_i1:278-559(+)
MEEIKIETKNRFAVFLEEGYENKEVEQWNKFKEVLTEKGKEIIAKKKSEAEKTWITEAILEIMEVRRKTQRGSKEYNRYMRLGRIWQLWRRIMR
>TRINITY_DN20766_c0_g1_i1.p2 type:complete len:87 gc:universal TRINITY_DN20766_c0_g1_i1:453-193(-)
MASVIHVFSASDFFFAIISFPFSVSTSLNLFHCSTSLFSYPSSRNTANLFLVSILISSIFPIFISFRFHLPVQYDLRYNFFCFNRI*
>TRINITY_DN20766_c0_g1_i2.p1 type:5prime_partial len:60 gc:universal TRINITY_DN20766_c0_g1_i2:372-193(-)
LKLFHYFSTSLSLNPSKNTANLFLVSILISSIFPIFISFRFHLPVQYDLRYNFFCFNRI*
>TRINITY_DN20766_c0_g1_i2.p2 type:5prime_partial len:40 gc:universal TRINITY_DN20766_c0_g1_i2:373-254(-)
LKVIPLFFYLFILKSFQEYSKPVLSFNFNFFHFSYFYFL*
>TRINITY_DN20766_c5_g1_i1.p1 type:5prime_partial len:48 gc:universal TRINITY_DN20766_c5_g1_i1:240-97(-)
RIKGITRSLTSPSVHTRNINIGPTSQVIRTKYKLLELSTLACGDIHV*
>TRINITY_DN20766_c5_g1_i1.p2 type:5prime_partial len:44 gc:universal TRINITY_DN20766_c5_g1_i1:1-132(+)
PPGTATHETYRILPGIQDDCYQCMVLQPPQVPLHMNITTSQSR*
>TRINITY_DN20766_c7_g1_i1.p1 type:5prime_partial len:91 gc:universal TRINITY_DN20766_c7_g1_i1:3-275(+)
SNKNVYIPCFLFEFSFFPPFFSKMASVSHGFLASAFFFPILSSFFSMSTSLKLFHCSTSLFSYSFFQDYSKTILSFNFKFLYSSVPSDST*
>TRINITY_DN20766_c8_g1_i1.p1 type:internal len:65 gc:universal TRINITY_DN20766_c8_g1_i1:2-193(+)
WKKNSQKSDWLYACKDKFRNSVMRTKKYPGDDYASNHVPVMNQIRLKLKTKLYHKSCGRIKLNL
>TRINITY_DN20766_c9_g1_i1.p1 type:5prime_partial len:54 gc:universal TRINITY_DN20766_c9_g1_i1:230-69(-)
KSYGRPRWNLKGIKVGKMEEFKIETKNRFAVFLEERYKNREVEEQWTKRPICL*
>TRINITY_DN20766_c10_g1_i1.p1 type:3prime_partial len:43 gc:universal TRINITY_DN20766_c10_g1_i1:127-2(-)
MSQIQLKLKKLYHKLCGSVRWNLKEIKLGQMEEFNFPFLSVK
>TRINITY_DN20766_c11_g1_i1.p1 type:5prime_partial len:57 gc:universal TRINITY_DN20766_c11_g1_i1:2-172(+)
KKWMNSGLTFRNSLVQRRSCSRADCASDHVPVLSQIRLKLKKLYCKLYGKARWNPK*
>TRINITY_DN20766_c11_g1_i1.p2 type:internal len:58 gc:universal TRINITY_DN20766_c11_g1_i1:171-1(-)
YFGFHLAFPYNLQYSFFSFNRIWLKTGTWSEAQSALEQLLLCTNEFLKVSPLFIHFF
>TRINITY_DN20724_c0_g1_i2.p1 type:5prime_partial len:44 gc:universal TRINITY_DN20724_c0_g1_i2:3-134(+)
RVKSFVECLFNYSLRNLDNEKDLWLHKGMRGGCAFGSSLNCTM*
>TRINITY_DN20724_c0_g1_i2.p2 type:5prime_partial len:43 gc:universal TRINITY_DN20724_c0_g1_i2:246-118(-)
VVKKEYTQSNYEKFALCMLPPNGQKLKWNNFIHISMIFTWYS*
>TRINITY_DN20724_c0_g1_i1.p1 type:5prime_partial len:43 gc:universal TRINITY_DN20724_c0_g1_i1:329-201(-)
VVKKEYTQSNYEKFALCMLPPNGQKLKWNNFIHISMIFTWYS*
>TRINITY_DN20742_c0_g1_i2.p1 type:internal len:49 gc:universal TRINITY_DN20742_c0_g1_i2:1-144(+)
WDCRGFTLNTLIQKEKSENSFCKPDSKTSNVLWLKRSLEFVNGILDEL
>TRINITY_DN20742_c0_g1_i2.p2 type:5prime_partial len:48 gc:universal TRINITY_DN20742_c0_g1_i2:2-145(+)
GTVAALPSILSFKRKSQRIPSASRTQRQAMFSGLKEALSLLMAYWTN*
>TRINITY_DN20725_c0_g1_i1.p1 type:complete len:56 gc:universal TRINITY_DN20725_c0_g1_i1:434-267(-)
MKKLKRKDTIKCSTRSLSGFLTLNSESTNKTFTSHSQLLNHLTFTSHSQLLNENN*
>TRINITY_DN20725_c0_g1_i1.p2 type:5prime_partial len:51 gc:universal TRINITY_DN20725_c0_g1_i1:2-154(+)
KIIDSFSTVYCCLFALEYGHFFPLRYSFFISSLGHDGQVVSALASHSKGS*
>TRINITY_DN20725_c0_g1_i1.p3 type:5prime_partial len:44 gc:universal TRINITY_DN20725_c0_g1_i1:528-397(-)
GNATTALRRQLNKFIIFTFFFKKLNMEEKKCDEEIEKKRYNQM*
>TRINITY_DN20704_c0_g1_i1.p1 type:5prime_partial len:40 gc:universal TRINITY_DN20704_c0_g1_i1:153-34(-)
YIFNKVDTSDLGISHSYNPRVIHTSCSGHFFFSLYSCMF*
>TRINITY_DN20794_c0_g1_i1.p1 type:5prime_partial len:77 gc:universal TRINITY_DN20794_c0_g1_i1:441-211(-)
FFLIHIYRWKKCGQCYHKEVVPTNETKFKINFHLMQVSLFGDIVFIILYSTSFTFLLLFVIYLITNIVVFNSILRW*
>TRINITY_DN20794_c0_g1_i1.p2 type:5prime_partial len:61 gc:universal TRINITY_DN20794_c0_g1_i1:2-184(+)
TCLIRYIITTGKIIIITTHLNPCQLYHEKQIFRHGELYLFDQIYFPRMRLHARCLMEINR*
>TRINITY_DN20794_c0_g1_i3.p1 type:5prime_partial len:70 gc:universal TRINITY_DN20794_c0_g1_i3:271-62(-)
FFLIHIYRWKKCGQCYHKEVVPTNETKFKINFHLMQVSLFGDIVFIILYSTSFTFLLLFVIYFLILFVL*
>TRINITY_DN20740_c0_g1_i1.p1 type:5prime_partial len:69 gc:universal TRINITY_DN20740_c0_g1_i1:1-207(+)
TVPSSSMGKRGSCPGPNCHQELIVAWPMPVNQCLGPHGSVSYFSSGHDSRVIASGFYSAELRKHKVIR*
>TRINITY_DN20740_c0_g1_i1.p2 type:complete len:46 gc:universal TRINITY_DN20740_c0_g1_i1:296-433(+)
MKILIMAFNDVVTLPQDSIVYSHGIVAMIQHSIILTLYQTPFCSE*
>TRINITY_DN20740_c0_g1_i1.p3 type:complete len:42 gc:universal TRINITY_DN20740_c0_g1_i1:141-16(-)
MPRTEVAYTTMRPKTLIHRHWPCHNEFLMAVGSWTATPFAH*
>TRINITY_DN20740_c0_g1_i2.p1 type:complete len:46 gc:universal TRINITY_DN20740_c0_g1_i2:274-411(+)
MKILIMAFNDVVTLPQDSIVYSHGIVAMIQHSIILTLYQTPFCSE*
>TRINITY_DN20740_c0_g1_i6.p1 type:complete len:46 gc:universal TRINITY_DN20740_c0_g1_i6:105-242(+)
MKILIMAFNDVVTLPQDSIVYSHGIVAMIQHSIILTLYQTPFCSE*
>TRINITY_DN20740_c0_g2_i2.p1 type:complete len:59 gc:universal TRINITY_DN20740_c0_g2_i2:226-50(-)
MKRLLSITALSSSSVGKHTVVRFSCDRQQSCQDLYFFIFSTFFFPSAEIQSEVAHMCF*
>TRINITY_DN20740_c0_g4_i2.p1 type:complete len:89 gc:universal TRINITY_DN20740_c0_g4_i2:176-442(+)
MERLNTRISEYKRQFANNMFNVLCCHKNPFHNIQWNRACILIPSGNFFNRQVLESQCIKLVPNFNLNTNTWALNPVLQQILCHMHLTL*
>TRINITY_DN20740_c0_g5_i1.p1 type:complete len:128 gc:universal TRINITY_DN20740_c0_g5_i1:220-603(+)
MISPVKIHIPDSKPEREEPEIDIGLSGQKLFLASGSENNPQDLEILTPKGLIVTDDCHRSPPSLSFTPDETCVPGTGNHLNLTELEDLHLDDSSLFRVENEPQLQLATENVIYSAGKITRRKFHKLP*
>TRINITY_DN20740_c0_g5_i1.p2 type:5prime_partial len:78 gc:universal TRINITY_DN20740_c0_g5_i1:768-535(-)
GRWNLLHYLSPMDGFLHICVSGEVLPSSWAEVSNQIFLVVSLILVIPSHCILALELWQLVEFSSCDFTSTVNNILRC*
>TRINITY_DN20740_c0_g5_i1.p3 type:5prime_partial len:65 gc:universal TRINITY_DN20740_c0_g5_i1:766-572(-)
KVESASLSVTHGWVSSYMCFRRSTAFLLGRGFKPNFFSCFFNSGDTISLYSGIGVMAACGIFFL*
>TRINITY_DN20740_c0_g5_i1.p4 type:complete len:55 gc:universal TRINITY_DN20740_c0_g5_i1:42-206(+)
MISPVKIHIPDSKPEREEPEIDIGLSGQKLFLASGSENNPQDLEILTPKGLIVI*
>TRINITY_DN20740_c0_g5_i1.p5 type:3prime_partial len:54 gc:universal TRINITY_DN20740_c0_g5_i1:609-767(+)
MPEYSEMVSPELKKQLKKFGLKPLPRRKAVLLLKHIYEETHPWVTDSEADSTF
>TRINITY_DN20740_c0_g6_i1.p1 type:5prime_partial len:61 gc:universal TRINITY_DN20740_c0_g6_i1:2-184(+)
INCVLSVTCGINMKTHKPALNYSYKKAENQLKWQIKKAKSKLEKLIVHSIKNNTETFWNC*
>TRINITY_DN20740_c0_g6_i1.p2 type:complete len:44 gc:universal TRINITY_DN20740_c0_g6_i1:251-120(-)
MSFSIIFPFSFNTGRKSHVCFEFNNSKKFQYYSLYCEQLIFPT*
>TRINITY_DN20740_c0_g6_i1.p3 type:complete len:43 gc:universal TRINITY_DN20740_c0_g6_i1:262-134(-)
MLCLCLSQSYFLFLLILAGSHMSVLNLTIPKSFSIILYTVNN*
>TRINITY_DN20740_c1_g1_i1.p1 type:internal len:54 gc:universal TRINITY_DN20740_c1_g1_i1:2-160(+)
KTVHKAVTISYPSFLSHRGSVDSLVNEYHLWWDPDYKPRPHSCLKQSGQVQQN
>TRINITY_DN20740_c1_g1_i1.p2 type:internal len:53 gc:universal TRINITY_DN20740_c1_g1_i1:158-3(-)
FVAPGHSALGKNEAWVCNLGPTIGGTHSQVNQLILCETGKKDKRWSQPYVQS
>TRINITY_DN20707_c0_g1_i1.p1 type:5prime_partial len:59 gc:universal TRINITY_DN20707_c0_g1_i1:3-179(+)
FQLCHIQRTLCVVIVEWNTEHQYIRCSTRLVAITESRDIVVFSVALNILVFLLQLELL*
>TRINITY_DN20707_c0_g1_i1.p2 type:complete len:44 gc:universal TRINITY_DN20707_c0_g1_i1:196-65(-)
MKTRMNYSNSNCNRNTRIFSATLKTTISLLSVIATNLVLHLIY*
>TRINITY_DN20768_c0_g1_i1.p1 type:3prime_partial len:78 gc:universal TRINITY_DN20768_c0_g1_i1:231-1(-)
MCRVALCKKTINLPADFTCMASAVLLSIYVEGLFLFFLQMFKSNCSFILGLLTKLLSFRFTGLKFEYKHMTRSRHVD
>TRINITY_DN20768_c0_g1_i1.p2 type:5prime_partial len:49 gc:universal TRINITY_DN20768_c0_g1_i1:2-148(+)
STCLLRVICLYSNFRPVNLKDNNFVNNPKINEQFDLNICKKNKKSPST*
>TRINITY_DN20768_c0_g1_i2.p1 type:complete len:60 gc:universal TRINITY_DN20768_c0_g1_i2:332-153(-)
MCRVALCKKTINLPADFTCMASAVLLSIYVEGLFLFFLQMFKSNCSFILGLLTKLLSFK*
>TRINITY_DN20768_c0_g1_i3.p1 type:complete len:72 gc:universal TRINITY_DN20768_c0_g1_i3:103-318(+)
MVKTVIFRTYFSGLSSNFQHPVIHYNVNTKSFSNSFSFHHSDMNFQPLIRHFFLLFCLWHTGQIFLIPCRG*
>TRINITY_DN20768_c0_g2_i1.p1 type:3prime_partial len:65 gc:universal TRINITY_DN20768_c0_g2_i1:183-374(+)
MYICLPFFLCAFNVYGTMNPIFIFTVQESPICRNIAKNTVVVTANLEEKRRINEQFDLNICKKN
>TRINITY_DN20768_c0_g2_i1.p2 type:5prime_partial len:51 gc:universal TRINITY_DN20768_c0_g2_i1:376-224(-)
LFFLQMFKSNCSFILLFSSRLAVTTTVFFAIFLQIGLSWTVKIKIGFIVP*
>TRINITY_DN20735_c0_g1_i1.p1 type:5prime_partial len:61 gc:universal TRINITY_DN20735_c0_g1_i1:1-183(+)
DDQAPSFVIETTSCIWSIHYEPENPIDTRSNSISCTPSEVLLTVLQLLNLHRYTSYCWYN*
>TRINITY_DN20735_c0_g1_i1.p2 type:5prime_partial len:60 gc:universal TRINITY_DN20735_c0_g1_i1:202-23(-)
GLIMDRINYTNSNWYICADLKVVALLTGLQMGYMKYCCFLCLWDSQAHNEYSICKKWSQ*
>TRINITY_DN20735_c0_g1_i5.p1 type:5prime_partial len:62 gc:universal TRINITY_DN20735_c0_g1_i5:3-188(+)
CDDQALSLVIEATPCIYSVHYEPENLIDTRNNSTLCTPSEVLLTVLQLLNLHRYTSYCWYN*
>TRINITY_DN20735_c0_g1_i5.p2 type:5prime_partial len:43 gc:universal TRINITY_DN20735_c0_g1_i5:207-79(-)
GLIMDRINYTNSNWYICADLKVVALLTGLQMGYTKYCCFLCL*
>TRINITY_DN20735_c0_g1_i2.p1 type:5prime_partial len:90 gc:universal TRINITY_DN20735_c0_g1_i2:331-62(-)
GLIMDRINYTNSNWYICADLKVVALLTGLQMGYTKYCSSLCLWDSRAHNEHYICKEWPQRQVMGLVITMLNIYHWYLEKKLSFHQMPRV*
>TRINITY_DN20735_c0_g1_i2.p2 type:3prime_partial len:58 gc:universal TRINITY_DN20735_c0_g1_i2:173-3(-)
MQGVASTTSDGTGHHDVKYLSLVPREKAILPSDAPSMKVSSHIPMNAASLFIVHMAT
>TRINITY_DN20735_c0_g1_i2.p3 type:5prime_partial len:44 gc:universal TRINITY_DN20735_c0_g1_i2:1-132(+)
GVAMCTMNKLAAFIGMWEETFILGASDGRIAFSLGTSDRYLTS*
>TRINITY_DN20774_c0_g1_i2.p1 type:complete len:77 gc:universal TRINITY_DN20774_c0_g1_i2:547-317(-)
MKSFCKVYVHKHLFSYICRNITKFVIFISEFLIIWWLMNNFNIMYGGVFLYEYDLYLLYNVLKMFLKLSHYSRQIQ*
>TRINITY_DN20774_c0_g1_i2.p2 type:3prime_partial len:53 gc:universal TRINITY_DN20774_c0_g1_i2:943-1098(+)
MFELAPDVCTRGHCFKLQMKRSLLLVRKFFFINRLVFWWNKLPSCVVATRTV
>TRINITY_DN20774_c0_g1_i2.p3 type:complete len:47 gc:universal TRINITY_DN20774_c0_g1_i2:129-269(+)
MLKQLFPIHCNHMEEFCCSVINVLFKFFHILQNLFFLSKSNIYINV*
>TRINITY_DN20774_c0_g1_i2.p4 type:complete len:46 gc:universal TRINITY_DN20774_c0_g1_i2:863-1000(+)
MCHLVCRIKISDESPVDLQDFLTFVGICLNWHQMFALVVIVSSYR*
>TRINITY_DN20774_c0_g1_i2.p5 type:complete len:41 gc:universal TRINITY_DN20774_c0_g1_i2:708-830(+)
MVSTESLSSLKYLLQQNGKPPKCSFLHMIAYLIVFSSLHV*
>TRINITY_DN20774_c0_g1_i2.p6 type:5prime_partial len:40 gc:universal TRINITY_DN20774_c0_g1_i2:1097-978(-)
TVLVATTQLGNLFHQKTNLFMKKNFLTNNKDLFICNLKQ*
>TRINITY_DN20774_c0_g1_i1.p1 type:3prime_partial len:53 gc:universal TRINITY_DN20774_c0_g1_i1:213-368(+)
MFELAPDVCTRGHCFKLQMKRSLLLVRKFFFINRLVFWWNKLPSCVVATRTV
>TRINITY_DN20774_c0_g1_i1.p2 type:complete len:46 gc:universal TRINITY_DN20774_c0_g1_i1:133-270(+)
MCHLVCRIKISDESPVDLQDFLTFVGICLNWHQMFALVVIVSSYR*
>TRINITY_DN20774_c0_g1_i1.p3 type:complete len:43 gc:universal TRINITY_DN20774_c0_g1_i1:141-13(-)
MTHCTFFCTVAIVIQTCKQEENSVKLSSAEGCISLTLTIFLK*
>TRINITY_DN20774_c0_g1_i1.p4 type:5prime_partial len:40 gc:universal TRINITY_DN20774_c0_g1_i1:367-248(-)
TVLVATTQLGNLFHQKTNLFMKKNFLTNNKDLFICNLKQ*
>TRINITY_DN20774_c0_g1_i3.p1 type:5prime_partial len:68 gc:universal TRINITY_DN20774_c0_g1_i3:520-317(-)
CQSFRRPDLVRFPVLSNFISEFLIIWWLMNNFNIMYGGVFLYEYDLYLLYNVLKMFLKLSHYSRQIQ*
>TRINITY_DN20774_c0_g1_i3.p2 type:complete len:47 gc:universal TRINITY_DN20774_c0_g1_i3:129-269(+)
MLKQLFPIHCNHMEEFCCSVINVLFKFFHILQNLFFLSKSNIYINV*
>TRINITY_DN20774_c0_g1_i4.p1 type:3prime_partial len:53 gc:universal TRINITY_DN20774_c0_g1_i4:185-340(+)
MFELAPDVCTRGHCFKLQMKRSLLLVRKFFFINRLVFWWNKLPSCVVATRTV
>TRINITY_DN20774_c0_g1_i4.p2 type:5prime_partial len:46 gc:universal TRINITY_DN20774_c0_g1_i4:2-139(+)
RITETQFSSHDNPTNRAFLVYRFQLRWLLCRRKPNVSSSLQNQDQ*
>TRINITY_DN20774_c0_g1_i4.p3 type:complete len:46 gc:universal TRINITY_DN20774_c0_g1_i4:105-242(+)
MCHLVCRIKISDESPVDLQDFLTFVGICLNWHQMFALVVIVSSYR*
>TRINITY_DN20774_c0_g1_i4.p4 type:5prime_partial len:40 gc:universal TRINITY_DN20774_c0_g1_i4:339-220(-)
TVLVATTQLGNLFHQKTNLFMKKNFLTNNKDLFICNLKQ*
>TRINITY_DN20774_c0_g2_i1.p1 type:internal len:57 gc:universal TRINITY_DN20774_c0_g2_i1:3-170(+)
ILYWFHMLNSCISLFRHISFLKERSNIPGSTFNLCSSSQYSSSLIPKALISLDGAC
>TRINITY_DN20774_c1_g1_i1.p1 type:5prime_partial len:60 gc:universal TRINITY_DN20774_c1_g1_i1:2-181(+)
KKEEACLYNCHMYVYGQLAAFILVALVLSSYDCACILVEEIQGVYKVLFQFQILITTKW*
>TRINITY_DN20774_c1_g1_i2.p1 type:complete len:69 gc:universal TRINITY_DN20774_c1_g1_i2:122-328(+)
MESNSRPPGEKQARYHMTTAPGLPPSMKGTSPFCFVLSSYDCACILVEEIQGVYKVLFQFQILITTKW*
>TRINITY_DN20774_c1_g1_i2.p2 type:complete len:43 gc:universal TRINITY_DN20774_c1_g1_i2:218-90(-)
MGKFPSYLEANRERWSCGSVPASHQEVWSSIPFNSKTRHKID*
>TRINITY_DN20774_c2_g1_i1.p1 type:internal len:42 gc:universal TRINITY_DN20774_c2_g1_i1:124-2(-)
PKPSIRLWFHKFLDTECQSCLEMDVQVFPMHELHVPRSTVH
>TRINITY_DN20774_c2_g2_i2.p1 type:3prime_partial len:43 gc:universal TRINITY_DN20774_c2_g2_i2:144-269(+)
MSHSAFSYTVAILIQTTNIPNQLNKTLSIHTNHPSINNIHPI
>TRINITY_DN20774_c3_g1_i2.p1 type:5prime_partial len:59 gc:universal TRINITY_DN20774_c3_g1_i2:2-178(+)
KDFDLTTPFLWIVLLGKPLISPSTEMDRRQREQFVFCSKAHVQTGMGYLFFDKLVWCI*
>TRINITY_DN20774_c3_g1_i2.p2 type:complete len:48 gc:universal TRINITY_DN20774_c3_g1_i2:319-462(+)
MCTCTSFLSNQFFSPFMSALNVEIIAFPFNEPDVGLEVIPVHGFPVV*
>TRINITY_DN20774_c3_g1_i3.p1 type:complete len:48 gc:universal TRINITY_DN20774_c3_g1_i3:640-783(+)
MCTCTSFLSNQFFSPFMSALNVEIIAFPFNEPDVGLEVIPVHGFPVV*
>TRINITY_DN20774_c4_g1_i1.p1 type:complete len:94 gc:universal TRINITY_DN20774_c4_g1_i1:273-554(+)
MKTVSGYECTSSVFLTSALLLLKLNFIKINSGGREKCMSSMCETSTKLNFHFPFKINRDNGMLARERERKKYIYIYNGRYTALIFKVHHRYHA*
>TRINITY_DN20774_c4_g1_i1.p2 type:complete len:78 gc:universal TRINITY_DN20774_c4_g1_i1:523-290(-)
MRAVYLPLYMYIYFFLSLSLASMPLSLLILKGKWKFNFVLVSHIELMHFSLPPLLILMKLSFSKSNALVRNTELVHS*
>TRINITY_DN20774_c4_g1_i1.p3 type:complete len:52 gc:universal TRINITY_DN20774_c4_g1_i1:451-606(+)
MACWPEKERERNIYTYTMADIQPSYLRYIIDTMLKAIKRSCPCPNSAYTTA*
>TRINITY_DN20774_c4_g1_i1.p4 type:complete len:49 gc:universal TRINITY_DN20774_c4_g1_i1:560-414(-)
MALSMVSMMYLKYEGCISAIVYVYIFLSLSFSGQHAIVSVDFKGKMEI*
>TRINITY_DN20774_c4_g1_i2.p1 type:complete len:94 gc:universal TRINITY_DN20774_c4_g1_i2:167-448(+)
MKTVSGYECTSSVFLTSALLLLKLNFIKINSGGREKCMSSMCETSTKLNFHFPFKINRDNGMLARERERKKYIYIYNGRYTALIFKVHHRYHA*
>TRINITY_DN20774_c4_g1_i2.p2 type:complete len:78 gc:universal TRINITY_DN20774_c4_g1_i2:417-184(-)
MRAVYLPLYMYIYFFLSLSLASMPLSLLILKGKWKFNFVLVSHIELMHFSLPPLLILMKLSFSKSNALVRNTELVHS*
>TRINITY_DN20774_c4_g1_i2.p3 type:5prime_partial len:56 gc:universal TRINITY_DN20774_c4_g1_i2:3-170(+)
HTRVKPNGSSITPLTSATNKSLSNTHSSTYKSFVCMCMYDEERYRESNRELEVER*
>TRINITY_DN20774_c4_g1_i2.p4 type:complete len:52 gc:universal TRINITY_DN20774_c4_g1_i2:345-500(+)
MACWPEKERERNIYTYTMADIQPSYLRYIIDTMLKAIKRSCPCPNSAYTTA*
>TRINITY_DN20774_c4_g1_i2.p5 type:complete len:49 gc:universal TRINITY_DN20774_c4_g1_i2:454-308(-)
MALSMVSMMYLKYEGCISAIVYVYIFLSLSFSGQHAIVSVDFKGKMEI*
>TRINITY_DN20774_c5_g1_i1.p1 type:complete len:40 gc:universal TRINITY_DN20774_c5_g1_i1:296-415(+)
MLLYPFYNYSTDFILSHYLNLTILTFMYLYNIKRFRKDK*
>TRINITY_DN20774_c6_g1_i1.p1 type:5prime_partial len:46 gc:universal TRINITY_DN20774_c6_g1_i1:2-139(+)
YWFSMLNSCISLCCHTFPSSVRMASAAIHVEDPSIRPISLKRRYG*
>TRINITY_DN20717_c0_g1_i8.p1 type:5prime_partial len:40 gc:universal TRINITY_DN20717_c0_g1_i8:1-120(+)
STACRYSTVRKIQQDFYSLQILYSEEDTTRFLQHADTLQ*
>TRINITY_DN20717_c0_g1_i5.p1 type:5prime_partial len:46 gc:universal TRINITY_DN20717_c0_g1_i5:163-26(-)
AVEILYLPHCRVSAGCRKILYLPHCRVSAGCRNPVSSSLYSICRL*
>TRINITY_DN20717_c0_g1_i3.p1 type:5prime_partial len:54 gc:universal TRINITY_DN20717_c0_g1_i3:3-164(+)
FLQPADTLQCGRYKISTACRYSTVRKIQDFYSLQILYSEEDTTRFLQPADTLQ*
>TRINITY_DN20718_c0_g1_i1.p1 type:complete len:82 gc:universal TRINITY_DN20718_c0_g1_i1:519-274(-)
MTKTVVHNVYLSTRTDVSKISNLYFSVAAMVTSTSPHFIPFLRICDISHKSYFISNLSLFKITHMEVYVGLGYTLRNLLRE*
>TRINITY_DN20718_c0_g1_i1.p2 type:5prime_partial len:46 gc:universal TRINITY_DN20718_c0_g1_i1:845-708(-)
RLLLRVHNGNGLLRNMCQKVTIFDGTFCFRCTVVKLVLSYTDNFM*
>TRINITY_DN20718_c0_g1_i1.p3 type:3prime_partial len:43 gc:universal TRINITY_DN20718_c0_g1_i1:126-1(-)
MQRKTLFCMNQRTNRPDESYSCNAFFLREKEIDTLSPSLSFF
>TRINITY_DN20718_c0_g1_i1.p4 type:complete len:40 gc:universal TRINITY_DN20718_c0_g1_i1:499-618(+)
MYNSFRHKVSTTPHSALFILETPYGENKNYFLFSVFREA*
>TRINITY_DN20718_c0_g1_i3.p1 type:3prime_partial len:43 gc:universal TRINITY_DN20718_c0_g1_i3:126-1(-)
MQRKTLFCMNQRTNRPDESYSCNAFFLREKEIDTLSPSLSFF
>TRINITY_DN20718_c0_g1_i5.p1 type:complete len:86 gc:universal TRINITY_DN20718_c0_g1_i5:516-259(-)
MTKTVVHNVYLSTRTDVSKISNLYFSVAAMVTSTSPHFIPFLRICDISHKSYFISNLSLFKITHMEVYVGLGYTYKTTITNLTIQ*
>TRINITY_DN20718_c0_g1_i5.p2 type:5prime_partial len:46 gc:universal TRINITY_DN20718_c0_g1_i5:842-705(-)
RLLLRVHNGNGLLRNMCQKVTIFDGTFCFRCTVVKLVLSYTDNFM*
>TRINITY_DN20718_c0_g1_i5.p3 type:complete len:40 gc:universal TRINITY_DN20718_c0_g1_i5:496-615(+)
MYNSFRHKVSTTPHSALFILETPYGENKNYFLFSVFREA*
>TRINITY_DN20789_c0_g1_i1.p1 type:internal len:189 gc:universal TRINITY_DN20789_c0_g1_i1:564-1(-)
CIYFDGYFLDGEFWWVEFLFQNLCRKNPPSQPKAPPPQPKVPSTQTEIPPTHPKLLTKPTTPAASLGTIGINTDIKPSIVTSHNSEAAKPTPIPASSPAHSAPADDKCVLRRLGFISGNRVDKSKLKRYFAKVKDVTLRKQLIRPVFRCNREQRRYKIHMSLQCTLYLVLIWGSKRQMVHIFHSSEHS
>TRINITY_DN20789_c0_g1_i1.p2 type:complete len:96 gc:universal TRINITY_DN20789_c0_g1_i1:218-505(+)
MNPSLRSTHLSSAGALCAGLLAGIGVGLAASELWDVTMEGLMSVFMPIVPRLAAGVVGLVRSLGWVGGISVWVEGTLGCGGGALGWEGGFFLQRF*
>TRINITY_DN20789_c0_g1_i1.p3 type:5prime_partial len:70 gc:universal TRINITY_DN20789_c0_g1_i1:566-357(-)
DVFILMAISWMVNFGGWNFYFKIFVGKTHLPNPKLHLRSPKFPLPRLKFLLPIPNFLPSQRLLLPVLEL*
>TRINITY_DN20789_c0_g1_i1.p4 type:complete len:65 gc:universal TRINITY_DN20789_c0_g1_i1:316-510(+)
MGCYYGRFNVCIYAYSSKTGSRSRWLGKKFGMGRRNFSLGRGNFGLRRWSFGLGRWVFPTKILK*
>TRINITY_DN20789_c0_g1_i1.p5 type:5prime_partial len:45 gc:universal TRINITY_DN20789_c0_g1_i1:3-137(+)
YVQKSGKYVPFVFCSPISTPNTKYTAVTYEFCNAVVPCCNGRLV*
>TRINITY_DN20789_c0_g1_i3.p1 type:complete len:73 gc:universal TRINITY_DN20789_c0_g1_i3:221-3(-)
MSSRRNSRQLILIIKIFPSGYHEDERRIITVGFAVHSRVESRKRKEKPYSEGFGLKMRLLSLPSRHSMMAMV*
>TRINITY_DN20789_c0_g1_i3.p2 type:5prime_partial len:45 gc:universal TRINITY_DN20789_c0_g1_i3:2-136(+)
IKPLPSSNALKAAITTSSSIQNLLNRAFLCVSVIQLCYEQQNQQ*
>TRINITY_DN20789_c0_g1_i4.p1 type:3prime_partial len:251 gc:universal TRINITY_DN20789_c0_g1_i4:750-1(-)
MRMKEGSLLLVLLFIAELNHGNAKKSPIQKVLDKVVPIEEIKSLCFADTPILREMEKAEKYCGSSHDTEESDRFLFCGFFFIQNLCRKNPPSQPKAPPPQPKVPSTQTEIPPTHPKLLTKPTTPAASLGTIGINTDIKPSIVTSHNSEAAKPTPIPASSPAHSAPADDKCVLRRLGFISGNRVDKSKLKRYFAKVKDVTLRKQLIRPVFRCNREQRRYKIHMSLQCTLYLVLIWGSKRQMVHIFHSSEHS
>TRINITY_DN20789_c0_g1_i4.p2 type:complete len:96 gc:universal TRINITY_DN20789_c0_g1_i4:218-505(+)
MNPSLRSTHLSSAGALCAGLLAGIGVGLAASELWDVTMEGLMSVFMPIVPRLAAGVVGLVRSLGWVGGISVWVEGTLGCGGGALGWEGGFFLQRF*
>TRINITY_DN20789_c0_g1_i4.p3 type:complete len:81 gc:universal TRINITY_DN20789_c0_g1_i4:316-558(+)
MGCYYGRFNVCIYAYSSKTGSRSRWLGKKFGMGRRNFSLGRGNFGLRRWSFGLGRWVFPTKILNKKETAEKKSVAFLCVM*
>TRINITY_DN20789_c0_g1_i4.p4 type:complete len:66 gc:universal TRINITY_DN20789_c0_g1_i4:554-357(-)
MTQRKATDFFSAVSFLFKIFVGKTHLPNPKLHLRSPKFPLPRLKFLLPIPNFLPSQRLLLPVLEL*
>TRINITY_DN20789_c0_g1_i4.p5 type:complete len:55 gc:universal TRINITY_DN20789_c0_g1_i4:814-650(-)
MSSRRNSRQLILIIKIFPSGYHEDERRIITVGFAVHSRVESRKRKEKPYSEGFG*
>TRINITY_DN20789_c0_g1_i4.p6 type:5prime_partial len:45 gc:universal TRINITY_DN20789_c0_g1_i4:3-137(+)
YVQKSGKYVPFVFCSPISTPNTKYTAVTYEFCNAVVPCCNGRLV*
>TRINITY_DN20789_c0_g1_i2.p1 type:complete len:131 gc:universal TRINITY_DN20789_c0_g1_i2:594-202(-)
MRMKEGSLLLVLLFIAELNHGNAKKSPIQKVLDKVVPIEEIKSLCFADTPILREMEKAEKYCGSSHDTEESDRFLFCGFFFIQNLCRKNPPSQPKAPPPQPKVPSTQTEIPPTHPKLLTKPTTPAAVLEL*
>TRINITY_DN20789_c0_g1_i2.p2 type:5prime_partial len:80 gc:universal TRINITY_DN20789_c0_g1_i2:3-242(+)
FNHIQYISIGDPVQLDNLQHSAITPHFTHLSSAGALCAGLLAGIGVGLAASELWDVTMEGLMSVFMPIVPRLQQESLAW*
>TRINITY_DN20789_c0_g1_i2.p3 type:complete len:72 gc:universal TRINITY_DN20789_c0_g1_i2:398-183(-)
MTQRKATDFFSAVSFLFKIFVGKTHLPNPKLHLRSPKFPLPRLKFLLPIPNFLPSQRLLLQSWNYRHKYRH*
>TRINITY_DN20789_c0_g1_i2.p4 type:complete len:63 gc:universal TRINITY_DN20789_c0_g1_i2:161-349(+)
MGCYYGRFNVCIYAYSSKTAAGVVGLVRSLGWVGGISVWVEGTLGCGGGALGWEGGFFLQRF*
>TRINITY_DN20789_c0_g1_i2.p5 type:complete len:55 gc:universal TRINITY_DN20789_c0_g1_i2:658-494(-)
MSSRRNSRQLILIIKIFPSGYHEDERRIITVGFAVHSRVESRKRKEKPYSEGFG*
>TRINITY_DN20789_c0_g1_i2.p6 type:complete len:50 gc:universal TRINITY_DN20789_c0_g1_i2:253-402(+)
MGRRNFSLGRGNFGLRRWSFGLGRWVFPTKILNKKETAEKKSVAFLCVM*
>TRINITY_DN20789_c0_g2_i3.p1 type:5prime_partial len:93 gc:universal TRINITY_DN20789_c0_g2_i3:557-279(-)
PADDKCVLRRLGFISGNRVDKSKLKRYFAKVKDVTLRKQLIRPVFRCNREQRRYKIQGTMSGLPGSSFIACFQRKTEKVCRRFFKKFAKKRL*
>TRINITY_DN20789_c0_g2_i3.p2 type:5prime_partial len:70 gc:universal TRINITY_DN20789_c0_g2_i3:2-211(+)
VQVPNPQHSAVTPHFKVFSLYLLILIPTELQTKHNISSAAFPHFNHANTSGFETLVLLFLSEALERNFK*
>TRINITY_DN20789_c0_g2_i3.p3 type:complete len:47 gc:universal TRINITY_DN20789_c0_g2_i3:276-136(-)
MTRNLHLFAKLACFIVVELGLHYLKFLSKASERKRSTKVSNPDVLA*
>TRINITY_DN20789_c0_g2_i2.p1 type:complete len:84 gc:universal TRINITY_DN20789_c0_g2_i2:319-68(-)
MMMLLIISVIPTYIYIYICWFWVGILIFLLGRQLKMKIFISRFHLLYSLVSLCISSCFHVQCNMNYHCSNTEDVFHCSVGLAC*
>TRINITY_DN20789_c0_g2_i2.p2 type:complete len:82 gc:universal TRINITY_DN20789_c0_g2_i2:129-374(+)
MLHWTWKQELMHKETRLYSRWKRDMKIFIFNCRPSKNIKIPTQNQHIYIYIYVGMTLMMSSIIITVYFIIIYTVTEKCNFI*
>TRINITY_DN20789_c0_g2_i2.p3 type:complete len:47 gc:universal TRINITY_DN20789_c0_g2_i2:526-386(-)
MTRNLHLFAKLACFIVVELGLHYLKFLSKASERKRSTKVSNPDVLA*
>TRINITY_DN20789_c0_g2_i2.p4 type:complete len:45 gc:universal TRINITY_DN20789_c0_g2_i2:266-132(-)
MLVLGWNFDIFAGAAVEDEDLHITFPSTIQSGFLVHQFLFPCPV*
>TRINITY_DN20789_c0_g2_i2.p5 type:complete len:44 gc:universal TRINITY_DN20789_c0_g2_i2:673-542(-)
MRDFFINVEECISFTRELFVCSLHCLLSKKNGKGLPKVLQEIR*
>TRINITY_DN20789_c0_g2_i5.p1 type:5prime_partial len:93 gc:universal TRINITY_DN20789_c0_g2_i5:807-529(-)
PADDKCVLRRLGFISGNRVDKSKLKRYFAKVKDVTLRKQLIRPVFRCNREQRRYKIQGTMSGLPGSSFIACFQRKTEKVCRRFFKKFAKKRL*
>TRINITY_DN20789_c0_g2_i5.p2 type:complete len:84 gc:universal TRINITY_DN20789_c0_g2_i5:319-68(-)
MMMLLIISVIPTYIYIYICWFWVGILIFLLGRQLKMKIFISRFHLLYSLVSLCISSCFHVQCNMNYHCSNTEDVFHCSVGLAC*
>TRINITY_DN20789_c0_g2_i5.p3 type:complete len:82 gc:universal TRINITY_DN20789_c0_g2_i5:129-374(+)
MLHWTWKQELMHKETRLYSRWKRDMKIFIFNCRPSKNIKIPTQNQHIYIYIYVGMTLMMSSIIITVYFIIIYTVTEKCNFI*
>TRINITY_DN20789_c0_g2_i5.p4 type:complete len:47 gc:universal TRINITY_DN20789_c0_g2_i5:526-386(-)
MTRNLHLFAKLACFIVVELGLHYLKFLSKASERKRSTKVSNPDVLA*
>TRINITY_DN20789_c0_g2_i5.p5 type:complete len:45 gc:universal TRINITY_DN20789_c0_g2_i5:266-132(-)
MLVLGWNFDIFAGAAVEDEDLHITFPSTIQSGFLVHQFLFPCPV*
>TRINITY_DN20789_c0_g2_i1.p1 type:5prime_partial len:70 gc:universal TRINITY_DN20789_c0_g2_i1:2-211(+)
VQVPNPQHSAVTPHFKVFSLYLLILIPTELQTKHNISSAAFPHFNHANTSGFETLVLLFLSEALERNFK*
>TRINITY_DN20789_c0_g2_i1.p2 type:complete len:47 gc:universal TRINITY_DN20789_c0_g2_i1:276-136(-)
MTRNLHLFAKLACFIVVELGLHYLKFLSKASERKRSTKVSNPDVLA*
>TRINITY_DN20789_c0_g2_i4.p1 type:complete len:84 gc:universal TRINITY_DN20789_c0_g2_i4:319-68(-)
MMMLLIISVIPTYIYIYICWFWVGILIFLLGRQLKMKIFISRFHLLYSLVSLCISSCFHVQCNMNYHCSNTEDVFHCSVGLAC*
>TRINITY_DN20789_c0_g2_i4.p2 type:complete len:82 gc:universal TRINITY_DN20789_c0_g2_i4:129-374(+)
MLHWTWKQELMHKETRLYSRWKRDMKIFIFNCRPSKNIKIPTQNQHIYIYIYVGMTLMMSSIIITVYFIIIYTVTEKCNFI*
>TRINITY_DN20789_c0_g2_i4.p3 type:complete len:47 gc:universal TRINITY_DN20789_c0_g2_i4:526-386(-)
MTRNLHLFAKLACFIVVELGLHYLKFLSKASERKRSTKVSNPDVLA*
>TRINITY_DN20789_c0_g2_i4.p4 type:complete len:45 gc:universal TRINITY_DN20789_c0_g2_i4:266-132(-)
MLVLGWNFDIFAGAAVEDEDLHITFPSTIQSGFLVHQFLFPCPV*
>TRINITY_DN20789_c0_g3_i1.p1 type:5prime_partial len:47 gc:universal TRINITY_DN20789_c0_g3_i1:3-143(+)
LLLIVRHFDVSAPSAKDDRRQSIINFYISFLSSFSLYIIFSLLLIV*
>TRINITY_DN20789_c0_g3_i5.p1 type:complete len:96 gc:universal TRINITY_DN20789_c0_g3_i5:786-499(-)
MDSIENRRKTSEHHIMSCELGLLSIGNCTAWISTSALQPMKHDAVQSTEWKEAWCKEHCPGKCILWNDVSQCVFQSDGKYECKRQRSGRNMAVTG*
>TRINITY_DN20789_c0_g3_i5.p2 type:5prime_partial len:79 gc:universal TRINITY_DN20789_c0_g3_i5:1-237(+)
TDDCYCLYSKEAHRGITSTLASVHCVDKNECTPTKRMFLQHTSFSHPPTWSMTSFSLVNTSNQSLIWLVEEPIISSVK*
>TRINITY_DN20789_c0_g3_i5.p3 type:complete len:69 gc:universal TRINITY_DN20789_c0_g3_i5:1042-1248(+)
MTRNGASTSLMNIRAVVIFMSNEALLGVTIKFIWNPRSHNDRLFYHDYKRHQKFRNFSAYIPAMSSLP*
>TRINITY_DN20789_c0_g3_i5.p4 type:complete len:57 gc:universal TRINITY_DN20789_c0_g3_i5:1106-1276(+)
MKPFLVLQLNLFGIHAHTMIGFFIMIIRGIRNSGIFRRTYLLCHHCRREPKDVFIL*
>TRINITY_DN20789_c0_g3_i5.p5 type:complete len:54 gc:universal TRINITY_DN20789_c0_g3_i5:515-676(+)
MFLPLLCLLHSYLPSDWNTHCDTSFHRMHLPGQCSLHQASFHSVDWTASCFMG*
>TRINITY_DN20789_c0_g3_i5.p6 type:5prime_partial len:52 gc:universal TRINITY_DN20789_c0_g3_i5:2-157(+)
QMTVTVFIPRRHTEVLRLLWPVYTVLTKMNAHPRKGCFCNIRPSVTHQHGV*
>TRINITY_DN20789_c0_g3_i5.p7 type:complete len:43 gc:universal TRINITY_DN20789_c0_g3_i5:1100-972(-)
MKITTALMFIRLVDAPLRVIYPLLLSRFLVLERAIPSHRQEK*
>TRINITY_DN20789_c0_g3_i5.p8 type:complete len:43 gc:universal TRINITY_DN20789_c0_g3_i5:346-218(-)
MAVTGTELQSRLCQAKLEFSSASTFGSKQRLEPLLVAILQKK*
>TRINITY_DN20789_c0_g3_i5.p9 type:3prime_partial len:42 gc:universal TRINITY_DN20789_c0_g3_i5:123-1(-)
MLQKHPFRGCAFIFVNTVYTGQSRRNTSVCLLGIKTVTVIC
>TRINITY_DN20789_c0_g3_i4.p1 type:5prime_partial len:79 gc:universal TRINITY_DN20789_c0_g3_i4:1-237(+)
TDDCYCLYSKEAHRGITSTLASVHCVDKNECTPTKRMFLQHTSFSHPPTWSMTSFSLVNTSNQSLIWLVEEPIISSVK*
>TRINITY_DN20789_c0_g3_i4.p2 type:5prime_partial len:52 gc:universal TRINITY_DN20789_c0_g3_i4:2-157(+)
QMTVTVFIPRRHTEVLRLLWPVYTVLTKMNAHPRKGCFCNIRPSVTHQHGV*
>TRINITY_DN20789_c0_g3_i4.p3 type:complete len:43 gc:universal TRINITY_DN20789_c0_g3_i4:346-218(-)
MAVTGTELQSRLCQAKLEFSSASTFGSKQRLEPLLVAILQKK*
>TRINITY_DN20789_c0_g3_i4.p4 type:3prime_partial len:42 gc:universal TRINITY_DN20789_c0_g3_i4:123-1(-)
MLQKHPFRGCAFIFVNTVYTGQSRRNTSVCLLGIKTVTVIC
>TRINITY_DN20789_c0_g3_i2.p1 type:complete len:68 gc:universal TRINITY_DN20789_c0_g3_i2:25-228(+)
MYISTNHTKISTTLASEIQEFFGVHTCYVITAVESPKMCSYYNKLLHKFSFFFFPVYYFFSFANCLI*
>TRINITY_DN20789_c0_g3_i2.p2 type:5prime_partial len:50 gc:universal TRINITY_DN20789_c0_g3_i2:3-152(+)
TTFYINQYVHLDKSYKDFYNFGIRNSGIFRRTYLLCHHCRREPKDVFIL*
>TRINITY_DN20789_c1_g1_i3.p1 type:3prime_partial len:268 gc:universal TRINITY_DN20789_c1_g1_i3:230-1030(+)
MADQDQRCYSDPELKYLVVERGVFNDPTTQAEWTQKRLVWVPHESHGFVYASIKGERGDEVEVEIGETGKRQLIAKDDIQKMNPPKFDKVEDMADLTCLNEASVLHNLKDRYYSGLIYTYSGLFCVVVNPYSRLPIYTERVIDLYKGKKRHDVPPHIFAITDSAYRSMLQDREDQSILCTGESGAGKTENTKKVIQYLAYVAASKPKGASSAHTGELERQLLQANPVLEAFGNAKTVKNDNSSRFGKFIRINFDASGFIAGANIETY
>TRINITY_DN20789_c1_g1_i3.p2 type:5prime_partial len:69 gc:universal TRINITY_DN20789_c1_g1_i3:3-209(+)
NINPSISYLFSFPTNILTIILISFLQAHIEFCKFNAVATFAQGGCEVYLAIVTQRKPAFYNDSPPVKV*
>TRINITY_DN20789_c1_g1_i3.p3 type:complete len:58 gc:universal TRINITY_DN20789_c1_g1_i3:697-524(-)
MGRNIVSFLPLVQVYHPFCVDGKTTVWVDHHTEQTRVRINQPRVVSILQIVQYRCFI*
>TRINITY_DN20789_c1_g1_i3.p4 type:5prime_partial len:57 gc:universal TRINITY_DN20789_c1_g1_i3:1030-860(-)
VSFNVGAGDEARRVKVDADEFTKSRRVVIFHSLGVSKCFQDGVGLQQLTLQLSRVC*
>TRINITY_DN20789_c1_g1_i3.p5 type:complete len:50 gc:universal TRINITY_DN20789_c1_g1_i3:536-387(-)
MLHLNMLNQPYLLLYQISEGSFFECHLSQSVAACRFPRFRLLLRLLFLL*
>TRINITY_DN20789_c1_g1_i3.p6 type:complete len:46 gc:universal TRINITY_DN20789_c1_g1_i3:325-462(+)
MDSEEISMGSTRIPWIRLCQYQRRKRRRSRSRNRGNRQAATDCER*
>TRINITY_DN20789_c1_g1_i3.p7 type:complete len:45 gc:universal TRINITY_DN20789_c1_g1_i3:1020-886(-)
MLAPAMKPDASKLMRMNLPNLDELSFFTVLAFPNASRTGLACSS*
>TRINITY_DN20789_c1_g1_i3.p8 type:complete len:43 gc:universal TRINITY_DN20789_c1_g1_i3:684-812(+)
MFRPIYLPSQIQPIEVCCKIERTSPSCVRVSPVLARLKIPRR*
>TRINITY_DN20789_c1_g1_i4.p1 type:5prime_partial len:64 gc:universal TRINITY_DN20789_c1_g1_i4:1-192(+)
LLTKPTTPFTIGGLTGIVLSNSSLDISLHDTYYVVAHFLMGLGQEDLAALFLGEGACHPAADR*
>TRINITY_DN20789_c1_g1_i4.p2 type:complete len:43 gc:universal TRINITY_DN20789_c1_g1_i4:244-116(-)
MLLRGSCQQLVEDVESPLICLLPDDTRLLQETRLLNPPDPVP*
>TRINITY_DN20789_c1_g1_i12.p1 type:5prime_partial len:82 gc:universal TRINITY_DN20789_c1_g1_i12:1-246(+)
CSVACIVSSKMSSKRKSGASTLTRRASSPAPTLKLTSWRRRVSSGSRQMSGLSTSSTSCWQEPRRSIRSCTYWRAPRATRS*
>TRINITY_DN20789_c1_g1_i12.p2 type:3prime_partial len:67 gc:universal TRINITY_DN20789_c1_g1_i12:200-3(-)
MLLRGSCQQLVEDVESPLICLLPDDTRLLQEVSFNVGAGDEARRVKVDAPLFLFEDILLETMHATE
>TRINITY_DN20789_c1_g1_i1.p1 type:3prime_partial len:368 gc:universal TRINITY_DN20789_c1_g1_i1:230-1330(+)
MADQDQRCYSDPELKYLVVERGVFNDPTTQAEWTQKRLVWVPHESHGFVYASIKGERGDEVEVEIGETGKRQLIAKDDIQKMNPPKFDKVEDMADLTCLNEASVLHNLKDRYYSGLIYTYSGLFCVVVNPYSRLPIYTERVIDLYKGKKRHDVPPHIFAITDSAYRSMLQDREDQSILCTGESGAGKTENTKKVIQYLAYVAASKPKGASSAHTQPQPQDTLTFGELERQLLQANPVLEAFGNAKTVKNDNSSRFGKFIRINFDASGFIAGANIETYLLEKARVIRQQTDERTFHIFYQLLAGASQEHKKLYLLESPKSYSFLTNDGLPVPGVDDVSEFHQTCKAMNIMGLGQEDLAALFLGEGACH
>TRINITY_DN20789_c1_g1_i1.p2 type:complete len:98 gc:universal TRINITY_DN20789_c1_g1_i1:1153-860(-)
MLLRGSCQQLVEDVESPLICLLPDDTRLLQEVSFNVGAGDEARRVKVDADEFTKSRRVVIFHSLGVSKCFQDGVGLQQLTLQLSKCECVLGLWLRVC*
>TRINITY_DN20789_c1_g1_i1.p3 type:complete len:75 gc:universal TRINITY_DN20789_c1_g1_i1:975-1199(+)
MTTRLDLVNSSASTLTRRASSPAPTLKLTSWRRRVSSGSRQMSGLSTSSTSCWQEPRRSIRSCTYWRAPRATRS*
>TRINITY_DN20789_c1_g1_i1.p4 type:5prime_partial len:69 gc:universal TRINITY_DN20789_c1_g1_i1:3-209(+)
NINPSISYLFSFPTNILTIILISFLQAHIEFCKFNAVATFAQGGCEVYLAIVTQRKPAFYNDSPPVKV*
>TRINITY_DN20789_c1_g1_i1.p5 type:complete len:58 gc:universal TRINITY_DN20789_c1_g1_i1:697-524(-)
MGRNIVSFLPLVQVYHPFCVDGKTTVWVDHHTEQTRVRINQPRVVSILQIVQYRCFI*
>TRINITY_DN20789_c1_g1_i1.p6 type:complete len:50 gc:universal TRINITY_DN20789_c1_g1_i1:536-387(-)
MLHLNMLNQPYLLLYQISEGSFFECHLSQSVAACRFPRFRLLLRLLFLL*
>TRINITY_DN20789_c1_g1_i1.p7 type:complete len:46 gc:universal TRINITY_DN20789_c1_g1_i1:325-462(+)
MDSEEISMGSTRIPWIRLCQYQRRKRRRSRSRNRGNRQAATDCER*
>TRINITY_DN20789_c1_g1_i1.p8 type:complete len:45 gc:universal TRINITY_DN20789_c1_g1_i1:1050-916(-)
MLAPAMKPDASKLMRMNLPNLDELSFFTVLAFPNASRTGLACSS*
>TRINITY_DN20789_c1_g1_i1.p9 type:complete len:43 gc:universal TRINITY_DN20789_c1_g1_i1:684-812(+)
MFRPIYLPSQIQPIEVCCKIERTSPSCVRVSPVLARLKIPRR*
>TRINITY_DN20789_c1_g1_i8.p1 type:3prime_partial len:273 gc:universal TRINITY_DN20789_c1_g1_i8:303-1118(+)
MCELGEASVLHNLKDRYYSGLIYTYSGLFCVVVNPYSRLPIYTERVIDLYKGKKRHDVPPHIFAITDSAYRSMLQDREDQSILCTGESGAGKTENTKKVIQYLAYVAASKPKGASSAHTQPQPQDTLTFGELERQLLQANPVLEAFGNAKTVKNDNSSRFGKFIRINFDASGFIAGANIETYLLEKARVIRQQTDERTFHIFYQLLAGASQEHKKLYLLESPKSYSFLTNDGLPVPGVDDVSEFHQTCKAMNIMGLGQEDLAALFLGEGACH
>TRINITY_DN20789_c1_g1_i8.p2 type:complete len:98 gc:universal TRINITY_DN20789_c1_g1_i8:941-648(-)
MLLRGSCQQLVEDVESPLICLLPDDTRLLQEVSFNVGAGDEARRVKVDADEFTKSRRVVIFHSLGVSKCFQDGVGLQQLTLQLSKCECVLGLWLRVC*
>TRINITY_DN20789_c1_g1_i8.p3 type:complete len:75 gc:universal TRINITY_DN20789_c1_g1_i8:763-987(+)
MTTRLDLVNSSASTLTRRASSPAPTLKLTSWRRRVSSGSRQMSGLSTSSTSCWQEPRRSIRSCTYWRAPRATRS*
>TRINITY_DN20789_c1_g1_i8.p4 type:5prime_partial len:69 gc:universal TRINITY_DN20789_c1_g1_i8:3-209(+)
NINPSISYLFSFPTNILTIILISFLQAHIEFCKFNAVATFAQGGCEVYLAIVTQRKPAFYNDSPPVKV*
>TRINITY_DN20789_c1_g1_i8.p5 type:complete len:58 gc:universal TRINITY_DN20789_c1_g1_i8:485-312(-)
MGRNIVSFLPLVQVYHPFCVDGKTTVWVDHHTEQTRVRINQPRVVSILQIVQYRCFT*
>TRINITY_DN20789_c1_g1_i8.p6 type:complete len:45 gc:universal TRINITY_DN20789_c1_g1_i8:838-704(-)
MLAPAMKPDASKLMRMNLPNLDELSFFTVLAFPNASRTGLACSS*
>TRINITY_DN20789_c1_g1_i8.p7 type:complete len:43 gc:universal TRINITY_DN20789_c1_g1_i8:472-600(+)
MFRPIYLPSQIQPIEVCCKIERTSPSCVRVSPVLARLKIPRR*
>TRINITY_DN20789_c1_g1_i5.p1 type:internal len:266 gc:universal TRINITY_DN20789_c1_g1_i5:1-795(+)
FVYRNFIFNFDSGLIYTYSGLFCVVVNPYSRLPIYTERVIDLYKGKKRHDVPPHIFAITDSAYRSMLQDREDQSILCTGESGAGKTENTKKVIQYLAYVAASKPKGASSAHTQPQPQDTLTFGELERQLLQANPVLEAFGNAKTVKNDNSSRFGKFIRINFDASGFIAGANIETYLLEKARVIRQQTDERTFHIFYQLLAGASQEHKKLYLLESPKSYSFLTNDGLPVPGVDDVSEFHQTCKAMNIMGLGQEDLAALFLGEGACH
>TRINITY_DN20789_c1_g1_i5.p2 type:complete len:98 gc:universal TRINITY_DN20789_c1_g1_i5:618-325(-)
MLLRGSCQQLVEDVESPLICLLPDDTRLLQEVSFNVGAGDEARRVKVDADEFTKSRRVVIFHSLGVSKCFQDGVGLQQLTLQLSKCECVLGLWLRVC*
>TRINITY_DN20789_c1_g1_i5.p3 type:complete len:75 gc:universal TRINITY_DN20789_c1_g1_i5:440-664(+)
MTTRLDLVNSSASTLTRRASSPAPTLKLTSWRRRVSSGSRQMSGLSTSSTSCWQEPRRSIRSCTYWRAPRATRS*
>TRINITY_DN20789_c1_g1_i5.p4 type:3prime_partial len:55 gc:universal TRINITY_DN20789_c1_g1_i5:162-1(-)
MGRNIVSFLPLVQVYHPFCVDGKTTVWVDHHTEQTRVRINQPRVKIKNKIPVHK
>TRINITY_DN20789_c1_g1_i5.p5 type:complete len:45 gc:universal TRINITY_DN20789_c1_g1_i5:515-381(-)
MLAPAMKPDASKLMRMNLPNLDELSFFTVLAFPNASRTGLACSS*
>TRINITY_DN20789_c1_g1_i5.p6 type:complete len:43 gc:universal TRINITY_DN20789_c1_g1_i5:149-277(+)
MFRPIYLPSQIQPIEVCCKIERTSPSCVRVSPVLARLKIPRR*
>TRINITY_DN20789_c1_g1_i7.p1 type:3prime_partial len:123 gc:universal TRINITY_DN20789_c1_g1_i7:291-656(+)
MADLTCLNEASVLHNLKDRYYSGLIYTYSGLFCVVVNPYSRLPIYTERVIDLYKGKKRHDVPPHIFAITDSAYRSMLQDREDQSILCTGESGAGKTENTKKVIQYLAYVAASKPKGASSAHT
>TRINITY_DN20789_c1_g1_i7.p2 type:5prime_partial len:69 gc:universal TRINITY_DN20789_c1_g1_i7:3-209(+)
NINPSISYLFSFPTNILTIILISFLQAHIEFCKFNAVATFAQGGCEVYLAIVTQRKPAFYNDSPPVKV*
>TRINITY_DN20789_c1_g1_i7.p3 type:complete len:58 gc:universal TRINITY_DN20789_c1_g1_i7:482-309(-)
MGRNIVSFLPLVQVYHPFCVDGKTTVWVDHHTEQTRVRINQPRVVSILQIVQYRCFI*
>TRINITY_DN20789_c1_g1_i7.p4 type:5prime_partial len:50 gc:universal TRINITY_DN20789_c1_g1_i7:655-506(-)
VCADEAPLGLEAATYARYWITFLVFSVLPAPDSPVHKMDWSSRSCSILL*
>TRINITY_DN20789_c1_g1_i7.p5 type:complete len:43 gc:universal TRINITY_DN20789_c1_g1_i7:469-597(+)
MFRPIYLPSQIQPIEVCCKIERTSPSCVRVSPVLARLKIPRR*
>TRINITY_DN20789_c1_g1_i9.p1 type:complete len:43 gc:universal TRINITY_DN20789_c1_g1_i9:154-282(+)
MVKHMFSTLPEVALTLSMLSSLIRDKHSRMLSSSVRDESPMP*
>TRINITY_DN20789_c1_g1_i6.p1 type:complete len:102 gc:universal TRINITY_DN20789_c1_g1_i6:230-535(+)
MADQDQRCYSDPELKYLVVERGVFNDPTTQAEWTQKRLVWVPHESHGFVYASIKGERGDEVEVEIGETGKRQLIAKDDIQKMNPPKFDKVEDMADLTCLNG*
>TRINITY_DN20789_c1_g1_i6.p2 type:complete len:77 gc:universal TRINITY_DN20789_c1_g1_i6:617-387(-)
MHIISENRNLLGEWLLSMEYLKLWHRRLIHLNMLNQPYLLLYQISEGSFFECHLSQSVAACRFPRFRLLLRLLFLL*
>TRINITY_DN20789_c1_g1_i6.p3 type:5prime_partial len:69 gc:universal TRINITY_DN20789_c1_g1_i6:3-209(+)
NINPSISYLFSFPTNILTIILISFLQAHIEFCKFNAVATFAQGGCEVYLAIVTQRKPAFYNDSPPVKV*
>TRINITY_DN20789_c1_g1_i6.p4 type:complete len:46 gc:universal TRINITY_DN20789_c1_g1_i6:325-462(+)
MDSEEISMGSTRIPWIRLCQYQRRKRRRSRSRNRGNRQAATDCER*
>TRINITY_DN20789_c1_g2_i1.p1 type:complete len:52 gc:universal TRINITY_DN20789_c1_g2_i1:94-249(+)
MVQFLSRIGLSTKLAVMENASPLISCDLNPEFSPPDPLQKKLQVLCQRQIL*
>TRINITY_DN20789_c1_g2_i1.p2 type:complete len:41 gc:universal TRINITY_DN20789_c1_g2_i1:3-125(+)
MSLLCHNFKYSMDNSHSPSTLQHMQLLPDTHGTVPVKNRP*
>TRINITY_DN20749_c0_g1_i1.p1 type:complete len:44 gc:universal TRINITY_DN20749_c0_g1_i1:159-28(-)
MLCVNTGFRKRKEHLMTYKSGKKMSQIDFLMVRRRETKTSLLP*
>TRINITY_DN20763_c0_g1_i1.p1 type:3prime_partial len:58 gc:universal TRINITY_DN20763_c0_g1_i1:76-246(+)
MVFTSRVSFLFHLHSHDEYFSAFPDKCLADYARIQSISSYTQRSLNSPINSKLRPLL
>TRINITY_DN20756_c0_g1_i1.p1 type:internal len:48 gc:universal TRINITY_DN20756_c0_g1_i1:3-143(+)
SQVTTGRDLLYLYNISGDHRTRLAVLIQYLRRPQDETCCAYTVSQVT
>TRINITY_DN20780_c0_g2_i1.p1 type:internal len:52 gc:universal TRINITY_DN20780_c0_g2_i1:153-1(-)
NYTNFSLSYKFLKTFRYFCHTLYMDEVVKKVNGRVLTRGINLLPEDSWVLN
>TRINITY_DN20780_c0_g2_i1.p2 type:5prime_partial len:43 gc:universal TRINITY_DN20780_c0_g2_i1:2-130(+)
FNTQLSSGNRFIPLVNTLPFTFLTTSSIYRVWQKYLKVFKNL*
>TRINITY_DN20780_c0_g3_i2.p1 type:5prime_partial len:63 gc:universal TRINITY_DN20780_c0_g3_i2:2-190(+)
LSNSCLFTSVLLVSFSFISLTTPSTYILNNHGDIIQPCHKPTVTLNHSPSSLLTLTHASLSA*
>TRINITY_DN20780_c0_g3_i1.p1 type:5prime_partial len:60 gc:universal TRINITY_DN20780_c0_g3_i1:1-180(+)
SGNRFIPLASTLPFTSSITPSIYILNNHGDIIQPCHKPTVTLNHSPSSLLTLTHASLSA*
>TRINITY_DN20780_c0_g4_i1.p1 type:internal len:47 gc:universal TRINITY_DN20780_c0_g4_i1:2-139(+)
FFNHIQFALTSPSHSPYREKSSCKGCGRSTWQFLKIYNSKRNWYNF
>TRINITY_DN20780_c0_g4_i1.p2 type:5prime_partial len:44 gc:universal TRINITY_DN20780_c0_g4_i1:137-6(-)
NYTNFSLSYKFLKTARYFCHTLYNWIFLYMVNVKERSMQTVCD*
>TRINITY_DN20780_c0_g1_i2.p1 type:internal len:53 gc:universal TRINITY_DN20780_c0_g1_i2:157-2(-)
DGVIKEVNGRVLARGINLLPEDSWVLNQVLLADDASLVADESEKLQMLVREF
>TRINITY_DN20780_c1_g1_i1.p1 type:internal len:47 gc:universal TRINITY_DN20780_c1_g1_i1:139-2(-)
KKMFIRKGFLLPSSYNYKFTLLCIDHKLPSSTNSAKFTYQQLKFLK
>TRINITY_DN20780_c1_g1_i1.p2 type:internal len:47 gc:universal TRINITY_DN20780_c1_g1_i1:2-139(+)
FEKLQLLVSEFSRVCARRKLVINAEKSKFIVIGGREEETLPYKHFF
>TRINITY_DN20780_c1_g1_i1.p3 type:5prime_partial len:42 gc:universal TRINITY_DN20780_c1_g1_i1:138-13(-)
KKCLYGRVSSSLPPITINLLFSALITSFLLAQTLLNSLTSN*
>TRINITY_DN20780_c1_g2_i2.p1 type:5prime_partial len:82 gc:universal TRINITY_DN20780_c1_g2_i2:274-29(-)
VSKYLKYVTLSSSCPFTSMLLVSSSLPPITMNLLFSALIMSFLPAQTLLNSLSSSLEITSIHIGKWCVKPNAEYNFSMENQ*
>TRINITY_DN20780_c1_g2_i2.p2 type:3prime_partial len:41 gc:universal TRINITY_DN20780_c1_g2_i2:156-275(+)
MISAEKSKFMVIGGREEETRSIEVNGQELERVTYFRYLET
>TRINITY_DN20780_c1_g5_i1.p1 type:5prime_partial len:89 gc:universal TRINITY_DN20780_c1_g5_i1:513-247(-)
TYYQICRSTSSLMYNNEVCNIIRPACCNQLFYTKALNLSMSEVSSIKGSTETSLLMSFNWQILPWYLHNRYSEPLSEYSIKKCYIFLY*
>TRINITY_DN20780_c1_g5_i1.p2 type:complete len:61 gc:universal TRINITY_DN20780_c1_g5_i1:68-250(+)
MLEGKKYHMLIDTHVLHVNTEEWELLNTTGLIIQHCFVSVTERPFLSTIDYRSAATLLLC*
>TRINITY_DN20780_c1_g5_i1.p3 type:5prime_partial len:55 gc:universal TRINITY_DN20780_c1_g5_i1:512-348(-)
HIIKFVGLPLVSCTIMKSVTSFVLHAVINCFIPRLSISQCLRCPLLKDPLKLLY*
>TRINITY_DN20780_c1_g5_i1.p4 type:complete len:52 gc:universal TRINITY_DN20780_c1_g5_i1:133-288(+)
MGAFEHNWVDNTTLFCKRHRKAFLKYNRLQKCCNPVALLVEENVAFFDGIL*
>TRINITY_DN20780_c1_g5_i1.p5 type:complete len:49 gc:universal TRINITY_DN20780_c1_g5_i1:275-421(+)
MEYSDNGSEYLLCRYQGRICQLKDISREVSVDPLIEDTSDIERLRALV*
>TRINITY_DN20780_c2_g1_i1.p1 type:complete len:78 gc:universal TRINITY_DN20780_c2_g1_i1:84-317(+)
MPTQAEPCGYFGDLHRMLSIRQLPFTSLTTPYKERTYKLMSFFFVNIRPLEIVQYHFAHSLRGIQVCLPDKMKDLYV*
>TRINITY_DN20780_c2_g1_i1.p2 type:3prime_partial len:53 gc:universal TRINITY_DN20780_c2_g1_i1:156-1(-)
MVTALWTTSCGDPRSIHMAPLEWASFVNPLAILWLYYILAFAARSLISTPLV
>TRINITY_DN20780_c2_g1_i1.p3 type:complete len:45 gc:universal TRINITY_DN20780_c2_g1_i1:62-196(+)
MARGLTKDAHSSGAMWILRGSPQDVVHKAVTIYLFNHSIQRANL*
>TRINITY_DN20780_c3_g1_i1.p1 type:internal len:56 gc:universal TRINITY_DN20780_c3_g1_i1:167-3(-)
SFLLTSSCNHKFTLLYIDQGLPSSINSAKFTHQQLKFLKFICHQTCISCKQYPIQ
>TRINITY_DN20780_c3_g1_i1.p2 type:internal len:56 gc:universal TRINITY_DN20780_c3_g1_i1:3-167(+)
LNRILFAADTCLVADEFEKLQLLVSEFSRVYARRKPLINVEKSKFMVTGGSEEET
>TRINITY_DN20780_c3_g1_i2.p1 type:internal len:55 gc:universal TRINITY_DN20780_c3_g1_i2:1-162(+)
NQILFANDTSLVAEEFEKLQLLVSEFSRVYARRKPLINVEKSKFMVTGGSEEET
>TRINITY_DN20780_c3_g1_i2.p2 type:internal len:55 gc:universal TRINITY_DN20780_c3_g1_i2:162-1(-)
SFLLTSSCNHKFTLLYIDQGLPSSINSAKFTHQQLKFLKFFCHQTCIICKQYLI
>TRINITY_DN20780_c6_g2_i1.p1 type:internal len:51 gc:universal TRINITY_DN20780_c6_g2_i1:1-150(+)
THKHQIKLCTEKELLPLRYLTTLLHYALAIHPYIYIYIRIQEYKTFKNKN
>TRINITY_DN20780_c6_g2_i1.p2 type:internal len:51 gc:universal TRINITY_DN20780_c6_g2_i1:150-1(-)
VLILKCFIFLYSYIYIYIWMDGQGIVQQSCQVSQRQQFLFSAQLNLMFMC
>TRINITY_DN20780_c6_g2_i1.p3 type:complete len:40 gc:universal TRINITY_DN20780_c6_g2_i1:136-17(-)
MFYILVFLYIYIYMDGWPGHSAAKLSGISEAAIPFQCTT*
>TRINITY_DN20780_c8_g1_i1.p1 type:internal len:43 gc:universal TRINITY_DN20780_c8_g1_i1:2-127(+)
FIFGIGLFIYSNICLTICIKAVNCCQQFTINSIHSQHFLHCI
>TRINITY_DN20780_c9_g1_i1.p1 type:internal len:44 gc:universal TRINITY_DN20780_c9_g1_i1:1-129(+)
AKFTHQHLKFFKFICIICKQYRRSSSSTAAPAKISKFQPKTKK
>TRINITY_DN20780_c9_g1_i1.p2 type:5prime_partial len:40 gc:universal TRINITY_DN20780_c9_g1_i1:131-12(-)
SFLVLGWNFDIFAGAAVEDEDLLYCLQMIQMNLKNFRCW*
>TRINITY_DN20780_c11_g1_i1.p1 type:internal len:42 gc:universal TRINITY_DN20780_c11_g1_i1:2-124(+)
HKFTLLCINHKLPSCIDSAKFTHQPLKFLKFICHQICIICK
>TRINITY_DN20780_c11_g1_i1.p2 type:internal len:42 gc:universal TRINITY_DN20780_c11_g1_i1:124-2(-)
FADDTNLVANEFEKLQWLVSEFSRVYARRKLVIDAEKSKFM
>TRINITY_DN20761_c0_g1_i2.p1 type:complete len:63 gc:universal TRINITY_DN20761_c0_g1_i2:95-283(+)
MYMLFLLHYWSEFAHYHDLKSTIRPSVSSLCTIMKENCVTKLILYLTLNIFSVIVVPEQSSM*
>TRINITY_DN20761_c0_g1_i2.p2 type:complete len:47 gc:universal TRINITY_DN20761_c0_g1_i2:279-139(-)
MELCSGTTMTENMFRVKYKISLVTQFSFIMVHKLLTDGLIVDLRSW*
>TRINITY_DN20798_c0_g1_i1.p1 type:internal len:53 gc:universal TRINITY_DN20798_c0_g1_i1:1-156(+)
NRTQDLQITSPALSPLSYWGERGITPAINQLDKRSASLTGGREPSVGGYGQH
>TRINITY_DN20748_c0_g2_i1.p1 type:5prime_partial len:56 gc:universal TRINITY_DN20748_c0_g2_i1:1-168(+)
NNNNADLFLYNYLCFFLYSTFHSYVSLFQENDLACSLGIFYNETYTLVLRAPLRT*
>TRINITY_DN20748_c0_g2_i1.p2 type:3prime_partial len:45 gc:universal TRINITY_DN20748_c0_g2_i1:133-2(-)
MSHCRIFLMSRPGHFLEKVKRSCEMLNIKRNINNYTKISQHYYY
>TRINITY_DN20730_c0_g1_i2.p1 type:5prime_partial len:63 gc:universal TRINITY_DN20730_c0_g1_i2:1-189(+)
LYFLYTTHCVTTSCLYFLYTTHCVTTSCLYFLYTTHCVTTSYLYFLYTTHCVTTSCLYSGIV*
>TRINITY_DN20730_c0_g1_i2.p2 type:5prime_partial len:61 gc:universal TRINITY_DN20730_c0_g1_i2:2-184(+)
YISYTPHIVLQLAVYISYTPHTVLQLAVYISYTPHIVLQLAIYISYTPHTVLQLAVYIRE*
>TRINITY_DN20730_c0_g1_i2.p3 type:5prime_partial len:48 gc:universal TRINITY_DN20730_c0_g1_i2:266-123(-)
TRLDFIFGIGYFHDGTNMRINNKKKHYTIPEYRQLVVTQCVVYRKYR*
>TRINITY_DN20729_c0_g1_i2.p1 type:internal len:44 gc:universal TRINITY_DN20729_c0_g1_i2:2-130(+)
RNCPERWQNGNQLLHHDNAPAHSALSVQQFLSKHDTVPHLPYS
>TRINITY_DN20729_c0_g1_i2.p2 type:internal len:43 gc:universal TRINITY_DN20729_c0_g1_i2:3-128(+)
ETVQRGGKMEISFSTMTMPQLILPCLFSSFSVSMILSHIYHI
>TRINITY_DN20729_c0_g1_i2.p3 type:3prime_partial len:40 gc:universal TRINITY_DN20729_c0_g1_i2:118-2(-)
MWDSIMLTEKLLNRQGRMSWGIVMVEKLISILPPLWTVS
>TRINITY_DN20729_c0_g1_i1.p1 type:internal len:60 gc:universal TRINITY_DN20729_c0_g1_i1:178-2(-)
LILLFSSCFVKKTISIWWMWNICNVMLSEKLLNRQGRMSWGIVMVEKLISILPPLWTVS
>TRINITY_DN20729_c0_g1_i1.p2 type:internal len:60 gc:universal TRINITY_DN20729_c0_g1_i1:3-179(+)
ETVQRGGKMEISFSTMTMPQLILPCLFSSFSLSMTLQMFHIHHIEMVFLTKQLEKSKIR
>TRINITY_DN20729_c0_g1_i1.p3 type:5prime_partial len:45 gc:universal TRINITY_DN20729_c0_g1_i1:2-136(+)
RNCPERWQNGNQLLHHDNAPAHSALSVQQFLAKHDIANVPHPPY*
>TRINITY_DN20710_c0_g2_i1.p1 type:internal len:62 gc:universal TRINITY_DN20710_c0_g2_i1:184-2(-)
KADLEHRRLVSTDEAHNLSRQLKIPYIECSAKLRMNVDQAFHELVRIVRRFQLLERPPMKP
>TRINITY_DN20710_c0_g2_i1.p2 type:5prime_partial len:51 gc:universal TRINITY_DN20710_c0_g2_i1:1-153(+)
LASWEAFLGAEIFVLFSLARGRPDQHSFLTWHCIRYMESSTAWINCVLHL*
>TRINITY_DN20710_c0_g3_i1.p1 type:internal len:44 gc:universal TRINITY_DN20710_c0_g3_i1:129-1(-)
SNQVVINIPYSLEGSNTGQNTHSLGTKSDGTHEDFLHTLEKKK
>TRINITY_DN20747_c0_g1_i1.p1 type:5prime_partial len:97 gc:universal TRINITY_DN20747_c0_g1_i1:329-39(-)
YIISKMEVSGESFKPSPYIISKMEVSGESFKPSPYIISKMEVSGESFKPSPYIISKMEVSSESFKPSLHIISKMEVSSESFIPSPYIISLLKLSLV*
>TRINITY_DN20747_c0_g1_i1.p2 type:5prime_partial len:92 gc:universal TRINITY_DN20747_c0_g1_i1:331-56(-)
HTLLVRWRFQVRVLNHPHTLLVRWRFQVRVLNHPHTLLVRWRFQVRVLNHPHTLLVRWRFQVRVLNHPYTLLVRWRFQVRVLYHPHTLLVC*
>TRINITY_DN20747_c0_g1_i1.p3 type:3prime_partial len:88 gc:universal TRINITY_DN20747_c0_g1_i1:70-330(+)
MYGDGIKLSLETSILLIMCRDGLKLSLETSILLIMYGDGLKLSPETSILLIMYGDGLKLSPETSILLIMYGDGLKLSPETSILLIMY
>TRINITY_DN20747_c0_g1_i2.p1 type:internal len:117 gc:universal TRINITY_DN20747_c0_g1_i2:349-2(-)
YIISKMEVSGESFKPSPYIISKMEVSGESFKPSPYIISKMEVSGESFKPSPYIISKIEVSSESFKASPYIISKMEFQVRVLNHPYTLLVRWRFQVRVLNHPHTLLVRWRFQVRVLN
>TRINITY_DN20747_c0_g1_i2.p2 type:3prime_partial len:71 gc:universal TRINITY_DN20747_c0_g1_i2:141-350(+)
MYGDALKLSLETSILLIMYGDGLKLSPETSILLIMYGDGLKLSPETSILLIMYGDGLKLSPETSILLIMY
>TRINITY_DN20747_c0_g1_i2.p3 type:5prime_partial len:58 gc:universal TRINITY_DN20747_c0_g1_i2:351-178(-)
HTLLVRWRFQVRVLNHPHTLLVRWRFQVRVLNHPHTLLVRWRFQVRVLNHPHTLLVR*
>TRINITY_DN20747_c0_g1_i2.p4 type:5prime_partial len:46 gc:universal TRINITY_DN20747_c0_g1_i2:1-138(+)
GLKLSLETSILLIMYGDGLKLSPETSILLIMCRDGLKLSLETPSY*
>TRINITY_DN20747_c0_g1_i5.p1 type:internal len:134 gc:universal TRINITY_DN20747_c0_g1_i5:400-2(-)
YIISKMEVSGESFKPSPYIISKMEVSGESFKPSPYIISKMEVSGESFKPSPYIISKMEVSSESFKPSLHIISKMEVSSESFKASPYIISKMEFQVRVLNHPYTLLVRWRFQVRVLNHPHTLLVRWRFQVRVLN
>TRINITY_DN20747_c0_g1_i5.p2 type:5prime_partial len:96 gc:universal TRINITY_DN20747_c0_g1_i5:402-115(-)
HTLLVRWRFQVRVLNHPHTLLVRWRFQVRVLNHPHTLLVRWRFQVRVLNHPHTLLVRWRFQVRVLNHPYTLLVRWRFQVRVLKHPHTLLVRWSFK*
>TRINITY_DN20747_c0_g1_i5.p3 type:3prime_partial len:88 gc:universal TRINITY_DN20747_c0_g1_i5:141-401(+)
MYGDALKLSLETSILLIMCRDGLKLSLETSILLIMYGDGLKLSPETSILLIMYGDGLKLSPETSILLIMYGDGLKLSPETSILLIMY
>TRINITY_DN20747_c0_g1_i5.p4 type:5prime_partial len:46 gc:universal TRINITY_DN20747_c0_g1_i5:1-138(+)
GLKLSLETSILLIMYGDGLKLSPETSILLIMCRDGLKLSLETPSY*
>TRINITY_DN20764_c0_g1_i2.p1 type:internal len:66 gc:universal TRINITY_DN20764_c0_g1_i2:2-196(+)
RKGTKATQFLNGVDSFCKAENHNPYPPNKQNILCGHRSVWEVINGERYEFSNDDPAPDYIKEFGK
>TRINITY_DN20764_c0_g1_i2.p2 type:5prime_partial len:56 gc:universal TRINITY_DN20764_c0_g1_i2:196-29(-)
FAKFLYIIRSRIVITELVSFSIYYFPHAAMSTQDVLFVRRVWVMVLCLAERVHSI*
>TRINITY_DN20764_c0_g1_i3.p1 type:internal len:222 gc:universal TRINITY_DN20764_c0_g1_i3:2-664(+)
RKGTKATQFLNGVDSFCKAENHNPYPPNKQNILCGHRSVWEVINGERYEFSNDDPAPGLQTDPVFRILRPQTPVIYFLIEESGENVGKGLRQLVSRLLELIKMDLSATTTAGMAKFSGPSLDPAEGKSYNTELVEPMFLGTREKFVRALSSLKPSGSVESDPSAAIIEAIDKLAFYRDKAGSVLFIAKFSESGEFRYSEREVIHLLNTHKIRPVVMEFTAS
>TRINITY_DN20764_c0_g1_i3.p2 type:complete len:95 gc:universal TRINITY_DN20764_c0_g1_i3:510-226(-)
MASIIAAEGSLSTEPDGFKELRALTNFSRVPRNMGSTNSVLYDFPSAGSREGPLNLAIPAVVVADKSILISSKSLLTSCLSPFPTFSPDSSIKK*
>TRINITY_DN20764_c0_g1_i3.p3 type:5prime_partial len:49 gc:universal TRINITY_DN20764_c0_g1_i3:664-518(-)
GCSELHDNRSDLVSVEQMNNFSFTISKLSTFRKFGNEKHGASFVSVEC*
>TRINITY_DN20764_c0_g1_i1.p1 type:internal len:113 gc:universal TRINITY_DN20764_c0_g1_i1:3-338(+)
LVEPMCWSSAGCLTCWVETLSLSLLTTSALGTREKFVRALSSLKPSGSVESDPSAAIIEAIDKLAFYRDKAGSVLFIAKFSESGEFRYSEREVIHLLNTHKIRPVVMEFTAS
>TRINITY_DN20764_c0_g1_i1.p2 type:3prime_partial len:62 gc:universal TRINITY_DN20764_c0_g1_i1:184-2(-)
MASIIAAEGSLSTEPDGFKELRALTNFSRVPRADVVSRERERVSTQHVRQPAEDQHMGSTN
>TRINITY_DN20764_c0_g1_i1.p3 type:5prime_partial len:52 gc:universal TRINITY_DN20764_c0_g1_i1:2-157(+)
ISRTHVLVFCWLPNMLGRNSFSFSANDICSRYPREVCQGSEFLKTIWLGGE*
>TRINITY_DN20764_c0_g1_i1.p4 type:5prime_partial len:49 gc:universal TRINITY_DN20764_c0_g1_i1:338-192(-)
GCSELHDNRSDLVSVEQMNNFSFTISKLSTFRKFGNEKHGASFVSVEC*
>TRINITY_DN20741_c0_g1_i2.p1 type:internal len:58 gc:universal TRINITY_DN20741_c0_g1_i2:1-171(+)
QKLIMEITALLEISVIWISAELQNQTVYDSRENCMSSACKITLQTINYLFHKILSYH
>TRINITY_DN20778_c0_g1_i1.p1 type:complete len:49 gc:universal TRINITY_DN20778_c0_g1_i1:147-1(-)
MLLLRYYLVLDRILKNEDDSTSDLWYCLLSCVLKKNIHSATEMLNKFF*
>TRINITY_DN20778_c0_g1_i1.p2 type:internal len:49 gc:universal TRINITY_DN20778_c0_g1_i1:3-146(+)
RRICSASLWQNGYFSLEHNSVSSTTSHLYYHLHSSRFCQVLGSISEGA
>TRINITY_DN20778_c0_g1_i1.p3 type:5prime_partial len:43 gc:universal TRINITY_DN20778_c0_g1_i1:2-130(+)
QKNLFSISVAEWIFFFRTQLSKQYHKSLVLSSSFFKILSSTR*
>TRINITY_DN20778_c1_g1_i1.p1 type:internal len:51 gc:universal TRINITY_DN20778_c1_g1_i1:3-152(+)
VFLWNTAEPAESPVTCTIIFMLLTPSQSFGQKNLFSSFCGTWLAILFGKY
>TRINITY_DN20733_c0_g1_i1.p1 type:complete len:44 gc:universal TRINITY_DN20733_c0_g1_i1:187-56(-)
MSETNYTSISGIRIDNKIISGLCTATSFLLFTDNNIFDLVKDI*
>TRINITY_DN20716_c0_g1_i1.p1 type:internal len:54 gc:universal TRINITY_DN20716_c0_g1_i1:2-160(+)
KLTDTPPLKWAERESIRCTHPESDIKGKDTPSTLSQSPTTKHNEMPPESRASD
>TRINITY_DN20712_c4_g1_i1.p1 type:5prime_partial len:48 gc:universal TRINITY_DN20712_c4_g1_i1:1-144(+)
YDSRFPGPLDNSSIIEHLEVVLGNLTSVQQAEIRELLADLQAIFWIV*
>TRINITY_DN20781_c0_g1_i1.p1 type:3prime_partial len:52 gc:universal TRINITY_DN20781_c0_g1_i1:154-2(-)
MRLHPLVMPETMTSKSYLVILDNSTLSTPWQYYGNGPCQYQHDNAPCHTAR
>TRINITY_DN20781_c0_g1_i1.p2 type:complete len:45 gc:universal TRINITY_DN20781_c0_g1_i1:143-277(+)
MKPHLAETAPYHHRTSAELDNQDDIVLQEALFRHLPHPHMPIRM*
>TRINITY_DN20745_c0_g1_i1.p1 type:internal len:47 gc:universal TRINITY_DN20745_c0_g1_i1:2-139(+)
GILSPGVVTLYCKSKHMKSLNNGGVCTAENMYNCTYHFSLDMTDYK
>TRINITY_DN20753_c0_g1_i2.p1 type:3prime_partial len:72 gc:universal TRINITY_DN20753_c0_g1_i2:119-331(+)
MMFDLQFLQVWWETECIIQICQLPVRIFGYYYFIILIGLRWIFMNLNIVICVEVTSCTTFLIFEKSLYCNI
>TRINITY_DN20753_c0_g1_i1.p1 type:3prime_partial len:73 gc:universal TRINITY_DN20753_c0_g1_i1:119-334(+)
MMFDLQFLQVWWETECIIQICQLPVRIFGYYYFIILIGLGWIFMNFNTVICVEVTSCITFLIFENSLYHSIP
>TRINITY_DN20759_c0_g2_i1.p1 type:complete len:40 gc:universal TRINITY_DN20759_c0_g2_i1:219-100(-)
MSYYSVFQAGAPTVRNGLLEKPLYKNKCVGTCSYEETNT*
>TRINITY_DN20737_c0_g1_i3.p1 type:3prime_partial len:121 gc:universal TRINITY_DN20737_c0_g1_i3:322-681(+)
MTFPHFQSLMLEEYGESHFNAYQQPYLYFAVLFLTGQFEAAIEFLSKIDKLRCHAVHIALALYEVNLLALPHSVQAPLLSKDLSDKAPMRRLNLVRLLLLYGRQPDNHSNKLPNPNTHHS
>TRINITY_DN20737_c0_g1_i3.p2 type:5prime_partial len:56 gc:universal TRINITY_DN20737_c0_g1_i3:682-515(-)
GCDEYSDLGVYWNDYPVVYHTTTAASPDLVFSWEPCLIDLLTKVELVHYVAVLIS*
>TRINITY_DN20737_c0_g1_i3.p3 type:complete len:47 gc:universal TRINITY_DN20737_c0_g1_i3:483-343(-)
MASQLVYLGEELYSCFKLSCEEQHCKVQVWLLIGIEMTLPIFFQHK*
>TRINITY_DN20737_c0_g1_i2.p1 type:3prime_partial len:40 gc:universal TRINITY_DN20737_c0_g1_i2:184-300(+)
MIAERYRTQGHTASRDITGTFYLLLDLMTFFDQYHSKKY
>TRINITY_DN20737_c0_g1_i1.p1 type:3prime_partial len:44 gc:universal TRINITY_DN20737_c0_g1_i1:362-490(+)
MGRVISMPISKFLHDLSLDRCELGWILSLELVVFSLLYYALLH
>TRINITY_DN20737_c0_g1_i4.p1 type:3prime_partial len:480 gc:universal TRINITY_DN20737_c0_g1_i4:322-1758(+)
MTFPHFQSLMLEEYGESHFNAYQQPYLYFAVLFLTGQFEAAIEFLSKIDKLRCHAVHIALALYEVNLLALPHSVQAPLLSKDLSDKAPMRRLNLVRLLLLYTRKFEPTDPKEALQYFYFLRNLKGTKGENLFMVCVSELVLESREFDLLLGRLEPDGCRTVGLIDKFQGVQADTQKIIELVAQDSENKGMFEDAVKLYDLGKKHTKVLTLLNKLLSQVVSQPATPESRRYRFQKQAVMIAERYRTQGHTASRDITGTFYLLLDLMTFFDQYHSKKYQDALNTITLEERYKKFIKTTVFSNLQKACLGGVPGTYHLVRSFLNIRIAPNTPGLEDGLVDGQPVWPMIFYCMRCGDLIAALQAARQAGSVLGEFVTIIEEFVNSSERRLSSTSETLVRLLYRRSIRATTDPYKRSVYCVLGSCDVNDEHSEVATTTDDYLWLKLNQLQDDEGESQQGDNMTFPHFQSLMLEEYGESHFNAYQ
>TRINITY_DN20737_c0_g1_i4.p2 type:complete len:56 gc:universal TRINITY_DN20737_c0_g1_i4:1526-1359(-)
MLLLYSNRTKVSEVELSLLSLLLTNSSIMVTNSPSTEPACLAACRAAIRSPQRMQ*
>TRINITY_DN20737_c0_g1_i4.p3 type:complete len:47 gc:universal TRINITY_DN20737_c0_g1_i4:483-343(-)
MASQLVYLGEELYSCFKLSCEEQHCKVQVWLLIGIEMTLPIFFQHK*
>TRINITY_DN20737_c0_g1_i5.p1 type:complete len:302 gc:universal TRINITY_DN20737_c0_g1_i5:322-1227(+)
MTFPHFQSLMLEEYGESHFNAYQQPYLYFAVLFLTGQFEAAIEFLSKIDKLRCHAVHIALALYEVNLLALPHSVQAPLLSKDLSDKAPMRRLNLVRLLLLYTRKFEPTDPKEALQYFYFLRNLKGTKGENLFMVCVSELVLESREFDLLLGRLEPDGCRTVGLIDKFQGVQADTQKIIELVAQDSENKGMFEDAVKLYDLGKKHTKVLTLLNKLLSQVVSQPATPESRRYRFQKQAVMIAERYRTQGHTASRDITGTFYLLLDLMTFFDQYHSKKYQDALNTITSHQLTTQDEFFHMKPTY*
>TRINITY_DN20737_c0_g1_i5.p2 type:complete len:47 gc:universal TRINITY_DN20737_c0_g1_i5:483-343(-)
MASQLVYLGEELYSCFKLSCEEQHCKVQVWLLIGIEMTLPIFFQHK*
>TRINITY_DN20737_c0_g1_i6.p1 type:internal len:220 gc:universal TRINITY_DN20737_c0_g1_i6:3-659(+)
VEHNLYWRTTAALQNAFISQARKYLEERYKKFIKTTVFSNLQKACLGGVPGTYHLVRSFLNIRIAPNTPGLEDGLVDGQPVWPMIFYCMRCGDLIAALQAARQAGSVLGEFVTIIEEFVNSSERRLSSTSETLVRLLYRRSIRATTDPYKRSVYCVLGSCDVNDEHSEVATTTDDYLWLKLNQLQDDEGESQQGDNMTFPHFQSLMLEEYGESHFNAYQ
>TRINITY_DN20737_c0_g1_i6.p2 type:5prime_partial len:57 gc:universal TRINITY_DN20737_c0_g1_i6:1-171(+)
RWNTTCTGVQQQLYKMLSFLKPGSTLRKDTRSLSRPQCSVTYRRPVLVVFLELTIW*
>TRINITY_DN20737_c0_g1_i6.p3 type:complete len:56 gc:universal TRINITY_DN20737_c0_g1_i6:427-260(-)
MLLLYSNRTKVSEVELSLLSLLLTNSSIMVTNSPSTEPACLAACRAAIRSPQRMQ*
>TRINITY_DN20760_c0_g3_i1.p1 type:internal len:53 gc:universal TRINITY_DN20760_c0_g3_i1:158-3(-)
IPLIPLCVGSQVLDQALYVAAQLGGHVVRYSVLLYQTVVHKCDLPGQRVKQE
>TRINITY_DN20760_c0_g3_i1.p2 type:5prime_partial len:40 gc:universal TRINITY_DN20760_c0_g3_i1:3-122(+)
FLFNPLAGQVAFMHHCLIQKYTIPHNMPSQLCGNIQGLI*
>TRINITY_DN20760_c0_g3_i2.p1 type:5prime_partial len:43 gc:universal TRINITY_DN20760_c0_g3_i2:1-129(+)
PQNPFVPQLFEAEVHYTAQHAFLAVWQPTRLDLDMSCLCIRG*
>TRINITY_DN20760_c0_g3_i3.p1 type:5prime_partial len:40 gc:universal TRINITY_DN20760_c0_g3_i3:395-276(-)
ILIILTLQTINYLFHKILSYHHENNQFQSTCSNYDFCCL*
>TRINITY_DN20760_c0_g3_i4.p1 type:5prime_partial len:45 gc:universal TRINITY_DN20760_c0_g3_i4:3-137(+)
VWYRSALYCTTCPPNRAATCKARSRTVLPIHKGISGIQYIYRKQ*
>TRINITY_DN20760_c0_g3_i8.p1 type:internal len:73 gc:universal TRINITY_DN20760_c0_g3_i8:216-1(-)
ILIILTLQTINYLFHKILSYHHENNQFQSTCSNYDFCCLESSKRLTQLTSRLPLLFLVDIPYSTYSLMVRQP
>TRINITY_DN20760_c0_g3_i8.p2 type:complete len:45 gc:universal TRINITY_DN20760_c0_g3_i8:69-203(+)
MLAGLAFYCFLNNKNHSCYKYFGIGYFHDGTKGFCGINSLLFGE*
>TRINITY_DN20760_c0_g3_i7.p1 type:5prime_partial len:40 gc:universal TRINITY_DN20760_c0_g3_i7:181-62(-)
ILIILTLQTINYLFHKILSYHHENNQFQSTCSNYDFCCL*
>TRINITY_DN20760_c0_g1_i7.p1 type:3prime_partial len:159 gc:universal TRINITY_DN20760_c0_g1_i7:474-1(-)
MQGDDMLFELYYRLGSVEVEDQIRVTKYLQDNFSYLDKSRTGIWGWSYGGFVTAMVLATDVGNIFRCGVSVAPVTNWLYYDTVYSERYLGLPTPNDNLIGYNKSDVTSQVKNFKNKLFYLIHGTGDDNVHYQQSMMLSKALEKADIRVYQCRLHDCFV
>TRINITY_DN20760_c0_g1_i7.p2 type:5prime_partial len:51 gc:universal TRINITY_DN20760_c0_g1_i7:551-399(-)
LVLGWNFDIFAGAAVDMPSLMGVARACRGTICCLSCTTDWVVWKWKTRSE*
>TRINITY_DN20760_c0_g1_i7.p3 type:complete len:51 gc:universal TRINITY_DN20760_c0_g1_i7:332-180(-)
MVASLPPWYWRQMWGTYSGVECQWLQSQTGCTMIRCIQNATWVFLHRMIT*
>TRINITY_DN20760_c0_g1_i2.p1 type:5prime_partial len:447 gc:universal TRINITY_DN20760_c0_g1_i2:1973-633(-)
ITSELKRVMSPEFHVKLTESHGWTDMYTSPLFSRDRSQYLLILPETQHLGHKFKHVSAVRRRDGQVTAVTSGTFVVTTILSWDEDNGYIYFIGSREGKPGQRHLYRVGYPSSRIPGNQTCLTCDMRNTANESCTYNSVEFSKDNSHYVLSCNGLGIPEITIWNLQGKKLKVWKDNAILRENISRKAVPLTKNLEVELEGGYKAQVRMYLPPSFSPHKKYPLFINVYAGPGSQIVNDRWTVGWSDYLVTKREVVYAVIDGRGSGMQGDDMLFELYYRLGSVEVEDQIRVTKYLQDNFSYLDKSRTGIWGWSYGGFVTAMVLATDVGNIFRCGVSVAPVTNWLYYDTVYSERYLGLPTPNDNLIGYNKSDVTSQVKNFKNKLFYLIHGTGDDNVHYQQSMMLSKALEKADILFRQQSYPDENHSIAGLKKHLYHSIENFLGECFDFDS*
>TRINITY_DN20760_c0_g1_i2.p2 type:3prime_partial len:56 gc:universal TRINITY_DN20760_c0_g1_i2:1809-1973(+)
MLELMTQMLGFWQDEEVLRPVSGEQRACVHVCPSMTLRQFDMEFWRHDTFQFRCD
>TRINITY_DN20760_c0_g1_i2.p3 type:complete len:51 gc:universal TRINITY_DN20760_c0_g1_i2:1042-890(-)
MVASLPPWYWRQMWGTYSGVECQWLQSQTGCTMIRCIQNATWVFLHRMIT*
>TRINITY_DN20760_c0_g1_i4.p1 type:complete len:60 gc:universal TRINITY_DN20760_c0_g1_i4:812-633(-)
MGVIMKTIYSMMLSKALEKADILFRQQSYPDENHSIAGLKKHLYHSIENFLGECFDFDS*
>TRINITY_DN20760_c0_g4_i1.p1 type:5prime_partial len:68 gc:universal TRINITY_DN20760_c0_g4_i1:297-94(-)
DLVLGCIIYKYSNYFLLTLFPYVSLTRCVFISTIIIIDQLRESDTNEWKDVPCLQNLVEVGMTNSED*
>TRINITY_DN20760_c0_g6_i1.p1 type:3prime_partial len:42 gc:universal TRINITY_DN20760_c0_g6_i1:57-179(+)
MNILLKEMGLVQAYFSQGFIKSVYTGSICCDYYYYYWRHMN
>TRINITY_DN20703_c0_g1_i1.p1 type:5prime_partial len:65 gc:universal TRINITY_DN20703_c0_g1_i1:3-197(+)
CVCERVLHIENGPYRSVSLQYMKPSDSEVYVLSIFYISASVKERLGLYFLEAQKFHQINISFSD*
>TRINITY_DN20703_c0_g1_i1.p2 type:complete len:50 gc:universal TRINITY_DN20703_c0_g1_i1:170-21(-)
MKFLSLKEIKTQPFLYTGRNVEDRQYIHFTVAGLHVLQGDAPVGSVLYV*
>TRINITY_DN20703_c0_g1_i2.p1 type:3prime_partial len:44 gc:universal TRINITY_DN20703_c0_g1_i2:131-3(-)
MKFLSLKEIKTQPFFYTGRNVESIRLLLFHSVFFYFFSDLQFF
>TRINITY_DN20795_c0_g1_i1.p1 type:internal len:70 gc:universal TRINITY_DN20795_c0_g1_i1:209-3(-)
PLLINARKKKNEHLLKRQIFSAFSHANYCPSHQPALRLLLKCHRYVFQAASCSAHNFQIPFPTASALKH
>TRINITY_DN20795_c0_g1_i1.p2 type:5prime_partial len:50 gc:universal TRINITY_DN20795_c0_g1_i1:2-151(+)
SVSMQKLLEMGFGNYELNRRLLEKHNDDISRVVSELVDAMDNNWHARRH*
>TRINITY_DN20751_c0_g1_i2.p1 type:3prime_partial len:54 gc:universal TRINITY_DN20751_c0_g1_i2:161-3(-)
MLLRNISGGKKNLIFRCSHSQKYMLLWLTCLKHKHSDPRKRIQQESYSNGNCV
>TRINITY_DN20751_c0_g1_i2.p2 type:5prime_partial len:47 gc:universal TRINITY_DN20751_c0_g1_i2:3-143(+)
YTVTVGVTFLLYSFPRIRMFVLQTSEPQKHIFLTVGAPKNKIFFSP*
>TRINITY_DN20751_c0_g1_i1.p1 type:complete len:57 gc:universal TRINITY_DN20751_c0_g1_i1:288-118(-)
MLLRNISGGKKNLIFRCSHSQKYMLLWLTCLKHKHSDPRRIFPKPDFREAVWCSGL*
>TRINITY_DN20751_c0_g2_i1.p1 type:5prime_partial len:63 gc:universal TRINITY_DN20751_c0_g2_i1:3-191(+)
SSNKNSCSSSKLSAECNCGKPVGSNSRGSRSAILRFSHALLLNMLFLCKSGDERGDTKVCRV*
>TRINITY_DN20751_c0_g2_i1.p2 type:3prime_partial len:45 gc:universal TRINITY_DN20751_c0_g2_i1:133-2(-)
MLRSKACENLSMADLEPRELDPTGLPQLHSADSLEELQEFLLLE
>TRINITY_DN20755_c0_g1_i1.p1 type:5prime_partial len:91 gc:universal TRINITY_DN20755_c0_g1_i1:2-274(+)
LERVGYSLHPNIYIHVFLFSLLIVVQMGNIGKYRNYNANHKLQMVEYAKENDKRAATCQFKENEKNVRCCDQDKELQAAKLTAGPCISVR*
>TRINITY_DN20755_c0_g1_i1.p2 type:complete len:44 gc:universal TRINITY_DN20755_c0_g1_i1:356-487(+)
MKQSRRTTHISYKSPPPQRSVLCHFQLFTEQLFKNVYKDIRYF*
>TRINITY_DN20755_c0_g1_i3.p1 type:3prime_partial len:49 gc:universal TRINITY_DN20755_c0_g1_i3:146-3(-)
MLQLFYHSPLHIAPLSAYGQHCNCNISHINCITNRRQNTITCGQTQLQ
>TRINITY_DN20755_c0_g1_i3.p2 type:complete len:44 gc:universal TRINITY_DN20755_c0_g1_i3:329-460(+)
MKQSRRTTHISYKSPPPQRSVLCHFQLFTEQLFKNVYKDIRYF*
>TRINITY_DN20755_c0_g1_i8.p1 type:5prime_partial len:68 gc:universal TRINITY_DN20755_c0_g1_i8:3-206(+)
KKKKKQLATMLMYKHTKSQWHQTGSSRPYVSLDHVLSSPAWRTQLTSHAPATTSVSTRTVIICWTLY*
>TRINITY_DN20755_c0_g1_i8.p2 type:complete len:44 gc:universal TRINITY_DN20755_c0_g1_i8:298-429(+)
MKQSRRTTHISYKSPPPQRSVLCHFQLFTEQLFKNVYKDIRYF*
>TRINITY_DN20755_c0_g1_i7.p1 type:complete len:65 gc:universal TRINITY_DN20755_c0_g1_i7:218-412(+)
MGNIGKYRNYNANHKLQMVEYAKENDKRAATCQFKENEKNVRCCDQDKELQAAKLTAGPCISVR*
>TRINITY_DN20755_c0_g1_i7.p2 type:5prime_partial len:48 gc:universal TRINITY_DN20755_c0_g1_i7:2-145(+)
KNPSNSLSHNLMEGNPYPDRDRSFSGPSQGMFTATGYGHILYLFSLG*
>TRINITY_DN20755_c0_g1_i7.p3 type:complete len:44 gc:universal TRINITY_DN20755_c0_g1_i7:494-625(+)
MKQSRRTTHISYKSPPPQRSVLCHFQLFTEQLFKNVYKDIRYF*
>TRINITY_DN20755_c0_g1_i7.p4 type:complete len:41 gc:universal TRINITY_DN20755_c0_g1_i7:259-137(-)
MVSIVIAVFSYISHLYYYQKTEQKYMSSNSTTKHASSESS*
>TRINITY_DN20755_c0_g1_i5.p1 type:5prime_partial len:105 gc:universal TRINITY_DN20755_c0_g1_i5:508-194(-)
TDANLKKILKKIAESKTDAERDKTFDTLQEIITNVQFANDEGDPGMGLELGIDIFCYGGEMFHSTIIHLLSVAYELLGRNEFATIMKAHLKDRRRGSRLSICEP*
>TRINITY_DN20755_c0_g1_i5.p2 type:3prime_partial len:64 gc:universal TRINITY_DN20755_c0_g1_i5:320-508(+)
MEHFSSVAKDVNPQLQAHSRVPLIIRKLHISDDFLESVKSFVSFCICLTFSNFLQYLFQVSIS
>TRINITY_DN20755_c0_g1_i5.p3 type:complete len:60 gc:universal TRINITY_DN20755_c0_g1_i5:456-277(-)
MQNETKLLTLSKKSSLMCSLRMMRGTREWAWSWGLTSFATEEKCSILQSFTCCRLPMSC*
>TRINITY_DN20755_c0_g1_i5.p4 type:3prime_partial len:55 gc:universal TRINITY_DN20755_c0_g1_i5:348-509(+)
MSIPSSRPIPGSPSSFANCTLVMISWRVSKVLSRSASVLLSAIFFSIFFRLASV
>TRINITY_DN20755_c0_g1_i5.p5 type:5prime_partial len:48 gc:universal TRINITY_DN20755_c0_g1_i5:1-144(+)
YSFNNLFVSQILKLCLYILNSHLNIYEFPSLFSIKSIFCGIPHCIMS*
>TRINITY_DN20792_c0_g1_i1.p1 type:5prime_partial len:51 gc:universal TRINITY_DN20792_c0_g1_i1:267-115(-)
SQHSPDTMERNHGKIPIRIADHKAHSVVRVLAPARSRTSHLLVRDGHATA*
>TRINITY_DN20757_c1_g1_i1.p1 type:5prime_partial len:54 gc:universal TRINITY_DN20757_c1_g1_i1:188-27(-)
GMHLLERRRKREDMTEVYKMFPGLDNLDVNRFFDREVNSRIKEHNKKIRKHPF*
>TRINITY_DN20757_c1_g2_i1.p1 type:5prime_partial len:43 gc:universal TRINITY_DN20757_c1_g2_i1:234-106(-)
VFLTPSLAVFSVFLTPLTVFSVLKKKKRGYDRSTLNIKCSLG*
>TRINITY_DN20757_c1_g2_i1.p2 type:3prime_partial len:41 gc:universal TRINITY_DN20757_c1_g2_i1:121-2(-)
MFSGLDNLDVNRFFNREVNSRTRGHNKKIQNYSKLDLRKH
>TRINITY_DN20713_c0_g1_i2.p1 type:3prime_partial len:59 gc:universal TRINITY_DN20713_c0_g1_i2:257-430(+)
MGLQHGTYALTTFRAFNRTLFYEHEKAKTLMFSQNFNLAGLPLLHAMLHIPNSFLDFL
>TRINITY_DN20713_c0_g1_i2.p2 type:5prime_partial len:56 gc:universal TRINITY_DN20713_c0_g1_i2:430-263(-)
KEIKKRIRNMKHCMQQGQACQIKVLRKHQSFSLFMLIEQCPVKSPKCCKGICPML*
>TRINITY_DN20713_c1_g1_i1.p1 type:3prime_partial len:92 gc:universal TRINITY_DN20713_c1_g1_i1:70-342(+)
MYRANFPDAPGMHNQSEKHYHRRRNFSLWEQFQSSWLTAVVGIGMFIVGTSILFWNEGRAVQTARSLDEGLDTVQSLQTVDVVFDENNGKL
>TRINITY_DN20713_c1_g1_i1.p2 type:complete len:77 gc:universal TRINITY_DN20713_c1_g1_i1:53-283(+)
MIGAARCTEQIFLMPPECITRVRSITIAGGTSRYGNSSSPVGSLQSLASACSLWGLPSCSGMRVEQSRLHGLWMKV*
>TRINITY_DN20713_c1_g1_i1.p3 type:5prime_partial len:72 gc:universal TRINITY_DN20713_c1_g1_i1:341-126(-)
NFPLFSSNTTSTVWRDCTVSRPSSKDRAVWTALPSFQNKMEVPTMNMPMPTTAVSQLDWNCSHSEKFLRRW*
>TRINITY_DN20713_c1_g1_i1.p4 type:5prime_partial len:46 gc:universal TRINITY_DN20713_c1_g1_i1:343-206(-)
PTSHCSHQTQHPQSGETVLCLDLHPKTVQSGLLYPHSRTRWKSPQ*
>TRINITY_DN20713_c1_g1_i1.p5 type:3prime_partial len:45 gc:universal TRINITY_DN20713_c1_g1_i1:132-1(-)
MVMLLTLVMHSGGIRKICSVHLAAPIIYQINSHRRLTQYFTQLP
>TRINITY_DN20713_c2_g1_i1.p1 type:5prime_partial len:40 gc:universal TRINITY_DN20713_c2_g1_i1:1-120(+)
KVNMECVFLTNNMKALFLQLYLISIMYIVNIKSWISVFL*
>TRINITY_DN20713_c4_g1_i1.p1 type:internal len:40 gc:universal TRINITY_DN20713_c4_g1_i1:3-119(+)
LATGKLKFDPLNVDTTYLYYLSAAEEIRPPYYLSGIHNP
>TRINITY_DN20782_c0_g1_i3.p1 type:5prime_partial len:87 gc:universal TRINITY_DN20782_c0_g1_i3:773-513(-)
KIFIFNCRPSKNIKIPTQNQHNILSSICRFCKYVYFLLLLRDSLSLSLPSFSCQIFCPHTISPFADYVFFSPTLFYKVTVFINDQC*
>TRINITY_DN20782_c0_g1_i3.p2 type:complete len:52 gc:universal TRINITY_DN20782_c0_g1_i3:479-324(-)
MGESSVHNSCTFQDENEDKPFPCIGFYILNTLFFSVLKSLKLTEHITPDVT*
>TRINITY_DN20782_c0_g1_i3.p3 type:complete len:46 gc:universal TRINITY_DN20782_c0_g1_i3:676-539(-)
MFTFYYFYGTLSLSLSHHFHVKYFVLIQYPHSLTTFSSLPLYSIK*
>TRINITY_DN20782_c0_g1_i3.p4 type:complete len:45 gc:universal TRINITY_DN20782_c0_g1_i3:526-392(-)
MTSVNMSLGNKWPKNIWVSHQSIILALFKMKMKINPFPVLDFIY*
>TRINITY_DN20782_c0_g1_i3.p5 type:complete len:41 gc:universal TRINITY_DN20782_c0_g1_i3:234-356(+)
MNISQVIILNVWEEIRKFSQANIVFSSFTNLCNIRSDMFS*
>TRINITY_DN20782_c0_g1_i2.p1 type:complete len:52 gc:universal TRINITY_DN20782_c0_g1_i2:479-324(-)
MGESSVHNSCTFQDENEDKPFPCIGFYILNTLFFSVLKSLKLTEHITPDVT*
>TRINITY_DN20782_c0_g1_i2.p2 type:complete len:41 gc:universal TRINITY_DN20782_c0_g1_i2:234-356(+)
MNISQVIILNVWEEIRKFSQANIVFSSFTNLCNIRSDMFS*
>TRINITY_DN20782_c0_g1_i2.p3 type:complete len:40 gc:universal TRINITY_DN20782_c0_g1_i2:511-392(-)
MSLGNKWPKNIWVSHQSIILALFKMKMKINPFPVLDFIY*
>TRINITY_DN20767_c0_g1_i7.p1 type:complete len:96 gc:universal TRINITY_DN20767_c0_g1_i7:345-58(-)
MRLTVQQWLNSMAPSFLGEEIKTGLVKSSRNIPQLYIELQINWKHLTPCINHVLKNKKHLVEFGLFYMLYYFSSYSLLISLLSQGSDILSSLSLL*
>TRINITY_DN20767_c0_g1_i5.p1 type:3prime_partial len:43 gc:universal TRINITY_DN20767_c0_g1_i5:126-1(-)
MLTLRCILVKITVFTNSNTPYKKHTNVKELQQLCNSSTYSEL
>TRINITY_DN20767_c0_g3_i1.p1 type:complete len:70 gc:universal TRINITY_DN20767_c0_g3_i1:88-297(+)
MLFKTDKVMLRWTKYIKELYDDKRPNLNDEETEEIETEYPVLETQVKEAVNKMRTNKACATDQIPAEFF*
>TRINITY_DN20767_c0_g3_i1.p2 type:5prime_partial len:49 gc:universal TRINITY_DN20767_c0_g3_i1:312-166(-)
VSPIYLKKFCWNLVCCTCFISSHFVYCFFHLCLQDWIFCLYLLCLFVI*
>TRINITY_DN20767_c0_g5_i3.p1 type:internal len:63 gc:universal TRINITY_DN20767_c0_g5_i3:187-2(-)
CITHLFKKILLEFGLFHMLYHFSSYLLLVSLLSQGLDTLYPSSSLLHQQSVNIKRLLRIRND
>TRINITY_DN20767_c0_g5_i3.p2 type:internal len:63 gc:universal TRINITY_DN20767_c0_g5_i3:186-1(-)
VSPIYLKKFCWNLVYFTCFIISHLIYCLFHFCLKDWILYIHLLLCYINKVSISSGCFESEMM
>TRINITY_DN20767_c0_g5_i2.p1 type:internal len:49 gc:universal TRINITY_DN20767_c0_g5_i2:144-1(-)
CITHLFKKILLEFGLFHMLLYFPFCLLLLLILSQGLDALSRSPPSFLQ
>TRINITY_DN20767_c0_g5_i2.p2 type:5prime_partial len:42 gc:universal TRINITY_DN20767_c0_g5_i2:3-128(+)
EEKTEEIEIERPILETELKEAVNKMGNIKACEIDQIPAEFF*
>TRINITY_DN20767_c1_g1_i2.p1 type:internal len:44 gc:universal TRINITY_DN20767_c1_g1_i2:129-1(-)
GLLHIISYFSFCLLLVSLLSPGLDTLSHSPYLFFSSLRSFMNI
>TRINITY_DN20767_c1_g1_i2.p2 type:internal len:43 gc:universal TRINITY_DN20767_c1_g1_i2:127-2(-)
STSYNFLFLILFVTCFTSVSRTGYSISFSLSILQLTQIFYEY
>TRINITY_DN20767_c1_g1_i4.p1 type:internal len:53 gc:universal TRINITY_DN20767_c1_g1_i4:157-2(-)
VSPMYFKTSAGIWSTQHALLVLIACFASVSRTGYSISFSLSILQLTQIFYEY
>TRINITY_DN20767_c1_g1_i4.p2 type:5prime_partial len:51 gc:universal TRINITY_DN20767_c1_g1_i4:158-6(-)
CITHVFQNFSWNLVYSTCFISSHCLFCFCLQDWILYLILLIYSSAHSDLL*
>TRINITY_DN20767_c1_g1_i3.p1 type:internal len:51 gc:universal TRINITY_DN20767_c1_g1_i3:3-152(+)
TEYIKELSNDKSPELTEEETEEIEVEYPVLETEVKQVTNRMRNKKLYEVD
>TRINITY_DN20767_c1_g1_i3.p2 type:internal len:51 gc:universal TRINITY_DN20767_c1_g1_i3:151-2(-)
STSYNFLFLILFVTCFTSVSRTGYSTSISSVSSSVNSGLLSLDNSFIYSV
>TRINITY_DN20767_c1_g1_i3.p3 type:5prime_partial len:43 gc:universal TRINITY_DN20767_c1_g1_i3:153-25(-)
GLLHIISYFSFCLLLVSLLSPGLDILPQSLLSLLQLTQDSYH*
>TRINITY_DN20767_c2_g1_i1.p1 type:5prime_partial len:48 gc:universal TRINITY_DN20767_c2_g1_i1:3-146(+)
FPPKMHSCLTIGKHCSCIYHLIHFLRHSIEPVIELDLLQSHCHWSIK*
>TRINITY_DN20767_c2_g1_i1.p2 type:5prime_partial len:40 gc:universal TRINITY_DN20767_c2_g1_i1:270-151(-)
ICIFLYKGNLIHCNQILHAVSSLLLLITIQSLFKRTWGH*
>TRINITY_DN20767_c5_g1_i3.p1 type:internal len:54 gc:universal TRINITY_DN20767_c5_g1_i3:3-161(+)
FYHSIPFSGNLVYSTCFCISYFVYCLLHFCLNDWILYLNLLLSLPQLILFFYM
>TRINITY_DN20767_c5_g1_i3.p2 type:5prime_partial len:48 gc:universal TRINITY_DN20767_c5_g1_i3:1-144(+)
SFIIPSLSQGIWSIPHASVFLILFIACFISVSMTGYSISISFCLFLS*
>TRINITY_DN20767_c5_g1_i1.p1 type:internal len:72 gc:universal TRINITY_DN20767_c5_g1_i1:2-214(+)
SRTGYSISISLETFNSCIIQVFQKFCWNLVSSICFIIFHPVYCLLHLHLKDWILYLNLLLSLPQLILFFYM
>TRINITY_DN20767_c5_g1_i1.p2 type:5prime_partial len:65 gc:universal TRINITY_DN20767_c5_g1_i1:3-197(+)
PGLDTLSLSPWKHLTPVSSKYFKNSAGIWSLPYALLFFILFTACFTYISRTGYSISISFCLFLS*
>TRINITY_DN20767_c5_g1_i1.p3 type:3prime_partial len:40 gc:universal TRINITY_DN20767_c5_g1_i1:118-2(-)
MKNNKAYGRDQIPAEFLKYLDDTGVKCFQGDRDRVSSPG
>TRINITY_DN20767_c5_g1_i2.p1 type:internal len:52 gc:universal TRINITY_DN20767_c5_g1_i2:2-154(+)
GNTGKHQVIGRKHMLYYFSSCLLLASLTSQGLDTLSQSPSVSSSVNSVLLH
>TRINITY_DN20767_c5_g1_i2.p2 type:5prime_partial len:46 gc:universal TRINITY_DN20767_c5_g1_i2:1-138(+)
WKYRKTPSDWQKAYALLFFILFTACFTYISRTGYSISISFCLFLS*
>TRINITY_DN20767_c6_g1_i2.p1 type:complete len:71 gc:universal TRINITY_DN20767_c6_g1_i2:317-105(-)
MLLSCMITSSRRFPTFVGCTICSVNIMDLHQNRDKTIIGNCSVICNVFFVPNFLYQKKEECTTVLFVFLS*
>TRINITY_DN20767_c6_g1_i2.p2 type:5prime_partial len:62 gc:universal TRINITY_DN20767_c6_g1_i2:405-220(-)
DNVQKLQVAADEVMTFRQFYSGLEKSKDQDATQLYDHQQQEISDICRMYDMFSEYYGPSSE*
>TRINITY_DN20767_c9_g1_i1.p1 type:internal len:49 gc:universal TRINITY_DN20767_c9_g1_i1:2-145(+)
KELYNDHRTELTEEETEKQIKIKYPVLETKSETSNKMRTNKACGIDHI
>TRINITY_DN20767_c9_g1_i1.p2 type:5prime_partial len:43 gc:universal TRINITY_DN20767_c9_g1_i1:147-19(-)
GIWSIPHALLVLILLLVSLFVSRTGYFILICFSVSSSVNSVL*
>TRINITY_DN20799_c0_g1_i1.p1 type:5prime_partial len:110 gc:universal TRINITY_DN20799_c0_g1_i1:469-140(-)
RLDTLMGGDFQQFRANIRCKREGCPHLNILGATQNKASHFHCLKCDFVCTDTNKVVAHRRQHQKLDSIMAAGFEKFTPSQCCQIEGCLHNQKQTHYHCLWVKLGNQSWV*
>TRINITY_DN20776_c0_g1_i1.p1 type:complete len:41 gc:universal TRINITY_DN20776_c0_g1_i1:268-146(-)
MQLFCICYAYVVARGFEMNLTFICYSNTTVKIYYHFIFLC*
>TRINITY_DN20776_c0_g1_i1.p2 type:complete len:40 gc:universal TRINITY_DN20776_c0_g1_i1:164-283(+)
MIINLNCSIAITDESQVHLKSSCYNVSITNAEELHILLE*
>TRINITY_DN20776_c0_g1_i2.p1 type:complete len:40 gc:universal TRINITY_DN20776_c0_g1_i2:88-207(+)
MIINLNCSIAITDESQVHLKSSCYNVSITNAEELHILLE*
>TRINITY_DN20772_c0_g1_i2.p1 type:internal len:102 gc:universal TRINITY_DN20772_c0_g1_i2:1-303(+)
HKDVETLCSVMYIVPWTVCLHDIVPWTLYTRHKDVETLCSVMDIVPWTLYTRHKDVETLCSVMDIVPWTLYTRHKDVETLCSVMYIVPWTVCLHEAQGCRN
>TRINITY_DN20772_c0_g1_i1.p1 type:internal len:79 gc:universal TRINITY_DN20772_c0_g1_i1:1-234(+)
HKDVETLCSVMDIVPWTLYTRHKDVETLCSVMDIVPCSVMDIVPWTLYTRHKDVETLCSVMYIVPWTVCLHEAQGCRN
>TRINITY_DN20772_c0_g1_i1.p2 type:5prime_partial len:71 gc:universal TRINITY_DN20772_c0_g1_i1:3-215(+)
QGCRNFVFCYGYSSLDSLHEAQGCRNFVFCYGYSSLFCYGYSSLDSLHEAQGCRNFVFCYVYSSLDCLST*
>TRINITY_DN20772_c0_g1_i3.p1 type:5prime_partial len:65 gc:universal TRINITY_DN20772_c0_g1_i3:1-195(+)
HKDVETLCSVMYIVPWTVCLHEAQGCRNFVFCYGYSSLNSLHEAQGCRNFVFCYVYSSLDCLST*
>TRINITY_DN20715_c0_g1_i2.p1 type:5prime_partial len:76 gc:universal TRINITY_DN20715_c0_g1_i2:1-228(+)
LGNQGPNINKPIIPILIISIIYLFTEESIWAPQWLCCPRPLTSTRTSLVLTLTFSFTFSSFVLYSISMLIRQYLE*
>TRINITY_DN20715_c0_g1_i2.p2 type:complete len:42 gc:universal TRINITY_DN20715_c0_g1_i2:87-212(+)
MGPTVVVLPQAPHLHKDFTGPHPHLFLHIFLICTLFNKHVD*
>TRINITY_DN20715_c0_g1_i11.p1 type:5prime_partial len:369 gc:universal TRINITY_DN20715_c0_g1_i11:2-1108(+)
SESNQAGEGDSASAADLADLDSGSENNRTKALEKRKYVILELLETERDYVRDLKEVAEGYITLMKDPDCDLPMPEDLKDGKDKMVFGNIEAIYEWHRDFFLKAVEKCIDNPEQLGPLFKRYERKLHMYVVYCQNKPKSEYIVSEYIDTYFEDVRQKLGHKLQLCDLLIKPVQRIMKYQLLLRDILKFTEKGGLEDEAEQLRKACQVMHVVPKAANDMMNVGRLQGFDGKITAQGKLLLYGMLTCCEGTSAQNFKGKELQVFLFEQNIIISESVGKKTQFSSPALIYKAHIQVNKMILEEKTDDGDTTKFVIRSTDPLKPNLAYVCQGSSQENRDEWVLQIKNILKTQRDFLIAIQSPIAYQKELTKDM*
>TRINITY_DN20715_c0_g1_i11.p2 type:complete len:74 gc:universal TRINITY_DN20715_c0_g1_i11:657-878(+)
MLADSRVLMVKSLLRASYFCMVCSHVVKAHQHRTSRGRSCRCSYLNRILSSVSQWVRKPSFPALHLSTKHIYR*
>TRINITY_DN20715_c0_g1_i11.p3 type:5prime_partial len:48 gc:universal TRINITY_DN20715_c0_g1_i11:1521-1378(-)
FISLSVQREAFFFSLLLYITRMRLGSENNCSPFQILSQNTGNMENFQ*
>TRINITY_DN20715_c0_g1_i11.p4 type:complete len:46 gc:universal TRINITY_DN20715_c0_g1_i11:651-514(-)
MSFAALGTTCMTWHALRSCSASSSSPPFSVNFRMSLSSSWYFIIL*
>TRINITY_DN20715_c0_g1_i11.p5 type:complete len:43 gc:universal TRINITY_DN20715_c0_g1_i11:906-1034(+)
MMGTPPSLSFAQQILSSLTWHMYARVPVRKIEMNGFCKLKIS*
>TRINITY_DN20715_c0_g1_i6.p1 type:5prime_partial len:90 gc:universal TRINITY_DN20715_c0_g1_i6:507-238(-)
IDWSEAPQSKQNSNQRGNMGCVNGGILGRVWGLGQHNHCWAPVLSSVNKYNINTYIMSSHGMKEIKISLIFFIFIFIYYLHKFHASGQV*
>TRINITY_DN20715_c0_g1_i6.p2 type:5prime_partial len:60 gc:universal TRINITY_DN20715_c0_g1_i6:1-180(+)
KSASGFVYNGIIFQLSRSRSLFPATFTYLAVSSMLNHYVLFHLAMQNLNLKMQLMKHHM*
>TRINITY_DN20715_c0_g1_i6.p3 type:3prime_partial len:55 gc:universal TRINITY_DN20715_c0_g1_i6:345-506(+)
MYLYYTYLLKKAQGPSSGCAAQGPTPSQGCLHLHNPYFLSGCCSVYSVGLQTNL
>TRINITY_DN20715_c0_g1_i6.p4 type:5prime_partial len:48 gc:universal TRINITY_DN20715_c0_g1_i6:2-145(+)
KVPLDLSTMASYSNCQEVDHCFQQLSHILRCPVCLTTMSSSIWQCRI*
>TRINITY_DN20715_c0_g1_i15.p1 type:5prime_partial len:42 gc:universal TRINITY_DN20715_c0_g1_i15:3-128(+)
RGKILCCHLPMAEYEQHSVMLENCVKDLNLNLKMQLMKHHM*
>TRINITY_DN20715_c0_g1_i1.p1 type:complete len:243 gc:universal TRINITY_DN20715_c0_g1_i1:839-1567(+)
MYVVYCQNKPKSEYIVSEYIDTYFEDVRQKLGHKLQLCDLLIKPVQRIMKYQLLLRDILKFTEKGGLEDEAEQLRKACQVMHVVPKAANDMMNVGRLQGFDGKITAQGKLLLYGMLTCCEGTSAQNFKGKELQVFLFEQNIIISESVGKKTQFSSPALIYKAHIQVNKMILEEKTDDGDTTKFVIRSTDPLKPNLAYVCQGSSQENRDEWVLQIKNILKTQRDFLIAIQSPIAYQKELTKDM*
>TRINITY_DN20715_c0_g1_i1.p2 type:5prime_partial len:110 gc:universal TRINITY_DN20715_c0_g1_i1:1-330(+)
CGICRVFYDIAVYGQLGGITSTISPKHNHCSNTATGINIKYHQVRKSVTLISAKTKHTWFQFQYLNRLAAYTPGFCPSISSSPDLSASFLSFLPKSSPLCHNTHSTVTI*
>TRINITY_DN20715_c0_g1_i1.p3 type:complete len:74 gc:universal TRINITY_DN20715_c0_g1_i1:1116-1337(+)
MLADSRVLMVKSLLRASYFCMVCSHVVKAHQHRTSRGRSCRCSYLNRILSSVSQWVRKPSFPALHLSTKHIYR*
>TRINITY_DN20715_c0_g1_i1.p4 type:complete len:58 gc:universal TRINITY_DN20715_c0_g1_i1:468-295(-)
MERTQTVLKIVLRVFASFHFIRRGRRWEPPGGLPCKYRHCVQKQMPSDCHSRMCVVT*
>TRINITY_DN20715_c0_g1_i1.p5 type:5prime_partial len:48 gc:universal TRINITY_DN20715_c0_g1_i1:1980-1837(-)
FISLSVQREAFFFSLLLYITRMRLGSENNCSPFQILSQNTGNMENFQ*
>TRINITY_DN20715_c0_g1_i1.p6 type:complete len:47 gc:universal TRINITY_DN20715_c0_g1_i1:610-750(+)
MKLYKDGHYILTLFLGSCTGKQCAKTTVSVVHKKFGGREMTDLYIQ*
>TRINITY_DN20715_c0_g1_i1.p7 type:complete len:46 gc:universal TRINITY_DN20715_c0_g1_i1:1110-973(-)
MSFAALGTTCMTWHALRSCSASSSSPPFSVNFRMSLSSSWYFIIL*
>TRINITY_DN20715_c0_g1_i1.p8 type:complete len:43 gc:universal TRINITY_DN20715_c0_g1_i1:1365-1493(+)
MMGTPPSLSFAQQILSSLTWHMYARVPVRKIEMNGFCKLKIS*
>TRINITY_DN20715_c0_g1_i4.p1 type:3prime_partial len:84 gc:universal TRINITY_DN20715_c0_g1_i4:102-350(+)
MKDPDCDLPMPEDLKDGKDKMVFGNIEAIYEWHRDFFLKAVEKCIDNPEQLGPLFKRYERKLHMYVVYCQNKPKSEYIVSEYI
>TRINITY_DN20715_c0_g1_i14.p1 type:5prime_partial len:110 gc:universal TRINITY_DN20715_c0_g1_i14:1-330(+)
CGICRVFYDIAVYGQLGGITSTISPKHNHCSNTATGINIKYHQVRKSVTLISAKTKHTWFQFQYLNRLAAYTPGFCPSISSSPDLSASFLSFLPKSSPLCHNTHSTVTI*
>TRINITY_DN20715_c0_g1_i14.p2 type:complete len:58 gc:universal TRINITY_DN20715_c0_g1_i14:468-295(-)
MERTQTVLKIVLRVFASFHFIRRGRRWEPPGGLPCKYRHCVQKQMPSDCHSRMCVVT*
>TRINITY_DN20715_c0_g1_i14.p3 type:complete len:49 gc:universal TRINITY_DN20715_c0_g1_i14:610-756(+)
MKLYKDGHYILTLFLGSCTGKQCAKTTVSVNYYLLLFPAELVQFSLPS*
>TRINITY_DN20715_c0_g1_i8.p1 type:5prime_partial len:90 gc:universal TRINITY_DN20715_c0_g1_i8:522-253(-)
IDWSEAPQSKQNSNQRGNMGCVNGGILGRVWGLGQHNHCWAPVLSSVNKYNINTYIMSSHGMKEIKISLIFFIFIFIYYLHKFHASGQV*
>TRINITY_DN20715_c0_g1_i8.p2 type:3prime_partial len:63 gc:universal TRINITY_DN20715_c0_g1_i8:186-1(-)
MLHQLHFQVQIQIFYTIINRTCCLLLDFGSVSANVSVFSFCLIMVLSSSISLFSCCSFLFPV
>TRINITY_DN20715_c0_g1_i8.p3 type:3prime_partial len:55 gc:universal TRINITY_DN20715_c0_g1_i8:360-521(+)
MYLYYTYLLKKAQGPSSGCAAQGPTPSQGCLHLHNPYFLSGCCSVYSVGLQTNL
>TRINITY_DN20715_c0_g1_i8.p4 type:5prime_partial len:48 gc:universal TRINITY_DN20715_c0_g1_i8:2-145(+)
TGNKKEQQENNDIEELSTMIRQKENTETLAETEPKSSNKQQVLFIIV*
>TRINITY_DN20715_c0_g1_i18.p1 type:5prime_partial len:110 gc:universal TRINITY_DN20715_c0_g1_i18:1-330(+)
CGICRVFYDIAVYGQLGGITSTISPKHNHCSNTATGINIKYHQVRKSVTLISAKTKHTWFQFQYLNRLAAYTPGFCPSISSSPDLSASFLSFLPKSSPLCHNTHSTVTI*
>TRINITY_DN20715_c0_g1_i18.p2 type:complete len:65 gc:universal TRINITY_DN20715_c0_g1_i18:610-804(+)
MKLYKDGHYILTLFLGSCTGKQCAKTTVSVVHKKFGGREMTDLYIQMLKVMVTLKHQFFLSLLT*
>TRINITY_DN20715_c0_g1_i18.p3 type:complete len:58 gc:universal TRINITY_DN20715_c0_g1_i18:468-295(-)
MERTQTVLKIVLRVFASFHFIRRGRRWEPPGGLPCKYRHCVQKQMPSDCHSRMCVVT*
>TRINITY_DN20715_c0_g1_i18.p4 type:complete len:49 gc:universal TRINITY_DN20715_c0_g1_i18:1298-1152(-)
MFNKSFLDIIDTYLGYNIPCTQVYHLCTIFCFTKYSHYIFKLIYTRHH*
>TRINITY_DN20715_c0_g1_i18.p5 type:complete len:49 gc:universal TRINITY_DN20715_c0_g1_i18:983-837(-)
MFNKSFLDIIDTYLGYNIPCTQVYHLCTIFCFTKYSHYIFKLIYTRHH*
>TRINITY_DN20715_c0_g1_i5.p1 type:5prime_partial len:162 gc:universal TRINITY_DN20715_c0_g1_i5:2-487(+)
SESNQAGEGDSASAADLADLDSGSENNRTKALEKRKYVILELLETERDYVRDLKEVAEGYITLMKDPDCDLPMPEDLKDGKDKMVFGNIEAIYEWHRDFFLKAVEKCIDNPEQLGPLFKRYERKLHMYVVYCQNKPKSEYIVSEYIEDKGFQQMQLMKHHM*
>TRINITY_DN20715_c0_g1_i5.p2 type:5prime_partial len:90 gc:universal TRINITY_DN20715_c0_g1_i5:814-545(-)
IDWSEAPQSKQNSNQRGNMGCVNGGILGRVWGLGQHNHCWAPVLSSVNKYNINTYIMSSHGMKEIKISLIFFIFIFIYYLHKFHASGQV*
>TRINITY_DN20715_c0_g1_i5.p3 type:3prime_partial len:55 gc:universal TRINITY_DN20715_c0_g1_i5:652-813(+)
MYLYYTYLLKKAQGPSSGCAAQGPTPSQGCLHLHNPYFLSGCCSVYSVGLQTNL
>TRINITY_DN20715_c0_g2_i1.p1 type:complete len:52 gc:universal TRINITY_DN20715_c0_g2_i1:67-222(+)
MEFPQLNWEHRQNKCMDFCKDLVNMKISGVILLQCNHVLQQTMWELTVQPK*
>TRINITY_DN20715_c1_g1_i1.p1 type:internal len:83 gc:universal TRINITY_DN20715_c1_g1_i1:247-2(-)
KICQSGGNGMSLILLYKISFSKREQHTENQERNSLVSRDSKGSSECPSESVASGSNKGADLSAEAGSEEESGAIPPSESNQA
>TRINITY_DN20715_c1_g1_i1.p2 type:complete len:45 gc:universal TRINITY_DN20715_c1_g1_i1:27-161(+)
MAPLSSSLPASALKSAPLLEPEATLSDGHSLDPFESRLTKLFLS*
>TRINITY_DN20715_c2_g1_i1.p1 type:internal len:57 gc:universal TRINITY_DN20715_c2_g1_i1:170-3(-)
YYLHKFHVSGQVYDSAGPPTSTGPGAVAPVCPTQGMCLCIREGYCITFLFLQNLSF
>TRINITY_DN20715_c2_g1_i1.p2 type:5prime_partial len:48 gc:universal TRINITY_DN20715_c2_g1_i1:3-146(+)
KTQILQKQKSNTVAFSYTQAHPLGRANWGNCPRPCACGGPCGVINLT*
>TRINITY_DN20715_c2_g1_i1.p3 type:5prime_partial len:40 gc:universal TRINITY_DN20715_c2_g1_i1:169-50(-)
IIYTNSMSQVRFMTPQGPPQAQGLGQLPQFALPKGCACV*
>TRINITY_DN20754_c0_g1_i3.p1 type:5prime_partial len:93 gc:universal TRINITY_DN20754_c0_g1_i3:816-538(-)
PLPLLYCIPSLLLYLHFLLDLYQDLSHLTAVSFLYLLHCHFSVCSVLNLRLLHSSSNYVFYLGFRLLLDCSGYLLHIQVFCILRCNVLYSTD*
>TRINITY_DN20754_c0_g1_i3.p2 type:5prime_partial len:57 gc:universal TRINITY_DN20754_c0_g1_i3:817-647(-)
SFTSLVLHPFSSPLSTFSFRSIPRSVPFNCCFFSISSSLPFFCLFSTESSFTPFIF*
>TRINITY_DN20754_c0_g1_i3.p3 type:3prime_partial len:55 gc:universal TRINITY_DN20754_c0_g1_i3:654-815(+)
MNGVNEDSVLNKQKNGSEEDIEKKQQLNGTDLGIDLKENVDKGEEKGCNTREVK
>TRINITY_DN20754_c0_g1_i3.p4 type:complete len:52 gc:universal TRINITY_DN20754_c0_g1_i3:254-99(-)
MQTISLCFMHQHLATRIKKQPGHRLCNTRTQQVLGCKVWNSGSLDQVRYVA*
>TRINITY_DN20732_c0_g2_i1.p1 type:5prime_partial len:56 gc:universal TRINITY_DN20732_c0_g2_i1:3-170(+)
FFFFFYLNFITSSPVHLLNDLIGYTEYRNHNRILARCIYHSPVSLLTTVLLHMTE*
>TRINITY_DN20732_c0_g2_i1.p2 type:5prime_partial len:51 gc:universal TRINITY_DN20732_c0_g2_i1:207-55(-)
KGYFVGTGSLGRIILSYVVVQLLAVKQVSGKCTLPESYYGFYIQYTQLSH*
>TRINITY_DN20732_c0_g3_i1.p1 type:complete len:53 gc:universal TRINITY_DN20732_c0_g3_i1:493-335(-)
MINAIIKQKWPQLILVARMYTNSNIKTISPQFQTYSSWAHEMKVTCFPSEIF*
>TRINITY_DN20732_c0_g3_i1.p2 type:complete len:42 gc:universal TRINITY_DN20732_c0_g3_i1:359-234(-)
MFPIRNILATHFPSEIFQHVVINTGKTVGLVKEVHYTNLTF*
>TRINITY_DN20732_c0_g1_i2.p1 type:5prime_partial len:50 gc:universal TRINITY_DN20732_c0_g1_i2:3-152(+)
LGGHTHFLHSQIMNVKIKGTLKAIISPRNHSIKLGIATQGDFNPNLQNL*
>TRINITY_DN20732_c0_g4_i1.p1 type:complete len:50 gc:universal TRINITY_DN20732_c0_g4_i1:134-283(+)
MNFQRQKYKFHFSGGYCQTKIFHRGSIMLYSYSMGTSLWAKGRLATFMP*
>TRINITY_DN20773_c0_g1_i1.p1 type:internal len:95 gc:universal TRINITY_DN20773_c0_g1_i1:3-284(+)
FYSIATQKKKVGTIAPKKFIARLRKEKEEFDNYMQQDAHEFLNFLINHINEIILAERQCHTQSNSRVKVGNNGDNSGPQTEPTWVHEIFQGILT
>TRINITY_DN20773_c0_g1_i1.p2 type:3prime_partial len:49 gc:universal TRINITY_DN20773_c0_g1_i1:146-3(-)
MVDKEVQKFMSILLHVIVKLLFLFPESCDELFRSNSSYFLLLGSNAIE
>TRINITY_DN20773_c0_g1_i1.p3 type:5prime_partial len:45 gc:universal TRINITY_DN20773_c0_g1_i1:282-148(-)
SRYPGRSREPKWAPSVALSCHHCCRPLLESYSVCGTVVPLELFR*
>TRINITY_DN20773_c0_g1_i2.p1 type:5prime_partial len:45 gc:universal TRINITY_DN20773_c0_g1_i2:219-85(-)
SRYPGRSREPKWAPSVALSCHHCCRPLLESYSVCGTVVPLELFR*
>TRINITY_DN20727_c0_g1_i1.p1 type:complete len:46 gc:universal TRINITY_DN20727_c0_g1_i1:668-531(-)
MILTLVGVAHFIAMYLPTVISIIFPPSLCYRLLSIDIIVYMVYCS*
>TRINITY_DN20727_c0_g1_i1.p2 type:complete len:46 gc:universal TRINITY_DN20727_c0_g1_i1:298-161(-)
MILTLVGVAHFIAMYLPTVISIIFPPSLCYRLLSIDIIVYMVYCS*
>TRINITY_DN20727_c0_g1_i1.p3 type:complete len:40 gc:universal TRINITY_DN20727_c0_g1_i1:872-753(-)
MSFLVEEFMRFDGALVSLLFNFLPISYMANITLWVSSIS*
>TRINITY_DN20801_c0_g2_i1.p1 type:internal len:57 gc:universal TRINITY_DN20801_c0_g2_i1:2-169(+)
CLVMKKYLIHIYNMHTQSKGLQIRKEELKEGSINIQVDFSSKYVIKHQLEIIAAHW
>TRINITY_DN20720_c0_g1_i2.p1 type:3prime_partial len:61 gc:universal TRINITY_DN20720_c0_g1_i2:181-2(-)
MFDIHLSHFILILQVGSPPAVMMKIMVYCLDTDTHNTFNIKQAGICYMFLKLCTVMLIQY
>TRINITY_DN20720_c0_g1_i2.p2 type:complete len:59 gc:universal TRINITY_DN20720_c0_g1_i2:63-239(+)
MLKVLCVSVSKQYTIIFIITAGGDPTCRMRMKWDKCISNILWDPCLVVLGLLLLLRVV*
>TRINITY_DN20720_c0_g1_i1.p1 type:internal len:40 gc:universal TRINITY_DN20720_c0_g1_i1:119-3(-)
IDVDSLDITLAEQHFQHQTCKYAYLLHVSKVMHSNVNTI
>TRINITY_DN20719_c0_g1_i1.p1 type:3prime_partial len:169 gc:universal TRINITY_DN20719_c0_g1_i1:110-613(+)
MMWLKSATHKQQLIKATSVYFEKECFSDVTIFCGDDAVKAHRMVLGAASPFLKQALEDISDTDAVLILPDVRSEDMKLFLTLLYLGTVSSTKARLKEIHNLTEILKIEVDTDVFSEVFNDGSEMCAPRDHIQVSCTEADHMNMNHDTLMETDEESTKDDGQESPSSDS
>TRINITY_DN20719_c0_g1_i1.p2 type:complete len:52 gc:universal TRINITY_DN20719_c0_g1_i1:377-222(-)
MTQFLGKEVLRKVSYLHSSHQVVLILHQCRRYLRVLVSGRDLQHQVPCGEL*
>TRINITY_DN20719_c0_g1_i1.p3 type:3prime_partial len:46 gc:universal TRINITY_DN20719_c0_g1_i1:136-2(-)
MCSRFEPHHAFQLIIQLCFSWMKQNLSTRYEVFSKPTSFIKLRFQ
>TRINITY_DN20723_c0_g1_i1.p1 type:5prime_partial len:75 gc:universal TRINITY_DN20723_c0_g1_i1:306-82(-)
IMLVLGWNFDIFAGAAVENSSNHKTTSERLHNKCKQLLWAKRYQHFSVEDWKKVLFTDEFKFEIFRNRRKSHVR*
>TRINITY_DN20723_c0_g1_i1.p2 type:5prime_partial len:73 gc:universal TRINITY_DN20723_c0_g1_i1:305-87(-)
LCWFWVGILIFLLGRQLKIVAITKPLLKDYTTNANNCCGLKDTNIFQLKTGKKYFSLMSSNLRYLEIEESLM*
>TRINITY_DN20723_c0_g1_i1.p3 type:5prime_partial len:56 gc:universal TRINITY_DN20723_c0_g1_i1:1-168(+)
ICLVTNKNNTMFNGRLDTLFEKSFIGSSSHMRLSSISKYLKFELISEKYFFPVFN*
>TRINITY_DN20739_c0_g1_i1.p1 type:5prime_partial len:48 gc:universal TRINITY_DN20739_c0_g1_i1:2-145(+)
GTFRTVEMHQAECVMSFIKTGRLGLRGAQKLISNRLTCFVTEIQFVR*
>TRINITY_DN20739_c0_g1_i1.p2 type:5prime_partial len:43 gc:universal TRINITY_DN20739_c0_g1_i1:396-268(-)
GHMTVQNLMILKRLVTMETVQKVKDNFPADSVIILSDFATIQ*
>TRINITY_DN20708_c0_g1_i1.p1 type:internal len:66 gc:universal TRINITY_DN20708_c0_g1_i1:2-196(+)
NTSKLSKLSEQQKQQCEGYLTEIECYNALLSLYKSKIKSPGNDGRSVEFYKTFWPDIKDILIQCY
>TRINITY_DN20770_c0_g1_i2.p1 type:5prime_partial len:50 gc:universal TRINITY_DN20770_c0_g1_i2:1-150(+)
FNGFSKIVPLATDLDRLSRNWNSFLLIAYFYLEVMATMFTRIIITSYSL*
>TRINITY_DN20705_c0_g1_i1.p1 type:complete len:45 gc:universal TRINITY_DN20705_c0_g1_i1:385-519(+)
MTNSILRERCRELLEVHLIFYLKIYINSQTFLRTFSLSRLYTAG*
>TRINITY_DN20777_c0_g1_i3.p1 type:complete len:59 gc:universal TRINITY_DN20777_c0_g1_i3:103-279(+)
MEHSLYFGNIEQQTLDAHFLKTVGQKRTNFLAISKSQSYTLLFFFYGVTLRIKCTHQK*
>TRINITY_DN20777_c0_g1_i3.p2 type:complete len:50 gc:universal TRINITY_DN20777_c0_g1_i3:156-7(-)
MGIQSLLLNISKIQGVLHLVGERHQYVPQAVEEHNFLTYPQKTAQLDLV*
>TRINITY_DN20777_c0_g1_i3.p3 type:5prime_partial len:44 gc:universal TRINITY_DN20777_c0_g1_i3:3-134(+)
TATRDPIVLSFVDMLENYALPQLEGHTDVVLQLDGALPVFWKY*
>TRINITY_DN20777_c0_g2_i1.p1 type:5prime_partial len:47 gc:universal TRINITY_DN20777_c0_g2_i1:162-22(-)
ESGPFLPNHLFGKWASKFSRIKLPKCRGTPPNKGMISLRLWKNLIF*
>TRINITY_DN20777_c2_g1_i1.p1 type:5prime_partial len:69 gc:universal TRINITY_DN20777_c2_g1_i1:3-209(+)
ALPQLEGLSDVILQLDGAPLQFGNIVQQTLAVHFPNRWLGRKRPISWPPHSPDLTPLDFFFSMGLQKG*
>TRINITY_DN20777_c2_g1_i1.p2 type:complete len:46 gc:universal TRINITY_DN20777_c2_g1_i1:308-445(+)
MYAELYTELTLTLFTPNKELYTPNCHSHYLLLLHLNCFSIHSKYL*
>TRINITY_DN20777_c2_g1_i1.p3 type:complete len:44 gc:universal TRINITY_DN20777_c2_g1_i1:551-420(-)
MFITRVMCVCVCVCVRERVCMSVSAYVCVCVCVRSIKGISNVY*
>TRINITY_DN20777_c2_g1_i1.p4 type:complete len:42 gc:universal TRINITY_DN20777_c2_g1_i1:49-174(+)
MEHPCNLETLCSKLWLSISQTGGWVEKGQSPGHLIVLTLHP*
>TRINITY_DN20777_c2_g1_i2.p1 type:3prime_partial len:59 gc:universal TRINITY_DN20777_c2_g1_i2:142-315(+)
MYAELYTELTLTLFTPNKELYTPNCHSHYLLLLYLNCFNICLHSEYHYSFVETLYMFI
>TRINITY_DN20777_c2_g1_i2.p2 type:5prime_partial len:50 gc:universal TRINITY_DN20777_c2_g1_i2:3-152(+)
WGYIKDKVYCSKVTSLQEFKDRIRDAVTTVTPEMLERTWQELSYRLDVC*
>TRINITY_DN20777_c3_g1_i1.p1 type:internal len:45 gc:universal TRINITY_DN20777_c3_g1_i1:133-2(-)
LTYCRYVDDIFVVVRNEEHLRCFKEALETASVLKFTYEKSVNNK
>TRINITY_DN20777_c3_g1_i1.p2 type:internal len:45 gc:universal TRINITY_DN20777_c3_g1_i1:3-134(+)
LLLTLFSYVNLRTEAVSRASLKQRRCSSFLTTTKISSTYLQYVK
>TRINITY_DN20777_c4_g1_i1.p1 type:5prime_partial len:42 gc:universal TRINITY_DN20777_c4_g1_i1:190-65(-)
AFTCILAGRIVWIFSSFPSYICQTNLHYSGMSKMKMSLGWC*
>TRINITY_DN20734_c0_g1_i1.p1 type:3prime_partial len:89 gc:universal TRINITY_DN20734_c0_g1_i1:1-264(+)
MLSLPLTLSLLFFLSFLFSVSLMLSLPLTLSLLFFLSFLFSVSLMLSLPLTLCLSYAFSPSYSVSFMFSLPLTLSYAFSPSYSPSHLC
>TRINITY_DN20734_c0_g1_i1.p2 type:internal len:89 gc:universal TRINITY_DN20734_c0_g1_i1:2-265(+)
CFLSLLLCLSYSFSPSYSLSLLCFLSLLLCLSYSFSPSYSLSLLCFLSLLLSVSLMLFLPLTLFHLCFPFLLLSLMLSPPLTLHLTYA
>TRINITY_DN20734_c0_g1_i1.p3 type:internal len:89 gc:universal TRINITY_DN20734_c0_g1_i1:3-266(+)
AFSPSYSVSLILSLLLILCLSYAFSPSYSVSLILSLLLILCLSYAFSPSYSLSLLCFFSLLLCFIYVFPSSYSLLCFLPLLLSISLML
>TRINITY_DN20787_c0_g1_i1.p1 type:internal len:54 gc:universal TRINITY_DN20787_c0_g1_i1:159-1(-)
YVTAVMLMDSVALGRHDPAKWHLLPNSNKASLKTVLLHNGNTLLSSYKTTITN
>TRINITY_DN20711_c0_g1_i2.p1 type:5prime_partial len:73 gc:universal TRINITY_DN20711_c0_g1_i2:1-219(+)
FWVSYHVIFMRGGLLRFPLTWRTVHQDTKVSSHVFRCQYESGKQSERYKTSVNIQIIQTEKHSLCPLEFHQS*
>TRINITY_DN20711_c0_g1_i2.p2 type:5prime_partial len:52 gc:universal TRINITY_DN20711_c0_g1_i2:2-157(+)
FGSATMSYSCEVACYAFHSHGGLSTRTQRFLPMCLDVSTSQESKVKDTKPR*
>TRINITY_DN20711_c0_g1_i2.p3 type:5prime_partial len:49 gc:universal TRINITY_DN20711_c0_g1_i2:250-104(-)
FFSPSTLFIYLSFDETLTDIGYAFPSVLFVCLPRFCIFHFAFLTRTDI*
>TRINITY_DN20783_c0_g1_i1.p1 type:5prime_partial len:44 gc:universal TRINITY_DN20783_c0_g1_i1:653-522(-)
FLYIIKPNNSTKSVESGSANSDSLRISSATLARDCRVTDQTAC*
>TRINITY_DN20802_c0_g1_i1.p1 type:internal len:58 gc:universal TRINITY_DN20802_c0_g1_i1:3-173(+)
IPIHLYSSLNLNLGYLNYSECKRKLIVSKSIRALCQTCKCFKLQGKQIRVLHEVYSV
>TRINITY_DN20726_c0_g1_i2.p1 type:complete len:73 gc:universal TRINITY_DN20726_c0_g1_i2:418-200(-)
MSSPSLFRAKKISITAVIDSDLFCYFYLIAGCYNDKVILLVPVLPCLATRALPNASPVLVIPDVQILPQASW*
>TRINITY_DN20726_c0_g1_i11.p1 type:5prime_partial len:41 gc:universal TRINITY_DN20726_c0_g1_i11:322-200(-)
IDSDLFCYFYLIAGCYNDKVILLVPVLPCLATRALPQASW*
>TRINITY_DN20726_c0_g1_i8.p1 type:5prime_partial len:41 gc:universal TRINITY_DN20726_c0_g1_i8:386-264(-)
IDSDLFCYFYLIAGCYNDKVILLVPVLPCLATRALPQASW*
>TRINITY_DN20726_c0_g2_i2.p1 type:complete len:52 gc:universal TRINITY_DN20726_c0_g2_i2:271-116(-)
MLLLLYMYKIRKNSSKCKTTATYLFSRTKYHYVELFSCFYKVHDLIRHHCM*
>TRINITY_DN20726_c0_g2_i3.p1 type:internal len:62 gc:universal TRINITY_DN20726_c0_g2_i3:1-183(+)
PSPGFSASVRKERTNNLHIFQCYQGSIPYIVIYHDLLRVHNGNGLPPRKCCGKNVMFTPIN
>TRINITY_DN20726_c0_g2_i1.p1 type:complete len:52 gc:universal TRINITY_DN20726_c0_g2_i1:271-116(-)
MLLLLYMYKIRKNSSKCKTTATYLFSRTKYHYVELFSCFYKVHDLIRHHCM*
>TRINITY_DN20800_c0_g1_i9.p1 type:5prime_partial len:62 gc:universal TRINITY_DN20800_c0_g1_i9:350-165(-)
SVGSLKHKSLFPVTVINTKIKSFYELCAKMNEKIQEVLDWYKKWRIKINPDKMVGLYFTKN*
>TRINITY_DN20800_c0_g1_i9.p2 type:5prime_partial len:59 gc:universal TRINITY_DN20800_c0_g1_i9:2-178(+)
TSTFTLSPSSPSSNMTSLNKNSKRLILRIWLLSLAVFYCLLVLFLFYPYHVSSSFSFW*
>TRINITY_DN20800_c0_g1_i3.p1 type:complete len:52 gc:universal TRINITY_DN20800_c0_g1_i3:367-212(-)
MNDLALWMVNETKQISETKMNEKIQEVLDWYKKWRIKINPDKMVGLYFTKN*
>TRINITY_DN20800_c0_g1_i3.p2 type:complete len:51 gc:universal TRINITY_DN20800_c0_g1_i3:657-505(-)
MQAVYIDIRNAFDKVWHEGCIYKLINYTFYCNYQTYKIYTSTFNKQNLSN*
>TRINITY_DN20800_c0_g1_i3.p3 type:5prime_partial len:41 gc:universal TRINITY_DN20800_c0_g1_i3:1218-1096(-)
DRDGKGNVQCQRCVSIRNQYNCIYSHNNHKQYKILRIKNL*
>TRINITY_DN20800_c0_g1_i7.p1 type:complete len:51 gc:universal TRINITY_DN20800_c0_g1_i7:298-146(-)
MQAVYIDIRNAFDKVWHEGCIYKLINYTFYCNYQTYKIYTSTFNKQNLSN*
>TRINITY_DN20800_c0_g1_i7.p2 type:5prime_partial len:41 gc:universal TRINITY_DN20800_c0_g1_i7:859-737(-)
DRDGKGNVQCQRCVSIRNQYNCIYSHNNHKQYKILRIKNL*
>TRINITY_DN20800_c0_g1_i5.p1 type:5prime_partial len:59 gc:universal TRINITY_DN20800_c0_g1_i5:2-178(+)
TSTFTLSPSSPSSNMTSLNKNSKRLILRIWLLSLAVFYCLLVLFLFYPYHVSSSFSFW*
>TRINITY_DN20800_c0_g1_i5.p2 type:complete len:52 gc:universal TRINITY_DN20800_c0_g1_i5:320-165(-)
MNDLALWMVNETKQISETKMNEKIQEVLDWYKKWRIKINPDKMVGLYFTKN*
>TRINITY_DN20800_c0_g1_i5.p3 type:complete len:51 gc:universal TRINITY_DN20800_c0_g1_i5:610-458(-)
MQAVYIDIRNAFDKVWHEGCIYKLINYTFYCNYQTYKIYTSTFNKQNLSN*
>TRINITY_DN20800_c0_g1_i5.p4 type:5prime_partial len:41 gc:universal TRINITY_DN20800_c0_g1_i5:1171-1049(-)
DRDGKGNVQCQRCVSIRNQYNCIYSHNNHKQYKILRIKNL*
>TRINITY_DN20788_c0_g1_i2.p1 type:complete len:51 gc:universal TRINITY_DN20788_c0_g1_i2:299-147(-)
MSVWHDLAVYEKRTRVTESFVTCCLHENLVVSQSGMICLFKSKCDHWNII*
>TRINITY_DN20788_c0_g1_i2.p2 type:complete len:42 gc:universal TRINITY_DN20788_c0_g1_i2:79-204(+)
MRNYQGHGLWLAELWSFSVLIFHYIIFQWSHLDLNRQIIPD*
>TRINITY_DN20788_c2_g1_i1.p1 type:5prime_partial len:56 gc:universal TRINITY_DN20788_c2_g1_i1:223-56(-)
SHFFWCWNFESCLLSKSEPLVMLVLHTITKITNCGLMWLWSFSLCFSIICIPGVM*
>TRINITY_DN20788_c2_g1_i1.p2 type:complete len:54 gc:universal TRINITY_DN20788_c2_g1_i1:60-221(+)
MTPGMHIIEKHKENDHSHISPQFVILVIVCNTSITNGSLLESKQLSKFQHQKK*
>TRINITY_DN20721_c0_g1_i1.p1 type:complete len:46 gc:universal TRINITY_DN20721_c0_g1_i1:89-226(+)
MNVYLISLNSQRLHYAIAKSYCFTSFFMTICICLMLFSMYFCAVI*
>TRINITY_DN20785_c0_g1_i1.p1 type:5prime_partial len:72 gc:universal TRINITY_DN20785_c0_g1_i1:1-216(+)
FHPFSIFCIMVAFLFLFSIQCHKHLSCDGIVFQTERDYCTSYLPTVCVLCLCMFVKCNILSRFIYLFQATV*
>TRINITY_DN20785_c0_g1_i1.p2 type:complete len:53 gc:universal TRINITY_DN20785_c0_g1_i1:235-393(+)
MSEFMGRYSFIVRIFALVINTVRPINTYNSETSVSCHLPNLECGEKLSALAY*
>TRINITY_DN20785_c0_g1_i2.p1 type:internal len:59 gc:universal TRINITY_DN20785_c0_g1_i2:175-2(-)
TTLLQPFMDKGHTLWVDNWYSNPSLFETLYHHKTNACGTVWRTRKGMPPLYKKLRKDE
>TRINITY_DN20785_c0_g1_i2.p2 type:5prime_partial len:52 gc:universal TRINITY_DN20785_c0_g1_i2:1-156(+)
FHPFSIFCIMVAFLFLFSIQCHKHLSCDGIVFQTERDYCTSYLPTVCVLCP*
>TRINITY_DN20785_c1_g1_i1.p1 type:internal len:52 gc:universal TRINITY_DN20785_c1_g1_i1:155-3(-)
VYVWLALSQQHLIVKSECVHNVNFFPTIHKVKFGTSFYITQNKYFYAKTVS
>TRINITY_DN20785_c1_g1_i1.p2 type:5prime_partial len:44 gc:universal TRINITY_DN20785_c1_g1_i1:3-134(+)
RHRFGIKVFVLCDVETGSEFDFVYCGKEIDIMDTFTLNNQVLL*
>TRINITY_DN20743_c0_g1_i1.p1 type:5prime_partial len:42 gc:universal TRINITY_DN20743_c0_g1_i1:2-127(+)
KLVQVIPTEMQGACGLPQERTIWKFELRGSCFGRCRNLRRL*
>TRINITY_DN20743_c0_g2_i1.p1 type:5prime_partial len:51 gc:universal TRINITY_DN20743_c0_g2_i1:3-155(+)
KETETNLIFFLAKIHATGGFSLFFPYHVYINTETDQLKLLLLDICSSTAT*
>TRINITY_DN42176_c0_g1_i11.p1 type:complete len:61 gc:universal TRINITY_DN42176_c0_g1_i11:346-528(+)
MFELASHTGTRGHCLKLQVKWSSLLVQKYFFVNRLVIWWNRLPGSVVATKSVSLFNRQGL*
>TRINITY_DN42176_c0_g1_i11.p2 type:complete len:51 gc:universal TRINITY_DN42176_c0_g1_i11:533-381(-)
MFQSPWRLNKETDFVATTLPGNLFHQMTNLFTKKYFWTNSEDHFTCNLRQ*
>TRINITY_DN42176_c0_g1_i11.p3 type:5prime_partial len:47 gc:universal TRINITY_DN42176_c0_g1_i11:558-418(-)
RAYTAVLKNVSKSLAIKQRNRLCSYHTTRQSVPPNDQPIHEKVLLD*
>TRINITY_DN42176_c0_g1_i10.p1 type:complete len:42 gc:universal TRINITY_DN42176_c0_g1_i10:131-6(-)
MGVREWKSEGTTTYQDTSHYTLKVKDLINHLVNRRKSTNLS*
>TRINITY_DN42176_c0_g1_i8.p1 type:3prime_partial len:41 gc:universal TRINITY_DN42176_c0_g1_i8:166-285(+)
MFELASHTGTRGHCLKLQVKRSSLLVQKYFFVTRLVIWWN
>TRINITY_DN42176_c0_g1_i12.p1 type:complete len:61 gc:universal TRINITY_DN42176_c0_g1_i12:164-346(+)
MFELASHTGTRGHCLKLQVKWSSLLVQKYFFVNRLVIWWNRLPGSVVATKSVSLFNRQGL*
>TRINITY_DN42176_c0_g1_i12.p2 type:complete len:51 gc:universal TRINITY_DN42176_c0_g1_i12:351-199(-)
MFQSPWRLNKETDFVATTLPGNLFHQMTNLFTKKYFWTNSEDHFTCNLRQ*
>TRINITY_DN42176_c0_g1_i12.p3 type:5prime_partial len:47 gc:universal TRINITY_DN42176_c0_g1_i12:376-236(-)
RAYTAVLKNVSKSLAIKQRNRLCSYHTTRQSVPPNDQPIHEKVLLD*
>TRINITY_DN42176_c0_g1_i6.p1 type:3prime_partial len:57 gc:universal TRINITY_DN42176_c0_g1_i6:168-1(-)
MHTTISVLLKVYSNKFVIFYNTLTVCHNVSFFNYENSLTVMRYSSILVRNCHETFI
>TRINITY_DN42176_c1_g1_i2.p1 type:complete len:44 gc:universal TRINITY_DN42176_c1_g1_i2:104-235(+)
MSANIWCQLKHIFTRQKILQNIEVSLLVALSVIYIQVSTNQVT*
>TRINITY_DN42176_c3_g1_i1.p1 type:internal len:41 gc:universal TRINITY_DN42176_c3_g1_i1:120-1(-)
FAEFPDMCRDMFELVPDVGTHGHCFKLQVKRSSLLVQKYF
>TRINITY_DN42176_c3_g2_i1.p1 type:5prime_partial len:49 gc:universal TRINITY_DN42176_c3_g2_i1:199-53(-)
NVLLDFLTCRDMFELASDVGTRGHCFKLQVKRSLLLVRKYFFINRLVF*
>TRINITY_DN42176_c3_g2_i1.p2 type:5prime_partial len:43 gc:universal TRINITY_DN42176_c3_g2_i1:3-131(+)
KIYTRLVATTQPGSLFHQKTNLFMKKYFLTNNKDLFTCNLKQ*
>TRINITY_DN42119_c0_g1_i2.p1 type:3prime_partial len:64 gc:universal TRINITY_DN42119_c0_g1_i2:191-3(-)
MLCNKDFFYRQVSITAYGELRCVIHSRYTAYCSQGEICSQSQTHDYISHPLFVTKLLNYPTFS
>TRINITY_DN42119_c0_g1_i2.p2 type:5prime_partial len:40 gc:universal TRINITY_DN42119_c0_g1_i2:359-240(-)
VVTVLQLQLTCQNFLKLVRCKMLSFSFCMNKTLQTVNII*
>TRINITY_DN42119_c0_g1_i4.p1 type:3prime_partial len:55 gc:universal TRINITY_DN42119_c0_g1_i4:90-251(+)
MTTDTLIISIHPTHPLLNLKWELIFIQKEKLSILHLTSFKKFWHVSCNCKTVTT
>TRINITY_DN42119_c0_g1_i4.p2 type:5prime_partial len:41 gc:universal TRINITY_DN42119_c0_g1_i4:250-128(-)
VVTVLQLQLTCQNFLKLVRCKMLSFSFCMNISSHFKFKSG*
>TRINITY_DN42119_c0_g1_i1.p1 type:5prime_partial len:40 gc:universal TRINITY_DN42119_c0_g1_i1:269-150(-)
VVTVLQLQLTCQNFLKLVRCKMLSFSFCMNKTLQTVNII*
>TRINITY_DN42119_c1_g1_i1.p1 type:5prime_partial len:41 gc:universal TRINITY_DN42119_c1_g1_i1:3-125(+)
IFQHFYLNQLFSLYYNQCSTLHYAMQSYLSQTVNFPMHNR*
>TRINITY_DN42119_c1_g1_i1.p2 type:complete len:40 gc:universal TRINITY_DN42119_c1_g1_i1:300-181(-)
MAATLGSVCISTILLINFIIFSCVSVHTHCLKHARFSHQ*
>TRINITY_DN42119_c1_g1_i2.p1 type:complete len:40 gc:universal TRINITY_DN42119_c1_g1_i2:260-141(-)
MAATLGSVCISTILLINFIIFSCVSVHTHCLKHARFSHQ*
>TRINITY_DN42119_c1_g2_i1.p1 type:complete len:63 gc:universal TRINITY_DN42119_c1_g2_i1:405-217(-)
MHFYYFVHKFHNIFMYPCTYSLSEGCTIVWRLVDHMLFIYFFLKEIIQSAQESSVYKSLRLQ*
>TRINITY_DN42119_c1_g2_i1.p2 type:5prime_partial len:56 gc:universal TRINITY_DN42119_c1_g2_i1:2-169(+)
NRLVLCQNMRWFSLRLKAEWFESSTFAFCTLSFMATTILPTSYDFFDSLCKTHYT*
>TRINITY_DN42119_c1_g2_i1.p3 type:complete len:41 gc:universal TRINITY_DN42119_c1_g2_i1:428-306(-)
MAATLGSACISTILFINFIIFSCIHAHIHYLKDARLFGDL*
>TRINITY_DN42119_c2_g1_i2.p1 type:5prime_partial len:58 gc:universal TRINITY_DN42119_c2_g1_i2:3-176(+)
CEAKADLQRQLSNTVINLYWTEFFFKGFKYTYINLQKFVYFHSDKRHFRAESSYSAL*
>TRINITY_DN42163_c0_g1_i3.p1 type:internal len:67 gc:universal TRINITY_DN42163_c0_g1_i3:3-200(+)
SCAHFSPFHCRCFGIGTEFLHLKDDQKVEKFANTLEMTCRPNEIKERHIIGKVNKFKEEYKEKLEV
>TRINITY_DN42163_c0_g1_i3.p2 type:5prime_partial len:41 gc:universal TRINITY_DN42163_c0_g1_i3:199-77(-)
TSNFSLYSSLNLFTFPIICLSFISFGLQVISKVFANFSTF*
>TRINITY_DN42163_c0_g1_i2.p1 type:internal len:66 gc:universal TRINITY_DN42163_c0_g1_i2:195-1(-)
TSNFSLYSSLNLFTFPIIFLLFHLVYKSFPKCLQTFLLFDHLSNVKTLYQYRNIYSEKVKNVHTK
>TRINITY_DN42163_c0_g1_i2.p2 type:5prime_partial len:48 gc:universal TRINITY_DN42163_c0_g1_i2:3-146(+)
SCAHFSPFHCRCFGIGTEFLHLKDDQKVEKFANTLEMTCRPNEIKER*
>TRINITY_DN42137_c0_g1_i1.p1 type:complete len:40 gc:universal TRINITY_DN42137_c0_g1_i1:126-7(-)
MASLTYFFCPSYLSVIDDYIILFWKTVSSEGWICPCYDE*
>TRINITY_DN42114_c0_g1_i1.p1 type:internal len:100 gc:universal TRINITY_DN42114_c0_g1_i1:298-2(-)
EVFPATQTVMLQLLHGKHQQYDDWPPHQIMMGHTGRVNCLVYPHHIHSRYEMSHLVSGGIDFSVCLWDLYAGTLLHRFSVHAGEITQLLVPPATCSVSV
>TRINITY_DN42114_c0_g1_i1.p2 type:5prime_partial len:71 gc:universal TRINITY_DN42114_c0_g1_i1:1-213(+)
PHLHCRWQEELKVVLFPLHELKIGEAMFLHTSPRDRQRSQSLQRQGVTSRNGNVYDVGIPGSSPGQCGPS*
>TRINITY_DN42173_c0_g1_i1.p1 type:5prime_partial len:57 gc:universal TRINITY_DN42173_c0_g1_i1:3-173(+)
CKILARLISGMSFISLGAKCKIIRDKLLEFLEKNRIIQAMQHGFRKRRSCVTNLLN*
>TRINITY_DN42104_c0_g1_i1.p1 type:5prime_partial len:42 gc:universal TRINITY_DN42104_c0_g1_i1:1-126(+)
SIGWPAGAGIVSNVGEVSCHWQDRKGADRLKSVGDGGCYTI*
>TRINITY_DN42164_c0_g1_i1.p1 type:complete len:44 gc:universal TRINITY_DN42164_c0_g1_i1:258-127(-)
MSKSQRPADRAIGVSTTACNSNRRANYYLLHPQCINATTNTLI*
>TRINITY_DN42144_c0_g1_i1.p1 type:internal len:64 gc:universal TRINITY_DN42144_c0_g1_i1:189-1(-)
RSTKIYIMSIIDYAIPAWHSTSNAEIIHLQKEERRGVRICTKLHFSTSKAYVNKKATFKLIEQ
>TRINITY_DN42101_c0_g1_i2.p1 type:3prime_partial len:54 gc:universal TRINITY_DN42101_c0_g1_i2:159-1(-)
MVKDTNNVIKCDTICESAGWYWQDKKSVFLIYFILGDVCSSGIRVNATICCVP
>TRINITY_DN42165_c0_g1_i1.p1 type:5prime_partial len:135 gc:universal TRINITY_DN42165_c0_g1_i1:411-7(-)
IFSFVFLLLWIILKRRQRRLNNETTERRISVDSIQRYVRSRLSDRPPCYDDVEDKPPTYEDAVASPNVESAADAHVSRSGPNCLQGGETENGSNQEHSRVCRDNTLVTTILSSFGISGRRLFLIFPFLFSDGLD*
>TRINITY_DN42165_c0_g1_i1.p2 type:complete len:51 gc:universal TRINITY_DN42165_c0_g1_i1:194-42(-)
MLMYQEVALIVFRVEKQRMVPIKSIQEFVGIIHLSPRYFPPLVYQGEGYS*
>TRINITY_DN42165_c0_g1_i2.p1 type:internal len:56 gc:universal TRINITY_DN42165_c0_g1_i2:3-167(+)
NANLNHQKRGKEKSRITFSLIYRLVFLVLLLPVLLCGFDFLVRLVFLVPLLCGFN
>TRINITY_DN42165_c0_g1_i2.p2 type:5prime_partial len:49 gc:universal TRINITY_DN42165_c0_g1_i2:166-20(-)
LKPHKRGTKKTKRTKKSKPQRRTGKRRTKKTKRYIREKVILDFSFPLF*
>TRINITY_DN42180_c0_g2_i1.p1 type:5prime_partial len:54 gc:universal TRINITY_DN42180_c0_g2_i1:505-344(-)
LSQISPNHNQKNNMNQVNFQCSYLKKKPGMIMIWVLHIKLCWKDSLFSIYCKR*
>TRINITY_DN42180_c0_g2_i1.p2 type:5prime_partial len:44 gc:universal TRINITY_DN42180_c0_g2_i1:2-133(+)
ARCQTVLYAAVLPGARQCCMQQCCQVPDSAVYQTVVNYSEVLL*
>TRINITY_DN42180_c0_g2_i1.p3 type:5prime_partial len:40 gc:universal TRINITY_DN42180_c0_g2_i1:1-120(+)
CQVPDSAVCSSVARCQTVLYAAVLPGARQCCVPDSRELL*
>TRINITY_DN42097_c0_g1_i1.p1 type:5prime_partial len:52 gc:universal TRINITY_DN42097_c0_g1_i1:3-158(+)
YIFFPRSCFGKSTVNNMYTGGAIVDPCGTPGCVSFVSSLRNIPAYSLDKLD*
>TRINITY_DN42097_c0_g1_i1.p2 type:3prime_partial len:43 gc:universal TRINITY_DN42097_c0_g1_i1:127-2(-)
MFLRDETKETHPGVPQGSTIAPPVYILFTVDFPKQERGKKIY
>TRINITY_DN42115_c0_g3_i1.p1 type:internal len:85 gc:universal TRINITY_DN42115_c0_g3_i1:254-3(-)
ANPPPPYSTLNPETNSDSPSDKSKGVRFHTCTPLIPVILKSSKSCTVFSLLGSDSSLSRTHLSNFISSKAVSVFVSHCSCYYLP
>TRINITY_DN42115_c0_g3_i2.p1 type:3prime_partial len:51 gc:universal TRINITY_DN42115_c0_g3_i2:369-518(+)
MVFEVLGHNLLKLIIRSNYQGIPLNSVKTIIIQVLEGLDYLHTKCKIIHT
>TRINITY_DN42115_c0_g4_i3.p1 type:5prime_partial len:48 gc:universal TRINITY_DN42115_c0_g4_i3:1-144(+)
YQSFTILSPSVTILSTLDATLSIFHYPISFSRYSINIRRYSINLSLS*
>TRINITY_DN42115_c0_g4_i3.p2 type:3prime_partial len:47 gc:universal TRINITY_DN42115_c0_g4_i3:53-190(+)
MLLYQSFTILSPSVAILSTLDAILSIFHYPSYSINLSLSYLLQSLF
>TRINITY_DN42115_c0_g4_i4.p1 type:5prime_partial len:58 gc:universal TRINITY_DN42115_c0_g4_i4:1-174(+)
YQSFTILSPSVTILSTLDATLSIFHYPISFSRYSINIRRYSINLSLFYLLQSLFYQH*
>TRINITY_DN42115_c0_g4_i4.p2 type:3prime_partial len:58 gc:universal TRINITY_DN42115_c0_g4_i4:53-223(+)
MLLYQSFTILSPSVAILSTLDATLSIFHYSISFSHYSINIRRYSINLSLSYLLQSLF
>TRINITY_DN42115_c0_g4_i5.p1 type:internal len:64 gc:universal TRINITY_DN42115_c0_g4_i5:2-190(+)
LEVADLRSKVTILSTLDATLSIFHYPISFSRYSINIRRYFYQSFTILATLSIFHYPISFSHYS
>TRINITY_DN42115_c0_g4_i1.p1 type:internal len:54 gc:universal TRINITY_DN42115_c0_g4_i1:2-160(+)
LEVADLRSKVTILSTLDATLSIFHYPISFSRYSINIRCYSINLSLSYLLQSLF
>TRINITY_DN42115_c0_g4_i6.p1 type:internal len:57 gc:universal TRINITY_DN42115_c0_g4_i6:1-168(+)
YQSFTILSPSVTILSTLDATLSIFHYPISFSRYSINIRRYATLSIFHYPISFSHYS
>TRINITY_DN42115_c0_g4_i2.p1 type:5prime_partial len:58 gc:universal TRINITY_DN42115_c0_g4_i2:1-174(+)
YQSFTILSPSVTILSTLDATLSIFHYPISFSRYSINIRRYSINLSLSYLLQSLFYQH*
>TRINITY_DN42115_c0_g4_i2.p2 type:3prime_partial len:58 gc:universal TRINITY_DN42115_c0_g4_i2:53-223(+)
MLLYQSFTILSPSVAILSTLDAILSIFHYPISFSRYSINIRRYSINLSLSYLLQSLF
>TRINITY_DN42115_c0_g1_i11.p1 type:5prime_partial len:54 gc:universal TRINITY_DN42115_c0_g1_i11:2-163(+)
VSSTVCQKDSNFHQCPSDFHQGNANVRHVSFTVCQKDSDFHQRPFCEGQLMGK*
>TRINITY_DN42115_c0_g1_i11.p2 type:5prime_partial len:50 gc:universal TRINITY_DN42115_c0_g1_i11:3-152(+)
FLLQFARKIQIFISAHLISIKEMQMFVMFLLQFARKILIFISAHSVRDS*
>TRINITY_DN42115_c1_g1_i2.p1 type:internal len:357 gc:universal TRINITY_DN42115_c1_g1_i2:3-1070(+)
SAVITPITSSCIPMTASSQVLGSPDKVPVLETSKIVTKPPVSVMSPSLKDVSHVPSKEIQHLPLKEIGHLPPKEGPKVRERLKSISHEVGDNRLKVKERIAPNPTRVPVNRAMYNPKMNTPRRGKTAVRGGCARGRSRAKSPARSLFGFEHRMNSIHRDLAGTAYDFVDEFDDDLQVEKVDDLRVMREKRLAEALSETGSVIHTKRRVSSASKSEEESRESVSVHSATSFEENREIGSSFGKVIQKYQDIQNSKTDLVVREEIGSPPSHMDKLVNDVSYQGEHDYMPSSGLPQHFQDLQPPLPGPVDMRTYSSCDPSSVPPASYPNHIFEAGGNTDIPVPGIDRMADLEEIEGINK
>TRINITY_DN42115_c1_g1_i2.p2 type:complete len:67 gc:universal TRINITY_DN42115_c1_g1_i2:256-56(-)
MDFNLSLTLGPSLGGKCPISFRGKCWISFDGTWDTSLSDGDITETGGFVTILDVSNTGTLSGLPRT*
>TRINITY_DN42115_c1_g1_i2.p3 type:complete len:40 gc:universal TRINITY_DN42115_c1_g1_i2:942-823(-)
MSCKFSYQQDLAGVAASLGNAEEDQMMAYNHVLLDMKHH*
>TRINITY_DN42115_c2_g1_i2.p1 type:5prime_partial len:40 gc:universal TRINITY_DN42115_c2_g1_i2:3-122(+)
CVCVCVLCVRLCSTAYKCKLTIQYGDMLLHMLACNDPCQ*
>TRINITY_DN42115_c2_g1_i1.p1 type:5prime_partial len:49 gc:universal TRINITY_DN42115_c2_g1_i1:485-339(-)
LSIKFCDNILCWFWVGILIDSNINFSNLFFKLYNYITENIYACRTACN*
>TRINITY_DN42115_c2_g1_i1.p2 type:5prime_partial len:40 gc:universal TRINITY_DN42115_c2_g1_i1:3-122(+)
CVCVCVLCVRLCSTAYKCKLTIQYGDMLLHMLACNDPCQ*
>TRINITY_DN42107_c0_g1_i1.p1 type:3prime_partial len:62 gc:universal TRINITY_DN42107_c0_g1_i1:109-291(+)
MPNFLFPFLLVCYHFQGFVEVANKSVDKNSHQSKNSINTITFSSEIIKCGGKVPECLPCVH
>TRINITY_DN42107_c0_g1_i1.p2 type:complete len:53 gc:universal TRINITY_DN42107_c0_g1_i1:291-133(-)
MDTGKTFWYFSSTFNDLRTKSNGVNRIFGLVRVLIDGFICDLDKTLKMITNQ*
>TRINITY_DN42139_c0_g1_i1.p1 type:5prime_partial len:57 gc:universal TRINITY_DN42139_c0_g1_i1:2-172(+)
IKTIITETANILSNHSYKSTFNRSVVLHRSETWTLSVDTRRLEAFEIMVLSQNVKD*
>TRINITY_DN42139_c1_g1_i1.p1 type:5prime_partial len:42 gc:universal TRINITY_DN42139_c1_g1_i1:1-126(+)
LQIIIKAVTSCMVIKAAGSPIDDHQGSNILYYYQGCRISCR*
>TRINITY_DN42134_c0_g1_i1.p1 type:3prime_partial len:74 gc:universal TRINITY_DN42134_c0_g1_i1:220-2(-)
MDTDVCWFYIADTSRGLDVWLHLKLAVKSSIHELHICQRTVCQSRKLMDTDVCWFYIADTSRGLDVWLHLKLA
>TRINITY_DN42134_c0_g1_i2.p1 type:complete len:63 gc:universal TRINITY_DN42134_c0_g1_i2:200-12(-)
MVAFETSRGLDVWVQLTCHDFRVSTRIIAPNTEFFREVVYRNFPCTVISNFVICEPALLQCF*
>TRINITY_DN42134_c0_g1_i3.p1 type:complete len:71 gc:universal TRINITY_DN42134_c0_g1_i3:717-505(-)
MDVVYSREPLSSFLQERPSYVQMGNRAPGTLVHIHILVVSPSGLTWMLLTVMAETELRFCPLIGMKKYLC*
>TRINITY_DN42134_c0_g1_i3.p2 type:complete len:71 gc:universal TRINITY_DN42134_c0_g1_i3:365-153(-)
MDVVYSREPLSSFLQERPSYVQMGNRAPGTLVHIHILVVSPSGLTWMLLTVMAETELRFCPLIGMKKYLC*
>TRINITY_DN42134_c0_g1_i3.p3 type:complete len:58 gc:universal TRINITY_DN42134_c0_g1_i3:817-644(-)
MDTDVCWFYIADTSRGLDVWLHLKLAEDWMKANHGCCIFQGALIILPPRKTLICSNG*
>TRINITY_DN42134_c0_g1_i3.p4 type:complete len:53 gc:universal TRINITY_DN42134_c0_g1_i3:761-603(-)
MVAFETSRGLDESKPWMLYIPGSPYHPSSKKDPHMFKWVIGHQVLWFISTYL*
>TRINITY_DN42134_c0_g1_i3.p5 type:complete len:46 gc:universal TRINITY_DN42134_c0_g1_i3:308-445(+)
MRVFLGGRMIRAPWNIQHPWFALVITSVTHYPPHSLFPLLHNFLS*
>TRINITY_DN42134_c0_g1_i3.p6 type:complete len:45 gc:universal TRINITY_DN42134_c0_g1_i3:660-794(+)
MRVFLGGRMIRAPWNIQHPWFAFIQSSASFKCNHTSSPLLVSAM*
>TRINITY_DN42134_c1_g1_i1.p1 type:5prime_partial len:106 gc:universal TRINITY_DN42134_c1_g1_i1:1-318(+)
PSFAPLEVIRNFLTPVSEPMKIMTLLQHLRSSPCLRHHATKLSYPNHRSTNSESLDSMPGLSRSHYVCHHSTQSLVLPTLYLSPSRGNRLHKQQLNYGSDPQMPS*
>TRINITY_DN42134_c1_g1_i1.p2 type:complete len:86 gc:universal TRINITY_DN42134_c1_g1_i1:313-56(-)
MAFADHCHNLIAACADDSPVKVINIGLEEPEIVYCDDRHNDFVRGLAWNPKTQNLYSCGWDKKVLSHDVSGMEMNGDAGGESLFS*
>TRINITY_DN42134_c1_g1_i1.p3 type:complete len:58 gc:universal TRINITY_DN42134_c1_g1_i1:113-286(+)
MRQNFLIPTTGVQILSLWIPCQASHEVIMSVITVHNLWFFQPYIYHLHGGIVCTSSN*
>TRINITY_DN42134_c2_g1_i1.p1 type:internal len:147 gc:universal TRINITY_DN42134_c2_g1_i1:1-438(+)
NNRDKVIIGGDSGFVEVMQLSGPEDGGIYNFSTIASAPCDHDDSVVSISLTKEKTFAVTGSSDMTIRVWDTSLLTSEHVYQPAHGAAVNSVDCHSVQVSVFASCAQDGDVLVWDRRMSKPARKIWGSTCDTPCCVRWHPAQDNGLL
>TRINITY_DN42134_c2_g1_i1.p2 type:5prime_partial len:67 gc:universal TRINITY_DN42134_c2_g1_i1:440-240(-)
TRRPLSCAGCHLTQHGVSHVLPHIFLAGLDIRLSHTRTSPSCAQEANTETWTEWQSTLFTAAPWAG*
>TRINITY_DN42134_c2_g1_i1.p3 type:3prime_partial len:66 gc:universal TRINITY_DN42134_c2_g1_i1:197-3(-)
MVISELPVTAKVFSFVNEMDTTLSSWSHGADAIVEKLYIPPSSGPDSCITSTNPESPPMITLSLL
>TRINITY_DN42179_c0_g1_i1.p1 type:internal len:68 gc:universal TRINITY_DN42179_c0_g1_i1:2-202(+)
LSSLFFCILTLFISSLYQLPPLYKIQLFLQYIFILFSFYLLLICFFISCKYAPFLSTVMIFIAILTF
>TRINITY_DN42179_c0_g1_i1.p2 type:5prime_partial len:58 gc:universal TRINITY_DN42179_c0_g1_i1:3-176(+)
YLVYSFASSLYLFLLCISCHPFIKFNYSYSIFSFCFPFICCLFAFLFPVNMHLFYLQ*
>TRINITY_DN42138_c0_g1_i2.p1 type:5prime_partial len:40 gc:universal TRINITY_DN42138_c0_g1_i2:3-122(+)
HSPNNKLFIPRFVNSLDWLSRPGMASVLIANETFSNPGN*
>TRINITY_DN42138_c0_g2_i2.p1 type:5prime_partial len:53 gc:universal TRINITY_DN42138_c0_g2_i2:1-159(+)
VTYITVVLYSTPYCPPVPYTNVLPCNMHYLSSFVTYTTFFFFVKFFLQFTKF*
>TRINITY_DN42082_c2_g1_i1.p1 type:internal len:42 gc:universal TRINITY_DN42082_c2_g1_i1:1-123(+)
IFIFSRILCDLKTVYSVQLLKEVIKGRTEGKRPRRRRRKIK
>TRINITY_DN42105_c0_g1_i1.p1 type:5prime_partial len:40 gc:universal TRINITY_DN42105_c0_g1_i1:246-127(-)
EFYDPVHRYLNKIEPFSMLNSHNSPCHHSMESLTSRKAV*
>TRINITY_DN42105_c0_g1_i2.p1 type:5prime_partial len:40 gc:universal TRINITY_DN42105_c0_g1_i2:260-141(-)
EFYDPVHRYLNKIEPFSMLNSHNSPCHHSMESLTSRKAV*
>TRINITY_DN42172_c0_g1_i2.p1 type:complete len:61 gc:universal TRINITY_DN42172_c0_g1_i2:548-730(+)
MWGGGQKFRVWIFINDMCTVWHKFIACNTYCHTLRMHNSWQFLAYRLGLGEIKLIFSALK*
>TRINITY_DN42172_c0_g1_i2.p2 type:complete len:55 gc:universal TRINITY_DN42172_c0_g1_i2:658-494(-)
MHTQCMTICITCNEFVPNCTHVIYKYPNTEFLPPTPHFPSLTSKFTHLKTDGSK*
>TRINITY_DN42172_c0_g1_i2.p3 type:complete len:42 gc:universal TRINITY_DN42172_c0_g1_i2:86-211(+)
MIWLKVLPSVISLVSVYAFAPEAHEDFRYYKLYPVLWTIIT*
>TRINITY_DN42172_c0_g1_i3.p1 type:5prime_partial len:66 gc:universal TRINITY_DN42172_c0_g1_i3:3-200(+)
FSTLLNIASFFSVACYAFINDMCTVWHKFIACNTYCHTLRMHNSWQFLAYRLGLGEIKLIFSALK*
>TRINITY_DN42172_c0_g1_i3.p2 type:3prime_partial len:43 gc:universal TRINITY_DN42172_c0_g1_i3:128-3(-)
MHTQCMTICITCNEFVPNCTHVIYKCITSNRKETSYVQKSGK
>TRINITY_DN42172_c0_g1_i1.p1 type:3prime_partial len:41 gc:universal TRINITY_DN42172_c0_g1_i1:122-3(-)
MNLCQTVSCPKQQGHHFPSSPSSPINSSFPSLPVLIKVFF
>TRINITY_DN42172_c0_g1_i1.p2 type:complete len:40 gc:universal TRINITY_DN42172_c0_g1_i1:59-178(+)
MGYLENDDPAVLDKIQFGTNSLHVIHIVIHCVCIIPGSS*
>TRINITY_DN42172_c0_g1_i4.p1 type:complete len:42 gc:universal TRINITY_DN42172_c0_g1_i4:86-211(+)
MIWLKVLPSVISLVSVYAFAPEAHEDFRYYKLYPVLWTIIT*
>TRINITY_DN42172_c0_g2_i1.p1 type:complete len:59 gc:universal TRINITY_DN42172_c0_g2_i1:318-142(-)
MYLICITCCITFIFVTVLFNVEHKANTTPNLHTQLTPTTPLLPSPYLSLPVLKCIEKT*
>TRINITY_DN42172_c1_g1_i2.p1 type:complete len:47 gc:universal TRINITY_DN42172_c1_g1_i2:232-92(-)
MSLSILVSSLWLFPSLGCMWSSLSVAVDSFSTNVLYISSATFLKEE*
>TRINITY_DN42172_c1_g1_i2.p2 type:5prime_partial len:46 gc:universal TRINITY_DN42172_c1_g1_i2:1-138(+)
SYSCSEPVLQKFSYSCTESVLQNFSYSCSEPILLSKMLLKKYIEH*
>TRINITY_DN42172_c2_g1_i2.p1 type:5prime_partial len:59 gc:universal TRINITY_DN42172_c2_g1_i2:3-179(+)
EQVQRKFLKNRFRARIRKFLKNRFRTRERKFIILTLQTINYLFHKILSYHHENNQFQR*
>TRINITY_DN42172_c2_g1_i2.p2 type:5prime_partial len:52 gc:universal TRINITY_DN42172_c2_g1_i2:2-157(+)
RTGSEKISEEQVQSKNKKISEEQVQNKRKKIYYTHSPNNKLFIPQNPFVPS*
>TRINITY_DN42172_c2_g1_i2.p3 type:5prime_partial len:52 gc:universal TRINITY_DN42172_c2_g1_i2:281-126(-)
VLQKFSYFSLNSEPVLQKFSYSCLSLDRCELGWILSLELVIFMMVRKDFVE*
>TRINITY_DN42172_c2_g1_i20.p1 type:internal len:86 gc:universal TRINITY_DN42172_c2_g1_i20:2-256(+)
LSVFIFPWAPYRFSVRVRKFSTRTGSEEQVQSKNKKISEEQVQSKIKKISEEQVQSKNKKISEEQVQRKISEEQVQRKVRKFLKN
>TRINITY_DN42172_c2_g1_i20.p2 type:5prime_partial len:60 gc:universal TRINITY_DN42172_c2_g1_i20:256-77(-)
VLQKFSYFSLNLFFRNFPLNLFFRNFLILALNLFFRNFLNLALNLFFRNFLILALNLFL*
>TRINITY_DN42172_c2_g1_i20.p3 type:5prime_partial len:40 gc:universal TRINITY_DN42172_c2_g1_i20:257-138(-)
CSSEIFLLFSEPVLQKFSSEPVLQKFSYSCSEPVLQKFS*
>TRINITY_DN42172_c2_g1_i11.p1 type:5prime_partial len:57 gc:universal TRINITY_DN42172_c2_g1_i11:411-241(-)
CSSEIFLLFSEPVLQKFSYSSLNLFYRNYLLFSKPVLQKLLTLALNLFFRNFLILL*
>TRINITY_DN42172_c2_g1_i7.p1 type:5prime_partial len:45 gc:universal TRINITY_DN42172_c2_g1_i7:470-336(-)
CSSEIFLLFSEPVLQKFSYSSLNLFYRNYLLFSKPVLQKLLTLL*
>TRINITY_DN42172_c2_g1_i1.p1 type:internal len:70 gc:universal TRINITY_DN42172_c2_g1_i1:1-207(+)
SEKSKKISKEQKNRFRARVRFRARIRKFLKNRFRARLRKFLKNRFRARIRKFLKNRFRVQRKVRKFLKN
>TRINITY_DN42172_c2_g1_i12.p1 type:5prime_partial len:85 gc:universal TRINITY_DN42172_c2_g1_i12:308-54(-)
VLQKFSYFSLNLFFRNFLTLALNLFFRNFLILALNLFFRNFLNLALNLFFRNFLILALNLFFRNFLTLAYSSLNLFFRNFLILL*
>TRINITY_DN42172_c2_g1_i12.p2 type:5prime_partial len:43 gc:universal TRINITY_DN42172_c2_g1_i12:309-181(-)
CSSEIFLLFSEPVLQKFSYSCSEPVLQKFSYSCSEPVLQKFS*
>TRINITY_DN42172_c2_g1_i18.p1 type:5prime_partial len:49 gc:universal TRINITY_DN42172_c2_g1_i18:306-160(-)
CSSEIFLLFSEPVLQKFSYSSLNLFFRNFLILALNLFFRNFLNLALNL*
>TRINITY_DN42172_c2_g1_i8.p1 type:5prime_partial len:97 gc:universal TRINITY_DN42172_c2_g1_i8:370-80(-)
CSSEIFLLFSEPVLQKFSYSCSEPVLQKFSYSSLNLFYRNFLILPLNLFFRNFLNLALNLFFRNFLILALNLFFRNFLTLAYSSLNLFFRNFLTLL*
>TRINITY_DN42172_c2_g1_i5.p1 type:5prime_partial len:58 gc:universal TRINITY_DN42172_c2_g1_i5:343-170(-)
CSSEIFLLFSEPVLQKFSYSCSEPVLQKFSYSSLNLFYRNFLILHLLFSEPVLQKFS*
>TRINITY_DN42172_c2_g1_i4.p1 type:internal len:92 gc:universal TRINITY_DN42172_c2_g1_i4:2-274(+)
QNKRKKISKEQVQSKSKKISEEQVQSKNKKISEEQVQNKRKKISKEQVQSKIKKISEEQVQSKNKKISEEQVQRKISEEQVQRKVRKFLKN
>TRINITY_DN42172_c2_g1_i4.p2 type:internal len:92 gc:universal TRINITY_DN42172_c2_g1_i4:274-2(-)
VLQKFSYFSLNLFFRNFPLNLFFRNFLILALNLFFRNFLNLALNLFFGNFLSLVLNLFFRNFLILALNLFFRNFLTLALNLFFGNFLSLVL
>TRINITY_DN42172_c2_g1_i4.p3 type:5prime_partial len:85 gc:universal TRINITY_DN42172_c2_g1_i4:3-257(+)
RTRERKFPKNRFRARVRKFLKNRFRARIRKFLKNRFRTRERKFPKNRFRARLRKFLKNRFRARIRKFLKNRFRGKFLKNRFREK*
>TRINITY_DN42172_c2_g1_i4.p4 type:5prime_partial len:40 gc:universal TRINITY_DN42172_c2_g1_i4:275-156(-)
CSSEIFLLFSEPVLQKFSSEPVLQKFSYSCSEPVLQKFS*
>TRINITY_DN42172_c2_g2_i1.p1 type:5prime_partial len:44 gc:universal TRINITY_DN42172_c2_g2_i1:1-132(+)
YIKYTGFSSKFISYIINTENKNREIKSKLYVLKVVTEARLLRQ*
>TRINITY_DN42147_c0_g1_i1.p1 type:5prime_partial len:57 gc:universal TRINITY_DN42147_c0_g1_i1:2-172(+)
RKRITKQTNACIYVRHSFYSLHTTHPGSVSMPVSLLVMIKYFKAVLINWFICWYNS*
>TRINITY_DN42147_c0_g1_i1.p2 type:5prime_partial len:40 gc:universal TRINITY_DN42147_c0_g1_i1:1-120(+)
QKKNYKADQCLHLCKTQFLFITYNTSRQCFNASVIISHD*
>TRINITY_DN42125_c0_g1_i1.p1 type:internal len:55 gc:universal TRINITY_DN42125_c0_g1_i1:164-3(-)
NLKIGIYIIIIFNPCWSTAGLRCLNDIHVGTSQLSVSRKIDRKMWAFAMASLLS
>TRINITY_DN42131_c0_g1_i10.p1 type:5prime_partial len:53 gc:universal TRINITY_DN42131_c0_g1_i10:284-126(-)
SQVSMLKTDLMKFTSPNSEGRADKLHITQIPELALDGVNEVSQADHFKKFLN*
>TRINITY_DN42131_c0_g1_i1.p1 type:complete len:45 gc:universal TRINITY_DN42131_c0_g1_i1:250-116(-)
MVLRTDRLIQQTACGTENHEDAVTILIEIKAFKKILLKCDGLKD*
>TRINITY_DN42131_c0_g1_i1.p2 type:3prime_partial len:45 gc:universal TRINITY_DN42131_c0_g1_i1:132-1(-)
MVLRTDRLIQQTACGTENHEDAVTILIEIKAFKKILLKCDGLKD
>TRINITY_DN42131_c0_g2_i1.p1 type:internal len:74 gc:universal TRINITY_DN42131_c0_g2_i1:220-2(-)
KQKIRTRRIPFTSPRYNEASLARTSTPESHPIIYKQKIRTRRIPFTRPRYNEASLALCWFWVGILIFLLGRQL
>TRINITY_DN42131_c0_g2_i1.p2 type:5prime_partial len:65 gc:universal TRINITY_DN42131_c0_g2_i1:219-25(-)
SRKSARGEFHLLVHGTTRQAWPELQHLRVTQSFTSRKSARGEFHLLGHGTTRQVWPYVGFGLEF*
>TRINITY_DN42131_c0_g2_i1.p3 type:5prime_partial len:40 gc:universal TRINITY_DN42131_c0_g2_i1:3-122(+)
NCRPSKNIKIPTQNQHKARLASLYRGLVNGILLVRIFCL*
>TRINITY_DN42131_c0_g3_i1.p1 type:complete len:68 gc:universal TRINITY_DN42131_c0_g3_i1:2-205(+)
MVMKVIPSNSVSRKPVDYTSAHGIKLAHIHSFLYCSMNLNAGYDFLKHLFFFLNLYKRIKTIHLHMV*
>TRINITY_DN42131_c1_g1_i1.p1 type:5prime_partial len:66 gc:universal TRINITY_DN42131_c1_g1_i1:2-199(+)
VGLLMKEEVSKSMIGSLATLDKVLLIKLKARLINLLIIQIYAPTSDKKDEEVERFCEKINETRRL*
>TRINITY_DN42131_c3_g1_i1.p1 type:3prime_partial len:62 gc:universal TRINITY_DN42131_c3_g1_i1:75-257(+)
MFFFLFNSWVTLKRGSSGQTCLIVLWPIELNSPTVPTPCLEMSVVCYLHFTNTMISTTIMT
>TRINITY_DN42143_c0_g1_i2.p1 type:5prime_partial len:67 gc:universal TRINITY_DN42143_c0_g1_i2:549-349(-)
EVSLLHGGAAIFLDDAPDDWSTTSVLAEDIIVNAVAILGITHHSWIYWFICWVSWQIIPHHLGPNN*
>TRINITY_DN42143_c0_g1_i2.p2 type:complete len:43 gc:universal TRINITY_DN42143_c0_g1_i2:215-87(-)
MQSVIIFLYYSQTCLPDIWSITYNKFQLNSTTHLITKSLKSR*
>TRINITY_DN42143_c0_g1_i3.p1 type:3prime_partial len:51 gc:universal TRINITY_DN42143_c0_g1_i3:19-168(+)
MLIVNTATLADIIIMLILFVSHVHRLTVFNTFTFDKYLSCLQCLLTKFHI
>TRINITY_DN42143_c0_g1_i1.p1 type:complete len:43 gc:universal TRINITY_DN42143_c0_g1_i1:215-87(-)
MQSVIIFLYYSQTCLPDIWSITYNKFQLNSTTHLITKSLKSR*
>TRINITY_DN42136_c0_g1_i2.p1 type:5prime_partial len:51 gc:universal TRINITY_DN42136_c0_g1_i2:219-67(-)
CCLLDLKEIEIRNYLTHPYPTYYYSHMYNLGPLLLIIKIYTVLRRGMVAE*
>TRINITY_DN42136_c0_g1_i1.p1 type:5prime_partial len:51 gc:universal TRINITY_DN42136_c0_g1_i1:201-49(-)
CCLLDLKEIEIRNYLTHPYPTYYYSHMYNLGPLLLIIKIYTVLTRCWLSL*
>TRINITY_DN42149_c0_g1_i1.p1 type:internal len:75 gc:universal TRINITY_DN42149_c0_g1_i1:224-3(-)
VSTTISVTTSDFNQCFRFQPLFQVSTTISVTTSDFNQCFRFQPLFQVSTTISVTTSDFNQCFRFQTLFQISTII
>TRINITY_DN42149_c0_g1_i1.p2 type:internal len:75 gc:universal TRINITY_DN42149_c0_g1_i1:223-2(-)
FQPPFQSLLQILTSVSDFNHYFRFQPPFQSLLQILTSVSDFNHYFRFQPPFQSLLQILTSVSDFKHYFRFQPLF
>TRINITY_DN42120_c0_g1_i2.p1 type:5prime_partial len:45 gc:universal TRINITY_DN42120_c0_g1_i2:344-210(-)
HLLHWKIKASRLRSTNEYSLSSSNINTDMHKVLMSHTDTPQHKT*
>TRINITY_DN42120_c0_g1_i1.p1 type:5prime_partial len:45 gc:universal TRINITY_DN42120_c0_g1_i1:305-171(-)
HLLHWKIKASRLRSTNEYSLSSSNINTDMHKVLMSHTDTPQHKT*
>TRINITY_DN42120_c0_g1_i3.p1 type:5prime_partial len:45 gc:universal TRINITY_DN42120_c0_g1_i3:327-193(-)
HLLHWKIKASRLRSTNEYSLSSSNINTDMHKVLMSHTDTPQHKT*
>TRINITY_DN42116_c0_g1_i2.p1 type:complete len:77 gc:universal TRINITY_DN42116_c0_g1_i2:482-252(-)
MSSTPISGWEKTLSNSASCVNMADWLQTAKLPWVDFMQTTSVICMAHSLPVSFSLLVKFTILSAVNMEDCIVLTNK*
>TRINITY_DN42116_c0_g1_i2.p2 type:3prime_partial len:72 gc:universal TRINITY_DN42116_c0_g1_i2:283-495(+)
MLTADNIVNFTNKEKETGKEWAMQITDVVCMKSTHGNFAVCSQSAMFTQLAELLSVFSQPEIGVELIHEKT
>TRINITY_DN42116_c0_g1_i2.p3 type:complete len:58 gc:universal TRINITY_DN42116_c0_g1_i2:116-289(+)
MILFSCQTLQIPYLLDYKVSQILRCTCISSWHKIRTCWPFFFNAFFICWSIQYSPPC*
>TRINITY_DN42108_c0_g1_i1.p1 type:5prime_partial len:51 gc:universal TRINITY_DN42108_c0_g1_i1:3-155(+)
TQNRSLQTFPLSSLSISLELFCFLSLFEQYCKWMFVLNDVETTILWISLG*
>TRINITY_DN42117_c0_g1_i2.p1 type:internal len:80 gc:universal TRINITY_DN42117_c0_g1_i2:1-237(+)
FGTSSTYLISSLFHLIGMLEELKEGSLDGTLRCIRKEKMEGSRWDFTRYKEGKMEGSRWEFTLYKEGKIDMLIIREAAL
>TRINITY_DN42117_c0_g1_i2.p2 type:5prime_partial len:67 gc:universal TRINITY_DN42117_c0_g1_i2:239-39(-)
RSAASLIISISIFPSLYSVNSHLLPSIFPSLYRVKSHLLPSIFSFLIQRKVPSNDPSFSSSNMPIR*
>TRINITY_DN42117_c0_g1_i2.p3 type:5prime_partial len:49 gc:universal TRINITY_DN42117_c0_g1_i2:3-149(+)
WNILYLSHLVIISSNWHVRGTEGGVIRWNFTLYKEGKDGRQQMGLYTV*
>TRINITY_DN42117_c0_g1_i2.p4 type:5prime_partial len:49 gc:universal TRINITY_DN42117_c0_g1_i2:237-91(-)
KCSFSDNKHIDFSFLIQCKFPSAAFHFSFLIPCKVPSAAFHLFLPYTA*
>TRINITY_DN42117_c0_g1_i1.p1 type:5prime_partial len:63 gc:universal TRINITY_DN42117_c0_g1_i1:198-10(-)
RSAASLIISISIFPSLYSVNSHLLPSIFPSLYRVKSHLLPSIFFLVKHRRNGRNPRGYISHI*
>TRINITY_DN42117_c0_g1_i1.p2 type:5prime_partial len:46 gc:universal TRINITY_DN42117_c0_g1_i1:196-59(-)
KCSFSDNKHIDFSFLIQCKFPSAAFHFSFLIPCKVPSAAFHLFLS*
>TRINITY_DN42117_c0_g1_i1.p3 type:3prime_partial len:42 gc:universal TRINITY_DN42117_c0_g1_i1:74-196(+)
MEGSRWDFTRYKEGKMEGSRWEFTLYKEGKIDMLIIREAAL
>TRINITY_DN42174_c0_g1_i1.p1 type:5prime_partial len:69 gc:universal TRINITY_DN42174_c0_g1_i1:375-169(-)
PIYTIILPELPYSVSMTVLIYSSDIVALTVYQQNAISFYISAINWFFHVPRIRPVPSTGYRYDIYHRI*
>TRINITY_DN42174_c0_g1_i1.p2 type:complete len:43 gc:universal TRINITY_DN42174_c0_g1_i1:56-184(+)
MLLIVRNAIMMPYIEENNGLHIVVNVIMVTSRINYNTGQIRW*
>TRINITY_DN42174_c0_g1_i1.p3 type:3prime_partial len:40 gc:universal TRINITY_DN42174_c0_g1_i1:118-2(-)
MQAIIFLNIWHHYGISHYKQHECNVKKYTVTVRNLLLPN
>TRINITY_DN42121_c0_g1_i1.p1 type:complete len:55 gc:universal TRINITY_DN42121_c0_g1_i1:189-25(-)
MKCNGIFFTLLFFIVVPIMVHTFVLHHSLASSGLSTFLGATYNKSSGKHEFLFF*
>TRINITY_DN42161_c0_g1_i1.p1 type:internal len:153 gc:universal TRINITY_DN42161_c0_g1_i1:3-458(+)
SKLLPVLTADYFYKIKGEHKNLPYPVIDWALSHHFLSECDPPPDDVERNKSENAPSVMYSTEMFLNLSTQHIMSSSRDFPPFQEFGGKHMDTSFVPYISTDTVMELLASGKKNEALTAVCHKYSVRDIHYNSDCPGEPEEKCEINRKVTQLV
>TRINITY_DN42161_c0_g1_i1.p2 type:5prime_partial len:81 gc:universal TRINITY_DN42161_c0_g1_i1:459-217(-)
LLTASPSYLSRTSLPVLRGSHCYNGCHAHCIYDKLQSKLHSSSQMPRVPLLCRYLYMGQKKCPYVYHQTPETVENLCWMT*
>TRINITY_DN42161_c0_g1_i1.p3 type:complete len:56 gc:universal TRINITY_DN42161_c0_g1_i1:389-222(-)
MDVTHTVFMTNCSQSFILLPRCQEFHYCVGTYIWDKRSVHMFTTKLLKRWKISAG*
>TRINITY_DN42169_c0_g1_i3.p1 type:3prime_partial len:42 gc:universal TRINITY_DN42169_c0_g1_i3:123-1(-)
MTVYNSTLYFQNVGLSGHLILSGYCFTVPPIYIVNCFHNNI
>TRINITY_DN42169_c0_g1_i1.p1 type:internal len:40 gc:universal TRINITY_DN42169_c0_g1_i1:2-118(+)
ERIRLLSTVLYSHPPGYGYSSYRISPLRNLQIMTTNFGI
>TRINITY_DN42140_c0_g1_i3.p1 type:5prime_partial len:70 gc:universal TRINITY_DN42140_c0_g1_i3:513-304(-)
LSVVLNRRRRIRVEMRTHLFFMKITSVRGYLLVLGLITFTALDVEDMCTTNYKWSQCNEINMEINQKVL*
>TRINITY_DN42140_c0_g1_i3.p2 type:complete len:52 gc:universal TRINITY_DN42140_c0_g1_i3:259-414(+)
MALSNDLHYEIEEVILQHFLINFHINFITLGPFVVSCTHILNIKCSKCNES*
>TRINITY_DN42140_c0_g1_i3.p3 type:3prime_partial len:41 gc:universal TRINITY_DN42140_c0_g1_i3:121-2(-)
MVGSVQGENCLIVDQSYAVNVAFIQDCSLGNIQISDKRRN
>TRINITY_DN42106_c0_g1_i1.p1 type:internal len:44 gc:universal TRINITY_DN42106_c0_g1_i1:130-2(-)
VSTTYLDKTTLTCVQPHKFISNLATGTSRIISDNYLYNLILPV
>TRINITY_DN42103_c0_g1_i1.p1 type:complete len:52 gc:universal TRINITY_DN42103_c0_g1_i1:174-19(-)
MNNDFISRQATAYNSHMIIRLENMVQTFCLLLNYLFHKILSYHHENNQFQR*
>TRINITY_DN42103_c0_g3_i1.p1 type:5prime_partial len:41 gc:universal TRINITY_DN42103_c0_g3_i1:2-124(+)
DNVRLGSICFFFSLSLSLLLFLLAFCDFYFIQSHSSFLSH*
>TRINITY_DN42128_c0_g1_i1.p1 type:internal len:46 gc:universal TRINITY_DN42128_c0_g1_i1:2-136(+)
VESADYGAFCLANILFIAYFASNNVNYTFNLTVDGRSNFMCEIIR
>TRINITY_DN42128_c0_g1_i1.p2 type:internal len:46 gc:universal TRINITY_DN42128_c0_g1_i1:136-2(-)
SNYLTHKITSPINCQIKCVIYVITCKICNKQYVGKTKSSIVCRFY
>TRINITY_DN42170_c0_g1_i2.p1 type:5prime_partial len:131 gc:universal TRINITY_DN42170_c0_g1_i2:409-17(-)
PSVVHTLDAKTIENQVLRDSSPWLVDFYAPWCGACQVFAPKFEAVAKKLEGRVKAGKVDCDANDHLCQQAGVDAYPTLLFYEGTDSRSRKQTLKAPEVENIKSSYILSFVEKMLGTGGEKTSKSFHHDEF*
>TRINITY_DN42170_c0_g1_i2.p2 type:5prime_partial len:84 gc:universal TRINITY_DN42170_c0_g1_i2:1-252(+)
SKLSYIKIHHGENFLKFSLHPFLAFFQQKIRCKNFLCFPLLVPSVFVSYSWSLSPRKTAVLGMHLLQPADRDDHWHRNPLFQL*
>TRINITY_DN42170_c0_g1_i2.p3 type:5prime_partial len:73 gc:universal TRINITY_DN42170_c0_g1_i2:411-193(-)
CPLLFIHWMPKPLRIKFLGIPVLGLLTFMLHGVVHAKCLHQNLKLWLRNLKEELKLEKWIAMPMIISVSRLE*
>TRINITY_DN42170_c0_g1_i2.p4 type:3prime_partial len:66 gc:universal TRINITY_DN42170_c0_g1_i2:215-409(+)
MIIGIAIHFSSFNSSFKFLSHSFKFWCKHLACTTPWSIKVNKPRTGIPKNLILNGFGIQCMNNRG
>TRINITY_DN42170_c1_g1_i2.p1 type:internal len:46 gc:universal TRINITY_DN42170_c1_g1_i2:137-3(-)
NPEQRHLNHLELIDEVHRKRYLLHTHISFKHHFLPSKLSYIKTHH
>TRINITY_DN42157_c0_g1_i1.p1 type:internal len:66 gc:universal TRINITY_DN42157_c0_g1_i1:196-2(-)
LKSLNTCITYFSLWTLVLHTCVVRHLSYILKSLNTCITYFSLWTLVLHTCVVRHLSYILKSLNTC
>TRINITY_DN42160_c0_g1_i1.p1 type:internal len:79 gc:universal TRINITY_DN42160_c0_g1_i1:235-2(-)
LPSCSFLTPDSDNEAERPFTMETLEHLKTKIVGREKCSVVETPLETSIEIEDFSIKTEAGQDMCISFDIKNKSREEDK
>TRINITY_DN42160_c0_g1_i1.p2 type:internal len:78 gc:universal TRINITY_DN42160_c0_g1_i1:3-233(+)
LSSSLDLFFMSKEMHMSCPASVLIEKSSISIDVSSGVSTTEHFSLPTIFVLRCSNVSMVNGLSASLSESGVKKLQEG
>TRINITY_DN42156_c0_g1_i1.p1 type:internal len:43 gc:universal TRINITY_DN42156_c0_g1_i1:1-126(+)
DLLTVSPSIHDTPSSIFLSCLFSSILDTLSFISFGCVSSSIL
>TRINITY_DN42156_c0_g1_i1.p2 type:internal len:43 gc:universal TRINITY_DN42156_c0_g1_i1:126-1(-)
KDGGRDTTKRNKRESVKDGGKETTKKNRRGGVMDGGRDSQEI
>TRINITY_DN42156_c0_g1_i1.p3 type:internal len:42 gc:universal TRINITY_DN42156_c0_g1_i1:125-3(-)
RMEEETQPKEIKERVSRMEEKRQLRKIEEGVSWMEGETVKR
>TRINITY_DN42156_c0_g2_i1.p1 type:complete len:41 gc:universal TRINITY_DN42156_c0_g2_i1:166-44(-)
MNRGETKTKTTETTAEINAEMRQPASEKEEKHFSPQKCKF*
>TRINITY_DN42177_c0_g1_i1.p1 type:complete len:77 gc:universal TRINITY_DN42177_c0_g1_i1:2-232(+)
MIITLAADRLTIVFSLSLIILLKYYCPYHLCTCVYGIERKRDSLWLYQPPARIMYIIKCFLWVCLLCSRAFLSSLN*
>TRINITY_DN42177_c0_g1_i2.p1 type:complete len:41 gc:universal TRINITY_DN42177_c0_g1_i2:132-10(-)
MIRERLKTMVRGDWSQQTYYGSEGTAKVRLQQINIYNIMN*
>TRINITY_DN42133_c0_g1_i1.p1 type:internal len:54 gc:universal TRINITY_DN42133_c0_g1_i1:160-2(-)
IVYEIMCIQTGKEMRLNIRTNRQTSNHIRGTGKLTISLLCSSSFPFFLSGSPM
>TRINITY_DN42159_c0_g1_i1.p1 type:5prime_partial len:46 gc:universal TRINITY_DN42159_c0_g1_i1:2-139(+)
VWTYMNWLQLQALMVKLAPTAGTHGHCYKLQTKRVFDHGSKVFLQ*
>TRINITY_DN42113_c0_g1_i1.p1 type:complete len:73 gc:universal TRINITY_DN42113_c0_g1_i1:484-266(-)
MQPGDKAHSSLAYGKLVHKISSPVEHHRYFNYYLMLMGSKMTSHLRYMPLGCSHKSTSCILLDIKHYEIVKQ*
>TRINITY_DN42113_c0_g1_i1.p2 type:3prime_partial len:64 gc:universal TRINITY_DN42113_c0_g1_i1:191-3(-)
MQPGDKAHSSLAYGKLVHKISSPVEHHRYFNYYLMLMGSKMTSHLRYMPLGCSHKSTSGRITR
>TRINITY_DN42142_c0_g1_i1.p1 type:5prime_partial len:52 gc:universal TRINITY_DN42142_c0_g1_i1:171-16(-)
SSLDDKKIKFVMVVLYFMATVCSLKNSWLCLKLIILTMSTYSWSQLKQVHT*
>TRINITY_DN42142_c0_g1_i1.p2 type:5prime_partial len:43 gc:universal TRINITY_DN42142_c0_g1_i1:1-129(+)
HGSSTLCVNLFELAPTVGTHSQYYKFQTKPTIFQTTHSCHKI*
>TRINITY_DN42142_c0_g1_i2.p1 type:3prime_partial len:95 gc:universal TRINITY_DN42142_c0_g1_i2:186-467(+)
MDNADVHLLSIYKGSNHPPMIKKKLNQWWVYIDSVCFVFHCYCYDCQILNQLLLFQKSFFDVGNCSQLFFKLHTVAIKYKTTITNLIFLSSSDD
>TRINITY_DN42142_c0_g1_i2.p2 type:5prime_partial len:44 gc:universal TRINITY_DN42142_c0_g1_i2:466-335(-)
SSLDDKKIKFVMVVLYFMATVCSLKNSWLQLPTSKKDFWKSRS*
>TRINITY_DN42096_c0_g1_i2.p1 type:5prime_partial len:45 gc:universal TRINITY_DN42096_c0_g1_i2:171-37(-)
LGHFKKKEGRAIKHLFQNVGNICLRFKQHINLYHGISWKNYICS*
>TRINITY_DN42094_c0_g1_i2.p1 type:internal len:42 gc:universal TRINITY_DN42094_c0_g1_i2:1-123(+)
GKCATPAKRLLELRTKLWRHVVDGRHINFMLFTVVEMGGIR
>TRINITY_DN42094_c0_g1_i1.p1 type:internal len:54 gc:universal TRINITY_DN42094_c0_g1_i1:3-161(+)
SAKISKFQPKTNIIYYHKTYLSPKGWTKLWRHVVDGRHINFMLFTVVEMGGIR
>TRINITY_DN42094_c0_g1_i1.p2 type:5prime_partial len:40 gc:universal TRINITY_DN42094_c0_g1_i1:2-121(+)
LSKNIKIPTQNQHNILSQNLSITKRLDEVVEARGRWTSH*
>TRINITY_DN42148_c0_g2_i1.p1 type:internal len:40 gc:universal TRINITY_DN42148_c0_g2_i1:118-2(-)
DEERKSRVLICLPKLFGFIIINLGIKLIKLKSKLYSKLF
>TRINITY_DN42084_c0_g1_i1.p1 type:5prime_partial len:50 gc:universal TRINITY_DN42084_c0_g1_i1:249-100(-)
TVFHTSLTMKTLVVTSIMTFQNYMIIWPSGLTHSQFSGCLDARRLLVSR*
>TRINITY_DN42085_c0_g1_i1.p1 type:complete len:82 gc:universal TRINITY_DN42085_c0_g1_i1:386-141(-)
MYLLQFYLHSNKGIYSITINISTSIYIILTNIYILITEVFISSSQMYSIEATIISFWTISNTKAIKLIFLVPAHYFQCSKT*
>TRINITY_DN42085_c0_g1_i1.p2 type:5prime_partial len:53 gc:universal TRINITY_DN42085_c0_g1_i1:1-159(+)
HHKAPYKPTGKIDELFPGTWYLHHVDEMQYTNCPFRVLPLLQIILTFYVLLH*
>TRINITY_DN42085_c0_g1_i1.p3 type:5prime_partial len:40 gc:universal TRINITY_DN42085_c0_g1_i1:448-329(-)
PIVKFNEDDTNSSPTNKSFLACICYNFIYIQIKAFTVSP*
>TRINITY_DN42085_c0_g2_i1.p1 type:complete len:45 gc:universal TRINITY_DN42085_c0_g2_i1:254-388(+)
MTLQRNWNPSFACLKRNAKPLSILDFYSLLLYEQVLHINLTCIS*
>TRINITY_DN42093_c0_g1_i1.p1 type:internal len:122 gc:universal TRINITY_DN42093_c0_g1_i1:3-365(+)
STTKCHWSGNWTSIPRCLEPVEVADEIKQIIKLKDPQNLFYKNEFFTYCISEKKGGIVCNQYHTVSFINHVCFVLLNINLNCIKVRTAAEIRENQNRLRKDRGTRENEIHNDMSVIAERNK
>TRINITY_DN42166_c0_g1_i1.p1 type:5prime_partial len:48 gc:universal TRINITY_DN42166_c0_g1_i1:195-52(-)
TALPLYGSVLLPLSLYGSVEKGEEILAANLKIKKKFLSYKLWKWNAR*
>TRINITY_DN42166_c0_g1_i1.p2 type:5prime_partial len:46 gc:universal TRINITY_DN42166_c0_g1_i1:193-56(-)
SSSSLWQCTLASFSLWQCRKRRRDTGSQPKNKKKVSVLQTLEVEC*
>TRINITY_DN42130_c0_g1_i2.p1 type:internal len:40 gc:universal TRINITY_DN42130_c0_g1_i2:119-3(-)
IMMVCRFCPYSSLRCDIKICKKQDLFHIMGTTYITTGLI
>TRINITY_DN42146_c0_g1_i1.p1 type:internal len:53 gc:universal TRINITY_DN42146_c0_g1_i1:2-157(+)
KLNEDYRERSITKLNEDYRERSITKLNEDYRERSVMKLNEDYRERSITKLNE
>TRINITY_DN42146_c0_g1_i1.p2 type:internal len:53 gc:universal TRINITY_DN42146_c0_g1_i1:158-3(-)
LHLTSLLISPYNLHLTSLLISPYSLHLTSLLISPYNLHLTSLLISPYNLHLT
>TRINITY_DN42175_c0_g1_i1.p1 type:3prime_partial len:62 gc:universal TRINITY_DN42175_c0_g1_i1:60-242(+)
MSKETPAPATTVMLLLLKVSLKMTTISSNPSLQSPSDIPHCGMQLFLGNFSSCFFKGGPQS
>TRINITY_DN42175_c0_g1_i1.p2 type:3prime_partial len:58 gc:universal TRINITY_DN42175_c0_g1_i1:172-2(-)
MSEGDWRLGLLLMVVILSETFNSNNITVVAGAGVSLDIINQNQDEKAKTREHHPCIK
>TRINITY_DN42175_c0_g1_i1.p3 type:5prime_partial len:56 gc:universal TRINITY_DN42175_c0_g1_i1:2-169(+)
FNTRMMFTCLGFFILILVNNVQGNSRTCYYCNVVTIKGFTQNDHHQQQSQPPISF*
>TRINITY_DN42158_c0_g1_i1.p1 type:3prime_partial len:41 gc:universal TRINITY_DN42158_c0_g1_i1:145-264(+)
MCQKVGHGQNSSYRIEMVSSVRAEIKVRIKWQQRRTQEEE
>TRINITY_DN42178_c0_g1_i1.p1 type:5prime_partial len:43 gc:universal TRINITY_DN42178_c0_g1_i1:161-33(-)
RFCLSCHYRCPLGRVIIPAMLSFQHVHCGSGKRVQEFSKKES*
>TRINITY_DN42087_c0_g1_i1.p1 type:complete len:57 gc:universal TRINITY_DN42087_c0_g1_i1:231-61(-)
MGTQKMKRSSGYPYRLKVGCENTIPYDFPKHFFVNGPHHLNMSIFLYQMPCVQCVR*
>TRINITY_DN42087_c0_g1_i3.p1 type:3prime_partial len:65 gc:universal TRINITY_DN42087_c0_g1_i3:133-324(+)
MKNLTFIMPQYFLAAITTLNHRKLPFSCSSRNKSDDPSLQLASSFCQCKSKVDLVESIFWLDAV
>TRINITY_DN42087_c0_g1_i3.p2 type:5prime_partial len:49 gc:universal TRINITY_DN42087_c0_g1_i3:325-179(-)
KLHLTKIWILQDLLLICTGKMSWPVADWGHLICYERNMRRVTFYDLML*
>TRINITY_DN42087_c0_g1_i3.p3 type:5prime_partial len:45 gc:universal TRINITY_DN42087_c0_g1_i3:326-192(-)
KTASNQNMDSTRSTFDLHWQNELASCRLGSSDLLREEHEKGNFL*
>TRINITY_DN42129_c0_g1_i2.p1 type:internal len:103 gc:universal TRINITY_DN42129_c0_g1_i2:307-2(-)
ENLRLLYVVKSAVNHFEHRDAIRNSWGFERRFSDVLIRRVFLLGVRPNQPGLQKKVEDEQNKYGDIVQADFIDTYFNNTAKTMMGFKWVVYHCPSTKFIMFV
>TRINITY_DN42129_c0_g1_i2.p2 type:5prime_partial len:60 gc:universal TRINITY_DN42129_c0_g1_i2:2-181(+)
HKHNKFSTGTVIHNPFKAHHSFGSIIKICVNEICLYNISILILFIFYFFLESWLIWPHS*
>TRINITY_DN30576_c0_g1_i1.p1 type:internal len:42 gc:universal TRINITY_DN30576_c0_g1_i1:124-2(-)
DQYHEERNWEPYLTIMSKNNHDKSFICARTCSCWVIRHSCH
>TRINITY_DN30576_c2_g1_i1.p1 type:internal len:43 gc:universal TRINITY_DN30576_c2_g1_i1:2-127(+)
NTVRKGSGHPTSLSCPNNTMTSDFSELERVPVGLHSKAQPYL
>TRINITY_DN30548_c0_g1_i1.p1 type:internal len:53 gc:universal TRINITY_DN30548_c0_g1_i1:157-2(-)
KSKLPPFINVNLWILETASDHDGYDILPLLKLRIFKTCLRSTCCLIYTFLQT
>TRINITY_DN30529_c0_g1_i2.p1 type:5prime_partial len:65 gc:universal TRINITY_DN30529_c0_g1_i2:3-197(+)
LNLGTPTSYTYHCSIYVTLWYTASFRLILFTQICNTQLILFLSEDMQLCTLGGVYQLKKNQHKL*
>TRINITY_DN30529_c0_g1_i2.p2 type:5prime_partial len:46 gc:universal TRINITY_DN30529_c0_g1_i2:389-252(-)
DLKPNKLKIQTNLIKLPFSLLNFSSREETLFMVFVSLVMSPIPLK*
>TRINITY_DN30529_c0_g1_i2.p3 type:complete len:46 gc:universal TRINITY_DN30529_c0_g1_i2:252-115(-)
MRLLFLLLFREGEERYLPFTVCADFFSAGTLHPMYKVAYLLTEII*
>TRINITY_DN30529_c0_g1_i2.p4 type:complete len:42 gc:universal TRINITY_DN30529_c0_g1_i2:49-174(+)
MLHYGTQPLLGLYYLLKSVIHSSYYFCQKICNFVHWVECTS*
>TRINITY_DN30529_c0_g1_i2.p5 type:3prime_partial len:42 gc:universal TRINITY_DN30529_c0_g1_i2:265-387(+)
MGDMTKLTNTMNKVSSRELKFNKENGSFIRFVWILSLLGFK
>TRINITY_DN30556_c0_g1_i2.p1 type:complete len:59 gc:universal TRINITY_DN30556_c0_g1_i2:348-172(-)
MDKMQICHVLHCTWHCEWTGISSVLVMKLGHCECTGISSVFGVKLGIMNALEFQVCWG*
>TRINITY_DN30556_c0_g1_i2.p2 type:complete len:57 gc:universal TRINITY_DN30556_c0_g1_i2:67-237(+)
MPSFTPNTLEIPVHSQCPSFITSTLEIPVHSQCYVSPPAHLKFQCIHNAKFYPKHT*
>TRINITY_DN30556_c0_g1_i2.p3 type:complete len:55 gc:universal TRINITY_DN30556_c0_g1_i2:209-373(+)
MPSFTPNTLEIPVHSQCPSFITSTLEIPVHSQCQVQCNTWQICILSILVHADGI*
>TRINITY_DN30556_c0_g1_i2.p4 type:complete len:41 gc:universal TRINITY_DN30556_c0_g1_i2:250-128(-)
MHWDFKCVWGKTWHYECTGISSVLGVKHSIVNGLGFQVCW*
>TRINITY_DN30556_c0_g2_i1.p1 type:5prime_partial len:59 gc:universal TRINITY_DN30556_c0_g2_i1:539-363(-)
ERILSKTLDRNLFNDPILILYCYNSTPLYQPLLHNVYFTITQCLSVIYLFNRYHILTR*
>TRINITY_DN30547_c0_g1_i1.p1 type:3prime_partial len:43 gc:universal TRINITY_DN30547_c0_g1_i1:54-179(+)
MFLHTVQVIKMQIHQQFQCHNVMFYEVLFCNSSNFISIHVYV
>TRINITY_DN30547_c0_g1_i1.p2 type:5prime_partial len:40 gc:universal TRINITY_DN30547_c0_g1_i1:179-60(-)
NIDMNGDKIGTITKQNFIKHDVVTLKLLMYLHFYYLNCM*
>TRINITY_DN30567_c0_g1_i2.p1 type:5prime_partial len:85 gc:universal TRINITY_DN30567_c0_g1_i2:3-257(+)
DAVGLDHLILRLDFLHKYNCKTDCPSGVLTFGKAILHHFPHCMSTTTLVQGSNFTCLPKQATQRCYAVISSEPGTICYIQPLDE*
>TRINITY_DN30545_c0_g1_i3.p1 type:internal len:125 gc:universal TRINITY_DN30545_c0_g1_i3:2-373(+)
FNGNPTEVTSIGTNHTSMYRPPGGADTEEAGNVSETGNAETDSKTEMVEIPNKVALDNEKEITKEGNDLEENESTKDGMNTSGMEITKAEMNGSNNVSTQTENSEKAVKGAEPGRGGPGLGVQT
>TRINITY_DN30545_c0_g1_i3.p2 type:5prime_partial len:110 gc:universal TRINITY_DN30545_c0_g1_i3:372-43(-)
VWTPRPGPPRPGSAPLTAFSEFSVCVLTLLLPFISAFVISIPLVFIPSFVLSFSSKSLPSLVISFSLSSATLFGISTISVLESVSALPVSETFPASSVSAPPGGLYMLV*
>TRINITY_DN30545_c0_g1_i3.p3 type:5prime_partial len:56 gc:universal TRINITY_DN30545_c0_g1_i3:373-206(-)
RLDPQTRSPSTGLCTLDRLFRIFCLCTDIIASIHFCFCDFHTTCIHSILCTFILF*
>TRINITY_DN30545_c0_g1_i5.p1 type:5prime_partial len:180 gc:universal TRINITY_DN30545_c0_g1_i5:2-541(+)
FNGNPTEVTSIGTNHTSMYRPPGGADTEEAGNVSETGNAETDSKTEMVEIPNKVALDNEKEITKEGNDLEENESTKDGMNTSGMEITKAEMNGSNNVSTQAENSEITAEFITETDSTVVDTTTPAPTTMYSEASTTRPSVNSESSKATSLTQTTLFPQSSETSTPLFIDDKDLSTEKQY*
>TRINITY_DN30545_c0_g1_i5.p2 type:complete len:97 gc:universal TRINITY_DN30545_c0_g1_i5:333-43(-)
MNSAVISEFSACVLTLLLPFISAFVISIPLVFIPSFVLSFSSKSLPSLVISFSLSSATLFGISTISVLESVSALPVSETFPASSVSAPPGGLYMLV*
>TRINITY_DN30545_c0_g2_i1.p1 type:5prime_partial len:52 gc:universal TRINITY_DN30545_c0_g2_i1:179-24(-)
VKRTLSMKNMLPRLYTNTLDSRMFALLARKLSPSLKMVIVFSPMVCSFNPF*
>TRINITY_DN30545_c0_g2_i1.p2 type:5prime_partial len:46 gc:universal TRINITY_DN30545_c0_g2_i1:177-40(-)
EEDSVNEEHVAQIVYKHIRLQNVCIVSTEIISFPEDGDSLLSDGL*
>TRINITY_DN30614_c0_g1_i1.p1 type:5prime_partial len:67 gc:universal TRINITY_DN30614_c0_g1_i1:328-128(-)
IMHFTLHNGKMYVYEVQIVNSNKQKKKLHALQRYKIEYSSVDFSIAHGSKNDLEMCLPKSTWNTQK*
>TRINITY_DN30614_c0_g1_i1.p2 type:3prime_partial len:48 gc:universal TRINITY_DN30614_c0_g1_i1:188-328(+)
MSNAKIHTTILYFVSLQSMKFFLLFVAVDNLDFIHIHFAIMKGEMHY
>TRINITY_DN30614_c0_g1_i3.p1 type:5prime_partial len:41 gc:universal TRINITY_DN30614_c0_g1_i3:250-128(-)
NVCRKLHDNIVYWTLNLRNVLLVVIICEMCLPKSTWNTQK*
>TRINITY_DN30614_c1_g2_i1.p1 type:complete len:55 gc:universal TRINITY_DN30614_c1_g2_i1:189-25(-)
MPNHCLRKCFQTLKWYHCMDVGGPKPQLLSQLKTAEGSIKYEPLPELCHKERKP*
>TRINITY_DN30614_c1_g2_i1.p2 type:3prime_partial len:44 gc:universal TRINITY_DN30614_c1_g2_i1:131-3(-)
MWEDQNHSCYHNLRQQKEVLNMNLSLNFVIRRESPDRWTYLQQ
>TRINITY_DN30614_c2_g1_i1.p1 type:5prime_partial len:55 gc:universal TRINITY_DN30614_c2_g1_i1:167-3(-)
RLCSVRKLVNKTSASETNSCLSVFVWKNDEIFLLGCYFCMFHVCFGIHFHHLLP*
>TRINITY_DN30601_c0_g1_i2.p1 type:internal len:43 gc:universal TRINITY_DN30601_c0_g1_i2:1-126(+)
PLFTSLSSSFCIPCLLSISKVVSYAYLVSEITFLFTLSPSSS
>TRINITY_DN30601_c0_g1_i2.p2 type:internal len:42 gc:universal TRINITY_DN30601_c0_g1_i2:125-3(-)
EEEGLKVNRKVISDTRYAYDTTLDIESKQGMQKLLDRLVNK
>TRINITY_DN30562_c0_g1_i2.p1 type:3prime_partial len:56 gc:universal TRINITY_DN30562_c0_g1_i2:166-2(-)
MEVLQMPVTLIVKAPNQKIQDQTVECELSWTIEKLKGYLSDFLPSRPVSFPGEAN
>TRINITY_DN30562_c0_g1_i2.p2 type:5prime_partial len:53 gc:universal TRINITY_DN30562_c0_g1_i2:463-305(-)
RHCRCNTDKKHLCHMLTLTCGHLSTRYYNRADDSGISSAYRSKLFVVSTRWI*
>TRINITY_DN30562_c0_g1_i2.p3 type:5prime_partial len:46 gc:universal TRINITY_DN30562_c0_g1_i2:1-138(+)
GWPHQGKRQAGKEGNPINIPSIFLLSMKVHIQLFDLESSDLELSL*
>TRINITY_DN30562_c0_g1_i9.p1 type:complete len:430 gc:universal TRINITY_DN30562_c0_g1_i9:1356-67(-)
MEVLQMPVTLIVKAPNQKIQDQTVECELSWTIEKLKGYLSEVYPSKPRTEDQKLIYSGQLLPNHLKLKDILRQYENRTTHTVHLVCAPTRDFMWSASSQNSKTAFSGESNQVLQTANIGSVNMNDNHQSFNENIGLRHRLNISGQNTSFGSYFPGYAGAGQQVTTQFSREQVMQQMVAMQQMYAQYMQYMQMGQFQQELPEGYMSPQQAVGLQTTPAVAHQEEPMTPPPVAAPNQDAIPPAAPANQEVRMNAQGGAFVEEEDDEVRGNRDWLDWVYIMSRLLVLFSIVYFYSSLVRFLLVAGLGMLVYLYQIGFFHLQRRLSGNNNENQQNVEVDNNVNNNENHPEDVPSPVNDTTTTTQSENQPTETDVPTTEDTTDTSPENVNSEPSQQGTSASTVAQEQGPSFLTITWIFFSSFISSMIPDQQTVN*
>TRINITY_DN30562_c0_g1_i9.p2 type:complete len:112 gc:universal TRINITY_DN30562_c0_g1_i9:409-744(+)
MEKSNLIQVHQHPQSCHQKKSDQRRVKVHYTEQNQESTHYVDPIQPITVPSYFIIFLFHEGTTLGIHSDLLIGWSSWRNSILVGCCHWRRSHRLLLMSNSWCCLKTNCLLW*
>TRINITY_DN30562_c0_g1_i9.p3 type:complete len:55 gc:universal TRINITY_DN30562_c0_g1_i9:309-473(+)
MVRLQDGFHYCSHCYLLQHFVGFHYYFLTASSADGKIQSDTGTPASPVLPPEEI*
>TRINITY_DN30562_c0_g1_i9.p4 type:5prime_partial len:53 gc:universal TRINITY_DN30562_c0_g1_i9:1653-1495(-)
RHCRCNTDKKHLCHMLTLTCGHLSTRYYNRADDSGISSAYRSKLFVVSTRWI*
>TRINITY_DN30562_c0_g1_i9.p5 type:complete len:43 gc:universal TRINITY_DN30562_c0_g1_i9:809-681(-)
MLSTCSICRWVSFSRNYQRVICHHSRQLVFRQHQLLLIRRSL*
>TRINITY_DN30562_c0_g1_i16.p1 type:complete len:430 gc:universal TRINITY_DN30562_c0_g1_i16:1362-73(-)
MEVLQMPVTLIVKAPNQKIQDQTVECELSWTIEKLKGYLSEVYPSKPRTEDQKLIYSGQLLPNHLKLKDILRQYENRTTHTVHLVCAPTRDFMWSASSQNSKTAFSGESNQVLQTANIGSVNMNDNHQSFNENIGLRHRLNISGQNTSFGSYFPGYAGAGQQVTTQFSREQVMQQMVAMQQMYAQYMQYMQMGQFQQELPEGYMSPQQAVGLQTTPAVAHQEEPMTPPPVAAPNQDAIPPAAPANQEVRMNAQGGAFVEEEDDEVRGNRDWLDWVYIMSRLLVLFSIVYFYSSLVRFLLVAGLGMLVYLYQIGFFHLQRRLSGNNNENQQNVEVDNNVNNNENHPEDVPSPVNDTTTTTQSENQPTETDVPTTEDTTDTSPENVNSEPSQQGTSASTVAQEQGPSFLTITWIFFSSFISSMIPDQQTVN*
>TRINITY_DN30562_c0_g1_i16.p2 type:complete len:112 gc:universal TRINITY_DN30562_c0_g1_i16:415-750(+)
MEKSNLIQVHQHPQSCHQKKSDQRRVKVHYTEQNQESTHYVDPIQPITVPSYFIIFLFHEGTTLGIHSDLLIGWSSWRNSILVGCCHWRRSHRLLLMSNSWCCLKTNCLLW*
>TRINITY_DN30562_c0_g1_i16.p3 type:complete len:55 gc:universal TRINITY_DN30562_c0_g1_i16:315-479(+)
MVRLQDGFHYCSHCYLLQHFVGFHYYFLTASSADGKIQSDTGTPASPVLPPEEI*
>TRINITY_DN30562_c0_g1_i16.p4 type:5prime_partial len:53 gc:universal TRINITY_DN30562_c0_g1_i16:1659-1501(-)
RHCRCNTDKKHLCHMLTLTCGHLSTRYYNRADDSGISSAYRSKLFVVSTRWI*
>TRINITY_DN30562_c0_g1_i16.p5 type:complete len:43 gc:universal TRINITY_DN30562_c0_g1_i16:815-687(-)
MLSTCSICRWVSFSRNYQRVICHHSRQLVFRQHQLLLIRRSL*
>TRINITY_DN30562_c0_g1_i7.p1 type:5prime_partial len:131 gc:universal TRINITY_DN30562_c0_g1_i7:1254-862(-)
ASLCSQTGQYCPSQHEKVKFVTYHTQKENASLYFAFNLMSSETLGLPSMLQYAPASLCSQTGQYCPSQHEKVKFVTYHTQKENASLYFAFNLMSSETLGLPSMLQYAPASLCSQTQKTNHAFHHSEFYFI*
>TRINITY_DN30562_c0_g1_i7.p2 type:complete len:86 gc:universal TRINITY_DN30562_c0_g1_i7:590-847(+)
MKYHVTSVNQNKMAALMVRFMTMNEIYFMQMSCQVPHVMLVLLTAYCMWVRELKLVLQRLVSYFNKITKVIGERLIIFCHLSQQL*
>TRINITY_DN30562_c0_g1_i7.p3 type:3prime_partial len:83 gc:universal TRINITY_DN30562_c0_g1_i7:247-2(-)
MLVLYVLIIKLNAVNEVNIHTVITVTIRKRMFVLYVLLKLNAVNEVNIHTVITVTMRYISFDPLHTYTSPGCCNVIIVLDCI
>TRINITY_DN30562_c0_g1_i7.p4 type:complete len:74 gc:universal TRINITY_DN30562_c0_g1_i7:339-560(+)
MDLSTFSAVNYLLFYSRNTNFFSKCRGIIIYLYVNIAICKNLWKQLHTLYKKIFKLQQKDQLHCPFKYGNISI*
>TRINITY_DN30562_c0_g1_i7.p5 type:complete len:63 gc:universal TRINITY_DN30562_c0_g1_i7:3-191(+)
MQSSTIMTLQHPGEVYVCKGSKDMYLMVTVITVWIFTSFTAFNFNNTYKTNILFLMVTVITV*
>TRINITY_DN30562_c0_g1_i7.p6 type:complete len:59 gc:universal TRINITY_DN30562_c0_g1_i7:685-861(+)
MSGSSCDACFADSILYVGQRVETCTSEVSVLLQQNYQGNRRKINYFLPSFTATVMKIK*
>TRINITY_DN30562_c0_g1_i7.p7 type:complete len:51 gc:universal TRINITY_DN30562_c0_g1_i7:436-588(+)
MSTLQFAKIYGSSYILCIKRYLSYNRKISYIVHLNMAISASRSAEDTAKL*
>TRINITY_DN30562_c0_g1_i7.p8 type:complete len:43 gc:universal TRINITY_DN30562_c0_g1_i7:354-226(-)
MLTGPCRPVNCQRLKKKQNIRSVLRFFAHYGCERRECLFYMY*
>TRINITY_DN30562_c0_g1_i7.p9 type:complete len:41 gc:universal TRINITY_DN30562_c0_g1_i7:1100-978(-)
MLLLHYVVRLDNIVHHSMKKLNLLLIILKRKMLHFTLLSI*
>TRINITY_DN30562_c0_g1_i7.p10 type:complete len:41 gc:universal TRINITY_DN30562_c0_g1_i7:938-816(-)
MLLLHYVVRLKKPTMHFIILNFISFSYFIFITVAVKDGRK*
>TRINITY_DN30562_c0_g1_i7.p11 type:complete len:40 gc:universal TRINITY_DN30562_c0_g1_i7:49-168(+)
MYVKDQKICTSWLLLLLYGYLLHLQHSILIIHIKQTFSS*
>TRINITY_DN30562_c0_g1_i11.p1 type:5prime_partial len:53 gc:universal TRINITY_DN30562_c0_g1_i11:355-197(-)
RHCRCNTDKKHLCHMLTLTCGHLSTRYYNRADDSGISSAYRSKLFVVSTRWI*
>TRINITY_DN30562_c0_g1_i17.p1 type:5prime_partial len:70 gc:universal TRINITY_DN30562_c0_g1_i17:282-73(-)
TQHHVVDSSLGCRCFGTDTSPENVNSEPSQQGTSASTVAQEQGPSFLTITWIFFSSFISSMIPDQQTVN*
>TRINITY_DN30562_c0_g1_i12.p1 type:complete len:86 gc:universal TRINITY_DN30562_c0_g1_i12:590-847(+)
MKYHVTSVNQNKMAALMVRFMTMNEIYFMQMSCQVPHVMLVLLTAYCMWVRELKLVLQRLVSYFNKITKVIGERLIIFCHLSQQL*
>TRINITY_DN30562_c0_g1_i12.p2 type:3prime_partial len:83 gc:universal TRINITY_DN30562_c0_g1_i12:247-2(-)
MLVLYVLIIKLNAVNEVNIHTVITVTIRKRMFVLYVLLKLNAVNEVNIHTVITVTMRYISFDPLHTYTSPGCCNVIIVLDCI
>TRINITY_DN30562_c0_g1_i12.p3 type:complete len:74 gc:universal TRINITY_DN30562_c0_g1_i12:339-560(+)
MDLSTFSAVNYLLFYSRNTNFFSKCRGIIIYLYVNIAICKNLWKQLHTLYKKIFKLQQKDQLHCPFKYGNISI*
>TRINITY_DN30562_c0_g1_i12.p4 type:complete len:63 gc:universal TRINITY_DN30562_c0_g1_i12:3-191(+)
MQSSTIMTLQHPGEVYVCKGSKDMYLMVTVITVWIFTSFTAFNFNNTYKTNILFLMVTVITV*
>TRINITY_DN30562_c0_g1_i12.p5 type:complete len:59 gc:universal TRINITY_DN30562_c0_g1_i12:685-861(+)
MSGSSCDACFADSILYVGQRVETCTSEVSVLLQQNYQGNRRKINYFLPSFTATVMKIK*
>TRINITY_DN30562_c0_g1_i12.p6 type:complete len:51 gc:universal TRINITY_DN30562_c0_g1_i12:436-588(+)
MSTLQFAKIYGSSYILCIKRYLSYNRKISYIVHLNMAISASRSAEDTAKL*
>TRINITY_DN30562_c0_g1_i12.p7 type:complete len:43 gc:universal TRINITY_DN30562_c0_g1_i12:354-226(-)
MLTGPCRPVNCQRLKKKQNIRSVLRFFAHYGCERRECLFYMY*
>TRINITY_DN30562_c0_g1_i12.p8 type:complete len:40 gc:universal TRINITY_DN30562_c0_g1_i12:49-168(+)
MYVKDQKICTSWLLLLLYGYLLHLQHSILIIHIKQTFSS*
>TRINITY_DN30562_c0_g1_i3.p1 type:complete len:77 gc:universal TRINITY_DN30562_c0_g1_i3:339-109(-)
MEVLQMPVTLIVKAPNQKIQDQTVECELSWTIEKLKGYLSEVYPSKPRTEDQKLIYSGQLLQSVPELKVRNLIRLL*
>TRINITY_DN30562_c0_g1_i3.p2 type:5prime_partial len:53 gc:universal TRINITY_DN30562_c0_g1_i3:636-478(-)
RHCRCNTDKKHLCHMLTLTCGHLSTRYYNRADDSGISSAYRSKLFVVSTRWI*
>TRINITY_DN30562_c0_g1_i13.p1 type:complete len:46 gc:universal TRINITY_DN30562_c0_g1_i13:86-223(+)
MEIPHKVIFLSSERLGTHHTQVINIYIFLSKDKIQPSSHRSKLKS*
>TRINITY_DN30562_c0_g1_i13.p2 type:complete len:46 gc:universal TRINITY_DN30562_c0_g1_i13:234-97(-)
MFPIHDLSLDRCELGWILSLDKNIYILMTCVWCVPSLSELKKITL*
>TRINITY_DN30562_c0_g1_i5.p1 type:complete len:48 gc:universal TRINITY_DN30562_c0_g1_i5:277-134(-)
MSFYFVASHSASSYHTAHNFIYFTQFCLFVCLGNLLFLVFLKLGGNM*
>TRINITY_DN30562_c0_g1_i6.p1 type:5prime_partial len:70 gc:universal TRINITY_DN30562_c0_g1_i6:276-67(-)
TQHHVVDSSLGCRCFGTDTSPENVNSEPSQQGTSASTVAQEQGPSFLTITWIFFSSFISSMIPDQQTVN*
>TRINITY_DN30562_c0_g1_i10.p1 type:complete len:126 gc:universal TRINITY_DN30562_c0_g1_i10:444-67(-)
MLVYLYQIGFFHLQRRLSGNNNENQQNVEVDNNVNNNENHPEDVPSPVNDTTTTTQSENQPTETDVPTTEDTTDTSPENVNSEPSQQGTSASTVAQEQGPSFLTITWIFFSSFISSMIPDQQTVN*
>TRINITY_DN30562_c0_g1_i10.p2 type:complete len:55 gc:universal TRINITY_DN30562_c0_g1_i10:309-473(+)
MVRLQDGFHYCSHCYLLQHFVGFHYYFLTASSADGKIQSDTGTPASPVLPPEEI*
>TRINITY_DN30562_c0_g1_i10.p3 type:complete len:51 gc:universal TRINITY_DN30562_c0_g1_i10:409-561(+)
MEKSNLIQVHQHPQSCHQKKSDQRRVKVHYTYTHSPNNKLFIPQNPFVPS*
>TRINITY_DN30562_c0_g1_i15.p1 type:5prime_partial len:55 gc:universal TRINITY_DN30562_c0_g1_i15:2-166(+)
KKLHLFLLKVFTLQEQFHCIFLKVEHYSVTSANDTTLTSSPFPYHTGLFSCEYF*
>TRINITY_DN30562_c0_g1_i15.p2 type:complete len:51 gc:universal TRINITY_DN30562_c0_g1_i15:185-33(-)
MIKLEVTRNIHKKTVQYDMEKARMLELCHLLRLQNNAQLLERYSEIVLVK*
>TRINITY_DN30562_c0_g2_i1.p1 type:internal len:64 gc:universal TRINITY_DN30562_c0_g2_i1:190-2(-)
VCVHMCVCVFVLKLRKNSAAHICIIQNFGSGSILNQNLWSLCNFMTMKIIMHFQKKCEKDAYN
>TRINITY_DN30562_c0_g2_i1.p2 type:5prime_partial len:43 gc:universal TRINITY_DN30562_c0_g2_i1:191-63(-)
CVCAHVCVCVCFKTKKKQCCTYMYYTKFWQWKYSEPKFVVFM*
>TRINITY_DN30562_c3_g1_i1.p1 type:complete len:47 gc:universal TRINITY_DN30562_c3_g1_i1:350-210(-)
MYMNMVLFDTSYINTFLFISTMCLFTTIPKISKRKHNASLEFTKLT*
>TRINITY_DN30562_c3_g1_i1.p2 type:5prime_partial len:45 gc:universal TRINITY_DN30562_c3_g1_i1:459-325(-)
FAVNQFMEVHVFLQKYDVLDKTKLFYSSVIFWTWLGNVYEYGLI*
>TRINITY_DN30562_c4_g1_i1.p1 type:5prime_partial len:52 gc:universal TRINITY_DN30562_c4_g1_i1:204-49(-)
HFSFASYADIISEGINAYALFIYIYIFNLVCQVMHIFIILPIRKGNWIKFV*
>TRINITY_DN30587_c0_g1_i1.p1 type:complete len:50 gc:universal TRINITY_DN30587_c0_g1_i1:208-59(-)
MSRQREVINPLTSLAHVLMRMASFSIEKAKNMANCTIKNYITVKSLVIL*
>TRINITY_DN30584_c0_g1_i1.p1 type:5prime_partial len:49 gc:universal TRINITY_DN30584_c0_g1_i1:2-148(+)
LCSLKNEGSLVAVSKCSITLREIRRLQVFVVAFGVSTSSPAMSDRLQG*
>TRINITY_DN30569_c0_g1_i2.p1 type:3prime_partial len:51 gc:universal TRINITY_DN30569_c0_g1_i2:151-2(-)
MLSGVCVKHSIKRFYIPHNNKIKRNSLTANFFIFYVSWSYVNYCCYKVDC
>TRINITY_DN30569_c0_g1_i2.p2 type:5prime_partial len:41 gc:universal TRINITY_DN30569_c0_g1_i2:2-124(+)
AINFITTVINIRPRNIKNKKVGCQTVSFNLVIVWDIKTFY*
>TRINITY_DN30569_c0_g1_i1.p1 type:internal len:56 gc:universal TRINITY_DN30569_c0_g1_i1:166-2(-)
VCFCFVFFIFLIVRILLRFYIPHNNKIKRNSLTANFFIFYVSWSYVNYCCYKVDC
>TRINITY_DN30593_c1_g1_i1.p1 type:internal len:55 gc:universal TRINITY_DN30593_c1_g1_i1:164-3(-)
VLLNIIWNTIKERMENEISVDQNGFRKGRKTRENIFEILFLSERAPEVQKNLHM
>TRINITY_DN30627_c0_g1_i1.p1 type:5prime_partial len:64 gc:universal TRINITY_DN30627_c0_g1_i1:3-194(+)
WTYYLSLACCFTLQNAFSKSTKSVGNFHSLYFHVTLWTYLSNIFIHLMSVNLYLIEAVIPILH*
>TRINITY_DN30621_c0_g1_i5.p1 type:complete len:248 gc:universal TRINITY_DN30621_c0_g1_i5:111-854(+)
MIASKYPIEDASFHAFNYRTSFANFASYGVTCVKVVLGYSNSGKCCIGYLCNLHTQAYQKKDPVIYNQITEALDFIQEFQKQSCCPSDDVVFDVICGDFNFDNMSPGDYVAQNHPIFKNYVDVCCVQPGQDHTWAIGTELRQQMLYDQRIDSSEKFRDILKDNTKRRYFVIDGDVQEQTFDLMKVRPREDSDGRVKPKPWGGMRRIDRILHHRNIPVDVTGYCFVSALNGITDHVPVCMSIEVKNIS*
>TRINITY_DN30621_c0_g1_i5.p2 type:complete len:123 gc:universal TRINITY_DN30621_c0_g1_i5:919-551(-)
MLYILNKALKLLEQNRINNNSSHEIFFTSMLIHTGTWSVMPFSADTKQYPVTSTGMFLWWRILSIRLIPPQGFGFTLPSLSSLGLTFIRSNVCSCTSPSITKYLLLVLSFKMSLNFSDESIR*
>TRINITY_DN30621_c0_g1_i5.p3 type:5prime_partial len:40 gc:universal TRINITY_DN30621_c0_g1_i5:2-121(+)
VYFFVSNVLVTCKCLKYLLAKISVSQNVIFTDRKWTDDC*
>TRINITY_DN30621_c0_g1_i12.p1 type:complete len:131 gc:universal TRINITY_DN30621_c0_g1_i12:205-597(+)
MSNVYTRVIKIAQRLLKQTATPLTNLKDGMMCEKNKSITTFFPAVDFFCLQEVWERYFAHRIMNFLQEQYPYFLFDIGEYKLTRNLCALGSGLMIASKYPIEDASFHAFNYRTSFANFASYGVTCVKVTT*
>TRINITY_DN30621_c0_g1_i12.p2 type:complete len:123 gc:universal TRINITY_DN30621_c0_g1_i12:1075-707(-)
MLYILNKALKLLEQNRINNNSSHEIFFTSMLIHTGTWSVMPFSADTKQYPVTSTGMFLWWRILSIRLIPPQGFGFTLPSLSSLGLTFIRSNVCSCTSPSITKYLLLVLSFKMSLNFSDESIR*
>TRINITY_DN30621_c0_g1_i12.p3 type:complete len:105 gc:universal TRINITY_DN30621_c0_g1_i12:696-1010(+)
MLYDQRIDSSEKFRDILKDNTKRRYFVIDGDVQEQTFDLMKVRPREDSDGRVKPKPWGGMRRIDRILHHRNIPVDVTGYCFVSALNGITDHVPVCMSIEVKNIS*
>TRINITY_DN30621_c0_g1_i12.p4 type:complete len:59 gc:universal TRINITY_DN30621_c0_g1_i12:392-216(-)
MILCAKYLSQTSCKQKKSTAGKKVVILLFFSHIIPSFRLVNGVAVCFSNLCAILITRV*
>TRINITY_DN30621_c0_g1_i19.p1 type:complete len:116 gc:universal TRINITY_DN30621_c0_g1_i19:590-243(-)
MLYILNKALKLLEQNRINNNSSHEIFFTSMLIHTGTWSVMPFSADTKQYPVTSTGMFLWWRILSIRLIPPQGFGFTLPSLSSLGLTFIRSNVCSCTSPSITKYLLLVLSFKMSLT*
>TRINITY_DN30621_c0_g1_i19.p2 type:complete len:66 gc:universal TRINITY_DN30621_c0_g1_i19:328-525(+)
MKVRPREDSDGRVKPKPWGGMRRIDRILHHRNIPVDVTGYCFVSALNGITDHVPVCMSIEVKNIS*
>TRINITY_DN30621_c0_g1_i10.p1 type:5prime_partial len:86 gc:universal TRINITY_DN30621_c0_g1_i10:267-10(-)
QITVRSRRKQLLYILNKALKLLEQNRINNNSSHEIFFTSMLIHTGTWSVMPFSADTKQYPVTSTGMFLWWRILSILHQSFVSLGV*
>TRINITY_DN30621_c0_g1_i1.p1 type:complete len:59 gc:universal TRINITY_DN30621_c0_g1_i1:51-227(+)
MVDLIDFGYVLTFFFPHLVYQAVAELTRCSKSNFNHQPLRKTCHFHSSCILCDWSLVF*
>TRINITY_DN30621_c0_g1_i1.p2 type:complete len:59 gc:universal TRINITY_DN30621_c0_g1_i1:323-499(+)
MQQLINTLSAPLFFMKSRFVKHIFNMVIHQKLLELAHHCTKKFVQYVHCFQKVSLKST*
>TRINITY_DN30621_c0_g1_i9.p1 type:3prime_partial len:59 gc:universal TRINITY_DN30621_c0_g1_i9:286-459(+)
MQQLINTLSAPLFFMKSRFVKHIFNMVIHQKLLELAHHCTKKFVQYVHCFQKVSLKST
>TRINITY_DN30621_c0_g1_i3.p1 type:complete len:103 gc:universal TRINITY_DN30621_c0_g1_i3:323-631(+)
MQQLINTLSAPLFFMKSRFVKHIFNMVIHQKLLELAHHCTKKFVQYVHCFQKVSLKSTLRVLIDGFICDLDVELGKGMGGRIQLARSVRPKFVFVPFVLWLI*
>TRINITY_DN30621_c0_g1_i3.p2 type:complete len:59 gc:universal TRINITY_DN30621_c0_g1_i3:51-227(+)
MVDLIDFGYVLTFFFPHLVYQAVAELTRCSKSNFNHQPLRKTCHFHSSCILCDWSLVF*
>TRINITY_DN30621_c0_g1_i6.p1 type:3prime_partial len:64 gc:universal TRINITY_DN30621_c0_g1_i6:691-879(+)
MFPSVSSLVCFIFGVSNCFDFLLSSLRGGGRRRNPEEKNRQHTACIHTDTINLKKAQQTLSEI
>TRINITY_DN30621_c0_g1_i6.p2 type:complete len:59 gc:universal TRINITY_DN30621_c0_g1_i6:418-594(+)
MEQDILIIILSVYIHKYLKRTCSTWLYSLLETYTFFIILNSNQFRFIIFINTSSYFLI*
>TRINITY_DN30621_c0_g1_i6.p3 type:complete len:45 gc:universal TRINITY_DN30621_c0_g1_i6:700-566(-)
METSASTGFWDHLANQLPPAECYAYDCNYQVRKYKVILKNKNWY*
>TRINITY_DN30621_c0_g1_i6.p4 type:complete len:40 gc:universal TRINITY_DN30621_c0_g1_i6:261-142(-)
MKTSILNFKTVQMTFQKVSKKHEELRSHSEQASTASRTE*
>TRINITY_DN30621_c0_g1_i15.p1 type:5prime_partial len:40 gc:universal TRINITY_DN30621_c0_g1_i15:2-121(+)
VYFFVSNVLVTCKCLKYLLAKISVSQNVIFTDRKWTDDC*
>TRINITY_DN30621_c0_g1_i4.p1 type:complete len:219 gc:universal TRINITY_DN30621_c0_g1_i4:111-767(+)
MIASKYPIEDASFHAFNYRTSFANFASYGVTCVKVVLGYSNSGKCCIGYLCNLHTQAYQKKDPVIYNQITEALDFIQEFQKQSCCPSDDVVFDVICGDFNFDNMSPGDYVAQNHPIFKNYVDVCCVQPGQDHTWAIGTELRQQMLYDQRIDSSEKFRDILKDNTKRRYFVIDGDVQEQTFDLMKVRPREDSDGRVKPKPWGGMRRIDRILHHMLTFLL*
>TRINITY_DN30621_c0_g1_i4.p2 type:5prime_partial len:78 gc:universal TRINITY_DN30621_c0_g1_i4:800-567(-)
LIEVCGCRMFPSEKKSQHVVEDSVNPSHSSPRFWLHPSITIFSGPNFHQVKCLFLHISINHKISSFGIILQNVPEFF*
>TRINITY_DN30621_c0_g1_i4.p3 type:complete len:66 gc:universal TRINITY_DN30621_c0_g1_i4:748-551(-)
MWWRILSIRLIPPQGFGFTLPSLSSLGLTFIRSNVCSCTSPSITKYLLLVLSFKMSLNFSDESIR*
>TRINITY_DN30621_c0_g1_i4.p4 type:5prime_partial len:40 gc:universal TRINITY_DN30621_c0_g1_i4:2-121(+)
VYFFVSNVLVTCKCLKYLLAKISVSQNVIFTDRKWTDDC*
>TRINITY_DN30621_c0_g1_i17.p1 type:5prime_partial len:64 gc:universal TRINITY_DN30621_c0_g1_i17:1-192(+)
WFVYRNFIFNFVCFVIMIELVEILYCFGDCFYWNVYFHQKQHKNFINFFFRDILLVTSESWVY*
>TRINITY_DN30621_c0_g1_i17.p2 type:complete len:59 gc:universal TRINITY_DN30621_c0_g1_i17:258-434(+)
MEQDILIIILSVYIHKYLKRTCSTWLYSLLETYTFFIILNSNQFRFIIFINTSSYFLI*
>TRINITY_DN30621_c0_g1_i17.p3 type:3prime_partial len:59 gc:universal TRINITY_DN30621_c0_g1_i17:828-1001(+)
MQQLINTLSAPLFFMKSRFVKHIFNMVIHQKLLELAHHCTKKFVQYVHCFQKVSLKST
>TRINITY_DN30621_c0_g1_i17.p4 type:complete len:45 gc:universal TRINITY_DN30621_c0_g1_i17:540-406(-)
METSASTGFWDHLANQLPPAECYAYDCNYQVRKYKVILKNKNWY*
>TRINITY_DN30621_c0_g1_i11.p1 type:complete len:40 gc:universal TRINITY_DN30621_c0_g1_i11:261-142(-)
MKTSILNFKTVQMTFQKVSKKHEELRSHSEQASTASRTE*
>TRINITY_DN30621_c0_g1_i7.p1 type:complete len:59 gc:universal TRINITY_DN30621_c0_g1_i7:418-594(+)
MEQDILIIILSVYIHKYLKRTCSTWLYSLLETYTFFIILNSNQFRFIIFINTSSYFLI*
>TRINITY_DN30621_c0_g1_i7.p2 type:3prime_partial len:59 gc:universal TRINITY_DN30621_c0_g1_i7:988-1161(+)
MQQLINTLSAPLFFMKSRFVKHIFNMVIHQKLLELAHHCTKKFVQYVHCFQKVSLKST
>TRINITY_DN30621_c0_g1_i7.p3 type:complete len:45 gc:universal TRINITY_DN30621_c0_g1_i7:700-566(-)
METSASTGFWDHLANQLPPAECYAYDCNYQVRKYKVILKNKNWY*
>TRINITY_DN30621_c0_g1_i7.p4 type:complete len:40 gc:universal TRINITY_DN30621_c0_g1_i7:261-142(-)
MKTSILNFKTVQMTFQKVSKKHEELRSHSEQASTASRTE*
>TRINITY_DN30621_c0_g1_i18.p1 type:complete len:59 gc:universal TRINITY_DN30621_c0_g1_i18:313-489(+)
MQQLINTLSAPLFFMKSRFVKHIFNMVIHQKLLELAHHCTKKFVQYVHCFQKVSLKST*
>TRINITY_DN30621_c0_g2_i1.p1 type:5prime_partial len:47 gc:universal TRINITY_DN30621_c0_g2_i1:3-143(+)
SVFVLLPLVMLAHSQVLTVYVRTSGLGWVWSTDTRVQCFCFEAPIS*
>TRINITY_DN30621_c0_g4_i1.p1 type:complete len:49 gc:universal TRINITY_DN30621_c0_g4_i1:309-163(-)
MHSDGAEFFLHERQPVITTCEVGTSGRPFEISLAQSTLKIGHRENYTC*
>TRINITY_DN30621_c0_g4_i1.p2 type:complete len:40 gc:universal TRINITY_DN30621_c0_g4_i1:141-260(+)
MHQPILLFNKCNFLCDQFSVWTGQGRSQMASQKSQPRKL*
>TRINITY_DN30621_c1_g1_i2.p1 type:complete len:60 gc:universal TRINITY_DN30621_c1_g1_i2:152-331(+)
MTGYLKEPAFILIKFLYTNQKISYYLLCNPTIPLSIVNSLKKKEKERIVHYSGSNSFSR*
>TRINITY_DN30621_c1_g1_i2.p2 type:5prime_partial len:51 gc:universal TRINITY_DN30621_c1_g1_i2:3-155(+)
LRFYERYLCNKSPVKYVGILITTNIHSLCMSQMIKHDLVFNLVSTLTWEI*
>TRINITY_DN30621_c1_g3_i1.p1 type:complete len:53 gc:universal TRINITY_DN30621_c1_g3_i1:549-707(+)
MPHKVCLPASPLVRKQKCYIKIRKLKYINKSKKNMNYILYFYRVKGQRLCLK*
>TRINITY_DN30621_c1_g3_i1.p2 type:complete len:47 gc:universal TRINITY_DN30621_c1_g3_i1:582-442(-)
MDLLADKLCEAWNVNDEVPSYYLLQVAFISSLSTCTIIVMKYANRV*
>TRINITY_DN30621_c1_g3_i1.p3 type:complete len:47 gc:universal TRINITY_DN30621_c1_g3_i1:260-120(-)
MDLLADKLCEAWNVNDEVPSYYLLQVAFISSLSTCTIIVMKYANRV*
>TRINITY_DN30621_c1_g3_i1.p4 type:5prime_partial len:42 gc:universal TRINITY_DN30621_c1_g3_i1:738-613(-)
KVCHSQCKKKVILNIIFVLSPCRSTEYNSYSFCFYLYTSVF*
>TRINITY_DN30621_c2_g1_i1.p1 type:3prime_partial len:62 gc:universal TRINITY_DN30621_c2_g1_i1:34-216(+)
MSVPITLTLHSLFPSLSIFTLCIHCSYISLCSHHSHFMFFSSCICNVNKIYAVIVFQYQRL
>TRINITY_DN30621_c2_g1_i1.p2 type:5prime_partial len:56 gc:universal TRINITY_DN30621_c2_g1_i1:3-170(+)
FLIVYKYRGRNVCSYHSHTSLFVPITVDFHSLYPLFLYFTLFPSLSFHVLFVLHL*
>TRINITY_DN30621_c2_g2_i1.p1 type:internal len:86 gc:universal TRINITY_DN30621_c2_g2_i1:3-257(+)
FLIVYKYRGRNVCSYHSHTSLFVFSHSYFTFYTHHCHLLFVLITFILHSLFLLFLYFTICSHHSHISLFVSITLIIHFLFLSLLY
>TRINITY_DN30621_c2_g2_i1.p2 type:complete len:65 gc:universal TRINITY_DN30621_c2_g2_i1:34-228(+)
MSVPITLTLHSLYSVTHISRFIPITVIYSLFLSLSYFTLCSYYSYTLLFVAITLIFHSLFPSLS*
>TRINITY_DN30540_c0_g1_i5.p1 type:5prime_partial len:67 gc:universal TRINITY_DN30540_c0_g1_i5:309-109(-)
VFTTHATLLGRFLCAGACDFYNNLDKFDVDREAGIRNIYHRYCMERVAAHLCHTFSTVSDLLSQVG*
>TRINITY_DN30540_c0_g1_i5.p2 type:complete len:53 gc:universal TRINITY_DN30540_c0_g1_i5:147-305(+)
MCDTSGLRPAPCSIDGKCFLSQLLDLHQTCPNCCRNHKLLHTKIFLTVLHEL*
>TRINITY_DN30540_c0_g1_i6.p1 type:complete len:293 gc:universal TRINITY_DN30540_c0_g1_i6:1136-258(-)
MYEICMRGQVPESEDLLLKEDTVRLKRCIYAAHRSTNPPITTHNVADDSQDPVLSSLRRCNLFNARGDRVKVIFHPEFLSSTNPLFGLDYEDFVRGCHLGCFPSYYEPWGYTPAECTVMGIPSITTNLSGFGCFMNEKIADPQSYGIYVVDRRFISLEQSVCQLTQHMFNFTRLNRKQRIIMRNRTERLSDMLDWKNLGIYYRMARMKALHLVYPDMAEMEEEEGVFRRISYPRPISEPSSPSSSRATTPAPSIHGSEEGSDEESVDEEQELEELSGLSLEGLNGSDSVNSR*
>TRINITY_DN30540_c0_g1_i6.p2 type:complete len:50 gc:universal TRINITY_DN30540_c0_g1_i6:103-252(+)
MTNYSDIPITKATTVWREDAVSRHSNVRGAWLVRTQEAMDNGNNITNIN*
>TRINITY_DN30540_c0_g1_i6.p3 type:complete len:49 gc:universal TRINITY_DN30540_c0_g1_i6:158-304(+)
MQYLVTATYVELGWYGHRRLWTMATTSLTLTRNFIDCLHYHSHLILPD*
>TRINITY_DN30540_c0_g1_i4.p1 type:complete len:126 gc:universal TRINITY_DN30540_c0_g1_i4:635-258(-)
MFNFTRLNRKQRIIMRNRTERLSDMLDWKNLGIYYRMARMKALHLVYPDMAEMEEEEGVFRRISYPRPISEPSSPSSSRATTPAPSIHGSEEGSDEESVDEEQELEELSGLSLEGLNGSDSVNSR*
>TRINITY_DN30540_c0_g1_i4.p2 type:complete len:50 gc:universal TRINITY_DN30540_c0_g1_i4:103-252(+)
MTNYSDIPITKATTVWREDAVSRHSNVRGAWLVRTQEAMDNGNNITNIN*
>TRINITY_DN30540_c0_g1_i4.p3 type:complete len:49 gc:universal TRINITY_DN30540_c0_g1_i4:158-304(+)
MQYLVTATYVELGWYGHRRLWTMATTSLTLTRNFIDCLHYHSHLILPD*
>TRINITY_DN30540_c0_g1_i1.p1 type:5prime_partial len:494 gc:universal TRINITY_DN30540_c0_g1_i1:1739-258(-)
VFTTHATLLGRFLCAGACDFYNNLDKFDVDREAGIRNIYHRYCMERVAAHLCHTFSTVSEITGLEAEHLLKRKPDVITPNGLNVKRALHEFQNLHAISKEKIHDFVRGHFYGYYDFDLEKTLFFFIAGRYEFSNKGADIFIESLARLNYQLQKEHSEITVVAFLIFPTRTNNFNVESLRGQAITKSLRDTIHDIQQKIGKRMYEICMRGQVPESEDLLLKEDTVRLKRCIYAAHRSTNPPITTHNVADDSQDPVLSSLRRCNLFNARGDRVKVIFHPEFLSSTNPLFGLDYEDFVRGCHLGCFPSYYEPWGYTPAECTVMGIPSITTNLSGFGCFMNEKIADPQSYGIYVVDRRFISLEQSVCQLTQHMFNFTRLNRKQRIIMRNRTERLSDMLDWKNLGIYYRMARMKALHLVYPDMAEMEEEEGVFRRISYPRPISEPSSPSSSRATTPAPSIHGSEEGSDEESVDEEQELEELSGLSLEGLNGSDSVNSR*
>TRINITY_DN30540_c0_g1_i1.p2 type:complete len:53 gc:universal TRINITY_DN30540_c0_g1_i1:1577-1735(+)
MCDTSGLRPAPCSIDGKCFLSQLLDLHQTCPNCCRNHKLLHTKIFLTVLHEL*
>TRINITY_DN30540_c0_g1_i1.p3 type:complete len:50 gc:universal TRINITY_DN30540_c0_g1_i1:103-252(+)
MTNYSDIPITKATTVWREDAVSRHSNVRGAWLVRTQEAMDNGNNITNIN*
>TRINITY_DN30540_c0_g1_i1.p4 type:complete len:49 gc:universal TRINITY_DN30540_c0_g1_i1:158-304(+)
MQYLVTATYVELGWYGHRRLWTMATTSLTLTRNFIDCLHYHSHLILPD*
>TRINITY_DN30540_c0_g1_i1.p5 type:complete len:44 gc:universal TRINITY_DN30540_c0_g1_i1:1516-1385(-)
MSSHQMASMSKGHYTSFRICMQFLRRKFMILSGVISTGIMTLI*
>TRINITY_DN30540_c0_g1_i11.p1 type:5prime_partial len:94 gc:universal TRINITY_DN30540_c0_g1_i11:472-191(-)
KKKNVKRKKNVMTKEKHKTGSMRCKKQKYMRKLAYEKATWFILTWLRWKRRRESSGGSATLAPSQSPPHHPPPEQQHQRHLFMVVRKEVMRRV*
>TRINITY_DN30540_c0_g1_i11.p2 type:complete len:82 gc:universal TRINITY_DN30540_c0_g1_i11:356-111(-)
MVYPDMAEMEEEEGVFRRISYPRPISEPSSPSSSRATTPAPSIHGSEEGSDEESVDEEQELEELSGLSLEGLNGSDSVNSR*
>TRINITY_DN30540_c0_g1_i11.p3 type:5prime_partial len:52 gc:universal TRINITY_DN30540_c0_g1_i11:2-157(+)
QGSVQDEVVHFNIWNTDGDWFAGRTMATTSLTLTRNFIDCLHYHSHLILPD*
>TRINITY_DN30540_c0_g2_i5.p1 type:5prime_partial len:64 gc:universal TRINITY_DN30540_c0_g2_i5:884-693(-)
LWVSIIKHLNLVPKQYILKNHDAIQGKIINDSVSDPRMENVVRTLVKLAPEKITQDNIHRTYI*
>TRINITY_DN30540_c0_g2_i5.p2 type:complete len:42 gc:universal TRINITY_DN30540_c0_g2_i5:674-799(+)
MQRIEESRCKFCVYYLELFSLELTSRGSSQHFPFSGPIQSR*
>TRINITY_DN30540_c0_g2_i5.p3 type:complete len:41 gc:universal TRINITY_DN30540_c0_g2_i5:305-183(-)
MDVSWINPHLQELELHQNSAGKIGVRKVLQNGHYILCCQL*
>TRINITY_DN30540_c0_g2_i3.p1 type:5prime_partial len:56 gc:universal TRINITY_DN30540_c0_g2_i3:1055-888(-)
RVLIDGFICDLDVELGKGMGGRIELFLPLPFSLPSFIIIISRSYQKETIEGTCTM*
>TRINITY_DN30540_c0_g2_i3.p2 type:complete len:41 gc:universal TRINITY_DN30540_c0_g2_i3:305-183(-)
MDVSWINPHLQELELHQNSAGKIGVRKVLQNGHYILCCQL*
>TRINITY_DN30540_c0_g2_i3.p3 type:3prime_partial len:40 gc:universal TRINITY_DN30540_c0_g2_i3:940-1056(+)
MMMNDGREKGRGRKSSILPPIPFPNSTSRSQINPSIRTL
>TRINITY_DN30540_c0_g2_i7.p1 type:complete len:69 gc:universal TRINITY_DN30540_c0_g2_i7:888-682(-)
MLPLLKTSFFCNTWQNSCVLFGMSPVSLNHCLLEQALIQRIKRSHRRLIQKKQGGRAKKLLNRKNSVN*
>TRINITY_DN30540_c0_g2_i7.p2 type:complete len:59 gc:universal TRINITY_DN30540_c0_g2_i7:682-506(-)
MHYHNNLLYFIFNNSHETVLNEICVALFCLLILKKCSVCGEFQFVENCQKFCELILTL*
>TRINITY_DN30540_c0_g2_i7.p3 type:complete len:41 gc:universal TRINITY_DN30540_c0_g2_i7:305-183(-)
MDVSWINPHLQELELHQNSAGKIGVRKVLQNGHYILCCQL*
>TRINITY_DN30540_c0_g2_i6.p1 type:complete len:41 gc:universal TRINITY_DN30540_c0_g2_i6:305-183(-)
MDVSWINPHLQELELHQNSAGKIGVRKVLQNGHYILCCQL*
>TRINITY_DN30540_c0_g2_i4.p1 type:5prime_partial len:56 gc:universal TRINITY_DN30540_c0_g2_i4:945-778(-)
RVLIDGFICDLDVELGKGMGGRIELFLPLPFSLPSFIIIISRSYQKETIEGTCTM*
>TRINITY_DN30540_c0_g2_i4.p2 type:3prime_partial len:40 gc:universal TRINITY_DN30540_c0_g2_i4:830-946(+)
MMMNDGREKGRGRKSSILPPIPFPNSTSRSQINPSIRTL
>TRINITY_DN30540_c0_g2_i1.p1 type:5prime_partial len:56 gc:universal TRINITY_DN30540_c0_g2_i1:365-198(-)
RVLIDGFICDLDVELGKGMGGRIELFLPLPFSLPSFIIIISRSYQKETIEGTCTM*
>TRINITY_DN30540_c0_g2_i1.p2 type:3prime_partial len:40 gc:universal TRINITY_DN30540_c0_g2_i1:250-366(+)
MMMNDGREKGRGRKSSILPPIPFPNSTSRSQINPSIRTL
>TRINITY_DN30540_c0_g5_i1.p1 type:5prime_partial len:43 gc:universal TRINITY_DN30540_c0_g5_i1:187-59(-)
LVNHIYTRKYTTRAGLLNSLKIMENQEYRNHHHDQVLSSNYI*
>TRINITY_DN30540_c0_g6_i2.p1 type:5prime_partial len:88 gc:universal TRINITY_DN30540_c0_g6_i2:2-265(+)
TLTSGLSANTTETKVMVLAREQQKEWIRISIEDQVLEQVEGFVYFGSNISCNGKCEKEIKVRIGMAKATFNCISELFKRDFNSNLKK*
>TRINITY_DN30540_c0_g6_i2.p2 type:5prime_partial len:59 gc:universal TRINITY_DN30540_c0_g6_i2:306-130(-)
VRLVPSCRQDIRLRYFFRFELKSLLNNSDMQLNVALAIPILTLISFSHFPLQLILLPK*
>TRINITY_DN30558_c0_g1_i2.p1 type:complete len:60 gc:universal TRINITY_DN30558_c0_g1_i2:2-181(+)
MSTQSSRAYYLATVTEITVSETTEERYPEARDQHKAGCSCYWRQPNCNFLPIKCPVRSI*
>TRINITY_DN30558_c0_g1_i2.p2 type:complete len:42 gc:universal TRINITY_DN30558_c0_g1_i2:374-249(-)
MIQVWLKMNLRRLVTNLFTFPFQCGPHHTFTFLTSQCGLHL*
>TRINITY_DN30561_c0_g1_i1.p1 type:internal len:54 gc:universal TRINITY_DN30561_c0_g1_i1:161-3(-)
NLVYTVLYNLLFSMYISEFGDVLLSICQLDYFVSLFFSNIRLTFVCGLCSCPH
>TRINITY_DN30622_c0_g1_i1.p1 type:5prime_partial len:66 gc:universal TRINITY_DN30622_c0_g1_i1:1-198(+)
CFLIVINNTVQTTLGHVQISVNMPVAMITIKTPTMQPQVNGEMSCAPGKQSMVIPKNKDSICLNN*
>TRINITY_DN30622_c0_g1_i1.p2 type:3prime_partial len:61 gc:universal TRINITY_DN30622_c0_g1_i1:182-3(-)
MLSLFLGITMLCFPGAHDISPFTCGCIVGVLIVIIATGILTEIWTCPKVVCTVLLITIRK
>TRINITY_DN30622_c0_g1_i1.p3 type:complete len:42 gc:universal TRINITY_DN30622_c0_g1_i1:255-130(-)
MLIYSVGYGNVILLFIFLLLVVQAYAVFVFGNYHALLPRST*
>TRINITY_DN30594_c0_g1_i1.p1 type:complete len:46 gc:universal TRINITY_DN30594_c0_g1_i1:118-255(+)
MSTCQTYQGLLLLKKYPFYLLHLSLGLTQLQGKWMKRFYRSILRL*
>TRINITY_DN30594_c0_g1_i1.p2 type:complete len:45 gc:universal TRINITY_DN30594_c0_g1_i1:126-260(+)
MSNISGTSSSEEVPILPSPSIPGTDTAAGQMDEEVLQKYSQTVK*
>TRINITY_DN30546_c0_g1_i5.p1 type:5prime_partial len:94 gc:universal TRINITY_DN30546_c0_g1_i5:1-282(+)
LCIDMFEAYINLPPLTHSLQLLLSHFQQDDQVNHHLQVSSILARISGPSCEPLYTTNAYYHKWEILFYEYPLQEVLLPTKNAQQHAAVRSYTP*
>TRINITY_DN30546_c0_g1_i5.p2 type:5prime_partial len:90 gc:universal TRINITY_DN30546_c0_g1_i5:364-95(-)
QNNHRNSYHFETSKHNQKFSEVKMVTVLKECTTVQQHAVVHFLWAKGLPAKDIHKTIFPIYGNKRLLCKVVHNWVQKFSQGCLTLEDDD*
>TRINITY_DN30546_c0_g1_i5.p3 type:complete len:47 gc:universal TRINITY_DN30546_c0_g1_i5:255-115(-)
MLLCIFCGQKDFLQRIFIKQYFPFMVISVCCVKWFTTGSRNSRKDA*
>TRINITY_DN30546_c0_g1_i1.p1 type:5prime_partial len:95 gc:universal TRINITY_DN30546_c0_g1_i1:379-95(-)
LFYIIFSLCIIQGKVSKEVTNENRTVVKMVTMLEECMTIEQCVVVHFLWAKGLPAKDIHKTIFPIYGNKRLLCKVVHNWVQKFSQGCLTLEDDD*
>TRINITY_DN30546_c0_g1_i1.p2 type:5prime_partial len:89 gc:universal TRINITY_DN30546_c0_g1_i1:1-267(+)
LCIDMFEAYINLPPLTHSLQLLLSHFQQDDQVNHHLQVSSILARISGPSCEPLYTTNAYYHKWEILFYEYPLQEVLLPTKNAQQHTAL*
>TRINITY_DN30546_c0_g1_i1.p3 type:3prime_partial len:60 gc:universal TRINITY_DN30546_c0_g1_i1:203-379(+)
MNILCRKSFCPQKMHNNTLLYSHTLLEHGHHFNYCSIFICDFLTDFPLYNTQRENDVKK
>TRINITY_DN30546_c0_g1_i4.p1 type:internal len:54 gc:universal TRINITY_DN30546_c0_g1_i4:161-3(-)
KAFFVSCQLSVFMCIISIFSLILYWFSMLNSCNSLYRLINKVKPGLLISSILF
>TRINITY_DN30546_c0_g1_i4.p2 type:5prime_partial len:41 gc:universal TRINITY_DN30546_c0_g1_i4:162-40(-)
QSFFCVLSVKCVYVYNFHFFFNSILVFHAELMQFSLPSNQ*
>TRINITY_DN30546_c0_g2_i1.p1 type:5prime_partial len:65 gc:universal TRINITY_DN30546_c0_g2_i1:2-196(+)
THTAIREVDALLRCSGSFASSKSLTSNTSKTMSVVSTLCPMEMPKFTGYVHFLFSAVPFSINTP*
>TRINITY_DN30546_c0_g2_i2.p1 type:complete len:51 gc:universal TRINITY_DN30546_c0_g2_i2:474-322(-)
MRYTEIFLALSVLYHVSGCVDRERNSRKYTDRSYMVTECKLSSIMCFLSE*
>TRINITY_DN30546_c0_g3_i3.p1 type:internal len:172 gc:universal TRINITY_DN30546_c0_g3_i3:1-513(+)
KGFCGIIYSTRGFAILHPPESFVPPPVLVTEFGAQPSQTVQLEESSTAPEEVGSPFEMVTDADLYDFPGTVPEYGGSLVSRDVIEGEAQEMTESSSHEMTESFEMPSTTERSRMKRSAEMTFYPEPKPVIIGTSPTDSPQSQPDIVFLSQASEGSETKLRTCSSKMLLSLI
>TRINITY_DN30546_c0_g3_i3.p2 type:complete len:53 gc:universal TRINITY_DN30546_c0_g3_i3:291-133(-)
MGTAFCHFLCFTFYYISTYQRSTIFRYCSWKIIEISISHHFKWATHFLWCCR*
>TRINITY_DN30546_c0_g3_i1.p1 type:5prime_partial len:244 gc:universal TRINITY_DN30546_c0_g3_i1:1-732(+)
KGFCGIIYSTRGFAILHPPESFVPPPVLVTEFGAQPSQTVQLEESSTAPEEVGSPFEMVTDADLYDFPGTVPEYGGSLVSRDVIEGEAQEMTESSSHEMTESFEMPSTTERSRMKRSAEMTFYPEPKPVIIGTSPTDSPQSQPDIVFLSQASEGSEKLSSSLEQSISSLSESAVRTVIETGAMDHSHTESDKMDVSATSEQLSAMSVSGTSLSSESREEPQLETTSVASDRNRCYGPFSHRIR*
>TRINITY_DN30546_c0_g3_i1.p2 type:3prime_partial len:85 gc:universal TRINITY_DN30546_c0_g3_i1:704-955(+)
MDHSHTESDKMDVSATSEQLSAMSVSGTSLSSESREEPQLETTSVASVPHPTEPTVSTTETSTATTSSSCFMETHSVTITTSSV
>TRINITY_DN30546_c0_g3_i1.p3 type:5prime_partial len:80 gc:universal TRINITY_DN30546_c0_g3_i1:954-715(-)
TDEVVIVTECVSMKQEEDVVAVLVSVVETVGSVGWGTEATEVVSSCGSSRDSDDRLVPETDIALNCSDVADTSILSDSV*
>TRINITY_DN30546_c0_g3_i1.p4 type:complete len:53 gc:universal TRINITY_DN30546_c0_g3_i1:291-133(-)
MGTAFCHFLCFTFYYISTYQRSTIFRYCSWKIIEISISHHFKWATHFLWCCR*
>TRINITY_DN30546_c0_g3_i2.p1 type:3prime_partial len:122 gc:universal TRINITY_DN30546_c0_g3_i2:235-597(+)
MDHSHTESDKMDVSATSEQLSAMSVSGTSLSSESREEPQLETTSVASVPHPTEPTVSTTETSTATTSSSKPVWLNGGVECSCQRPIRPHYNNYPMSVRPNSSIEVANTSLYQEGGEGLGIV
>TRINITY_DN30546_c0_g3_i2.p2 type:5prime_partial len:87 gc:universal TRINITY_DN30546_c0_g3_i2:3-263(+)
LSSSLEQSISSLSESAVRTVIETGAMDHSHTESDKMDVSATSEQLSAMSVSGTSLSSESREEPQLETTSVASDRNRCYGPFSHRIR*
>TRINITY_DN30546_c1_g1_i1.p1 type:5prime_partial len:56 gc:universal TRINITY_DN30546_c1_g1_i1:365-198(-)
GVFFLRREDFFLLVCRYPVQNFCYCHQSQGQEIVTFISQGQELHNQKRQHYYCQS*
>TRINITY_DN30546_c1_g1_i1.p2 type:3prime_partial len:53 gc:universal TRINITY_DN30546_c1_g1_i1:156-1(-)
MSLSSDTCSGGYILINHAVRRFFHYLPSYHEEALTSTSSIPFVFCQISESVR
>TRINITY_DN30546_c1_g2_i2.p1 type:complete len:55 gc:universal TRINITY_DN30546_c1_g2_i2:282-118(-)
MGLRPWSVIYNTLLVAIIYCISAESSIAFSPRLLFLFLPSLLPSYPEEALTSAN*
>TRINITY_DN30546_c1_g2_i2.p2 type:3prime_partial len:51 gc:universal TRINITY_DN30546_c1_g2_i2:378-527(+)
MLSISLKTNHINVLLILDPASWTTYIILVLIPAHLAQPSFSLFFHVSSFF
>TRINITY_DN30546_c1_g2_i2.p3 type:5prime_partial len:40 gc:universal TRINITY_DN30546_c1_g2_i2:2-121(+)
EKFSVPFTLYILFILGLCETHTHRETDLPDKHTAQIEQG*
>TRINITY_DN30612_c0_g1_i1.p1 type:5prime_partial len:64 gc:universal TRINITY_DN30612_c0_g1_i1:3-194(+)
DNSRIDINRIIIIQPTSCQTIHTSQHLIDKLSCYLRTVKYTAALHKQFSGQALWRANGHLKVD*
>TRINITY_DN30612_c0_g1_i1.p2 type:complete len:55 gc:universal TRINITY_DN30612_c0_g1_i1:272-436(+)
MVQRRFRQGRRLSTTLVDNLHKQTKNTDMLKQKNHSFLTEHDIYSCYWMTYLNP*
>TRINITY_DN30612_c0_g1_i1.p3 type:complete len:45 gc:universal TRINITY_DN30612_c0_g1_i1:422-288(-)
MSSSSSCKYHVQLGSYGSFVLACQYFLFVCGDYLQVLLIAFFPV*
>TRINITY_DN30565_c0_g1_i1.p1 type:3prime_partial len:74 gc:universal TRINITY_DN30565_c0_g1_i1:221-3(-)
MYVKIQSVQTKAVTKIVVRKYKFCDRVEPWTESHLFIVLIMGNLCLTNAVLTCIWNATVVLVENFFVRVRQHQ
>TRINITY_DN30565_c0_g1_i1.p2 type:complete len:56 gc:universal TRINITY_DN30565_c0_g1_i1:61-228(+)
MQVKTALVKHRFPIINTINRCDSVQGSTRSQNLYFLTTILVTAFVCTDCIFTYML*
>TRINITY_DN30534_c0_g1_i1.p1 type:3prime_partial len:129 gc:universal TRINITY_DN30534_c0_g1_i1:1387-1770(+)
MKTFIIMKTNLKEAIWLLNFHWKYNKRISILSYKKSNAFSVVRKVYKLSCIFMLLCNFSVQPQVSKWEEFFHWKYNKRISILSYKKSNAFSVVRKVYKLSCIFMLLCNFSVQPQVSKWEEFFHWKYNK
>TRINITY_DN30534_c0_g1_i1.p2 type:complete len:103 gc:universal TRINITY_DN30534_c0_g1_i1:1449-1141(-)
MKIKKPYCLLQISLHYYESFHTYDTCMILIRLLCLSSKYSHVMINRKERKKICRVFKFDLNFIFYKYLQLTQQHHMTDTSHYEMQLFLRSRIFLISVWKKSF*
>TRINITY_DN30534_c0_g1_i1.p3 type:complete len:72 gc:universal TRINITY_DN30534_c0_g1_i1:714-929(+)
MGSPFHLREYIRQYGVMTVLFISIIQGCALCKQSDDHIVWGRQRCYVNLLNNRRTINAQASTKGKTTGSFL*
>TRINITY_DN30534_c0_g1_i1.p4 type:complete len:68 gc:universal TRINITY_DN30534_c0_g1_i1:471-268(-)
MSSGPFLNALHLNTDDHDRHVFSYCTYSLSWISGLITPSLQRNIIICCSTELDTCMFTILQYADVVK*
>TRINITY_DN30534_c0_g1_i1.p5 type:complete len:65 gc:universal TRINITY_DN30534_c0_g1_i1:883-1077(+)
MLKPALRGKPPGLFFKGICFLHDNARPRIAPTTANTLHDLGWEVSHTLPTVLACYPAIFTSLHH*
>TRINITY_DN30534_c0_g1_i1.p6 type:complete len:49 gc:universal TRINITY_DN30534_c0_g1_i1:271-125(-)
MINAHDTGTMLSALYRLFSLNITLLIEMQVSIKTQVKFEHFSYTIRGL*
>TRINITY_DN30534_c0_g1_i1.p7 type:complete len:42 gc:universal TRINITY_DN30534_c0_g1_i1:381-506(+)
MKDCKYSMRKHVCHGHQCSSAKHSRRVLNSLLTNEPQDAVV*
>TRINITY_DN30534_c0_g2_i3.p1 type:complete len:148 gc:universal TRINITY_DN30534_c0_g2_i3:794-351(-)
MSLAIARGMKLAEDKKCYVLAFGLLDTQVPVQIQVPGLSLTGGAGPATEVLCLMNMVTSDELKDEEEYEDIIEDIREECNKYGVVRSIEIPRPIEGVDVPGCGKVFVEFNSVIDCQKAQQALTGRKFSDRVVVTSYFDPDRYHRREF*
>TRINITY_DN30534_c0_g2_i3.p2 type:complete len:96 gc:universal TRINITY_DN30534_c0_g2_i3:457-744(+)
MTELNSTNTFPQPGTSTPSMGLGISIDLTTPYLLHSSRMSSIISSYSSSSFNSSEVTMFIKHSTSVAGPAPPVRESPGTWICTGTCVSSNPNAKT*
>TRINITY_DN30534_c0_g2_i3.p3 type:complete len:67 gc:universal TRINITY_DN30534_c0_g2_i3:337-137(-)
MEEREWKLCQFVLEQDQCICCTSEMNQMYGQLSKKKNSVTCPHQNSSPFIGWDSLWQERETVLTSF*
>TRINITY_DN30534_c0_g2_i3.p4 type:complete len:54 gc:universal TRINITY_DN30534_c0_g2_i3:193-354(+)
MEKNSDVDMSHCFFFLTIDHTSGSSQMYSRCTDLVLTQTDTISILFLPSPVHT*
>TRINITY_DN30534_c0_g2_i3.p5 type:complete len:45 gc:universal TRINITY_DN30534_c0_g2_i3:747-613(-)
MLCFGIWVTRYASARTDPGAWALPHRWSRPSYRGAVLDEHGDFR*
>TRINITY_DN30534_c0_g2_i1.p1 type:complete len:350 gc:universal TRINITY_DN30534_c0_g2_i1:1400-351(-)
MQAAGQIPTNIVAESPQTAVPVVGSTITRQARRLYVGNIPFGVTEEEMMEFFNQQMHLSGLAQAAGNPVLACQINLDKNFAFLEFRSIDETTQAMAFDGINFRGQILKIRRPHDYQPMPGMAENPSVNVPGVVSTVVPDSPHKIFIGGLPNYLNEDQVVELLMSFGQLRGFNLVKDSATGLSKGYAFCEYVDVTVTDQAIAGLNGMQLGDKKLIVQRASVGAKNSQMNAQVPVQIQVPGLSLTGGAGPATEVLCLMNMVTSDELKDEEEYEDIIEDIREECNKYGVVRSIEIPRPIEGVDVPGCGKVFVEFNSVIDCQKAQQALTGRKFSDRVVVTSYFDPDRYHRREF*
>TRINITY_DN30534_c0_g2_i1.p2 type:complete len:90 gc:universal TRINITY_DN30534_c0_g2_i1:457-726(+)
MTELNSTNTFPQPGTSTPSMGLGISIDLTTPYLLHSSRMSSIISSYSSSSFNSSEVTMFIKHSTSVAGPAPPVRESPGTWICTGTCAFI*
>TRINITY_DN30534_c0_g2_i1.p3 type:complete len:67 gc:universal TRINITY_DN30534_c0_g2_i1:337-137(-)
MEEREWKLCQFVLEQDQCICCTSEMNQMYGQLSKKKNSVTCPHQNSSPFIGWDSLWQERETVLTSF*
>TRINITY_DN30534_c0_g2_i1.p4 type:complete len:54 gc:universal TRINITY_DN30534_c0_g2_i1:193-354(+)
MEKNSDVDMSHCFFFLTIDHTSGSSQMYSRCTDLVLTQTDTISILFLPSPVHT*
>TRINITY_DN30534_c0_g2_i1.p5 type:complete len:49 gc:universal TRINITY_DN30534_c0_g2_i1:802-948(+)
MAWSVTVTSTYSQKAYPLDSPVAESFTRLKPLSCPKDISSSTTWSSFK*
>TRINITY_DN30534_c0_g2_i1.p6 type:complete len:47 gc:universal TRINITY_DN30534_c0_g2_i1:1102-1242(+)
MPSNAIACVVSSIDLNSKKAKFLSRLIWHAKTGLPAAWASPERCIC*
>TRINITY_DN30534_c0_g3_i1.p1 type:3prime_partial len:73 gc:universal TRINITY_DN30534_c0_g3_i1:216-1(-)
MEKREKLSTHRSYYFQRYKSEWEEEIMWIKPGKCDSSAFCKYCNCELAIGKGGKKDILQHGATCHQENEREE
>TRINITY_DN30534_c0_g3_i1.p2 type:complete len:69 gc:universal TRINITY_DN30534_c0_g3_i1:344-138(-)
MMLHCSEVTCLAVSRVVLNEINVVGVSCKSCGYILCLIFAFLKWRREKNYRLTGHTIFSDTKVSGRRK*
>TRINITY_DN30534_c0_g5_i2.p1 type:5prime_partial len:131 gc:universal TRINITY_DN30534_c0_g5_i2:2-394(+)
EWVVDIIQLLGKMASQTQGIQQLLAAEKRAADKVGEARKRKARRLKQAKEEAQAEIEKYKQEREKQFREHEIKYMGSREDIAAKIETDTKVKIDIMNQSVTANKNEVIKAALDLVYNIRPELHKNFRNAK*
>TRINITY_DN30534_c0_g5_i2.p2 type:complete len:66 gc:universal TRINITY_DN30534_c0_g5_i2:354-157(-)
MLYTRSRAALITSFLFAVTDWFIISIFTFVSVSIFAAMSSRDPIYLISCSRNCFSLSCLYFSISA*
>TRINITY_DN30534_c0_g5_i2.p3 type:complete len:48 gc:universal TRINITY_DN30534_c0_g5_i2:484-341(-)
MTQSCCEMSICDSSQLKILFLRLCILHLEALFCIPEVLMQLWSDVVH*
>TRINITY_DN30534_c0_g5_i2.p4 type:complete len:47 gc:universal TRINITY_DN30534_c0_g5_i2:211-71(-)
MFTKLFLPLLFVFFNLCLSFFLGLLQTSCLTLSCFPNFVGSAFFGC*
>TRINITY_DN30534_c0_g5_i2.p5 type:5prime_partial len:42 gc:universal TRINITY_DN30534_c0_g5_i2:947-822(-)
RLVKYGQYLRRLFRCLINKTVSPFYFVTHNDTSLIQYSQLV*
>TRINITY_DN30534_c0_g5_i2.p6 type:complete len:40 gc:universal TRINITY_DN30534_c0_g5_i2:4-123(+)
MGGRYYSAVRKDGEPNARDTAVASSRKTRCRQSWGSKKA*
>TRINITY_DN30534_c0_g5_i2.p7 type:complete len:40 gc:universal TRINITY_DN30534_c0_g5_i2:384-503(+)
MQNKASRCKIHNLRNSILSCEESHMLISQQLCVIFVFSD*
>TRINITY_DN30534_c0_g5_i1.p1 type:5prime_partial len:131 gc:universal TRINITY_DN30534_c0_g5_i1:2-394(+)
EWVVDIIQLLGKMASQTQGIQQLLAAEKRAADKVGEARKRKARRLKQAKEEAQAEIEKYKQEREKQFREHEIKYMGSREDIAAKIETDTKVKIDIMNQSVTANKNEVIKAALDLVYNIRPELHKNFRNAK*
>TRINITY_DN30534_c0_g5_i1.p2 type:complete len:66 gc:universal TRINITY_DN30534_c0_g5_i1:354-157(-)
MLYTRSRAALITSFLFAVTDWFIISIFTFVSVSIFAAMSSRDPIYLISCSRNCFSLSCLYFSISA*
>TRINITY_DN30534_c0_g5_i1.p3 type:complete len:48 gc:universal TRINITY_DN30534_c0_g5_i1:484-341(-)
MTQSCCEMSICDSSQLKILFLRLCILHLEALFCIPEVLMQLWSDVVH*
>TRINITY_DN30534_c0_g5_i1.p4 type:complete len:47 gc:universal TRINITY_DN30534_c0_g5_i1:211-71(-)
MFTKLFLPLLFVFFNLCLSFFLGLLQTSCLTLSCFPNFVGSAFFGC*
>TRINITY_DN30534_c0_g5_i1.p5 type:complete len:40 gc:universal TRINITY_DN30534_c0_g5_i1:4-123(+)
MGGRYYSAVRKDGEPNARDTAVASSRKTRCRQSWGSKKA*
>TRINITY_DN30534_c0_g5_i1.p6 type:complete len:40 gc:universal TRINITY_DN30534_c0_g5_i1:384-503(+)
MQNKASRCKIHNLRNSILSCEESHMLISQQLCVIFVFSD*
>TRINITY_DN30534_c0_g5_i1.p7 type:complete len:40 gc:universal TRINITY_DN30534_c0_g5_i1:932-1051(+)
MFNYIKNWLEINSERELRCGHKNILLLEIWLLFIVNEIL*
>TRINITY_DN30534_c0_g5_i1.p8 type:complete len:40 gc:universal TRINITY_DN30534_c0_g5_i1:1394-1275(-)
MLIFKGTYLPILSLAYNGYTEREKTYVQESASYTRILKT*
>TRINITY_DN30534_c0_g6_i3.p1 type:complete len:67 gc:universal TRINITY_DN30534_c0_g6_i3:260-60(-)
MIRIFKLRHSYINYSLYFTRHLSGFSYIQYLYILVREKKKNLDLHVLIVPSVLPEVCHCFCSIFAY*
>TRINITY_DN30534_c0_g6_i1.p1 type:complete len:67 gc:universal TRINITY_DN30534_c0_g6_i1:260-60(-)
MIRIFKLRHSYINYSLYFTRHLSGFSYIQYLYILVREKKKNLDLHVLIVPSVLPEVCHCFCSIFAY*
>TRINITY_DN30534_c0_g6_i1.p2 type:5prime_partial len:58 gc:universal TRINITY_DN30534_c0_g6_i1:776-603(-)
RIEYVLEMKRIRREYEFFSEKKRCLLILSSSSELCQVKNSFFRYLLILLKLKYAGHQ*
>TRINITY_DN30534_c1_g1_i1.p1 type:complete len:46 gc:universal TRINITY_DN30534_c1_g1_i1:314-451(+)
MTEVQLQIRSSSCSTSTTVPSDCIHSLSHNGSLLSGDSNWVPYIR*
>TRINITY_DN30534_c1_g1_i1.p2 type:complete len:41 gc:universal TRINITY_DN30534_c1_g1_i1:279-157(-)
MYDLCTQIRHVLSWLFTLEAVCKGLILAAAVSDSCRHCCS*
>TRINITY_DN30534_c1_g1_i2.p1 type:5prime_partial len:75 gc:universal TRINITY_DN30534_c1_g1_i2:272-48(-)
LLWNLKFLTCTRHGLLQLELQFFIGRWIWKFFNRLRPHTPVFIGVLDTVNPYSVVSPGQTQVCSHCYKPHSFCC*
>TRINITY_DN30534_c2_g1_i1.p1 type:internal len:114 gc:universal TRINITY_DN30534_c2_g1_i1:341-3(-)
TATRDPSFFRLHYYWKRWKGILRHDATRCHQENERAVKGSTSVTSFFVRENNDDLNAEIMWANFVAENNLPIVVSDKFTQVIRKMFPDSEVAKNFHCSKTKTSLILKQCIGES
>TRINITY_DN30534_c2_g1_i1.p2 type:complete len:75 gc:universal TRINITY_DN30534_c2_g1_i1:54-278(+)
MKIFSNFTIREHFANYLSELVTYNNWEIVFCNEISPHNLGIQIIIILAYKEGCYGSTSFHCSFVFLVTTSRIMP*
>TRINITY_DN30534_c5_g1_i1.p1 type:5prime_partial len:52 gc:universal TRINITY_DN30534_c5_g1_i1:2-157(+)
ILFLYNLTYTQSCFNDISVSERNCKSRHPPEKVFLKEREKCTCHPIKVRKK*
>TRINITY_DN30534_c8_g1_i1.p1 type:internal len:46 gc:universal TRINITY_DN30534_c8_g1_i1:3-137(+)
SMDRSCYFQHYKSEWEKEIMLYIYSILIQQIGPSLLIFTIQLFHQ
>TRINITY_DN30588_c0_g1_i1.p1 type:complete len:58 gc:universal TRINITY_DN30588_c0_g1_i1:265-92(-)
MTCPVCWFRTSRMCMNGCLLASLVLKNSLYLLPTSLLVEKSPYSRILVQWADVAVPL*
>TRINITY_DN30588_c0_g1_i1.p2 type:5prime_partial len:40 gc:universal TRINITY_DN30588_c0_g1_i1:3-122(+)
FASYDKTRWSGESIPWRGVRFRPLQSQPMIYKGTATSAH*
>TRINITY_DN30588_c0_g1_i2.p1 type:complete len:48 gc:universal TRINITY_DN30588_c0_g1_i2:221-78(-)
MACAGIIFHKNTALFGLMATGVGREKSIFKNIGSVGRCCSSFINHRL*
>TRINITY_DN30588_c0_g1_i2.p2 type:5prime_partial len:40 gc:universal TRINITY_DN30588_c0_g1_i2:3-122(+)
FASYDKTRWSGESIPWRGVRFRPLQSQPMIYKGTATSAH*
>TRINITY_DN30535_c0_g1_i1.p1 type:3prime_partial len:46 gc:universal TRINITY_DN30535_c0_g1_i1:178-312(+)
MCQFIIHNILHFNFKYTLEILFTTNALQFFGILQKLHYFQYIFIY
>TRINITY_DN30541_c0_g1_i1.p1 type:internal len:42 gc:universal TRINITY_DN30541_c0_g1_i1:1-123(+)
SLQTCPLRSLQDSCPWPCLMAGPLLLLSLQLQQKCSKPVPS
>TRINITY_DN30541_c0_g1_i1.p2 type:internal len:42 gc:universal TRINITY_DN30541_c0_g1_i1:124-2(-)
AKVQASNTSAAAGGTAAAKAQPSGKAKDRNPVDCAGGTSAE
>TRINITY_DN30541_c0_g1_i1.p3 type:internal len:41 gc:universal TRINITY_DN30541_c0_g1_i1:3-122(+)
SADVPPAQSTGFLSLALPDGWAFAAAVPPAAAEVFEACTF
>TRINITY_DN30541_c0_g1_i1.p4 type:internal len:41 gc:universal TRINITY_DN30541_c0_g1_i1:122-3(-)
EGTGFEHFCCSWRDSSSKGPAIRQGQGQESCRLRRGHVCR
>TRINITY_DN30552_c0_g1_i1.p1 type:internal len:56 gc:universal TRINITY_DN30552_c0_g1_i1:3-167(+)
WNNTLSHNIYTDDKIAHKLSKANITFGRLSAKVWEKTGLKIETELLVYRAVIYLL
>TRINITY_DN30538_c0_g1_i1.p1 type:internal len:50 gc:universal TRINITY_DN30538_c0_g1_i1:2-148(+)
VRNKKARVKVRNAYSGYKELQAGVPQGSALAPLLYILYTSDVPAGTEGV
>TRINITY_DN30538_c1_g1_i1.p1 type:internal len:93 gc:universal TRINITY_DN30538_c1_g1_i1:1-276(+)
PGFLLNNTSIVFPGLTLMRHVTHHFASLSTYSCRFLLASFVICTVVQAAVSSANRDTSTPLLPAGTSDVYSMYSSGTKAEPCRTPASNSLYA
>TRINITY_DN30538_c1_g1_i1.p2 type:internal len:92 gc:universal TRINITY_DN30538_c1_g1_i1:275-3(-)
AYRELEAGVLQGSALVPLLYILYTSDVPAGSNGVEVSLFADDTAAWTTVQMTKLASRNLQEYVDKLAKWCVTWRINVNPGKTMLVLFSRNP
>TRINITY_DN30538_c1_g1_i1.p3 type:5prime_partial len:51 gc:universal TRINITY_DN30538_c1_g1_i1:274-122(-)
HTENWKQEFYKAQPWFHCYTYCIHLMYQLEAMGWRCPCLQMTLQPGQQCK*
>TRINITY_DN30600_c0_g1_i3.p1 type:complete len:51 gc:universal TRINITY_DN30600_c0_g1_i3:123-275(+)
MHTQYHTCLIIICFLKKWSLQTVATVYFGETHWFELLYQTQCMFQWLQIL*
>TRINITY_DN30600_c0_g1_i1.p1 type:5prime_partial len:51 gc:universal TRINITY_DN30600_c0_g1_i1:252-100(-)
YKLSCVIINCTFHLFTYLGFVVQEGTTFSRNKLLLSRCDIVCASSAAIHE*
>TRINITY_DN30610_c0_g1_i1.p1 type:5prime_partial len:255 gc:universal TRINITY_DN30610_c0_g1_i1:851-87(-)
NVIVMELCNGGSLFTILDDPENSYGLQEDEFLLVLDHLSAGMKHLRDNNLVHRDLKPGNIMKYISANGSTIYKLTDFGAARELDDGQQFMSLYGTEEYLHPDMYERAVLRKPVGKSFGATVDLWSIGVTLYHVATGNLPFRPYGGRKNKKTMHYITTKKASGVISGVQTSENGSIEWSEDLPPSCLLSAGVKKLVNPLLAGLLEANPEKMWNFDNFFAEVTSIVARKKLHVFYVNKLQSLRIYMHSDDKLEDFQ*
>TRINITY_DN30610_c0_g1_i1.p2 type:complete len:45 gc:universal TRINITY_DN30610_c0_g1_i1:601-467(-)
MMVSNLCLYMGQKNTFTQTCMNALCSENQLENHLVLQWIFGLLV*
>TRINITY_DN30610_c0_g1_i2.p1 type:5prime_partial len:166 gc:universal TRINITY_DN30610_c0_g1_i2:584-87(-)
NRDQWEPLQALEECLVLEQTDVDLAHQILLFNNNFLSTIVMEKTPGKSFPKTEEGNPKNKKTMHYITTKKASGVISGVQTSENGSIEWSEDLPPSCLLSAGVKKLVNPLLAGLLEANPEKMWNFDNFFAEVTSIVARKKLHVFYVNKLQSLRIYMHSDDKLEDFQ*
>TRINITY_DN30554_c0_g1_i1.p1 type:5prime_partial len:90 gc:universal TRINITY_DN30554_c0_g1_i1:3-272(+)
LLFPSLSLFSSQIHLTPKVILKMHVYRRFSTQNDIFFHLYKYLQKLVLHIVLMKHAVAFVSCACGDNPIAKLRSVEISKYCRQVMFPPI*
>TRINITY_DN30554_c0_g1_i1.p2 type:5prime_partial len:44 gc:universal TRINITY_DN30554_c0_g1_i1:342-211(-)
CVCVCISTSTHWQQHHVLTLCWNTKLAGTLLGDSISIFRQILI*
>TRINITY_DN30554_c0_g2_i1.p1 type:3prime_partial len:53 gc:universal TRINITY_DN30554_c0_g2_i1:96-251(+)
MIKILNNYGFTTKNVHVPKMGMLDSKGLRITLGVRWILKITQYNYLYQCHTY
>TRINITY_DN30618_c0_g1_i1.p1 type:5prime_partial len:58 gc:universal TRINITY_DN30618_c0_g1_i1:1-174(+)
NDCVVCREKYLRAKKKNPEVNDKDLPECCMSVYWCTYCREFLCIGNPDNDDWFEWHH*
>TRINITY_DN30618_c0_g1_i1.p2 type:5prime_partial len:56 gc:universal TRINITY_DN30618_c0_g1_i1:199-32(-)
FFVIASVLLSDAIQTSHHCLDFQCTKILYSMCTSILTCNIPASPYHLLLDSFSWP*
>TRINITY_DN30618_c0_g1_i1.p3 type:3prime_partial len:44 gc:universal TRINITY_DN30618_c0_g1_i1:131-3(-)
MHKNSLQYVHQYTDMQHSGKSLSFTSGFFFLALRYFSLHTTQS
>TRINITY_DN30570_c1_g1_i1.p1 type:5prime_partial len:52 gc:universal TRINITY_DN30570_c1_g1_i1:324-169(-)
NNVGLEIIPHSVTFICFTISSISMTLYHRMLTGEKNKYLTDVLYIELFLLK*
>TRINITY_DN30596_c0_g1_i1.p1 type:complete len:47 gc:universal TRINITY_DN30596_c0_g1_i1:298-158(-)
MTFFQSQLISYHRTSLYLVIRFFTKLISGLSTECHLWKIKCSQMFT*
>TRINITY_DN30596_c0_g1_i1.p2 type:complete len:44 gc:universal TRINITY_DN30596_c0_g1_i1:30-161(+)
MFMVNHNCFTTLEYSKFLSRFLRPLVYINIDLLFFACKNSFLR*
>TRINITY_DN30596_c0_g1_i2.p1 type:complete len:44 gc:universal TRINITY_DN30596_c0_g1_i2:30-161(+)
MFMVNHNCFTTLEYSKFLSRFLRPLVYINIDLLFFACKNSFLR*
>TRINITY_DN30596_c0_g2_i1.p1 type:3prime_partial len:56 gc:universal TRINITY_DN30596_c0_g2_i1:85-249(+)
MHCYIFSLCECYKNCLERRTHKYLKISIIYSFILCPLIKKRKIWITITSESSDIC
>TRINITY_DN30596_c0_g2_i1.p2 type:5prime_partial len:44 gc:universal TRINITY_DN30596_c0_g2_i1:248-117(-)
HISLLSLVMVIHIFLFLIKGHKMKEYIMLILRYLCVLLSKQFL*
>TRINITY_DN30609_c0_g1_i2.p1 type:internal len:51 gc:universal TRINITY_DN30609_c0_g1_i2:152-3(-)
GPAYSFFRRQLTSNPRLLWQEFRQVLKDHYSESGGEALALNQIRHCAKPE
>TRINITY_DN30609_c0_g1_i1.p1 type:5prime_partial len:92 gc:universal TRINITY_DN30609_c0_g1_i1:324-49(-)
GPAYSFFRRQLTSNPRLLWQEFRQVLKDHYSESGGEALALNQIRYCVQYEKESVMLYADRLMSLALEACPPEQFSSVMCQRILLNQFLCGL*
>TRINITY_DN30585_c0_g1_i1.p1 type:5prime_partial len:47 gc:universal TRINITY_DN30585_c0_g1_i1:161-21(-)
RIPNIANFHVISKTEKEYTNYRTLQELKYQYTEPQLEKEHLFEELK*
>TRINITY_DN30613_c0_g1_i1.p1 type:3prime_partial len:58 gc:universal TRINITY_DN30613_c0_g1_i1:171-1(-)
MLFLSPKETTQGEKSDARISFSRRSFSSTCTEYGCSWTPSDQWKCYKAESPKCKKHP
>TRINITY_DN30613_c0_g1_i1.p2 type:3prime_partial len:42 gc:universal TRINITY_DN30613_c0_g1_i1:125-3(-)
MQESPLVGGPFQVHVLSMDVVGPLLTSGNVTRQKVQNAKNT
>TRINITY_DN30536_c0_g1_i1.p1 type:3prime_partial len:81 gc:universal TRINITY_DN30536_c0_g1_i1:92-331(+)
MFTEKETSFANDQMHGKEEEKHGKLQVLSGHEVKRKHQRALEIIKLALQLLNENEKQRTARETPDGPTHSRGRGEEGNVT
>TRINITY_DN30536_c0_g1_i1.p2 type:5prime_partial len:43 gc:universal TRINITY_DN30536_c0_g1_i1:330-202(-)
VTLPSSPLPRECVGPSGVSRAVLCFSFSFKSCNASLIISRAL*
>TRINITY_DN30536_c0_g1_i1.p3 type:complete len:41 gc:universal TRINITY_DN30536_c0_g1_i1:202-80(-)
MLPFHLMSRQHLQFSMFFLFLAMHLVIGKTGLLLCKHAVV*
>TRINITY_DN30536_c0_g1_i5.p1 type:complete len:191 gc:universal TRINITY_DN30536_c0_g1_i5:116-688(+)
MKSWSVFLVMSAVLVLVGPRLGEGKPHPEPSRERLSRLLYSPLSGYSRWRNWASSHKKMDSLMKMTRHRNHNHSNDQMHGKEEEKHGKLQVLSGHEVKRKHQRELCHARALSKCAQKVIEVFEREDASVDQRCDTREGFLKCMIHQKNKPCHPHHHHNFSKDALKMLRQKVLHLLWSARGCVFGIDMSNG*
>TRINITY_DN30536_c0_g1_i5.p2 type:complete len:87 gc:universal TRINITY_DN30536_c0_g1_i5:436-176(-)
MTQFSLMLPFHLMSRQHLQFSMFFLFLAMHLVIAMVMVTVSGHLHERVHLFVRAGPVPPPGVAGQRRVQQTRQALPAGLRVWLSFS*
>TRINITY_DN30536_c0_g1_i5.p3 type:complete len:51 gc:universal TRINITY_DN30536_c0_g1_i5:766-614(-)
MAQHYQCNRCRHSLIGYFFDGSLFVLSTIGHVDPKYTAPCRPQEVEYFLS*
>TRINITY_DN30536_c0_g1_i5.p4 type:complete len:48 gc:universal TRINITY_DN30536_c0_g1_i5:909-766(-)
MKITNSKDKIQPSSHRSKLKSVTERKKNNNKMLVVTSVLLWTTGLCL*
>TRINITY_DN30536_c0_g1_i5.p5 type:complete len:42 gc:universal TRINITY_DN30536_c0_g1_i5:708-583(-)
MALYLSFQPLDMSIPNTQPLADHRRWSTFCLSIFRASLEKL*
>TRINITY_DN30536_c0_g1_i4.p1 type:complete len:127 gc:universal TRINITY_DN30536_c0_g1_i4:92-472(+)
MFTEKETSFANDQMHGKEEEKHGKLQVLSGHEVKRKHQRELCHARALSKCAQKVIEVFEREDASVDQRCDTREGFLKCMIHQKNKPCHPHHHHNFSKDALKMLRQKVLHLLWSARGCVFGIDMSNG*
>TRINITY_DN30536_c0_g1_i4.p2 type:complete len:51 gc:universal TRINITY_DN30536_c0_g1_i4:550-398(-)
MAQHYQCNRCRHSLIGYFFDGSLFVLSTIGHVDPKYTAPCRPQEVEYFLS*
>TRINITY_DN30536_c0_g1_i4.p3 type:complete len:48 gc:universal TRINITY_DN30536_c0_g1_i4:693-550(-)
MKITNSKDKIQPSSHRSKLKSVTERKKNNNKMLVVTSVLLWTTGLCL*
>TRINITY_DN30536_c0_g1_i4.p4 type:complete len:47 gc:universal TRINITY_DN30536_c0_g1_i4:220-80(-)
MTQFSLMLPFHLMSRQHLQFSMFFLFLAMHLVIGKTGLLLCKHAVV*
>TRINITY_DN30536_c0_g1_i4.p5 type:complete len:42 gc:universal TRINITY_DN30536_c0_g1_i4:492-367(-)
MALYLSFQPLDMSIPNTQPLADHRRWSTFCLSIFRASLEKL*
>TRINITY_DN30591_c0_g1_i1.p1 type:complete len:51 gc:universal TRINITY_DN30591_c0_g1_i1:166-14(-)
MHFVYENPESVNGVQHFLQTCLSSDNFPLLLLASIYSELSLSVKPMTLHI*
>TRINITY_DN30591_c0_g1_i1.p2 type:5prime_partial len:45 gc:universal TRINITY_DN30591_c0_g1_i1:1-135(+)
PVSLLKCVVSLVLQKVTALSKLRLITVMGSCLNLNMSAENVGLH*
>TRINITY_DN30591_c0_g1_i1.p3 type:complete len:41 gc:universal TRINITY_DN30591_c0_g1_i1:119-241(+)
MLDSINTLRVFIHKMHVNYCRLLKGQCLCVLCFHTIFFGD*
>TRINITY_DN30591_c0_g1_i4.p1 type:complete len:51 gc:universal TRINITY_DN30591_c0_g1_i4:166-14(-)
MHFVYENPESVNGVQHFLQTCLSSDNFPLLLLASIYSELSLSVKPMTLHI*
>TRINITY_DN30591_c0_g1_i4.p2 type:5prime_partial len:45 gc:universal TRINITY_DN30591_c0_g1_i4:1-135(+)
PVSLLKCVVSLVLQKVTALSKLRLITVMGSCLNLNMSAENVGLH*
>TRINITY_DN30591_c0_g1_i4.p3 type:5prime_partial len:45 gc:universal TRINITY_DN30591_c0_g1_i4:284-150(-)
CGLKSLYSQMYESWSSCQRKWYESKGLTNMCLLIIYNSSHAFCV*
>TRINITY_DN30591_c0_g1_i6.p1 type:internal len:58 gc:universal TRINITY_DN30591_c0_g1_i6:172-2(-)
CGLKSLYSQMYESWSSCQRKWYESKGLTNMCLLIIYNSSHAFCLLLLKSFNCHQNPL
>TRINITY_DN30591_c0_g2_i1.p1 type:complete len:42 gc:universal TRINITY_DN30591_c0_g2_i1:20-145(+)
MTHTAMKTLRPHQSEMPVSVQLECMHFVNVNNNVQDTNYNV*
>TRINITY_DN30591_c1_g1_i12.p1 type:5prime_partial len:108 gc:universal TRINITY_DN30591_c1_g1_i12:350-27(-)
AKGGICRVHQALTGTAFSFFHHLQVGSLLLSWQQLKTALTERFSEVANEAITLSSFRTCVQQTEESVNHFTDRLYLLCLESFPAEQIQQSFCQRIITDQFIHGLKES*
>TRINITY_DN30591_c1_g1_i12.p2 type:complete len:57 gc:universal TRINITY_DN30591_c1_g1_i12:208-38(-)
MKPLLCPHLGLVFSRQRNLSTISLTDYIFSAWSLFLLNKFNSLSVKGSLLINLYMG*
>TRINITY_DN30591_c1_g1_i12.p3 type:5prime_partial len:45 gc:universal TRINITY_DN30591_c1_g1_i12:351-217(-)
SKRRNLSSPSGSYRDSFFIFSPFTGRKSAVILAAVKNCFNRKVF*
>TRINITY_DN30591_c1_g1_i7.p1 type:complete len:57 gc:universal TRINITY_DN30591_c1_g1_i7:208-38(-)
MKLLLCPHLGLVFSRQRNLSTISLTDYIFSAWSLFLLNKFNSLSVKGSLLINLYMG*
>TRINITY_DN30591_c1_g1_i7.p2 type:complete len:42 gc:universal TRINITY_DN30591_c1_g1_i7:371-496(+)
MIVIGWHSVPPHVPVWYHSRILKSVMHCNQMMRWCTIFISV*
>TRINITY_DN30591_c1_g1_i2.p1 type:internal len:58 gc:universal TRINITY_DN30591_c1_g1_i2:173-3(-)
WVHQALAWTAFSFVHHLQVGSPLLSWQQLKTALTERFSEVATEATALSSFKTCVQQT
>TRINITY_DN30591_c1_g1_i3.p1 type:5prime_partial len:90 gc:universal TRINITY_DN30591_c1_g1_i3:295-26(-)
GHNWFPIKMSLISSFGSIRLLWGQFFSFFHHLQVGSLLLSWQQLKTALTERFSEVATEAIALSLFRTCVQQMEESVHHFADRLYSLCLD*
>TRINITY_DN30591_c1_g1_i8.p1 type:5prime_partial len:104 gc:universal TRINITY_DN30591_c1_g1_i8:1-312(+)
KTEFVKQEINQDRGNIICQQNGGQIPPSAEHKSKIKTKQWLQYRFLKISINTLRVFIRKTLMTEIYLSEVFICKTCINYCRLLKGASVCAVFAFILLPLVARP*
>TRINITY_DN30591_c1_g1_i9.p1 type:internal len:53 gc:universal TRINITY_DN30591_c1_g1_i9:156-1(-)
WVHQALAWTAFSFVHHLQVGSPLLSWQQLKTALTEGFSEVDTEAIPLSTFRT
>TRINITY_DN30591_c1_g1_i9.p2 type:3prime_partial len:50 gc:universal TRINITY_DN30591_c1_g1_i9:9-155(+)
MWTREWLQYPPQKTLLLKQFLTVARITGDFPPANGEQMKKLSMQEPDGP
>TRINITY_DN30591_c1_g2_i1.p1 type:internal len:72 gc:universal TRINITY_DN30591_c1_g2_i1:3-215(+)
FTDSHKILMQMAELIFSQDESRLILWVHQALTGTAYSFFHHLQVGSPLLFWQQFKTAFQERYAEVSLNTLA
>TRINITY_DN30591_c2_g1_i1.p1 type:complete len:53 gc:universal TRINITY_DN30591_c2_g1_i1:231-73(-)
MLISLAMKPLRPHQPVMSLSPVRVHVVHEYRKVCRTYKGVKCKVQTTALKYM*
>TRINITY_DN30591_c2_g1_i2.p1 type:complete len:53 gc:universal TRINITY_DN30591_c2_g1_i2:231-73(-)
MLISLAMKPLRPHQPVMSLSPVRVHVVHEYRKVCRTYKGVKCKVQTTALKYM*
>TRINITY_DN30542_c0_g1_i1.p1 type:complete len:50 gc:universal TRINITY_DN30542_c0_g1_i1:109-258(+)
MRTRKLVFQTGNKRYTENDTRSSCYVRTYSILNVTLHFEKVIYRTIHAA*
>TRINITY_DN30542_c0_g1_i1.p2 type:complete len:46 gc:universal TRINITY_DN30542_c0_g1_i1:68-205(+)
MTELHFPRTKYLMECVLGNWCFKPVIKDTLKMTHAVRVMSELTQS*
>TRINITY_DN30542_c1_g1_i1.p1 type:internal len:105 gc:universal TRINITY_DN30542_c1_g1_i1:2-313(+)
IDTGIYTLKWFFQCFLDRVPFSMTLRLWDIYFLEGEKLLVSMAYNLLKMHRRTIFRIGMARGSPTHCEGKSGGDCWGCRGSGKSSKENIRKCVSWPDGTHQTSA
>TRINITY_DN30555_c0_g1_i1.p1 type:5prime_partial len:59 gc:universal TRINITY_DN30555_c0_g1_i1:193-17(-)
ELLVVLFFWQVGAAILTDCSHYTFLSAIVYKSHNHMTPAAKPENQDLVCGFWLSDNWI*
>TRINITY_DN30568_c0_g1_i1.p1 type:5prime_partial len:59 gc:universal TRINITY_DN30568_c0_g1_i1:324-148(-)
TKSFRTIMKITNSKDKIQPSSHHDYLLVLVYMDANFNDYLLVLVYMNILMIICWYWSI*
>TRINITY_DN30568_c0_g1_i1.p2 type:complete len:42 gc:universal TRINITY_DN30568_c0_g1_i1:151-26(-)
MNILMIICWYLSIWMPILMIICWYLSIWMPILMIICWYWSI*
>TRINITY_DN30590_c0_g1_i3.p1 type:complete len:41 gc:universal TRINITY_DN30590_c0_g1_i3:231-109(-)
MLLVLTSVSHEVVSCQEVSTLILHIHGSHHLVKNVLNQHT*
>TRINITY_DN30597_c0_g1_i2.p1 type:internal len:44 gc:universal TRINITY_DN30597_c0_g1_i2:129-1(-)
RGYVLFQETKGNVRVLEGLACQVYQGKCMEGFDWQSRNKELRT
>TRINITY_DN30597_c0_g1_i2.p2 type:internal len:43 gc:universal TRINITY_DN30597_c0_g1_i2:3-128(+)
SLVLCSYFASQTLPYTFPGILDRLIPLKLLHSLLFPGIVHTP
>TRINITY_DN30574_c0_g2_i1.p1 type:internal len:43 gc:universal TRINITY_DN30574_c0_g2_i1:1-126(+)
FIACINVYCFVKYSCYQAVLYRGCISVLFVLFVSLYGRDTEL
>TRINITY_DN30557_c0_g1_i1.p1 type:complete len:63 gc:universal TRINITY_DN30557_c0_g1_i1:265-77(-)
MQKADFQLLFTIIVRQKLPVVMSCIKCKQPRATICILSADFQSCISVFTELEYLFGVKVSII*
>TRINITY_DN30557_c0_g1_i1.p2 type:complete len:44 gc:universal TRINITY_DN30557_c0_g1_i1:159-290(+)
MQMVALGCLHLMHDITTGSFCLTMIVNNSWKSAFCIVDHCSKP*
>TRINITY_DN30557_c0_g1_i1.p3 type:complete len:43 gc:universal TRINITY_DN30557_c0_g1_i1:275-147(-)
MIHDAEGRLPAVVYNHRKTEAPSCDVMHQMQATESNHLHFIS*
>TRINITY_DN30557_c1_g1_i1.p1 type:5prime_partial len:84 gc:universal TRINITY_DN30557_c1_g1_i1:437-186(-)
SCDVMHQNNQEPVHLQTGNYACGPCRILVIRHHWITKEQDKNFNTNNSPIQHSKRKPYGKNKLSVNYLNIMGMLNKWYLIQTL*
>TRINITY_DN30539_c0_g1_i1.p1 type:internal len:42 gc:universal TRINITY_DN30539_c0_g1_i1:1-123(+)
YILKKGQCCFPIIKGFIDLCRLMKHGLKMPRNVIFRDSKKK
>TRINITY_DN30539_c0_g1_i1.p2 type:internal len:41 gc:universal TRINITY_DN30539_c0_g1_i1:122-3(-)
FFFESLKITFLGIFSPCFISLHKSMNPFMMGKQHWPFFNI
>TRINITY_DN30579_c0_g1_i1.p1 type:internal len:49 gc:universal TRINITY_DN30579_c0_g1_i1:146-3(-)
IKQNINICPEHINQENIKQNINICPEHINQENIKQNINICPEHINQEN
>TRINITY_DN30579_c0_g1_i1.p2 type:internal len:49 gc:universal TRINITY_DN30579_c0_g1_i1:3-146(+)
ILLINVFWTYVYILLYILLINVFRAYVYILLYILLINVFRAYVYILLY
>TRINITY_DN30543_c0_g1_i1.p1 type:complete len:84 gc:universal TRINITY_DN30543_c0_g1_i1:346-95(-)
MSSSLKIWSQLLQGVNAWIHFMFAGVLYSRSGWLSVTRPLRMVTRNLDNYDGSLMYFTAQISNMENVYTLFNQFSLPRSSQCH*
>TRINITY_DN30543_c0_g1_i1.p2 type:complete len:41 gc:universal TRINITY_DN30543_c0_g1_i1:326-204(-)
MVSATARCQCLDTFHVCWGSIFKVRVVISDKTITHGYKKP*
>TRINITY_DN30560_c0_g2_i1.p1 type:3prime_partial len:98 gc:universal TRINITY_DN30560_c0_g2_i1:291-1(-)
MTVVDRWGFPHQITEEDIVTGRVDMSSYYRTPQGYRAIADNRALHSWHSREELPVDITPWRRNEDKILVPTWRCEITDVDEEQGQLNIQDLKRDRLW
>TRINITY_DN30560_c0_g2_i1.p2 type:complete len:90 gc:universal TRINITY_DN30560_c0_g2_i1:148-417(+)
MPAVQCPVISYGSISLWCSVITGHIYSACHNILFCNLMRKAPPINYCHTSYFLTLVTLWSVICMWNVTSPTGLWSHFYQKGDSSQCICL*
>TRINITY_DN30560_c0_g2_i1.p3 type:5prime_partial len:40 gc:universal TRINITY_DN30560_c0_g2_i1:3-122(+)
KVYPFLNPEYLTGLAPHPHLLFHSAKLVPKFYLHFFSTV*
>TRINITY_DN30560_c1_g1_i1.p1 type:internal len:54 gc:universal TRINITY_DN30560_c1_g1_i1:1-159(+)
YEPLPRETKRKSEASWKEIKLKKTEERDNDESLNKITEQKITDAVPKMRSVPW
>TRINITY_DN30560_c1_g1_i1.p2 type:internal len:53 gc:universal TRINITY_DN30560_c1_g1_i1:158-3(-)
QGTLLILGTASVIFCSVILFKLSSLSLSSVFFSFISFHDASDFLFVSRGSGS
>TRINITY_DN30624_c1_g1_i2.p1 type:complete len:46 gc:universal TRINITY_DN30624_c1_g1_i2:123-260(+)
MHYEVSFSSPFISVGISHNVGASNLQNIKLFSFLGFKIHDSLSHF*
>TRINITY_DN30592_c0_g1_i2.p1 type:3prime_partial len:69 gc:universal TRINITY_DN30592_c0_g1_i2:206-3(-)
MFIIMLTQMSLQKMSRSQLTCSRYYGKVKSLKLFSQAITGCLVVEQTCKTVQSHLPVETYPYCSCNEG
>TRINITY_DN30592_c0_g1_i2.p2 type:5prime_partial len:41 gc:universal TRINITY_DN30592_c0_g1_i2:319-197(-)
NECLTFQKMLNPTKDDKKKINKRRKRCIQPYMLHNGSKCL*
>TRINITY_DN30592_c0_g1_i1.p1 type:5prime_partial len:41 gc:universal TRINITY_DN30592_c0_g1_i1:360-238(-)
NECLTFQKMLNPTKDDKKKINKRRKRCIQPYMLHNGSKCL*
>TRINITY_DN30592_c0_g1_i1.p2 type:complete len:40 gc:universal TRINITY_DN30592_c0_g1_i1:247-128(-)
MFIIMLTQMSLQKMSRSQLTCSRYYGKVKSLKLFSQAIT*
>TRINITY_DN30608_c0_g1_i3.p1 type:complete len:242 gc:universal TRINITY_DN30608_c0_g1_i3:251-976(+)
MISAKLKTLLPAVVQGARRLHLTAASQSGLFTHRDTTENNPDTPFEFTVENLKRADAIISIYPDGHKKAAVIPLLDLAQRQHGWLPISAMHKVAQMLQMPRMRVYEVATFYTMFNRSPVGKYHIQTCTTTPCWLRGSDDILNCIKSKLGITQGETTKDGLFTLTEVECLGACVNAPMILINDDFYEDLTVADTEKIIDDLKAGRTPAAGPRSGRFSCEPAGGLTSLTEPPTGPGFGIQEGL*
>TRINITY_DN30608_c0_g1_i3.p2 type:complete len:57 gc:universal TRINITY_DN30608_c0_g1_i3:496-326(-)
MLPLSQVQQRNHCCLLMTIWINANNGISPLQVFNSKFKWSVWIVFSGVTVSKQPAL*
>TRINITY_DN30608_c0_g1_i3.p3 type:complete len:51 gc:universal TRINITY_DN30608_c0_g1_i3:1057-1209(+)
MAVVCQNIIIGTLAVNVKATTVVCDNQDSMGELLFFLSLCCKILYSEVNC*
>TRINITY_DN30608_c0_g1_i3.p4 type:complete len:51 gc:universal TRINITY_DN30608_c0_g1_i3:578-426(-)
MWPLHIPSSVASATSEQPCALQRWGASHAAAEPGPTAESLLPSYDHLDKC*
>TRINITY_DN30608_c0_g1_i3.p5 type:5prime_partial len:50 gc:universal TRINITY_DN30608_c0_g1_i3:2-151(+)
IGINRNIIKIPFHPYFTTMSKINRPPLSLSRLVRQVKKSGRSDKIVVVV*
>TRINITY_DN30608_c0_g1_i4.p1 type:complete len:49 gc:universal TRINITY_DN30608_c0_g1_i4:137-283(+)
MNSWAASFLLADTCQGCYCFTINSQPFSASKQNPAIKSSDRLHTTFLV*
>TRINITY_DN30608_c0_g1_i5.p1 type:complete len:189 gc:universal TRINITY_DN30608_c0_g1_i5:251-817(+)
MISAKLKTLLPAVVQGARRLHLTAASQSGLFTHRDTTENNPDTPFEFTVENLKRADAIISIYPDGHKKAAVIPLLDLAQRQHGWLPISAMHKVAQMLQMPRMRVYEVATFYTMFNRSPVGKYHIQTCTTTPCWLRGSDDILNCIKSKLGITQGETTKDGLFTLTEVECLGACVNAPMILINERSSVFF*
>TRINITY_DN30608_c0_g1_i5.p2 type:complete len:57 gc:universal TRINITY_DN30608_c0_g1_i5:496-326(-)
MLPLSQVQQRNHCCLLMTIWINANNGISPLQVFNSKFKWSVWIVFSGVTVSKQPAL*
>TRINITY_DN30608_c0_g1_i5.p3 type:complete len:51 gc:universal TRINITY_DN30608_c0_g1_i5:578-426(-)
MWPLHIPSSVASATSEQPCALQRWGASHAAAEPGPTAESLLPSYDHLDKC*
>TRINITY_DN30608_c0_g1_i5.p4 type:5prime_partial len:50 gc:universal TRINITY_DN30608_c0_g1_i5:2-151(+)
IGINRNIIKIPFHPYFTTMSKINRPPLSLSRLVRQVKKSGRSDKIVVVV*
>TRINITY_DN30608_c0_g1_i5.p5 type:complete len:49 gc:universal TRINITY_DN30608_c0_g1_i5:909-1055(+)
MNSWAASFLLADTCQGCYCFTINSQPFSASKQNPAIKSSDRLHTTFLV*
>TRINITY_DN30608_c0_g1_i7.p1 type:5prime_partial len:195 gc:universal TRINITY_DN30608_c0_g1_i7:1-585(+)
QEEKDELEEAENDARLRYQRLEEKLSSLEEEKSFLMGLPISAMHKVAQMLQMPRMRVYEVATFYTMFNRSPVGKYHIQTCTTTPCWLRGSDDILNCIKSKLGITQGETTKDGLFTLTEVECLGACVNAPMILINDDFYEDLTVADTEKIIDDLKAGRTPAAGPRSGRFSCEPAGGLTSLTEPPTGPGFGIQEGL*
>TRINITY_DN30608_c0_g1_i7.p2 type:complete len:51 gc:universal TRINITY_DN30608_c0_g1_i7:666-818(+)
MAVVCQNIIIGTLAVNVKATTVVCDNQDSMGELLFFLSLCCKILYSEVNC*
>TRINITY_DN30608_c0_g1_i7.p3 type:complete len:47 gc:universal TRINITY_DN30608_c0_g1_i7:187-47(-)
MWPLHIPSSVASATSEQPCALQRWGAPSESFSPLQEKTVFLLVSGT*
>TRINITY_DN30608_c0_g1_i7.p4 type:3prime_partial len:40 gc:universal TRINITY_DN30608_c0_g1_i7:119-3(-)
MGSPIRKLFSSSREDSFSSSLWYLSLASFSASSSSSFSS
>TRINITY_DN30608_c0_g1_i1.p1 type:complete len:242 gc:universal TRINITY_DN30608_c0_g1_i1:251-976(+)
MISAKLKTLLPAVVQGARRLHLTAASQSGLFTHRDTTENNPDTPFEFTVENLKRADAIISIYPDGHKKAAVIPLLDLAQRQHGWLPISAMHKVAQMLQMPRMRVYEVATFYTMFNRSPVGKYHIQTCTTTPCWLRGSDDILNCIKSKLGITQGETTKDGLFTLTEVECLGACVNAPMILINDDFYEDLTVADTEKIIDDLKAGRTPAAGPRSGRFSCEPAGGLTSLTEPPTGPGFGIQEGL*
>TRINITY_DN30608_c0_g1_i1.p2 type:complete len:57 gc:universal TRINITY_DN30608_c0_g1_i1:496-326(-)
MLPLSQVQQRNHCCLLMTIWINANNGISPLQVFNSKFKWSVWIVFSGVTVSKQPAL*
>TRINITY_DN30608_c0_g1_i1.p3 type:complete len:51 gc:universal TRINITY_DN30608_c0_g1_i1:578-426(-)
MWPLHIPSSVASATSEQPCALQRWGASHAAAEPGPTAESLLPSYDHLDKC*
>TRINITY_DN30608_c0_g1_i1.p4 type:5prime_partial len:50 gc:universal TRINITY_DN30608_c0_g1_i1:2-151(+)
IGINRNIIKIPFHPYFTTMSKINRPPLSLSRLVRQVKKSGRSDKIVVVV*
>TRINITY_DN30608_c0_g1_i1.p5 type:complete len:49 gc:universal TRINITY_DN30608_c0_g1_i1:1057-1203(+)
MAVVCQNIIIGTLAVNVKATTVVCDNQDSMGELLFFFCLSVVKYCTVK*
>TRINITY_DN30608_c0_g1_i8.p1 type:complete len:242 gc:universal TRINITY_DN30608_c0_g1_i8:251-976(+)
MISAKLKTLLPAVVQGARRLHLTAASQSGLFTHRDTTENNPDTPFEFTVENLKRADAIISIYPDGHKKAAVIPLLDLAQRQHGWLPISAMHKVAQMLQMPRMRVYEVATFYTMFNRSPVGKYHIQTCTTTPCWLRGSDDILNCIKSKLGITQGETTKDGLFTLTEVECLGACVNAPMILINDDFYEDLTVADTEKIIDDLKAGRTPAAGPRSGRFSCEPAGGLTSLTEPPTGPGFGIQEGL*
>TRINITY_DN30608_c0_g1_i8.p2 type:complete len:57 gc:universal TRINITY_DN30608_c0_g1_i8:496-326(-)
MLPLSQVQQRNHCCLLMTIWINANNGISPLQVFNSKFKWSVWIVFSGVTVSKQPAL*
>TRINITY_DN30608_c0_g1_i8.p3 type:complete len:51 gc:universal TRINITY_DN30608_c0_g1_i8:578-426(-)
MWPLHIPSSVASATSEQPCALQRWGASHAAAEPGPTAESLLPSYDHLDKC*
>TRINITY_DN30608_c0_g1_i8.p4 type:5prime_partial len:50 gc:universal TRINITY_DN30608_c0_g1_i8:2-151(+)
IGINRNIIKIPFHPYFTTMSKINRPPLSLSRLVRQVKKSGRSDKIVVVV*
>TRINITY_DN30608_c0_g1_i6.p1 type:5prime_partial len:195 gc:universal TRINITY_DN30608_c0_g1_i6:1-585(+)
QEEKDELEEAENDARLRYQRLEEKLSSLEEEKSFLMGLPISAMHKVAQMLQMPRMRVYEVATFYTMFNRSPVGKYHIQTCTTTPCWLRGSDDILNCIKSKLGITQGETTKDGLFTLTEVECLGACVNAPMILINDDFYEDLTVADTEKIIDDLKAGRTPAAGPRSGRFSCEPAGGLTSLTEPPTGPGFGIQEGL*
>TRINITY_DN30608_c0_g1_i6.p2 type:complete len:49 gc:universal TRINITY_DN30608_c0_g1_i6:666-812(+)
MAVVCQNIIIGTLAVNVKATTVVCDNQDSMGELLFFFCLSVVKYCTVK*
>TRINITY_DN30608_c0_g1_i6.p3 type:complete len:47 gc:universal TRINITY_DN30608_c0_g1_i6:187-47(-)
MWPLHIPSSVASATSEQPCALQRWGAPSESFSPLQEKTVFLLVSGT*
>TRINITY_DN30608_c0_g1_i6.p4 type:3prime_partial len:40 gc:universal TRINITY_DN30608_c0_g1_i6:119-3(-)
MGSPIRKLFSSSREDSFSSSLWYLSLASFSASSSSSFSS
>TRINITY_DN30608_c0_g1_i2.p1 type:5prime_partial len:142 gc:universal TRINITY_DN30608_c0_g1_i2:1-426(+)
QEEKDELEEAENDARLRYQRLEEKLSSLEEEKSFLMGLPISAMHKVAQMLQMPRMRVYEVATFYTMFNRSPVGKYHIQTCTTTPCWLRGSDDILNCIKSKLGITQGETTKDGLFTLTEVECLGACVNAPMILINERSSVFF*
>TRINITY_DN30608_c0_g1_i2.p2 type:complete len:49 gc:universal TRINITY_DN30608_c0_g1_i2:518-664(+)
MNSWAASFLLADTCQGCYCFTINSQPFSASKQNPAIKSSDRLHTTFLV*
>TRINITY_DN30608_c0_g1_i2.p3 type:complete len:47 gc:universal TRINITY_DN30608_c0_g1_i2:187-47(-)
MWPLHIPSSVASATSEQPCALQRWGAPSESFSPLQEKTVFLLVSGT*
>TRINITY_DN30608_c0_g1_i2.p4 type:3prime_partial len:40 gc:universal TRINITY_DN30608_c0_g1_i2:119-3(-)
MGSPIRKLFSSSREDSFSSSLWYLSLASFSASSSSSFSS
>TRINITY_DN30608_c0_g2_i1.p1 type:5prime_partial len:76 gc:universal TRINITY_DN30608_c0_g2_i1:479-252(-)
LTIFPTPGPYLTVAMSELTIFPTPGPYLTVAMSELTMFPTPGPYLTVAMSELTIFPTPGPHYIPYSRALFNCSYV*
>TRINITY_DN30608_c0_g2_i1.p2 type:complete len:45 gc:universal TRINITY_DN30608_c0_g2_i1:259-125(-)
MSELTIFPNPGHMYIMSLITFTFYLLSIDKAKTVCFMYSCVRSI*
>TRINITY_DN30608_c0_g2_i3.p1 type:complete len:62 gc:universal TRINITY_DN30608_c0_g2_i3:310-125(-)
MSQLTMFPTPGPYLTVAMSELTIFPNPGHMYIMSLITFTFYLLSIDKAKTVCFMYSCVRSI*
>TRINITY_DN30608_c0_g2_i3.p2 type:complete len:60 gc:universal TRINITY_DN30608_c0_g2_i3:498-319(-)
MPKRCEKLLHFMTRMAWPACVTTVRCNHLYLTVAMSELTIFPTPGPYLTVAMSELTIPI*
>TRINITY_DN30608_c0_g2_i3.p3 type:5prime_partial len:48 gc:universal TRINITY_DN30608_c0_g2_i3:779-636(-)
LTIFPTPGPYLTVAMSELTIFPTPGPYLTVAMSELTMFPTPGPNLWG*
>TRINITY_DN30608_c0_g2_i5.p1 type:5prime_partial len:90 gc:universal TRINITY_DN30608_c0_g2_i5:521-252(-)
LTIFPTPGPYLTVAMSELTIFPTPGPYLTVAMSELTMFPTPGPYLTVAMSELTIFPTPGPYLTVAMSELTIFPTPGLPYSRALFNCSYV*
>TRINITY_DN30608_c0_g2_i5.p2 type:complete len:45 gc:universal TRINITY_DN30608_c0_g2_i5:259-125(-)
MSELTIFPNPGHMYIMSLITFTFYLLSIDKAKTVCFMYSCVRSI*
>TRINITY_DN30608_c0_g2_i4.p1 type:5prime_partial len:144 gc:universal TRINITY_DN30608_c0_g2_i4:556-125(-)
LTIFPTPGPYLTVAMSELTIFPTPGPYLTVAMSELTMFPTPGPYLTVAMSELTIFPTPGPYLTVAMSELTIFPTPGPYLTVAMSQLTMFPTPGPYLTVAMSELTIFPNPGHMYIMSLITFTFYLLSIDKAKTVCFMYSCVRSI*
>TRINITY_DN30608_c0_g5_i1.p1 type:5prime_partial len:63 gc:universal TRINITY_DN30608_c0_g5_i1:3-191(+)
CVSCNPIPKINNTTLLLNISSFFQLYDTNTDLFIISLWFIIVLYITVQFPISTAESSGFSHC*
>TRINITY_DN30608_c1_g1_i2.p1 type:5prime_partial len:86 gc:universal TRINITY_DN30608_c1_g1_i2:402-145(-)
LLSIYKGSNHPPMIKSLSFLCLCFLFSFSLFSSFSLLFGDLLDDLSLGSFNCSFECSFIFFSFFLPSSYLQFLKTYRTEAMKIIL*
>TRINITY_DN30608_c1_g1_i2.p2 type:complete len:50 gc:universal TRINITY_DN30608_c1_g1_i2:227-376(+)
MKEHSKEQLKEPKDKSSSKSPKSKEKEENKEKEKRKHKHKKDKDLIIGG*
>TRINITY_DN30608_c1_g1_i1.p1 type:complete len:175 gc:universal TRINITY_DN30608_c1_g1_i1:227-751(+)
MKEHSKEQLKEPKDKSSSKSPKSKEKEENKEKEKRKHKHKKDKDKEKSKKENKDRREKEKDKVKVRDKDKSKEVSEKKTVVKSEVENVTKEKENVSSLCDSHHDLSPLSPPSPIMSPVHKKESPRTLHQNSAKQNSTTTVTRTPLKALLAELSDQDSIVSPLSSEDELEIPIHP*
>TRINITY_DN30608_c1_g1_i1.p2 type:complete len:88 gc:universal TRINITY_DN30608_c1_g1_i1:535-272(-)
MMRVTQTTNIFFFFGNIFHFTFHYSLLFTNFLTLIFVPDFHFIFLLLSSVFIFLFTFFFIFVLFMFMFSFLLLLILLLLFTLWRFTR*
>TRINITY_DN30607_c0_g1_i1.p1 type:complete len:50 gc:universal TRINITY_DN30607_c0_g1_i1:181-330(+)
MCFSHNSTFALAFTGCVLTFFFLKESWQPWIITVGIQLFCPYIPNGIVS*
>TRINITY_DN30607_c0_g1_i1.p2 type:complete len:41 gc:universal TRINITY_DN30607_c0_g1_i1:225-347(+)
MCPHFFFFERELATLDYYRGYSVILSLHPQWDSIIRILMS*
>TRINITY_DN30615_c0_g1_i1.p1 type:3prime_partial len:81 gc:universal TRINITY_DN30615_c0_g1_i1:74-313(+)
MGKSFEAQKKLLELNLSNNKISTVVNKTFFGLRSLHTLSLRSNYLQVLTERLFGYLSKVEELDLGKNRISSIDPKVFYEL
>TRINITY_DN30615_c0_g1_i2.p1 type:internal len:84 gc:universal TRINITY_DN30615_c0_g1_i2:1-249(+)
SGHEKNCYTVVLACTADGNKLPPLVILKRKTFFGLRSLHTLSLRSNYLQVLTERLFGYLSKVEELDLGKNRISSIDPKVFYEL
>TRINITY_DN30599_c0_g1_i1.p1 type:internal len:173 gc:universal TRINITY_DN30599_c0_g1_i1:1-516(+)
FFLDMNNWNLQDAVCSHFDFESPHRLPMMAFISDVTIGEGESVPPNTGFIKTWRVRNSGDEQWPPGCCLRYTQGFKFTHQDRVLVEDLQPGHQTDISVEMMSPADPGIYQAKWRMSTSTGTFFGEVIWVILTVAEGGTMAVTQQMSHLSELGSPPLQTVQIANPFASPQQPS
>TRINITY_DN30599_c0_g1_i1.p2 type:5prime_partial len:64 gc:universal TRINITY_DN30599_c0_g1_i1:515-324(-)
DGCCGDAKGFAICTVCSGGEPSSLRWDICCVTAIVPPSATVRITQITSPKKVPVDVDILHFAW*
>TRINITY_DN30599_c0_g1_i2.p1 type:5prime_partial len:85 gc:universal TRINITY_DN30599_c0_g1_i2:1-255(+)
FFLDMNNWNLQDAVCSHFDFESPHRLPMMAFISDVTIGEGESVPPNTGFIKTWRVRNSGLVWLEDDEVAESTRQSYVDVSLAGA*
>TRINITY_DN30599_c0_g1_i2.p2 type:5prime_partial len:75 gc:universal TRINITY_DN30599_c0_g1_i2:272-48(-)
CSQPPHHAPARLTSTYDCLVLSATSSSSSQTNPLFRTRHVFINPVLGGTLSPSPMVTSLMKAIIGSRCGDSKSK*
>TRINITY_DN30581_c0_g1_i1.p1 type:complete len:56 gc:universal TRINITY_DN30581_c0_g1_i1:2-169(+)
MHSSRKNVIYTEQNIAALLWNPSLCSSLWIVDLLTYIFMACCTSAMFAANNMCEV*
>TRINITY_DN30581_c0_g1_i1.p2 type:5prime_partial len:48 gc:universal TRINITY_DN30581_c0_g1_i1:171-28(-)
VHTSHMLFAANMAEVQQAMKIYVSKSTIHKELHRLGFHSRAAIFCSV*
>TRINITY_DN30583_c0_g1_i1.p1 type:3prime_partial len:59 gc:universal TRINITY_DN30583_c0_g1_i1:67-240(+)
MFEVCRKIYNRQLNIIVNKLTTKPNNPKKQVKISSKPMPLKNHNELEATYHEPKQSKK
>TRINITY_DN30583_c1_g1_i1.p1 type:internal len:52 gc:universal TRINITY_DN30583_c1_g1_i1:155-3(-)
GGTYMFLLKLPGGTYVFLLELPGGTYMFLLKLPGGTYVFLLELPGGTYMFL
>TRINITY_DN30583_c1_g1_i1.p2 type:internal len:52 gc:universal TRINITY_DN30583_c1_g1_i1:154-2(-)
EELICSSSSYREELMCSSSSCREELICSSSSYREELMCSSSSCREELICSS
>TRINITY_DN30583_c1_g1_i1.p3 type:internal len:52 gc:universal TRINITY_DN30583_c1_g1_i1:153-1(-)
RNLYVPPQATGRNLCVPPRAAGRNLYVPPQATGRNLCVPPRAAGRNLYVPP
>TRINITY_DN30564_c0_g3_i1.p1 type:complete len:60 gc:universal TRINITY_DN30564_c0_g3_i1:94-273(+)
MIIFPCFTNSSCSLFKAIFTVLIYFLFFCHPNCHFNTNFFVSVLLLSAYLYVPVELLSV*
>TRINITY_DN30533_c0_g1_i1.p1 type:complete len:46 gc:universal TRINITY_DN30533_c0_g1_i1:248-111(-)
MIYLHKKSKLYIGTIAAIYTTVCLHDVHYLYHDYTGLCYNPASPG*
>TRINITY_DN30533_c0_g1_i1.p2 type:5prime_partial len:41 gc:universal TRINITY_DN30533_c0_g1_i1:367-245(-)
SLLPLTVVACTIHHRPKQFNDNRVSQYHQYYCNFFVQHSK*
>TRINITY_DN30626_c0_g1_i1.p1 type:complete len:75 gc:universal TRINITY_DN30626_c0_g1_i1:261-37(-)
MLFPIISCDQFVIFKWGCGFDRCVVFVERMSVAIESLYIGILCLSYIVLLANVAILLPVFYVEVTQFFLLSKCR*
>TRINITY_DN30549_c0_g1_i1.p1 type:complete len:49 gc:universal TRINITY_DN30549_c0_g1_i1:297-151(-)
MLIMDGINKTNIVNCTWKNHCQKRKEKPCTKNQTIIANNISLDVCLSS*
>TRINITY_DN30578_c0_g1_i1.p1 type:complete len:60 gc:universal TRINITY_DN30578_c0_g1_i1:92-271(+)
MNSLVISIYKGSYFVLQSCFVSMVNGECCHEETVPFLNTKPTAVQSGPLGTATNQQLSS*
>TRINITY_DN30578_c0_g1_i1.p2 type:complete len:59 gc:universal TRINITY_DN30578_c0_g1_i1:197-21(-)
MEQSLHDSILHLPWKQSKIGEQNNYLYKCLLLENSYHLLVTDLVQIWEESVSGDTEEE*
>TRINITY_DN30578_c0_g1_i1.p3 type:complete len:49 gc:universal TRINITY_DN30578_c0_g1_i1:345-491(+)
MSQALILSQKQSILNMKIYSVLINIYHVVPGSQGKKLFIWTFAVFAVD*
>TRINITY_DN30578_c0_g1_i1.p4 type:5prime_partial len:43 gc:universal TRINITY_DN30578_c0_g1_i1:530-402(-)
LISVSHFKRNTSLLVNCKHSKRPDKKFLALGSRDNMIYIYQN*
>TRINITY_DN30578_c0_g2_i1.p1 type:5prime_partial len:66 gc:universal TRINITY_DN30578_c0_g2_i1:1-198(+)
QETKLEASSPVKSQSQDSDYDKDTVVTGKDEENERRQALEKRLAEEKIRKEAKKIKQAKKKKINL*
>TRINITY_DN30580_c1_g1_i1.p1 type:3prime_partial len:56 gc:universal TRINITY_DN30580_c1_g1_i1:167-331(+)
MLVIQVKAKDLCKDLKKDHDEISEMEAFGTNHCWFEQFKRQSSLQQCLINHFERN
>TRINITY_DN30577_c0_g1_i1.p1 type:3prime_partial len:57 gc:universal TRINITY_DN30577_c0_g1_i1:169-2(-)
MLNQNTKVKHKTFILKQYETGSEENKDTRASFHKSDVAKKTLTQTGPKNNTTRRLS
>TRINITY_DN30577_c0_g1_i1.p2 type:5prime_partial len:46 gc:universal TRINITY_DN30577_c0_g1_i1:422-285(-)
IPVKVAIRVLVLTHIICPSCCKYNENRERECKAVNNKMSGHFFIK*
>TRINITY_DN30577_c0_g1_i1.p3 type:3prime_partial len:40 gc:universal TRINITY_DN30577_c0_g1_i1:117-1(-)
MKLDQRKTRIQEPVFINLMWLRRLSHKQDQRTTQQEGFL
>TRINITY_DN30532_c1_g1_i1.p1 type:5prime_partial len:40 gc:universal TRINITY_DN30532_c1_g1_i1:1-120(+)
FINCCKPFKDNFYSKNFIKRRSQVNNLRTTCILLHRHQY*
>TRINITY_DN30532_c1_g1_i1.p2 type:5prime_partial len:40 gc:universal TRINITY_DN30532_c1_g1_i1:172-53(-)
SRGTLNSSKVDEISIFKVNTGVYEAIYRLSVNYSPDYDV*
>TRINITY_DN30571_c0_g1_i1.p1 type:3prime_partial len:47 gc:universal TRINITY_DN30571_c0_g1_i1:138-1(-)
MLFLIITGKTATGEKQTHTTTGEVIYASVCANNARIQHSRQASVEW
>TRINITY_DN30572_c0_g1_i1.p1 type:internal len:103 gc:universal TRINITY_DN30572_c0_g1_i1:1-306(+)
NFSPCTCCSIFFQLLRLPSNSQCSNRAAQNHSTEPTCQCQLNKNQENQTILTNTIKELQFLRSSSAWKVSSLILLSDLRRFFWASAWRRGSLSSSVSRKRTL
>TRINITY_DN30572_c0_g1_i1.p2 type:3prime_partial len:65 gc:universal TRINITY_DN30572_c0_g1_i1:114-305(+)
MPAKQEPRKPNNPHEYNKRTSVLAVLISLEGQLLDPPLRLAQVLLGVSMAAWLAVQLSLQETHP
>TRINITY_DN30572_c0_g1_i1.p3 type:5prime_partial len:44 gc:universal TRINITY_DN30572_c0_g1_i1:305-174(-)
RVRFLETELDSEPRRHADAQKNLRKSERRIKELTFQADEDRKN*
>TRINITY_DN30572_c1_g1_i1.p1 type:internal len:50 gc:universal TRINITY_DN30572_c1_g1_i1:3-149(+)
GVGERRPCSLRDDGLRRTRRTTNFPTHPQAKTQTSQMNKTYAQATSNSQ
>TRINITY_DN30572_c1_g1_i1.p2 type:internal len:50 gc:universal TRINITY_DN30572_c1_g1_i1:149-3(-)
LTVRSCLGICFIHLAGLSLCLWVCGEVGCTPCSSQSIIAKTARASFSHP
>TRINITY_DN30572_c1_g1_i1.p3 type:3prime_partial len:42 gc:universal TRINITY_DN30572_c1_g1_i1:123-1(-)
MFYSFGWFESLLVGVWGSWLYAVFVAVHHREDCKGVVLPPQ
>TRINITY_DN30611_c0_g1_i3.p1 type:internal len:75 gc:universal TRINITY_DN30611_c0_g1_i3:224-3(-)
PIRFLHVTSRTFPGLPSEQKRFAKIAHLVSEAGSFCKLYMPIIPTLSNFIIILIIHHHINSLVNTIKPIPVIFT
>TRINITY_DN30611_c0_g1_i3.p2 type:3prime_partial len:55 gc:universal TRINITY_DN30611_c0_g1_i3:61-222(+)
MMRMMMKLERVGIIGMYNLQKLPASETRCAILANLFCSEGRPGKVLEVTCKKRI
>TRINITY_DN30611_c0_g1_i3.p3 type:complete len:42 gc:universal TRINITY_DN30611_c0_g1_i3:51-176(+)
MMMNDEDDDEIGESGDNWHVQLAKAPSLRDQMCYLSKPFLF*
>TRINITY_DN30611_c0_g1_i4.p1 type:internal len:190 gc:universal TRINITY_DN30611_c0_g1_i4:567-1(-)
PIRFLHVTSRTFPGLPSEQKRFAKIAHLVSEAGSFCKLYMPVGKLTQEMQVSWTIFPSASTFRFGIISQFWFMYGHGPAPAPIINAPSVKPISFGSSFMSYTFSVLAKGIKYGTPPRSRSRGLPQSPGAAKVKGSLVRSGQSVTWMTTSANIFFRPDSNTVTNWNVISDLSVKLGMVSDLEVIPIEICI
>TRINITY_DN30611_c0_g1_i4.p2 type:internal len:189 gc:universal TRINITY_DN30611_c0_g1_i4:2-565(+)
IQISMGMTSKSDTIPSFTDRSDMTFQLVTVLESGLKKIFADVVIQVTDCPDLTKEPFTLAAPGLCGKPRLLDLGGVPYLIPLAKTEKVYDMKELPKLIGFTDGAFIIGAGAGPWPYINQNCEMMPNLKVDAEGKIVQETCISWVNLPTGMYNLQKLPASETRCAILANLFCSEGRPGKVLEVTCKKRI
>TRINITY_DN30611_c0_g1_i2.p1 type:5prime_partial len:52 gc:universal TRINITY_DN30611_c0_g1_i2:234-79(-)
PIRFLHVTSRTFPGLPSEQKRFAKIAHLVSEAGSFCKLYMPVGKLTQEMQV*
>TRINITY_DN30611_c0_g1_i2.p2 type:3prime_partial len:40 gc:universal TRINITY_DN30611_c0_g1_i2:116-232(+)
MYNLQKLPASETRCAILANLFCSEGRPGKVLEVTCKKRI
>TRINITY_DN30611_c0_g1_i5.p1 type:5prime_partial len:152 gc:universal TRINITY_DN30611_c0_g1_i5:545-90(-)
PIRFLHVTSRTFPGLPSEQKRFAKIAHLVSEAGSFCKLYMPVGKLTQEMQVSWTIFPSASTFRFGIISQFWFMYGHGPAPAPIINAPSVKPISFGSSFMSYTFSVLAKGIKYGTPPRSRSRGLPQSPGAAKVKGSLVRSNYTSLPIIGLTI*
>TRINITY_DN30611_c0_g1_i5.p2 type:3prime_partial len:99 gc:universal TRINITY_DN30611_c0_g1_i5:250-543(+)
MKELPKLIGFTDGAFIIGAGAGPWPYINQNCEMMPNLKVDAEGKIVQETCISWVNLPTGMYNLQKLPASETRCAILANLFCSEGRPGKVLEVTCKKRI
>TRINITY_DN30611_c0_g1_i5.p3 type:complete len:55 gc:universal TRINITY_DN30611_c0_g1_i5:53-217(+)
MSAKCLLKLKIHIRWSGQLWAKMYSLISLKNLSLWLLQDFVANPGFLIWVEFHT*
>TRINITY_DN30611_c0_g1_i5.p4 type:5prime_partial len:42 gc:universal TRINITY_DN30611_c0_g1_i5:1-126(+)
NKLLTIQDQRLKKSFIFHVSKMFIKAENTYQMVRPIMGKDV*
>TRINITY_DN30611_c0_g1_i1.p1 type:5prime_partial len:140 gc:universal TRINITY_DN30611_c0_g1_i1:520-101(-)
WTIFPSASTFRFGIISQFWFMYGHGPAPAPIINAPSVKPISFGSSFMSYTFSVLAKGIKYGTPPRSRSRGLPQSPGAAKVKGSLVRSGQSVTWMTTSANIFFRPDSNTVTNSSRGGQKSFLYSTRSELLSNVAAVISVK*
>TRINITY_DN30611_c0_g1_i1.p2 type:3prime_partial len:137 gc:universal TRINITY_DN30611_c0_g1_i1:114-521(+)
MTAATLDSNSLLVEYRKLFCPPLEELVTVLESGLKKIFADVVIQVTDCPDLTKEPFTLAAPGLCGKPRLLDLGGVPYLIPLAKTEKVYDMKELPKLIGFTDGAFIIGAGAGPWPYINQNCEMMPNLKVDAEGKIVQ
>TRINITY_DN30611_c0_g1_i1.p3 type:5prime_partial len:41 gc:universal TRINITY_DN30611_c0_g1_i1:521-399(-)
LDNLPFSIYLQVWHHLTVLVYVWPRTCPSTNYKCPISKAN*
>TRINITY_DN30611_c1_g1_i2.p1 type:internal len:62 gc:universal TRINITY_DN30611_c1_g1_i2:3-185(+)
SDRSTVCVRDIIHSLSCYSDRSTVCVRDIIHSLSCYSDGSTVCIRDIIHSLSCYSDRSTVC
>TRINITY_DN30620_c0_g1_i2.p1 type:5prime_partial len:60 gc:universal TRINITY_DN30620_c0_g1_i2:188-9(-)
KVLYPADKVTSRRVQHGSFYSTIHIYNGQPHTTTTLHFISPIVLHIITLWVAGGVFEMM*
>TRINITY_DN30620_c0_g1_i2.p2 type:5prime_partial len:58 gc:universal TRINITY_DN30620_c0_g1_i2:187-14(-)
RSSILQTRLLPGESSMALSTLRSTSTTDSPTQPPPCTLSLRLFCTLSHYGWLVESLK*
>TRINITY_DN30620_c0_g1_i2.p3 type:5prime_partial len:57 gc:universal TRINITY_DN30620_c0_g1_i2:189-19(-)
EGPLSCRQGYFQESPAWLFLLYDPHLQRTAPHNHHPALYLSDCSAHYHIMGGWWSL*
>TRINITY_DN30620_c0_g1_i1.p1 type:5prime_partial len:82 gc:universal TRINITY_DN30620_c0_g1_i1:322-77(-)
EGPLSCRQGYFQESPAWLFLLYDPHLQRTAPHNHHPALYLSDCSAHYHIMGGWMGKSQTNCERITFLKIKPIILCSILLFI*
>TRINITY_DN30620_c0_g1_i1.p2 type:5prime_partial len:64 gc:universal TRINITY_DN30620_c0_g1_i1:321-130(-)
KVLYPADKVTSRRVQHGSFYSTIHIYNGQPHTTTTLHFISPIVLHIITLWVAGWGRARLTVKE*
>TRINITY_DN30620_c0_g1_i1.p3 type:5prime_partial len:59 gc:universal TRINITY_DN30620_c0_g1_i1:320-144(-)
RSSILQTRLLPGESSMALSTLRSTSTTDSPTQPPPCTLSLRLFCTLSHYGWLDGEEPD*
>TRINITY_DN30575_c0_g1_i1.p1 type:5prime_partial len:75 gc:universal TRINITY_DN30575_c0_g1_i1:349-125(-)
IPYYYGPITRIWWILIVPSAVRDVAKLHTCLSIYALALTAVHEFWPGTRPVFLSHDLDTLPCQLCPTLVKRYVL*
>TRINITY_DN30575_c0_g1_i1.p2 type:complete len:57 gc:universal TRINITY_DN30575_c0_g1_i1:106-276(+)
MPNYVGFKVHISLPKLDTAGREGCPGHVIRILDAYLARTRERRSVQAHIWTDRYGV*
>TRINITY_DN30625_c0_g1_i1.p1 type:3prime_partial len:45 gc:universal TRINITY_DN30625_c0_g1_i1:134-3(-)
MQVTLALAWTKAPENLGSLKPDNYFEIISAFLFESIRSFHVRDH
>TRINITY_DN30625_c0_g1_i2.p1 type:3prime_partial len:112 gc:universal TRINITY_DN30625_c0_g1_i2:334-2(-)
MIEQVCNQNKNTETKPQDDIDFKGHREPMKTNTKKIYLVDSGLNYNLPFPLLLRPQRGVNLYLTFDFSGRHSDHYMPFKELLQAEEWAKVNNVPFPPIKKEAKKFVKSPNQ
>TRINITY_DN30573_c0_g1_i1.p1 type:5prime_partial len:48 gc:universal TRINITY_DN30573_c0_g1_i1:231-88(-)
ISSILCSVQFLILKIVICHETVKIILIFLLYRWSVHPKNSTAYNNTT*
>TRINITY_DN30603_c0_g1_i1.p1 type:internal len:58 gc:universal TRINITY_DN30603_c0_g1_i1:3-173(+)
FVPSPICQFKTRLCHLGTDSGTYYCIIFEQVHCQIIFPKFKGKGEQAAVDRSFKESG
>TRINITY_DN30563_c0_g2_i1.p1 type:internal len:40 gc:universal TRINITY_DN30563_c0_g2_i1:119-3(-)
CILIRCISECSVMSSGCDSIKIAQCYHCSPLVSNARNIM
>TRINITY_DN30563_c0_g4_i1.p1 type:complete len:72 gc:universal TRINITY_DN30563_c0_g4_i1:245-30(-)
MWLISENSIYSWGLQCLGPTLPDDCMDTGHISNTPPRKPPKYLVEFQRRTFTQNPGFREKHPESKEDLSFS*
>TRINITY_DN30563_c0_g4_i1.p2 type:complete len:47 gc:universal TRINITY_DN30563_c0_g4_i1:154-294(+)
MCPVSMQSSGSVGPKHCSPQEYILFSDISHMATDKGERAGCWFLFT*
>TRINITY_DN30563_c0_g4_i1.p3 type:5prime_partial len:45 gc:universal TRINITY_DN30563_c0_g4_i1:529-395(-)
IHSLVAQQQVTGLVSPSSQKCFTTDQSLHLSAVASFHLYHTRHS*
>TRINITY_DN30563_c0_g4_i2.p1 type:5prime_partial len:45 gc:universal TRINITY_DN30563_c0_g4_i2:230-96(-)
IHSLVAQQQVTGLVSPSSQKCFTTDQSLHLSAVASFHLYHTRHS*
>TRINITY_DN30563_c0_g4_i3.p1 type:complete len:47 gc:universal TRINITY_DN30563_c0_g4_i3:212-352(+)
MCPVSMQSSGSVGPKHCSPQEYILFSDISHMATDKGERAGCWFLFT*
>TRINITY_DN30563_c0_g4_i3.p2 type:5prime_partial len:45 gc:universal TRINITY_DN30563_c0_g4_i3:587-453(-)
IHSLVAQQQVTGLVSPSSQKCFTTDQSLHLSAVASFHLYHTRHS*
>TRINITY_DN30563_c0_g4_i3.p3 type:complete len:45 gc:universal TRINITY_DN30563_c0_g4_i3:303-169(-)
MWLISENSIYSWGLQCLGPTLPDDCMDTGHISNTPPRKPPKYLA*
>TRINITY_DN30563_c0_g5_i2.p1 type:internal len:47 gc:universal TRINITY_DN30563_c0_g5_i2:1-138(+)
VLGRIPEKNIHLVSTWQNSREHSSCQFRIPAKNIQNPDPREDSRTM
>TRINITY_DN30563_c0_g5_i2.p2 type:5prime_partial len:43 gc:universal TRINITY_DN30563_c0_g5_i2:3-131(+)
TWQNSREEYSSCKYLAEFQRTFILPVQNSSKEHPESRSQRRL*
>TRINITY_DN30563_c0_g7_i1.p1 type:complete len:70 gc:universal TRINITY_DN30563_c0_g7_i1:216-7(-)
MYLFRWYLEEQSVSAQCPFSHQAVWILKNAFSKNLYYCLMPDTWLLTNQQSKKDSMSISFLLLHCSFCA*
>TRINITY_DN30563_c1_g1_i1.p1 type:3prime_partial len:50 gc:universal TRINITY_DN30563_c1_g1_i1:148-2(-)
MWLTSDNSIFFFFLFLLCWSTSSWSATCCRGCTTSHWHGCQLLLAFSHQ
>TRINITY_DN30563_c1_g1_i1.p2 type:5prime_partial len:45 gc:universal TRINITY_DN30563_c1_g1_i1:2-136(+)
LMAKGQEKLASMPMGGGAAPAAGGAPAAGAPAEKEEKKEENTVV*
>TRINITY_DN30563_c2_g1_i1.p1 type:internal len:48 gc:universal TRINITY_DN30563_c2_g1_i1:142-2(-)
RIHQSLSWVGSEQSFSQEFILLPDASHVVPDALIKVTGCQFLFYCNN
>TRINITY_DN21819_c0_g1_i3.p1 type:complete len:79 gc:universal TRINITY_DN21819_c0_g1_i3:43-279(+)
MPCNRKCITLDIINFIQRTAVVPLNIVFSSLHTAHISMVMNIFDYTVCVIPCETSQLTMAHIPPIWTKFCTEAQPVYS*
>TRINITY_DN21819_c0_g1_i3.p2 type:complete len:47 gc:universal TRINITY_DN21819_c0_g1_i3:471-611(+)
MTLRMEISLTFDELLSTFGCSRSGQSWGWHRKWFTYCTYQYGYEYP*
>TRINITY_DN21819_c1_g1_i4.p1 type:5prime_partial len:66 gc:universal TRINITY_DN21819_c1_g1_i4:633-436(-)
HYLANSFILCGPLPCPLSAISPSSPSSYSISCSFYISYNIFLMVLSQRYVHFFNSIFPKRFTPMA*
>TRINITY_DN21819_c1_g1_i4.p2 type:complete len:50 gc:universal TRINITY_DN21819_c1_g1_i4:3-152(+)
MVIQFPLCSNNFCDIMCTNRYTKILIDTYRFTGCAKLMDTLVCFFITCS*
>TRINITY_DN21819_c1_g1_i4.p3 type:3prime_partial len:47 gc:universal TRINITY_DN21819_c1_g1_i4:139-2(-)
MKKHTNVSISLAQPVNLYVSISIFVYLFVHIISQKLLEHKGNCMTI
>TRINITY_DN21819_c1_g1_i1.p1 type:complete len:77 gc:universal TRINITY_DN21819_c1_g1_i1:730-500(-)
MINSLTSNSMQHYLANSFILCGPLPCPLSAISPSSPSSYSISCSFYISYNIFLMVLSQRYVHFFNSIFPKRFTPMA*
>TRINITY_DN21819_c1_g1_i1.p2 type:complete len:43 gc:universal TRINITY_DN21819_c1_g1_i1:758-630(-)
MIVNFYKKTHDKLTDLKQYATLSSQFIHLVWSSSLSPFSHLS*
>TRINITY_DN21819_c2_g1_i1.p1 type:5prime_partial len:41 gc:universal TRINITY_DN21819_c2_g1_i1:136-14(-)
TPSSLPTWLAGLQYTGCASVPNFIQTGICEPQSTGSIYME*
>TRINITY_DN21852_c0_g2_i1.p1 type:internal len:245 gc:universal TRINITY_DN21852_c0_g2_i1:2-733(+)
GGGEEEEEEEVQEIQGRYPSWERDITEEVTFRSKIEQAEDILHQERRYIQEKAPFQKFGIKEKENVPSWERRSHRDTLEFPNFKSEQPTQFSAHRVTEPDPGYKSPRRRIIDPGYQSTSLRMTGLSSEYQPPAQTSMDYDPYLDPVRMKYERLRNQAAVPTQNLDKDNTTEPKYPNLNGNVALPHSSITTTATATTNTITTTTTVHTPKPQPLVQEQAQEGSDQFYSDDLTAVSEFHGKRFTFR
>TRINITY_DN21852_c0_g2_i1.p2 type:3prime_partial len:68 gc:universal TRINITY_DN21852_c0_g2_i1:534-734(+)
MEMWRCLIQVLPLLLLLLRILLLRRLQFILRNHSHLFKNKHKKEVINFIRMTLQLLANFTVRDSLSA
>TRINITY_DN21852_c0_g2_i1.p3 type:5prime_partial len:59 gc:universal TRINITY_DN21852_c0_g2_i1:733-557(-)
AESESLTVKFANSCKVIRIKLITSFLCLFLNKWLWFRSMNCSRRSNSIRSSSSSSGNT*
>TRINITY_DN21852_c0_g3_i1.p1 type:complete len:68 gc:universal TRINITY_DN21852_c0_g3_i1:438-235(-)
MQGSQLQIHQSGCCAATAGTLAMPLVCSACMQIHRNFIYRIHQNVTKSRITDLDKQSFESSLPGVMF*
>TRINITY_DN21852_c0_g3_i1.p2 type:complete len:44 gc:universal TRINITY_DN21852_c0_g3_i1:351-482(+)
MLNRPRAWLEYQQWQHSNLTDVSEAVIPAYHHVIPTKDFTEEC*
>TRINITY_DN21852_c0_g3_i2.p1 type:3prime_partial len:42 gc:universal TRINITY_DN21852_c0_g3_i2:125-3(-)
MQGSQLQIHQSGCRAATAGTLAMPWNVSRENHLYWNTVHKL
>TRINITY_DN21852_c0_g3_i3.p1 type:complete len:68 gc:universal TRINITY_DN21852_c0_g3_i3:438-235(-)
MQGSQLQIHQSGCCAATAGTLAMPLVCSACMQIHRNFIYRIHQNVTKSRITDLDKQSFESSLPGVMF*
>TRINITY_DN21852_c0_g3_i3.p2 type:complete len:44 gc:universal TRINITY_DN21852_c0_g3_i3:351-482(+)
MLNRPRAWLEYQQWQHSNLTDVSEAVIPAYHHVIPTKDFTEEC*
>TRINITY_DN21852_c0_g4_i3.p1 type:internal len:280 gc:universal TRINITY_DN21852_c0_g4_i3:839-3(-)
WDVWLKAVMSRQLTTKMHELIAGSEYKFRVKAENPYGISEPSEESAVIFIPDPQRGITDAVDLQNVTSVIKDGVTMNSTLLQEDEPSDLPERPVRRKDVVKGAIKDTDLHTDTKNTFIDTTVSDTSELMLVLLPGYNQGDQEREYDLTSENVSVTERVVEPEESFISGRSESAPNLGQLEKEDEEEVDESFMRNAVSSVDLVGSEQNFDLHMLTLDEVEHGLKMGIRDLMQTTELGGGLVRSPEIMDLTEEFDTVAEEEVVKEEEIESAPSGPVVCPDR
>TRINITY_DN21852_c0_g4_i3.p2 type:5prime_partial len:140 gc:universal TRINITY_DN21852_c0_g4_i3:1-420(+)
PLSGHTTGPLGALSISSSFTTSSSATVSNSSVRSIISGLRTSPPPSSVVCIRSRIPILSPCSTSSNVSMCKSKFCSEPTKSTELTAFLIKDSSTSSSSSFSSCPRFGADSDLPEIKDSSGSTTLSVTLTFSDVRSYSLS*
>TRINITY_DN21852_c0_g4_i3.p3 type:5prime_partial len:58 gc:universal TRINITY_DN21852_c0_g4_i3:2-175(+)
LYPGTPPARLEHSLSLPLLLPPPPQPCQILLLGPLFLDSGQALHQVLWFASDHESPF*
>TRINITY_DN21852_c0_g4_i1.p1 type:internal len:101 gc:universal TRINITY_DN21852_c0_g4_i1:2-301(+)
LYPGTPPARLEHSLSLPLLLPPPPQPCQILLLGPLFLDSGQALHQVLWFASDHCSSGIRVNAAIRRVPKAQTKEGRQVAKRPVTSKTRRGQHPGKSGPSF
>TRINITY_DN21852_c0_g4_i1.p2 type:5prime_partial len:55 gc:universal TRINITY_DN21852_c0_g4_i1:1-165(+)
PLSGHTTGPLGALSISSSFTTSSSATVSNSSVRSIISGLRTSPPPSSVVCIRSL*
>TRINITY_DN21852_c0_g4_i1.p3 type:3prime_partial len:51 gc:universal TRINITY_DN21852_c0_g4_i1:152-3(-)
MQTTELGGGLVRSPEIMDLTEEFDTVAEEEVVKEEEIESAPSGPVVCPDR
>TRINITY_DN21852_c0_g4_i1.p4 type:5prime_partial len:50 gc:universal TRINITY_DN21852_c0_g4_i1:301-152(-)
ERWPALAWVLASPSLGRHWSLGNLPSFFCLCFRDAADRGIDPDAAATVI*
>TRINITY_DN21852_c0_g4_i1.p5 type:5prime_partial len:49 gc:universal TRINITY_DN21852_c0_g4_i1:303-157(-)
RKDGPLLPGCWPLLVLDVTGRLATCRPSFVCAFGTRRIAALTLMPLLQ*
>TRINITY_DN21852_c0_g4_i4.p1 type:5prime_partial len:72 gc:universal TRINITY_DN21852_c0_g4_i4:2-217(+)
LYPGTPPARLEHSLSLPLLLPPPPQPCQILLLGPLFLDSGQALHQVLWFASDQVIMIPRCYRKWASCDLQL*
>TRINITY_DN21852_c0_g4_i4.p2 type:5prime_partial len:68 gc:universal TRINITY_DN21852_c0_g4_i4:1-204(+)
PLSGHTTGPLGALSISSSFTTSSSATVSNSSVRSIISGLRTSPPPSSVVCIRSGYYDTTLLPEVGVL*
>TRINITY_DN21852_c0_g4_i4.p3 type:3prime_partial len:51 gc:universal TRINITY_DN21852_c0_g4_i4:152-3(-)
MQTTELGGGLVRSPEIMDLTEEFDTVAEEEVVKEEEIESAPSGPVVCPDR
>TRINITY_DN21852_c0_g4_i2.p1 type:internal len:112 gc:universal TRINITY_DN21852_c0_g4_i2:333-1(-)
WDVWLKAVMSRQLTTKMHELIAGSEYKFRVKAENPYGISEPSEESAVIFIPDPQRGITDAVDLQNVTSVIKDGVTMNSTLRTPSPRIVWYKDGFEVFHSAKAEVRTEGEFS
>TRINITY_DN21852_c0_g4_i2.p2 type:5prime_partial len:49 gc:universal TRINITY_DN21852_c0_g4_i2:1-147(+)
AELSLRPHLCLGTVKNLEPILIPHDSRRRSSECTVHCYPILYDRGDIL*
>TRINITY_DN21852_c0_g5_i4.p1 type:5prime_partial len:98 gc:universal TRINITY_DN21852_c0_g5_i4:364-71(-)
KKSPGHQFSQPQDSVLIWSTNTYWGLNSEPPEYKVDMLASPLCSDCRHSFTHSVSTVPYNNWAHTDSLCLCHKNTHTKKKCIQANKFSVSPLILFVL*
>TRINITY_DN21852_c0_g5_i4.p2 type:5prime_partial len:72 gc:universal TRINITY_DN21852_c0_g5_i4:1-216(+)
SPFHSWKLSHEAYRATVSTNSIIITKQTKLKERLRICLLVCTFFLCVCFCDRGRESLCVPSCCMGLWILNV*
>TRINITY_DN21852_c0_g5_i1.p1 type:5prime_partial len:72 gc:universal TRINITY_DN21852_c0_g5_i1:1-216(+)
SPFHSWKLSHEAYRATVSTNSIIITKQTKLKERLRICLLVCTFFLCVCFCDRGRESLCVPSCCMGLWILNV*
>TRINITY_DN21852_c0_g5_i1.p2 type:complete len:62 gc:universal TRINITY_DN21852_c0_g5_i1:256-71(-)
MLASPLCSDCRHSFTHSVSTVPYNNWAHTDSLCLCHKNTHTKKKCIQANKFSVSPLILFVL*
>TRINITY_DN21852_c0_g5_i5.p1 type:3prime_partial len:50 gc:universal TRINITY_DN21852_c0_g5_i5:187-333(+)
MSTLYSGGSEFKPQQVLVPQMRTESWDWLKWCPGDFFFFLVSLCHIRNC
>TRINITY_DN21852_c0_g5_i5.p2 type:5prime_partial len:46 gc:universal TRINITY_DN21852_c0_g5_i5:3-140(+)
KGERINGSVVSVHIFRATTVVFSATFVTEAERVCVCPVVVWDCGY*
>TRINITY_DN21852_c0_g5_i5.p3 type:complete len:40 gc:universal TRINITY_DN21852_c0_g5_i5:188-69(-)
MLASPLCSDCRHSFTHSVSTVPYNNWAHTDSLCLCHKSS*
>TRINITY_DN21852_c0_g6_i1.p1 type:complete len:56 gc:universal TRINITY_DN21852_c0_g6_i1:416-249(-)
MYSELPLQLQRNHSPYRCSMTLVLVSSTLLIMLIVCALIKYIFKTTCQKLWKDPY*
>TRINITY_DN21852_c0_g6_i1.p2 type:complete len:40 gc:universal TRINITY_DN21852_c0_g6_i1:224-105(-)
MFHLVNLMLLSLLSPNSLAFTLVSSGLTDHFWLKLASSS*
>TRINITY_DN21852_c0_g7_i1.p1 type:5prime_partial len:65 gc:universal TRINITY_DN21852_c0_g7_i1:1-195(+)
QKSCLFLCFFPSFFLVFHMKLQSLYIQHKLLFNYIHNAPYNDVYIFIFLLLLRQRFLHVTTNSQ*
>TRINITY_DN21852_c0_g7_i1.p2 type:complete len:51 gc:universal TRINITY_DN21852_c0_g7_i1:318-470(+)
MTCRNDILSHFIMPFFILVQKVSQYICIYSLNTVGWYTACVLLWHNPLTH*
>TRINITY_DN21868_c1_g1_i1.p1 type:3prime_partial len:55 gc:universal TRINITY_DN21868_c1_g1_i1:112-273(+)
MDTPCDHGFPLVTAISLMTLILMLPFAHLLHSNNPIYKFHIIVPYTLRNFYLLA
>TRINITY_DN21868_c1_g1_i1.p2 type:5prime_partial len:41 gc:universal TRINITY_DN21868_c1_g1_i1:274-152(-)
RLVSKNSEVYMAQLYETCKWDYWNVTNERRVTLESRSSEI*
>TRINITY_DN21849_c0_g1_i2.p1 type:complete len:71 gc:universal TRINITY_DN21849_c0_g1_i2:183-395(+)
MYLFNRYQTCDLSDHLLMPQFSFRRSRVIFLQFTVKLCWKYRVTIPIVTCYMVSIYIELQIREYDISCNC*
>TRINITY_DN21849_c0_g1_i2.p2 type:complete len:42 gc:universal TRINITY_DN21849_c0_g1_i2:398-273(-)
MLAITTYVIFSDLQFYVYGYHITCYNRNCNSVFPTQFDCKL*
>TRINITY_DN21849_c0_g1_i1.p1 type:complete len:71 gc:universal TRINITY_DN21849_c0_g1_i1:397-609(+)
MYLFNRYQTCDLSDHLLMPQFSFRRSRVIFLQFTVKLCWKYRVTIPIVTCYMVSIYIELQIREYDISCNC*
>TRINITY_DN21849_c0_g1_i1.p2 type:complete len:42 gc:universal TRINITY_DN21849_c0_g1_i1:612-487(-)
MLAITTYVIFSDLQFYVYGYHITCYNRNCNSVFPTQFDCKL*
>TRINITY_DN21863_c0_g1_i1.p1 type:5prime_partial len:51 gc:universal TRINITY_DN21863_c0_g1_i1:190-38(-)
VKPVNFSNSISINSSTDLISVSSLQRSVWIHCLKTMVSLVSKISNGNSKT*
>TRINITY_DN21863_c0_g1_i1.p2 type:5prime_partial len:42 gc:universal TRINITY_DN21863_c0_g1_i1:1-126(+)
FMFVLTGQHCLCFMSYYCHWKFWKPKKPLFSNSGSTLIVED*
>TRINITY_DN21863_c2_g1_i1.p1 type:5prime_partial len:40 gc:universal TRINITY_DN21863_c2_g1_i1:3-122(+)
RCCSKLPLAQYSSCIAPVHNYKNGSKLKSMSMCFMSDWL*
>TRINITY_DN21848_c0_g1_i1.p1 type:complete len:62 gc:universal TRINITY_DN21848_c0_g1_i1:224-409(+)
MFICTSFVHIINKSLNSALVLNICHLMSIYCKVETNTTDLFTLKIMNKIDYVVGRRKLQLV*
>TRINITY_DN21848_c0_g1_i1.p2 type:5prime_partial len:46 gc:universal TRINITY_DN21848_c0_g1_i1:1-138(+)
HFSLVSFSYILFHFICLHLYWVFPFGLAVSLLIYIIFFFIQLQGN*
>TRINITY_DN21848_c0_g1_i1.p3 type:5prime_partial len:44 gc:universal TRINITY_DN21848_c0_g1_i1:3-134(+)
FFTCIFQLYIVSLYLSPFILGLPIWVGCLIINIHNFLFYTAAR*
>TRINITY_DN21848_c0_g1_i1.p4 type:5prime_partial len:44 gc:universal TRINITY_DN21848_c0_g1_i1:472-341(-)
SPLSLFSSCQDFHFPSTFITSLDKLEFSSSNHIIYFIHYFQCE*
>TRINITY_DN21848_c0_g2_i1.p1 type:complete len:71 gc:universal TRINITY_DN21848_c0_g2_i1:20-232(+)
MICRTTSPNSVPASPPSHCRHCLPGCTVVYSNWRSPFLYSCKVINSCVDKLRHQWARVICYIDRSVIWVS*
>TRINITY_DN21848_c0_g2_i1.p2 type:complete len:66 gc:universal TRINITY_DN21848_c0_g2_i1:229-426(+)
MTGYVHLYFFCTHHFGSLFFWFVYRNFIFNFVCFVIMIEFNFLVRYRELCFWKFILLVCVQEFYF*
>TRINITY_DN21848_c0_g2_i1.p3 type:5prime_partial len:51 gc:universal TRINITY_DN21848_c0_g2_i1:1-153(+)
SNPDTLDDLQNNISQLCASIPSITLQALSSRMHGCVFKLAVAISIQLQGN*
>TRINITY_DN21848_c0_g2_i1.p4 type:3prime_partial len:43 gc:universal TRINITY_DN21848_c0_g2_i1:128-3(-)
MATASLNTQPCILEDSACNVMEGMLAQSWEMLFCKSSKVSGL
>TRINITY_DN21848_c0_g3_i1.p1 type:5prime_partial len:46 gc:universal TRINITY_DN21848_c0_g3_i1:1-138(+)
SNPDTLDDLQNNISQLCASIPSITLQALSSRMHSCVFIFLFSVHN*
>TRINITY_DN21848_c0_g3_i1.p2 type:complete len:43 gc:universal TRINITY_DN21848_c0_g3_i1:20-148(+)
MICRTTSPNSVPASPPSHCRHCLPGCTVVYSFFFSQFIINSP*
>TRINITY_DN21848_c0_g3_i1.p3 type:5prime_partial len:42 gc:universal TRINITY_DN21848_c0_g3_i1:370-245(-)
SYSEAALTSASLVPFLSYFLSCKCVFLISISSFKFVTGFPC*
>TRINITY_DN21902_c0_g1_i2.p1 type:3prime_partial len:48 gc:universal TRINITY_DN21902_c0_g1_i2:66-206(+)
MKMCNNISCERSKLNKHASSLQPYEIYMSSCQDKINGTNYMHLQKKK
>TRINITY_DN21902_c0_g1_i1.p1 type:3prime_partial len:48 gc:universal TRINITY_DN21902_c0_g1_i1:154-294(+)
MKTCNNISCERSKLNKHASSLQPYEIYMSSCQDKINGTNYMHLQKKK
>TRINITY_DN21902_c0_g1_i1.p2 type:3prime_partial len:42 gc:universal TRINITY_DN21902_c0_g1_i1:123-1(-)
MIWWGGVGERSNTCRELLSYFCILLIIHLLNIHFVYNNFFQ
>TRINITY_DN21877_c0_g4_i2.p1 type:complete len:47 gc:universal TRINITY_DN21877_c0_g4_i2:227-87(-)
MTKTSLNCMGQQTESEPEKVTDECYYLVYSFVLTGNMDIFSRLQED*
>TRINITY_DN21877_c0_g4_i3.p1 type:complete len:47 gc:universal TRINITY_DN21877_c0_g4_i3:311-171(-)
MTKTSLNCMGQQTESEPEKVTDECYYLVYSFVLTGNMDIFSRLQED*
>TRINITY_DN21877_c0_g4_i3.p2 type:complete len:40 gc:universal TRINITY_DN21877_c0_g4_i3:144-25(-)
MLRISYLDKIINENVLKKVEAEREILQIYRKKKNYILWI*
>TRINITY_DN21877_c0_g4_i1.p1 type:internal len:68 gc:universal TRINITY_DN21877_c0_g4_i1:2-202(+)
IISTSDVVHCPTKCPCFQLVQSCRPNNNIHQSLFQVQTQSAVPCSSVMSLSFLFLISLSHAIPFLNF
>TRINITY_DN21877_c0_g4_i1.p2 type:complete len:41 gc:universal TRINITY_DN21877_c0_g4_i1:155-33(-)
MTKTSLNCMGQQTESEPEKVTDECYYLVYSFVLTGNMDIL*
>TRINITY_DN21877_c0_g4_i5.p1 type:complete len:46 gc:universal TRINITY_DN21877_c0_g4_i5:162-25(-)
MWCYCRMLRISYLDKIINENVLKKVEAEREILQIYRKKKNYILWI*
>TRINITY_DN21877_c0_g1_i2.p1 type:3prime_partial len:65 gc:universal TRINITY_DN21877_c0_g1_i2:194-3(-)
MLYVHLLRTVIINFIFSRSVTDRKNNPFKISNSSLVICHFAYYLNAICSSFENSDHHNTDVFCI
>TRINITY_DN21877_c0_g1_i2.p2 type:complete len:50 gc:universal TRINITY_DN21877_c0_g1_i2:211-360(+)
MTNHQRGVRYFKRIILSISYTSGKNEIRLCHNLFLPVFVFILTFIVSHA*
>TRINITY_DN21877_c0_g1_i3.p1 type:3prime_partial len:65 gc:universal TRINITY_DN21877_c0_g1_i3:194-3(-)
MLYVHLLRTVIINFIFSRSVTDRKNNPFKISNSSLVICHFAYYLNAICSSFENSDHHNTDVFCI
>TRINITY_DN21877_c0_g1_i3.p2 type:5prime_partial len:61 gc:universal TRINITY_DN21877_c0_g1_i3:312-130(-)
CLLIEMIKYFIPESVTDRKDNPFKISNSYLMICHFAYYLNAICSSFENSDHKFHFFQKCN*
>TRINITY_DN21877_c0_g6_i1.p1 type:internal len:46 gc:universal TRINITY_DN21877_c0_g6_i1:137-3(-)
LYGLETWTMIANTRRLDASEMWCYHRMLRISYLDKITNENVLKLV
>TRINITY_DN21877_c1_g1_i1.p1 type:5prime_partial len:45 gc:universal TRINITY_DN21877_c1_g1_i1:3-137(+)
LSVTLYGLETWTVSADTGRRPEALKKWLLHECKHEEGSTNAVGN*
>TRINITY_DN21877_c2_g1_i1.p1 type:5prime_partial len:53 gc:universal TRINITY_DN21877_c2_g1_i1:2-160(+)
KRDLNLNLKKWLIRCYVWSVGLYGSKTWTLSADTRTRLRSLRNVALSQNAED*
>TRINITY_DN21877_c3_g1_i1.p1 type:complete len:56 gc:universal TRINITY_DN21877_c3_g1_i1:59-226(+)
MFLIYIKLQPKQHFFRFRFIYFLNNSPVQMNVTLAITILSLISFLHFTLQLILHP*
>TRINITY_DN21845_c0_g1_i2.p1 type:complete len:51 gc:universal TRINITY_DN21845_c0_g1_i2:102-254(+)
MDQVIYPGKVTSANCFRIGNIGHLFPEDMRHLLSCIEKVLNEMDIPIPVS*
>TRINITY_DN21845_c0_g1_i2.p2 type:complete len:50 gc:universal TRINITY_DN21845_c0_g1_i2:265-116(-)
MKHFYDTGMGISISLRTFSIQDKRWRMSSGNKWPMFPMRKQFALVTFPG*
>TRINITY_DN21845_c0_g1_i2.p3 type:5prime_partial len:48 gc:universal TRINITY_DN21845_c0_g1_i2:542-399(-)
ATVICLLVKLNTVPSYLAIAVFRGGWVPGDGKNVWGLELIGYVCGRA*
>TRINITY_DN21845_c0_g1_i3.p1 type:5prime_partial len:60 gc:universal TRINITY_DN21845_c0_g1_i3:921-742(-)
FFFFTVVTNHNPSYLFIFNSALLFDSSLPSLILLYIQAYTQNATSLHFYFTLVFSMDGL*
>TRINITY_DN21845_c0_g1_i3.p2 type:complete len:58 gc:universal TRINITY_DN21845_c0_g1_i3:517-344(-)
MMYLTDHILCDSLIYSVLSLSFSPSPHLHIHTFYLITAIMNNSSKCKISSQSGFKVY*
>TRINITY_DN21845_c0_g1_i3.p3 type:5prime_partial len:53 gc:universal TRINITY_DN21845_c0_g1_i3:923-765(-)
LFFFSLLSQIIIPLIYLFLTQHYFLTLHCHHLFFYTFKHIHKMQHLCIFILL*
>TRINITY_DN21845_c0_g1_i3.p4 type:complete len:51 gc:universal TRINITY_DN21845_c0_g1_i3:102-254(+)
MDQVIYPGKVTSANCFRIGNIGHLFPEDMRHLLSCIEKVLNEMDIPIPVS*
>TRINITY_DN21845_c0_g1_i3.p5 type:complete len:50 gc:universal TRINITY_DN21845_c0_g1_i3:265-116(-)
MKHFYDTGMGISISLRTFSIQDKRWRMSSGNKWPMFPMRKQFALVTFPG*
>TRINITY_DN21845_c0_g1_i3.p6 type:complete len:45 gc:universal TRINITY_DN21845_c0_g1_i3:497-631(+)
MISKVHHIVYFTSRSGIRRNVGDFVLWIIPLLFLVLGCKPCSQK*
>TRINITY_DN21845_c0_g1_i4.p1 type:5prime_partial len:60 gc:universal TRINITY_DN21845_c0_g1_i4:264-85(-)
FFFFTVVTNHNPSYLFIFNSALLFDSSLPSLILLYIQAYTQNATSLHFYFTLVFSMDGL*
>TRINITY_DN21845_c0_g1_i4.p2 type:5prime_partial len:53 gc:universal TRINITY_DN21845_c0_g1_i4:266-108(-)
LFFFSLLSQIIIPLIYLFLTQHYFLTLHCHHLFFYTFKHIHKMQHLCIFILL*
>TRINITY_DN21816_c0_g1_i1.p1 type:5prime_partial len:45 gc:universal TRINITY_DN21816_c0_g1_i1:241-107(-)
QSSFYFSILKYVRTFYFLHMTSCQRSAVRDMKSSLTCNNIYSSC*
>TRINITY_DN21906_c0_g2_i2.p1 type:internal len:57 gc:universal TRINITY_DN21906_c0_g2_i2:170-3(-)
KSQLLNECVQQKELEELTKLVKEQAATLINLNTLALSGLDLLWLTIFTASTNTVFR
>TRINITY_DN21906_c0_g2_i2.p2 type:5prime_partial len:55 gc:universal TRINITY_DN21906_c0_g2_i2:1-165(+)
DLKTVLVDAVKIVSHNKSRPLNARVFKLINVAACSFTSLVSSSNSFCCTHSFRS*
>TRINITY_DN21906_c0_g2_i1.p1 type:5prime_partial len:46 gc:universal TRINITY_DN21906_c0_g2_i1:161-24(-)
KSQLLNECVQQKELEELTKLVKEQAATLVCIERQNDHPYRAAVLW*
>TRINITY_DN21906_c1_g1_i2.p1 type:internal len:65 gc:universal TRINITY_DN21906_c1_g1_i2:193-2(-)
KLTVVDFRFSPYVFIFRGQLLGSRGARGYITYIYVKRGPHTPNCLPQDSTAALFHRHISHHLVH
>TRINITY_DN21906_c1_g1_i2.p2 type:3prime_partial len:62 gc:universal TRINITY_DN21906_c1_g1_i2:11-193(+)
MVTDVSMEEGSSAVLGQAVGGMWAPFDINVGNVSSCPSASQQLSSKYKDIGTKPKVHNSQL
>TRINITY_DN21906_c1_g1_i2.p3 type:complete len:51 gc:universal TRINITY_DN21906_c1_g1_i2:159-7(-)
MSLYLEDSCWEAEGQEDTLPTFMSKGAHIPPTACPKTALLPSSIDTSVTI*
>TRINITY_DN21906_c1_g1_i3.p1 type:internal len:68 gc:universal TRINITY_DN21906_c1_g1_i3:3-203(+)
HSDIHSMETNMSMDDGSNAPMGQAVGGMWAPFDINVGNVSSCPSASQQLSSKYKDIGTKPKVHNSQL
>TRINITY_DN21906_c1_g1_i3.p2 type:5prime_partial len:62 gc:universal TRINITY_DN21906_c1_g1_i3:203-18(-)
KLTVVDFRFSPYVFIFRGQLLGSRGARGYITYIYVKRGPHTPNCLPHGSIAPVIHGHVSFH*
>TRINITY_DN21906_c1_g1_i3.p3 type:complete len:56 gc:universal TRINITY_DN21906_c1_g1_i3:169-2(-)
MSLYLEDSCWEAEGQEDTLPTFMSKGAHIPPTACPMGALLPSSMDMLVSIEWISE*
>TRINITY_DN21906_c1_g1_i1.p1 type:5prime_partial len:40 gc:universal TRINITY_DN21906_c1_g1_i1:206-87(-)
KLTVVDFRFSPYVFIFRGQLLGSRGARGYITYIYMTSPI*
>TRINITY_DN21906_c1_g3_i1.p1 type:5prime_partial len:70 gc:universal TRINITY_DN21906_c1_g3_i1:2-211(+)
NCRPSKNIKIPTCVYGRRKQCSLGAGSWGYVGPFCLLPLLMKLQSSQLHIQSFSGDKGSRPFKEWLLDV*
>TRINITY_DN21906_c1_g3_i1.p2 type:5prime_partial len:57 gc:universal TRINITY_DN21906_c1_g3_i1:1-171(+)
QLPPQQKYQNSNLCIWKKEAMLPWGRQLGVCGPLLFITFINEIAVQSTPYPVFLRR*
>TRINITY_DN21906_c1_g3_i1.p3 type:3prime_partial len:53 gc:universal TRINITY_DN21906_c1_g3_i1:204-359(+)
MYNGLKWFSVKPSCILSFGPIRLLWELLFFFLFHHFQVTWLTLSSVPHLAQQ
>TRINITY_DN21906_c1_g3_i1.p4 type:3prime_partial len:47 gc:universal TRINITY_DN21906_c1_g3_i1:221-358(+)
MVFSQAELHLILWAHQALMGTAFLFSFSSFPGDMAHLVLCAPFGTA
>TRINITY_DN21906_c1_g3_i1.p5 type:5prime_partial len:40 gc:universal TRINITY_DN21906_c1_g3_i1:3-122(+)
TAAPAKISKFQPVYMEEGSNAPLGQAVGGMWAPFVYYLY*
>TRINITY_DN21906_c1_g4_i1.p1 type:3prime_partial len:45 gc:universal TRINITY_DN21906_c1_g4_i1:2-133(+)
MLLGVALVFCHIYLVFNTQQLMCQWKKGAVFPRCRQLGVCGPLL
>TRINITY_DN21906_c1_g5_i2.p1 type:internal len:81 gc:universal TRINITY_DN21906_c1_g5_i2:240-1(-)
IRSVVLLMELHASHFHIQHFWEDTGSRPFKEWLLDVQRTKLVFSQDESCLILWVHQALMGTAFLIFSPSPGFSASVWTPR
>TRINITY_DN21906_c1_g5_i3.p1 type:internal len:45 gc:universal TRINITY_DN21906_c1_g5_i3:133-2(-)
PFSGDNGFRPFKEWLLDVQRAKLVFSQDEAHLILWAHQALAGTT
>TRINITY_DN21906_c2_g2_i1.p1 type:internal len:43 gc:universal TRINITY_DN21906_c2_g2_i1:2-127(+)
VQTVLEADLRTFGLVPTSLEIDDIWFEAVGQEVILPVFKWFL
>TRINITY_DN21906_c2_g2_i1.p2 type:internal len:43 gc:universal TRINITY_DN21906_c2_g2_i1:126-1(-)
RNHLNTGNITSCPTASNQMSSISRDVGTKPKVLKSASKTVCT
>TRINITY_DN21906_c4_g1_i1.p1 type:5prime_partial len:44 gc:universal TRINITY_DN21906_c4_g1_i1:2-133(+)
SLEWNLLTISPTDYISFGWSNFLLNKFSRHFVKRSLLINLYMG*
>TRINITY_DN21906_c9_g1_i1.p1 type:5prime_partial len:47 gc:universal TRINITY_DN21906_c9_g1_i1:1-141(+)
TVARTEGTFNLQTVKERKSHPCKSLMGPKDETWLIWTKKQFIPLYI*
>TRINITY_DN21906_c9_g1_i1.p2 type:3prime_partial len:46 gc:universal TRINITY_DN21906_c9_g1_i1:137-3(-)
MYNGMNCFLVQMSHVSSFGPMRLLQGWLFLSFTVCKLKVPSVLAT
>TRINITY_DN21831_c0_g1_i1.p1 type:3prime_partial len:44 gc:universal TRINITY_DN21831_c0_g1_i1:130-2(-)
MPFGQYECLCMPFGMVNAGATMMHAMQHLLRGIKGVEFYIDDI
>TRINITY_DN21831_c0_g2_i5.p1 type:5prime_partial len:87 gc:universal TRINITY_DN21831_c0_g2_i5:395-135(-)
LFDMVNVEATLTHTMQHIFRGIEGVEFYIDDILPHTQTWEEHLTVLRQMLECLQEAGFTVCPSKCEIGSELFGLQSRKGMHRYVRR*
>TRINITY_DN21831_c0_g2_i5.p2 type:3prime_partial len:50 gc:universal TRINITY_DN21831_c0_g2_i5:148-2(-)
MSEDNLRKIEEVPRPATKKQVRSCLRTTRYYRSFMQNYYMIAVPLSDLL
>TRINITY_DN21831_c0_g2_i1.p1 type:5prime_partial len:67 gc:universal TRINITY_DN21831_c0_g2_i1:335-135(-)
GVEGVEFYTDDIFIHTQTWEEHLTVLRQMLECLQEAGFTVCPSKCEIGSELFGLQSRKGMHRYVRR*
>TRINITY_DN21831_c0_g2_i1.p2 type:3prime_partial len:50 gc:universal TRINITY_DN21831_c0_g2_i1:148-2(-)
MSEDNLRKIEEVPRPATKKQVRSCLRTTRYYRSFMQNYYMIAVPLSDLL
>TRINITY_DN21831_c0_g2_i6.p1 type:3prime_partial len:50 gc:universal TRINITY_DN21831_c0_g2_i6:148-2(-)
MSEDNLRKIEEVPRPATKKQVRSCLRTTRYYRSFMQNYYMIAVPLSDLL
>TRINITY_DN21831_c0_g2_i2.p1 type:internal len:80 gc:universal TRINITY_DN21831_c0_g2_i2:239-3(-)
LFDMVNVEATLTHTMQHIFRGIEGVEFYIDDILPHTQTWEEHLTVLRQMLECLQEAGFIVHPSECEIGSNQVEVLGHKV
>TRINITY_DN21831_c0_g3_i1.p1 type:internal len:49 gc:universal TRINITY_DN21831_c0_g3_i1:3-146(+)
KRWDINFPVFLPIQFALDFLSVTSLTMEQLAWNNSSQIIYIILSFLRM
>TRINITY_DN21831_c0_g3_i3.p1 type:5prime_partial len:52 gc:universal TRINITY_DN21831_c0_g3_i3:3-158(+)
YASYVRLAKRCDPDFPSITSLTMEQLAWNNSAQTIYTALSSLSMISIVSWL*
>TRINITY_DN21831_c0_g3_i3.p2 type:3prime_partial len:42 gc:universal TRINITY_DN21831_c0_g3_i3:123-1(-)
MTGQYRLFVQNYSMLAAPLSDLLWKGSPDHIVWQGVHNLHN
>TRINITY_DN21831_c0_g3_i2.p1 type:internal len:62 gc:universal TRINITY_DN21831_c0_g3_i2:3-185(+)
YASYVRLAKRCDPDFPSITSLTMEQLAWNNSIQMAYTCRQLNNYSNMDSLNARYLLERSMH
>TRINITY_DN21831_c0_g4_i1.p1 type:3prime_partial len:58 gc:universal TRINITY_DN21831_c0_g4_i1:171-1(-)
MTGHYRLFVQNYYTLAAPLSDLLWKGIPECIVWEGVQEHAIKGSVALSGLLKLTDLK
>TRINITY_DN21831_c0_g4_i1.p2 type:5prime_partial len:45 gc:universal TRINITY_DN21831_c0_g4_i1:2-136(+)
FKSVSFKRPDKATLPLIACSCTPSHTMHSGIPFHNKSDNGAANV*
>TRINITY_DN21831_c1_g1_i1.p1 type:5prime_partial len:49 gc:universal TRINITY_DN21831_c1_g1_i1:243-97(-)
RLLTGGKIYSMPSKCEVGSDQVEYLGHKVGRGCMSMLKTQFEKDQRGT*
>TRINITY_DN21831_c8_g1_i1.p1 type:internal len:53 gc:universal TRINITY_DN21831_c8_g1_i1:1-156(+)
QVLECLQKAGFYRVRSSRILGSQGATIIYPMQQILKDIVGVEFCTDDILIHT
>TRINITY_DN21831_c11_g1_i1.p1 type:internal len:41 gc:universal TRINITY_DN21831_c11_g1_i1:2-121(+)
ISILTHVSVPFIVLPKFDYEVIYHHYKILLPLCHCVSAAL
>TRINITY_DN21831_c13_g1_i1.p1 type:internal len:42 gc:universal TRINITY_DN21831_c13_g1_i1:3-125(+)
CWHMPFGVVNVGGRITRAMEHLLRGTDGVEFYTGDILIHTQ
>TRINITY_DN21897_c0_g1_i1.p1 type:internal len:117 gc:universal TRINITY_DN21897_c0_g1_i1:1-348(+)
GKTSPLDPSLTIIVDLLKGIFLVTTTGKTLDKFLCCFMICRPTLFRHTEHMDTIPLLKSAQPPITVGTIFLPPEVLMEFPSLSQQISTIVVIQLMKHGSLLLFHCKCPVHLILIDS
>TRINITY_DN21897_c0_g1_i1.p2 type:5prime_partial len:57 gc:universal TRINITY_DN21897_c0_g1_i1:3-173(+)
EDISIGPQSHYHCRLAEGYIFGHYHWQNAGQISLLLHDLQTDSLQTYGAYGYHTSS*
>TRINITY_DN21897_c0_g1_i1.p3 type:5prime_partial len:57 gc:universal TRINITY_DN21897_c0_g1_i1:350-180(-)
TLSIRIKCTGHLQWNNNRLPCFISWITTMVLICCERLGNSISTSGGRKIVPTVMGG*
>TRINITY_DN21897_c0_g1_i1.p4 type:3prime_partial len:54 gc:universal TRINITY_DN21897_c0_g1_i1:161-3(-)
MVSICSVCLKRVGLQIMKQQRNLSSVLPVVVTKNIPFSKSTMIVRLGSNGDVF
>TRINITY_DN21897_c0_g1_i1.p5 type:3prime_partial len:51 gc:universal TRINITY_DN21897_c0_g1_i1:150-1(-)
MLRMSEESRSADHEAAEKFVQRFASGSDQKYTLQQVYNDSETGVQWRCLP
>TRINITY_DN21890_c0_g1_i1.p1 type:internal len:46 gc:universal TRINITY_DN21890_c0_g1_i1:1-135(+)
FLENSPKIHKFSTFCCTKVIQGFNMPSPSMQIYMVCFVVCSVQSC
>TRINITY_DN21890_c0_g1_i1.p2 type:internal len:46 gc:universal TRINITY_DN21890_c0_g1_i1:2-136(+)
FLRIRQKSTSFPLFVVQKLFRALTCLLHLCKYIWFVLLFVVFKVV
>TRINITY_DN21890_c0_g1_i1.p3 type:internal len:46 gc:universal TRINITY_DN21890_c0_g1_i1:135-1(-)
TTLNTTNNKTNHIYLHRWRRHVKALNNFCTTKSGKLVDFWRILKK
>TRINITY_DN21886_c0_g1_i2.p1 type:complete len:79 gc:universal TRINITY_DN21886_c0_g1_i2:313-77(-)
MFSSCIITSMNSYKVIVTCLPCKELSCLAKLVNNIHDYQCPVRTGYLEEEEVEEEHPLGSIERNFVFSHWSHCYIKML*
>TRINITY_DN21886_c0_g1_i2.p2 type:complete len:41 gc:universal TRINITY_DN21886_c0_g1_i2:435-313(-)
MCIISIFPLILYWIYMLNLHISLYGHISRMVYEINCTVVC*
>TRINITY_DN21886_c0_g2_i1.p1 type:5prime_partial len:62 gc:universal TRINITY_DN21886_c0_g2_i1:2-187(+)
CLYLVTGVCEGWKTPLQLDLQVLRRRVIFEGIFQGKHQNNCQYIYHLHFLFRSITLFSCYV*
>TRINITY_DN21886_c0_g2_i1.p2 type:complete len:40 gc:universal TRINITY_DN21886_c0_g2_i1:180-299(+)
MYSNYIVLLSARTVLMPHEGYLINCTQYTFFSILQYVTW*
>TRINITY_DN21886_c0_g3_i1.p1 type:3prime_partial len:50 gc:universal TRINITY_DN21886_c0_g3_i1:174-320(+)
MLYLTWESKRRVQKTQFTIIFIGVNITFFPQHFLGLRGIPRRYSDYPDS
>TRINITY_DN21886_c0_g3_i1.p2 type:complete len:45 gc:universal TRINITY_DN21886_c0_g3_i1:189-55(-)
MSGTTFNTADFTARSGVHWIFWHIRLDLFSPEVQALTYTLRISQ*
>TRINITY_DN21834_c0_g1_i4.p1 type:complete len:40 gc:universal TRINITY_DN21834_c0_g1_i4:112-231(+)
MDILYPHTHTHLLNYFVFTFYWREHAKINWLMIVLLVKR*
>TRINITY_DN21834_c0_g1_i6.p1 type:complete len:69 gc:universal TRINITY_DN21834_c0_g1_i6:457-663(+)
MLENIALFIVCLYYNQSFVKCNTLINVKMTICNCRVSFKSCKRLPDVISIMKMMKYIFDYEAEAFRDH*
>TRINITY_DN21834_c0_g1_i6.p2 type:complete len:67 gc:universal TRINITY_DN21834_c0_g1_i6:660-460(-)
MVPESFSFIVKDVLHHFHYTDNIRKPFTRLERDSAIAYSHLNIDQSIAFDKALVIIKTHNKKCNIF*
>TRINITY_DN21834_c0_g1_i6.p3 type:5prime_partial len:47 gc:universal TRINITY_DN21834_c0_g1_i6:890-750(-)
NFNTSRHTKKNYAFDFYYFFHFIHINSHHFTGVSALSFFIFFHPSR*
>TRINITY_DN21834_c0_g1_i6.p4 type:complete len:44 gc:universal TRINITY_DN21834_c0_g1_i6:626-495(-)
MYFIIFIILITSGSLLQDLKETLQLHIVILTLIKVLHLTKLWL*
>TRINITY_DN21834_c0_g1_i6.p5 type:complete len:40 gc:universal TRINITY_DN21834_c0_g1_i6:112-231(+)
MDILYPHTHTHLLNYFVFTFYWREHAKINWLMIVLLVKR*
>TRINITY_DN21834_c0_g1_i1.p1 type:complete len:69 gc:universal TRINITY_DN21834_c0_g1_i1:70-276(+)
MLENIALFIVCLYYNQSFVKCNTLINVKMTICNCRVSFKSCKRLPDVISIMKMMKYIFDYEAEAFRDH*
>TRINITY_DN21834_c0_g1_i1.p2 type:complete len:67 gc:universal TRINITY_DN21834_c0_g1_i1:273-73(-)
MVPESFSFIVKDVLHHFHYTDNIRKPFTRLERDSAIAYSHLNIDQSIAFDKALVIIKTHNKKCNIF*
>TRINITY_DN21834_c0_g1_i1.p3 type:5prime_partial len:47 gc:universal TRINITY_DN21834_c0_g1_i1:503-363(-)
NFNTSRHTKKNYAFDFYYFFHFIHINSHHFTGVSALSFFIFFHPSR*
>TRINITY_DN21834_c0_g1_i1.p4 type:complete len:44 gc:universal TRINITY_DN21834_c0_g1_i1:239-108(-)
MYFIIFIILITSGSLLQDLKETLQLHIVILTLIKVLHLTKLWL*
>TRINITY_DN21834_c0_g1_i3.p1 type:internal len:105 gc:universal TRINITY_DN21834_c0_g1_i3:313-2(-)
TKQLSGVVDMRKMPEENIVRMKENHENFTFRDCGLVIGTKFPFLGASPDGIASCDCCGCVCVEIKCPYCSRNSKVVDTLGSGSCLEMFSNKLRLKRSHKYYYQV
>TRINITY_DN21846_c0_g1_i1.p1 type:5prime_partial len:101 gc:universal TRINITY_DN21846_c0_g1_i1:3-305(+)
YTHIPDRTEMEPSLHLLKLLQGKKGGEMVVFDSLQRCILKVGYCAVCHLKEKEFSFQVTPFSAFELNWPGIITLNIIQHCEICTFIFQTLISQKLLETGS*
>TRINITY_DN21846_c0_g1_i1.p2 type:complete len:41 gc:universal TRINITY_DN21846_c0_g1_i1:239-117(-)
MLDDIQCYNSWPIKLKSRKWCYLKAEFFLFQMTYSTISNF*
>TRINITY_DN21846_c0_g2_i1.p1 type:internal len:145 gc:universal TRINITY_DN21846_c0_g2_i1:432-1(-)
FSKMKQKTEKTGWETNIRCCVIEAEYSEYYAWEWKDQRDQWTSFCPDVVLDLEKAYIAKAEELDIKIDGKLYKIDLNLMEQMSETDENFRRPVRRVRSDTPAFSKQMCVLSSLLPSYLEQVLTGTSSVPFLFVFLLVFLPFVLP
>TRINITY_DN21846_c0_g2_i1.p2 type:5prime_partial len:67 gc:universal TRINITY_DN21846_c0_g2_i1:1-201(+)
RKNKWKKNKKKHKQKWNRACARQNLFKVRREERRKNTHLLTECRCVTSHSTHWSSEVFICFRHLFH*
>TRINITY_DN21846_c0_g2_i1.p3 type:complete len:55 gc:universal TRINITY_DN21846_c0_g2_i1:267-431(+)
MPSQDPEQHQGKKRSIGLSGLSIPMHNILNILPLSHSNGCLSPILSSQSFVSFY*
>TRINITY_DN21846_c0_g2_i1.p4 type:complete len:47 gc:universal TRINITY_DN21846_c0_g2_i1:344-204(-)
MHGNGKTRETNGPLFALMLFWILRRHILQKLKNWTLKLMGSFTKLI*
>TRINITY_DN21846_c0_g2_i1.p5 type:5prime_partial len:41 gc:universal TRINITY_DN21846_c0_g2_i1:3-125(+)
EEQMEEKQEETQTEMEPSLCPSKLVQGKKGGEKKEHTSAY*
>TRINITY_DN21846_c1_g1_i6.p1 type:complete len:55 gc:universal TRINITY_DN21846_c1_g1_i6:218-54(-)
MALLCLILAIFLHFCKFIDFVYYHSAIKLLQVRREERRYCSRVLFLPSENTIKL*
>TRINITY_DN21846_c1_g1_i6.p2 type:5prime_partial len:43 gc:universal TRINITY_DN21846_c1_g1_i6:1-129(+)
DFTCSQLITSFHSVTKYSHSLIVFSEGRKRTREQYLLSSLLT*
>TRINITY_DN21846_c1_g1_i4.p1 type:5prime_partial len:50 gc:universal TRINITY_DN21846_c1_g1_i4:314-165(-)
SNIFLHFCKFIDFVYYHSAIKLLQSLSIIHLLIYHFNVRLNFLIHSCFS*
>TRINITY_DN21846_c1_g1_i11.p1 type:5prime_partial len:43 gc:universal TRINITY_DN21846_c1_g1_i11:1-129(+)
DFTCSQLITSFHSVTKYSHSLIVFSEGRKRTREQYLLSSLLT*
>TRINITY_DN21846_c1_g1_i2.p1 type:5prime_partial len:82 gc:universal TRINITY_DN21846_c1_g1_i2:299-54(-)
IFGIGYFHDGTKGFCGINSLLFGESLVGDLILCISNIFLHFCKFIDFVYYHSAIKLLQVRREERRYCSRVLFLPSENTIKL*
>TRINITY_DN21846_c1_g1_i2.p2 type:5prime_partial len:43 gc:universal TRINITY_DN21846_c1_g1_i2:1-129(+)
DFTCSQLITSFHSVTKYSHSLIVFSEGRKRTREQYLLSSLLT*
>TRINITY_DN21846_c1_g2_i15.p1 type:complete len:76 gc:universal TRINITY_DN21846_c1_g2_i15:582-355(-)
MRYHFNTIFLFMKITLEKKKAHFSFVHVHMRVIFMGVISFFPLITCQYYGNTCRISIQNTLPELLAGVGYSKFIE*
>TRINITY_DN21846_c1_g2_i15.p2 type:complete len:47 gc:universal TRINITY_DN21846_c1_g2_i15:1019-879(-)
MIELVEILYCFGDCFYWYTHTHIHMYCTTFNRVFCMNINYCFSIEQ*
>TRINITY_DN21846_c1_g2_i15.p3 type:complete len:40 gc:universal TRINITY_DN21846_c1_g2_i15:97-216(+)
MGKQCRIQSMSFYVYMLLPLPKQHNKRMVTCQRINYTTI*
>TRINITY_DN21846_c1_g2_i14.p1 type:complete len:40 gc:universal TRINITY_DN21846_c1_g2_i14:97-216(+)
MGKQCRIQSMSFYVYMLLPLPKQHNKRMVTCQRINYTTI*
>TRINITY_DN21846_c1_g2_i12.p1 type:5prime_partial len:93 gc:universal TRINITY_DN21846_c1_g2_i12:3-281(+)
IYSGHLPQTHLYFSVQHCEGSNTGTSFCSALHFLGLGRIRLQRALLQTHLYLGQHLFFTEQSMSFYVYMLLPLPKQHNKRMVTCQRINYTTI*
>TRINITY_DN21846_c1_g2_i12.p2 type:complete len:62 gc:universal TRINITY_DN21846_c1_g2_i12:190-5(-)
MDCSVKNRCCPRYKCVCNKARCRRIRPNPKKCKAEQKLVPVLDPSQCCTLKYKCVCGRCPL*
>TRINITY_DN21846_c1_g2_i12.p3 type:5prime_partial len:54 gc:universal TRINITY_DN21846_c1_g2_i12:613-452(-)
HTHQRIGLLQRVASSRKFHRLYWNSLIHFSLLLPVSTMAILVESQFKILYQNC*
>TRINITY_DN21846_c1_g2_i8.p1 type:complete len:47 gc:universal TRINITY_DN21846_c1_g2_i8:576-436(-)
MIELVEILYCFGDCFYWYTHTHIHMYCTTFNRVFCMNINYCFSIEQ*
>TRINITY_DN21846_c1_g2_i3.p1 type:complete len:47 gc:universal TRINITY_DN21846_c1_g2_i3:547-407(-)
MIELVEILYCFGDCFYWYTHTHIHMYCTTFNRVFCMNINYCFSIEQ*
>TRINITY_DN21846_c1_g2_i13.p1 type:5prime_partial len:54 gc:universal TRINITY_DN21846_c1_g2_i13:548-387(-)
HTHQRIGLLQRVASSRKFHRLYWNSLIHFSLLLPVSTMAILVESQFKILYQNC*
>TRINITY_DN21846_c1_g2_i13.p2 type:complete len:40 gc:universal TRINITY_DN21846_c1_g2_i13:97-216(+)
MGKQCRIQSMSFYVYMLLPLPKQHNKRMVTCQRINYTTI*
>TRINITY_DN21846_c1_g2_i2.p1 type:5prime_partial len:42 gc:universal TRINITY_DN21846_c1_g2_i2:173-48(-)
RKQLSRKINCFIFVISFTCRISIQNTLPELLAGVGYSKFIE*
>TRINITY_DN21846_c1_g2_i9.p1 type:5prime_partial len:63 gc:universal TRINITY_DN21846_c1_g2_i9:2-190(+)
LKRLMRHSAYASLNVNIPQCGCGVKCIVQIDVEVIEMCKCFPHTTNNMDLLIFKVSVNVTTN*
>TRINITY_DN21846_c1_g2_i9.p2 type:3prime_partial len:44 gc:universal TRINITY_DN21846_c1_g2_i9:130-2(-)
MWKAFTHFNDFYIDLHNALDTTTTLGDVDIKARIGRMSHEPFE
>TRINITY_DN21846_c1_g2_i6.p1 type:complete len:40 gc:universal TRINITY_DN21846_c1_g2_i6:97-216(+)
MGKQCRIQSMSFYVYMLLPLPKQHNKRMVTCQRINYTTI*
>TRINITY_DN21846_c1_g2_i10.p1 type:complete len:47 gc:universal TRINITY_DN21846_c1_g2_i10:495-355(-)
MIELVEILYCFGDCFYWYTHTHIHMYCTTFNRVFCMNINYCFSIEQ*
>TRINITY_DN21846_c1_g3_i1.p1 type:5prime_partial len:48 gc:universal TRINITY_DN21846_c1_g3_i1:212-69(-)
QKLRISMCAHVSCFIIFSLIFSYIFVQVHRLCTLSLNILQKKTVNQL*
>TRINITY_DN21846_c2_g1_i1.p1 type:internal len:46 gc:universal TRINITY_DN21846_c2_g1_i1:1-135(+)
HGLPFLLFSFLFLPSYPEKVLTSASLDPVLFCVLSGVFYIFHINL
>TRINITY_DN21846_c2_g1_i1.p2 type:internal len:46 gc:universal TRINITY_DN21846_c2_g1_i1:136-2(-)
TNLCEKYKKHLTKHKTELDPSLHLLKLFQGKKEEREKRRGEKVVH
>TRINITY_DN21846_c2_g1_i2.p1 type:internal len:73 gc:universal TRINITY_DN21846_c2_g1_i2:1-216(+)
IWKTGSRKKLEPADMLLREGDAADSCQGGTFFSSSLPPSFLFYLEEALTCTSSVPFLFCVLSGVFYIFHINL
>TRINITY_DN21846_c2_g1_i2.p2 type:internal len:73 gc:universal TRINITY_DN21846_c2_g1_i2:217-2(-)
TNLCEKYKKHLTKHKTEMEPSLYMLKLLQGKKGRREGGKKRKMYLPDSYQPHLLPATACLLAPAFSGCLSSK
>TRINITY_DN21846_c2_g1_i2.p3 type:5prime_partial len:48 gc:universal TRINITY_DN21846_c2_g1_i2:2-145(+)
FGRQAAGKSWSQQTCCCGKEMRLIAVREVHFSLLPSLPPSFFTLKKL*
>TRINITY_DN21846_c5_g1_i1.p1 type:internal len:40 gc:universal TRINITY_DN21846_c5_g1_i1:117-1(-)
RLLFVLPVNYTYNNKISLGGHKGSERQPEKAGDNKLDIT
>TRINITY_DN21836_c0_g1_i2.p1 type:internal len:69 gc:universal TRINITY_DN21836_c0_g1_i2:2-205(+)
LNSNNVKRSELRPREKGNYSQQSSSNVMRSESRPRERGSYSQQSSNNVMCSESRPRERGSYSQQSSNN
>TRINITY_DN21836_c0_g1_i2.p2 type:3prime_partial len:44 gc:universal TRINITY_DN21836_c0_g1_i2:78-206(+)
MLCVLSHAQEREVVTLNRVQIMLCVLSHAQEREVVTLNRVQIM
>TRINITY_DN21836_c0_g1_i1.p1 type:internal len:60 gc:universal TRINITY_DN21836_c0_g1_i1:2-178(+)
SSSNVMRSESRPRERGSYSQQSSNNVMCSESRPRERGSYSQQSSNNVRGISRRRKTKFV
>TRINITY_DN21836_c0_g1_i1.p2 type:internal len:60 gc:universal TRINITY_DN21836_c0_g1_i1:3-179(+)
VQVMLCVLSHAQEREVVTLNRVQIMLCVLSHAQEREVVTLNRVQIMLGEFQDVGKLNLS
>TRINITY_DN21836_c0_g1_i4.p1 type:internal len:93 gc:universal TRINITY_DN21836_c0_g1_i4:2-277(+)
SEFRPRERGSYSQQSSNNVMRSEFHPRERGNNSQLSSSNVMRSESRPRERGSYSQQSSNNVMCSESRPRERGSYSQQSSNNVMRSEFHPRER
>TRINITY_DN21836_c0_g1_i4.p2 type:3prime_partial len:54 gc:universal TRINITY_DN21836_c0_g1_i4:117-275(+)
MLCVLSHAQEREVVTLNRVQIMLCVLSHAQEREVVTLNRVQIMSCVQSFTQER
>TRINITY_DN21836_c0_g2_i2.p1 type:internal len:102 gc:universal TRINITY_DN21836_c0_g2_i2:2-304(+)
KQIIHSNGVPTCFRCGIKGHVQTNCSVPDKLIHLQNQATAGDRTRNSSARPYYKAFVKIPGRFSSNYLASYTKPNIRNVVKFKPNKGQRVNHSQQVQRNVV
>TRINITY_DN21836_c0_g2_i2.p2 type:complete len:51 gc:universal TRINITY_DN21836_c0_g2_i2:21-173(+)
MVFLLVLGAALKAMSRQTVQFLINLFIFRIRQQLGIEPEIQAPGLIIRPL*
>TRINITY_DN21836_c0_g2_i2.p3 type:complete len:40 gc:universal TRINITY_DN21836_c0_g2_i2:212-93(-)
MRPGSWRKTFLEFSQRPYNKAGRLNFWFYPQLLPDSEDE*
>TRINITY_DN21836_c0_g2_i5.p1 type:internal len:58 gc:universal TRINITY_DN21836_c0_g2_i5:171-1(-)
LILYVPPFTQLATPHSVQSLEECGETLVFLLEHDYLHCALCSSVNVTVRRRAVGMRG
>TRINITY_DN21836_c0_g2_i5.p2 type:5prime_partial len:49 gc:universal TRINITY_DN21836_c0_g2_i5:3-149(+)
PASQRLASLQLHLQMNIKHNAGSHAPKGRLMFLHTLPDFGLSVEWPAE*
>TRINITY_DN21836_c0_g2_i4.p1 type:5prime_partial len:75 gc:universal TRINITY_DN21836_c0_g2_i4:3-227(+)
PASQRLASLQLHLQMNIKHNAGSHAPKGRLMFLHTLPDFVAESDVQITVYIYISPNYNTQWLSWLVLFAHKVLK*
>TRINITY_DN21836_c0_g2_i7.p1 type:internal len:143 gc:universal TRINITY_DN21836_c0_g2_i7:3-428(+)
TSSSFSSTSPKNWRAFWQGEARERGVRTCFRCGMKGHVRTNCSVPDKLIHLQNQATAGDRTRNSSARPYYKAFVKIPGRFSSNYLASYTKPNQRNGVKFKPNERERVNHSQQVQRNGVKFKPNERERVNHSQQVQRNGVKFK
>TRINITY_DN21836_c0_g2_i7.p2 type:5prime_partial len:56 gc:universal TRINITY_DN21836_c0_g2_i7:428-261(-)
LKFHTISLNLLRVIYSLPFVRLKFHTISLNLLRVIYSLPFVRLKFHTISLIWFGV*
>TRINITY_DN21836_c0_g2_i7.p3 type:complete len:40 gc:universal TRINITY_DN21836_c0_g2_i7:264-145(-)
MRPGSWRKTFLEFSQRPYNKAGRLNFWFYPQLLPDSEDE*
>TRINITY_DN21836_c0_g2_i1.p1 type:internal len:75 gc:universal TRINITY_DN21836_c0_g2_i1:1-222(+)
IPSNSRPYYKAFVKIQGMFSSKPNQRNGVKFKPNERERVNHSQQVQRNGVKFKPNERERVNHSQQVQRNGVKFK
>TRINITY_DN21836_c0_g2_i1.p2 type:5prime_partial len:72 gc:universal TRINITY_DN21836_c0_g2_i1:222-7(-)
LKFHTISLNLLRVIYSLPFVRLKFHTISLNLLRVIYSLPFVRLKFHTISLIWFGGKHSLNFHKCLIIRPGV*
>TRINITY_DN21836_c0_g3_i3.p1 type:internal len:67 gc:universal TRINITY_DN21836_c0_g3_i3:1-198(+)
QRNVVRSEFSPRERVNHSQQNQRNVLRSEFSPRERVNHSQQNQRNVVRSEFSPRERVNHSQQNQRN
>TRINITY_DN21836_c0_g3_i3.p2 type:internal len:67 gc:universal TRINITY_DN21836_c0_g3_i3:198-1(-)
ISLILLRVINSLPWAKLRTHNISLILLRVINSLPWAKLRTQNISLILLRVINSLSWAKLRTHNISL
>TRINITY_DN21836_c0_g3_i3.p3 type:internal len:66 gc:universal TRINITY_DN21836_c0_g3_i3:2-196(+)
KEMLCVLSLAQERELITLNRIREMFCVLSLAQGRELITLNRIKEMLCVLSLAQGRELITLNRIKE
>TRINITY_DN21836_c0_g3_i1.p1 type:complete len:72 gc:universal TRINITY_DN21836_c0_g3_i1:242-27(-)
MLRQQNSNKNNHQNNIKLLHDITLVLLRVLNSLPLAKLRSHDVSLVLLRVINSLPWAKLSSHDISLILLSD*
>TRINITY_DN21836_c0_g3_i1.p2 type:complete len:53 gc:universal TRINITY_DN21836_c0_g3_i1:52-210(+)
MSCELSLAQGRELITLNRTKETSCDLSLAKGRELSTLNRTKVMSCNNFILFW*
>TRINITY_DN21836_c0_g3_i2.p1 type:internal len:74 gc:universal TRINITY_DN21836_c0_g3_i2:219-1(-)
ISLILLRVINSLPWAKLRTHNISLILLRVINSLPWAKLRTQNISLILLRVINFLSGAKLRMQNISLFLSRVIN
>TRINITY_DN21836_c0_g3_i2.p2 type:internal len:73 gc:universal TRINITY_DN21836_c0_g3_i2:2-217(+)
LITLDRNREMFCILSLAPERKLITLNRIREMFCVLSLAQGRELITLNRIKEMLCVLSLAQGRELITLNRIKE
>TRINITY_DN21836_c0_g5_i1.p1 type:complete len:74 gc:universal TRINITY_DN21836_c0_g5_i1:85-306(+)
MKGHVRTNCSVPEKLIRLQNQATAGDRTRNSETQPYYKAFVKIPGRFSSNYLASYTQSNQRNGVKVKPNKRER*
>TRINITY_DN21836_c0_g5_i1.p2 type:complete len:40 gc:universal TRINITY_DN21836_c0_g5_i1:247-128(-)
MRPGSLKKIFPESSQRPCNKAGFLNFWFCPQLLPDSADE*
>TRINITY_DN21836_c1_g1_i1.p1 type:internal len:60 gc:universal TRINITY_DN21836_c1_g1_i1:3-179(+)
AESKKCCTFGVSPKRERVNHSQQNQRNVVRSEFRPRERELITLSRIKEMLCILSLAQER
>TRINITY_DN21836_c1_g1_i1.p2 type:5prime_partial len:41 gc:universal TRINITY_DN21836_c1_g1_i1:1-123(+)
QQNQRNVVRSEFRPRERELITLSRIKEMLYVRSFAQERES*
>TRINITY_DN21829_c0_g1_i2.p1 type:internal len:62 gc:universal TRINITY_DN21829_c0_g1_i2:2-184(+)
TVSSMNLDDTVSCMNSYDTVSSMNLVDTVSSMNSVDTVSRMNLSDSVSSMTLDDTVSSMNL
>TRINITY_DN21829_c0_g1_i2.p2 type:internal len:62 gc:universal TRINITY_DN21829_c0_g1_i2:183-1(-)
RFILETVSSRVILETLSLRFILETVSTEFILETVSTRFILETVSYEFIQETVSSRFILETV
>TRINITY_DN21904_c0_g1_i1.p1 type:5prime_partial len:82 gc:universal TRINITY_DN21904_c0_g1_i1:264-19(-)
QYISSEYNLLQGRRIMSTGNLGSLPPPTHTKQNKTGEWPFVKGTLVLKAIRLQGYVYPMLIGLRNIHSLLRQWKYSMILFP*
>TRINITY_DN21904_c0_g1_i1.p2 type:3prime_partial len:51 gc:universal TRINITY_DN21904_c0_g1_i1:116-265(+)
MAFRTSVPLTKGHSPVLFCFVCVGGGRDPKLPVDMILLPCKRLYSEDIYC
>TRINITY_DN21904_c0_g1_i1.p3 type:5prime_partial len:45 gc:universal TRINITY_DN21904_c0_g1_i1:263-129(-)
NIYPLNITSYKEGESCLQVIWDLSPHPHTQNKTKQENGPLLKEH*
>TRINITY_DN21904_c2_g1_i1.p1 type:5prime_partial len:49 gc:universal TRINITY_DN21904_c2_g1_i1:197-51(-)
LTGDHINAQTMNNLHCSFMKVLSNTKEVQKKNKTYYLNIHCYNSSISS*
>TRINITY_DN21859_c0_g1_i2.p1 type:5prime_partial len:98 gc:universal TRINITY_DN21859_c0_g1_i2:3-296(+)
FPLFFMCIMLPACILIILIFFSECMGTMFNWQSSKYFLAQLASPTSQVPKTVCLSYEVLSSGSVLSWMYLYTHLLWTDAVPAEKLQPIDHLTEASAN*
>TRINITY_DN21859_c0_g1_i2.p2 type:5prime_partial len:47 gc:universal TRINITY_DN21859_c0_g1_i2:318-178(-)
CQVILIRISWQMLLLSDLWVVASQQELHLSIVSVYINTSMIKHYHY*
>TRINITY_DN21873_c0_g1_i2.p1 type:complete len:46 gc:universal TRINITY_DN21873_c0_g1_i2:140-3(-)
MFSLNLRVSSDMKKKNSYKNDLLKECYYMVAERNVRVQHVKSVQY*
>TRINITY_DN21873_c0_g1_i2.p2 type:5prime_partial len:45 gc:universal TRINITY_DN21873_c0_g1_i2:2-136(+)
FNIVLILHVELAHFSLPPYNNTLLVDHSYNCFFFSCHYLLSDSN*
>TRINITY_DN21872_c0_g1_i1.p1 type:complete len:61 gc:universal TRINITY_DN21872_c0_g1_i1:289-107(-)
MSSLQFVSDLITQNNNLKCELSFFCRMVLGVFSSFHRLYSYTYGILVYILPWSCAVCSSS*
>TRINITY_DN21871_c0_g2_i1.p1 type:complete len:47 gc:universal TRINITY_DN21871_c0_g2_i1:86-226(+)
MYSPVLVTLTCYEITSGMFIKQIISSFFMLTLFYIMLCTFSIELVK*
>TRINITY_DN21871_c0_g2_i1.p2 type:5prime_partial len:40 gc:universal TRINITY_DN21871_c0_g2_i1:437-318(-)
LLYRIAFLQNSVSHMAISLVQNSIPSEQCLSYGNISCTE*
>TRINITY_DN21820_c0_g1_i2.p1 type:5prime_partial len:41 gc:universal TRINITY_DN21820_c0_g1_i2:1-123(+)
FICSSYILFQVQSHSLIMVASSADRRSLHSQTIAVGDTSF*
>TRINITY_DN21820_c0_g2_i1.p1 type:5prime_partial len:43 gc:universal TRINITY_DN21820_c0_g2_i1:195-67(-)
VSFFWFINKVFKGVNSAMSYIDDVTVFSRNIRKVDLKLKPTV*
>TRINITY_DN21826_c0_g1_i3.p1 type:5prime_partial len:99 gc:universal TRINITY_DN21826_c0_g1_i3:548-252(-)
NNEPSSASVSPSKESVLKIASFSHRSVSSTIPANEEYKVSIKEEIPETNVYELLQTYSIRPFHQTGGCWEENCYILQSVNDVMVNVSECIVTDLDPRF*
>TRINITY_DN21826_c0_g1_i3.p2 type:3prime_partial len:84 gc:universal TRINITY_DN21826_c0_g1_i3:251-3(-)
MNPTLSGSCAEGTKVGKPDEFDFTMELTELSGSILDFSRHGDDCRGMHLVIPEDKRRSWASLLEDGRFLPVSKLHTRFCVLIW
>TRINITY_DN21826_c0_g1_i3.p3 type:5prime_partial len:45 gc:universal TRINITY_DN21826_c0_g1_i3:1-135(+)
CQIRTQKRVCSLETGRNRPSSSSEAQDLLLSSGITRCIPLQSSP*
>TRINITY_DN21826_c0_g1_i3.p4 type:3prime_partial len:42 gc:universal TRINITY_DN21826_c0_g1_i3:427-549(+)
MLTLYSSFAGIVLDTLLWEKLAILRTLSLEGETLALDGSLL
>TRINITY_DN21826_c0_g1_i2.p1 type:3prime_partial len:84 gc:universal TRINITY_DN21826_c0_g1_i2:251-3(-)
MNPTLSGSCAEGTKVGKPDEFDFTMELTELSGSILDFSRHGDDCRGMHLVIPEDKRRSWASLLEDGRFLPVSKLHTRFCVLIW
>TRINITY_DN21826_c0_g1_i2.p2 type:5prime_partial len:45 gc:universal TRINITY_DN21826_c0_g1_i2:1-135(+)
CQIRTQKRVCSLETGRNRPSSSSEAQDLLLSSGITRCIPLQSSP*
>TRINITY_DN21888_c0_g1_i1.p1 type:complete len:48 gc:universal TRINITY_DN21888_c0_g1_i1:150-7(-)
MSRLWHQFQETGDVLRRPGQGHLWSTTACEDRYLVLTARCHRDLTAR*
>TRINITY_DN21888_c0_g2_i1.p1 type:internal len:44 gc:universal TRINITY_DN21888_c0_g2_i1:130-2(-)
RRPLTCREGLGKVTYGVLQLVRTYVNSQMPSGSDSQTIASRTL
>TRINITY_DN21888_c1_g2_i1.p1 type:3prime_partial len:71 gc:universal TRINITY_DN21888_c1_g2_i1:211-2(-)
MFPGKPYTDGFTRVACMLGDLRCVSPSPYHRREYFNLQCHKIKKYKVHCSDIAKGLNFVQISMDWVIKLN
>TRINITY_DN21888_c1_g2_i1.p2 type:5prime_partial len:44 gc:universal TRINITY_DN21888_c1_g2_i1:2-133(+)
IEFYDPVHRYLNKIEPFSYVTAVYFVFFDFMTLQIKILSSVIG*
>TRINITY_DN21888_c1_g2_i1.p3 type:complete len:40 gc:universal TRINITY_DN21888_c1_g2_i1:212-331(+)
MSPWLWRTLKTVAVWLTDPYGIWLLTQDKRSSQAVLLCR*
>TRINITY_DN21888_c1_g2_i1.p4 type:complete len:40 gc:universal TRINITY_DN21888_c1_g2_i1:356-237(-)
MCREGLGKVTYKVAQPVRTSYLVLTARCRRDLSARQQLS*
>TRINITY_DN21888_c2_g1_i1.p1 type:internal len:95 gc:universal TRINITY_DN21888_c2_g1_i1:1-282(+)
SYQLNALYKTLEISELKLSPELSAATGTSVSRQTIYRWLHKDGLYARRPMVCIPLAPSQKSECLTWCHEHHPWRINQWACVPFTDESHFSLQTD
>TRINITY_DN21888_c2_g1_i1.p2 type:5prime_partial len:61 gc:universal TRINITY_DN21888_c2_g1_i1:3-185(+)
LPIERTVQNTGDIRAEAVSRALCSHRDICFQANHIPMASQGWPVCKETHGVYPSRPITEE*
>TRINITY_DN21888_c2_g1_i1.p3 type:3prime_partial len:58 gc:universal TRINITY_DN21888_c2_g1_i1:172-2(-)
MGREGYTPWVSLHTGHPCEAIGIWFAWKQMSLWLQRALETASALISPVFCTVRSIGN
>TRINITY_DN21888_c2_g1_i1.p4 type:5prime_partial len:55 gc:universal TRINITY_DN21888_c2_g1_i1:281-117(-)
SVCKLKCDSSVNGTQAHWLILQGWCSWHQVKHSLFCDGARGIHTMGLLAYRPSL*
>TRINITY_DN21888_c2_g1_i2.p1 type:internal len:55 gc:universal TRINITY_DN21888_c2_g1_i2:2-163(+)
KGGLYARKPEVCVPLTPLQKRARLTWCHEHHPWRINQWACVPFTDESHFSLQTD
>TRINITY_DN21888_c2_g1_i2.p2 type:internal len:55 gc:universal TRINITY_DN21888_c2_g1_i2:162-1(-)
SVCKLKCDSSVNGTQAHWLILQGWCSWHQVKRALFCNGVRGTHTSGFLAYRPPL
>TRINITY_DN21888_c3_g1_i1.p1 type:internal len:69 gc:universal TRINITY_DN21888_c3_g1_i1:205-2(-)
SLFCDGVRRTHTVGLLAYRPHPHEATDIWFVWKQMSPWLGRALKTVVWLSDLYSFWLLTQDSSSRRLW
>TRINITY_DN21888_c13_g1_i1.p1 type:internal len:42 gc:universal TRINITY_DN21888_c13_g1_i1:2-124(+)
DAANTTPGVSTNGLVCCSLMSRASICRPILVMYSSGENQEL
>TRINITY_DN21888_c13_g1_i1.p2 type:internal len:42 gc:universal TRINITY_DN21888_c13_g1_i1:123-1(-)
SSWFSPDEYMTRIGLQIEARLINEQHTSPLVDTPGVVFAAS
>TRINITY_DN21856_c0_g1_i1.p1 type:3prime_partial len:102 gc:universal TRINITY_DN21856_c0_g1_i1:720-1022(+)
MMRWQLFCNAQILVSFTSASLQFICPRLYISSPQMLILWQLLSSPSSFYFQKTINIPPTILIHYQNLLNLFRFFKSSHYLLLISIHHYLFIHSLSLSLSVL
>TRINITY_DN21856_c0_g1_i1.p2 type:3prime_partial len:65 gc:universal TRINITY_DN21856_c0_g1_i1:833-1024(+)
MATTLLPLQFLLPKNNKHSSHDTYTLSKPSESFSIFQVIPLFIININTSLFIHSFSLSLSLCPL
>TRINITY_DN21856_c0_g1_i1.p3 type:complete len:48 gc:universal TRINITY_DN21856_c0_g1_i1:317-174(-)
MTNEIIYNVENFRMEKKRSEFPVEISDRLNGMRKESQKRGDKSNKNS*
>TRINITY_DN21856_c0_g1_i1.p4 type:complete len:47 gc:universal TRINITY_DN21856_c0_g1_i1:223-363(+)
MPLSLSLISTGNSDLFFSILKFSTLYMISLVIFIISLYTLPHFGNG*
>TRINITY_DN21856_c0_g1_i1.p5 type:5prime_partial len:44 gc:universal TRINITY_DN21856_c0_g1_i1:2-133(+)
KTASISFFNFFLAILSLSFLIANPKSTSLLLSHYSISFLLSDT*
>TRINITY_DN21856_c0_g2_i3.p1 type:complete len:64 gc:universal TRINITY_DN21856_c0_g2_i3:551-360(-)
MFHYFLIKLIVTERLIILQGHNVAVISPSLAMLFNSFHEENTAFYIICAQGDHLCLDIITKIQ*
>TRINITY_DN21856_c0_g2_i3.p2 type:complete len:49 gc:universal TRINITY_DN21856_c0_g2_i3:211-65(-)
MLCLLGWLSMHSTILSVALFWLLEYVITLFLISCFHPKQTTNKERKED*
>TRINITY_DN21856_c0_g2_i3.p3 type:complete len:45 gc:universal TRINITY_DN21856_c0_g2_i3:233-99(-)
MKFENFCNAMSARLAFNALHYPLCCIVLVVGICYYPLFNFLFSP*
>TRINITY_DN21856_c0_g2_i3.p4 type:5prime_partial len:40 gc:universal TRINITY_DN21856_c0_g2_i3:2-121(+)
RPLDFQRREGDSRGKVTVNVLLILFSLLVSCLFRVKTRN*
>TRINITY_DN21856_c0_g2_i1.p1 type:complete len:64 gc:universal TRINITY_DN21856_c0_g2_i1:345-154(-)
MFHYFLIKLIVTERLIILQGHNVAVISPSLAMLFNSFHEENTAFYIICAQGDHLCLDIITKIQ*
>TRINITY_DN21856_c0_g3_i1.p1 type:5prime_partial len:49 gc:universal TRINITY_DN21856_c0_g3_i1:3-149(+)
LFSILYNIYSEFRMRDVIFGEDEKGLRVNGKVISNTRYVDDTTLIAEN*
>TRINITY_DN21856_c0_g4_i1.p1 type:3prime_partial len:40 gc:universal TRINITY_DN21856_c0_g4_i1:274-390(+)
MCHPSESFSIFQVIPLFIININTSLFIHSFSLSLSLCPL
>TRINITY_DN21856_c0_g4_i3.p1 type:3prime_partial len:40 gc:universal TRINITY_DN21856_c0_g4_i3:172-288(+)
MCHPSESFSIFQVIPLFIININTSLFIHSFSLSLSLCPL
>TRINITY_DN21856_c0_g4_i4.p1 type:5prime_partial len:60 gc:universal TRINITY_DN21856_c0_g4_i4:3-182(+)
YIWLINSPVPCYLVMVYIMLIYIFHLTLTYLSSFHPFFHSRKLLNTGFILVWFCLLMFL*
>TRINITY_DN21856_c0_g4_i4.p2 type:3prime_partial len:40 gc:universal TRINITY_DN21856_c0_g4_i4:207-323(+)
MCHPSESFSIFQVIPLFIININTSLFIHSFSLSLSLCPL
>TRINITY_DN21856_c0_g4_i2.p1 type:complete len:40 gc:universal TRINITY_DN21856_c0_g4_i2:138-257(+)
MCYLCNGQWSSVELTVNTDVNLTLRTEDTYQHKVVSMGM*
>TRINITY_DN21856_c0_g5_i1.p1 type:complete len:63 gc:universal TRINITY_DN21856_c0_g5_i1:215-27(-)
MLEKQQHRNRSQIMYASHVCKNSALLIRYFPPPLCHRYTSLLPAHGPTSLSDTDIHKNTLNV*
>TRINITY_DN21856_c0_g5_i1.p2 type:5prime_partial len:46 gc:universal TRINITY_DN21856_c0_g5_i1:2-139(+)
KKKFSRSPIKHLKCSCVCLCPTRTLVRVREVSSCSGGRGEGGNSV*
>TRINITY_DN21856_c1_g1_i1.p1 type:5prime_partial len:70 gc:universal TRINITY_DN21856_c1_g1_i1:228-19(-)
DTRIIRIFYWSQQPAVQTNNELSEWFQRKKGVRQEFVLSPSFYNIYSEFLMKEFIFEEEEKGIRVNGKE*
>TRINITY_DN21856_c1_g2_i3.p1 type:5prime_partial len:52 gc:universal TRINITY_DN21856_c1_g2_i3:222-67(-)
YLKKRKKKDRVNQELSSNTRYADDTTLTVESEQGLQKLLDRLVSKGEEYGV*
>TRINITY_DN21856_c1_g2_i1.p1 type:5prime_partial len:46 gc:universal TRINITY_DN21856_c1_g2_i1:204-67(-)
EGLRVSGKVISNTRYADDTTLNAESEQGLQKLLDRLVSKGEEYGV*
>TRINITY_DN21856_c2_g1_i1.p1 type:5prime_partial len:46 gc:universal TRINITY_DN21856_c2_g1_i1:3-140(+)
SRVTTVCCRSGADRTGDRSHPCLIAYSLETISKVHYWFVLQLVRL*
>TRINITY_DN21856_c2_g2_i1.p1 type:5prime_partial len:43 gc:universal TRINITY_DN21856_c2_g2_i1:3-131(+)
NKCYTELEIHHILASLLFPLVTILKVHYWFILHDSKNDFLLF*
>TRINITY_DN21856_c2_g2_i2.p1 type:5prime_partial len:42 gc:universal TRINITY_DN21856_c2_g2_i2:146-21(-)
NNLLVWNITVLGMNKLQYKPVMNFQNGYKWKKERGKDVMYL*
>TRINITY_DN21856_c2_g3_i1.p1 type:5prime_partial len:51 gc:universal TRINITY_DN21856_c2_g3_i1:3-155(+)
EAFNRVKHNLMEKLERIRIDKAGIRIIRNLYWSQEAAVQINSELSEWFHM*
>TRINITY_DN21856_c6_g1_i1.p1 type:internal len:41 gc:universal TRINITY_DN21856_c6_g1_i1:1-120(+)
SGKPLCSWVVRNIFCNACTKDMPSLDLKEHTHTYIFSHTF
>TRINITY_DN21856_c6_g1_i1.p2 type:internal len:40 gc:universal TRINITY_DN21856_c6_g1_i1:119-3(-)
NVCEKIYVCVCSFKSSDGISFVHALQNMFLTTQLHRGFP
>TRINITY_DN21856_c6_g1_i1.p3 type:3prime_partial len:40 gc:universal TRINITY_DN21856_c6_g1_i1:118-2(-)
MCVKKYMCVCVLSSPVMAYPLYMHYRICFLQPNCTEVFL
>TRINITY_DN21835_c0_g1_i1.p1 type:complete len:45 gc:universal TRINITY_DN21835_c0_g1_i1:176-42(-)
MDSKKKRNQIRRNEVPSELSVHLMYSLIFPSCLNTHPVSCLVTP*
>TRINITY_DN21858_c0_g2_i1.p1 type:3prime_partial len:456 gc:universal TRINITY_DN21858_c0_g2_i1:1366-2(-)
MEDLLKPPDHIITSSMNKFRKESDHLKRNGNRTRIVNSKVISASLGKGRHIQLSAPVLVYFRHIYQENVSNPSCVFWDYTVSTWSEEGCHVLESNYTHTSCECDHLTNFAILMDVHATSLSYSHTLALQVITYVGCIISVVCLIFAVFVFHFFRGLKSDRTTIHKNLCVCLLIAEVIFLAGIEQTDKPIVCGIVAGLLHFFFLCAFSWMFLEGFQLYIMLIEVFESEKSRVKWYYTFAYGAPTIIVAVSCFVDPFSYGTESYCWLRADNFFIFSFVGPVIAVILANLVFLGMAIYMMCQHAHLSGTTKNKETSSLNTTGGKEDNVLQAKLQFHLRWLRGAIILVFLLGLTWTFGLLYLNEESVAMAYVFTILNSLQGVFIFIFHCVQNEKVHKEYKKFVRRNPWLPTCLRGTKSSSQKSRHPSFYVGSNGTPSVVPTQSSASSQHDQNWLIARTH
>TRINITY_DN21858_c0_g2_i1.p2 type:complete len:96 gc:universal TRINITY_DN21858_c0_g2_i1:711-998(+)
MIYNWKPSRNIQENAHRKKKCNSPATIPHTMGLSVCSIPARKITSAINRHTHKFLWIVVRSDFNPLKKWNTNTAKIRQTTEIIQPTYVITCRAKV*
>TRINITY_DN21858_c0_g2_i1.p3 type:complete len:93 gc:universal TRINITY_DN21858_c0_g2_i1:291-13(-)
MKNLLLWHMYLPYLTVFKGFLYLSSTVFRMKRFIKNTKSLSEEIPGCPHACVVLSHLVRSHGILVFMLVPMEPLQLSQPRAQHLRNMIRTGL*
>TRINITY_DN21858_c0_g2_i1.p4 type:complete len:44 gc:universal TRINITY_DN21858_c0_g2_i1:751-882(+)
MHTGRRNVTVQQLSHTQWVCQSAQSLPGKSLLLSTDIHISSCG*
>TRINITY_DN21858_c0_g2_i1.p5 type:complete len:43 gc:universal TRINITY_DN21858_c0_g2_i1:1292-1420(+)
MITFLTKLIHRGCDNVIWGFQKVFHIIICKKYHSNQTIVTVF*
>TRINITY_DN21858_c0_g2_i1.p6 type:complete len:43 gc:universal TRINITY_DN21858_c0_g2_i1:1026-898(-)
MSMPPAYPILILWPYRLSHMWVVLFLWSALSLLCLCSTSSED*
>TRINITY_DN21858_c0_g3_i3.p1 type:complete len:80 gc:universal TRINITY_DN21858_c0_g3_i3:309-70(-)
MGSSKLLKCIRPPDPERRASKELEKKISQWMKEYNRAIKLLLLGAGESGKTTIIKQMKILHIKGFSERTTVTELRTLRM*
>TRINITY_DN21858_c0_g3_i2.p1 type:internal len:75 gc:universal TRINITY_DN21858_c0_g3_i2:223-2(-)
KIITFLLIRTFCTAEEGQQISRRLNFQLVCQRNLEAVPRHFGCLMWADNVEKERNGYMDETDSEISDFKKNGIY
>TRINITY_DN21858_c0_g3_i2.p2 type:5prime_partial len:63 gc:universal TRINITY_DN21858_c0_g3_i2:221-33(-)
NNYIPSDQDILHSRRRTTDIQKIEFSISVPKKFGGGSQTFWMFDVGGQRGERKKWIHGRDRQ*
>TRINITY_DN21858_c0_g3_i2.p3 type:5prime_partial len:48 gc:universal TRINITY_DN21858_c0_g3_i2:3-146(+)
YIPFFLKSEISLSVSSMYPFLSFSTLSAHIKHPKCLGTASKFLWHTN*
>TRINITY_DN21858_c0_g3_i1.p1 type:5prime_partial len:248 gc:universal TRINITY_DN21858_c0_g3_i1:870-127(-)
TVNHGMMRQQYVLNIEPSNDFEYTQEFFDHVKKLWDDEGIRECYRRSNEFQLIDCAKYFLDRVDMVRKNNYIPSDQDILHSRRRTTDIQKIEFSISVPKKFGGGSQTFWMFDVGGQRGERKKWIQVFEGIQAILFLVSTSSFDQTIREDEETNRLKEALKLFEDVWNSRFLQGAGVIVFLNKQDVLKEKIESGISMGDYFPEYNQYEMDAQDGDYNDEYIKTRSFIKDKFVEVTQNDKPSDIRKLSG*
>TRINITY_DN21858_c0_g3_i1.p2 type:complete len:102 gc:universal TRINITY_DN21858_c0_g3_i1:341-646(+)
MTPAPWRNLLFHTSSNSFSASLSRLVSSSSRMVWSKLLVETKNKIACIPSNTCIHFFLSPRCPPTSNIQNVWEPPPNFFGTLIENSIFWISVVLLLLCRMS*
>TRINITY_DN21858_c0_g3_i1.p3 type:5prime_partial len:64 gc:universal TRINITY_DN21858_c0_g3_i1:3-194(+)
RHYSPFPLSAVISFSVNRKLRNVQKMSHVGHKQTDWIFGGGIIHSAFGCQTAYHFESLPQICL*
>TRINITY_DN21858_c0_g3_i1.p4 type:complete len:40 gc:universal TRINITY_DN21858_c0_g3_i1:127-8(-)
MPPPNIQSVCLCPTWDIFCTFLSFLFTEKDITADRGKGL*
>TRINITY_DN21858_c0_g3_i6.p1 type:5prime_partial len:71 gc:universal TRINITY_DN21858_c0_g3_i6:407-195(-)
ECLLFFGSKICFCTFCIMVDLIDNISAEQVKVRGPYWHYTTATDTNNIRTVFNDVHTMIIMINLQKIGAQ*
>TRINITY_DN21858_c0_g3_i4.p1 type:internal len:56 gc:universal TRINITY_DN21858_c0_g3_i4:3-167(+)
RHYSPFPLSAVISFSVNRKLRNVQKMSHVGHNKQTDWIFGGGIIHVSTPSFFFFY
>TRINITY_DN21858_c0_g3_i4.p2 type:5prime_partial len:41 gc:universal TRINITY_DN21858_c0_g3_i4:167-45(-)
VKKKKTRCRNMDNASSKYPISLFVMSNMGHFLHVSQLSIH*
>TRINITY_DN21858_c0_g3_i4.p3 type:complete len:41 gc:universal TRINITY_DN21858_c0_g3_i4:130-8(-)
MPPPNIQSVCLLCPTWDIFCTFLSFLFTEKDITADRGKGL*
>TRINITY_DN21858_c0_g3_i5.p1 type:complete len:190 gc:universal TRINITY_DN21858_c0_g3_i5:764-195(-)
MFDVGGQRGERKKWIQVFEGIQAILFLVSTSSFDQTIREDEETNRLKEALKLFEDVWNSRFLQGAGVIVFLNKQDVLKEKIESGISMGDYFPEYNQYEMDAQDGDYNDEYIKTRSFIKDKFVEVTQNDKPSDIRKLSLGPGFNISAEQVKVRGPYWHYTTATDTNNIRTVFNDVHTMIIMINLQKIGAQ*
>TRINITY_DN21858_c0_g3_i5.p2 type:complete len:102 gc:universal TRINITY_DN21858_c0_g3_i5:562-867(+)
MTPAPWRNLLFHTSSNSFSASLSRLVSSSSRMVWSKLLVETKNKIACIPSNTCIHFFLSPRCPPTSNIQNVWEPPPNFFGTLIENSIFWISVVLLLLCRMS*
>TRINITY_DN21858_c0_g3_i7.p1 type:complete len:400 gc:universal TRINITY_DN21858_c0_g3_i7:1394-195(-)
MGSSKLLKCIRPPDPERRASKELEKKISQWMKEYNRAIKLLLLGAGESGKTTIIKQMKILHIKGFSESEKQEKAKDINSNILESITALARHMSILKPQISLEDQSNQPSLQYVLNIEPSNDFEYTQEFFDHVKKLWDDEGIRECYRRSNEFQLIDCAKYFLDRVDMVRKNNYIPSDQDILHSRRRTTDIQKIEFSISVPKKFGGGSQTFWMFDVGGQRGERKKWIQVFEGIQAILFLVSTSSFDQTIREDEETNRLKEALKLFEDVWNSRFLQGAGVIVFLNKQDVLKEKIESGISMGDYFPEYNQYEMDAQDGDYNDEYIKTRSFIKDKFVEVTQNDKPSDIRKLSLGPGFNISAEQVKVRGPYWHYTTATDTNNIRTVFNDVHTMIIMINLQKIGAQ*
>TRINITY_DN21858_c0_g3_i7.p2 type:complete len:102 gc:universal TRINITY_DN21858_c0_g3_i7:562-867(+)
MTPAPWRNLLFHTSSNSFSASLSRLVSSSSRMVWSKLLVETKNKIACIPSNTCIHFFLSPRCPPTSNIQNVWEPPPNFFGTLIENSIFWISVVLLLLCRMS*
>TRINITY_DN21858_c0_g3_i7.p3 type:complete len:57 gc:universal TRINITY_DN21858_c0_g3_i7:1141-1311(+)
MDSRMLLLISLAFSCFSLSEKPLMWRIFICLMIVVFPDSPAPNNNSLIALLYSFIH*
>TRINITY_DN21858_c0_g4_i3.p1 type:5prime_partial len:76 gc:universal TRINITY_DN21858_c0_g4_i3:3-230(+)
SPSYPPSTHTVSVWFVYRNFIFNFVCFVIFNFCPIDGSIKSAFSIISRSALLFPSLEIVHVAIHYVKLKSSCIYE*
>TRINITY_DN21858_c0_g4_i3.p2 type:3prime_partial len:40 gc:universal TRINITY_DN21858_c0_g4_i3:118-2(-)
MLPSIGQKLKITKQTKLKIKFLYTNQTETVCVDGGYEGE
>TRINITY_DN21858_c0_g5_i1.p1 type:internal len:230 gc:universal TRINITY_DN21858_c0_g5_i1:689-3(-)
SDPVEWRGLSPDLSECKSVWLTSLESRIEVGDSIVSISSELAQVTKSKTLYGGDLRSATKIINRMAEQMANDMETFPDPNQREAIVTELLEGVIKTGSNLLENPTQALWRDLNHREQTEAATSLLVGLEGNAFLLADTIYREKTINKASRNIFVSVKVMATQNVDKVHFPSKDSLGLWDSFENTIILPSEALLENSDNGLVRVVFFTYNNMEDLLKPPDHIITSSMNKF
>TRINITY_DN21858_c0_g6_i1.p1 type:5prime_partial len:40 gc:universal TRINITY_DN21858_c0_g6_i1:3-122(+)
NRFIIACNSSSVCYHCLVICKSYCIYVIISNFSSFCCIF*
>TRINITY_DN21858_c1_g2_i4.p1 type:complete len:74 gc:universal TRINITY_DN21858_c1_g2_i4:3-224(+)
MCVYILFFVDFTCKAGHKHRLVLVVLMSQLMLFTLMQATWLCMLTLYCSFSCSKFLWFTVFIIFYTEGVTERT*
>TRINITY_DN21858_c1_g2_i4.p2 type:5prime_partial len:61 gc:universal TRINITY_DN21858_c1_g2_i4:524-342(-)
FTLFNCEIMTVMMTTLMRKDSGDSTFLLFTFLLLSFFYLCKCRVSLTVTARQFSIKGILD*
>TRINITY_DN21858_c1_g2_i2.p1 type:complete len:74 gc:universal TRINITY_DN21858_c1_g2_i2:189-410(+)
MCVYILFFVDFTCKAGHKHRLVLVVLMSQLMLFTLMQATWLCMLTLYCSFSCSKFLWFTVFIIFYTEGVTERT*
>TRINITY_DN21858_c1_g2_i2.p2 type:complete len:58 gc:universal TRINITY_DN21858_c1_g2_i2:239-66(-)
MACLACEIHKEQYIHTHRHQLKSSAVVSLLEVRVIQQGGWPKFCKVTALWTCMNKWS*
>TRINITY_DN21858_c1_g2_i2.p3 type:5prime_partial len:43 gc:universal TRINITY_DN21858_c1_g2_i2:724-596(-)
TIMKWMKAPSGCRNLQRLPFLRHTHFSLSWKIETAQHLQFRK*
>TRINITY_DN21858_c1_g2_i1.p1 type:complete len:74 gc:universal TRINITY_DN21858_c1_g2_i1:88-309(+)
MCVYILFFVDFTCKAGHKHRLVLVVLMSQLMLFTLMQATWLCMLTLYCSFSCSKFLWFTVFIIFYTEGVTERT*
>TRINITY_DN21858_c1_g2_i1.p2 type:5prime_partial len:52 gc:universal TRINITY_DN21858_c1_g2_i1:2-157(+)
IELDRKGELFYYSHHQMTSRTAEDFSWCLCVCIYCSLWISHARQAISTDLS*
>TRINITY_DN21858_c1_g2_i1.p3 type:5prime_partial len:43 gc:universal TRINITY_DN21858_c1_g2_i1:623-495(-)
TIMKWMKAPSGCRNLQRLPFLRHTHFSLSWKIETAQHLQFRK*
>TRINITY_DN21858_c2_g1_i1.p1 type:complete len:85 gc:universal TRINITY_DN21858_c2_g1_i1:236-490(+)
MYFYLVSTILQPLKYETGYKQTRKKSLSMIVHLNSTQSSFPRVKLGPWLFFVDTFLHLSTRLFQSDVKYLSIPGIIKISSYSSQ*
>TRINITY_DN21858_c2_g1_i1.p2 type:5prime_partial len:58 gc:universal TRINITY_DN21858_c2_g1_i1:2-175(+)
TKLCYTSSAIVLSLQSTNCIGPLYSLYSRIRHICTLNRTKQADHPPKSCLQVFTNFI*
>TRINITY_DN21861_c0_g1_i3.p1 type:5prime_partial len:53 gc:universal TRINITY_DN21861_c0_g1_i3:1-159(+)
EVKILLLNVHSNRSLYMGSRFFTLQETLISIYFLHSSGNSDEHIFPSLYRKL*
>TRINITY_DN21861_c0_g1_i3.p2 type:5prime_partial len:40 gc:universal TRINITY_DN21861_c0_g1_i3:3-122(+)
GKDSVTECTLESKFIYGIKVFHSSGNSDQHIFPSLFRKL*
>TRINITY_DN21827_c0_g1_i1.p1 type:complete len:58 gc:universal TRINITY_DN21827_c0_g1_i1:23-196(+)
MEHKWVEFKNFIPPSSHPPKDVKMGIKASEGLASILGKVEKLATDKCDEKCEYCSHK*
>TRINITY_DN21827_c0_g1_i1.p2 type:5prime_partial len:52 gc:universal TRINITY_DN21827_c0_g1_i1:305-150(-)
KNTLPDIKKVNIIYIRTFLNLPHFFFLGRNELYMVLFIYVSNIHIFHHIYQ*
>TRINITY_DN21815_c0_g1_i2.p1 type:5prime_partial len:46 gc:universal TRINITY_DN21815_c0_g1_i2:2-139(+)
LFVFTLKTFLVEKFKSSANHVSCSLHVLFNLLNCDPKICCSVFKL*
>TRINITY_DN21815_c0_g1_i1.p1 type:5prime_partial len:46 gc:universal TRINITY_DN21815_c0_g1_i1:2-139(+)
LFVFTLKTFLVEKFKSSANHVSCSLHVLFNLLNCDPKICCSVFKL*
>TRINITY_DN21815_c0_g1_i1.p2 type:5prime_partial len:43 gc:universal TRINITY_DN21815_c0_g1_i1:465-337(-)
LQVPVILKEVKVSYRTRVATSRYSIILIGSADQILQNVHVEK*
>TRINITY_DN21815_c0_g3_i1.p1 type:5prime_partial len:66 gc:universal TRINITY_DN21815_c0_g3_i1:281-84(-)
YKLVTCKIQYTCNHHVSKKKLFFLRNFYYITNFILRNSHPSFPVSNNLHFTIKKKKLFICKILYT*
>TRINITY_DN21815_c0_g3_i2.p1 type:complete len:51 gc:universal TRINITY_DN21815_c0_g3_i2:236-84(-)
MSCRYRIFLRNFDYITNFILRNSHPSFPVSNNLHFTIKKKKLFICKILYT*
>TRINITY_DN21815_c0_g4_i1.p1 type:3prime_partial len:43 gc:universal TRINITY_DN21815_c0_g4_i1:126-1(-)
MIKKKLKIFILRLRMVILFYLYVLFPMVLCCPIVSIPLKLAI
>TRINITY_DN21815_c0_g5_i2.p1 type:complete len:51 gc:universal TRINITY_DN21815_c0_g5_i2:310-158(-)
MCLGCLYGVLFSFHLVSDCQAMFHKCQPWLTSRFILISAKSIFITNAKYR*
>TRINITY_DN21825_c0_g1_i1.p1 type:complete len:56 gc:universal TRINITY_DN21825_c0_g1_i1:203-36(-)
MLFVDDKFEFLFLSVFRCYWKELCTVIFLCNEFIEVYFGCGDGRVGIISIYDNGG*
>TRINITY_DN21825_c0_g1_i1.p2 type:complete len:47 gc:universal TRINITY_DN21825_c0_g1_i1:33-173(+)
MLSPIVINTDNPYSTITTTKVNLNEFITKKNYCTKLLPIAPEHRQK*
>TRINITY_DN21825_c1_g1_i1.p1 type:internal len:46 gc:universal TRINITY_DN21825_c1_g1_i1:136-2(-)
IVFCYLTSATIIPALQQCWVTNPPPKHTLEQDMIIIYLAKVLQPD
>TRINITY_DN21813_c0_g1_i1.p1 type:complete len:76 gc:universal TRINITY_DN21813_c0_g1_i1:249-22(-)
MLCYVQPRQGGGVWHHILQAVNQNLNEEEKGEIPLYQTVKDQHMHKYVHKLLIKIVIKKNKHLTVIIKINNRLYN*
>TRINITY_DN21813_c1_g1_i1.p1 type:internal len:58 gc:universal TRINITY_DN21813_c1_g1_i1:172-2(-)
ENRNEYVVKIVVWDTIIPNIRRERRNSLTPDSERSTYAQICALNINQNSNQEEQTSN
>TRINITY_DN21823_c0_g1_i2.p1 type:5prime_partial len:73 gc:universal TRINITY_DN21823_c0_g1_i2:338-120(-)
LLFYRTRDIIETSLSISKIVQKQNFSFLNNSFLNVHISAPYGKKKVLSITDCRSLQDPYRFSSKIISNCCTF*
>TRINITY_DN21823_c0_g1_i2.p2 type:complete len:69 gc:universal TRINITY_DN21823_c0_g1_i2:238-32(-)
MSIFQLHMEKKKYLVSLIVDHFKTHTVSLPKLFPTVVPFKFPLVFFHLILCQLPNKRLKSGEISADWC*
>TRINITY_DN21823_c0_g1_i1.p1 type:5prime_partial len:73 gc:universal TRINITY_DN21823_c0_g1_i1:828-610(-)
LLFYRTRDIIETSLSISKIVQKQNFSFLNNSFLNVHISAPYGKKKVLSITDCRSLQDPYRFSSKIISNCCTF*
>TRINITY_DN21823_c0_g1_i1.p2 type:complete len:66 gc:universal TRINITY_DN21823_c0_g1_i1:728-531(-)
MSIFQLHMEKKKYLVSLIVDHFKTHTVSLPKLFPTVVPFKFPLVFFHLILCQLPFTDIENPRYLK*
>TRINITY_DN21823_c0_g1_i1.p3 type:complete len:61 gc:universal TRINITY_DN21823_c0_g1_i1:252-70(-)
MLSISVMYFQSYLKLHPLPHYFHHCSCLDTVMKFHVYKSIYRAEKECHVPRDSVLISCSL*
>TRINITY_DN21823_c0_g1_i1.p4 type:5prime_partial len:53 gc:universal TRINITY_DN21823_c0_g1_i1:3-161(+)
RIPTVSNFHAISKIDNEAGMIRITRSMRLKLNPLEHGTPFLLYRCFCIHGTS*
>TRINITY_DN21823_c0_g1_i1.p5 type:complete len:52 gc:universal TRINITY_DN21823_c0_g1_i1:283-128(-)
MSLYYISKQSYAQYFCYVLSILFEASSFTSLFSSLFLFRHSHEVPCIQKHL*
>TRINITY_DN21823_c0_g2_i2.p1 type:internal len:86 gc:universal TRINITY_DN21823_c0_g2_i2:1-255(+)
LGGLPDRCVLGESIVRNLPSSPSLSSSPSLSTLFYHLLQVSPLSSTIFSESLHSLLPSSPSLSTLFYHLLQVSPLSSIFYHLLQV
>TRINITY_DN21823_c0_g2_i2.p2 type:internal len:85 gc:universal TRINITY_DN21823_c0_g2_i2:3-254(+)
GWITRQVCPRGKHCSQFTIFSKSLLFSESLHSLLPSSPSLSTLFYHLLRVSPLSSTIFSESLHSLLPSSPSLSPLFYLLPSSPS
>TRINITY_DN21823_c0_g2_i4.p1 type:internal len:80 gc:universal TRINITY_DN21823_c0_g2_i4:1-237(+)
DLEQWPRNIVIRAVVSQDGYQSSGPPSLSTLFYHLLQVSPLSSNSLLPSSTIFSKSLHSLLPSSPSLSPLFYLLPSSPS
>TRINITY_DN21823_c0_g2_i4.p2 type:3prime_partial len:63 gc:universal TRINITY_DN21823_c0_g2_i4:53-238(+)
MVIRAVVLQVSPLSSTIFSKSLPSLLTLFYHLLPSSPSLSTLFYHLLQVSPLSSIFYHLLQV
>TRINITY_DN21823_c0_g2_i4.p3 type:5prime_partial len:43 gc:universal TRINITY_DN21823_c0_g2_i4:3-131(+)
FRAMASQYSDQSSGLSRWLSEQWSSKSLHSLLPSSPSLSPLF*
>TRINITY_DN21823_c0_g2_i5.p1 type:internal len:78 gc:universal TRINITY_DN21823_c0_g2_i5:1-231(+)
DLEQWPRNIVIRAVVSQDGYQSSGPPSLSTLFYLLPSFPSLSTLFYLLPSSPSLSTLFYHLLQVSPLSSIFYHLLQV
>TRINITY_DN21823_c0_g2_i5.p2 type:internal len:77 gc:universal TRINITY_DN21823_c0_g2_i5:3-230(+)
FRAMASQYSDQSSGLSRWLSEQWSSKSLHSLLSSTIFSKSLHSFLSSTIFSKSLHSLLPSSPSLSPLFYLLPSSPS
>TRINITY_DN21823_c0_g2_i5.p3 type:3prime_partial len:60 gc:universal TRINITY_DN21823_c0_g2_i5:53-229(+)
MVIRAVVLQVSPLSSIFYHLFQVSPLFSIFYHLLQVSPLSSTIFSKSLPSLLSSTIFSK
>TRINITY_DN21823_c0_g2_i1.p1 type:internal len:105 gc:universal TRINITY_DN21823_c0_g2_i1:1-312(+)
DLEQWPRNIVIRAVVSQDGYQSSGPPSLSTLFYHLLQVSPLSSTIFSESLHSLLPSSPSLSTLFYHLLRVSPLSSTIFSESLHSLLPSSPSLSPLFYLLPSSPS
>TRINITY_DN21823_c0_g2_i1.p2 type:internal len:104 gc:universal TRINITY_DN21823_c0_g2_i1:3-311(+)
FRAMASQYSDQSSGLSRWLSEQWSSKSLHSLLPSSPSLSTLFYHLLRVSPLSSTIFSKSLHSLLPSSPSLSTLFYHLLRVSPLSSTIFSKSLPSLLSSTIFSK
>TRINITY_DN21823_c0_g2_i1.p3 type:3prime_partial len:88 gc:universal TRINITY_DN21823_c0_g2_i1:53-313(+)
MVIRAVVLQVSPLSSTIFSKSLHSLLPSSPSLSTLFYHLLQVSPLSSTIFSESLHSLLPSSPSLSTLFYHLLQVSPLSSIFYHLLQV
>TRINITY_DN21884_c0_g2_i1.p1 type:internal len:65 gc:universal TRINITY_DN21884_c0_g2_i1:3-194(+)
SVVIIQVGLLTLHAVRMSFSDFDQFGLPADHLWQELCRRNEGVFWLTPTGSWLKVCTRGLRLSF
>TRINITY_DN21884_c0_g2_i1.p2 type:complete len:54 gc:universal TRINITY_DN21884_c0_g2_i1:192-31(-)
MTASALLCILSTNFQLVSARILLHSSCKAPARDDLQEGQIGQSLRRTCVQHAV*
>TRINITY_DN21884_c0_g3_i2.p1 type:internal len:47 gc:universal TRINITY_DN21884_c0_g3_i2:2-139(+)
VENDVEKLDWPVQSTDFNPTEHLWEELEHRRLQPNQPSSKPSLAVA
>TRINITY_DN21884_c0_g3_i2.p2 type:internal len:47 gc:universal TRINITY_DN21884_c0_g3_i2:3-140(+)
WRMMSKSWTGQFRVRTSIPLNTFGKNWSTADFSQTSLPPNHLWQWL
>TRINITY_DN21884_c0_g3_i2.p3 type:internal len:47 gc:universal TRINITY_DN21884_c0_g3_i2:139-2(-)
SHCQRWFGGRLVWLKSAVLQFFPKVFSGIEVRTLNWPVQLFDIILH
>TRINITY_DN21884_c0_g3_i3.p1 type:5prime_partial len:50 gc:universal TRINITY_DN21884_c0_g3_i3:239-90(-)
IDSRATFGLNDSLSPLGHIFNQLLVGVSWNTPVKPLPEMVWRKAGLAEV*
>TRINITY_DN21884_c0_g3_i5.p1 type:internal len:48 gc:universal TRINITY_DN21884_c0_g3_i5:142-2(-)
TVQWNMMFGRRLVWLKSDAALQYLPEVFSEVEIQALSWPVQPFSVTV
>TRINITY_DN21884_c0_g3_i1.p1 type:internal len:54 gc:universal TRINITY_DN21884_c0_g3_i1:161-3(-)
EISAPCKILASNALLTQLQVFWLHIASYKGPRIFLHSSCKATARDDLEESRFR
>TRINITY_DN21884_c0_g3_i1.p2 type:5prime_partial len:43 gc:universal TRINITY_DN21884_c0_g3_i1:2-130(+)
GETGFPPSHPWQWLCRRNGGIFWVLYMKLYEARIPVAVSAVH*
>TRINITY_DN21884_c0_g3_i4.p1 type:5prime_partial len:54 gc:universal TRINITY_DN21884_c0_g3_i4:258-97(-)
EISAPCKILASNALLTQLQVFWLHIASYKGPRIFLHSSCKATARDGLEEGWFG*
>TRINITY_DN21884_c0_g4_i1.p1 type:complete len:40 gc:universal TRINITY_DN21884_c0_g4_i1:95-214(+)
MNRGPPEERQVCYCMDTEPAFFQTISGSDFTGEMEESSS*
>TRINITY_DN21884_c0_g5_i1.p1 type:5prime_partial len:57 gc:universal TRINITY_DN21884_c0_g5_i1:362-192(-)
RILWELVIFMMVRDLNDSLNPLGYTFNQLLVGLNQNTPPFLCKATAKDGLEEGWFG*
>TRINITY_DN21884_c0_g5_i1.p2 type:complete len:55 gc:universal TRINITY_DN21884_c0_g5_i1:101-265(+)
MTSKGWTGQLRVQTSTPLNTFGKNWSTGSDFSQTSLPPNHLWQWLCRGMEEYSG*
>TRINITY_DN21884_c1_g1_i1.p1 type:internal len:41 gc:universal TRINITY_DN21884_c1_g1_i1:122-3(-)
SSKPSLAVALQEEWRSMPADTYWKLFQSMLKKVEAVIQAK
>TRINITY_DN21884_c1_g1_i1.p2 type:internal len:41 gc:universal TRINITY_DN21884_c1_g1_i1:121-2(-)
LPNHLWQWLCRRNGGVCQLTPTGSCFRVCSRRLRLSFRPK
>TRINITY_DN21884_c1_g1_i1.p3 type:internal len:41 gc:universal TRINITY_DN21884_c1_g1_i1:3-122(+)
FGLNDSLNLLEHTLKQLPVGVSWHTPPFLLQSHCQRWFGR
>TRINITY_DN21884_c1_g2_i1.p1 type:internal len:48 gc:universal TRINITY_DN21884_c1_g2_i1:1-141(+)
NDSLNPLGHTFNQLLVGVSQNIPPFLQQSHCQKWSGARPVWPKSDGV
>TRINITY_DN21884_c1_g2_i1.p2 type:internal len:48 gc:universal TRINITY_DN21884_c1_g2_i1:143-3(-)
TTPSDFGQTGLAPDHFWQWLCWRNGGIFWLTPTRSWLKVCPRGLRLS
>TRINITY_DN21884_c2_g1_i2.p1 type:complete len:55 gc:universal TRINITY_DN21884_c2_g1_i2:319-155(-)
MECHIRLQLNWSSSKPSLQEEWRSIPADTYWKLVESMPKRVEAVIEARGGPTMY*
>TRINITY_DN21884_c3_g1_i1.p1 type:5prime_partial len:58 gc:universal TRINITY_DN21884_c3_g1_i1:265-92(-)
LIHLDLRSIVICITGTYSGGDTSAILPFLKSLYHTSVQKILAQHGFIKHEFHYNTIK*
>TRINITY_DN21884_c3_g1_i1.p2 type:5prime_partial len:50 gc:universal TRINITY_DN21884_c3_g1_i1:266-117(-)
INSSGPEINSHLYYRNIFRWGHFSHSPFSEIPVSYISTENPCPTWVYQT*
>TRINITY_DN21884_c3_g1_i1.p3 type:5prime_partial len:42 gc:universal TRINITY_DN21884_c3_g1_i1:1-126(+)
ATFGLNDSFNPLRHSFNQLSPTQNLVISISFILLCYNEIHV*
>TRINITY_DN21884_c9_g1_i1.p1 type:internal len:42 gc:universal TRINITY_DN21884_c9_g1_i1:1-123(+)
TPTGSWLKLCPKGLRLSFRPKVALLCIRFLNWPFLQIHVHV
>TRINITY_DN21884_c9_g1_i1.p2 type:internal len:41 gc:universal TRINITY_DN21884_c9_g1_i1:122-3(-)
TCTCICKKGQFRNLIHSRATFGLNDSLNPFGHNFNQLPVG
>TRINITY_DN21884_c11_g1_i1.p1 type:internal len:40 gc:universal TRINITY_DN21884_c11_g1_i1:117-1(-)
WFVDNDVESWTGQLRVRTSAPLITYGKNWGTASDFSQTS
>TRINITY_DN21892_c0_g1_i1.p1 type:complete len:47 gc:universal TRINITY_DN21892_c0_g1_i1:562-422(-)
MERGVLRIALNMPQGTIIVYIKKTANTVLLDERWKSITKKYNNRKI*
>TRINITY_DN21892_c0_g1_i1.p2 type:complete len:47 gc:universal TRINITY_DN21892_c0_g1_i1:242-102(-)
MERGVLRIALNMPQGTIIVYIKKTANTVLLDERWKSITKKYNNRKI*
>TRINITY_DN21892_c0_g1_i1.p3 type:5prime_partial len:41 gc:universal TRINITY_DN21892_c0_g1_i1:746-624(-)
FSWFSFCRFNFVSFSPRCNSAFGPFSSSFTFPLGLHTTNY*
>TRINITY_DN21892_c0_g1_i2.p1 type:complete len:47 gc:universal TRINITY_DN21892_c0_g1_i2:562-422(-)
MERGVLRIALNMPQGTIIVYIKKTANTVLLDERWKSITKKYNNRKI*
>TRINITY_DN21892_c0_g1_i2.p2 type:complete len:47 gc:universal TRINITY_DN21892_c0_g1_i2:242-102(-)
MERGVLRIALNMPQGTIIVYIKKTANTVLLDERWKSITKKYNNRKI*
>TRINITY_DN21892_c0_g2_i2.p1 type:5prime_partial len:240 gc:universal TRINITY_DN21892_c0_g2_i2:3-722(+)
TSGISRRTPATQYEPPTVSSYTKPRNIIFKDTADIDVTTPRPVAQPSDITKEKAYGTIRRGRQVIRMYTKCQKEHPYQKNGGTLEGGCGKDTRSPGEKLMDKFMIKTTVEFKQQQKAAQPPSSVDDVLVKLPQKTNEESFTLPVESSQTDSQPSVYLTEKSAEPSMQLNKTIPHLSAQLNDTDAEPSTQLNKTTEQSTTQLNKTSVQPSAQLNETTAQPSAQLNKTAAPPKSDSNHVPE*
>TRINITY_DN21892_c0_g2_i2.p2 type:complete len:56 gc:universal TRINITY_DN21892_c0_g2_i2:227-60(-)
MFLLTLGVHSNHLAPSTNCPISLFFCYITGLSHRSRCSDIYISSIFKDNIPGLCI*
>TRINITY_DN21892_c0_g2_i2.p3 type:complete len:44 gc:universal TRINITY_DN21892_c0_g2_i2:252-121(-)
MYHHSSDTDVPSDTWCTFESLGALYELSHKPFLLLYHWAEPQV*
>TRINITY_DN21892_c1_g1_i1.p1 type:internal len:82 gc:universal TRINITY_DN21892_c1_g1_i1:244-2(-)
VFSHFKDNIDSKLKAIMMKKEIVEKELSKVLSKEMEISNALMSSGVRVSKPPRPPKVMGLKAIQIQHQLKMMYRKMTTFKK
>TRINITY_DN21898_c0_g1_i2.p1 type:internal len:53 gc:universal TRINITY_DN21898_c0_g1_i2:156-1(-)
RFYYWVVMPTGKGFGKEASMAILYRYCPSMGKPRSGQPAAEFNYKLGYWPPH
>TRINITY_DN21880_c0_g1_i10.p1 type:complete len:63 gc:universal TRINITY_DN21880_c0_g1_i10:920-1108(+)
MIYTVIYGKSFTTKQYLPHNQPEIMFLEVYSFGLCTGILFACRSLRTSMNLAIWHSFFNVLH*
>TRINITY_DN21880_c0_g1_i10.p2 type:complete len:63 gc:universal TRINITY_DN21880_c0_g1_i10:1490-1302(-)
MNIKIKIFSLVYKMLIKWSLIYIYIYISILVYFTAAVNRVTDFLPSPANGLLILVCSCCLID*
>TRINITY_DN21880_c0_g1_i10.p3 type:complete len:53 gc:universal TRINITY_DN21880_c0_g1_i10:694-536(-)
MLQCHPHRQTAVHRNPFISSRNRRVGSPGQMKCRTLIFSDMLLYLMRLCFNS*
>TRINITY_DN21880_c0_g1_i10.p4 type:complete len:51 gc:universal TRINITY_DN21880_c0_g1_i10:248-96(-)
MWTKCKHLVSWNSLIMEHDILQYEINWDQRNVSYHRTHLSWITGTIPKTI*
>TRINITY_DN21880_c0_g1_i10.p5 type:complete len:46 gc:universal TRINITY_DN21880_c0_g1_i10:407-270(-)
MCHCSYCVTCQYSDILQYEINWDQRNVSYHRTHLSWITGTIPKTI*
>TRINITY_DN21880_c0_g1_i10.p6 type:complete len:44 gc:universal TRINITY_DN21880_c0_g1_i10:1182-1313(+)
MGNLSQPNSIFHITSKKERERLSGFPSVMHKYIQNRRIIILVN*
>TRINITY_DN21880_c0_g1_i10.p7 type:complete len:40 gc:universal TRINITY_DN21880_c0_g1_i10:1219-1100(-)
MWKILFGCERFPINNCIDHDSIFTFYIFFISFLASQVLM*
>TRINITY_DN21880_c0_g1_i10.p8 type:complete len:40 gc:universal TRINITY_DN21880_c0_g1_i10:976-857(-)
MWKILFGCERFPINNCIDHDSIFTFYIFFISFLASQVLM*
>TRINITY_DN21880_c0_g1_i15.p1 type:5prime_partial len:68 gc:universal TRINITY_DN21880_c0_g1_i15:314-111(-)
AVMNTQASSVTRIFHKISTICLKKEKYRSAFLLLIYALQIQVRYVCGKISAETQESLSQLVFSPHSG*
>TRINITY_DN21880_c0_g1_i15.p2 type:complete len:58 gc:universal TRINITY_DN21880_c0_g1_i15:184-11(-)
MSVVRFQLKRRSLCHSWSSVHTLVSNLQSVLAYDVPSHNVCSVWMYGIREERTRSLT*
>TRINITY_DN21880_c0_g1_i1.p1 type:5prime_partial len:72 gc:universal TRINITY_DN21880_c0_g1_i1:365-150(-)
LLIHSVIKEMNIKIKIFSLVYKMLIKWSLIYIYIYISILVYFTAAVNRVTDFLPSPANGLLILVCSCCLID*
>TRINITY_DN21880_c0_g1_i11.p1 type:5prime_partial len:84 gc:universal TRINITY_DN21880_c0_g1_i11:547-296(-)
THITTLLQACFYISWITSYLHKSNRFDVLFCFGVLWLGCTIQQLLEACAIVVTVSHVSTVIFCSMRLIGTREMYLITELTYHG*
>TRINITY_DN21880_c0_g1_i11.p2 type:5prime_partial len:51 gc:universal TRINITY_DN21880_c0_g1_i11:546-394(-)
HTSPHSSKHASISVGSLAICTSPTDLMFYSALESCGWAAQYSSYWKHVPL*
>TRINITY_DN21880_c0_g1_i11.p3 type:complete len:51 gc:universal TRINITY_DN21880_c0_g1_i11:248-96(-)
MWTKCKHLVSWNSLIMEHDILQYEINWDQRNVSYHRTHLSWITGTIPKTI*
>TRINITY_DN21880_c0_g1_i11.p4 type:complete len:46 gc:universal TRINITY_DN21880_c0_g1_i11:407-270(-)
MCHCSYCVTCQYSDILQYEINWDQRNVSYHRTHLSWITGTIPKTI*
>TRINITY_DN21880_c0_g1_i5.p1 type:complete len:49 gc:universal TRINITY_DN21880_c0_g1_i5:288-142(-)
MTPNTNLIHKYTNYYKSNKSAIKKLFNKMKFLQYNQNNADELLITCIH*
>TRINITY_DN21880_c0_g1_i5.p2 type:3prime_partial len:45 gc:universal TRINITY_DN21880_c0_g1_i5:134-3(-)
MSLISLNLIHKYTNYYKSNKSAIKKLFNKMKFLQYNQNNADELL
>TRINITY_DN21880_c0_g1_i8.p1 type:5prime_partial len:67 gc:universal TRINITY_DN21880_c0_g1_i8:224-24(-)
RTSFLKLALKSDSETPFSEKTKHTKNDSCNTAAAVMNTQASSVTRIFHKISTICLKKKNTDLLSCC*
>TRINITY_DN21880_c0_g1_i4.p1 type:complete len:58 gc:universal TRINITY_DN21880_c0_g1_i4:184-11(-)
MSVVRFQLKRRSLCHSWSSVHTLVSNLQSVLAYDVPSHNVCSVWMYGIREERTRSLT*
>TRINITY_DN21880_c0_g1_i4.p2 type:complete len:48 gc:universal TRINITY_DN21880_c0_g1_i4:254-111(-)
MFKKEKYRSAFLLLIYALQIQVRYVCGKISAETQESLSQLVFSPHSG*
>TRINITY_DN21880_c0_g1_i6.p1 type:5prime_partial len:69 gc:universal TRINITY_DN21880_c0_g1_i6:1-207(+)
FSGMDPNVILVIRYISLVPINLILQNITVLTCDTVTTMAHASSNCCIVQPSHRTPKQNKTSNLLDLCK*
>TRINITY_DN21880_c0_g1_i6.p2 type:complete len:63 gc:universal TRINITY_DN21880_c0_g1_i6:633-821(+)
MIYTVIYGKSFTTKQYLPHNQPEIMFLEVYSFGLCTGILFACRSLRTSMNLAIWHSFFNVLH*
>TRINITY_DN21880_c0_g1_i6.p3 type:complete len:63 gc:universal TRINITY_DN21880_c0_g1_i6:1203-1015(-)
MNIKIKIFSLVYKMLIKWSLIYIYIYISILVYFTAAVNRVTDFLPSPANGLLILVCSCCLID*
>TRINITY_DN21880_c0_g1_i6.p4 type:complete len:53 gc:universal TRINITY_DN21880_c0_g1_i6:407-249(-)
MLQCHPHRQTAVHRNPFISSRNRRVGSPGQMKCRTLIFSDMLLYLMRLCFNS*
>TRINITY_DN21880_c0_g1_i6.p5 type:complete len:44 gc:universal TRINITY_DN21880_c0_g1_i6:895-1026(+)
MGNLSQPNSIFHITSKKERERLSGFPSVMHKYIQNRRIIILVN*
>TRINITY_DN21880_c0_g1_i6.p6 type:5prime_partial len:42 gc:universal TRINITY_DN21880_c0_g1_i6:1312-1187(-)
PLTSNSERFNCSKHFFLGGTVIQNSKGTSDSFCHQGNEHQN*
>TRINITY_DN21880_c0_g1_i6.p7 type:complete len:40 gc:universal TRINITY_DN21880_c0_g1_i6:932-813(-)
MWKILFGCERFPINNCIDHDSIFTFYIFFISFLASQVLM*
>TRINITY_DN21880_c0_g1_i6.p8 type:complete len:40 gc:universal TRINITY_DN21880_c0_g1_i6:689-570(-)
MWKILFGCERFPINNCIDHDSIFTFYIFFISFLASQVLM*
>TRINITY_DN21880_c0_g1_i6.p9 type:3prime_partial len:41 gc:universal TRINITY_DN21880_c0_g1_i6:120-1(-)
MCHCSYCVTCQYSDILQYEINWDQRNVSYHKYYIRVHPRK
>TRINITY_DN21880_c0_g2_i1.p1 type:3prime_partial len:45 gc:universal TRINITY_DN21880_c0_g2_i1:63-194(+)
MIKKKLKIFIFNCRPKKRSMFPQRKMFLNHFLMLISKVTSLFLL
>TRINITY_DN21880_c1_g1_i1.p1 type:complete len:41 gc:universal TRINITY_DN21880_c1_g1_i1:150-28(-)
MLRNISYSDVPWYEINWDWRNVSYHGAHLLLIIGTTLKTK*
>TRINITY_DN21880_c2_g1_i1.p1 type:5prime_partial len:47 gc:universal TRINITY_DN21880_c2_g1_i1:1-141(+)
RDVFIGSALPEIHDYVLQYMMFLFGFHMVLGVVPVIRNKRHFSSPN*
>TRINITY_DN21880_c2_g1_i1.p2 type:complete len:45 gc:universal TRINITY_DN21880_c2_g1_i1:159-25(-)
MFHSTRLIGTGEMSLIADNWDHTQNHMKTKQKHHVLQNIIMYLG*
>TRINITY_DN21850_c0_g1_i1.p1 type:internal len:62 gc:universal TRINITY_DN21850_c0_g1_i1:3-185(+)
HTLTHSLTHSLSLSLFSDFLRSGSSPRTSSGCALTPRLPTGDATQEPMSFLHRNLEGCSTT
>TRINITY_DN21850_c0_g1_i1.p2 type:5prime_partial len:54 gc:universal TRINITY_DN21850_c0_g1_i1:187-26(-)
QVVEQPSKFLCKKDIGSCVASPVGSRGVKAHPEDVLGELPLLKKSEKRERESE*
>TRINITY_DN21893_c0_g1_i1.p1 type:5prime_partial len:128 gc:universal TRINITY_DN21893_c0_g1_i1:2-385(+)
FIGLFFIHKTVFAYSLHYKTFTVEIHSHMHSILPVKQEELKFGNTVFKKIMLFLLKRGLFLDFITYVQFTPLAETYPTAEVVIFFYGRCLLCPAVYRIQLCNNIDTKYSEHLQQKPWFQMLHKGRKK*
>TRINITY_DN21893_c0_g1_i4.p1 type:5prime_partial len:47 gc:universal TRINITY_DN21893_c0_g1_i4:1-141(+)
LSIYNRNLGFRCYTKGEKSNEGFQETDQYTVGRNVFCSKEAQSQDH*
>TRINITY_DN21893_c0_g1_i5.p1 type:5prime_partial len:51 gc:universal TRINITY_DN21893_c0_g1_i5:3-155(+)
FFKVIPLFFYFTNLSFLALTSTLTQCKYFLNMWIQAASSFFRCKNIRIFC*
>TRINITY_DN21893_c0_g1_i6.p1 type:5prime_partial len:50 gc:universal TRINITY_DN21893_c0_g1_i6:531-382(-)
CFIYIKFSSVCMHTKIISCSFASFWYSHDAQFTACKLIHFPAYSQQCAE*
>TRINITY_DN21893_c0_g2_i1.p1 type:3prime_partial len:120 gc:universal TRINITY_DN21893_c0_g2_i1:359-3(-)
MSTDVNDGIEYFNTVVVQPHRKLVTNHGRGYHIRCRYQTKEKTITTNFNVSLPWDGPQNKIGQNGSSMIGTTPLTATAPMPGCSMKIFYGTPSDGQVAENVKIGDPLTLVISIDEQDIY
>TRINITY_DN21893_c0_g2_i1.p2 type:complete len:43 gc:universal TRINITY_DN21893_c0_g2_i1:83-211(+)
MEFHRRSSYYSLALVQLLLRELCQSCCYRSGLFYSVGHPKVN*
>TRINITY_DN21893_c0_g2_i2.p1 type:3prime_partial len:104 gc:universal TRINITY_DN21893_c0_g2_i2:311-3(-)
MSTDVNDGIEYFNTVVVQPHRKLVTNHGRGYHIRCRYQTKEKTITTNFNVSMIGTTPLTATAPMPGCSMKIFYGTPSDGQVAENVKIGDPLTLVISIDEQDIY
>TRINITY_DN21893_c0_g3_i1.p1 type:complete len:43 gc:universal TRINITY_DN21893_c0_g3_i1:179-51(-)
MNGCKNINERMYIGISYLTKFDKKINKTFVNNVNIVKLREIS*
>TRINITY_DN21893_c0_g3_i1.p2 type:5prime_partial len:41 gc:universal TRINITY_DN21893_c0_g3_i1:298-176(-)
SMLSTSLIVTTDNYFSIYQFTHFMTSQQPLDRSLYILQNK*
>TRINITY_DN21893_c0_g5_i2.p1 type:complete len:106 gc:universal TRINITY_DN21893_c0_g5_i2:398-81(-)
MPLKIAAVEMVTTMLSLLHAILTSLTTGELINAVCPIVNMEKLAARRHITACLISISYLVFGTLFYGTVSTVASHTYFFTCYLELPTSIHFHFVINRKTVLCFRV*
>TRINITY_DN21893_c0_g5_i2.p2 type:complete len:105 gc:universal TRINITY_DN21893_c0_g5_i2:232-546(+)
MDIRQAVICLLAASFSMFTIGQTALISSPVVSDVRIACNSDNIVVTISTAAIFNGMIYPKGLSKNSSCMAEFLNRDSPVKYRLPLRSCNTMSTDFYSKCNISVV*
>TRINITY_DN21893_c1_g1_i4.p1 type:complete len:233 gc:universal TRINITY_DN21893_c1_g1_i4:949-251(-)
MACSEHSLPVLIDEQDIYGMIITECLVRDGLGWGEQKLINKEGCPVDDEIMGPFEYSISKTTATVHFQAHKFPYTASVYYQCNVRLCIKNAGGCDDVPPICDGKRRRRRRQTAETIEIREEGGVSELEEDTENLTIEVYSGLYVQESTDIEENSFDNKFPEQATVSDPNTFCISQRNFAIGIAIAGLILMLAVIAAILILVSKRRRKMETSTTAGSSIYSGPYTNTAYSHSS*
>TRINITY_DN21893_c1_g1_i4.p2 type:complete len:104 gc:universal TRINITY_DN21893_c1_g1_i4:810-499(-)
MMRLWALLSTALAKPQQLSTFRLTSSLTLLQFITSAMCVSALKMLEAVMMCLLSVMARGGEGDVRLLRPLRYVKRVESVNWKKIQKTLPLKFTVVYMSKNQPI*
>TRINITY_DN21893_c1_g1_i4.p3 type:complete len:44 gc:universal TRINITY_DN21893_c1_g1_i4:297-428(+)
MELPAVVEVSIFLRLFETRMRIAAITASMRIKPAIAIPMAKFR*
>TRINITY_DN21893_c1_g1_i4.p4 type:complete len:41 gc:universal TRINITY_DN21893_c1_g1_i4:777-899(+)
MLYSKGPIISSSTGQPSLFISFCSPHPRPSRTRHSVIIIP*
>TRINITY_DN21893_c1_g1_i3.p1 type:complete len:275 gc:universal TRINITY_DN21893_c1_g1_i3:898-74(-)
MACSEHSLPVLIDEQDIYGMIITECLVRDGLGWGEQKLINKEGCPVDDEIMGPFEYSISKTTATVHFQAHKFPYTASVYYQCNVRLCIKNAGGCDDVPPICDGKRRRRRRQTAETIEIREEGGVSELEEDTENLTIEVYSGLYVQESTDIEENSFDNKFPEQATVSDPNTFCISQRNFAIGIAIAGLILMLAFPEQATVSDPNTFCISQRNFAIGIAIAGLILMLAVIAAILILVSKRRRKMETSTTAGSSIYSGPYKIFHDKVQFFFNHWWVI*
>TRINITY_DN21893_c1_g1_i3.p2 type:complete len:104 gc:universal TRINITY_DN21893_c1_g1_i3:759-448(-)
MMRLWALLSTALAKPQQLSTFRLTSSLTLLQFITSAMCVSALKMLEAVMMCLLSVMARGGEGDVRLLRPLRYVKRVESVNWKKIQKTLPLKFTVVYMSKNQPI*
>TRINITY_DN21893_c1_g1_i3.p3 type:complete len:44 gc:universal TRINITY_DN21893_c1_g1_i3:144-275(+)
MELPAVVEVSIFLRLFETRMRIAAITASMRIKPAIAIPMAKFR*
>TRINITY_DN21893_c1_g1_i3.p4 type:complete len:41 gc:universal TRINITY_DN21893_c1_g1_i3:726-848(+)
MLYSKGPIISSSTGQPSLFISFCSPHPRPSRTRHSVIIIP*
>TRINITY_DN21893_c1_g1_i2.p1 type:complete len:267 gc:universal TRINITY_DN21893_c1_g1_i2:1051-251(-)
MACSEHSLPVLIDEQDIYGMIITECLVRDGLGWGEQKLINKEGCPVDDEIMGPFEYSISKTTATVHFQAHKFPYTASVYYQCNVRLCIKNAGGCDDVPPICDGKRRRRRRQTAETIEIREEGGVSELEEDTENLTIEVYSGLYVQESTDIEENSFDNKFPEQATVSDPNTFCISQRNFAIGIAIAGLILMLAFPEQATVSDPNTFCISQRNFAIGIAIAGLILMLAVIAAILILVSKRRRKMETSTTAGSSIYSGPYTNTAYSHSS*
>TRINITY_DN21893_c1_g1_i2.p2 type:complete len:104 gc:universal TRINITY_DN21893_c1_g1_i2:912-601(-)
MMRLWALLSTALAKPQQLSTFRLTSSLTLLQFITSAMCVSALKMLEAVMMCLLSVMARGGEGDVRLLRPLRYVKRVESVNWKKIQKTLPLKFTVVYMSKNQPI*
>TRINITY_DN21893_c1_g1_i2.p3 type:complete len:44 gc:universal TRINITY_DN21893_c1_g1_i2:297-428(+)
MELPAVVEVSIFLRLFETRMRIAAITASMRIKPAIAIPMAKFR*
>TRINITY_DN21893_c1_g1_i2.p4 type:complete len:41 gc:universal TRINITY_DN21893_c1_g1_i2:879-1001(+)
MLYSKGPIISSSTGQPSLFISFCSPHPRPSRTRHSVIIIP*
>TRINITY_DN21893_c2_g1_i1.p1 type:internal len:52 gc:universal TRINITY_DN21893_c2_g1_i1:2-154(+)
SSNRCFVVVLWKVPVVQGEQDYYQQLVTYLFFFFFLAASHLHKRAFLLYFL
>TRINITY_DN21893_c2_g1_i1.p2 type:3prime_partial len:49 gc:universal TRINITY_DN21893_c2_g1_i1:13-156(+)
MFCRSLVEGASSSGRTRLLPTTSYLPFFFFLSGSFTPSQAGVFAIFPL
>TRINITY_DN21893_c2_g1_i3.p1 type:internal len:50 gc:universal TRINITY_DN21893_c2_g1_i3:2-148(+)
SSNRCFVVVLWKVPVVQGEQDYYQQLVTYHFFFFSGSFTPSQAGVFAIF
>TRINITY_DN21893_c2_g1_i3.p2 type:3prime_partial len:46 gc:universal TRINITY_DN21893_c2_g1_i3:13-147(+)
MFCRSLVEGASSSGRTRLLPTTSYLPFFFFLWQFHTFTSGRICYI
>TRINITY_DN21824_c0_g1_i2.p1 type:complete len:63 gc:universal TRINITY_DN21824_c0_g1_i2:108-296(+)
MITGNTVSMLKQLPYILDICTLVLALHSPHIDIICFFNVILLSPTQKGRYETILLKMKLESF*
>TRINITY_DN21824_c0_g1_i2.p2 type:5prime_partial len:44 gc:universal TRINITY_DN21824_c0_g1_i2:542-411(-)
DRCVRLKYELVKYQKWRPQSFFSMAHFCIGEIAGCFHSSKLIQ*
>TRINITY_DN21854_c0_g1_i1.p1 type:3prime_partial len:56 gc:universal TRINITY_DN21854_c0_g1_i1:166-2(-)
MLYISFYGTHALIPVVFYHTLVVINAVGNYIECFSGFICQVSCIAVNKIKSHKKI
>TRINITY_DN21878_c0_g1_i1.p1 type:3prime_partial len:49 gc:universal TRINITY_DN21878_c0_g1_i1:144-1(-)
MSVQDWSIHYNQYGTTFHLKRKGQWPEQSIERSHSSTKSSKEQNIENI
>TRINITY_DN21878_c0_g1_i1.p2 type:5prime_partial len:43 gc:universal TRINITY_DN21878_c0_g1_i1:182-54(-)
NIENIHPINNGGICLSRTGAFIITSMAQHFTLKEKVNGQNRV*
>TRINITY_DN21900_c0_g1_i1.p1 type:5prime_partial len:72 gc:universal TRINITY_DN21900_c0_g1_i1:235-20(-)
TYLEKQSSKLTEFYYTLNIHIYIYIFVNAMSMFNNFLTVSGIIHTLPYSLSVQFTFFSKIDFKVLAFLIVW*
>TRINITY_DN21900_c0_g2_i1.p1 type:complete len:46 gc:universal TRINITY_DN21900_c0_g2_i1:147-10(-)
MLYYTVIHIYIYIFNACKEWLNFIFSVQAFKQNGLNTWIFIFMQI*
>TRINITY_DN21882_c0_g1_i3.p1 type:complete len:112 gc:universal TRINITY_DN21882_c0_g1_i3:499-164(-)
MVKRVNTFVLSVEWTASRRGWLKNLIFEEWFWLNLISHIRVICISLILGLQVFKNCTWKSEHKKVALFPAHSLCLQPLVGYFQLLRTLMFIDENHTAHIQTGNCVIALCEW*
>TRINITY_DN21882_c0_g1_i3.p2 type:complete len:63 gc:universal TRINITY_DN21882_c0_g1_i3:413-225(-)
MVLAELNFSHKSYMHFINPWASSFQKLHMEVRTQESSIVSSSQPLPSTSGGLLSATKNTYVY*
>TRINITY_DN21882_c0_g1_i1.p1 type:complete len:112 gc:universal TRINITY_DN21882_c0_g1_i1:499-164(-)
MVKRVNTFVLSVEWTASRRGWLKNLIFEEWFWLNLISHIRVICISLILGLQVFKNCTWKSEHKKVALFPAHSLCLQPLVGYFQLLRTLMFIDENHTAHIQTGNCVIALCEW*
>TRINITY_DN21882_c0_g1_i1.p2 type:5prime_partial len:66 gc:universal TRINITY_DN21882_c0_g1_i1:703-506(-)
KMQLGPLSEYIPTFDRLEHQEKGMYFILIPISVASICMLRFYRKFKLAYFQGSFAHWPVISLPQS*
>TRINITY_DN21882_c0_g1_i1.p3 type:complete len:63 gc:universal TRINITY_DN21882_c0_g1_i1:413-225(-)
MVLAELNFSHKSYMHFINPWASSFQKLHMEVRTQESSIVSSSQPLPSTSGGLLSATKNTYVY*
>TRINITY_DN21882_c0_g1_i1.p4 type:5prime_partial len:45 gc:universal TRINITY_DN21882_c0_g1_i1:701-567(-)
DATRSTLRIYPNIRQVGTSRERHVLHFDSYFSCIYLHVTILQEI*
>TRINITY_DN21882_c0_g1_i2.p1 type:complete len:112 gc:universal TRINITY_DN21882_c0_g1_i2:499-164(-)
MVKRVNTFVLSVEWTASRRGWLKNLIFEEWFWLNLISHIRVICISLILGLQVFKNCTWKSEHKKVALFPAHSLCLQPLVGYFQLLRTLMFIDENHTAHIQTGNCVIALCEW*
>TRINITY_DN21882_c0_g1_i2.p2 type:complete len:63 gc:universal TRINITY_DN21882_c0_g1_i2:413-225(-)
MVLAELNFSHKSYMHFINPWASSFQKLHMEVRTQESSIVSSSQPLPSTSGGLLSATKNTYVY*
>TRINITY_DN21882_c0_g1_i2.p3 type:5prime_partial len:45 gc:universal TRINITY_DN21882_c0_g1_i2:640-506(-)
GSFLSLSVSFSLSLICMLRFYRKFKLAYFQGSFAHWPVISLPQS*
>TRINITY_DN21882_c0_g2_i1.p1 type:internal len:57 gc:universal TRINITY_DN21882_c0_g2_i1:1-168(+)
ERGREANTRVHHNATIRLPINISDQYTYLLHKPGSQLLPKIIQHLPFHKCLSIYTF
>TRINITY_DN21882_c0_g2_i1.p2 type:5prime_partial len:41 gc:universal TRINITY_DN21882_c0_g2_i1:2-124(+)
REGERQTHVSIIMLLFDYQLIYLISILIYYINLVLNCCPK*
>TRINITY_DN21882_c0_g3_i4.p1 type:complete len:57 gc:universal TRINITY_DN21882_c0_g3_i4:325-495(+)
MVGYDCLLTGQNTLWEEINICCSCGHSEGSMTFKTWDFKLFHKILSYHHENNQFQR*
>TRINITY_DN21882_c0_g3_i4.p2 type:5prime_partial len:41 gc:universal TRINITY_DN21882_c0_g3_i4:3-125(+)
CVCVCMHACMHACLCMRCVRERETGCIPQNRMHNVCLQCD*
>TRINITY_DN21882_c0_g3_i5.p1 type:complete len:81 gc:universal TRINITY_DN21882_c0_g3_i5:76-318(+)
MVGYDCLLTGQNTLWEEINICCSCGHSEGSMTFKTWDFKLKLIIIPKSFSSLIVSIHLPFISWLNSLLVSPYVVPYIYQH*
>TRINITY_DN21882_c0_g3_i5.p2 type:complete len:69 gc:universal TRINITY_DN21882_c0_g3_i5:257-51(-)
MKGRWIETINEEKDLGIIINFNLKSQVLKVMLPSLCPHEQHIFISSHSVFCPVRRQSYPTILFSDSQY*
>TRINITY_DN21882_c0_g3_i9.p1 type:5prime_partial len:85 gc:universal TRINITY_DN21882_c0_g3_i9:398-144(-)
SKDELEKQKAIKKKQMKEKKKEEMQKKQEKKEAALSVFQSWKSLVTEKHGVMRTIDNHNLHASYISAREQILAVSSFLLTFEKK*
>TRINITY_DN21882_c0_g3_i9.p2 type:5prime_partial len:41 gc:universal TRINITY_DN21882_c0_g3_i9:3-125(+)
CVCVCMHACMHACLCMRCVRERETGCIPQNRMHNVCLQCD*
>TRINITY_DN21882_c0_g3_i3.p1 type:5prime_partial len:41 gc:universal TRINITY_DN21882_c0_g3_i3:3-125(+)
CVCVCMHACMHACLCMRCVRERETGCIPQNRMHNVCLQCD*
>TRINITY_DN21882_c0_g3_i3.p2 type:3prime_partial len:41 gc:universal TRINITY_DN21882_c0_g3_i3:306-425(+)
MGYDCFLPQQNTMWEEINIHCSCRHSEGSIAFKICDFKLK
>TRINITY_DN21882_c0_g3_i1.p1 type:3prime_partial len:41 gc:universal TRINITY_DN21882_c0_g3_i1:124-243(+)
MGYDCFLPQQNTMWEEINIHCSCRHSEGSIAFKICDFKLK
>TRINITY_DN21882_c0_g3_i7.p1 type:3prime_partial len:41 gc:universal TRINITY_DN21882_c0_g3_i7:142-261(+)
MGYDCFLPQQNTMWEEINIHCSCRHSEGSIAFKICDFKLK
>TRINITY_DN21882_c0_g3_i10.p1 type:complete len:42 gc:universal TRINITY_DN21882_c0_g3_i10:138-13(-)
MRTINNYSSHSSYIYTREQIVAVTSILLTFQKRKEKGFLFI*
>TRINITY_DN21882_c0_g3_i10.p2 type:3prime_partial len:41 gc:universal TRINITY_DN21882_c0_g3_i10:220-339(+)
MGYDCFLPQQNTMWEEINIHCSCRHSEGSIAFKICDFKLK
>TRINITY_DN21882_c0_g3_i2.p1 type:complete len:59 gc:universal TRINITY_DN21882_c0_g3_i2:392-216(-)
MNSVYLFPPTLYSAEARNSHIPSSVFRFPILKLWPWPRKKRLLCTLFPVMRTVDNYSS*
>TRINITY_DN21882_c0_g3_i2.p2 type:5prime_partial len:41 gc:universal TRINITY_DN21882_c0_g3_i2:3-125(+)
CVCVCMHACMHACLCMRCVRERETGCIPQNRMHNVCLQCD*
>TRINITY_DN21882_c0_g3_i2.p3 type:3prime_partial len:41 gc:universal TRINITY_DN21882_c0_g3_i2:326-445(+)
MGYDCFLPQQNTMWEEINIHCSCRHSEGSIAFKICDFKLK
>TRINITY_DN21882_c0_g4_i1.p1 type:internal len:75 gc:universal TRINITY_DN21882_c0_g4_i1:3-224(+)
QSFSIGNHKTGYDCLLNGQNTLWEKINICCSCGHSERRITFKIWDFKLNYNFAFFFLQLLHTYNILYLCRSFNL
>TRINITY_DN21882_c0_g6_i1.p1 type:internal len:45 gc:universal TRINITY_DN21882_c0_g6_i1:134-3(-)
NISQHFTACNVKRKVCTPFSFLFQLGLFACYNFTGDLICSILRD
>TRINITY_DN21882_c1_g1_i1.p1 type:5prime_partial len:54 gc:universal TRINITY_DN21882_c1_g1_i1:1-162(+)
CMSSIKVPNSSNYINYRTLISLLKMKYSVVSLQKSLIFSKNYHPYFISMNICL*
>TRINITY_DN21841_c0_g1_i2.p1 type:3prime_partial len:106 gc:universal TRINITY_DN21841_c0_g1_i2:315-1(-)
MIGITTVPVPCDRWSGWINDHTPQQGPADWEHHTEQELHDEDFCTEGKVIDIECRDVHTDLLYSEAGQQSVTCDLQTGLLCRNSDQGKGRFCKDYKIRYYCSCVT
>TRINITY_DN21841_c0_g2_i1.p1 type:complete len:47 gc:universal TRINITY_DN21841_c0_g2_i1:122-262(+)
MDCLLSLLLRYFSIIVVFLWILIFSVTTFHRQLLESKLKNNNNNNY*
>TRINITY_DN21841_c0_g2_i1.p2 type:complete len:43 gc:universal TRINITY_DN21841_c0_g2_i1:85-213(+)
MCFISLGTFLFSYGLFTVTVVEILLYYCCFSLDINIFCNHLP*
>TRINITY_DN21832_c0_g1_i2.p1 type:complete len:51 gc:universal TRINITY_DN21832_c0_g1_i2:656-504(-)
MSKHSFPFSSPYIWYGFLLLLLVLILHTRQFFVHYHTIYKYSYKGLGQYH*
>TRINITY_DN21832_c0_g1_i3.p1 type:complete len:51 gc:universal TRINITY_DN21832_c0_g1_i3:777-625(-)
MSKHSFPFSSPYIWYGFLLLLLVLILHTRQFFVHYHTIYKYSYKGLGQYH*
>TRINITY_DN21832_c0_g1_i4.p1 type:3prime_partial len:52 gc:universal TRINITY_DN21832_c0_g1_i4:175-327(+)
MKHTHTHIHACTHVHTCALWCPQIICVCARAVCKSMQHKLGYHYMADTAVV
>TRINITY_DN21832_c0_g1_i4.p2 type:complete len:42 gc:universal TRINITY_DN21832_c0_g1_i4:200-325(+)
MHAHMYIHVHYGVPKLSVCVHVQYVKACSISWGTITWQTRQ*
>TRINITY_DN21832_c0_g2_i1.p1 type:complete len:51 gc:universal TRINITY_DN21832_c0_g2_i1:165-317(+)
MLFEFQNFSFTLKLKSVDYQIVLDLKRLKYFILVHCIIETTYDKLILNSQ*
>TRINITY_DN21832_c0_g2_i2.p1 type:internal len:48 gc:universal TRINITY_DN21832_c0_g2_i2:142-2(-)
VEFRIQLVANELLPAGLFLQRTATAHLYLQYITPANPTAYVNHIHYF
>TRINITY_DN21832_c0_g2_i2.p2 type:internal len:48 gc:universal TRINITY_DN21832_c0_g2_i2:141-1(-)
WNFVFSLWQMNFYLLDYFFSVLLLLIYIFNISLLQILLRTSTISTTS
>TRINITY_DN21896_c0_g1_i1.p1 type:internal len:66 gc:universal TRINITY_DN21896_c0_g1_i1:2-196(+)
LFPPLCGCFKEYLGLYVLYFDLCVTSIHCRHSSVQATLRAFIATPVSPVLFAGIFQPPSDFIFSN
>TRINITY_DN21896_c0_g1_i3.p1 type:internal len:65 gc:universal TRINITY_DN21896_c0_g1_i3:2-193(+)
LFPPLCGCFKEYLGLYVLYFDLCVTSIHCRHSSVQATLRAFIATPVSPFLFAGVLSLAVISYIP
>TRINITY_DN21896_c0_g2_i1.p1 type:complete len:85 gc:universal TRINITY_DN21896_c0_g2_i1:923-669(-)
MSLHLHWLTTLTSTSLHTHLIFAIYTYVISYTKRTCIPVYSICLTAYESKSWPRVRPERRRGRTLDDTYTESCGSVTVHHNVLS*
>TRINITY_DN21896_c0_g2_i1.p2 type:complete len:85 gc:universal TRINITY_DN21896_c0_g2_i1:468-214(-)
MSLHLHWLTTLTSTSLHTHLIFAIYTYVISYTKRTCIPVYSICLTAYESKSWPRVRPERRRGRTLDDTYTESCGSVTVHHNVLS*
>TRINITY_DN21896_c0_g2_i1.p3 type:5prime_partial len:42 gc:universal TRINITY_DN21896_c0_g2_i1:1011-886(-)
VYPVCTVCFKLSTYFFKSWSTLMWLCGYSNVSAPTLAHYTH*
>TRINITY_DN21896_c0_g2_i1.p4 type:complete len:41 gc:universal TRINITY_DN21896_c0_g2_i1:216-338(+)
MIRRCGVRSRFRSSPYTCRQAFSPSFSPAALAANFYFHKP*
>TRINITY_DN21896_c0_g2_i1.p5 type:complete len:41 gc:universal TRINITY_DN21896_c0_g2_i1:671-793(+)
MIRRCGVRSRFRSSPYTCRQAFSPSFSPAALAANFYFHKP*
>TRINITY_DN21896_c0_g3_i1.p1 type:internal len:40 gc:universal TRINITY_DN21896_c0_g3_i1:119-3(-)
KRQATSLGAVCDFLPGTAVTACKRGWAHWCGYKRPQSGL
>TRINITY_DN21896_c0_g3_i1.p2 type:internal len:40 gc:universal TRINITY_DN21896_c0_g3_i1:3-119(+)
QATLRAFIATPVSPSTFASCYCCAREEVAYSTKRGSLAL
>TRINITY_DN21896_c0_g5_i1.p1 type:5prime_partial len:45 gc:universal TRINITY_DN21896_c0_g5_i1:1-135(+)
TPLQALIHSCHFAGVYSRASEPCHICRCFQPRSDCICSSRVVCA*
>TRINITY_DN21896_c0_g5_i1.p2 type:5prime_partial len:43 gc:universal TRINITY_DN21896_c0_g5_i1:145-17(-)
TNEIMHTLLCWNKCNHCEVENTCKYDRAHWRGYRRPQSGMNG*
>TRINITY_DN21896_c0_g5_i1.p3 type:5prime_partial len:41 gc:universal TRINITY_DN21896_c0_g5_i1:2-124(+)
LHCKHSSIHATLRASIAAPVSPVIFAGVFNLAVIAFVPAE*
>TRINITY_DN21896_c0_g5_i1.p4 type:5prime_partial len:40 gc:universal TRINITY_DN21896_c0_g5_i1:144-25(-)
QMKSCTHYSAGTNAITARLKTPANMTGLTGAAIDARKVA*
>TRINITY_DN21839_c0_g1_i1.p1 type:internal len:50 gc:universal TRINITY_DN21839_c0_g1_i1:147-1(-)
NFVCFVIMIELVEISEGQPEGAAANKVAVAGRELQLTAIWQIQKINTHT
>TRINITY_DN21839_c0_g1_i1.p2 type:internal len:49 gc:universal TRINITY_DN21839_c0_g1_i1:2-145(+)
VCVLIFCICQIAVSCSSLPATATLLAAAPSGCPSEISTNSIIITKQTK
>TRINITY_DN21839_c1_g1_i2.p1 type:internal len:51 gc:universal TRINITY_DN21839_c1_g1_i2:2-151(+)
FMVFCICWEAVYRSSLPAPASLPAPVFSGCLFDLFHPPTDNLLLHHCPFH
>TRINITY_DN21839_c1_g1_i2.p2 type:internal len:51 gc:universal TRINITY_DN21839_c1_g1_i2:3-152(+)
LWSFVFAGKPSTAAPSQHQQVCRLQYFLAVFLTSFILLLTIYYCTTAHSI
>TRINITY_DN21818_c0_g1_i3.p1 type:5prime_partial len:41 gc:universal TRINITY_DN21818_c0_g1_i3:263-141(-)
EGGGGLSFIVSTFFSHDILCTSHTLSPRFHFPFGASFFSF*
>TRINITY_DN21818_c0_g1_i1.p1 type:complete len:67 gc:universal TRINITY_DN21818_c0_g1_i1:373-173(-)
MNKKCKRKFPCISVNVTDYFILIKACFSAINPQCCLQDQHHYSQEYGIGNPFTSGLWFVIKLVFFC*
>TRINITY_DN21818_c0_g1_i1.p2 type:5prime_partial len:53 gc:universal TRINITY_DN21818_c0_g1_i1:2-160(+)
LYMNKCIDFRKLKDAAFNPLICLQINSCPSQKFGIKFAVTVSSYRNYQRQNI*
>TRINITY_DN21818_c0_g1_i1.p3 type:complete len:49 gc:universal TRINITY_DN21818_c0_g1_i1:343-489(+)
MEIFSCIFYSFSFSSNLLEMCHYSSCLQHHAAVTELPTCSFSCLPGNL*
>TRINITY_DN21818_c0_g1_i1.p4 type:5prime_partial len:41 gc:universal TRINITY_DN21818_c0_g1_i1:698-576(-)
EGGGGLSFIVSTFFSHDILCTSHTLSPRFHFPFGASFFSF*
>TRINITY_DN21818_c0_g1_i2.p1 type:internal len:55 gc:universal TRINITY_DN21818_c0_g1_i2:2-163(+)
LYMNKCIDFRKLKDAAFNPLICLQINSCPSQLIETVRNLIRPITLSKKNQKIFS
>TRINITY_DN21818_c0_g1_i2.p2 type:internal len:55 gc:universal TRINITY_DN21818_c0_g1_i2:162-1(-)
ENIFWFFLDKVIGRIRFLTVSISCDGQLLICKQMRGLKAASFNFLKSMHLFIYK
>TRINITY_DN21855_c0_g1_i1.p1 type:internal len:74 gc:universal TRINITY_DN21855_c0_g1_i1:219-1(-)
RSTLSDITHKPIMLFAISSFIRSSYSFSVFFSQVQKLKKIITGDMYTLFKSLDELKQRTTNTVETIISEMCVN
>TRINITY_DN21855_c0_g1_i1.p2 type:5prime_partial len:49 gc:universal TRINITY_DN21855_c0_g1_i1:2-148(+)
LTHISDMIVSTVLVVLCFSSSRDLNRVYISPVIIFFNFCTWEKNTEKE*
>TRINITY_DN21855_c0_g1_i3.p1 type:3prime_partial len:66 gc:universal TRINITY_DN21855_c0_g1_i3:20-214(+)
MDGNRKQQEEYIYLSSGGEHKRGVGLLMKEEIAKSMIGLFALCPFHLAHQYFTHYFFSCNDMSTI
>TRINITY_DN21855_c0_g1_i2.p1 type:internal len:54 gc:universal TRINITY_DN21855_c0_g1_i2:161-3(-)
EVLCLILPINPSCSLQFLPSLEVLLLFCVLLQRKGICILLAAFCSRPSNLTQS
>TRINITY_DN21855_c0_g1_i2.p2 type:5prime_partial len:49 gc:universal TRINITY_DN21855_c0_g1_i2:162-16(-)
RSTLSDITHKPIMLFAISSFIRSPTPLLCSPPEERYMYSSCCFLFPSI*
>TRINITY_DN21855_c0_g1_i2.p3 type:3prime_partial len:49 gc:universal TRINITY_DN21855_c0_g1_i2:20-163(+)
MDGNRKQQEEYIYLSSGGEHKRGVGLLMKEEIAKSMMGLWVISDKVLL
>TRINITY_DN21855_c0_g2_i1.p1 type:5prime_partial len:40 gc:universal TRINITY_DN21855_c0_g2_i1:3-122(+)
KHRGWVELLMKEEIAKSMIDLSAISDRVLLKRINARPYN*
>TRINITY_DN21855_c1_g1_i1.p1 type:internal len:50 gc:universal TRINITY_DN21855_c1_g1_i1:149-3(-)
LSRHVQVNPTAHRNPGLIGLVMKKGVTKSILGSFAISDRVLLIQFKTRS
>TRINITY_DN21855_c1_g1_i1.p2 type:5prime_partial len:47 gc:universal TRINITY_DN21855_c1_g1_i1:1-141(+)
TDLVLNCISSTLSDIANEPKMLFVTPFFITSPMSPGFLCAVGLTWT*
>TRINITY_DN21895_c0_g1_i1.p1 type:5prime_partial len:55 gc:universal TRINITY_DN21895_c0_g1_i1:3-167(+)
QTSGIKIPNFQSLLLMIKIKIFINRFGPISNNCVRFEQNVYLSSISLFTMTVTY*
>TRINITY_DN21895_c0_g1_i1.p2 type:complete len:40 gc:universal TRINITY_DN21895_c0_g1_i1:356-237(-)
MGMLFLGFKIIILPTGWIRSFRLALQSLWSRQCRKKLHG*
>TRINITY_DN21842_c0_g1_i5.p1 type:complete len:249 gc:universal TRINITY_DN21842_c0_g1_i5:960-214(-)
MGETYQVVTQSYLNLTVSSNNLSFSTDRRFQKDVSIGELKGKLELLTGASASNMQIQAFSNDDRLIATLDNDEALLGSYPIDDKMRLHVIDNFKPKGEFEDLSQIKKFELSPEEYSKRTDSVKAFLEKNKLGKYDKEKMNLKSEEKKKADLERTAKARSIEVGSRCEVTVQGHPSRRGTVMFVGEVHFQPGWWVGIKYDEPLGKNDGSIEGKKYFECPQNYGSFINPLTVTVGDFPEESYELSDEDEM*
>TRINITY_DN21842_c0_g1_i5.p2 type:complete len:50 gc:universal TRINITY_DN21842_c0_g1_i5:697-846(+)
MQPHFVINWVRSQQGLIIVQGGDQSVIITEGLDLHVGCTCSSQQLQFSL*
>TRINITY_DN21842_c0_g1_i5.p3 type:complete len:41 gc:universal TRINITY_DN21842_c0_g1_i5:1161-1039(-)
MIICLLNVDLYEWFDKMLAVSVIMVKSCGYRCSEILVLVQ*
>TRINITY_DN21842_c0_g1_i7.p1 type:complete len:69 gc:universal TRINITY_DN21842_c0_g1_i7:420-214(-)
MFVGEVHFQPGWWVGIKYDEPLGKNDGSIEGKKYFECPQNYGSFINPLTVTVGDFPEESYELSDEDEM*
>TRINITY_DN21842_c0_g1_i2.p1 type:complete len:89 gc:universal TRINITY_DN21842_c0_g1_i2:439-173(-)
MSEGKLELLTGASASNMQIQAFSNDDRLIATLDNDEALLGSYPIDDKMRLHVIEKPRNYMNINPSNHPPIHCNTINNSIQCCLCIPTW*
>TRINITY_DN21842_c0_g1_i2.p2 type:complete len:70 gc:universal TRINITY_DN21842_c0_g1_i2:227-436(+)
MNRRMIAGIDVHIISRFFNHMQPHFVINWVRSQQGLIIVQGGDQSVIITEGLDLHVGCTCSSQQLQFSL*
>TRINITY_DN21842_c0_g1_i4.p1 type:complete len:65 gc:universal TRINITY_DN21842_c0_g1_i4:356-162(-)
MGETYQVVTQSYLNLTVSSNNLSFSTDRRFQKDVSIGELKGKLELLTGASASNMQIQAFSNDAN*
>TRINITY_DN21842_c0_g1_i4.p2 type:complete len:41 gc:universal TRINITY_DN21842_c0_g1_i4:557-435(-)
MIICLLNVDLYEWFDKMLAVSVIMVKSCGYRCSEILVLVQ*
>TRINITY_DN21842_c0_g1_i3.p1 type:5prime_partial len:41 gc:universal TRINITY_DN21842_c0_g1_i3:1-123(+)
KSTSSLLLECQRAANTAINLGIFPFFIAVIKYNCESNKND*
>TRINITY_DN21842_c2_g1_i1.p1 type:complete len:40 gc:universal TRINITY_DN21842_c2_g1_i1:225-106(-)
MTLNYDYSNLENFITIKAVLTSFRNYCPENEDQFFILLK*
>TRINITY_DN21842_c2_g2_i1.p1 type:5prime_partial len:80 gc:universal TRINITY_DN21842_c2_g2_i1:2-241(+)
LFSFVHTAQENLFVLVFEGKIKSLCRKISDHIGQQCDLRNNKYVEVVTVKGNTESPYRVPMITTLFELYDEVTYLMKKL*
>TRINITY_DN21842_c2_g2_i1.p2 type:3prime_partial len:57 gc:universal TRINITY_DN21842_c2_g2_i1:251-418(+)
MSCMYPVSMEYNNGYGVIWSKVYYAFRNHGGQLVSMLAFHAKGLLLSLSFPLTVLL
>TRINITY_DN21842_c2_g2_i1.p3 type:complete len:45 gc:universal TRINITY_DN21842_c2_g2_i1:370-236(-)
MEGKHANQLATMIPKCIVYLTPYHSISIVIFHRHRIHTGHLTAS*
>TRINITY_DN21812_c0_g1_i1.p1 type:5prime_partial len:42 gc:universal TRINITY_DN21812_c0_g1_i1:347-222(-)
YLPFDLLSALITPLLGCLTNVITGDISLGMTLILSPLMTSF*
>TRINITY_DN21907_c0_g1_i1.p1 type:5prime_partial len:43 gc:universal TRINITY_DN21907_c0_g1_i1:486-358(-)
GLKTDHKVITSVYILLLCYATQTLVRSKQTPGLLYFYNYSYY*
>TRINITY_DN21907_c0_g1_i1.p2 type:complete len:40 gc:universal TRINITY_DN21907_c0_g1_i1:300-181(-)
MSSQCAGLQYISVEVPVSGIYNRWFIQRVYRDNQDWSSL*
>TRINITY_DN21907_c0_g1_i2.p1 type:5prime_partial len:43 gc:universal TRINITY_DN21907_c0_g1_i2:854-726(-)
GLKTDHKVITSVYILLLCYATQTLVRSKQTPGLLYFYNYSYY*
>TRINITY_DN21907_c0_g1_i2.p2 type:complete len:40 gc:universal TRINITY_DN21907_c0_g1_i2:668-549(-)
MSSQCAGLQYISVEVPVSGIYNRWFIQRVYRDNQDWSSL*
>TRINITY_DN21907_c0_g2_i1.p1 type:complete len:50 gc:universal TRINITY_DN21907_c0_g2_i1:219-368(+)
MFASTLHICSSLAFTCMSLVLCDYFYMLRIHLILVICRFSMESMFKSYS*
>TRINITY_DN21907_c0_g2_i1.p2 type:complete len:48 gc:universal TRINITY_DN21907_c0_g2_i1:181-324(+)
MPLWKSERSSSWPCLHPLCIYALHWPLLACHWYYVITSTCLESISFW*
>TRINITY_DN21907_c0_g2_i1.p3 type:5prime_partial len:42 gc:universal TRINITY_DN21907_c0_g2_i1:1-126(+)
YYHRAVCSPWQLRWLGSYCCLSFTLFSLVFMHAVCERLYYV*
>TRINITY_DN21907_c0_g2_i1.p4 type:5prime_partial len:41 gc:universal TRINITY_DN21907_c0_g2_i1:415-293(-)
LFILTYRRWTRNYKNPQEYDLNILSIENLQITRMRWILSM*
>TRINITY_DN21907_c0_g2_i1.p5 type:complete len:41 gc:universal TRINITY_DN21907_c0_g2_i1:239-117(-)
MQSGCKHGQEEDLSDFQRGMIQICTTIDCHRHTKICYCHT*
>TRINITY_DN21907_c0_g3_i1.p1 type:5prime_partial len:43 gc:universal TRINITY_DN21907_c0_g3_i1:2-130(+)
KCVSQFFFFWLTEIKWYNEKEMCTVASHYLSCNTINFKIKRN*
>TRINITY_DN21851_c0_g1_i1.p1 type:3prime_partial len:47 gc:universal TRINITY_DN21851_c0_g1_i1:236-373(+)
MPNIFTDTAIGCWVRKYFVNLSNSRYSPFVSRITYRCVVRIQLSRT
>TRINITY_DN21851_c0_g1_i1.p2 type:3prime_partial len:44 gc:universal TRINITY_DN21851_c0_g1_i1:130-2(-)
MWSSYIFPVLTLYISYVAAWGGVFNRFSPELLSNLGYGGFGGG
>TRINITY_DN21851_c0_g2_i3.p1 type:3prime_partial len:228 gc:universal TRINITY_DN21851_c0_g2_i3:165-845(+)
MKLRWKIPKQSHSETVIISTSSPTLQHLRVELEERLREKHGISGEPFKLSLNGHTALKEDDNTLLTDLGIVQGDVIYVLGISERLQEHKSGQVSKHPLQQIQQSGETKKNRGTEEHRQSEEETALRGVSAGSISVTPQAATGHNDQIPVEMQEMLQEDMVEVNRYLTEPLLICESTTEAVPMSIPILLEAMGKSISTVTDIFAFYSHALFGIEVKPVEYKAVHLPTY
>TRINITY_DN21851_c0_g2_i3.p2 type:complete len:122 gc:universal TRINITY_DN21851_c0_g2_i3:562-197(-)
MLPALTPLKAVSSSLCRCSSVPRFFFVSPDCWICCSGCFETWPDLCSCRRSEIPRTYITSPCTIPRSVSRVLSSSLRAVCPFRLNLNGSPLMPCFSRNRSSNSTLRCCSVGELVLIITVSE*
>TRINITY_DN21851_c0_g2_i3.p3 type:complete len:52 gc:universal TRINITY_DN21851_c0_g2_i3:385-540(+)
MLYMFLESQNVCKNISLARFRSIHCSRSSSRGRQRRIVALKNIDRVRRRQL*
>TRINITY_DN21851_c0_g2_i3.p4 type:5prime_partial len:45 gc:universal TRINITY_DN21851_c0_g2_i3:845-711(-)
VSRQVNSFVLNRLNLNTKESMTVEGKYICYCTDRLSHCFQQYRN*
>TRINITY_DN21851_c0_g2_i1.p1 type:complete len:81 gc:universal TRINITY_DN21851_c0_g2_i1:165-407(+)
MKLRWKIPKQSHSETVIISTSSPTLQHLRVELEERLREKHGISGEPFKLSLNGHTALKEDDNTLLMDLGIVQGDVIYVLN*
>TRINITY_DN21851_c0_g3_i1.p1 type:3prime_partial len:74 gc:universal TRINITY_DN21851_c0_g3_i1:219-1(-)
MSVNFILKCHGNPEIPKEHVHVCVHMHVCVCVYIYSHSLIRGPGFLHLLSSSFFPSLSCLTLSSFFLMKRDTT
>TRINITY_DN21851_c0_g3_i1.p2 type:5prime_partial len:68 gc:universal TRINITY_DN21851_c0_g3_i1:3-206(+)
WYPSSSEKRRIVLDKKEKEKKKRKEDGESPDLVLENGYIYIHTHTHACAHTHAHVPLVFQGSHDISK*
>TRINITY_DN21851_c0_g3_i1.p3 type:5prime_partial len:64 gc:universal TRINITY_DN21851_c0_g3_i1:2-193(+)
VVSLFIRKKEDSVRQEREGKKEEERRWRKPGPRIREWLYIYTHTHTCMCTHTCTCSFGISGFP*
>TRINITY_DN21851_c0_g4_i1.p1 type:5prime_partial len:79 gc:universal TRINITY_DN21851_c0_g4_i1:3-239(+)
KTLKCHIFCSIIICKLLFFYLLVSCLLQFLPSASKFVGSSTLWLLCLISFISLFTFVTVLLPLPFLNIYIFDIRVLLF*
>TRINITY_DN21851_c0_g4_i1.p2 type:5prime_partial len:54 gc:universal TRINITY_DN21851_c0_g4_i1:701-540(-)
FLLPFLAMKIFIFNCRPSKNIKIPTQNQHNILSQNLILKIYRVFSSLRNIPAY*
>TRINITY_DN21851_c0_g4_i2.p1 type:5prime_partial len:47 gc:universal TRINITY_DN21851_c0_g4_i2:3-143(+)
KTLKCHIFCSIIICKLLFFYLLVSCLLQFLPSASKFVGSKAFWLPF*
>TRINITY_DN21851_c0_g4_i2.p2 type:5prime_partial len:45 gc:universal TRINITY_DN21851_c0_g4_i2:171-37(-)
KHIKRNTKKVRKAARKLWSQQTYWHWEGTAADSLPANKRIIIYK*
>TRINITY_DN21851_c0_g4_i2.p3 type:5prime_partial len:40 gc:universal TRINITY_DN21851_c0_g4_i2:170-51(-)
NILRGILKRSERQPESFGANKLTGTGKELQQTAYQQIKE*
>TRINITY_DN21851_c0_g5_i6.p1 type:3prime_partial len:243 gc:universal TRINITY_DN21851_c0_g5_i6:727-2(-)
MLETGFVPFHDQSKDLESSKPVEPEDKPCVSSDSHSGLKKKSKFTEVPSGWYHPGGYRLRYTAPLSEAFGPCDLVIASLGSIVNIGTVPSVGMLNFKPEDYVCKATHPSGLPAFQDLTKLSQKFKNSISYSLASTVQQQCGAVVQFCLMALPVEVRLKLFSFLDCPSLLTLSETSKDMYQTANEACLWKMLLFRNYPRKASLLCNRKKSIHGVCGCMDYDNLVQIWNYRTFYIETELGEYSY
>TRINITY_DN21851_c0_g5_i6.p2 type:complete len:76 gc:universal TRINITY_DN21851_c0_g5_i6:474-701(+)
MFTILPKDAITKSQGPNASERGAVYRSLYPPGWYQPEGTSVNFDFFFKPECESLDTQGLSSGSTGLLDSKSFDWS*
>TRINITY_DN21851_c0_g5_i6.p3 type:5prime_partial len:67 gc:universal TRINITY_DN21851_c0_g5_i6:896-696(-)
QVTHILVCLLHILMLETGFVPFHDQSKDLESSKPVEPEDKPCVSSDSHSGLSSPHTDARNRVCAIS*
>TRINITY_DN21851_c0_g5_i6.p4 type:5prime_partial len:50 gc:universal TRINITY_DN21851_c0_g5_i6:1-150(+)
GNCIHRALFQCKMFYNSRFVQDYHNPCNHTHHECSFFCCRVMMLSLDNS*
>TRINITY_DN21851_c0_g5_i6.p5 type:complete len:43 gc:universal TRINITY_DN21851_c0_g5_i6:703-831(+)
MAQTLFLASVCGEDKPECESLDTQGLSSGSTGLLDSKSFDWS*
>TRINITY_DN21851_c0_g5_i6.p6 type:5prime_partial len:41 gc:universal TRINITY_DN21851_c0_g5_i6:2-124(+)
VTVFTELCFNVKCSIIPDLYKIIIIHATTHTMNALFSVAE*
>TRINITY_DN21851_c0_g5_i2.p1 type:complete len:59 gc:universal TRINITY_DN21851_c0_g5_i2:309-133(-)
MLVTSSRNEVSLSTHTVAPSIHKLCDHVQLNHPTITQQSSQVQEKSHTYSSSIYTQAV*
>TRINITY_DN21851_c0_g5_i2.p2 type:complete len:46 gc:universal TRINITY_DN21851_c0_g5_i2:415-552(+)
MLGCNSLVNLLPSVQWIGRPMSGWPHWWTKYKMVTMVVASHMSLG*
>TRINITY_DN21851_c0_g5_i1.p1 type:complete len:157 gc:universal TRINITY_DN21851_c0_g5_i1:915-445(-)
MALPVEVRLKLFSFLDCPSLLTLSETSKDMYQTANEACLWKMLLFRNYPRKASLLCNRNIPVDWKDEYKNEYMLRKEFSKRRRDWVFISPESLAPQFGYRDRGYVPIPIPGVIGGDFDRIPNFERHMRGNHHRDHFILCPPVRPPRHWPPNPLYRW*
>TRINITY_DN21851_c0_g5_i1.p2 type:5prime_partial len:115 gc:universal TRINITY_DN21851_c0_g5_i1:1060-716(-)
TILILYNVTLYASYFLSVCYFSEIQEFNQLLIGFHRTAAVWCSGSVLFNGPTCRGQTETLQLSRLSILTDLIRDIQRYVPNSQRGMFMENVVVQELSKESIITLQQKHTSRLER*
>TRINITY_DN21851_c0_g5_i1.p3 type:complete len:76 gc:universal TRINITY_DN21851_c0_g5_i1:415-642(+)
MLGCNSLVNLLPSVQWIGRPMSGWPHWWTKYKMVTMVVASHMSFKIRYPIKVPSNDTRYWYGYITSIPIPKLRSQ*
>TRINITY_DN21851_c0_g5_i1.p4 type:complete len:62 gc:universal TRINITY_DN21851_c0_g5_i1:719-534(-)
MSTKMSTCYEKSFRSGEGTGYLFLLNHWLLSLGIGIEVMYPYQYLVSLEGTLIGYLILKDI*
>TRINITY_DN21851_c0_g5_i1.p5 type:complete len:59 gc:universal TRINITY_DN21851_c0_g5_i1:309-133(-)
MLVTSSRNEVSLSTHTVAPSIHKLCDHVQLNHPTITQQSSQVQEKSHTYSSSIYTQAV*
>TRINITY_DN21851_c0_g5_i10.p1 type:complete len:305 gc:universal TRINITY_DN21851_c0_g5_i10:1359-445(-)
MLETGFVPFHDQSKDLESSKPVEPEDKPCVSSDSHSGLKKKSKFTEVPSGWYHPGGYRLRYTAPLSEAFGPCDLVIASLGSIVNIGTVPSVGMLNFKPEDYVCKATHPSGLPAFQDLTKLSQKFKNSISYSLASTVQQQCGAVVQFCLMALPVEVRLKLFSFLDCPSLLTLSETSKDMYQTANEACLWKMLLFRNYPRKASLLCNRNIPVDWKDEYKNEYMLRKEFSKRRRDWVFISPESLAPQFGYRDRGYVPIPIPGVIGGDFDRIPNFERHMRGNHHRDHFILCPPVRPPRHWPPNPLYRW*
>TRINITY_DN21851_c0_g5_i10.p2 type:complete len:76 gc:universal TRINITY_DN21851_c0_g5_i10:415-642(+)
MLGCNSLVNLLPSVQWIGRPMSGWPHWWTKYKMVTMVVASHMSFKIRYPIKVPSNDTRYWYGYITSIPIPKLRSQ*
>TRINITY_DN21851_c0_g5_i10.p3 type:complete len:76 gc:universal TRINITY_DN21851_c0_g5_i10:1106-1333(+)
MFTILPKDAITKSQGPNASERGAVYRSLYPPGWYQPEGTSVNFDFFFKPECESLDTQGLSSGSTGLLDSKSFDWS*
>TRINITY_DN21851_c0_g5_i10.p4 type:5prime_partial len:67 gc:universal TRINITY_DN21851_c0_g5_i10:1528-1328(-)
QVTHILVCLLHILMLETGFVPFHDQSKDLESSKPVEPEDKPCVSSDSHSGLSSPHTDARNRVCAIS*
>TRINITY_DN21851_c0_g5_i10.p5 type:complete len:62 gc:universal TRINITY_DN21851_c0_g5_i10:719-534(-)
MSTKMSTCYEKSFRSGEGTGYLFLLNHWLLSLGIGIEVMYPYQYLVSLEGTLIGYLILKDI*
>TRINITY_DN21851_c0_g5_i10.p6 type:complete len:59 gc:universal TRINITY_DN21851_c0_g5_i10:309-133(-)
MLVTSSRNEVSLSTHTVAPSIHKLCDHVQLNHPTITQQSSQVQEKSHTYSSSIYTQAV*
>TRINITY_DN21851_c0_g5_i10.p7 type:complete len:43 gc:universal TRINITY_DN21851_c0_g5_i10:1335-1463(+)
MAQTLFLASVCGEDKPECESLDTQGLSSGSTGLLDSKSFDWS*
>TRINITY_DN21851_c0_g6_i1.p1 type:5prime_partial len:128 gc:universal TRINITY_DN21851_c0_g6_i1:435-52(-)
GITVNLPLFTGSAQPIAQKSPSPVDLFEQMLEEEDSEEPCYGKRCTANEHCCPGSVCVDVDGLVGSCLPAFGREQGQTCTRDNDCETGLVCTETEQGTRTCQTPLPGKKQYSESCHMSSDCDIAKGL*
>TRINITY_DN21851_c0_g6_i1.p2 type:complete len:92 gc:universal TRINITY_DN21851_c0_g6_i1:135-410(+)
MSWFPALSRCRPALSHSRCPLCKSGLAHDQRQAGKNPLSHQRRHTPTPDSSARWQCSACHSMAPHCLPPPASAQTGPLDLATSVLWVEQSP*
>TRINITY_DN21851_c0_g6_i1.p3 type:complete len:83 gc:universal TRINITY_DN21851_c0_g6_i1:68-316(+)
MSQSLLMWQLSLYCFLPGSGVWHVLVPCSVSVQTSPVSQSLSLVQVWPCSRPKAGRQEPTKPSTSTHTDPGQQCSLAVQRLP*
>TRINITY_DN21851_c0_g6_i2.p1 type:3prime_partial len:101 gc:universal TRINITY_DN21851_c0_g6_i2:135-434(+)
MSWFPALSRCRPALSHSRCPLCKSGLAHDQRQAGKNPLSHQRRHTPTPDSSARWQCSACHSMAPHCLPPPASAQTGPLDLATSVLWVDVLPQIRIVTDGC
>TRINITY_DN21851_c0_g6_i2.p2 type:complete len:99 gc:universal TRINITY_DN21851_c0_g6_i2:348-52(-)
MLEEEDSEEPCYGKRCTANEHCCPGSVCVDVDGLVGSCLPAFGREQGQTCTRDNDCETGLVCTETEQGTRTCQTPLPGKKQYSESCHMSSDCDIAKGL*
>TRINITY_DN21851_c0_g6_i2.p3 type:complete len:83 gc:universal TRINITY_DN21851_c0_g6_i2:68-316(+)
MSQSLLMWQLSLYCFLPGSGVWHVLVPCSVSVQTSPVSQSLSLVQVWPCSRPKAGRQEPTKPSTSTHTDPGQQCSLAVQRLP*
>TRINITY_DN21851_c1_g1_i3.p1 type:complete len:58 gc:universal TRINITY_DN21851_c1_g1_i3:127-300(+)
MIKECKSDKYSCPNCQGEHLAGTEYCEEWKKEREYAAQRAIRNTVFLLVEKKKRHNR*
>TRINITY_DN21851_c1_g1_i3.p2 type:5prime_partial len:43 gc:universal TRINITY_DN21851_c1_g1_i3:2-130(+)
SVKTMVVYALFSYVCGFWLSDNYIYTKIVEIKPDVGSAQENI*
>TRINITY_DN21851_c1_g1_i3.p3 type:5prime_partial len:43 gc:universal TRINITY_DN21851_c1_g1_i3:376-248(-)
EKCHRFQSVTGSAHTLNKNPLRRVHFIYCVSSFFLPGGILYF*
>TRINITY_DN21851_c1_g1_i2.p1 type:complete len:71 gc:universal TRINITY_DN21851_c1_g1_i2:3-215(+)
MKDNILKYNNNKIMIKECKSDKYSCPNCQGEHLAGTEYCEEWKKEREYAAQRAIRNTVFLLVEKKKRHNR*
>TRINITY_DN21851_c1_g1_i2.p2 type:5prime_partial len:43 gc:universal TRINITY_DN21851_c1_g1_i2:291-163(-)
EKCHRFQSVTGSAHTLNKNPLRRVHFIYCVSSFFLPGGILYF*
>TRINITY_DN21851_c1_g1_i1.p1 type:5prime_partial len:115 gc:universal TRINITY_DN21851_c1_g1_i1:2-346(+)
NIVEKKQIELNNSTYTVEECNIAPLLPRPICYKCQNYGHIYKNCRNKTRCRKCSGEHMIKECKSDKYSCPNCQGEHLAGTEYCEEWKKEREYAAQRAIRNTVFLLVEKKKRHNR*
>TRINITY_DN21851_c1_g1_i1.p2 type:5prime_partial len:43 gc:universal TRINITY_DN21851_c1_g1_i1:422-294(-)
EKCHRFQSVTGSAHTLNKNPLRRVHFIYCVSSFFLPGGILYF*
>TRINITY_DN21851_c2_g1_i1.p1 type:5prime_partial len:48 gc:universal TRINITY_DN21851_c2_g1_i1:2-145(+)
RLIFFWNLISYTCKSAKYRIKFLKIKIIMKILPHSFYSHYHNPSFST*
>TRINITY_DN21851_c3_g1_i1.p1 type:5prime_partial len:63 gc:universal TRINITY_DN21851_c3_g1_i1:1-189(+)
CCSSFPVPISFWLQYFFNYFLTTFDLLDFPFDNYMYKSCTKFDMVMEQIERMKYIHVTVYII*
>TRINITY_DN21869_c0_g1_i2.p1 type:5prime_partial len:48 gc:universal TRINITY_DN21869_c0_g1_i2:252-109(-)
SGESAGLVIWRYWVQIPAGKLTFHADLFIILILQRVLAGCYSFQDLG*
>TRINITY_DN21869_c0_g1_i1.p1 type:complete len:138 gc:universal TRINITY_DN21869_c0_g1_i1:159-572(+)
MKRRGNQPLLMVKVGLGDKKAQEYMLKYKTIKLLANECRIEECDIPPLMNIPQCYSCQAYGQVARNCKGKTRCRKCTGNHHMKDCQNETSKWVNCKGNHIAGSSHCPIWRYKKEKAATNTIKWYEENMRWHLEVQAM*
>TRINITY_DN21869_c0_g1_i1.p2 type:5prime_partial len:124 gc:universal TRINITY_DN21869_c0_g1_i1:621-250(-)
DSSRCTVHPSPTCNYTFTSPALPDANACSLHTILWYWLLLFLSCISIWGSDWSQRCDFLCSSPICLFHFGSLSCDGFLCIFCTLFFLYNFWPLVHMLGNCNTAVYSLRVECHILQFCIRWPAA*
>TRINITY_DN21869_c0_g1_i1.p3 type:5prime_partial len:108 gc:universal TRINITY_DN21869_c0_g1_i1:623-300(-)
ETAADVQYTQAPPATIRLHRLHFQMPTHVLFIPFYGIGCCFFFLVSPYGAVTGASDVISFAVHPFACFILAVFHVMVSCAFSAPCFSFTISGHLSICLATVTLRYIH*
>TRINITY_DN21869_c0_g1_i1.p4 type:complete len:55 gc:universal TRINITY_DN21869_c0_g1_i1:292-128(-)
MSHSSILHSLASSLIVLYFSIYSCAFLSPSPTLTIRSGWLPLLFILTTCIGWML*
>TRINITY_DN21869_c0_g1_i1.p5 type:5prime_partial len:51 gc:universal TRINITY_DN21869_c0_g1_i1:622-470(-)
RQQQMYSTPKPHLQLYVYIACTSRCQRMFSSYHFMVLVAAFSFLYLHMGQ*
>TRINITY_DN21894_c0_g1_i1.p1 type:complete len:53 gc:universal TRINITY_DN21894_c0_g1_i1:57-215(+)
MFLFSTDSLNVKCPHRKNKREKVTKSVQAIIKESLYLDSSCSLVTQNCISNE*
>TRINITY_DN21894_c0_g1_i2.p1 type:complete len:53 gc:universal TRINITY_DN21894_c0_g1_i2:57-215(+)
MFLFSTDSLNVKCPHRKNKREKVTKSVQAIIKESLYLDSSCSLVTQNCISNE*
>TRINITY_DN21894_c0_g2_i1.p1 type:complete len:81 gc:universal TRINITY_DN21894_c0_g2_i1:685-443(-)
MKLSDIYLSAYQLLSSPVISDYQFASKRASRVAWLFSHLFTVYQDTVRCISFVIKLHYFTDIILEVLWSKDFTVIVKSGV*
>TRINITY_DN21894_c0_g2_i1.p2 type:complete len:40 gc:universal TRINITY_DN21894_c0_g2_i1:350-231(-)
MDSTKGREAFALFRICHRPSLPKLIGHLVDICICWTVFV*
>TRINITY_DN21894_c0_g2_i2.p1 type:complete len:81 gc:universal TRINITY_DN21894_c0_g2_i2:595-353(-)
MKLSDIYLSAYQLLSSPVISDYQFASKRASRVAWLFSHLFTVYQDTVRCISFVIKLHYFTDIILEVLWSKDFTVIVKSGV*
>TRINITY_DN21894_c0_g2_i2.p2 type:complete len:40 gc:universal TRINITY_DN21894_c0_g2_i2:260-141(-)
MDSTKGREAFALFRICHRPSLPKLIGHLVDICICWTVFV*
>TRINITY_DN21894_c0_g4_i1.p1 type:complete len:56 gc:universal TRINITY_DN21894_c0_g4_i1:186-19(-)
MPFHFTFHSAYMFSDTNIKIGIKNNHSRVVLTLPCPCHATIIHICMRIFLCNFDQ*
>TRINITY_DN21894_c0_g4_i1.p2 type:5prime_partial len:55 gc:universal TRINITY_DN21894_c0_g4_i1:2-166(+)
IDHTAIYWSKLQRKILIHIWMIVAWHGQGRVNTTLLWLFLIPILILVSLNIYAE*
>TRINITY_DN21894_c0_g5_i1.p1 type:5prime_partial len:42 gc:universal TRINITY_DN21894_c0_g5_i1:265-140(-)
TWKRLLVSVMKLSLQIMARIAVLPFHISEFLLGLLTCIFTH*
>TRINITY_DN21894_c0_g5_i1.p2 type:3prime_partial len:41 gc:universal TRINITY_DN21894_c0_g5_i1:122-3(-)
MLIFPHGKTQTVHSPANFHISKSYLVWSLAYLHMNKFIIC
>TRINITY_DN21843_c0_g1_i1.p1 type:complete len:55 gc:universal TRINITY_DN21843_c0_g1_i1:62-226(+)
MFDKYMSGRAINLYYIYNPCTCYIMWHIGSDIGLNLVLCVHLTHEMCIILSCII*
>TRINITY_DN21843_c0_g1_i1.p2 type:complete len:40 gc:universal TRINITY_DN21843_c0_g1_i1:142-23(-)
MPHDVTSAWVVNIVQVYGPSRHIFVKHTTVSVINNAGCQ*
>TRINITY_DN21843_c0_g1_i1.p3 type:3prime_partial len:40 gc:universal TRINITY_DN21843_c0_g1_i1:119-3(-)
MGCKYSTSLWPFQTYICQTYYCISYKQCWMPVRSTRSTG
>TRINITY_DN21843_c0_g2_i1.p1 type:5prime_partial len:46 gc:universal TRINITY_DN21843_c0_g2_i1:1-138(+)
FMFLGRMLITVVTKSNFNPVDLVDLTGIQKVHSDKRLDHGRKDVL*
>TRINITY_DN21843_c0_g2_i1.p2 type:complete len:43 gc:universal TRINITY_DN21843_c0_g2_i1:202-74(-)
MDDSKNWARDDFRSVGALVKAATEHPFCHGQVFCHCELSECQ*
>TRINITY_DN21843_c1_g2_i1.p1 type:complete len:428 gc:universal TRINITY_DN21843_c1_g2_i1:164-1447(+)
MGQNDTRLYCIDTVLQNNNLDHMTQVMSYHPKYLDSFLQTQHYILRGDGPLPYDYRHYIAIMAAGRHQCGCLINLQKKEFLLQGGDESWLKGLQHIPQKLRNLYEINKILAHRPWLINKEHIEKLTKGKNNWSLGEVVHAIVLLAHFHAFSSFVFSCGISEMDLENGYSTSSQKNPLPTNQTTFNSELKGNKSRSPLSLSPATDLRVDVLMQKMKTLAEKFDESSPEEKTKRFEIQKVESQFAELPDGVENVSKPQSDIEQYIEDPGFLYQDFTKGEMSDIPTFRVQDYSWDDQAFSLINRLYNDVGNILDEKFKIAYNLTYHTLGSINGVDTFHFRRALWNYIQCMFGIQWDDYDYGEVNQLLEKTLKSFIKKVCCTPEMVTKKDSNRVMREFKNSERVHVNLVILEARLQTELLYATRAVMGYMT*
>TRINITY_DN21843_c1_g2_i1.p2 type:complete len:70 gc:universal TRINITY_DN21843_c1_g2_i1:1440-1231(-)
MYPITALVAYSSSVCNLASSITRFTCTLSEFLNSLITLLLSFLVTISGVQQTFLMKDFNVFSRSWFTSP*
>TRINITY_DN21843_c1_g2_i1.p3 type:complete len:68 gc:universal TRINITY_DN21843_c1_g2_i1:334-131(-)
MPIIIGQRTVSSEDIVLCLKEGVQILGMITHYLCHMVQVIVLQNSINAVQSCIILPHCSFVGCSSRV*
>TRINITY_DN21843_c1_g2_i1.p4 type:complete len:61 gc:universal TRINITY_DN21843_c1_g2_i1:1534-1352(-)
MDVTLVATTSLSQIIHRHLSSDCPHFMNTSCHVPHHCSCGIQQFCLQSCFQYHKIHMHPF*
>TRINITY_DN21843_c1_g2_i1.p5 type:complete len:46 gc:universal TRINITY_DN21843_c1_g2_i1:195-58(-)
MQYSRVSFCPIAVLSAAPAASKTRSSVLGFRRELWIIYHVICRSF*
>TRINITY_DN21843_c1_g2_i1.p6 type:complete len:45 gc:universal TRINITY_DN21843_c1_g2_i1:1604-1470(-)
MCNHYSVEYKAIFLQSVLLCVTTYGCYLSGYNIIISDNSSSSVF*
>TRINITY_DN21843_c1_g2_i1.p7 type:complete len:41 gc:universal TRINITY_DN21843_c1_g2_i1:606-728(+)
MLSPALSSAVVSVKWTWKMATLPHHRKILCLPIKQHLILN*
>TRINITY_DN21843_c1_g2_i3.p1 type:complete len:428 gc:universal TRINITY_DN21843_c1_g2_i3:164-1447(+)
MGQNDTRLYCIDTVLQNNNLDHMTQVMSYHPKYLDSFLQTQHYILRGDGPLPYDYRHYIAIMAAGRHQCGCLINLQKKEFLLQGGDESWLKGLQHIPQKLRNLYEINKILAHRPWLINKEHIEKLTKGKNNWSLGEVVHAIVLLAHFHAFSSFVFSCGISEMDLENGYSTSSQKNPLPTNQTTFNSELKGNKSRSPLSLSPATDLRVDVLMQKMKTLAEKFDESSPEEKTKRFEIQKVESQFAELPDGVENVSKPQSDIEQYIEDPGFLYQDFTKGEMSDIPTFRVQDYSWDDQAFSLINRLYNDVGNILDEKFKIAYNLTYHTLGSINGVDTFHFRRALWNYIQCMFGIQWDDYDYGEVNQLLEKTLKSFIKKVCCTPEMVTKKDSNRVMREFKNSERVHVNLVILEARLQTELLYATRAVMGYMT*
>TRINITY_DN21843_c1_g2_i3.p2 type:complete len:70 gc:universal TRINITY_DN21843_c1_g2_i3:1440-1231(-)
MYPITALVAYSSSVCNLASSITRFTCTLSEFLNSLITLLLSFLVTISGVQQTFLMKDFNVFSRSWFTSP*
>TRINITY_DN21843_c1_g2_i3.p3 type:complete len:68 gc:universal TRINITY_DN21843_c1_g2_i3:334-131(-)
MPIIIGQRTVSSEDIVLCLKEGVQILGMITHYLCHMVQVIVLQNSINAVQSCIILPHCSFVGCSSRV*
>TRINITY_DN21843_c1_g2_i3.p4 type:complete len:61 gc:universal TRINITY_DN21843_c1_g2_i3:1534-1352(-)
MDVTLVATTSLSQIIHRHLSSDCPHFMNTSCHVPHHCSCGIQQFCLQSCFQYHKIHMHPF*
>TRINITY_DN21843_c1_g2_i3.p5 type:complete len:46 gc:universal TRINITY_DN21843_c1_g2_i3:195-58(-)
MQYSRVSFCPIAVLSAAPAASKTRSSVLGFRRELWIIYHVICRSF*
>TRINITY_DN21843_c1_g2_i3.p6 type:complete len:45 gc:universal TRINITY_DN21843_c1_g2_i3:1604-1470(-)
MCNHYSVEYKAIFLQSVLLCVTTYGCYLSGYNIIISDNSSSSVF*
>TRINITY_DN21843_c1_g2_i3.p7 type:complete len:41 gc:universal TRINITY_DN21843_c1_g2_i3:606-728(+)
MLSPALSSAVVSVKWTWKMATLPHHRKILCLPIKQHLILN*
>TRINITY_DN21843_c1_g4_i1.p1 type:complete len:48 gc:universal TRINITY_DN21843_c1_g4_i1:2-145(+)
MKTEGQDSIRIIIGVACRNGHGFYYGWRWENGRCEKLSILEGFSEKK*
>TRINITY_DN21843_c1_g4_i1.p2 type:3prime_partial len:48 gc:universal TRINITY_DN21843_c1_g4_i1:57-197(+)
MAMVFIMGGGGRMDDVKSYQSLKDFQKKNKMCQKYKIPFIILLLLTH
>TRINITY_DN21843_c2_g1_i1.p1 type:5prime_partial len:65 gc:universal TRINITY_DN21843_c2_g1_i1:3-197(+)
LFMSTLSFLANTEAKYKFTLFAIEISSTTRVPSFSFNGYRVKGGFGSRSWSMVFPYATCHQHHP*
>TRINITY_DN21843_c2_g2_i1.p1 type:internal len:40 gc:universal TRINITY_DN21843_c2_g2_i1:118-2(-)
THTDIHTSTTASHMAAFSTTLRFVAAGSLYASLFNLMPK
>TRINITY_DN21843_c2_g2_i1.p2 type:internal len:40 gc:universal TRINITY_DN21843_c2_g2_i1:117-1(-)
HTLTFTHPPQQVTWQPSVLPSDSLLLALYMHHCSISCQR
>TRINITY_DN21843_c3_g2_i1.p1 type:5prime_partial len:77 gc:universal TRINITY_DN21843_c3_g2_i1:360-130(-)
TFSAGVCNALEFELFLTGPFSASHHRRDSFKILGDGVQKFNPPPLHCGQVSFTVHFLDASEITILIELKVDFEVGV*
>TRINITY_DN21843_c3_g2_i1.p2 type:5prime_partial len:61 gc:universal TRINITY_DN21843_c3_g2_i1:3-185(+)
NDIVGFIGNQDCWTSTRTTSTHSLSATIASHTNGSTCVENPCPRLQPQNPPSTLLIWLSH*
>TRINITY_DN21843_c4_g1_i1.p1 type:5prime_partial len:53 gc:universal TRINITY_DN21843_c4_g1_i1:1-159(+)
VKQAYRKSLSTAVKSLSLCTFWMPVRSTRSTGLKVDLVVRLGGMVFPYVKCQ*
>TRINITY_DN21843_c4_g1_i1.p2 type:complete len:40 gc:universal TRINITY_DN21843_c4_g1_i1:131-12(-)
MPPRRTTKSTFNPVDLVDLTGIQKVHSERDLTAVERDFL*
>TRINITY_DN21875_c0_g1_i1.p1 type:internal len:49 gc:universal TRINITY_DN21875_c0_g1_i1:1-144(+)
VQVLVLSFSLNKETVFGTSIHQLKPPLQQRFLCFSLQCSHLPLKGILN
>TRINITY_DN21875_c0_g2_i3.p1 type:5prime_partial len:67 gc:universal TRINITY_DN21875_c0_g2_i3:3-203(+)
LFHIPCLIYPHLLVKEHSEKLNDEICILKVKDRGTEKTGKVNDDKDEQVLDERGIEKSVNKNTEDG*
>TRINITY_DN21875_c0_g2_i3.p2 type:5prime_partial len:53 gc:universal TRINITY_DN21875_c0_g2_i3:409-251(-)
PSHSPLQSILLPKLTNYSTCFCTLSCLHAILIFHNEYSAIFHTSLIICLFLS*
>TRINITY_DN21875_c0_g2_i2.p1 type:5prime_partial len:262 gc:universal TRINITY_DN21875_c0_g2_i2:2-787(+)
ISDISSTQKQKTRYLLRLLPVEVTSKAYENDIKKAAGSLFNKYFTEEGKTFAVICRVRHNNQVNKDEIMLMLSDLVKEKHPLNHVDLKAPELAVMVEVIAGTCCLSVVPDYFKFRKYNLVELAHGVADVGQKKSLQEETVKKERDQQVTAVEGLEKMKSINKSQLSKEVERLGADDSTETVLQWQKEGTSELCQIIDRKIDLEQTKDVVKEHSEKLNDEICILKVKDRGTEKTGKVNDDKDEQVLDERGIEKSVNKNTEDG*
>TRINITY_DN21875_c0_g2_i2.p2 type:complete len:119 gc:universal TRINITY_DN21875_c0_g2_i2:373-17(-)
MCQLNQIILAKLEVVWDYTQTASASNNFHHYCQLRGLQVNMVQRMFLLHQVRKHQHNFIFVHLIVVSHPTNNSKCLSFFCKVLVKKTSCSFLYIIFIGLRCHLHWQQPQQIACLLFLC*
>TRINITY_DN21875_c0_g2_i4.p1 type:internal len:141 gc:universal TRINITY_DN21875_c0_g2_i4:2-421(+)
ISDISSTQKQKTRYLLRLLPVEVTSKAYENDIKKAAGSLFNKYFTEEGKTFAVICRVRHNNQVNKDEIMLMLSDLVKEKHPLNHVDLKAPELAVMVEVIAGTCCLSVVPDYFKFRKYNLVELAHCRMLLLSNVARREGYS
>TRINITY_DN21875_c0_g2_i4.p2 type:complete len:79 gc:universal TRINITY_DN21875_c0_g2_i4:253-17(-)
MVQRMFLLHQVRKHQHNFIFVHLIVVSHPTNNSKCLSFFCKVLVKKTSCSFLYIIFIGLRCHLHWQQPQQIACLLFLC*
>TRINITY_DN21875_c0_g2_i7.p1 type:5prime_partial len:67 gc:universal TRINITY_DN21875_c0_g2_i7:3-203(+)
LFHIPCLIYPHLLVKEHSEKLNDEICILKVKDRGTEKTGKVNDDKDEQVLDERGIEKSVNKNTEDG*
>TRINITY_DN21875_c0_g2_i6.p1 type:internal len:191 gc:universal TRINITY_DN21875_c0_g2_i6:2-571(+)
ISDISSTQKQKTRYLLRLLPVEVTSKAYENDIKKAAGSLFNKYFTEEGKTFAVICRVRHNNQVNKDEIMLMLSDLVKEKHPLNHVDLKAPELAVMVEVIAGTCCLSVVPDYFKFRKYNLVELAHGVADVGQKKSLQEETVKKERDQQVTAVEGLEKMKSINKSQLSKEVERLGADDSTETALPTQDEFFQ
>TRINITY_DN21875_c0_g2_i6.p2 type:complete len:119 gc:universal TRINITY_DN21875_c0_g2_i6:373-17(-)
MCQLNQIILAKLEVVWDYTQTASASNNFHHYCQLRGLQVNMVQRMFLLHQVRKHQHNFIFVHLIVVSHPTNNSKCLSFFCKVLVKKTSCSFLYIIFIGLRCHLHWQQPQQIACLLFLC*
>TRINITY_DN21830_c0_g1_i2.p1 type:complete len:67 gc:universal TRINITY_DN21830_c0_g1_i2:32-232(+)
MFSIKCCQARLKTYSCDTDSDFYYVHVILILDKLLLLKFQESNIFSVLTSFRVLTRPSYQPAGIAE*
>TRINITY_DN21830_c0_g1_i1.p1 type:5prime_partial len:45 gc:universal TRINITY_DN21830_c0_g1_i1:1-135(+)
SIHTVLIFCKLLVSLIQTSDKIFSVLTSFRVLTRPSYQPAGIAE*
>TRINITY_DN21844_c0_g1_i1.p1 type:5prime_partial len:83 gc:universal TRINITY_DN21844_c0_g1_i1:2-250(+)
VSAEYCTNLLVTVEHYTSLLVSVEHCTSLLVSAEYCTSLLVSVEHYISLLVSVEHYINFLITMEHYTNVLFSLEHCLSFLFL*
>TRINITY_DN21844_c0_g1_i1.p2 type:5prime_partial len:56 gc:universal TRINITY_DN21844_c0_g1_i1:575-408(-)
YRDQEVYVMFYRDKEFSVVFCRDQEAYVVFYREKKLMYGSTGKKAYVVFDRDQKA*
>TRINITY_DN21844_c0_g1_i1.p3 type:5prime_partial len:48 gc:universal TRINITY_DN21844_c0_g1_i1:1-144(+)
GLCRILHKPLGHCRTLHESLGLCRTLHKSLGLCRILHKPLGLCRTLH*
>TRINITY_DN21844_c0_g1_i1.p4 type:complete len:40 gc:universal TRINITY_DN21844_c0_g1_i1:315-196(-)
MFYRDKEFSVVFCRDQEACGVFYRNKKLKQCSRENNTFV*
>TRINITY_DN21844_c0_g1_i5.p1 type:internal len:81 gc:universal TRINITY_DN21844_c0_g1_i5:2-241(+)
VSAEYCTNLLVTVEHYTSLLVSVEHCTSLLVSAEYCTSLLVSVEHYISLEYYISFLVSVKPCLSFVFSVEPYTSLLVSVE
>TRINITY_DN21844_c0_g1_i5.p2 type:5prime_partial len:48 gc:universal TRINITY_DN21844_c0_g1_i5:1-144(+)
GLCRILHKPLGHCRTLHESLGLCRTLHKSLGLCRILHKPLGLCRTLH*
>TRINITY_DN21887_c0_g1_i1.p1 type:internal len:72 gc:universal TRINITY_DN21887_c0_g1_i1:213-1(-)
KLMVTYLDVWRTMLSSVALQKLLEVATTILNTQLCMSEHVGRHCLQCGGWEVGKTFTFLFTPIMCSVWSLN
>TRINITY_DN21887_c0_g1_i1.p2 type:internal len:71 gc:universal TRINITY_DN21887_c0_g1_i1:2-211(+)
FKDHTEHIIGVNKNVKVLPTSHPPHCRQCLPTCSDMHSCVFKMVVATSNNFCNATLLSMVLQTSRYVTIS
>TRINITY_DN21887_c0_g1_i2.p1 type:5prime_partial len:73 gc:universal TRINITY_DN21887_c0_g1_i2:1-219(+)
YWNFVELLGLTFWVIFRTTLPTLCQHFIHHIAGSVFQHALTCTVVYSKWWWPLLTTSVMQHYSAWFSKHQGM*
>TRINITY_DN21887_c0_g1_i2.p2 type:5prime_partial len:50 gc:universal TRINITY_DN21887_c0_g1_i2:229-80(-)
KLMVTYLDVWRTMLSSVALQKLLEVATTILNTQLCMSEHVGRHCLQCGG*
>TRINITY_DN21887_c0_g2_i1.p1 type:5prime_partial len:57 gc:universal TRINITY_DN21887_c0_g2_i1:1-171(+)
VEQHLLTLCQHPIYHIAGNVFEHAPTCTVVYSNWQQPFPTSVMHHYSVQFSKHQGM*
>TRINITY_DN21887_c0_g2_i1.p2 type:5prime_partial len:55 gc:universal TRINITY_DN21887_c0_g2_i1:181-17(-)
KLMVTYLDVWRTVLSNGALQMLGKAAASLNTQLCMLEHVQRHYLQYGRWDVGTV*
>TRINITY_DN21840_c0_g1_i2.p1 type:internal len:41 gc:universal TRINITY_DN21840_c0_g1_i2:121-2(-)
QCDRQLYQPFIFLCLIYYIITLLDIYYHTGKRETHTCLSP
>TRINITY_DN21889_c0_g1_i1.p1 type:5prime_partial len:54 gc:universal TRINITY_DN21889_c0_g1_i1:2-163(+)
HTIPPYCHATTLTSTPSTTEIWFIARTSHKVCNEKNLIRVERKYLFLSLSLEF*
>TRINITY_DN21889_c0_g2_i4.p1 type:internal len:74 gc:universal TRINITY_DN21889_c0_g2_i4:220-2(-)
VIYTSSDDTVSVYNQQYLSFSLSLCYMSSILALMTLSVFTTSSIYHFLFPSATMSSILALMTLSVFTTSSIYH
>TRINITY_DN21889_c0_g2_i5.p1 type:internal len:128 gc:universal TRINITY_DN21889_c0_g2_i5:382-2(-)
VIYTSSDDTVSVYNQQYLSFSLSLCYHVIYTSSDEAVHVYNQQYLSFSLSLCYMSSILALMKLSMCTTSSIYHFLFPSATMSSILALMTLSVFTTSSIYHFLFPSATMSSILALMTLSVFTTSSIYH
>TRINITY_DN21889_c0_g2_i5.p2 type:5prime_partial len:58 gc:universal TRINITY_DN21889_c0_g2_i5:381-208(-)
SSILALMTLSVFTTSSIYHFLFPSATMSSILALMKLSMCTTSSIYHFLFPSATCHLY*
>TRINITY_DN21889_c0_g3_i1.p1 type:3prime_partial len:58 gc:universal TRINITY_DN21889_c0_g3_i1:223-393(+)
MLKIPFTSINKSDHIWSDNLVIIRVDQEIKYFIYQNLNAQSLSLGDDPYSTVFFFFQ
>TRINITY_DN21899_c0_g1_i1.p1 type:5prime_partial len:272 gc:universal TRINITY_DN21899_c0_g1_i1:2-817(+)
KKKEAKAALQWLRGKDVDITTELSEIENMHILSGKNAARLRDMIKMTYLKPLLISLGLMLFQQLSGINAVLFYAKQIFQNANTGINENLCTMVVALVNFGATFLSNVLIDRLGRKILLFISNIFMMFCLVILGVYFHLEVAKREDITWLPLASVVVYVISFSLGFGPIPWLLLGEIFPGKVRGVAASISTTFNWTCAFIVTKTFKDLLIELGEDGTFWLFAAITGLGFFFIFFFVPETQGKSLEDIEASLTGQTHRVPSSANLKPTPSFLL*
>TRINITY_DN21899_c0_g1_i1.p2 type:complete len:145 gc:universal TRINITY_DN21899_c0_g1_i1:669-235(-)
MAANSQKVPSSPSSIRRSLKVFVTMKAHVQLKVVDIDAATPRTLPGNISPNRSQGIGPNPSEKDITYTTTEARGNHVISSRLATSKWKYTPRMTRQNIMKMLEMKSKIFLPSLSMRTLERKVAPKFTSATTIVQRFSLIPVLAF*
>TRINITY_DN21899_c0_g1_i1.p3 type:3prime_partial len:60 gc:universal TRINITY_DN21899_c0_g1_i1:177-1(-)
MRPREINKGFKYVIFIMSLRRAAFFPDKICIFSISDNSVVMSTSFPRNHWRAALASFFF
>TRINITY_DN21899_c0_g1_i1.p4 type:complete len:55 gc:universal TRINITY_DN21899_c0_g1_i1:471-635(+)
MLYLSHLDLGQFLGFCWERYFQVRSVELQHQYQQPSIGHVLSLSQRLSRISLLN*
>TRINITY_DN21899_c0_g1_i1.p5 type:5prime_partial len:43 gc:universal TRINITY_DN21899_c0_g1_i1:3-131(+)
RKKKLKLLSSGCVGRMWTLQLSYQRLKICIFCLEKMQLVLET*
>TRINITY_DN21899_c0_g2_i3.p1 type:5prime_partial len:57 gc:universal TRINITY_DN21899_c0_g2_i3:1-171(+)
SFSFFFVEKCASEQSLVMTFDNYCCLPFSLIYIYINLNKQTESGDLLTLNLFTFCF*
>TRINITY_DN21899_c0_g2_i3.p2 type:complete len:48 gc:universal TRINITY_DN21899_c0_g2_i3:666-809(+)
MLCHTMCYLSFMAARRAWIGDELPMQDQWTIVYLQEATYVVYILAPS*
>TRINITY_DN21899_c0_g2_i3.p3 type:complete len:42 gc:universal TRINITY_DN21899_c0_g2_i3:306-431(+)
MNVCCFCLIHVELFLPFLFFYYFFCLFVELSSMDIFLLISS*
>TRINITY_DN21899_c0_g2_i1.p1 type:5prime_partial len:50 gc:universal TRINITY_DN21899_c0_g2_i1:1-150(+)
NVVAGKKERGYDKVSSSLHCVNLYVEVSSSSLHCVDLYMCLQHSHTYYD*
>TRINITY_DN21899_c0_g2_i1.p2 type:3prime_partial len:47 gc:universal TRINITY_DN21899_c0_g2_i1:139-2(-)
MYVNVEDTCIDLHSEERKKKLLHIDLHSEERKKLYHIPSPSFQRLH
>TRINITY_DN21899_c0_g2_i4.p1 type:5prime_partial len:50 gc:universal TRINITY_DN21899_c0_g2_i4:1-150(+)
NVVAGKKERGYDKVSSSLHCVNLYVEVSSSSLHCVDLYMCLQHSHTYYD*
>TRINITY_DN21899_c0_g2_i4.p2 type:3prime_partial len:47 gc:universal TRINITY_DN21899_c0_g2_i4:139-2(-)
MYVNVEDTCIDLHSEERKKKLLHIDLHSEERKKLYHIPSPSFQRLH
>TRINITY_DN21899_c0_g3_i4.p1 type:complete len:98 gc:universal TRINITY_DN21899_c0_g3_i4:1498-1791(+)
MLSYLLCKPFYTSTVSVLGQSWELISPELYIPFCPSILSKTAFLQTTSQLHILAQIHFLWTLSVMFFEIFPCNTAENPENKDKTILIFYEIFCLKMV*
>TRINITY_DN21899_c0_g3_i4.p2 type:complete len:66 gc:universal TRINITY_DN21899_c0_g3_i4:1097-900(-)
MPQAKNKNEETPTISSATESGRISDILHIYDVSMETENGSEHTDRSSNMHTTIINGQTSVVACRK*
>TRINITY_DN21899_c0_g3_i4.p3 type:5prime_partial len:55 gc:universal TRINITY_DN21899_c0_g3_i4:2-166(+)
YPCTVLMRVLDLSLHCSHVCVLGIGYFHDGTKGFCGINSLLFGTWFIHFLPHIT*
>TRINITY_DN21899_c0_g3_i4.p4 type:complete len:48 gc:universal TRINITY_DN21899_c0_g3_i4:874-1017(+)
MSFLISCCCYFLQATTDVCPFMIVVCIFDDLSVCSLPFSVSMLTSYM*
>TRINITY_DN21899_c0_g3_i4.p5 type:complete len:44 gc:universal TRINITY_DN21899_c0_g3_i4:1763-1894(+)
MKSSVSRWYNSWEKIKLDQQISQSNLYKFVLYCNQHYAYFIGS*
>TRINITY_DN21899_c0_g3_i4.p6 type:complete len:43 gc:universal TRINITY_DN21899_c0_g3_i4:653-525(-)
MNAKTNGILYQNVRLLPMKLYVFLRQGIFMISPPYITAVKAK*
>TRINITY_DN21899_c0_g3_i5.p1 type:complete len:98 gc:universal TRINITY_DN21899_c0_g3_i5:150-443(+)
MLSYLLCKPFYTSTVSVLGQSWELISPELYIPFCPSILSKTAFLQTTSQLHILAQIHFLWTLSVMFFEIFPCNTAENPENKDKTILIFYEIFCLKMV*
>TRINITY_DN21899_c0_g3_i5.p2 type:complete len:45 gc:universal TRINITY_DN21899_c0_g3_i5:415-549(+)
MKSSVSRWYNSWEKIKLDQQISQSLYCFGDCFYWNFVELLGLII*
>TRINITY_DN21899_c0_g3_i9.p1 type:5prime_partial len:56 gc:universal TRINITY_DN21899_c0_g3_i9:2-169(+)
IRQDGTQIGDVELPPWAKSPADFVSKLQTALESELRVLIDGFICDLDVELGKGVT*
>TRINITY_DN21899_c0_g3_i9.p2 type:complete len:48 gc:universal TRINITY_DN21899_c0_g3_i9:377-520(+)
MSFLISCCCYFLQATTDVCPFMIVVCIFDDLSVCSLPFSVSMLTSYM*
>TRINITY_DN21899_c0_g3_i7.p1 type:complete len:44 gc:universal TRINITY_DN21899_c0_g3_i7:238-369(+)
MKSSVSRWYNSWEKIKLDQQISQSNLYKFVLYCNQHYAYFIGS*
>TRINITY_DN21899_c0_g3_i2.p1 type:complete len:98 gc:universal TRINITY_DN21899_c0_g3_i2:1498-1791(+)
MLSYLLCKPFYTSTVSVLGQSWELISPELYIPFCPSILSKTAFLQTTSQLHILAQIHFLWTLSVMFFEIFPCNTAENPENKDKTILIFYEIFCLKMV*
>TRINITY_DN21899_c0_g3_i2.p2 type:complete len:66 gc:universal TRINITY_DN21899_c0_g3_i2:1097-900(-)
MPQAKNKNEETPTISSATESGRISDILHIYDVSMETENGSEHTDRSSNMHTTIINGQTSVVACRK*
>TRINITY_DN21899_c0_g3_i2.p3 type:5prime_partial len:55 gc:universal TRINITY_DN21899_c0_g3_i2:2-166(+)
YPCTVLMRVLDLSLHCSHVCVLGIGYFHDGTKGFCGINSLLFGTWFIHFLPHIT*
>TRINITY_DN21899_c0_g3_i2.p4 type:complete len:48 gc:universal TRINITY_DN21899_c0_g3_i2:874-1017(+)
MSFLISCCCYFLQATTDVCPFMIVVCIFDDLSVCSLPFSVSMLTSYM*
>TRINITY_DN21899_c0_g3_i2.p5 type:complete len:44 gc:universal TRINITY_DN21899_c0_g3_i2:1763-1894(+)
MKSSVSRWYNSWEKIKLDQQISQSNLYKFVLYCNQHYAYFIGS*
>TRINITY_DN21899_c0_g3_i2.p6 type:complete len:43 gc:universal TRINITY_DN21899_c0_g3_i2:653-525(-)
MNAKTNGILYQNVRLLPMKLYVFLRQGIFMISPPYITAVKAK*
>TRINITY_DN21899_c0_g3_i6.p1 type:complete len:98 gc:universal TRINITY_DN21899_c0_g3_i6:150-443(+)
MLSYLLCKPFYTSTVSVLGQSWELISPELYIPFCPSILSKTAFLQTTSQLHILAQIHFLWTLSVMFFEIFPCNTAENPENKDKTILIFYEIFCLKMV*
>TRINITY_DN21899_c0_g3_i6.p2 type:complete len:44 gc:universal TRINITY_DN21899_c0_g3_i6:415-546(+)
MKSSVSRWYNSWEKIKLDQQISQSNLYKFVLYCNQHYAYFIGS*
>TRINITY_DN21899_c0_g3_i1.p1 type:complete len:54 gc:universal TRINITY_DN21899_c0_g3_i1:232-71(-)
MSHVGSVSSRYRKLDLCWCIISNKNTSQNLILKIYRVFSSLRNIPAYSLDKLN*
>TRINITY_DN21899_c0_g6_i1.p1 type:5prime_partial len:52 gc:universal TRINITY_DN21899_c0_g6_i1:2-157(+)
FLMFHQHPFIFIFYCTRTDHFSKYLQSLNPFLTGDSLLKFSPCRLNIFHKM*
>TRINITY_DN21899_c0_g7_i1.p1 type:complete len:55 gc:universal TRINITY_DN21899_c0_g7_i1:159-323(+)
MCYVTQCVIPIVWQPTKPEPEMSSLHIKEKLHYSISTGSSRCSLHIGSQLEFRQ*
>TRINITY_DN21899_c1_g1_i1.p1 type:5prime_partial len:70 gc:universal TRINITY_DN21899_c1_g1_i1:929-720(-)
SSGTRSLQFISELEPLNSISKYGEISYIVQPNFKAPVVIVSDKSKAYDKVKSGDGTAKVKLELSGGEFI*
>TRINITY_DN21899_c1_g1_i1.p2 type:complete len:40 gc:universal TRINITY_DN21899_c1_g1_i1:673-792(+)
MKSYLGYKDTIHETAAYMNSPPDSSSFTLAVPSPDFTLS*
>TRINITY_DN21899_c1_g1_i3.p1 type:5prime_partial len:80 gc:universal TRINITY_DN21899_c1_g1_i3:3-242(+)
VEYWTANTRWKYRPAFAPTCLQVGRTIGEEIKVVNQIGKPLEDKFYYSSICFPIMLTSYNMIMPHFGKLATFYCISHCL*
>TRINITY_DN21899_c1_g1_i3.p2 type:5prime_partial len:70 gc:universal TRINITY_DN21899_c1_g1_i3:544-335(-)
SSGTRSLQFISELEPLNSISKYGEISYIVQPNFKAPVVIVSDKSKAYDKVKSGDGTAKVKLELSGGEFI*
>TRINITY_DN21899_c1_g1_i3.p3 type:complete len:40 gc:universal TRINITY_DN21899_c1_g1_i3:288-407(+)
MKSYLGYKDTIHETAAYMNSPPDSSSFTLAVPSPDFTLS*
>TRINITY_DN21899_c1_g1_i2.p1 type:5prime_partial len:40 gc:universal TRINITY_DN21899_c1_g1_i2:567-448(-)
SSGTRSLQFISELEPLNSISKYGEISYIVQPNSMNFHKS*
>TRINITY_DN21899_c1_g2_i1.p1 type:5prime_partial len:69 gc:universal TRINITY_DN21899_c1_g2_i1:396-190(-)
CSRSLSLSLSLSLSLPLLKPYADTLLPSRLNLLKCSLILSHICLISSQCFIFSQFKSFLSLFALIFSH*
>TRINITY_DN21899_c1_g2_i1.p2 type:5prime_partial len:47 gc:universal TRINITY_DN21899_c1_g2_i1:397-257(-)
LFSFSLSFSLPLSLSPLAETLCRHTSSLQTKFTKMLSYPFTYLLNF*
>TRINITY_DN21899_c1_g2_i2.p1 type:5prime_partial len:69 gc:universal TRINITY_DN21899_c1_g2_i2:292-86(-)
CSRSLSLSLSLSLSLPLLKPYADTLLPSRLNLLKCSLILSHICLISSQCFIFSQFKSFLSLFALIFSH*
>TRINITY_DN21899_c1_g2_i2.p2 type:5prime_partial len:47 gc:universal TRINITY_DN21899_c1_g2_i2:293-153(-)
LFSFSLSFSLPLSLSPLAETLCRHTSSLQTKFTKMLSYPFTYLLNF*
>TRINITY_DN21899_c3_g1_i1.p1 type:5prime_partial len:42 gc:universal TRINITY_DN21899_c3_g1_i1:235-110(-)
VRCRYVGYIYCFLNLYYSPLFPFCIGSSFLVQALWVATRLG*
>TRINITY_DN21899_c4_g1_i1.p1 type:complete len:60 gc:universal TRINITY_DN21899_c4_g1_i1:210-31(-)
MQKLHNNLTETGNLTCIAMLKTAYLNPFRTNDAFRRHPLMPENDNTRYPTCMATRKART*
>TRINITY_DN21899_c4_g1_i1.p2 type:5prime_partial len:51 gc:universal TRINITY_DN21899_c4_g1_i1:1-153(+)
TYSFTHRQPSSSSGLAGCHTGRITCVIVLWHQRMTSKCVIRPERVKICCL*
>TRINITY_DN21899_c11_g1_i1.p1 type:internal len:44 gc:universal TRINITY_DN21899_c11_g1_i1:129-1(-)
NQFPDQALWVATRLGERVVRYSALLYQTVVRKGNLGSQRVKQW
>TRINITY_DN21817_c0_g1_i1.p1 type:3prime_partial len:41 gc:universal TRINITY_DN21817_c0_g1_i1:124-243(+)
MFHYTRAPVSEQLTLLMHGTFFSDKTTVTTLCTYSTIYFI
>TRINITY_DN21903_c0_g1_i3.p1 type:complete len:63 gc:universal TRINITY_DN21903_c0_g1_i3:189-377(+)
MFYLSYSVLGIETDTGRNWGLFFFPLGSLTIIFCSGTSSGMVALFLLMMYVQWPQQTWLVPL*
>TRINITY_DN21903_c0_g1_i3.p2 type:5prime_partial len:57 gc:universal TRINITY_DN21903_c0_g1_i3:1-171(+)
QHYCLHKRGLKVLYFNARSLINKMPEFVVRVVDLKPDIVAVSESWAHQSVSLKPCK*
>TRINITY_DN21903_c0_g1_i3.p3 type:complete len:44 gc:universal TRINITY_DN21903_c0_g1_i3:459-328(-)
MLPIKLLLTLLVQFIHFLLVYFQHFLVAIVELTRSAEATVHTS*
>TRINITY_DN21903_c0_g1_i5.p1 type:5prime_partial len:49 gc:universal TRINITY_DN21903_c0_g1_i5:332-186(-)
VSTFRCVCCMVGFKYGLFMLDFPIITENIQCLILILNLIFFPTLLSHM*
>TRINITY_DN21891_c0_g1_i3.p1 type:complete len:125 gc:universal TRINITY_DN21891_c0_g1_i3:552-178(-)
MSTIISICNSIHKSTYYASVIPIRCSVAKNTKYRAVIITIFYYIDKNTHCRSVISIHCSTDKNTNCRSSVIPICYCIDKISIVDLSLFLHILLYIKFKILDLSFFLYVILQIKLHIILPSYFYF*
>TRINITY_DN21891_c0_g1_i3.p2 type:complete len:74 gc:universal TRINITY_DN21891_c0_g1_i3:382-603(+)
MYRNDRPTMRIFIYIIKYSNNDSSILCIFSNRAPYRNDRCIVCTFMYRITYRNNGRHVIYSFVYRTTYRITDL*
>TRINITY_DN21891_c0_g1_i3.p3 type:5prime_partial len:44 gc:universal TRINITY_DN21891_c0_g1_i3:701-570(-)
YLPLFLSVILYINLYFLGSVIITLCCSIDEIINYKSVILYVVL*
>TRINITY_DN21891_c0_g1_i5.p1 type:complete len:61 gc:universal TRINITY_DN21891_c0_g1_i5:360-178(-)
MIICLLNVDLYEWFDKMLVYLSLFLHILLYIKFKILDLSFFLYVILQIKLHIILPSYFYF*
>TRINITY_DN21891_c0_g1_i2.p1 type:complete len:92 gc:universal TRINITY_DN21891_c0_g1_i2:453-178(-)
MSTIISICNSIHKSTYYASVIPIRCSVAKNTNCRSSVIPICYCIDKISIVDLSLFLHILLYIKFKILDLSFFLYVILQIKLHIILPSYFYF*
>TRINITY_DN21891_c0_g1_i2.p2 type:5prime_partial len:44 gc:universal TRINITY_DN21891_c0_g1_i2:602-471(-)
YLPLFLSVILYINLYFLGSVIITLCCSIDEIINYKSVILYVVL*
>TRINITY_DN21867_c0_g1_i1.p1 type:5prime_partial len:154 gc:universal TRINITY_DN21867_c0_g1_i1:1-462(+)
RVIFHLPQGRQVLLFSATFPLTVEQFMKKHLKDPYEINLMDELTLKGVTQYYAFVQERHKVHCLNTLFSKLQINQSIIFCNSTQRVELLAKKITELGYSCYYIHAKMAQAHRNRVFHDFRAGLCRNLVCSDLFTRGIDIQAVNVVINFDFPKI*
>TRINITY_DN21867_c0_g1_i1.p2 type:complete len:72 gc:universal TRINITY_DN21867_c0_g1_i1:501-286(-)
MYIYFITCFQVLKLYLGEIKVDYNIHSLNINTSCKEIRADQVPAQACSKVMEYSVSVSLCHFSMDIIAGVA*
>TRINITY_DN21867_c0_g1_i2.p1 type:internal len:59 gc:universal TRINITY_DN21867_c0_g1_i2:1-174(+)
RVIFHLPQGRQVLLFSATFPLTVEQFMKKHLKDPYEINLMDELTVVIYCSSRLYIGHM
>TRINITY_DN21867_c0_g1_i2.p2 type:complete len:54 gc:universal TRINITY_DN21867_c0_g1_i2:173-12(-)
MCPIYNLLEQYITTVNSSMRLISYGSFKCFFMNCSTVRGKVAENSKTCLPCGK*
>TRINITY_DN21867_c0_g1_i4.p1 type:5prime_partial len:225 gc:universal TRINITY_DN21867_c0_g1_i4:1-675(+)
RVIFHLPQGRQVLLFSATFPLTVEQFMKKHLKDPYEINLMDELTLKGVTQYYAFVQERHKVHCLNTLFSKLQINQSIIFCNSTQRVELLAKKITELGYSCYYIHAKMAQAHRNRVFHDFRAGLCRNLVCSDLFTRGIDIQAVNVVINFDFPKMAETYLHRIGRSGRFGHLGIAINLITYDDRFALHRIEQELGTEIKPIPKVIDKSLYVPEFQTEEEEGGLLLK*
>TRINITY_DN21867_c0_g1_i3.p1 type:5prime_partial len:89 gc:universal TRINITY_DN21867_c0_g1_i3:3-269(+)
RNWEQVCDGINFDFPKMAETYLHRIGRSGRFGHLGIAINLITYDDRFALHRIEQELGTEIKPIPKVIDKSLYVPEFQTEEEEGGLLLK*
>TRINITY_DN21867_c0_g1_i3.p2 type:5prime_partial len:41 gc:universal TRINITY_DN21867_c0_g1_i3:1-123(+)
TGTGNKFVMVSTLISPRWQRLIFTGLVDQADLVTWELPST*
>TRINITY_DN21876_c0_g1_i1.p1 type:internal len:62 gc:universal TRINITY_DN21876_c0_g1_i1:185-3(-)
KLGLFCQCIACTCIILYEKLGLFCQCIACTCIILYEKLGLFCQCIACTCIILYEKLGLFCQ
>TRINITY_DN21876_c0_g1_i1.p2 type:internal len:62 gc:universal TRINITY_DN21876_c0_g1_i1:2-184(+)
TGRINPVFHKELCMCMQCTGRINPVFHKELCMCMQCTGRINPVFHKELCMCMQCTGRINPV
>TRINITY_DN21864_c0_g1_i1.p1 type:5prime_partial len:71 gc:universal TRINITY_DN21864_c0_g1_i1:240-28(-)
STLCLCIIGMQKFEPSPTTQTLDSVKRVGLFLCWITDTYKYKEKTKKSQSFECFYLVANVLITLLFLWNF*
>TRINITY_DN21862_c0_g1_i1.p1 type:5prime_partial len:48 gc:universal TRINITY_DN21862_c0_g1_i1:1-144(+)
AVSFRYLSSYLMNSFLPFNAFSIFSFSCVLLFLQYCLNVISLYSSLT*
>TRINITY_DN21862_c1_g1_i1.p1 type:complete len:41 gc:universal TRINITY_DN21862_c1_g1_i1:273-151(-)
MCDNDFLKKIKSNTPSVMYQCKLIKLNRSKVVILMYRWCI*
>TRINITY_DN21862_c2_g1_i1.p1 type:5prime_partial len:68 gc:universal TRINITY_DN21862_c2_g1_i1:3-206(+)
CTSFSFCLTSSIQAILKKQETGKAEERKCTGRPNKVTMQDERYLKLTALRNRRKTSADHTVDLIFWG*
>TRINITY_DN21838_c0_g1_i2.p1 type:3prime_partial len:54 gc:universal TRINITY_DN21838_c0_g1_i2:3-161(+)
MLIKRHGLSTTVSHNIGWTSTNVISTNQYHGISFPIFLPLPTDFEGSVTVTGL
>TRINITY_DN21838_c0_g1_i2.p2 type:5prime_partial len:43 gc:universal TRINITY_DN21838_c0_g1_i2:2-130(+)
YVDQTTWPLHNCFSQHRLDLHKCDQYKPVPWHLLSHIPATPY*
>TRINITY_DN21838_c0_g1_i2.p3 type:5prime_partial len:40 gc:universal TRINITY_DN21838_c0_g1_i2:160-41(-)
SPVTVTEPSKSVGSGRNMGKEMPWYWFVLITFVEVQPML*
>TRINITY_DN21838_c1_g1_i1.p1 type:complete len:48 gc:universal TRINITY_DN21838_c1_g1_i1:287-144(-)
MISIFIMGTVVAQYKCSNVTIISSHDFNHSNSDHMTKLTILTYSIRK*
>TRINITY_DN21838_c1_g1_i1.p2 type:complete len:46 gc:universal TRINITY_DN21838_c1_g1_i1:373-510(+)
MEYFRFRLRSEVKRRKNELVYTYVVTSVHPSNLTVTSARIISVQS*
>TRINITY_DN21838_c2_g1_i1.p1 type:5prime_partial len:42 gc:universal TRINITY_DN21838_c2_g1_i1:151-26(-)
GLHKLYPGSSNQILEKYERVWVSLLNTLIPSGLNVKHPRSN*
>TRINITY_DN21811_c0_g1_i2.p1 type:5prime_partial len:51 gc:universal TRINITY_DN21811_c0_g1_i2:3-155(+)
RERDSFGNGGCWSGEALCTYQWACVLFTDELCFSLQTDSHCVFIWRELGT*
>TRINITY_DN21811_c0_g1_i2.p2 type:5prime_partial len:49 gc:universal TRINITY_DN21811_c0_g1_i2:1-147(+)
SGKETPLVMVVVGLGRHYVLTNGLVCCSLMSCASVCRLILIVYSSGEN*
>TRINITY_DN21811_c0_g1_i4.p1 type:5prime_partial len:54 gc:universal TRINITY_DN21811_c0_g1_i4:3-164(+)
SRASICRPILVMYSSGENQELSICLPTSGKETPLVVVGLGWHHVKRVHTTRRV*
>TRINITY_DN21811_c0_g1_i4.p2 type:5prime_partial len:45 gc:universal TRINITY_DN21811_c0_g1_i4:2-136(+)
ESRFNLQTNSRHVFIWREPRTQYLPSNIRERDSFGGGWSGVASC*
>TRINITY_DN21811_c0_g3_i1.p1 type:5prime_partial len:69 gc:universal TRINITY_DN21811_c0_g3_i1:3-209(+)
ISYKSLLFYFHFFKRWFFFNTTHEVSTNWLVCCSPMSHTSVCRLILVLYSSGENQEPDTHPPTSEKAF*
>TRINITY_DN21811_c0_g3_i1.p2 type:5prime_partial len:64 gc:universal TRINITY_DN21811_c0_g3_i1:249-58(-)
AFFCCIFLFIFCYIKMLSLMLEGEYQVLGSLQMNTRQESVCKLKCDSLVNSTQANWLILHGWC*
>TRINITY_DN21811_c0_g4_i1.p1 type:complete len:72 gc:universal TRINITY_DN21811_c0_g4_i1:530-745(+)
MCYCWTFHDKSLHIICNQNPKSQKISLFYFICKGCSHLISILMSQEYSGKCFCRFSLICNLYCWLLLIKVI*
>TRINITY_DN21811_c0_g4_i1.p2 type:complete len:54 gc:universal TRINITY_DN21811_c0_g4_i1:6-167(+)
MAGLTVPLLSINVYINIYFSRFKGHKSHTLLDLKDCGHDFSCRKLGFEVLLES*
>TRINITY_DN21811_c0_g4_i1.p3 type:complete len:42 gc:universal TRINITY_DN21811_c0_g4_i1:454-329(-)
MILLTAHFDIFVKSEYPVRPNHGSEFINNSYQSPYTIVYDK*
>TRINITY_DN21811_c0_g4_i1.p4 type:complete len:41 gc:universal TRINITY_DN21811_c0_g4_i1:305-183(-)
MSTCLSNRSCMLICLKHFIHYKKRSETGVKCYDQNTKGLT*
>TRINITY_DN21811_c0_g5_i1.p1 type:internal len:58 gc:universal TRINITY_DN21811_c0_g5_i1:1-171(+)
GGLYVRRLEVCVPLIPSQKRTHLTWCREHHPWSIDQWACVLFINKSDFSLQTVVYSS
>TRINITY_DN21811_c0_g5_i1.p2 type:internal len:57 gc:universal TRINITY_DN21811_c0_g5_i1:170-3(-)
DEYTTVCKLKSDLLMNSTQAHWSILQGWCSRHQVKCVLFCDGMRGTHTSSLLTYRP
>TRINITY_DN21811_c0_g6_i2.p1 type:complete len:67 gc:universal TRINITY_DN21811_c0_g6_i2:105-305(+)
MRHSSSMASTLGWHTGKLEIKSQWLCQAFFIFKFLGVSGPTNQPTICWLIGKIISAQSQIPLYNQT*
>TRINITY_DN21811_c0_g6_i1.p1 type:5prime_partial len:58 gc:universal TRINITY_DN21811_c0_g6_i1:3-176(+)
LACSTAKLDRDQIAVAASGIFIFKFLGVSGPTNQPTICWLIGKIISAQSQIPLYNQT*
>TRINITY_DN21811_c0_g6_i1.p2 type:5prime_partial len:43 gc:universal TRINITY_DN21811_c0_g6_i1:2-130(+)
VSMLDCQTRQRSNRSGCIRYFYLQVSGCLWAHQSAHHLLVDR*
>TRINITY_DN21811_c0_g7_i3.p1 type:complete len:384 gc:universal TRINITY_DN21811_c0_g7_i3:128-1279(+)
MHYDVQYTFVLTLLLTFVATISSTEDNITLNKPHASRDDLVFRHILEKITSSQDYNGNIWPTFGKGPTDVVVNIYLNSFGSLNAANMDYTLDIFLRQMWHDGRLKFDLPPGITSLSFSRKEVLDKIWKPDLYFMNVKSSQIHTVTVPNVLVRMFPTGQILYSIRLTVTLSCHMILYDFPFDKQKCHVNMSSYAYPSDVLKFHWLRGLPVDRDPGMSMSQFDLEGVKVSQSMWRSMETGNYSTLTVTFKLRRQNGFHLIQTYLPTILLVLISWVSFWLDQTAIPARVTLGVTTILTVTTLAAGVRTQLPPVSYIKAIDVWIGICMVFVFGALLEFTFVNFLARKKIDPSRKKLSTRIRTLFQDEEEEEMKTKQDNPITESSSPC*
>TRINITY_DN21811_c0_g7_i3.p2 type:5prime_partial len:79 gc:universal TRINITY_DN21811_c0_g7_i3:1296-1060(-)
QRFSQLQQGDEDSVIGLSCFVFISSSSSSWNRVLILVLSFLRLGSIFFLARKLTKVNSSNAPNTNTMQIPIQTSIALI*
>TRINITY_DN21811_c0_g7_i3.p3 type:complete len:53 gc:universal TRINITY_DN21811_c0_g7_i3:733-575(-)
MKFQHITRVGITAHVNVAFLFVKRKVVEDHMTRQRYSKPDAIKNLPCWKHPD*
>TRINITY_DN21811_c0_g7_i3.p4 type:complete len:48 gc:universal TRINITY_DN21811_c0_g7_i3:304-447(+)
MAYIWKRSNRRGCKHLPEQFWVTQCSKYGLHLGYIFATDVARWQTEV*
>TRINITY_DN21811_c0_g7_i3.p5 type:complete len:46 gc:universal TRINITY_DN21811_c0_g7_i3:528-391(-)
MKYRSGFQILSKTSFLLNEREVIPGGKSNFSLPSCHICRKNISKV*
>TRINITY_DN21811_c0_g7_i3.p6 type:complete len:43 gc:universal TRINITY_DN21811_c0_g7_i3:261-133(-)
MCLNTKSSLLAWGLFRVILSSVLEIVATNVRRSVRTKVYCTS*
>TRINITY_DN21811_c1_g1_i2.p1 type:complete len:40 gc:universal TRINITY_DN21811_c1_g1_i2:131-12(-)
MHYSGTVSHYKGERKNVLVLILPQCLLTIQSLNVIIILY*
>TRINITY_DN21811_c4_g1_i1.p1 type:internal len:40 gc:universal TRINITY_DN21811_c4_g1_i1:2-118(+)
PEVSTNGLVCCSKMSHASVCRPILVMYSSAENQEPGIHP
>TRINITY_DN21811_c5_g1_i1.p1 type:5prime_partial len:46 gc:universal TRINITY_DN21811_c5_g1_i1:173-36(-)
YMTRIGLQTEAQLIGEQHMSPLVDTPGVVFTVCLETDVSLAVESS*
>TRINITY_DN21811_c10_g1_i1.p1 type:internal len:41 gc:universal TRINITY_DN21811_c10_g1_i1:121-2(-)
RELLRQLSVRSLGVWLLTQDSGPHRLWYSISDLAQAFLTH
>TRINITY_DN21837_c0_g2_i3.p1 type:complete len:52 gc:universal TRINITY_DN21837_c0_g2_i3:152-307(+)
MQSCVYIPNFNMIVTLTKLVTSKQSTHSSTHSLVIWIPTFGPNYTHCTYDS*
>TRINITY_DN21837_c0_g2_i3.p2 type:5prime_partial len:49 gc:universal TRINITY_DN21837_c0_g2_i3:1-147(+)
NSRCTSSVPTTGHCQQYHEAGDDRSSTWFCLLNKKYYLLLYCYNVNSI*
>TRINITY_DN21837_c0_g2_i5.p1 type:5prime_partial len:49 gc:universal TRINITY_DN21837_c0_g2_i5:1-147(+)
NSRCTSSVPTTGHCQQYHEAGDDRSSTWFCLLNKKYYLLLYCYNVNSI*
>TRINITY_DN21837_c0_g2_i1.p1 type:complete len:52 gc:universal TRINITY_DN21837_c0_g2_i1:152-307(+)
MQSCVYIPNFNMIVTLTKLVTSKQSTHSSTHSLVIWIPTFGPNYTHCTYDS*
>TRINITY_DN21837_c0_g2_i1.p2 type:5prime_partial len:49 gc:universal TRINITY_DN21837_c0_g2_i1:1-147(+)
NSRCTSSVPTTGHCQQYHEAGDDRSSTWFCLLNKKYYLLLYCYNVNSI*
>TRINITY_DN21837_c1_g1_i1.p1 type:5prime_partial len:65 gc:universal TRINITY_DN21837_c1_g1_i1:370-176(-)
LVLVFHVELTHISLSPVIVCIDIFAAVDVIHYFWHLVILNCSKYKYLIILMATLAEYLLKIFHQ*
>TRINITY_DN21879_c0_g1_i18.p1 type:5prime_partial len:52 gc:universal TRINITY_DN21879_c0_g1_i18:1-156(+)
KTCTQRNLGIFSTVLILYFILSKFIPAVHTKNFTHGYWSDFVIDRKTWNFD*
>TRINITY_DN21879_c0_g1_i16.p1 type:5prime_partial len:58 gc:universal TRINITY_DN21879_c0_g1_i16:2-175(+)
RATVFTRWIECIHYIPKSIWLLHWLEVHDGDSVTVWSCFSYHTSNMINLFVDGQFMS*
>TRINITY_DN21879_c0_g1_i16.p2 type:5prime_partial len:46 gc:universal TRINITY_DN21879_c0_g1_i16:3-140(+)
EPLFLQGGLSVYTIFPKVFGYYIGWKYMMEIVSQFGPVLAIILLT*
>TRINITY_DN21879_c0_g1_i21.p1 type:5prime_partial len:52 gc:universal TRINITY_DN21879_c0_g1_i21:1-156(+)
KTCTQRNLGIFSTVLILYFILSKFIPAVHTKNFTHGYWSDFVIDRKTWNFD*
>TRINITY_DN21879_c0_g1_i1.p1 type:5prime_partial len:47 gc:universal TRINITY_DN21879_c0_g1_i1:230-90(-)
TKLSSSNLIRFLGVKKNYIKVKYQHKYDVIIINMHQQKLLNQKCLN*
>TRINITY_DN21879_c0_g1_i20.p1 type:5prime_partial len:53 gc:universal TRINITY_DN21879_c0_g1_i20:2-160(+)
KCTWVGQTCQTASWYNTKFFQMFYHLSDMVTINAWLFHRRVKREEGKNTVEL*
>TRINITY_DN21879_c0_g1_i20.p2 type:complete len:46 gc:universal TRINITY_DN21879_c0_g1_i20:348-485(+)
MASKLKKKLRSVHTKNFTHGYWSDFVIDRKIKFLYTNQKNKLPKT*
>TRINITY_DN21879_c0_g1_i6.p1 type:5prime_partial len:45 gc:universal TRINITY_DN21879_c0_g1_i6:405-271(-)
KTRFPLSPDTTNQLLQYKDDFPCIQILLINCSNKNTTSLTSRQN*
>TRINITY_DN21879_c0_g1_i8.p1 type:5prime_partial len:40 gc:universal TRINITY_DN21879_c0_g1_i8:390-271(-)
RKKKKERKEVKSRGGDKTQCEVAVSLVNKNTTSLTSRQN*
>TRINITY_DN21879_c0_g1_i13.p1 type:5prime_partial len:61 gc:universal TRINITY_DN21879_c0_g1_i13:651-469(-)
KYIYKKKKHLNVCDYIKNMEYSSCTQMCAIFSSVLWIMVVPSIPHYFCSKPTNVSATMTA*
>TRINITY_DN21879_c0_g1_i13.p2 type:complete len:44 gc:universal TRINITY_DN21879_c0_g1_i13:157-26(-)
MMLSGRFAPPMCIFFWHGEYDTYILILYIIRVWNIKDCQQLTV*
>TRINITY_DN21879_c0_g2_i1.p1 type:3prime_partial len:43 gc:universal TRINITY_DN21879_c0_g2_i1:128-3(-)
MTSQLCFHHQSSASSESGSCIDITFHIFYIYQHQILCCCVFP
>TRINITY_DN21879_c0_g4_i1.p1 type:internal len:49 gc:universal TRINITY_DN21879_c0_g4_i1:145-2(-)
ILIPVMWNAELCINMMSNGVSSFFFFIILHPNIFFLWTDFHDVMYVYF
>TRINITY_DN21879_c0_g5_i1.p1 type:5prime_partial len:51 gc:universal TRINITY_DN21879_c0_g5_i1:3-155(+)
SVIQTCVTLATVHCHSNRLVTVQQGKKICLEASQMICFMKMAENCVIGKE*
>TRINITY_DN21879_c0_g5_i1.p2 type:5prime_partial len:49 gc:universal TRINITY_DN21879_c0_g5_i1:2-148(+)
LSNTDLCDLSNSSLPQQQASNSSTGKEDMFGGFTNDLFYENGRELCYR*
>TRINITY_DN21879_c0_g5_i1.p3 type:5prime_partial len:45 gc:universal TRINITY_DN21879_c0_g5_i1:749-615(-)
KQYVLYKGVQQVQITGRYHKLLMDSITVLMFENQYKTDITFTQT*
>TRINITY_DN21879_c0_g5_i1.p4 type:complete len:43 gc:universal TRINITY_DN21879_c0_g5_i1:196-68(-)
MIFDPETIIFTCRIHSLPITQFSAIFIKQIICEASKHIFFPC*
>TRINITY_DN21879_c0_g3_i2.p1 type:5prime_partial len:58 gc:universal TRINITY_DN21879_c0_g3_i2:581-408(-)
SGSNLMCAAGGLEIIKMGNVHVAMYFLKQNMIYSVFKFVKLFYCPVLQLQPFVNHAI*
>TRINITY_DN21879_c0_g3_i2.p2 type:complete len:52 gc:universal TRINITY_DN21879_c0_g3_i2:336-181(-)
MTTQILIPVMWNAELCINTMSDGVSISFFFSPPLHSVFEFVKLFYCPVLEL*
>TRINITY_DN21879_c0_g3_i2.p3 type:3prime_partial len:47 gc:universal TRINITY_DN21879_c0_g3_i2:138-1(-)
MTTQILIMWNAERCINMMCDGGHIFYFNPLHHSVFKFVKLFYCPVL
>TRINITY_DN21879_c2_g1_i4.p1 type:5prime_partial len:47 gc:universal TRINITY_DN21879_c2_g1_i4:2-142(+)
KAHVEAPISGSMILAGVLLRLGHIDLWCSISAVAPDLHSWPASTAV*
>TRINITY_DN21879_c2_g1_i3.p1 type:complete len:136 gc:universal TRINITY_DN21879_c2_g1_i3:20-427(+)
MANIYRVFRLLRAYFLTFVIVATFFLVRCILWIWPGMQHWMFVKKQEHMKFVGITEAGHEKYLKWITPETVKNFMTIEMLKTAFKRNIIDAKKLVYLHGPAANPRLINVETREPCHLLDFMRTHRPLVLNFGSCT*
>TRINITY_DN21879_c2_g1_i3.p2 type:complete len:128 gc:universal TRINITY_DN21879_c2_g1_i3:437-820(+)
MASLDRMNQVIGKYCELADFVTIYIEEAHPSEKKHFIWDINIPTHKNIEERLKAARMLTELEELPCPLLVDTMSNEAGHMYGAFPERLYILLDGKVVFQGKPGPYGYTVHDVEDWLNMYISKGRRSW*
>TRINITY_DN21879_c2_g1_i3.p3 type:complete len:84 gc:universal TRINITY_DN21879_c2_g1_i3:282-31(-)
MFLLKAVFNISIVMKFLTVSGVIHFKYFSCPASVIPTNFICSCFLTNIQCCIPGHIHKMHLTKKNVATITNVRKYARRRRKTR*
>TRINITY_DN21879_c2_g1_i3.p4 type:complete len:57 gc:universal TRINITY_DN21879_c2_g1_i3:675-505(-)
MCPASLLMVSTSRGQGSSSSSVSMRAAFRRSSMFLCVGIFMSQIKCFFSLGCASSM*
>TRINITY_DN21879_c2_g1_i3.p5 type:complete len:54 gc:universal TRINITY_DN21879_c2_g1_i3:367-206(-)
MTWFSSFHIYQPGIGSRAVEVDQLLCIYNVPFEGSFQHLYCHEVFNCLWCNPF*
>TRINITY_DN21879_c2_g1_i3.p6 type:complete len:52 gc:universal TRINITY_DN21879_c2_g1_i3:523-368(-)
MRLLYVDGNKVGQLAVFPNYLVHSVEAGHEWRSGATAEIEHQRSMCPHKVQ*
>TRINITY_DN21879_c2_g1_i3.p7 type:complete len:47 gc:universal TRINITY_DN21879_c2_g1_i3:504-364(-)
MVTKSANSQYFPITWFILSRLAMNGGQVQLPKLSTRGLCVLIKSSR*
>TRINITY_DN21879_c2_g1_i3.p8 type:complete len:43 gc:universal TRINITY_DN21879_c2_g1_i3:766-638(-)
MDRISIRSRFSLEDDFPIQQNIESLREGPIHVPSLVTHGVHQ*
>TRINITY_DN21879_c2_g1_i3.p9 type:complete len:40 gc:universal TRINITY_DN21879_c2_g1_i3:678-797(+)
MGPSLRDSIFCWMGKSSSRENLDRMDIRSMMWRIGSICI*
>TRINITY_DN21879_c2_g1_i5.p1 type:complete len:92 gc:universal TRINITY_DN21879_c2_g1_i5:49-324(+)
MFVKKQEHMKFVGITEAGHEKYLKWITPETVKNFMTIEMLKTAFKRNIIDAKKLVYLHGPAANPRLINVETREPCHLLDFMRTHRPLVLDY*
>TRINITY_DN21879_c2_g1_i5.p2 type:3prime_partial len:64 gc:universal TRINITY_DN21879_c2_g1_i5:191-3(-)
MFLLKAVFNISIVMKFLTVSGVIHFKYFSCPASVIPTNFICSCFLTNIHFCQRITYDNLACQL
>TRINITY_DN21879_c2_g1_i5.p3 type:complete len:54 gc:universal TRINITY_DN21879_c2_g1_i5:276-115(-)
MTWFSSFHIYQPGIGSRAVEVDQLLCIYNVPFEGSFQHLYCHEVFNCLWCNPF*
>TRINITY_DN21879_c2_g1_i1.p1 type:complete len:136 gc:universal TRINITY_DN21879_c2_g1_i1:20-427(+)
MANIYRVFRLLRAYFLTFVIVATFFLVRCILWIWPGMQHWMFVKKQEHMKFVGITEAGHEKYLKWITPETVKNFMTIEMLKTAFKRNIIDAKKLVYLHGPAANPRLINVETREPCHLLDFMRTHRPLVLNFGSCT*
>TRINITY_DN21879_c2_g1_i1.p2 type:complete len:84 gc:universal TRINITY_DN21879_c2_g1_i1:282-31(-)
MFLLKAVFNISIVMKFLTVSGVIHFKYFSCPASVIPTNFICSCFLTNIQCCIPGHIHKMHLTKKNVATITNVRKYARRRRKTR*
>TRINITY_DN21879_c2_g1_i1.p3 type:complete len:65 gc:universal TRINITY_DN21879_c2_g1_i1:437-631(+)
MASLDRMNQVIGKYCELADFVTIYIEEAHPSEKKHFIWDINIPTHKNIEERLKAARMLTELEEL*
>TRINITY_DN21879_c2_g1_i1.p4 type:complete len:54 gc:universal TRINITY_DN21879_c2_g1_i1:367-206(-)
MTWFSSFHIYQPGIGSRAVEVDQLLCIYNVPFEGSFQHLYCHEVFNCLWCNPF*
>TRINITY_DN21879_c2_g1_i1.p5 type:complete len:52 gc:universal TRINITY_DN21879_c2_g1_i1:523-368(-)
MRLLYVDGNKVGQLAVFPNYLVHSVEAGHEWRSGATAEIEHQRSMCPHKVQ*
>TRINITY_DN21879_c2_g1_i1.p6 type:complete len:47 gc:universal TRINITY_DN21879_c2_g1_i1:504-364(-)
MVTKSANSQYFPITWFILSRLAMNGGQVQLPKLSTRGLCVLIKSSR*
>TRINITY_DN21810_c0_g1_i1.p1 type:5prime_partial len:57 gc:universal TRINITY_DN21810_c0_g1_i1:1-171(+)
LLSQTSTTVMVEAIFSLIILFQADLIVLSYYCLDESPIILVSVYCPRSHLCINGTG*
>TRINITY_DN21833_c0_g1_i6.p1 type:internal len:112 gc:universal TRINITY_DN21833_c0_g1_i6:2-334(+)
NLSVQSPYTHLLQHEPTTCLYNPHPATCLYNPHTHLLQPQPTTCVYNPHIHTYSNMSPQLVCTIPIHTYSNPSLQLVCTIPIYTPTSIPACNLCVQSPYTHLLQPQPTTCL
>TRINITY_DN21833_c0_g1_i6.p2 type:5prime_partial len:56 gc:universal TRINITY_DN21833_c0_g1_i6:3-170(+)
TCLYNPHIHTYSNMSPQLVCTIPILQLVCTIPIHTYSNPSPQLVCTIPIYTPTPT*
>TRINITY_DN21833_c0_g1_i14.p1 type:complete len:48 gc:universal TRINITY_DN21833_c0_g1_i14:368-225(-)
MIITTFKCFHYIILVTVMLQRNNISVCKTFLYTLELHKPELMQSSSC*
>TRINITY_DN21833_c0_g1_i14.p2 type:complete len:41 gc:universal TRINITY_DN21833_c0_g1_i14:367-489(+)
MNSLENLRKYMPCLLHITLPFGKFLAITTHTVTLQHHSGV*
>TRINITY_DN21833_c0_g1_i12.p1 type:5prime_partial len:42 gc:universal TRINITY_DN21833_c0_g1_i12:3-128(+)
HNLCVQSPYTHLLQHEPTTYFSLITTTTSILFKFNFKYYYF*
>TRINITY_DN21833_c0_g1_i2.p1 type:internal len:131 gc:universal TRINITY_DN21833_c0_g1_i2:2-391(+)
NLSVQSPYTHLLQHEPTTCLYNPHIHTYSNPSPQLVCTIPIYTPTPTPAHNLCVQSPYTHLLQPQPTTCVYNPHIHTYSNMSPQLVCTIPIPACNLSVQSPYTHLLQSQPATCVYNLHIHTYFNPSPQLV
>TRINITY_DN21833_c0_g1_i2.p2 type:5prime_partial len:81 gc:universal TRINITY_DN21833_c0_g1_i2:3-245(+)
TCLYNPHIHTYSNMSPQLVCTIPIYTPTPTPAHNLCVQSPYTHLLQPQPTTCVYNPHIHTYSNPSPQLVCTIPIYTPTPT*
>TRINITY_DN21833_c0_g1_i2.p3 type:complete len:58 gc:universal TRINITY_DN21833_c0_g1_i2:305-132(-)
MGIVQTSCRLGWGLYRQVVGSCWSRCVYGDCTHKLWAGVGVGVYMGIVHTSCGLGLE*
>TRINITY_DN21833_c0_g1_i18.p1 type:5prime_partial len:62 gc:universal TRINITY_DN21833_c0_g1_i18:2-187(+)
NLSVQSPYTHLLQHEPTTCLYNPHIHTIHTYSNMSPQLVVKYGWNGIFIIFLFLSVKIFMR*
>TRINITY_DN21833_c0_g1_i18.p2 type:3prime_partial len:58 gc:universal TRINITY_DN21833_c0_g1_i18:130-300(+)
MEWNFYNISVPLSQDFHEVVSQVTVQSPYTHLLQSQPATCVYNLHIHTYFNPSPQLV
>TRINITY_DN21833_c0_g1_i17.p1 type:internal len:60 gc:universal TRINITY_DN21833_c0_g1_i17:178-2(-)
LEVFKMLIKEGTLIIIEDKMNPHLVKGNLSRAYILEVFKMLIKEGTLIIIEDKMKSEAY
>TRINITY_DN21833_c0_g1_i11.p1 type:complete len:78 gc:universal TRINITY_DN21833_c0_g1_i11:565-332(-)
MIITTFKCFHYIILVTVMLQRNSISVCKTFLRKRKLYTYAHLPDKTQKRRFQALAYSSFIRYTLELHKPELMQSSSC*
>TRINITY_DN21833_c0_g1_i11.p2 type:complete len:41 gc:universal TRINITY_DN21833_c0_g1_i11:564-686(+)
MNSLKNLRKYMSCLLYITLPFGKFLAITTHTVTLQHHSGV*
>TRINITY_DN21833_c0_g1_i20.p1 type:5prime_partial len:42 gc:universal TRINITY_DN21833_c0_g1_i20:190-65(-)
NIYYDLLINELVRSQVKLAYLMLSWFHKKNLRCYWKGGVVL*
>TRINITY_DN21833_c0_g1_i9.p1 type:complete len:48 gc:universal TRINITY_DN21833_c0_g1_i9:422-279(-)
MIITTFKCFHYIILVTVMLQRNNISVCKTFLYTLELHKPELMQSSSC*
>TRINITY_DN21833_c0_g1_i9.p2 type:complete len:41 gc:universal TRINITY_DN21833_c0_g1_i9:421-543(+)
MNSLENLRKYMPCLLHITLPFGKFLAITTHTVTLQHHSGV*
>TRINITY_DN21833_c0_g1_i9.p3 type:5prime_partial len:40 gc:universal TRINITY_DN21833_c0_g1_i9:3-122(+)
RGISSSDDVLKMTKAKREILQIYRQMLLVILAFSTLSAD*
>TRINITY_DN21833_c0_g1_i5.p1 type:internal len:153 gc:universal TRINITY_DN21833_c0_g1_i5:2-457(+)
NLSVQSPYTHLLQHEPTTCLYNPHIHTYSNPSPQLVCTIPIYTPTPTPAHNLCVQSPYTHLLQPQPATCLYNPHTHLLQPQPTTCVYNPHIHTYSNMSPQLVCTIPIHTYSNPSLQLVCTIPIYTPTSIPACNLCVQSPYTHLLQPQPTTCL
>TRINITY_DN21833_c0_g1_i5.p2 type:5prime_partial len:97 gc:universal TRINITY_DN21833_c0_g1_i5:3-293(+)
TCLYNPHIHTYSNMSPQLVCTIPIYTPTPTPAHNLCVQSPYTHLLQPQPTTCVYNPHIHTYSNPSLQLVCTIPIHTYSNPSPQLVCTIPIYTPTPT*
>TRINITY_DN21833_c0_g1_i16.p1 type:5prime_partial len:159 gc:universal TRINITY_DN21833_c0_g1_i16:3-479(+)
TCLYNPHIHTYSNMSPQLVCTIPIYTPTPTPACNLSVQSPYTPTPTPAHNLCVQSPYTHLLQHEPTTCLYNPHPSLQLVCTIPIYTPTSIPACNLCVQSPYTHLLQPQPTTCLDTPTPTPVHTQHRCYLSFWPFLHFQLISTYIIISISPYTTKSIMV*
>TRINITY_DN21833_c0_g1_i16.p2 type:complete len:77 gc:universal TRINITY_DN21833_c0_g1_i16:190-420(+)
MSPQLVCTIPIPACNLSVQSPYTHLLQSQPATCVYNLHIHTYFNPSPQLVWTHLLQPQSTPNTDATCHFGLFYTFS*
>TRINITY_DN21833_c0_g1_i16.p3 type:complete len:74 gc:universal TRINITY_DN21833_c0_g1_i16:253-32(-)
MGIVQTSCRLGWGLYRQVVGSCWSRCVYGDCTHKLWAGVGVGVYGDCTDKLQAGVGVGVYMGIVQTSCGLMLE*
>TRINITY_DN21833_c0_g1_i16.p4 type:5prime_partial len:64 gc:universal TRINITY_DN21833_c0_g1_i16:2-193(+)
NLSVQSPYTHLLQHEPTTCLYNPHIHTYSNPSLQLVCTIPIHTYSNPSPQLVCTIPIYTPTPT*
>TRINITY_DN21833_c0_g1_i16.p5 type:complete len:48 gc:universal TRINITY_DN21833_c0_g1_i16:724-581(-)
MIITTFKCFHYIILVTVMLQRNNISVCKTFLYTLELHKPELMQSSSC*
>TRINITY_DN21833_c0_g1_i16.p6 type:complete len:41 gc:universal TRINITY_DN21833_c0_g1_i16:723-845(+)
MNSLENLRKYMPCLLHITLPFGKFLAITTHTVTLQHHSGV*
>TRINITY_DN21833_c0_g2_i1.p1 type:complete len:58 gc:universal TRINITY_DN21833_c0_g2_i1:45-218(+)
MSIFLQAMQCQYDWEPGFRGLFVRKADEVGELVWTSKMSMGRAGKAAAPSTVDVRME*
>TRINITY_DN21833_c0_g2_i1.p2 type:5prime_partial len:57 gc:universal TRINITY_DN21833_c0_g2_i1:267-97(-)
IHNMQPLKAFQKPYILFIPSSHPQLKVLLPSLPYPCSFWKSTPALLPHLLFLQTIP*
>TRINITY_DN21833_c0_g2_i2.p1 type:internal len:86 gc:universal TRINITY_DN21833_c0_g2_i2:255-1(-)
IHNMQPLKAFQKPYILFIPSSHPQLKVLLPSLPYPCSFWKSTPALLPHLLFLQTSILFLADLACKQIDNTFGLTVISTYEYKLIH
>TRINITY_DN21833_c0_g3_i1.p1 type:5prime_partial len:81 gc:universal TRINITY_DN21833_c0_g3_i1:3-245(+)
LYSINWIKVNKVPNMIQYFENSHFIRMREDKKEKRSVLEEVPNVLQIPPVGVRMSSKDIHILSTTYRDLVVDSELFCIGF*
>TRINITY_DN21833_c0_g3_i1.p2 type:5prime_partial len:56 gc:universal TRINITY_DN21833_c0_g3_i1:456-289(-)
HSYNTTQTSHHSCNITQTPHHSYNTTQTPHHSYNTTQASHHSYNTTHTNLFRQIS*
>TRINITY_DN21833_c0_g3_i1.p3 type:5prime_partial len:44 gc:universal TRINITY_DN21833_c0_g3_i1:457-326(-)
SLIQHNPDLSSLLQHNSDPSSLIQHNPDPSSLIQHNPGLSSLV*
>TRINITY_DN21833_c0_g3_i2.p1 type:5prime_partial len:81 gc:universal TRINITY_DN21833_c0_g3_i2:3-245(+)
LYSINWIKVNKVPNMIQYFENSHFIRMREDKKEKRSVLEEVPNVLQIPPVGVRMSSKDIHILSTTYRDLVVDSELFCIGF*
>TRINITY_DN21833_c0_g3_i2.p2 type:5prime_partial len:54 gc:universal TRINITY_DN21833_c0_g3_i2:450-289(-)
RSWCLSPHHSYNITQTPHHSYNTTQTPHHSYNTTQASHHSYNTTHTNLFRQIS*
>TRINITY_DN21833_c0_g3_i2.p3 type:5prime_partial len:41 gc:universal TRINITY_DN21833_c0_g3_i2:448-326(-)
KLVLVSSSLIQHNSDPSSLIQHNPDPSSLIQHNPGLSSLV*
>TRINITY_DN21833_c2_g1_i1.p1 type:internal len:48 gc:universal TRINITY_DN21833_c2_g1_i1:2-142(+)
CDLDVELGKGMGGRIQLARSSLKPGSHPCRHCIACHNMLIHFHYLHY
>TRINITY_DN21833_c2_g1_i2.p1 type:internal len:53 gc:universal TRINITY_DN21833_c2_g1_i2:1-156(+)
IKQFFRIHLLNVSLPTIPLILAPNHSLKPGSHPCRHCIACHNMLIHFHYLHY
>TRINITY_DN21833_c2_g1_i2.p2 type:3prime_partial len:45 gc:universal TRINITY_DN21833_c2_g1_i2:134-3(-)
MSMLWQAMQCLHGWEPGLREWLGARIKGMVGRETFSKCILKNCL
>TRINITY_DN21833_c5_g1_i1.p1 type:internal len:47 gc:universal TRINITY_DN21833_c5_g1_i1:138-1(-)
GYVCYSQVPGCGIVGTLVSPRTPVGVTVDASHFRRRCLHLLQPQPT
>TRINITY_DN21833_c5_g1_i1.p2 type:5prime_partial len:42 gc:universal TRINITY_DN21833_c5_g1_i1:2-127(+)
VGWGWSRCRHLRLKWLASTVTPTGVLGLTSVPTMPHPGTWL*
>TRINITY_DN21847_c0_g1_i1.p1 type:complete len:57 gc:universal TRINITY_DN21847_c0_g1_i1:103-273(+)
MPFLIVLPKVLLHKRKAQDCVLLKIICINIFHFIWMLMLNMNIYFSCVSAFQQDTQ*
>TRINITY_DN21847_c0_g2_i5.p1 type:3prime_partial len:342 gc:universal TRINITY_DN21847_c0_g2_i5:1024-2(-)
MKEIHDHHWVSNDPKVIKGLIEMESTHCKHQITLQPQHVTPNGELVAGERGVDRSCLAGKRPEKGEKKNSPVKRWRKQKILRNEAKAEEEKEKSGLEIEKKGDGSAEKNSKNHSNKLCSIEDMDPAQMSLLEVVLENALWLAAPASDVFVKNKRTGWIQLAGHPDSFAPAGPGTVWKKMLGDSNESQVYEVLMKDSLRDIVPRYCRKVEHQGENFIEMQDLLYEFSDPSVMDIKMGTRTFLESEVKHLTARADLYQKMVKLESNAPTEEEHLQKAVTKLRYMQFREEQSSSSSLGFRIEAIKLKGCDPVTDWKKVKSRDDVMATIALYLGSRTDIHLHAAH
>TRINITY_DN21847_c0_g2_i5.p2 type:complete len:94 gc:universal TRINITY_DN21847_c0_g2_i5:2-283(+)
MSCVKVNVCSAAKIEGNGSHHIISALHFLPVCNWVTSFQLYSFYPKTKTGTRTLFFPELHVAQFGDCLLQVFLFCWGITFQLDHLLIKIRSCC*
>TRINITY_DN21847_c0_g2_i5.p3 type:complete len:87 gc:universal TRINITY_DN21847_c0_g2_i5:657-917(+)
MSSMEHNLLLWFLLFFSAEPSPFFSISNPLFSFSSSALASFLRIFCFLHLFTGLFFFSPFSGRFPARQLRSTPLSPATNSPLGVTC*
>TRINITY_DN21847_c0_g2_i5.p4 type:complete len:51 gc:universal TRINITY_DN21847_c0_g2_i5:284-436(+)
MFDFRFQKCSCSHLYVHDTRVTELVQQILHFNKVFSLMLHLPAVAWYYVP*
>TRINITY_DN21847_c0_g2_i5.p5 type:complete len:49 gc:universal TRINITY_DN21847_c0_g2_i5:777-631(-)
MKPRQKRRRRKVGWRSRRRVTALLKRIVRTTVISCVPLRTWTQHRCRS*
>TRINITY_DN21847_c0_g2_i5.p6 type:complete len:45 gc:universal TRINITY_DN21847_c0_g2_i5:51-185(+)
MVAITSSLLFTFFQSVTGSHPFSFIASILKPRLELELCSSLNCM*
>TRINITY_DN21847_c0_g2_i1.p1 type:3prime_partial len:220 gc:universal TRINITY_DN21847_c0_g2_i1:658-2(-)
MDPAQMSLLEVVLENALWLAAPASDVFVKNKRTGWIQLAGHPDSFAPAGPGTVWKKMLGDSNESQVYEVLMKDSLRDIVPRYCRKVEHQGENFIEMQDLLYEFSDPSVMDIKMGTRTFLESEVKHLTARADLYQKMVKLESNAPTEEEHLQKAVTKLRYMQFREEQSSSSSLGFRIEAIKLKGCDPVTDWKKVKSRDDVMATIALYLGSRTDIHLHAAH
>TRINITY_DN21847_c0_g2_i1.p2 type:complete len:94 gc:universal TRINITY_DN21847_c0_g2_i1:2-283(+)
MSCVKVNVCSAAKIEGNGSHHIISALHFLPVCNWVTSFQLYSFYPKTKTGTRTLFFPELHVAQFGDCLLQVFLFCWGITFQLDHLLIKIRSCC*
>TRINITY_DN21847_c0_g2_i1.p3 type:complete len:87 gc:universal TRINITY_DN21847_c0_g2_i1:657-917(+)
MSSMEHNLLLWFLLFFSAEPSPFFSISNPLFSFSSSALASFLRIFCFLHLFTGLFFFSPFSGRFPARQLRSTPLSPATVLVWASVS*
>TRINITY_DN21847_c0_g2_i1.p4 type:5prime_partial len:55 gc:universal TRINITY_DN21847_c0_g2_i1:972-808(-)
RLHHYSSYRSFFSTNKLLTTTPTPRPRPWQEKEAWIEVAWQENDRRKEKRRTVR*
>TRINITY_DN21847_c0_g2_i1.p5 type:complete len:51 gc:universal TRINITY_DN21847_c0_g2_i1:284-436(+)
MFDFRFQKCSCSHLYVHDTRVTELVQQILHFNKVFSLMLHLPAVAWYYVP*
>TRINITY_DN21847_c0_g2_i1.p6 type:complete len:49 gc:universal TRINITY_DN21847_c0_g2_i1:777-631(-)
MKPRQKRRRRKVGWRSRRRVTALLKRIVRTTVISCVPLRTWTQHRCRS*
>TRINITY_DN21847_c0_g2_i1.p7 type:complete len:45 gc:universal TRINITY_DN21847_c0_g2_i1:51-185(+)
MVAITSSLLFTFFQSVTGSHPFSFIASILKPRLELELCSSLNCM*
>TRINITY_DN21847_c0_g2_i3.p1 type:3prime_partial len:320 gc:universal TRINITY_DN21847_c0_g2_i3:958-2(-)
MQLFLIAAEQYRRLTDQNRIQQMVAGERGVDRSCLAGKRPEKGEKKNSPVKRWRKQKILRNEAKAEEEKEKSGLEIEKKGDGSAEKNSKNHSNKLCSIEDMDPAQMSLLEVVLENALWLAAPASDVFVKNKRTGWIQLAGHPDSFAPAGPGTVWKKMLGDSNESQVYEVLMKDSLRDIVPRYCRKVEHQGENFIEMQDLLYEFSDPSVMDIKMGTRTFLESEVKHLTARADLYQKMVKLESNAPTEEEHLQKAVTKLRYMQFREEQSSSSSLGFRIEAIKLKGCDPVTDWKKVKSRDDVMATIALYLGSRTDIHLHAAH
>TRINITY_DN21847_c0_g2_i3.p2 type:complete len:119 gc:universal TRINITY_DN21847_c0_g2_i3:657-1013(+)
MSSMEHNLLLWFLLFFSAEPSPFFSISNPLFSFSSSALASFLRIFCFLHLFTGLFFFSPFSGRFPARQLRSTPLSPATICWIRFWSVRRRYCSAAIKNNCMITRFFHIHTVQFHLFFF*
>TRINITY_DN21847_c0_g2_i3.p3 type:complete len:94 gc:universal TRINITY_DN21847_c0_g2_i3:2-283(+)
MSCVKVNVCSAAKIEGNGSHHIISALHFLPVCNWVTSFQLYSFYPKTKTGTRTLFFPELHVAQFGDCLLQVFLFCWGITFQLDHLLIKIRSCC*
>TRINITY_DN21847_c0_g2_i3.p4 type:complete len:51 gc:universal TRINITY_DN21847_c0_g2_i3:284-436(+)
MFDFRFQKCSCSHLYVHDTRVTELVQQILHFNKVFSLMLHLPAVAWYYVP*
>TRINITY_DN21847_c0_g2_i3.p5 type:complete len:49 gc:universal TRINITY_DN21847_c0_g2_i3:777-631(-)
MKPRQKRRRRKVGWRSRRRVTALLKRIVRTTVISCVPLRTWTQHRCRS*
>TRINITY_DN21847_c0_g2_i3.p6 type:complete len:45 gc:universal TRINITY_DN21847_c0_g2_i3:51-185(+)
MVAITSSLLFTFFQSVTGSHPFSFIASILKPRLELELCSSLNCM*
>TRINITY_DN21847_c0_g4_i1.p1 type:5prime_partial len:45 gc:universal TRINITY_DN21847_c0_g4_i1:2-136(+)
RCNPFMNHSIISLHDTYYVVAHFHYVLSIGAVFSVWNNYRNVIF*
>TRINITY_DN21847_c0_g4_i2.p1 type:complete len:58 gc:universal TRINITY_DN21847_c0_g4_i2:233-406(+)
MATTLGSVKLNGYILHYVQHSFSNPGTTHPFTSTRSGRVTCGHKVTGSSSAQYFIFL*
>TRINITY_DN21847_c0_g4_i2.p2 type:5prime_partial len:45 gc:universal TRINITY_DN21847_c0_g4_i2:2-136(+)
RCNPFMNHSIISLHDTYYVVAHFHYVLSIGAVFSVWNNYRNVIF*
>TRINITY_DN21847_c0_g5_i3.p1 type:internal len:163 gc:universal TRINITY_DN21847_c0_g5_i3:487-2(-)
ILFSSFILSCILPVMSNIQQMLLTRLKYMRKIFENSLYFQTHEIVGSSILIIYDETKVGAWMIDFAKTIPVPDGRVLNHRTTWKYGNHEEGYLTGLDNLISITENVDLAYWKKSPEPCSSLQAIKYSEENIHTFFLFLPCSGIAFLLIFRVRHQHYQVRISR
>TRINITY_DN21847_c0_g5_i3.p2 type:complete len:52 gc:universal TRINITY_DN21847_c0_g5_i3:60-215(+)
MPEQGRNRKKVWIFSSEYLIACRLLQGSGLFFQYARSTFSVIEIRLSRPVR*
>TRINITY_DN21847_c0_g5_i3.p3 type:complete len:43 gc:universal TRINITY_DN21847_c0_g5_i3:174-46(-)
MLIWHIGRKALNLVAVYRQSNIQRKISILFFCFFLVLALPFY*
>TRINITY_DN21847_c0_g5_i1.p1 type:5prime_partial len:132 gc:universal TRINITY_DN21847_c0_g5_i1:908-513(-)
ILFSSFILSCILPVMSNIQQMLLTRLKYMRKIFENSLYFQTHEIVGSSILIIYDETKVGAWMIDFAKTIPVPDGRVLNHRTTWKYGNHEEGYLTGLDNLISITENVDLAYWKKSPEPCSSLQAISVKSVET*
>TRINITY_DN21847_c0_g5_i1.p2 type:complete len:42 gc:universal TRINITY_DN21847_c0_g5_i1:33-158(+)
MSPFPASPFGRQIIIIVITPKTTYHFAACWYSQTQKMPQKT*
>TRINITY_DN21847_c0_g5_i1.p3 type:complete len:40 gc:universal TRINITY_DN21847_c0_g5_i1:376-495(+)
MMSMAAAKQMWIKYICCVKYKDTFIDPTLHSQEMKKKIL*
>TRINITY_DN21847_c0_g5_i2.p1 type:5prime_partial len:132 gc:universal TRINITY_DN21847_c0_g5_i2:1239-844(-)
ILFSSFILSCILPVMSNIQQMLLTRLKYMRKIFENSLYFQTHEIVGSSILIIYDETKVGAWMIDFAKTIPVPDGRVLNHRTTWKYGNHEEGYLTGLDNLISITENVDLAYWKKSPEPCSSLQAISVKSVET*
>TRINITY_DN21847_c0_g5_i2.p2 type:complete len:46 gc:universal TRINITY_DN21847_c0_g5_i2:405-542(+)
MMSLHQRQHITLLHAGIARHRRCHKRPELGSYIADVTCHPPTFSH*
>TRINITY_DN21847_c0_g5_i2.p3 type:complete len:40 gc:universal TRINITY_DN21847_c0_g5_i2:707-826(+)
MMSMAAAKQMWIKYICCVKYKDTFIDPTLHSQEMKKKIL*
>TRINITY_DN21847_c0_g5_i2.p4 type:complete len:40 gc:universal TRINITY_DN21847_c0_g5_i2:414-295(-)
MTSLHLILHFLDTLYIKLRNRTVIHCKINATQLHWAHPR*
>TRINITY_DN21847_c0_g6_i1.p1 type:5prime_partial len:65 gc:universal TRINITY_DN21847_c0_g6_i1:417-223(-)
AKAWFLYGNLVMYTSNIILQHFSLVSTSLHMTCKTALSVISPTLKIRGVKSIRFLWLQFTYKQL*
>TRINITY_DN21847_c0_g6_i1.p2 type:complete len:46 gc:universal TRINITY_DN21847_c0_g6_i1:263-400(+)
MLLTPLIFNVGDITDSAVLQVICKLVDTSEKCCRIMFEVYITRLP*
>TRINITY_DN21847_c0_g7_i1.p1 type:complete len:50 gc:universal TRINITY_DN21847_c0_g7_i1:211-62(-)
MKLYCSAAGYPARIAIPSSFHTGHHDNNLPCPNFSSSPNFTSTQQPRNK*
>TRINITY_DN21847_c0_g9_i1.p1 type:5prime_partial len:51 gc:universal TRINITY_DN21847_c0_g9_i1:316-164(-)
TKDGDAQVVAAQTRRHKTYMYSIFVVFISFFLCKNFMVPVFQHSCKTGVA*
>TRINITY_DN21847_c0_g9_i1.p2 type:5prime_partial len:49 gc:universal TRINITY_DN21847_c0_g9_i1:315-169(-)
PKMEMPRWWRRRPGDTRHICTVFLLYLLVFFCVRISWCQFSSTVVKQV*
>TRINITY_DN21847_c1_g1_i1.p1 type:5prime_partial len:52 gc:universal TRINITY_DN21847_c1_g1_i1:243-88(-)
TERRVEEETERERERGMCAKFITINNNKTCLHNKACSRQVNVNLSSNISNL*
>TRINITY_DN21847_c1_g1_i1.p2 type:5prime_partial len:43 gc:universal TRINITY_DN21847_c1_g1_i1:245-117(-)
RQKEGWKRRQRGREKEGCVQNLLPLIIIKLAFTTKHAADRLM*
>TRINITY_DN21847_c1_g1_i2.p1 type:5prime_partial len:79 gc:universal TRINITY_DN21847_c1_g1_i2:470-234(-)
TVQLLFLFPYPSRSTSELFLISILDFFIFPTFISIQIERLYLKTSDNTHFMLLFLWRILPLIIIKLAFTTKHAADRLM*
>TRINITY_DN21847_c1_g1_i2.p2 type:5prime_partial len:50 gc:universal TRINITY_DN21847_c1_g1_i2:1-150(+)
QDVGCLCNNGFNLIYLVSFKPFYQGYFEIQLQYILFVIETREKQKQRSA*
>TRINITY_DN21847_c2_g1_i1.p1 type:5prime_partial len:57 gc:universal TRINITY_DN21847_c2_g1_i1:210-40(-)
AWNNFCIHEYLFFDFFLFFSCNFNVNKSVIIIFFLILHISKYSSNNLASVIANPSH*
>TRINITY_DN21866_c0_g1_i2.p1 type:3prime_partial len:52 gc:universal TRINITY_DN21866_c0_g1_i2:2-154(+)
MPQFVSSLDVLIHSLLLIEANPFYQMICNFHFYFLLKKNCVRLQGREFLKE
>TRINITY_DN21866_c0_g1_i2.p2 type:internal len:52 gc:universal TRINITY_DN21866_c0_g1_i2:155-3(-)
PLSETPSPAALHNSSLKGNKSENCISSDRMGLPQSTEVNELTHLVKRQTEA
>TRINITY_DN21866_c0_g1_i1.p1 type:5prime_partial len:122 gc:universal TRINITY_DN21866_c0_g1_i1:447-82(-)
PTFFDARRRMHKSNAIEQTFQLNRKGPLNTGSVSRPKTPSTAALCNPSLKGNKRENNVSFNKTASPQSTEVPELIHLVKRQAEVLARIEHERKAYPSRAATLRSHHYIPIVSSKWSHYEEK*
>TRINITY_DN21866_c0_g1_i1.p2 type:complete len:45 gc:universal TRINITY_DN21866_c0_g1_i1:270-404(+)
MIHYFLFYFLLKKDYIRLQWREFLDETHFPCLMVLFYLTERFVL*
>TRINITY_DN21866_c0_g2_i1.p1 type:5prime_partial len:70 gc:universal TRINITY_DN21866_c0_g2_i1:2-211(+)
PSSPVPPFSLNKTKKDFHHDLKWKCYDPQTEFSKVLCPVTGSRVIVCFQCGMHGHTQRNCTVPDSLIKK*
>TRINITY_DN21866_c0_g2_i1.p2 type:complete len:53 gc:universal TRINITY_DN21866_c0_g2_i1:159-317(+)
MGILKEIVLFLIHLLRNRKQKTGSNFSGSQKTSFVLSWKGERELCSTTSNPF*
>TRINITY_DN21866_c0_g3_i1.p1 type:internal len:67 gc:universal TRINITY_DN21866_c0_g3_i1:198-1(-)
GSVSIPKTTSTEALCNPSLKENKSEYCISSNRTASPQSTKVRELMCVVKRQTEALARAECKQKVYL
>TRINITY_DN21866_c0_g3_i1.p2 type:5prime_partial len:58 gc:universal TRINITY_DN21866_c0_g3_i1:3-176(+)
DTLFVCIQPWLMPQFVFSLHTLIHALLLIEVKLFCWMICNIRFYFLLKKDYIRLQWR*
>TRINITY_DN21866_c2_g1_i1.p1 type:5prime_partial len:54 gc:universal TRINITY_DN21866_c2_g1_i1:184-23(-)
LEGRERTFFNHKQSLLIILHIPRVNINLYIPPNIRISRLVHLNKNAGSKSTIL*
>TRINITY_DN21814_c0_g1_i1.p1 type:internal len:71 gc:universal TRINITY_DN21814_c0_g1_i1:1-210(+)
ETFNSCITNVFQKTLLELDLLHIVFYFSSCLLLVSLLSQGLGTTSPSLSLLQLTQVSYHYIILYICIFSP
>TRINITY_DN21814_c0_g1_i1.p2 type:5prime_partial len:53 gc:universal TRINITY_DN21814_c0_g1_i1:2-160(+)
RHLTPVSPMYFKRLCWNLIYSTLFFISHLVYCLFHFCLKDWVLHLLLCLFFS*
>TRINITY_DN21814_c1_g1_i1.p1 type:5prime_partial len:49 gc:universal TRINITY_DN21814_c1_g1_i1:1-147(+)
VKRVQGHIRSKYGSILFEREKVMQRWTEYIKDLYNDKRTELTEEETEN*
>TRINITY_DN21814_c2_g1_i1.p1 type:internal len:52 gc:universal TRINITY_DN21814_c2_g1_i1:1-153(+)
RWTECIKLLYNDKRTEEETEKEINIDYPVLETEVKQAVNKMKVKKCFWIAF
>TRINITY_DN21814_c2_g1_i1.p2 type:5prime_partial len:43 gc:universal TRINITY_DN21814_c2_g1_i1:153-25(-)
KSNPETLFHFHFIYCLFHFCLKNWIIYIDLLLCLFLSSFIIV*
>TRINITY_DN21883_c0_g2_i1.p1 type:internal len:56 gc:universal TRINITY_DN21883_c0_g2_i1:167-3(-)
SESSFTFPSNPDTDYVDYEDIEKHLPQPNISNCGCIHSLELIFQLEQSNNFSGVQ
>TRINITY_DN21857_c0_g1_i1.p1 type:5prime_partial len:41 gc:universal TRINITY_DN21857_c0_g1_i1:200-78(-)
CGFNPKKHSRTPFSKPYTLFILLTIILTLCLYLYKLFSFS*
>TRINITY_DN21908_c0_g1_i1.p1 type:5prime_partial len:44 gc:universal TRINITY_DN21908_c0_g1_i1:1-132(+)
GYGEQATVMFPAYWDSRQLPACYFLNNRSHKPDLCRPSCLICT*
>TRINITY_DN21908_c0_g2_i1.p1 type:complete len:61 gc:universal TRINITY_DN21908_c0_g2_i1:144-326(+)
MFPAYWNSLYLFLERTVFSFVLYTPLEELPSIMYPFGQLSLLECNGYLNPLTVGLCIHCY*
>TRINITY_DN21908_c0_g3_i1.p1 type:5prime_partial len:41 gc:universal TRINITY_DN21908_c0_g3_i1:1-123(+)
GDADEMQEDLIRLEKCYNLLNLYSYICYLLSYRSIMRTDI*
>TRINITY_DN21908_c0_g3_i2.p1 type:5prime_partial len:55 gc:universal TRINITY_DN21908_c0_g3_i2:257-93(-)
TGGCLSGIHTEHRIMLFFPGTGRESSNKQETSQWVAHSNHSHRMAYISVLMMDL*
>TRINITY_DN21908_c0_g3_i2.p2 type:5prime_partial len:43 gc:universal TRINITY_DN21908_c0_g3_i2:258-130(-)
NRWLSQWNTHGTQDNVVLPRNRKREFQQAGNITMGCSQQPQP*
>TRINITY_DN21908_c0_g3_i2.p3 type:5prime_partial len:41 gc:universal TRINITY_DN21908_c0_g3_i2:1-123(+)
GDADEMQEDLIRLEKCYNLLNLYSYICYLLSYRSIMRTDI*
>TRINITY_DN21908_c1_g1_i1.p1 type:5prime_partial len:55 gc:universal TRINITY_DN21908_c1_g1_i1:2-166(+)
FSCSWEERHFLCSVYTTGRAVYFVCIMDPYGQLSLLECDGYLHSLTVSLCIHCY*
>TRINITY_DN21860_c0_g1_i1.p1 type:internal len:106 gc:universal TRINITY_DN21860_c0_g1_i1:2-316(+)
AQQAVLLQQQATSPSQSHGSNTAGPSASSGGLTVTLPGPPTTTSGTLLSTYSHTYVEPINQTYSQPVSSTTSYNTLELIIDAAGNECSVCYEHPIDSVLYMCGHM
>TRINITY_DN21860_c0_g1_i1.p2 type:5prime_partial len:52 gc:universal TRINITY_DN21860_c0_g1_i1:1-156(+)
CTTGCTAPATSNFSLTVTWEQHCRTLSLFWWVNCDSPWSPDHHIRNTTVYL*
>TRINITY_DN21860_c0_g1_i1.p3 type:5prime_partial len:47 gc:universal TRINITY_DN21860_c0_g1_i1:317-177(-)
TCGHTCTEHCLLGVHSTLNTHYLQHLLSIPMYYRMSLMTQAENMSG*
>TRINITY_DN21860_c0_g1_i1.p4 type:3prime_partial len:44 gc:universal TRINITY_DN21860_c0_g1_i1:131-3(-)
MWWSGDQGESQLTHQKRLRVLQCCSHVTVREKLLVAGAVQPVV
>TRINITY_DN21860_c0_g2_i1.p1 type:complete len:52 gc:universal TRINITY_DN21860_c0_g2_i1:180-335(+)
MPLLIIKKDIFQFHFTYLNVGTPQALQKLQSCIYFKTSQKFSMVKLLHLHY*
>TRINITY_DN21860_c0_g2_i1.p2 type:3prime_partial len:43 gc:universal TRINITY_DN21860_c0_g2_i1:235-360(+)
MLEHHRPFKNYNPVFISKLHKNSPWSNCSISTINLHLFPFAL
>TRINITY_DN21909_c0_g1_i3.p1 type:complete len:88 gc:universal TRINITY_DN21909_c0_g1_i3:744-1007(+)
MEIGMDKPKTFQNGSLDTVSIVICTVSVLLFYLVWVLCNGRVNIHSWPGYEPSQIDFDLSLKHLNHQKMLAVDEQITPFINFLCLFL*
>TRINITY_DN21909_c0_g1_i3.p2 type:complete len:72 gc:universal TRINITY_DN21909_c0_g1_i3:558-343(-)
MKSAEKIMILFFFGCVFLVLRHEVDQEIITTDDYASDLCQKLCITQAKTVSKNVSLQQSCRKQSILLVLKP*
>TRINITY_DN21909_c0_g1_i3.p3 type:complete len:57 gc:universal TRINITY_DN21909_c0_g1_i3:978-808(-)
MVLFVHQQQAFSDDLNASMKDQNQFGMAHTLANYECSPCHCRVPIQDKTATQTLYK*
>TRINITY_DN21909_c0_g1_i3.p4 type:complete len:56 gc:universal TRINITY_DN21909_c0_g1_i3:309-476(+)
MVQGLMKLIECIMVLAPVVWIVFCSFAVRTHSLRLFLPVLCTAFDTDHLHNHLLL*
>TRINITY_DN21909_c0_g1_i3.p5 type:complete len:45 gc:universal TRINITY_DN21909_c0_g1_i3:123-257(+)
MVCVSKRCMKPFCTDMLHPHIDTCKLCANMHHSSSDTKDYSLKF*
>TRINITY_DN21909_c0_g1_i5.p1 type:complete len:59 gc:universal TRINITY_DN21909_c0_g1_i5:333-509(+)
MSYTIHLHHKFHRHDKLQWSPCTKPATPLPFDFPSEMSDCIKPLVFKNYICSVFRMKI*
>TRINITY_DN21909_c0_g1_i6.p1 type:complete len:115 gc:universal TRINITY_DN21909_c0_g1_i6:2-346(+)
MDKAFQWLSNFFDWPEGTITRKPRNLHDTLHNEVATIYLQSLSFKPACIALRNTAISVIHLSFCCCVTKYGNWYGQTQNISKWFIRHCQYCYLYSVCVAVLSCMGTLQWQGEHS*
>TRINITY_DN21909_c0_g1_i6.p2 type:complete len:88 gc:universal TRINITY_DN21909_c0_g1_i6:210-473(+)
MEIGMDKPKTFQNGSLDTVSIVICTVSVLLFYLVWVLCNGRVNIHSWPGYEPSQIDFDLSLKHLNHQKMLAVDEQITPFINFLCLFL*
>TRINITY_DN21909_c0_g1_i6.p3 type:complete len:57 gc:universal TRINITY_DN21909_c0_g1_i6:444-274(-)
MVLFVHQQQAFSDDLNASMKDQNQFGMAHTLANYECSPCHCRVPIQDKTATQTLYK*
>TRINITY_DN21909_c0_g1_i4.p1 type:complete len:115 gc:universal TRINITY_DN21909_c0_g1_i4:2-346(+)
MDKAFQWLSNFFDWPEGTITRKPRNLHDTLHNEVATIYLQSLSFKPACIALRNTAISVIHLSFCCCVTKYGNWYGQTQNISKWFIRHCQYCYLYSVCVAVLSCMGTLQWQGEHS*
>TRINITY_DN21909_c0_g1_i4.p2 type:complete len:88 gc:universal TRINITY_DN21909_c0_g1_i4:210-473(+)
MEIGMDKPKTFQNGSLDTVSIVICTVSVLLFYLVWVLCNGRVNIHSWPGYEPSQIDFDLSLKHLNHQKMLAVDEQITPFINFLCLFL*
>TRINITY_DN21909_c0_g1_i4.p3 type:complete len:59 gc:universal TRINITY_DN21909_c0_g1_i4:760-936(+)
MSYTIHLHHKFHRHDKLQWSPCTKPATPLPFDFPSEMSDCIKPLVFKNYICSVFRMKI*
>TRINITY_DN21909_c0_g1_i4.p4 type:complete len:57 gc:universal TRINITY_DN21909_c0_g1_i4:444-274(-)
MVLFVHQQQAFSDDLNASMKDQNQFGMAHTLANYECSPCHCRVPIQDKTATQTLYK*
>TRINITY_DN21909_c0_g1_i1.p1 type:complete len:88 gc:universal TRINITY_DN21909_c0_g1_i1:744-1007(+)
MEIGMDKPKTFQNGSLDTVSIVICTVSVLLFYLVWVLCNGRVNIHSWPGYEPSQIDFDLSLKHLNHQKMLAVDEQITPFINFLCLFL*
>TRINITY_DN21909_c0_g1_i1.p2 type:complete len:72 gc:universal TRINITY_DN21909_c0_g1_i1:558-343(-)
MKSAEKIMILFFFGCVFLVLRHEVDQEIITTDDYASDLCQKLCITQAKTVSKNVSLQQSCRKQSILLVLKP*
>TRINITY_DN21909_c0_g1_i1.p3 type:complete len:59 gc:universal TRINITY_DN21909_c0_g1_i1:1294-1470(+)
MSYTIHLHHKFHRHDKLQWSPCTKPATPLPFDFPSEMSDCIKPLVFKNYICSVFRMKI*
>TRINITY_DN21909_c0_g1_i1.p4 type:complete len:57 gc:universal TRINITY_DN21909_c0_g1_i1:978-808(-)
MVLFVHQQQAFSDDLNASMKDQNQFGMAHTLANYECSPCHCRVPIQDKTATQTLYK*
>TRINITY_DN21909_c0_g1_i1.p5 type:complete len:56 gc:universal TRINITY_DN21909_c0_g1_i1:309-476(+)
MVQGLMKLIECIMVLAPVVWIVFCSFAVRTHSLRLFLPVLCTAFDTDHLHNHLLL*
>TRINITY_DN21909_c0_g1_i1.p6 type:complete len:45 gc:universal TRINITY_DN21909_c0_g1_i1:123-257(+)
MVCVSKRCMKPFCTDMLHPHIDTCKLCANMHHSSSDTKDYSLKF*
>TRINITY_DN21828_c1_g1_i1.p1 type:complete len:58 gc:universal TRINITY_DN21828_c1_g1_i1:414-241(-)
MFWHKTGQKNRKINWQVNSNRSKCTRSCRPSPISFFSHSQMCFTAISAVFLVVMNEK*
>TRINITY_DN21828_c1_g1_i1.p2 type:5prime_partial len:51 gc:universal TRINITY_DN21828_c1_g1_i1:3-155(+)
NQHNILSQNLILKIYRVFSSLRNVPAYSLDKLNLPQLKQVFGNTKFTSIP*
>TRINITY_DN21865_c0_g1_i1.p1 type:internal len:46 gc:universal TRINITY_DN21865_c0_g1_i1:135-1(-)
QSYSPTHSYLECWPLLVTPGRLSSVTCALKKTGGPHSVVASFYSL
>TRINITY_DN21821_c0_g2_i1.p1 type:internal len:41 gc:universal TRINITY_DN21821_c0_g2_i1:121-2(-)
EASACLVRQVFNYLVTPVSGGRMFKLGDESLYCQPGSTLM
>TRINITY_DN21881_c0_g1_i1.p1 type:5prime_partial len:54 gc:universal TRINITY_DN21881_c0_g1_i1:1-162(+)
FEVMNSLFAVISKQTSECARQQIQNLDRKKRLCKWLHIVKDEVKCYFALIILV*
>TRINITY_DN21881_c0_g1_i1.p2 type:complete len:46 gc:universal TRINITY_DN21881_c0_g1_i1:191-328(+)
MCERVGQVKLPVSAKKVCCCSTFTSILGSLLYRIFIVALHTSLYL*
>TRINITY_DN21881_c0_g1_i1.p3 type:complete len:41 gc:universal TRINITY_DN21881_c0_g1_i1:297-175(-)
MKILYSRLPSMLVNVEQQHTFFALTGSFTCPTLSHMQLDM*
>TRINITY_DN21885_c0_g1_i1.p1 type:5prime_partial len:70 gc:universal TRINITY_DN21885_c0_g1_i1:1-210(+)
REKRPTKNRLRHLPLAPFSNSWGHFSELLPLINSEPRNDKPGLPSDQLNKSIMYHTLNVKRNSQHCFHI*
>TRINITY_DN21885_c0_g1_i2.p1 type:5prime_partial len:44 gc:universal TRINITY_DN21885_c0_g1_i2:2-133(+)
ELLPLITSEPLNDRPGLPSDQLNKSIMYHTLNVKRNSQHCFHI*
>TRINITY_DN48705_c0_g1_i1.p1 type:5prime_partial len:62 gc:universal TRINITY_DN48705_c0_g1_i1:1-186(+)
SSRLKVLRKVFLVKTIYSRGMDHYGNKNIAVYLKTEYLQEIIACKPVCSFFQAFPSFLWTI*
>TRINITY_DN48705_c1_g1_i1.p1 type:5prime_partial len:53 gc:universal TRINITY_DN48705_c1_g1_i1:2-160(+)
NLEINITSAFLNVLFMLSSFTAISCILLYLWKGRHCTHVPTCTCGPLKTLHY*
>TRINITY_DN48642_c0_g1_i1.p1 type:3prime_partial len:43 gc:universal TRINITY_DN48642_c0_g1_i1:155-280(+)
MYYCLYHFLSSNLSIVSNIIWVYYVLYYTHSPNNKLFIPQNP
>TRINITY_DN48684_c0_g1_i1.p1 type:5prime_partial len:44 gc:universal TRINITY_DN48684_c0_g1_i1:2-133(+)
RTNPNNTLLHILYLLPNNNTHIISCARYNQERWLCSDMIVSHQ*
>TRINITY_DN48684_c0_g1_i1.p2 type:3prime_partial len:43 gc:universal TRINITY_DN48684_c0_g1_i1:161-286(+)
MSSETSYPHQKFFHGFLQSYQANAWIVPLKNSHGHFLTTSLS
>TRINITY_DN48616_c0_g1_i1.p1 type:5prime_partial len:58 gc:universal TRINITY_DN48616_c0_g1_i1:273-100(-)
APKSIKSTIIQKVQKQICIKNTVLPIKYCLNLHSLSTLSSREEEVSAFPVPTPKIFI*
>TRINITY_DN48616_c0_g2_i1.p1 type:complete len:47 gc:universal TRINITY_DN48616_c0_g2_i1:233-373(+)
MGGKSGIGLKNVGKRLEQCGVQKMEEKEMNLDFNKRRFKEETKLFS*
>TRINITY_DN48674_c0_g1_i1.p1 type:complete len:46 gc:universal TRINITY_DN48674_c0_g1_i1:211-74(-)
MWQTRAYMGKQRENYAGLHMARQGKVNKLSTMGNTRVTERNEKCA*
>TRINITY_DN48647_c0_g1_i1.p1 type:internal len:52 gc:universal TRINITY_DN48647_c0_g1_i1:3-155(+)
SDCYFCLTYISGITSKPKHTVQYPNFSSAMRPVSHSEELSAPKPLESWTLG
>TRINITY_DN48647_c0_g1_i1.p2 type:5prime_partial len:48 gc:universal TRINITY_DN48647_c0_g1_i1:154-11(-)
PKVQLSSGFGADSSSLWETGLIADEKFGYCTVCLGFDVIPDMYVKQK*
>TRINITY_DN48647_c1_g1_i1.p1 type:3prime_partial len:48 gc:universal TRINITY_DN48647_c1_g1_i1:143-3(-)
MPKSKHTVQYPMNFSSAMRPVLHSAELPIPKPPESWTLDEDELDVHD
>TRINITY_DN48653_c0_g1_i1.p1 type:complete len:45 gc:universal TRINITY_DN48653_c0_g1_i1:196-62(-)
MRPRSVICNVTYIFGAKCSVTYFFSSVFDMFSVLSAVSLMSSVL*
>TRINITY_DN48626_c0_g1_i1.p1 type:internal len:90 gc:universal TRINITY_DN48626_c0_g1_i1:267-1(-)
CAPRSKNNLPHSTSPIFLPNPPQFPPEKSGIIRSPSPMSALTSRLNPIMPRSPDPKCSPTSASSTISSVIDNTRSEAAPPQVGISIKCL
>TRINITY_DN48626_c0_g1_i1.p2 type:complete len:71 gc:universal TRINITY_DN48626_c0_g1_i1:268-56(-)
MCTEIQEQSPPLHITHFPPKPPTIPSRKVRYHPFTLPHVSTDFEIKPNHATITRSQVLSNLSLVNHIFRD*
>TRINITY_DN48626_c0_g1_i1.p3 type:3prime_partial len:67 gc:universal TRINITY_DN48626_c0_g1_i1:71-268(+)
MVDEAEVGEHLGSGDRGMIGFNLEVSADMGEGERMIPDFSGGNCGGFGRKMGDVEWGRLFLDLGAH
>TRINITY_DN48626_c0_g1_i1.p4 type:5prime_partial len:42 gc:universal TRINITY_DN48626_c0_g1_i1:269-144(-)
DVHRDPRTISPTPHHPFSSQTPHNSLPKSQVSSVHPPPCQH*
>TRINITY_DN48655_c0_g1_i1.p1 type:5prime_partial len:47 gc:universal TRINITY_DN48655_c0_g1_i1:1-141(+)
RTKTHRTKTHWTRTHQTGPRRTEAHRTKSNRTKPHHLNLKNCEHGF*
>TRINITY_DN48655_c1_g1_i1.p1 type:internal len:42 gc:universal TRINITY_DN48655_c1_g1_i1:124-2(-)
KKEHKSAIGLTFCAYIGQQMSLVLDRKAVDEGGRTKTHWTK
>TRINITY_DN48693_c0_g1_i1.p1 type:complete len:54 gc:universal TRINITY_DN48693_c0_g1_i1:358-519(+)
MQEPCFLYGSVLVNTAICNIPIVNCVWCRLPTPDLIIEPRYVAQFSAYLLVIG*
>TRINITY_DN48693_c0_g1_i2.p1 type:complete len:66 gc:universal TRINITY_DN48693_c0_g1_i2:479-676(+)
MLLNFLLTLQFCKKPGVTINHVKYKWEVVVFQCHLQLQYCKWENSLLQTVKCTLTHLCQLQGQFL*
>TRINITY_DN48693_c0_g1_i2.p2 type:complete len:65 gc:universal TRINITY_DN48693_c0_g1_i2:358-552(+)
MQEPCFLYGSVLVNTAICNIPIVNCVWCRLPTPDLIIEPRYVAQFSAYPSVLQKTRSHHKPCQV*
>TRINITY_DN48693_c0_g1_i2.p3 type:complete len:44 gc:universal TRINITY_DN48693_c0_g1_i2:580-449(-)
MALKHYYFPLILDMVYGDSWFFAKLKGKQKIEQHNEVLLLSPG*
>TRINITY_DN48621_c0_g1_i2.p1 type:internal len:53 gc:universal TRINITY_DN48621_c0_g1_i2:156-1(-)
SSFLVPVSLLAAVLSGCLSDLFRLPVNILLLYCCPFHFISHTGSLSHIFAVM
>TRINITY_DN48621_c0_g1_i1.p1 type:internal len:42 gc:universal TRINITY_DN48621_c0_g1_i1:124-2(-)
SSFLVPVSLLAAVLSGCLSDLFRLPVNILLLYYFPFHVCVC
>TRINITY_DN48621_c1_g1_i1.p1 type:5prime_partial len:51 gc:universal TRINITY_DN48621_c1_g1_i1:3-155(+)
CFQPTEAYTCASYIIPAFSQQKQIAESPGTYCVCMYLCMYIGLNSNHEEI*
>TRINITY_DN48621_c1_g1_i1.p2 type:complete len:50 gc:universal TRINITY_DN48621_c1_g1_i1:218-367(+)
MSYIFLLLLVIACVLYIYTFFFCSSGQLCTDVLSQCQQVYRLQHLPPPP*
>TRINITY_DN48621_c1_g1_i1.p3 type:3prime_partial len:45 gc:universal TRINITY_DN48621_c1_g1_i1:309-440(+)
MFFPSASKFIGSSTFRRPPDLFGLPVNILLLYYSPFRFWIYLNI
>TRINITY_DN48621_c1_g1_i2.p1 type:5prime_partial len:51 gc:universal TRINITY_DN48621_c1_g1_i2:3-155(+)
CFQPTEAYTCASYIIPAFSQQKQIAESPGTYCVCMYLCMYIGLNSNHEEI*
>TRINITY_DN48621_c1_g1_i2.p2 type:3prime_partial len:45 gc:universal TRINITY_DN48621_c1_g1_i2:309-440(+)
MFFPSASKFIGSSTFCCLFDLFGLPVNILLLYYSPFRFWIYLNI
>TRINITY_DN48621_c2_g1_i1.p1 type:internal len:86 gc:universal TRINITY_DN48621_c2_g1_i1:257-3(-)
QGAKFITQVIFHKGKISGMKDFLSHYSVLPRPLPWSCMYEFWFHKVEYACSLSSIPDNGMKLRVSSSLVCASSASARGCSRSILC
>TRINITY_DN48621_c2_g1_i1.p2 type:5prime_partial len:43 gc:universal TRINITY_DN48621_c2_g1_i1:1-129(+)
WHRILLLHPLADAEEAQTSEELTRSFMPLSGIELRLHAYSTL*
>TRINITY_DN48621_c3_g1_i1.p1 type:internal len:46 gc:universal TRINITY_DN48621_c3_g1_i1:1-135(+)
PLPFHPILCLRPLRCCSSFPVPLSLLAPVLAAFLTSFLFLMIFYM
>TRINITY_DN48621_c3_g1_i1.p2 type:internal len:46 gc:universal TRINITY_DN48621_c3_g1_i1:136-2(-)
TYKISLRRGKRSERQPVLEPINLMAPGRNCSNVKDEDIGLDGKEE
>TRINITY_DN48621_c3_g1_i1.p3 type:internal len:46 gc:universal TRINITY_DN48621_c3_g1_i1:3-137(+)
SSFPSNPMSSSFTLLQFLPGAIKFIGSSTGCLSDLFPLLNDILYV
>TRINITY_DN48650_c0_g1_i1.p1 type:internal len:46 gc:universal TRINITY_DN48650_c0_g1_i1:3-137(+)
LGIVLFLRVFFLPCSIISYIQSNRWQSVLYKLSFVIFILMHSNCC
>TRINITY_DN48700_c0_g1_i1.p1 type:5prime_partial len:103 gc:universal TRINITY_DN48700_c0_g1_i1:3-311(+)
DVPWASCDNDWNTEQCSNVTLDLMRGFRGKEEMFSNGTSLHNFSLPKVPSDEFFHRYVLEASAGLESSLGPPSWRLVLCSFNCRNQPLSSKVQLWWMEHLRR*
>TRINITY_DN48700_c0_g1_i1.p2 type:complete len:65 gc:universal TRINITY_DN48700_c0_g1_i1:109-303(+)
MGHHYIISLYQRFPVMSSFIGMFWRHLQVWNQVLAHQAGGWSSALSIAETSPSVQRYSCGGWSI*
>TRINITY_DN48700_c0_g1_i1.p3 type:5prime_partial len:51 gc:universal TRINITY_DN48700_c0_g1_i1:316-164(-)
QAYLLKCSIHHSCTFELRGWFLQLKEQRTSRQLGGPRLDSRPADASRTYR*
>TRINITY_DN48611_c0_g1_i1.p1 type:complete len:73 gc:universal TRINITY_DN48611_c0_g1_i1:281-63(-)
MKQRPELLVIGDLNSAHSDFHSRTTSKNGTKLAKYLEDAPNLAIIENNQSTSYHQSKHELYSILDLAIISWI*
>TRINITY_DN48688_c0_g1_i1.p1 type:internal len:207 gc:universal TRINITY_DN48688_c0_g1_i1:2-619(+)
TLIGLLPQLLLTSGIMEMTTCPVKFEDILARVGDYGKWQITVYMWICILGLFTGISNLSSAFLGAVPNHWCHVVGINTSWTTEQVKQFSIPLEEEDGEVRYSQCRAYDRNYSMLTGSEWFDVEHNDSAKNISTKACNLTKWDLVCEYLPLQTSIQASYMGGVFTGALLSGIASDRFGRKPTMQVCVVAALLCNIAVAFSTTYAMFI
>TRINITY_DN48688_c0_g1_i1.p2 type:complete len:119 gc:universal TRINITY_DN48688_c0_g1_i1:373-17(-)
MFDIEPFASSEHTVVSVICSALTVTNFAIFFFQWNAELFYLFCGPGGVYSDNVAPVVRHRTQKCRRQVRNAGKKPKDTNPHINCDLPFSIISNTSQNIFKFYRASSHFHNPRSQQELW*
>TRINITY_DN48688_c0_g1_i1.p3 type:complete len:76 gc:universal TRINITY_DN48688_c0_g1_i1:288-515(+)
MAKFVTVSAEHMTETTVCSLEANGSMSNITTVQRIFQQKLAILQSGTLFVSTYLYRHPSKRVTWVECLRELCFLE*
>TRINITY_DN48688_c0_g1_i1.p4 type:5prime_partial len:57 gc:universal TRINITY_DN48688_c0_g1_i1:619-449(-)
NEHGVSSREGDSNIAQQGGNHTYLHCRLPSKSVRCYSRKQSSRKHSTHVTRLDGCL*
>TRINITY_DN48688_c0_g1_i1.p5 type:complete len:48 gc:universal TRINITY_DN48688_c0_g1_i1:270-127(-)
MLNCFTCSVVQEVFIPTTWHQWFGTAPRNADDKLEMPVKSPRIQIHI*
>TRINITY_DN48688_c0_g1_i1.p6 type:complete len:44 gc:universal TRINITY_DN48688_c0_g1_i1:462-331(-)
MDVCRGKYSQTRSHFVRLQAFVEIFFALSLCSTSNHSLPVSIL*
>TRINITY_DN48688_c0_g1_i1.p7 type:complete len:42 gc:universal TRINITY_DN48688_c0_g1_i1:105-230(+)
MENGRSQFICGFVSLGFLPAFLTCRLHFWVRCRTTGATLSE*
>TRINITY_DN48688_c0_g1_i2.p1 type:internal len:84 gc:universal TRINITY_DN48688_c0_g1_i2:1-249(+)
NQWLYDDKEYGSTVITKWDLVCEYLPLQTSIQASYMGGVFTGALLSGIASDRFGRKPTMQVCVVAALLCNIAVAFSTTYAMFI
>TRINITY_DN48688_c0_g1_i2.p2 type:5prime_partial len:57 gc:universal TRINITY_DN48688_c0_g1_i2:249-79(-)
NEHGVSSREGDSNIAQQGGNHTYLHCRLPSKSVRCYSRKQSSRKHSTHVTRLDGCL*
>TRINITY_DN48688_c0_g1_i2.p3 type:5prime_partial len:48 gc:universal TRINITY_DN48688_c0_g1_i2:2-145(+)
ISGCMMIKNMAPQLLQSGTLFVSTYLYRHPSKRVTWVECLRELCFLE*
>TRINITY_DN48688_c0_g1_i3.p1 type:3prime_partial len:188 gc:universal TRINITY_DN48688_c0_g1_i3:128-688(+)
MNAVKFEDILARVGDYGKWQITVYMWICILGLFTGISNLSSAFLGAVPNHWCHVVGINTSWTTEQVKQFSIPLEEEDGEVRYSQCRAYDRNYSMLTGSEWFDVEHNDSAKNISTKACNLTKWDLVCEYLPLQTSIQASYMGGVFTGALLSGIASDRFGRKPTMQVCVVAALLCNIAVAFSTTYAMFI
>TRINITY_DN48688_c0_g1_i3.p2 type:complete len:131 gc:universal TRINITY_DN48688_c0_g1_i3:442-50(-)
MFDIEPFASSEHTVVSVICSALTVTNFAIFFFQWNAELFYLFCGPGGVYSDNVAPVVRHRTQKCRRQVRNAGKKPKDTNPHINCDLPFSIISNTSQNIFKFYSIHFSALSKESLCCTLLLYGSYGEISTS*
>TRINITY_DN48688_c0_g1_i3.p3 type:complete len:76 gc:universal TRINITY_DN48688_c0_g1_i3:357-584(+)
MAKFVTVSAEHMTETTVCSLEANGSMSNITTVQRIFQQKLAILQSGTLFVSTYLYRHPSKRVTWVECLRELCFLE*
>TRINITY_DN48688_c0_g1_i3.p4 type:5prime_partial len:57 gc:universal TRINITY_DN48688_c0_g1_i3:688-518(-)
NEHGVSSREGDSNIAQQGGNHTYLHCRLPSKSVRCYSRKQSSRKHSTHVTRLDGCL*
>TRINITY_DN48688_c0_g1_i3.p5 type:complete len:48 gc:universal TRINITY_DN48688_c0_g1_i3:339-196(-)
MLNCFTCSVVQEVFIPTTWHQWFGTAPRNADDKLEMPVKSPRIQIHI*
>TRINITY_DN48688_c0_g1_i3.p6 type:complete len:44 gc:universal TRINITY_DN48688_c0_g1_i3:531-400(-)
MDVCRGKYSQTRSHFVRLQAFVEIFFALSLCSTSNHSLPVSIL*
>TRINITY_DN48688_c0_g1_i3.p7 type:complete len:42 gc:universal TRINITY_DN48688_c0_g1_i3:174-299(+)
MENGRSQFICGFVSLGFLPAFLTCRLHFWVRCRTTGATLSE*
>TRINITY_DN48664_c0_g1_i2.p1 type:internal len:97 gc:universal TRINITY_DN48664_c0_g1_i2:288-1(-)
RAFSQKSNVKKHMQTHKVWPDGLSKTLPNEIIHHISDGGTEVGPEEQSVSQIPESGPQTTANIMSPHRLGIRTSGTDGKLHVVIDNSYVCHYCNAV
>TRINITY_DN48664_c0_g1_i2.p2 type:5prime_partial len:42 gc:universal TRINITY_DN48664_c0_g1_i2:1-126(+)
YCIAIVANIGIVYYNVKLSICSTCPYSKSVWRHNVGSCLRT*
>TRINITY_DN48687_c1_g1_i1.p1 type:5prime_partial len:69 gc:universal TRINITY_DN48687_c1_g1_i1:2-208(+)
LQRKKADNKKKKVAFYQLDSISVSIDELVLEKKPKTLETSKVALWLLPAPAACFLFLSIPPNFTSLHL*
>TRINITY_DN48687_c1_g1_i1.p2 type:5prime_partial len:63 gc:universal TRINITY_DN48687_c1_g1_i1:237-49(-)
VIRWIILYLYYRCRLVKLGGIERKRKQAAGAGSSQSATLLVSSVFGFFSNTSSSIETLMESN*
>TRINITY_DN48681_c0_g1_i1.p1 type:complete len:50 gc:universal TRINITY_DN48681_c0_g1_i1:239-90(-)
MHSICFVTCKNTQQREALISSYTVYIYIWITMISASTADLISVLIAQYL*
>TRINITY_DN48681_c0_g1_i1.p2 type:complete len:42 gc:universal TRINITY_DN48681_c0_g1_i1:268-143(-)
MDLKYRLLLKCTAYVLLLVKILNRGKHLSAHTLYIYIYGLQ*
>TRINITY_DN48681_c0_g1_i2.p1 type:complete len:43 gc:universal TRINITY_DN48681_c0_g1_i2:218-90(-)
MFKNTQQREALISSYTVYIYIWITMISASTADLISVLIAQYL*
>TRINITY_DN48658_c2_g1_i1.p1 type:internal len:40 gc:universal TRINITY_DN48658_c2_g1_i1:1-117(+)
RGSKYLSQFLGFSEKFIVWRVSIITLFFILCKYHLFFFS
>TRINITY_DN48649_c0_g1_i6.p1 type:5prime_partial len:55 gc:universal TRINITY_DN48649_c0_g1_i6:364-200(-)
LQTINYLFIFGIYCIVFLHYFIHGCYVPLMTYKNILTQQSSVPLLEVGLFLLIH*
>TRINITY_DN48649_c0_g1_i6.p2 type:5prime_partial len:44 gc:universal TRINITY_DN48649_c0_g1_i6:1-132(+)
WPETADPFLIPPFVELGAVYKDEGIIYALLVFLHFLPVPFSFY*
>TRINITY_DN48649_c0_g1_i4.p1 type:5prime_partial len:55 gc:universal TRINITY_DN48649_c0_g1_i4:329-165(-)
LQTINYLFIFGIYCIVFLHYFIHGCYVPLMTYKNILTQQSSVPPLEVGLLLVMH*
>TRINITY_DN48649_c0_g1_i7.p1 type:complete len:351 gc:universal TRINITY_DN48649_c0_g1_i7:263-1315(+)
MNSHCVNTYQPGKGYACECRPPYIQDDKSKKCIIQNSMNIYTGNMTLVPTYITMQEKLRFEEKLLLMLEEVLGMSVQHVDMVEITPARFLASDGHASLVTASYYLYSKRTLSDADLAYRLQHSCVSIQAGREDCFILHGGGDAFTALKESFISNTRLDGCRSFGQGTCMPYMHRCVNHPRLSGQFSCMCEAGLEYVSTDGYIQWCQDRDECSVSADEMNPCEQQDTNKTCHNMFGSYTCECRNGLVPDSSNMCHDWCQIEENKCGNGGTCESKERVCICEPGYKGPRCTLSDPLAQQLEDAEWRVIVVGAALGTAILLVLLTSLCIICRIRRRQVCSIQPFYDTPMANYQ*
>TRINITY_DN48649_c0_g1_i7.p2 type:complete len:114 gc:universal TRINITY_DN48649_c0_g1_i7:1287-1628(+)
MIHQWQTINEMKWADDGDVHGQPGYNHRRYIIHVLTNKRRQNSVMCLGRRNLRVTSGPQVTVQAIHLTCPRTAAPELASPATSQTVELRSELLYIMYIAFLACIFLLLLIECM*
>TRINITY_DN48649_c0_g1_i7.p3 type:complete len:94 gc:universal TRINITY_DN48649_c0_g1_i7:1130-849(-)
MYILVLCILVHICTHVPYFHTFLRFRTYSPLFGTSHGTCCWNLELSRFCTRTYSCRTCCDTFCSCLAAHTGSSRRPTRYTRHDLDTTGCSRPC*
>TRINITY_DN48649_c0_g1_i7.p4 type:complete len:91 gc:universal TRINITY_DN48649_c0_g1_i7:1242-970(-)
MMHREVRRTRRMAVPSAAPTTITRHSASSNCCARGSDNVHLGPLYPGSHMHTRSLLSHVPPFPHLFSSIWHQSWHMLLESGTKPFLHSHV*
>TRINITY_DN48649_c0_g1_i7.p5 type:complete len:88 gc:universal TRINITY_DN48649_c0_g1_i7:401-138(-)
MSCFLCRYSSSSELCISCFCHLECKVVCTHTHSPCLAGRCSHSDCSSLHTPGLLQTRRCNSRQLHMSPCPSPAGILADSCRHNVLLY*
>TRINITY_DN48649_c0_g1_i7.p6 type:5prime_partial len:55 gc:universal TRINITY_DN48649_c0_g1_i7:1846-1682(-)
LQTINYLFIFGIYCIVFLHYFIHGCYVPLMTYKNILTQQSSVPLLEVGLFLLIH*
>TRINITY_DN48649_c0_g1_i7.p7 type:complete len:49 gc:universal TRINITY_DN48649_c0_g1_i7:1385-1239(-)
MDYIPSVVVTWLAMYVAIICPFHLIDSLPLVYHRKAELNKLDVCGSCI*
>TRINITY_DN48649_c0_g1_i7.p8 type:complete len:47 gc:universal TRINITY_DN48649_c0_g1_i7:676-536(-)
MQNEAVFPACLDADTRVLKSVRQVSVAQCSLTIQVIAGSYKRRMPV*
>TRINITY_DN48649_c0_g1_i7.p9 type:complete len:41 gc:universal TRINITY_DN48649_c0_g1_i7:504-382(-)
MSTCCTDIPRTSSSIRSSFSSKRNFSCMVIYVGTNVMFPV*
>TRINITY_DN48649_c0_g1_i1.p1 type:5prime_partial len:64 gc:universal TRINITY_DN48649_c0_g1_i1:263-72(-)
FLLLIFHIPSYRWKCSKPSQYCQKFQNNSSLVSLLSDLMTYKNILTQQSSVPLLEVGLFLLIH*
>TRINITY_DN48649_c0_g1_i9.p1 type:complete len:88 gc:universal TRINITY_DN48649_c0_g1_i9:401-138(-)
MSCFLCRYSSSSELCISCFCHLECKVVCTHTHSPCLAGRCSHSDCSSLHTPGLLQTRRCNSRQLHMSPCPSPAGILADSCRHNVLLY*
>TRINITY_DN48649_c0_g1_i9.p2 type:complete len:76 gc:universal TRINITY_DN48649_c0_g1_i9:263-490(+)
MNSHCVNTYQPGKGYACECRPPYIQDDKSKKCIIQNSMNIYTGNMTLVLSLSIPSRKEISSIRRVNKCFQVQNCL*
>TRINITY_DN48649_c0_g1_i9.p3 type:3prime_partial len:52 gc:universal TRINITY_DN48649_c0_g1_i9:492-644(+)
MFSLKLHKTHRFGLIFKNYFPVFGCFPHFHFQMMFLHSNVESLVMEKESLL
>TRINITY_DN48649_c0_g1_i9.p4 type:5prime_partial len:48 gc:universal TRINITY_DN48649_c0_g1_i9:644-501(-)
KKTLFLHDQTLDITVQKHHLKMKMWKTPKYRKIIFKYQAETMSLMQF*
>TRINITY_DN48649_c0_g1_i5.p1 type:5prime_partial len:55 gc:universal TRINITY_DN48649_c0_g1_i5:411-247(-)
LQTINYLFIFGIYCIVFLHYFIHGCYVPLMTYKNILTQQSSVPLLEVGLFLLIH*
>TRINITY_DN48649_c0_g2_i5.p1 type:complete len:97 gc:universal TRINITY_DN48649_c0_g2_i5:529-239(-)
MFHFFPEPNPENPIMEANSGSMSEKSVDSWAFRFLSFLFSLRYSLCFSSSSLNSCILCSKSYSFFFSSCCLFFISNLRFTESNEERSTRMDIPKFL*
>TRINITY_DN48649_c0_g2_i5.p2 type:complete len:90 gc:universal TRINITY_DN48649_c0_g2_i5:255-524(+)
MSMRVERSSLDSVKRRFEMKKRQQEEKKKEYDFEQRMQELREEEEKQREYRREKRKERKRKAQESTDFSDMDPELASIMGFSGFGSGKK*
>TRINITY_DN48649_c0_g2_i3.p1 type:complete len:97 gc:universal TRINITY_DN48649_c0_g2_i3:529-239(-)
MFHFFPEPNPENPIMEANSGSMSEKSVDSWAFRFLSFLFSLRYSLCFSSSSLNSCILCSKSYSFFFSSCCLFFISNLRFTESNEERSTRMDIPKFL*
>TRINITY_DN48649_c0_g2_i3.p2 type:complete len:90 gc:universal TRINITY_DN48649_c0_g2_i3:255-524(+)
MSMRVERSSLDSVKRRFEMKKRQQEEKKKEYDFEQRMQELREEEEKQREYRREKRKERKRKAQESTDFSDMDPELASIMGFSGFGSGKK*
>TRINITY_DN48649_c0_g2_i3.p3 type:5prime_partial len:44 gc:universal TRINITY_DN48649_c0_g2_i3:988-857(-)
HFNISVNQFYVHFIPTYKFIIISIILKCLACLLFTEYIVTSQN*
>TRINITY_DN48649_c0_g2_i4.p1 type:complete len:97 gc:universal TRINITY_DN48649_c0_g2_i4:529-239(-)
MFHFFPEPNPENPIMEANSGSMSEKSVDSWAFRFLSFLFSLRYSLCFSSSSLNSCILCSKSYSFFFSSCCLFFISNLRFTESNEERSTRMDIPKFL*
>TRINITY_DN48649_c0_g2_i4.p2 type:complete len:90 gc:universal TRINITY_DN48649_c0_g2_i4:255-524(+)
MSMRVERSSLDSVKRRFEMKKRQQEEKKKEYDFEQRMQELREEEEKQREYRREKRKERKRKAQESTDFSDMDPELASIMGFSGFGSGKK*
>TRINITY_DN48649_c0_g2_i4.p3 type:5prime_partial len:44 gc:universal TRINITY_DN48649_c0_g2_i4:864-733(-)
HFNISVNQFYVHFIPTYKFIIISIILKCLACLLFTEYIVTSQN*
>TRINITY_DN48649_c0_g2_i1.p1 type:complete len:51 gc:universal TRINITY_DN48649_c0_g2_i1:375-223(-)
MGVLFFFILIILNLQTINYLFHKILSYHHENKKNALLAWTYPNSSDVFCH*
>TRINITY_DN48649_c0_g2_i1.p2 type:complete len:49 gc:universal TRINITY_DN48649_c0_g2_i1:290-144(-)
MKIRRTLYSHGHTQIPLMFFAIDVVQKVNGIFNNTVTHITVVSSTLRL*
>TRINITY_DN48649_c0_g2_i6.p1 type:complete len:53 gc:universal TRINITY_DN48649_c0_g2_i6:445-287(-)
MGVLFFFILIILNLQTINYLFIFGIYCIVFLHNYTHSPNNKLFIPQNPFVPS*
>TRINITY_DN48649_c0_g2_i6.p2 type:complete len:49 gc:universal TRINITY_DN48649_c0_g2_i6:290-144(-)
MKIRRTLYSHGHTQIPLMFFAIDVVQKVNGIFNNTVTHITVVSSTLRL*
>TRINITY_DN48649_c1_g1_i1.p1 type:5prime_partial len:40 gc:universal TRINITY_DN48649_c1_g1_i1:3-122(+)
TLSTSRCRSSTSRYFIYAFLNYFKTFGITVKVLSAASCS*
>TRINITY_DN48702_c0_g1_i1.p1 type:5prime_partial len:67 gc:universal TRINITY_DN48702_c0_g1_i1:3-203(+)
FFTAWLYCSWANKSTVVVMKGFLNSSELCFTCRSWHHLRVWLDSLTVFTEWRVSPIIWSDNLGPHF*
>TRINITY_DN48702_c0_g1_i1.p2 type:5prime_partial len:40 gc:universal TRINITY_DN48702_c0_g1_i1:229-110(-)
RILAPYQACQKCGPRLSDQIIGDTRHSVNTVNESNHTRR*
>TRINITY_DN48675_c0_g1_i2.p1 type:5prime_partial len:62 gc:universal TRINITY_DN48675_c0_g1_i2:2-187(+)
LCCSSSWVVLEKTKKFTTIFFLLIGYSIKLSLLWSMVDVVSVPSLYLVGPTRTSLPFARGS*
>TRINITY_DN48643_c0_g1_i2.p1 type:internal len:101 gc:universal TRINITY_DN48643_c0_g1_i2:1-300(+)
SGRAQDKWRRSGDQTCPTGCDQNQQDCRYQLGSVGSALHSRQSCPEACHRVDQPRENTQHPSDFPMAKRLTSALAMKPLGKEARVAIAKNERTRRVPKTK
>TRINITY_DN48643_c0_g1_i2.p2 type:5prime_partial len:43 gc:universal TRINITY_DN48643_c0_g1_i2:302-174(-)
SFVFGTLLVRSFLAIATLASFPRGFIASALVSLLAMGKSLGC*
>TRINITY_DN48643_c0_g1_i1.p1 type:5prime_partial len:60 gc:universal TRINITY_DN48643_c0_g1_i1:3-182(+)
FVCFVIMIELVEILYCFGDCCMATNAALRFGIEWVNPGKIIIYIPVTSPWPRGSPVHLQ*
>TRINITY_DN48643_c0_g1_i1.p2 type:3prime_partial len:52 gc:universal TRINITY_DN48643_c0_g1_i1:101-253(+)
MGQPRKNNHIYPSDFPMAKRLTSALAMKPLGKEARVAIAKNERTRRVPKTK
>TRINITY_DN48643_c0_g1_i1.p3 type:5prime_partial len:44 gc:universal TRINITY_DN48643_c0_g1_i1:255-124(-)
SFVFGTLLVRSFLAIATLASFPRGFIASALVSLLAMGKSLGYI*
>TRINITY_DN48643_c0_g1_i1.p4 type:3prime_partial len:43 gc:universal TRINITY_DN48643_c0_g1_i1:127-2(-)
MIIFPGLTHSMPNLRAALVAMQQSPKQYKISTNSIIITKQTK
>TRINITY_DN48636_c0_g1_i1.p1 type:internal len:55 gc:universal TRINITY_DN48636_c0_g1_i1:162-1(-)
TDCPGLILSNQLVTMDPERTVPVAVVNMTMCTITLSPGVLATAVEIDKATEFMN
>TRINITY_DN48636_c0_g1_i1.p2 type:5prime_partial len:44 gc:universal TRINITY_DN48636_c0_g1_i1:2-133(+)
FINSVALSISTAVANTPGLSVIVHMVMFTTATGTVLSGSMVTS*
>TRINITY_DN48636_c0_g2_i1.p1 type:internal len:40 gc:universal TRINITY_DN48636_c0_g2_i1:2-118(+)
TGTLLSESVVTSLLDRISPGHFVNTDSGVELNIQVVPGR
>TRINITY_DN48636_c0_g2_i1.p2 type:internal len:40 gc:universal TRINITY_DN48636_c0_g2_i1:117-1(-)
LPGTTCMLSSTPESVLTKCPGLILSNKLVTTDSERRVPV
>TRINITY_DN48634_c0_g1_i2.p1 type:5prime_partial len:47 gc:universal TRINITY_DN48634_c0_g1_i2:3-143(+)
NIKSSNNFTFNRQTIQYIAYSIPGFKCVVHFNECFWVTFFSSSNEL*
>TRINITY_DN48634_c0_g1_i2.p2 type:5prime_partial len:44 gc:universal TRINITY_DN48634_c0_g1_i2:143-12(-)
LKLITGTKKCHPKALIKMYHTLKTRYGICNVLYSLSIKGEIVG*
>TRINITY_DN48634_c0_g1_i1.p1 type:5prime_partial len:68 gc:universal TRINITY_DN48634_c0_g1_i1:1-204(+)
DHKKCNECSAFSVTHAKLLIPSFHNTYIFFSFFLSLSFFSFHTSSYGCVVYFNECFWVTFFSSSNEL*
>TRINITY_DN48670_c0_g1_i3.p1 type:internal len:147 gc:universal TRINITY_DN48670_c0_g1_i3:2-439(+)
GNQESKGPHPSPNVTYARICKSKKNKRERNIITEELNGQSCKNKMEKTCKNMYYFSGIQCLYTNADSIMNKREELQAKLALENPDIIAISETMPKNSRIMVQLCELNINGYDIFCNDEDSKSIPIPSNIFISLLCFTLSNAFSKST
>TRINITY_DN48670_c0_g1_i3.p2 type:5prime_partial len:71 gc:universal TRINITY_DN48670_c0_g1_i3:438-226(-)
VDFEKAFDKVKHNKLMKILEGIGIDLLSSSLQKMSYPLMFNSHSCTIIRLFLGIVSLIAIISGFSRASLA*
>TRINITY_DN48670_c0_g1_i3.p3 type:3prime_partial len:49 gc:universal TRINITY_DN48670_c0_g1_i3:146-3(-)
MFFPFYFCMTVHLILPLLCFSPSCFSYFCKSLHKLHLGMGADPYFLDF
>TRINITY_DN48670_c0_g1_i2.p1 type:5prime_partial len:94 gc:universal TRINITY_DN48670_c0_g1_i2:2-283(+)
GNQESKGPHPSPNVTYARICKSKKNKRERNIITEELNGQSCKNKMEKTCKNMYYFSGIQCLYTNADSIMNKREELQAKLALENPDIWIPRGLS*
>TRINITY_DN48670_c0_g1_i2.p2 type:3prime_partial len:49 gc:universal TRINITY_DN48670_c0_g1_i2:146-3(-)
MFFPFYFCMTVHLILPLLCFSPSCFSYFCKSLHKLHLGMGADPYFLDF
>TRINITY_DN48631_c0_g2_i1.p1 type:complete len:62 gc:universal TRINITY_DN48631_c0_g2_i1:414-229(-)
MNFYHYGYTFLYDVTLYCKKSSPSVFVVSKLPVTLDFTLDRIAFQNSIMYNTCISTLCMLQ*
>TRINITY_DN48631_c0_g2_i1.p2 type:5prime_partial len:60 gc:universal TRINITY_DN48631_c0_g2_i1:2-181(+)
TNYNKPHTHTHTQYLRSLIKSMAAISTCYYRRDTKQFSFPYCTFFFNLRPIMWHAMNIE*
>TRINITY_DN48631_c0_g2_i1.p3 type:complete len:43 gc:universal TRINITY_DN48631_c0_g2_i1:239-367(+)
MHSVLIHVLYMIEFWNAILSSVKSSVTGNLLTTKTDGLDFLQ*
>TRINITY_DN48635_c0_g1_i1.p1 type:internal len:74 gc:universal TRINITY_DN48635_c0_g1_i1:3-221(+)
EVKASKHQFLLLFFSILVIVCVLLVILCICWISVSCSSFPVLVSLLVLPLSGFLSDLLCLPNDVLLLTIVHFI
>TRINITY_DN48635_c0_g1_i1.p2 type:5prime_partial len:67 gc:universal TRINITY_DN48635_c0_g1_i1:223-23(-)
QMKCTIVNNKTSLGRHKRSERKPERGRTNKLTSTGKELQLTDIQQIHKITSNTQTITRIEKNNNKN*
>TRINITY_DN48635_c0_g1_i1.p3 type:5prime_partial len:56 gc:universal TRINITY_DN48635_c0_g1_i1:2-169(+)
RSESFEASIFIIIFFYSGYCLCITCDFVYLLDICQLQFLPSTSKFVGSTSFWLPF*
>TRINITY_DN48685_c0_g1_i1.p1 type:internal len:72 gc:universal TRINITY_DN48685_c0_g1_i1:214-2(-)
YNVTSKKLTSSLPLDSLVNSNIKAEMTCTVVPIFCCTDSDIFIGSRAFIFFQSVTVPVFRILTVRSELANT
>TRINITY_DN48685_c0_g1_i1.p2 type:complete len:41 gc:universal TRINITY_DN48685_c0_g1_i1:93-215(+)
MSESVQQKIGTTVHVISALILLFTSESSGKDEVNFLLVTL*
>TRINITY_DN48685_c0_g2_i1.p1 type:internal len:53 gc:universal TRINITY_DN48685_c0_g2_i1:158-3(-)
PVAYLPLYRLCHFFSSSLFQFTITTLGLRIPTERSELANTAVVVALYERLVI
>TRINITY_DN48685_c0_g2_i2.p1 type:5prime_partial len:46 gc:universal TRINITY_DN48685_c0_g2_i2:217-80(-)
PVAYLPLYRLCHFFSSSLFQFTITTLGLRIPTERSELANTASHNV*
>TRINITY_DN48685_c1_g1_i1.p1 type:5prime_partial len:47 gc:universal TRINITY_DN48685_c1_g1_i1:198-58(-)
IVYYLNKVQCFQHHHLASPQFFLFEMLFLLQKCHSHPLLATKFLML*
>TRINITY_DN48685_c1_g1_i3.p1 type:5prime_partial len:47 gc:universal TRINITY_DN48685_c1_g1_i3:169-29(-)
IVYYLNKVQCFQHHHLASPQFFLFEMLFLLQKCHSHPLLATRFLVL*
>TRINITY_DN48685_c1_g1_i3.p2 type:5prime_partial len:43 gc:universal TRINITY_DN48685_c1_g1_i3:3-131(+)
EKSELAKINYNTKNLVASSGWLWHFCRRNNISNRKNCGEAKW*
>TRINITY_DN48613_c0_g2_i1.p1 type:complete len:80 gc:universal TRINITY_DN48613_c0_g2_i1:120-359(+)
MKDVLWFVAITWEKVQEASTLKKCWHKLWPALMFDNSPGDEDLDSDFTGLCVSEEKEVVHELLEYAKKCYRTCCQGYSK*
>TRINITY_DN48613_c0_g2_i1.p2 type:complete len:77 gc:universal TRINITY_DN48613_c0_g2_i1:238-468(+)
MKILIVTLQDFVFQRRKKLFMSCLSMQKSVTGPVAKDIASRRNEENLTEWMNVDEETPVVETDSNPDSPQLPDLCD*
>TRINITY_DN48613_c0_g2_i1.p3 type:5prime_partial len:76 gc:universal TRINITY_DN48613_c0_g2_i1:486-259(-)
FTGTVELITKVWKLRAVRITVCFNNRCFFIDIHPLGQIFFITPTCYILGNRSCNTFLHTQATHEQLLSPLKHKVL*
>TRINITY_DN48613_c0_g2_i1.p4 type:5prime_partial len:53 gc:universal TRINITY_DN48613_c0_g2_i1:484-326(-)
YWNCGANHKGLEVEGCQDYCLFQQQVFLHRHSSTRSDFLHYAYLLYPWQQVL*
>TRINITY_DN48613_c0_g1_i10.p1 type:5prime_partial len:64 gc:universal TRINITY_DN48613_c0_g1_i10:1121-930(-)
IQTYCISYIQVCIMSNNSYIKFKFRQLLFFTPDIMYNKIYSYITPDFICNNKIPVFKKKCSSV*
>TRINITY_DN48613_c0_g1_i10.p2 type:complete len:64 gc:universal TRINITY_DN48613_c0_g1_i10:915-724(-)
MFFVFFQLCLWQFVKTKKLRGLSTWGPIKHNLDIWVSEKWGFIVIYCYQCDLTDFTVTYKTAI*
>TRINITY_DN48613_c0_g1_i10.p3 type:complete len:60 gc:universal TRINITY_DN48613_c0_g1_i10:136-315(+)
MGNNMIRFCWRKGNHPQHTSVCILEVSLCVFIYVRHFLLRDCFPIVFLYLFYFIGPYKR*
>TRINITY_DN48613_c0_g1_i10.p4 type:complete len:49 gc:universal TRINITY_DN48613_c0_g1_i10:584-438(-)
MDNLHHANYKKKLLSMICLNVSKYLCRPSIISILITVDIWKSEIGMLS*
>TRINITY_DN48613_c0_g1_i10.p5 type:complete len:48 gc:universal TRINITY_DN48613_c0_g1_i10:782-925(+)
MTINPHFSETQISKLCLMGPHVESPLNFLVLTNCHKQSWKKTKNIYK*
>TRINITY_DN48613_c0_g1_i4.p1 type:complete len:125 gc:universal TRINITY_DN48613_c0_g1_i4:817-443(-)
MLWMISFSPAKSYHIISHLCCGISYEQMWSIVHLFQQEIQPFIVMYKYCPMVDPYVVGYELNWVKHQRSRPSSTSYKQWSNICHSCCYHKHGNFLHFVHPFPKDYNCERVCFFLAHMLQLMFKH*
>TRINITY_DN48613_c0_g1_i4.p2 type:complete len:75 gc:universal TRINITY_DN48613_c0_g1_i4:719-943(+)
MNNAPHLLIGDSTAKMGNNMIRFCWRKGNHPQHTSVCILEVSLCVFIYVRHFLLRDCFPIVFLYLFYFIGPYKR*
>TRINITY_DN48613_c0_g1_i4.p3 type:5prime_partial len:64 gc:universal TRINITY_DN48613_c0_g1_i4:1749-1558(-)
IQTYCISYIQVCIMSNNSYIKFKFRQLLFFTPDIMYNKIYSYITPDFICNNKIPVFKKKCSSV*
>TRINITY_DN48613_c0_g1_i4.p4 type:complete len:64 gc:universal TRINITY_DN48613_c0_g1_i4:1543-1352(-)
MFFVFFQLCLWQFVKTKKLRGLSTWGPIKHNLDIWVSEKWGFIVIYCYQCDLTDFTVTYKTAI*
>TRINITY_DN48613_c0_g1_i4.p5 type:complete len:62 gc:universal TRINITY_DN48613_c0_g1_i4:546-361(-)
MGISFTLFTLSQKTITVKESVFFWPICYNLCLSTKLRTDITKAKHVSQPTLHKLIYIFKYT*
>TRINITY_DN48613_c0_g1_i4.p6 type:complete len:49 gc:universal TRINITY_DN48613_c0_g1_i4:1212-1066(-)
MDNLHHANYKKKLLSMICLNVSKYLCRPSIISILITVDIWKSEIGMLS*
>TRINITY_DN48613_c0_g1_i4.p7 type:complete len:48 gc:universal TRINITY_DN48613_c0_g1_i4:1410-1553(+)
MTINPHFSETQISKLCLMGPHVESPLNFLVLTNCHKQSWKKTKNIYK*
>TRINITY_DN48613_c0_g1_i7.p1 type:complete len:125 gc:universal TRINITY_DN48613_c0_g1_i7:830-456(-)
MLWMISFSPAKSYHIISHLCCGISYEQMWSIVHLFQQEIQPFIVMYKYCPMVDPYVVGYELNWVKHQRSRPSSTSYKQWSNICHSCCYHKHGNFLHFVHPFPKDYNCERVCFFLAHMLQLMFKH*
>TRINITY_DN48613_c0_g1_i7.p2 type:complete len:75 gc:universal TRINITY_DN48613_c0_g1_i7:732-956(+)
MNNAPHLLIGDSTAKMGNNMIRFCWRKGNHPQHTSVCILEVSLCVFIYVRHFLLRDCFPIVFLYLFYFIGPYKR*
>TRINITY_DN48613_c0_g1_i7.p3 type:5prime_partial len:64 gc:universal TRINITY_DN48613_c0_g1_i7:1762-1571(-)
IQTYCISYIQVCIMSNNSYIKFKFRQLLFFTPDIMYNKIYSYITPDFICNNKIPVFKKKCSSV*
>TRINITY_DN48613_c0_g1_i7.p4 type:complete len:64 gc:universal TRINITY_DN48613_c0_g1_i7:1556-1365(-)
MFFVFFQLCLWQFVKTKKLRGLSTWGPIKHNLDIWVSEKWGFIVIYCYQCDLTDFTVTYKTAI*
>TRINITY_DN48613_c0_g1_i7.p5 type:complete len:62 gc:universal TRINITY_DN48613_c0_g1_i7:559-374(-)
MGISFTLFTLSQKTITVKESVFFWPICYNLCLSTKLRTDITKAKHVSQPTLHKLIYIFKYT*
>TRINITY_DN48613_c0_g1_i7.p6 type:complete len:49 gc:universal TRINITY_DN48613_c0_g1_i7:1225-1079(-)
MDNLHHANYKKKLLSMICLNVSKYLCRPSIISILITVDIWKSEIGMLS*
>TRINITY_DN48613_c0_g1_i7.p7 type:complete len:48 gc:universal TRINITY_DN48613_c0_g1_i7:1423-1566(+)
MTINPHFSETQISKLCLMGPHVESPLNFLVLTNCHKQSWKKTKNIYK*
>TRINITY_DN48613_c0_g1_i2.p1 type:complete len:125 gc:universal TRINITY_DN48613_c0_g1_i2:830-456(-)
MLWMISFSPAKSYHIISHLCCGISYEQMWSIVHLFQQEIQPFIVMYKYCPMVDPYVVGYELNWVKHQRSRPSSTSYKQWSNICHSCCYHKHGNFLHFVHPFPKDYNCERVCFFLAHMLQLMFKH*
>TRINITY_DN48613_c0_g1_i2.p2 type:complete len:75 gc:universal TRINITY_DN48613_c0_g1_i2:732-956(+)
MNNAPHLLIGDSTAKMGNNMIRFCWRKGNHPQHTSVCILEVSLCVFIYVRHFLLRDCFPIVFLYLFYFIGPYKR*
>TRINITY_DN48613_c0_g1_i2.p3 type:3prime_partial len:63 gc:universal TRINITY_DN48613_c0_g1_i2:1494-1679(+)
MVSKIPEKQLKDDKLSSVCCQNSLLKKIILKMQGKKSDHKKICWSSRESVEVQNIRRSHNYS
>TRINITY_DN48613_c0_g1_i2.p4 type:complete len:62 gc:universal TRINITY_DN48613_c0_g1_i2:559-374(-)
MGISFTLFTLSQKTITVKESVFFWPICYNLCLSTKLRTDITKAKHVSQPTLHKLIYIFKYT*
>TRINITY_DN48613_c0_g1_i2.p5 type:5prime_partial len:52 gc:universal TRINITY_DN48613_c0_g1_i2:1677-1522(-)
NNYGYVLYSVPQHFPSMTNIFSYGHSFFPAFSILFSLTRNSDNKLMIVYHP*
>TRINITY_DN48613_c0_g1_i2.p6 type:complete len:49 gc:universal TRINITY_DN48613_c0_g1_i2:1225-1079(-)
MDNLHHANYKKKLLSMICLNVSKYLCRPSIISILITVDIWKSEIGMLS*
>TRINITY_DN48613_c0_g1_i12.p1 type:5prime_partial len:82 gc:universal TRINITY_DN48613_c0_g1_i12:619-374(-)
CCELKLFPYELTNICLTWTRMFKYSALLHAIRLIFVVKESVFFWPICYNLCLSTKLRTDITKAKHVSQPTLHKLIYIFKYT*
>TRINITY_DN48613_c0_g1_i12.p2 type:3prime_partial len:46 gc:universal TRINITY_DN48613_c0_g1_i12:483-617(+)
MGQKKTDSFTTNIRRIAWRRAEYLNMRVQVRQILVSSYGNNFNSQ
>TRINITY_DN48613_c0_g3_i1.p1 type:5prime_partial len:76 gc:universal TRINITY_DN48613_c0_g3_i1:3-230(+)
NDQSSTPENAVDSTSATPDVPSSTSPVYEVQVTTINSQDETDSNPDSPPLPELCDSLYSTTLKFTTLGAAVLHFM*
>TRINITY_DN48613_c2_g1_i1.p1 type:internal len:59 gc:universal TRINITY_DN48613_c2_g1_i1:3-176(+)
IFKFIKVLGRRPCDLIEIFQREVNCTESFLLECQGVSGYLENPFLQQNRIILFPIFAV
>TRINITY_DN48614_c0_g1_i1.p1 type:5prime_partial len:59 gc:universal TRINITY_DN48614_c0_g1_i1:2-178(+)
LTLMYAPLSSCSSRILEPPFPITFPTSLEGITMVEASSLIKFSVLHITPILQIIMSES*
>TRINITY_DN48614_c0_g1_i1.p2 type:3prime_partial len:51 gc:universal TRINITY_DN48614_c0_g1_i1:150-1(-)
MGVMCSTENFIREDASTMVIPSRDVGKVIGKGGSKIRELQEESGAYINVR
>TRINITY_DN48614_c0_g1_i1.p3 type:3prime_partial len:47 gc:universal TRINITY_DN48614_c0_g1_i1:222-359(+)
MSEKLRKSEKSSVLHISAVLQIIMSEKLIKSSILHISAVLQIIMSE
>TRINITY_DN48661_c0_g2_i1.p1 type:5prime_partial len:57 gc:universal TRINITY_DN48661_c0_g2_i1:3-173(+)
FIWIVQIQDSKLMKEQKVETLLGYIFHQFLKTVDVRYVPPKRNAFRAAGKKMSMTS*
>TRINITY_DN48695_c0_g1_i1.p1 type:complete len:41 gc:universal TRINITY_DN48695_c0_g1_i1:134-12(-)
MNSVALWREIHLFELLETVLEIIAGSELAVSDEILQRTTE*
>TRINITY_DN48608_c0_g1_i2.p1 type:5prime_partial len:62 gc:universal TRINITY_DN48608_c0_g1_i2:1-186(+)
LVLGWNFDIFAGAAVEDEDLQHTSGQYDPFLTLRISTGYSNYIHMMASISGVTITLASIMH*
>TRINITY_DN48608_c0_g1_i1.p1 type:5prime_partial len:61 gc:universal TRINITY_DN48608_c0_g1_i1:3-185(+)
HNILHITNCDGGRKFEHVFPHTSGQYDPFLTLRISTGYSNYIHMMASISGVTITLASIMH*
>TRINITY_DN48672_c0_g1_i1.p1 type:complete len:49 gc:universal TRINITY_DN48672_c0_g1_i1:196-50(-)
MLHACTQLYILKIHVTHMYTAVHAEKRYISASCCDTVYIHLCYLNNNI*
>TRINITY_DN48672_c0_g1_i1.p2 type:complete len:42 gc:universal TRINITY_DN48672_c0_g1_i1:168-293(+)
MYSCVHACNMNLYVCSSNHLMTECSHSILQKHYMLKSSSSA*
>TRINITY_DN48657_c0_g1_i1.p1 type:5prime_partial len:58 gc:universal TRINITY_DN48657_c0_g1_i1:1-174(+)
IKNMQVFQYTFFYIYIKFNALIHPKINTVLVWPDIDTVFKLPVKMFMHTGRKIVHSP*
>TRINITY_DN48657_c0_g1_i1.p2 type:3prime_partial len:40 gc:universal TRINITY_DN48657_c0_g1_i1:242-358(+)
MWQNLGFILFWFCPIIDWCGHRLAPFVVAVIKFFSLGFN
>TRINITY_DN48677_c0_g1_i1.p1 type:5prime_partial len:395 gc:universal TRINITY_DN48677_c0_g1_i1:1-1185(+)
[truncated: 101,615,578 more chars]
