# Supplementary material for: Diversely evolved xibalbin variants from remipede venom inhibit potassium channels and activate PKA-II and Erk1/2 signaling
Source: BMC Biol. 2024 Jul 29;22:164. doi: 10.1186/s12915-024-01955-5 (PMC11288129; doi:10.1186/s12915-024-01955-5)
Supplement: Supplementary file 14 — Additional file 14: Data S3. New de novo assembly of the remipede transcriptome SRR8280778 generated with Trinity, as fasta file [file 12915_2024_1955_MOESM14_ESM.zip]

Archive with 3 entries (2 files):
- SRR8280778_longest_orfs.pep.fas
- __MACOSX/
- __MACOSX/._SRR8280778_longest_orfs.pep.fas
