# Supplementary material for: Diversely evolved xibalbin variants from remipede venom inhibit potassium channels and activate PKA-II and Erk1/2 signaling
Source: BMC Biol. 2024 Jul 29;22:164. doi: 10.1186/s12915-024-01955-5 (PMC11288129; doi:10.1186/s12915-024-01955-5)
Supplement: Supplementary file 14 — Additional file 14: Data S3. New de novo assembly of the remipede transcriptome SRR8280778 generated with Trinity, as fasta file [file 12915_2024_1955_MOESM14_ESM.zip › SRR8280778_longest_orfs.pep.fas]

>TRINITY_DN20752_c0_g1_i1.p1 type:internal len:47 gc:universal TRINITY_DN20752_c0_g1_i1:2-139(+)
LQQAEKSLRHIEMSLSKGKSHDISEVFKEEIMPDVRKLKDFFEQVA
>TRINITY_DN20752_c0_g2_i1.p1 type:internal len:137 gc:universal TRINITY_DN20752_c0_g2_i1:409-2(-)
QVAEEAKVDANKPVIMKNAVYARKVIAKRAKSMRIERNREKKAKTLGFDITELASTNGGLRRSLSTSISRKSLLPNNNSVRRSMSTNILPKSGKVLPQSKTLNSLAEATNPEFDSCQKVPYITVDGMDVELRKPNK
>TRINITY_DN20752_c0_g2_i1.p2 type:complete len:68 gc:universal TRINITY_DN20752_c0_g2_i1:147-350(+)
MFVDMDLLTELLFGKRLFLEIDVDSDLLRPPLVEASSVISNPKVFAFFSLFRSILIDFALFAMTFLA*
>TRINITY_DN20722_c0_g1_i1.p1 type:internal len:48 gc:universal TRINITY_DN20722_c0_g1_i1:142-2(-)
TSISYLSHPLTSISYLSHPLTSISYLSQPLTSISYLSYPLTSIPYLH
>TRINITY_DN20722_c0_g1_i1.p2 type:internal len:48 gc:universal TRINITY_DN20722_c0_g1_i1:141-1(-)
PQSLISATHSPQSLISATHSPQSLISANHSLQSLISATHSPQFLIFM
>TRINITY_DN20722_c0_g1_i1.p3 type:internal len:47 gc:universal TRINITY_DN20722_c0_g1_i1:140-3(-)
LNLLSQPPTHLNLLSQPPTHLNLLSQPTTHFNLLSQLPTHLNSLSS
>TRINITY_DN20722_c0_g2_i1.p1 type:internal len:40 gc:universal TRINITY_DN20722_c0_g2_i1:1-117(+)
INLELWNITVFDMISLVALVQFSLLLSHRKFVVVLLMRH
>TRINITY_DN20766_c0_g1_i1.p1 type:complete len:67 gc:universal TRINITY_DN20766_c0_g1_i1:37-237(+)
MVNNLSVFLDLLLGNLDFLSSSFPKFSLGFRSGDWFGLSIFMTEIHSLLYHSGYPKFHLVNPSLYK*
>TRINITY_DN20766_c0_g1_i1.p2 type:3prime_partial len:54 gc:universal TRINITY_DN20766_c0_g1_i1:161-3(-)
MKMERPNQSPDLNPRENLGNELERKSRLPKSKSRNTDKLFTILNHTWNSMNLE
>TRINITY_DN20766_c0_g1_i1.p3 type:complete len:46 gc:universal TRINITY_DN20766_c0_g1_i1:210-73(-)
MKFWISRMIQKTMDFSHENGKAKPIPRPKPQRKLGKRTREEIQIA*
>TRINITY_DN20766_c0_g2_i1.p1 type:internal len:54 gc:universal TRINITY_DN20766_c0_g2_i1:160-2(-)
SDGSEQNIPSEGHRLRTPGIHTQTHGCKCSCTKYLPEKLILKILTERCFALIL
>TRINITY_DN20724_c0_g2_i1.p1 type:internal len:46 gc:universal TRINITY_DN20724_c0_g2_i1:1-135(+)
PGCNKSILLSYSHCMFPSHLTASNNTGLPIFLSPLTSQQHSLPTQ
>TRINITY_DN20731_c0_g1_i1.p1 type:internal len:58 gc:universal TRINITY_DN20731_c0_g1_i1:173-3(-)
PVCLYTYLISMHVCILIFLYTYTYKCICKTEMGKYHCKNIKSEIKGVKEAAKRAGAK
>TRINITY_DN20731_c0_g1_i1.p2 type:5prime_partial len:54 gc:universal TRINITY_DN20731_c0_g1_i1:3-164(+)
FGSGSFGCLFDPFDLALYIFTMIFAHLSFAYTLVCVCVQKYKYTHMHRYEICI*
>TRINITY_DN20731_c0_g1_i1.p3 type:5prime_partial len:40 gc:universal TRINITY_DN20731_c0_g1_i1:172-53(-)
LCVYIHISYLCMCVYLYFCTHTHTSVYAKLRWANIIVKI*
>TRINITY_DN20731_c0_g2_i1.p1 type:3prime_partial len:40 gc:universal TRINITY_DN20731_c0_g2_i1:119-3(-)
MYSLFTFLLWIISALRVPLFFFQCILIFLYFMYKVYLCW
>TRINITY_DN20771_c0_g1_i1.p1 type:3prime_partial len:119 gc:universal TRINITY_DN20771_c0_g1_i1:59-412(+)
MLSNIFLLLNVALMPAVFSLPFNGLYYTYSAPSYQNTWQTSPFYSTRFQNNFQKPLSPVHQKWYPIFQKLDGHYYQTPIYVETDVETQEFPETDIRNREIFEPVEEVIAGDSEVAETH
>TRINITY_DN20771_c0_g1_i1.p2 type:complete len:73 gc:universal TRINITY_DN20771_c0_g1_i1:126-344(+)
MVYIIHIVRHPIKTRGKRVLFIQPDSKITSRSHCRLSTRNGIQSSRNWMAITTKHPFTLKLMLRPKNFQRLI*
>TRINITY_DN20771_c0_g1_i1.p3 type:5prime_partial len:49 gc:universal TRINITY_DN20771_c0_g1_i1:1-147(+)
HSSTSFYSCIKLATSFLCQDVVQHISLAECSTDACSLQSAFQWSILYI*
>TRINITY_DN20771_c0_g2_i1.p1 type:internal len:46 gc:universal TRINITY_DN20771_c0_g2_i1:3-137(+)
THRQKRSPFFLRGTPSRSYATSSSSGTNFSGLGSSFSNTQGSSSA
>TRINITY_DN20790_c0_g1_i1.p1 type:internal len:85 gc:universal TRINITY_DN20790_c0_g1_i1:254-3(-)
DDDLNWIRTAGFTPSGEVSLTGPTRDHTTGLRSGHYLYLEANNPQGCSAILISPVFTVKDKDYCALRFYYYMFGKDIGELNVYT
>TRINITY_DN20790_c0_g2_i1.p1 type:internal len:56 gc:universal TRINITY_DN20790_c0_g2_i1:1-165(+)
LRSYSIVLKRSIWTYGMDDTSGIDDIIFVDCEPPVSQTVCDHDEFKCSAGACIDK
>TRINITY_DN20790_c0_g2_i1.p2 type:internal len:56 gc:universal TRINITY_DN20790_c0_g2_i1:165-1(-)
FVYTCPCRTFEFIMVTDCLTNRWFTVNKYDIINTRSIIHAISPDTSLQHYTVTPE
>TRINITY_DN20790_c0_g3_i1.p1 type:internal len:51 gc:universal TRINITY_DN20790_c0_g3_i1:152-3(-)
LNVYTRAEENGEVTLRNVFHHSTDMGQLWNRGIAKVGYGHKGKAFQFIIE
>TRINITY_DN20790_c0_g3_i1.p2 type:5prime_partial len:50 gc:universal TRINITY_DN20790_c0_g3_i1:3-152(+)
FYNKLKGFAFMTISNFGNTSVPELPHICGMVEYIPECYFTIFFSSCVYI*
>TRINITY_DN20742_c0_g1_i1.p1 type:5prime_partial len:42 gc:universal TRINITY_DN20742_c0_g1_i1:153-28(-)
LGDQPHADIMAFLYCSFSAYFCKCIIGKITLLLPFSAQWYM*
>TRINITY_DN20742_c0_g2_i1.p1 type:5prime_partial len:53 gc:universal TRINITY_DN20742_c0_g2_i1:1-159(+)
FIFMYLVTSHYGFSQSSVRMSLGKYSGHSNREQNIPPIWFIAASLALHALYM*
>TRINITY_DN20742_c0_g2_i1.p2 type:5prime_partial len:46 gc:universal TRINITY_DN20742_c0_g2_i1:256-119(-)
KTNDCMTMVCITATLTATNDNRLNRKFNQQNLITYTKHEVQDLLL*
>TRINITY_DN20725_c0_g1_i1.p1 type:internal len:42 gc:universal TRINITY_DN20725_c0_g1_i1:3-125(+)
SVKWGVQRIHHDSQYCLITVFCTSPIAISMVTYAFISDSSE
>TRINITY_DN20725_c1_g1_i1.p1 type:complete len:73 gc:universal TRINITY_DN20725_c1_g1_i1:247-465(+)
MNIFPRSLFTLFAEHTHTHTPYKLWINLVIIFLKIHITTSGMTHESKVKVYVATEVTIGLVQKPIIRQYWDS*
>TRINITY_DN20725_c1_g1_i1.p2 type:3prime_partial len:67 gc:universal TRINITY_DN20725_c1_g1_i1:200-3(-)
MANKACIPVHQSMENILSSAYFVTMPVAVYNQNHQCGPQITFTIARHCIIVTIRCEIVIKISIFRL
>TRINITY_DN20725_c1_g1_i1.p3 type:5prime_partial len:48 gc:universal TRINITY_DN20725_c1_g1_i1:3-146(+)
ESENADFDNNFTPNSDNDAVPSDSEGDLWTTLMVLVVNSHRHGHKIG*
>TRINITY_DN20704_c0_g1_i1.p1 type:complete len:497 gc:universal TRINITY_DN20704_c0_g1_i1:634-2124(+)
MSESGSLTTNRGSYVCHFENCQACFCRPSRLKLHLRVHTGERPFRCSFPNCDKSYTRAFHLKRHITASHKPKAYSEDFLCPVEGCNQMFTSQSNLQKHHWRLHKKRQFKCTYCHRAFHKNQHLRVHEYEHTGIKPFVCEHEGCRKAYLLPSKLKNHMKTHQKYHCNVPGCGKVLANWSQLRKHRCVEHPQKYQCESCSREFASKSQLKVHVVVHQETREIFHCPYEKCPRYYYYEYNLCHHIRATHEGHLYECPHEGCGRKLSTKAKLLQHQKLHDPDRPLPRPKQRKKRRARRDKGSLKEIMAAKLSGFHVSSKEKQRPLSNGTSHGERVLEDTQMDRPSGAGHHTEGSVGEAEVNTEGCSLNERQLRKVESKGAVTLMNIAADDVSSDEYWREEGVNKDIFGITAEKIKEEEAGLQDELIEVDKEVTCSEGWEQFQVGDVSCTADQVSKREESLKDLQIYCQYAEVKSLDDFRDGVFWHIPCSDSSEVDSDAKA*
>TRINITY_DN20704_c0_g1_i1.p2 type:complete len:102 gc:universal TRINITY_DN20704_c0_g1_i1:93-398(+)
MMDENETQPPPPPSEEEEKQAARAFLREKFLRIITSLTGQKVTFHMHEQTTLKGIFGGSDIDILNFYVANLETPLGVQPHALLRTGDIVHMTFSDMKSNSV*
>TRINITY_DN20704_c0_g1_i1.p3 type:complete len:75 gc:universal TRINITY_DN20704_c0_g1_i1:1307-1531(+)
MKSVLGIIIMSTIFVTTYVQRMKVTFMNVHMRDVGGNSLQKPNCSSIRNYMTLIDPFQDLNRGRREGLEGIKGV*
>TRINITY_DN20704_c0_g1_i1.p4 type:5prime_partial len:71 gc:universal TRINITY_DN20704_c0_g1_i1:2481-2269(-)
LYFSLDKNKKLLLTAIQLHDSLHIYHKFLVVHTMTQNNNHFNLITYIYPKEHGEHFYKLLFLPLPPPPFS*
>TRINITY_DN20704_c0_g1_i1.p5 type:complete len:68 gc:universal TRINITY_DN20704_c0_g1_i1:1113-910(-)
MCLHMVLQFTRKKICFPTSLVFTHKWLNACVLVFVDSEMLVFVECTVTIGAFKLPFFVKAPMMLLQI*
>TRINITY_DN20704_c0_g1_i1.p6 type:complete len:65 gc:universal TRINITY_DN20704_c0_g1_i1:1446-1252(-)
MLEQFGFCREFPPTSLMWTFIKVTFMRCTYVVTKIVLIIIIPRTLFIRAMENFSCFLMHDYMHL*
>TRINITY_DN20704_c0_g1_i1.p7 type:complete len:65 gc:universal TRINITY_DN20704_c0_g1_i1:477-283(-)
MTKMKSLNSEVTCCCCLHISLSECTCVRLNYSSCQRTSYGLCHPCAAGHEAGLQAVSPNWPHRS*
>TRINITY_DN20704_c0_g1_i1.p8 type:3prime_partial len:65 gc:universal TRINITY_DN20704_c0_g1_i1:193-2(-)
MILRNFSRRKALAACFSSSSLGGGGGCVSFSSIIYDMDIRKEVNEIRHSKFQSLLTSYSPTPCA
>TRINITY_DN20704_c0_g1_i1.p9 type:complete len:63 gc:universal TRINITY_DN20704_c0_g1_i1:840-652(-)
MTGCDVSFQVECSCITLVTVWKAASERPFTSVHPEVQLQSRWSTEACLTIFKMAHITSPICS*
>TRINITY_DN20704_c0_g1_i1.p10 type:complete len:58 gc:universal TRINITY_DN20704_c0_g1_i1:1838-1665(-)
MSLFTPSSLQYSSLLTSSAAMFIKVTAPLLSTFLNCLSFNEQPSVFTSASPTLPSVW*
>TRINITY_DN20704_c0_g1_i1.p11 type:3prime_partial len:56 gc:universal TRINITY_DN20704_c0_g1_i1:2317-2481(+)
MFSMFFWVDISDQVEMIIILGHCMNYKKLVINVQGIMQLYGSKEQFLVFVKAEVQ
>TRINITY_DN20704_c0_g1_i1.p12 type:complete len:43 gc:universal TRINITY_DN20704_c0_g1_i1:2044-1916(-)
MILLQHTDNISEDLLSSLLFCSPDLQYMKRRLLETVPNLLNK*
>TRINITY_DN20704_c0_g1_i1.p13 type:complete len:42 gc:universal TRINITY_DN20704_c0_g1_i1:1720-1595(-)
MNSPQYSPLPLLRSPQCGDLPQKDGPSECPPTLSLHEKSHY*
>TRINITY_DN20704_c0_g1_i1.p14 type:complete len:41 gc:universal TRINITY_DN20704_c0_g1_i1:1565-1687(+)
MFLQRRNRDLSVMGLLMERECWRTLRWTVLLGQVTTLRGA*
>TRINITY_DN20794_c0_g2_i1.p1 type:internal len:51 gc:universal TRINITY_DN20794_c0_g2_i1:1-150(+)
LYRYQSVLLFNIFNMQKFKGKVSLSPEFNTVYDTAHNTNMTCPTNKNYKK
>TRINITY_DN20794_c0_g2_i1.p2 type:5prime_partial len:45 gc:universal TRINITY_DN20794_c0_g2_i1:150-16(-)
FLIIFVCWACHVCVVCCVIYSVEFRGEGYFALELLHVENVKKQN*
>TRINITY_DN20794_c0_g2_i1.p3 type:5prime_partial len:40 gc:universal TRINITY_DN20794_c0_g2_i1:2-121(+)
CTDINQFCFLTFSTCRSSRAKYPSPLNSTLYMTQHTTQT*
>TRINITY_DN20794_c0_g3_i1.p1 type:5prime_partial len:55 gc:universal TRINITY_DN20794_c0_g3_i1:2-166(+)
SNQSVLHCCSQSYQTTWKQLDQHQNAFFSWVAPFLLLGPSIFTAEKLLGHLLSS*
>TRINITY_DN20794_c0_g3_i1.p2 type:5prime_partial len:43 gc:universal TRINITY_DN20794_c0_g3_i1:432-304(-)
ADIINICDTESTYILVSHIITVVYINICTIPSVYFPVKLLLY*
>TRINITY_DN20794_c0_g3_i1.p3 type:3prime_partial len:40 gc:universal TRINITY_DN20794_c0_g3_i1:119-3(-)
MALVAKMVQPRKKKHFDVDQAVSMLSDNSDYSNEELIDL
>TRINITY_DN20702_c0_g2_i1.p1 type:internal len:40 gc:universal TRINITY_DN20702_c0_g2_i1:2-118(+)
VNRLNVEGLITEFNVEIVVPVRISWKTYINLATMVSNNG
>TRINITY_DN20702_c0_g2_i1.p2 type:internal len:40 gc:universal TRINITY_DN20702_c0_g2_i1:117-1(-)
PLFDTMVAKFMYVFQLIRTGTTISTLNSVISPSTLSRFT
>TRINITY_DN20740_c0_g2_i1.p1 type:internal len:60 gc:universal TRINITY_DN20740_c0_g2_i1:178-2(-)
SLTFIVQIILYMGVVLYAPAIALSSVVNFPTWASLICVGVIGTIYTALGGLRAVVFTDL
>TRINITY_DN20740_c0_g2_i1.p2 type:internal len:59 gc:universal TRINITY_DN20740_c0_g2_i1:176-3(-)
SNVHRADYPVHGSGALCARHRTEFCRQLSHLGIPYLRGGNWNHLHSFGRTEGCSFHRL
>TRINITY_DN20740_c0_g2_i1.p3 type:5prime_partial len:58 gc:universal TRINITY_DN20740_c0_g2_i1:2-175(+)
QVCENYSPQSSQSCVDGSNYPHADKGCPSGKVDDRTQCDGGRIEHHSHVQDNLHDER*
>TRINITY_DN20740_c0_g1_i2.p1 type:5prime_partial len:95 gc:universal TRINITY_DN20740_c0_g1_i2:1-285(+)
VVFTDLFQAFIMFAGLFAIIIQGSINIGSFTEIFRIGSEHGRLDLWEWNPDPFVRHTTVIVFFGQAFFWAGVYGCHQTQVQRYSSMTTLSGALW*
>TRINITY_DN20740_c0_g1_i2.p2 type:5prime_partial len:56 gc:universal TRINITY_DN20740_c0_g1_i2:300-133(-)
LQCLNLPESPRECRHTAISLDLSLMTAIHTCPKECLAKEHNNGSVSYKGIRIPLP*
>TRINITY_DN20740_c0_g1_i2.p3 type:complete len:47 gc:universal TRINITY_DN20740_c0_g1_i2:119-259(+)
MADLTYGSGILIPLYDTLPLLCSLARHSFGQVCMAVIRLKSRDIAV*
>TRINITY_DN20740_c0_g1_i2.p4 type:5prime_partial len:41 gc:universal TRINITY_DN20740_c0_g1_i2:298-176(-)
SVSQLTREPQRVSSYCYISGLESDDSHTHLPKRMPGQRTQ*
>TRINITY_DN20740_c0_g1_i2.p5 type:3prime_partial len:41 gc:universal TRINITY_DN20740_c0_g1_i2:120-1(-)
MFRSNPKDFSEASNVDGSLNDDGKKTSKHDEGLEQVCENY
>TRINITY_DN20707_c0_g1_i1.p1 type:internal len:58 gc:universal TRINITY_DN20707_c0_g1_i1:171-1(-)
GLTVSNIDALFKKADIHRLEKTVMQISYIENMLFSSVLEKMLPKRITKMLRDSASLS
>TRINITY_DN20707_c0_g2_i1.p1 type:5prime_partial len:48 gc:universal TRINITY_DN20707_c0_g2_i1:1-144(+)
LHQRQITDLRHYVEQMDLKLERVIKGIENLEGHIKIIRNDIKENNTT*
>TRINITY_DN20707_c0_g3_i1.p1 type:internal len:85 gc:universal TRINITY_DN20707_c0_g3_i1:1-252(+)
QEQANLKICVFPNSGTKRKTKVYVRDTKTALPTAYKLPTWVIKNARRNIRRERSPDRNRSSRTAKDADEPADIKAIPQKEVLNQ
>TRINITY_DN20707_c0_g3_i1.p2 type:complete len:42 gc:universal TRINITY_DN20707_c0_g3_i1:227-102(-)
MALISAGSSASFAVLLDLFLSGDLSLRIFLRAFLMTHVGNL*
>TRINITY_DN20744_c0_g1_i1.p1 type:5prime_partial len:48 gc:universal TRINITY_DN20744_c0_g1_i1:176-33(-)
IIAGDLNGHTDEYEGVQGGFGYGDHNTKGERRLEFSDAIEVQGVIWC*
>TRINITY_DN20744_c0_g2_i1.p1 type:internal len:66 gc:universal TRINITY_DN20744_c0_g2_i1:2-196(+)
TSGVGILLAEKWIENVIKVCTVNDRIMICKLVAGKNLVSVVSAYAPLNGFNDIVKDKLYDDLFKV
>TRINITY_DN20768_c0_g2_i1.p1 type:internal len:46 gc:universal TRINITY_DN20768_c0_g2_i1:3-137(+)
YRLPENMLRNPDVLFAILHHAQNNLNPDKLYILTASMLMRTVEVI
>TRINITY_DN20735_c0_g2_i1.p1 type:internal len:174 gc:universal TRINITY_DN20735_c0_g2_i1:3-521(+)
ISQRSHILASSVPSPVSQKSPNILSPASHKSPALNCTPNSPTVAPCANSQIHYSPQQPTQHPYFTPQNTASHLPPEPIMHGRQKNISSSDSGVPDTPVLSPVYINHPSVQSTPKTPTTCTLTRGDVPSSWIGDKGPNFYSKTWARENGPQQQSPESTSGEVRPYSQAKQDVES
>TRINITY_DN20735_c0_g2_i1.p2 type:complete len:48 gc:universal TRINITY_DN20735_c0_g2_i1:492-349(-)
MASPPQMWTLVTVAAVHSLVPMFLSKSLALYHQSMTKEHLLLSRYTL*
>TRINITY_DN20735_c0_g3_i1.p1 type:internal len:129 gc:universal TRINITY_DN20735_c0_g3_i1:3-386(+)
KVSSVEACAMKMGGSCDTVSMVKPSVRNANASPESSNIQSEYSPSCGTSYYSPSGASLSISSPADSHSPAQQYHSPGIKSPKSFAPSLSSAYHPPSNNSQGSCLSSWQQQSPLPLQSPISQKSSVFSG
>TRINITY_DN20735_c0_g4_i1.p1 type:internal len:66 gc:universal TRINITY_DN20735_c0_g4_i1:195-1(-)
AKQHVESRGANLQMPALESLDQLGDRGHDFPMQVVRPSAEINSSPQHVMDTEERGSKTLEQAQGP
>TRINITY_DN20735_c0_g4_i1.p2 type:5prime_partial len:58 gc:universal TRINITY_DN20735_c0_g4_i1:3-176(+)
VLELAQEFLNLFLLYPLHVGEKNLFLLMASLPALENHVLCLLTDLRIPMLASVDLHP*
>TRINITY_DN20797_c0_g2_i1.p1 type:internal len:51 gc:universal TRINITY_DN20797_c0_g2_i1:2-151(+)
YMNHYMLYFVSIVGDAKLYTENIIRTSLAVSKQPRIQKTSGNFLQNVKFI
>TRINITY_DN20797_c0_g2_i1.p2 type:5prime_partial len:46 gc:universal TRINITY_DN20797_c0_g2_i1:150-13(-)
INFTFCKKFPLVFWILGCFETASDVLIMFSVYNLASPTILTKYSM*
>TRINITY_DN20793_c0_g1_i1.p1 type:complete len:44 gc:universal TRINITY_DN20793_c0_g1_i1:174-43(-)
MSDQHLLLFSGNIGNTVTNVRDYTLPSSHILHISFHPLQIPCV*
>TRINITY_DN20793_c0_g1_i1.p2 type:3prime_partial len:40 gc:universal TRINITY_DN20793_c0_g1_i1:119-3(-)
MLEIILFLVHTFYIYHSIPCKSHVYKRIFLLETPENLAT
>TRINITY_DN20793_c0_g2_i1.p1 type:5prime_partial len:48 gc:universal TRINITY_DN20793_c0_g2_i1:161-18(-)
KTLLLAFSALKKKEYAFASLSNNPWSLCHCHNVTNITNIPSLHRLQE*
>TRINITY_DN20791_c0_g1_i1.p1 type:complete len:88 gc:universal TRINITY_DN20791_c0_g1_i1:305-42(-)
MQIYVGYMCNCFVYICVNMCIEAIPLFFFIFPDSFLFHVKLTRNFPPKRHYWKLLCDDEASPNKTVCFHGGSDTCPGNALLFMITIW*
>TRINITY_DN20791_c0_g1_i1.p2 type:complete len:51 gc:universal TRINITY_DN20791_c0_g1_i1:68-220(+)
MHYQGRCRSHRGSRQFCWDLLRHHRGVSSSASLEGNFLLVLHGKGMNLEK*
>TRINITY_DN20791_c0_g1_i1.p3 type:complete len:42 gc:universal TRINITY_DN20791_c0_g1_i1:261-136(-)
MCEHVYRGHSSVLFYFSRFIPFPCKTNKKFPSKEALLETPL*
>TRINITY_DN20791_c0_g2_i1.p1 type:complete len:309 gc:universal TRINITY_DN20791_c0_g2_i1:1549-623(-)
MEVDEAPKSVMASSGTVGSVSVSLHPLVIMNISEHWTRIKAQEGKAQQVVGALIGKQKGRNIEIMNSFELLYDIIASDLIINSDYYNTKEEQFKQVFSDMDFLGWYTTGDAPDESDIKVHKQICEINESPVFLKLNPYARHTDLPVSMYESVIDLVNGVATMLFVELTYTLATEEAERIGVDHVARVSTMETAENSVVAEHLQAQHSAIKMLHSRVKLILEYVKAIEQKELPHNHEVLREAYSLSHHLPVLDTTNFKADFYNQYNDVGLMTYLGAITKSCNNINQFVNKFNILYDRQGMGRRMRGLFF*
>TRINITY_DN20791_c0_g2_i1.p2 type:complete len:51 gc:universal TRINITY_DN20791_c0_g2_i1:812-964(+)
MTQTVRLPENFMIVWQLFLLNGFHILQDKLDTAMQHFNGAMLGLQMLCNY*
>TRINITY_DN20791_c0_g2_i1.p3 type:complete len:44 gc:universal TRINITY_DN20791_c0_g2_i1:873-1004(+)
MAFTYSKISLTRLCSILMALCWACRCSATTEFSAVSMVETLAT*
>TRINITY_DN20791_c0_g2_i1.p4 type:complete len:42 gc:universal TRINITY_DN20791_c0_g2_i1:556-681(+)
MKHGSPHCHWMSVLVTYTPYTHPRKRDLAFYGPFLDDHIRC*
>TRINITY_DN20791_c0_g2_i1.p5 type:complete len:42 gc:universal TRINITY_DN20791_c0_g2_i1:1014-1139(+)
MRSASSVANVYVSSTNSIVATPFTRSITDSYILTGRSVCLA*
>TRINITY_DN20774_c0_g1_i1.p1 type:internal len:43 gc:universal TRINITY_DN20774_c0_g1_i1:2-127(+)
NNKNIIYMNTNQAMFISNNNEPNVLDMILANNSMANNQNEKD
>TRINITY_DN20717_c0_g1_i1.p1 type:5prime_partial len:46 gc:universal TRINITY_DN20717_c0_g1_i1:1-138(+)
NFLDPSPISVDECTILSKRTLFLGLFLIILIHSMWTEMHNFFFCY*
>TRINITY_DN20718_c0_g1_i1.p1 type:3prime_partial len:73 gc:universal TRINITY_DN20718_c0_g1_i1:73-288(+)
MSKRVWWIHITDLLIAHDQLLFSLLNITNLRASSLQHCRHAQMVMNDLLQNTAMRNAYFCRQACCSDLDYDS
>TRINITY_DN20718_c0_g2_i1.p1 type:5prime_partial len:66 gc:universal TRINITY_DN20718_c0_g2_i1:1-198(+)
AYHDHTLWSNMVCYHHTNAPHTVMWCNIIHTVTIQCGAPSSSIHTIHCRVMWYTITIHYIHCEIM*
>TRINITY_DN20718_c0_g2_i1.p2 type:complete len:44 gc:universal TRINITY_DN20718_c0_g2_i1:249-118(-)
MVMSQYTTAYGMYGEITLHYFTVYVMYSDGIPHYSTVYSVYGR*
>TRINITY_DN20718_c0_g2_i1.p3 type:complete len:41 gc:universal TRINITY_DN20718_c0_g2_i1:164-42(-)
MVYHITLQCIVCMEDDGAPHCMVTVCMMLHHITVCGAFVW*
>TRINITY_DN20789_c0_g1_i1.p1 type:internal len:54 gc:universal TRINITY_DN20789_c0_g1_i1:159-1(-)
LIMDLDITMRASDCPYTVQFYGALFREGDVWICMEVMDTSLDKFYTKAYNNGK
>TRINITY_DN20789_c0_g1_i1.p2 type:5prime_partial len:43 gc:universal TRINITY_DN20789_c0_g1_i1:160-32(-)
VDNGLGHHNEGLRLPIHGAVLRCTLPGRRCLDLYGGYGHKSR*
>TRINITY_DN20789_c0_g2_i1.p1 type:internal len:87 gc:universal TRINITY_DN20789_c0_g2_i1:1-258(+)
RVPKGPRLEPFVAQEPEPVPVAPPRNLDEQVTITIGENEFEVKADDLETLCLLGRGAYGIVEKMRHRGSNTVMAVKRIPFTVNTEE
>TRINITY_DN20789_c0_g2_i1.p2 type:internal len:87 gc:universal TRINITY_DN20789_c0_g2_i1:258-1(-)
LLSVHSEWYPLYCHDSITTSVPHFLHNSISTPSQKTKRLQVICLHLKLIFPNGDCHLLIQVTWWSHRYRFGLLGYKGFKSGAFWYT
>TRINITY_DN20749_c0_g2_i1.p1 type:5prime_partial len:46 gc:universal TRINITY_DN20749_c0_g2_i1:2-139(+)
LYLLRPHLRLQRSEIKNVVRHGEGFSADEEGAKKFILLFYSQVIY*
>TRINITY_DN20749_c0_g2_i1.p2 type:5prime_partial len:43 gc:universal TRINITY_DN20749_c0_g2_i1:3-131(+)
YICCALTSGCKGQKLRTWLGMVRVLVLMRRVPRNLFYYFIHR*
>TRINITY_DN20749_c0_g3_i1.p1 type:internal len:40 gc:universal TRINITY_DN20749_c0_g3_i1:2-118(+)
LLHLDSDGSSCFLRGIRCRRCFSFRCHGFIFFHSNTQSS
>TRINITY_DN20749_c0_g4_i1.p1 type:5prime_partial len:82 gc:universal TRINITY_DN20749_c0_g4_i1:304-59(-)
KQYTIKIMDASCTVVKGREIITEMEKLLVIWLREKEMRGESVTQAFICDKAMKISNEIKDKHETSVTNLNHSMQARDGLNI*
>TRINITY_DN20749_c0_g4_i1.p2 type:5prime_partial len:44 gc:universal TRINITY_DN20749_c0_g4_i1:1-132(+)
LVIFPLLILLIIITISDLFFKCSNHPLLALNDSDWSLMFHVCP*
>TRINITY_DN20749_c1_g1_i1.p1 type:complete len:1201 gc:universal TRINITY_DN20749_c1_g1_i1:3618-16(-)
MPVDPVPEHIDFPKEEEKIQELWKELDAFKSCLKQSKGKPRYTFYDGPPFATGLPHYGHILAGTIKDIVTRFAHQTGYYVERRFGWDTHGLPVEFEIDNTLGIKGPEDVAKMGIENYNAECRKIVMRYSKEWKEIIGRLGRWIDFDNDYKTMYPWFMETIWWIFKQLFDKGLVYRGFKVMPFSTACNTPLSNFESGQNYKEVVDPAVIVNFPLDENPSVSMIAWTTTPWTLPSNLSLCVNSDLQYVRVQDNKSGHVYIMMEARLEALFKNEEEYTILEHFKGETLKGKTYKPLFNYFADLKSKGAFQILVDGYVTEESGTGVVHQAPYFGEDDMRVCMREGVITKEQDMVCPVDPSGKFTEVVTDFQGQYVKDADKNIIKFLKNEGRLVHASTTKHSYPFCWRSETPLIYKAVPSWFIRVEQMTEQLLANNQQTYWVPDFVKEKRFANWLRDAHDWSVSRNRYWGTPIPLWVSDDMEEVVCVGGIEELEELTGVKVTDLHRESVDHLTVPSKRPGKLPLKRVSEVFDCWFESGSMPYAQVHYPFERRKEFEDCFPADFIAEGIDQTRGWFYTLLVISTALFNKPPFKNLIVNGLVLASDGQKMSKRKKNYPDPLEVVNKYGADALRLYLINSPVVRAECLRFKEDGVRDILKDVFLPWYNAYRFLVQNVQRIEKEENIHFLYNEATAKPSSNTMDRWVLSMTQSLLKFVKKEMTAYRLYTVVPQLVKFVNHLTNWYVRMNRKRLKGEGGVDDCREALETLFVVLFSLIRAMAPFTPFLTELIYQNLRHLVSGCIYENKESSGSVHYLMMPEPKQSLIDENIERSVTRMQSVIELGRVIRDRRTMPVKYPLPEVVVIHTDEECLQDIHFLESYIKEELNVKAVTLTSDKQKYGVTLRAEPDHKTLGARLKGSFKAVMQEIKALSDSQIQEFLQTGSIEIQGFSIQQEEVRIMYSFTGEGAQELALKYEAHSDNDILVLLDITPDQSMLNEGVAREVINRIQKLRKKAHLVPTDEVTVYYEIKPESSELQHITVSHTDYIESTIKTPLRPRNVKAKMEVRQIIEETQQLKGAQLKLIITDGFCSDWVTSSLAQPAAKIPKMDLPLEKADPFCRFVNVELCDLTPQAGATSTRSTILLENPMNEHILQYTTLVKEIQIIFGLQGRNCQLYLSPDCTQELTTATMKNLADLHRKTIFVYKKAEK*
>TRINITY_DN20749_c1_g1_i1.p2 type:complete len:100 gc:universal TRINITY_DN20749_c1_g1_i1:517-816(+)
MRDSNVLEFTRLWLNFIIHSNFISWHQVGLLSELLDTVDDFSSHTLIKHGLVRGNVKQYQYIIIRVRFVLECQFLGPLSREAVHDAYLLLLDGKSLNLN*
>TRINITY_DN20749_c1_g1_i1.p3 type:complete len:73 gc:universal TRINITY_DN20749_c1_g1_i1:2449-2667(+)
MDKPALILKKLYNVLVCILDILSLKICHNFSKLSTGIHRTDHILFLGNHPFSHTHTHVILTKVWGLMYHTGT*
>TRINITY_DN20749_c1_g1_i1.p4 type:complete len:68 gc:universal TRINITY_DN20749_c1_g1_i1:1001-1204(+)
MYDSRKWMSCKHSSSVWITTTSGKGYLTGIVLLSRITLPNSITDCIRVTDRSMFSSIRDCFGSGIIR*
>TRINITY_DN20749_c1_g1_i1.p5 type:complete len:67 gc:universal TRINITY_DN20749_c1_g1_i1:704-504(-)
MIYWYCLTLPLTSPCLMRVWLEKSSTVSRSSERRPTWCQLMKLLCIMKLSQSLVNSNTLLSLIQTT*
>TRINITY_DN20749_c1_g1_i1.p6 type:complete len:64 gc:universal TRINITY_DN20749_c1_g1_i1:1274-1465(+)
MSSVRKGVNGAMARISENKTTNKVSKASRQSSTPPSPFSRFLFIRTYQLVRWLTNLTSWGTTV*
>TRINITY_DN20749_c1_g1_i1.p7 type:5prime_partial len:62 gc:universal TRINITY_DN20749_c1_g1_i1:2-187(+)
SLHNFYFSAFLYTKIVFLCRSAKFFIVAVVNSCVQSGDRYSWQFLPCNPKIIWISFTSVVY*
>TRINITY_DN20749_c1_g1_i1.p8 type:complete len:58 gc:universal TRINITY_DN20749_c1_g1_i1:632-805(+)
MTSRATPSLSMDWSGVMSSNTNISLSECASYLSANSWAPSPVKLYMMRTSSCWMENP*
>TRINITY_DN20749_c1_g1_i1.p9 type:complete len:57 gc:universal TRINITY_DN20749_c1_g1_i1:3179-3009(-)
MITRPCILGSWRPSGGSLSSCLIRVWCIEDSRSCHFQLHVTPHCQTLNQAKITRRW*
>TRINITY_DN20749_c1_g1_i1.p10 type:complete len:53 gc:universal TRINITY_DN20749_c1_g1_i1:2009-1851(-)
MPKSTTPLREERSLKTVSQLTSLQRVLIRLGDGSIHCWSSQLHFSISLLLKT*
>TRINITY_DN20749_c1_g1_i1.p11 type:complete len:50 gc:universal TRINITY_DN20749_c1_g1_i1:2101-2250(+)
MIHTFSMQVCNLDSCEFLQLLNTSYTNHLFHVIRDPQWNWCSPVSIPTH*
>TRINITY_DN20749_c1_g1_i1.p12 type:complete len:42 gc:universal TRINITY_DN20749_c1_g1_i1:2192-2317(+)
MSSETHSGIGVPQYRFLLTDQSWASRSQLAKRFSLTKSGTQ*
>TRINITY_DN20749_c1_g1_i1.p13 type:complete len:41 gc:universal TRINITY_DN20749_c1_g1_i1:1299-1421(+)
MAPWHESVRTKQQTKFPRPHDNHQHHLHPSVVFCSYGHTS*
>TRINITY_DN20749_c1_g1_i1.p14 type:complete len:41 gc:universal TRINITY_DN20749_c1_g1_i1:1670-1792(+)
MSRTPSSLKRKHSARTTGELIRYSRSASAPYLFTTSSGSG*
>TRINITY_DN20763_c0_g1_i1.p1 type:internal len:68 gc:universal TRINITY_DN20763_c0_g1_i1:1-201(+)
DDSLAVLRTMNKCWDFFREAQNVPSMLPQLYKKWYDNVKDYKEKKMERLRKNKPSQTQEPRRKKQKN
>TRINITY_DN20763_c0_g2_i1.p1 type:internal len:302 gc:universal TRINITY_DN20763_c0_g2_i1:904-2(-)
AICIVRKPNVICISNFKFAVFSEGSTDVVYRQVPPPRQEECSKVKKKMKSVDVDEDVGSSQILCAAVSESGQWLATSDDYKQLILWRTADWTVVRTCPQVRRAVKIAFTPDGKQVIVADKSGDVYMFPVNPKDGKEKLLLGHLSMLTDVVVTPDGKYILTCDRDEKIRVSCFPNAYNIHSFCLGHTEFVIGISVLPHEPKLLVSGGGDGTLRFWDYRNGKQLHVVDCSDEVTCDDTERCTRSGDSEEGCREDTRNTPDGMDIVETEGDEEDEEKEMEEGNHVEYQETRVPSVRIIRTFQKS
>TRINITY_DN20763_c0_g2_i1.p2 type:5prime_partial len:98 gc:universal TRINITY_DN20763_c0_g2_i1:2-295(+)
AFLKCPNNPHRGHPSLLVLYMVSFLHFFFFILFISLCLNYVHPIGCVSCVFSTSFLTISTPRASFCIIACYFIRAVYNMKLFPISVVPEPQSTIPSS*
>TRINITY_DN20763_c0_g2_i1.p3 type:complete len:84 gc:universal TRINITY_DN20763_c0_g2_i1:479-730(+)
MAQQQFLLPIFGVDREHIHISRLICYYYLFAIWCECYLHCPSHLRTCPHYCPISSPPENQLFVVITCGQPLSRLGHCSTEDLR*
>TRINITY_DN20763_c0_g2_i1.p4 type:complete len:80 gc:universal TRINITY_DN20763_c0_g2_i1:372-611(+)
MLYAFGKQDTLIFSSRSHVKIYFPSGVTTTSVNMDRWPNSSFSFPSLGLTGNIYTSPDLSATITCLPSGVNAIFTARLT*
>TRINITY_DN20763_c0_g2_i1.p5 type:complete len:66 gc:universal TRINITY_DN20763_c0_g2_i1:208-405(+)
MLLHQSSLQHEAVSHFCSPRTAKYHPLLLKPAIWAHVVKLKSQSQTQCVQDRNYGCYMHLENKTP*
>TRINITY_DN20763_c0_g2_i1.p6 type:complete len:64 gc:universal TRINITY_DN20763_c0_g2_i1:583-774(+)
MLSSLPVSPEDMSSLLSNQQSSRESAVCSHHLWPATVPTRTLQHRGSEMSLHLHPHQLISSSS*
>TRINITY_DN20763_c0_g2_i1.p7 type:complete len:40 gc:universal TRINITY_DN20763_c0_g2_i1:120-239(+)
MSIPSGVFLVSSRHPSSLSPLLVHLSVSSHVTSSEQSTT*
>TRINITY_DN20763_c0_g3_i1.p1 type:internal len:89 gc:universal TRINITY_DN20763_c0_g3_i1:266-3(-)
ESLLGVCLDRFPGVLLYTVSGGLAVSCTLAQKLCLEAEPWDFQFDSHGKLWVLLPIQGATVQVFIVETADEVCVKPVEDKADDSLAVL
>TRINITY_DN20763_c0_g3_i1.p2 type:5prime_partial len:45 gc:universal TRINITY_DN20763_c0_g3_i1:267-133(-)
RISLGSVFGSISWCVAIYCEWWISCILHIGSETVFRSRTMGLPV*
>TRINITY_DN20763_c0_g3_i1.p3 type:5prime_partial len:43 gc:universal TRINITY_DN20763_c0_g3_i1:1-129(+)
LSTAKESSALSSTGFTHTSSAVSTMNTCTVAPWMGSKTHSFP*
>TRINITY_DN20763_c0_g3_i1.p4 type:3prime_partial len:40 gc:universal TRINITY_DN20763_c0_g3_i1:149-265(+)
MVLLLNTVSEPMCKIQLIHHSQYIATHQEIDPNTLPREI
>TRINITY_DN20756_c0_g1_i1.p1 type:5prime_partial len:43 gc:universal TRINITY_DN20756_c0_g1_i1:175-47(-)
LPSAYLYKTLCLFYNFYFPSNFYKMLPSLKFYPFNVITLIWH*
>TRINITY_DN20756_c0_g2_i1.p1 type:complete len:99 gc:universal TRINITY_DN20756_c0_g2_i1:782-1078(+)
MYIIRKRCNGGGLVVKLALLVMILVSSLSYQAVISTGRYESKYKYLSCFQAAITTHCDFHICSTRMLCCAKDFRILIFSSHIFLEVIYSIFLAIYLLQ*
>TRINITY_DN20756_c0_g2_i1.p2 type:complete len:89 gc:universal TRINITY_DN20756_c0_g2_i1:1102-836(-)
MNLHSAKKLLEEIYCKEDGIDYFKKNMAAENQYSEIFGTTKHSGRTNMKITMCCYCCLKTRKIFVLAFISSCTYYSLIRKRRNKNHDQ*
>TRINITY_DN20756_c0_g2_i1.p3 type:5prime_partial len:69 gc:universal TRINITY_DN20756_c0_g2_i1:1220-1014(-)
YISLHSEFSNNNNKISAVESIQCLKKLSAYFSMLLSSCQYESSFCQEIIGGDILQGRWNRLLQEKYGC*
>TRINITY_DN20756_c0_g2_i1.p4 type:complete len:50 gc:universal TRINITY_DN20756_c0_g2_i1:106-255(+)
MIHLTKMYENYACKLKSETCSTLHTIHAQRCTNTYASTNYYDKLTSLHW*
>TRINITY_DN20756_c0_g2_i1.p5 type:complete len:49 gc:universal TRINITY_DN20756_c0_g2_i1:382-236(-)
MKLPTLIYLLLLLTGGRRVLICYFQVTYFNDETKRKSMKRLDITSEVK*
>TRINITY_DN20756_c0_g3_i1.p1 type:5prime_partial len:40 gc:universal TRINITY_DN20756_c0_g3_i1:149-30(-)
IITVFSLKMAGVLSNVMNSRNFQSTYLKVGILGHTLMYP*
>TRINITY_DN20738_c0_g1_i1.p1 type:internal len:71 gc:universal TRINITY_DN20738_c0_g1_i1:3-212(+)
QIETGSISSTSEYSEDPFQLASEAEEKQFLQKEGDLKEVKEENEESEISLDSDDELPNPMDFLPQEVVVK
>TRINITY_DN20738_c0_g3_i1.p1 type:internal len:53 gc:universal TRINITY_DN20738_c0_g3_i1:1-156(+)
LTSPPMTEEFQLKLDLMNARIQDLAQITNTLGGLDEISEVGLKNYIRQVIND
>TRINITY_DN20780_c0_g2_i1.p1 type:internal len:45 gc:universal TRINITY_DN20780_c0_g2_i1:1-132(+)
QCMRFQHGRCNKCCMSINYNCLCKKFCPLPFSSPSGLENMKNGK
>TRINITY_DN20761_c0_g1_i1.p1 type:complete len:41 gc:universal TRINITY_DN20761_c0_g1_i1:325-203(-)
MVFFTLLSTVNQQIHNNLFISLDAIHLNYYIAFHSHKSCI*
>TRINITY_DN20761_c0_g1_i2.p1 type:complete len:41 gc:universal TRINITY_DN20761_c0_g1_i2:371-249(-)
MVFFTLLSTVNQQIHNNLFISLDAIHLNYYIAFHSHKSCI*
>TRINITY_DN20761_c0_g2_i1.p1 type:5prime_partial len:93 gc:universal TRINITY_DN20761_c0_g2_i1:340-62(-)
VSCWVSISSPHLNSLTHAVSHRYPFLDGSISLQHGFLHNAIHCKAADTQQDLHFTSCHPLQPTTQHSIFTSLMSEMVTLKLDSVPSVLYPTP*
>TRINITY_DN20761_c0_g2_i1.p2 type:3prime_partial len:88 gc:universal TRINITY_DN20761_c0_g2_i1:261-1(-)
MVVSLYNMVFFTMLSTAKLQIHSKISISLAAIHFNLLHSIPFSQALCLKWLHLNSIQFLQSCTLLHNSFINKEYPKHVVTEQISQAI
>TRINITY_DN20798_c0_g1_i1.p1 type:internal len:43 gc:universal TRINITY_DN20798_c0_g1_i1:127-2(-)
ANSETASQTLNSSGTSMFPEHSVNAGIMTLTSVVSTANSEQG
>TRINITY_DN20798_c0_g1_i1.p2 type:internal len:42 gc:universal TRINITY_DN20798_c0_g1_i1:3-125(+)
PCSELAVLTTEVRVIIPALTECSGNIEVPEELSVCDAVSEL
>TRINITY_DN20798_c0_g2_i1.p1 type:internal len:198 gc:universal TRINITY_DN20798_c0_g2_i1:2-592(+)
ANSEQGSQSAEGAGQSESIQPLLQFPAKFPVPVTTKYLYSLPSTVHTSTLGTSAVKTSGIPGTPGSITNPLQAVLLPVTAGRSPTLLVPVSAVPSTSGINASTPGRFTVGSSIGISPPPDILQTITAPSFVSSTHSKPLNVTSPLLTSPVTESASFPVQEDTVTTVSSGTLLFKTVSSQQNITGDSSAVSPILPKSS
>TRINITY_DN20798_c0_g2_i1.p2 type:5prime_partial len:178 gc:universal TRINITY_DN20798_c0_g2_i1:591-58(-)
EDLGKMGDTAEESPVIFCCEETVLNSKVPELTVVTVSSCTGKLALSVTGEVNKGLVTFSGLECVDDTKEGAVIVCNMSGGGLIPMLEPTVNLPGVDAFIPDVLGTAETGTNNVGDLPAVTGNKTACRGFVIEPGVPGIPLVLTAEVPRVEVWTVDGNEYKYFVVTGTGNFAGNCNNG*
>TRINITY_DN20798_c0_g2_i1.p3 type:5prime_partial len:78 gc:universal TRINITY_DN20798_c0_g2_i1:3-236(+)
LIQSRVHKVLKVLVSQKVFSHYCSFLRSSQCQLPQSIYIHYHLLSTLPPLVPLLLRQVVYQAPQAQSQILCKQFYYQ*
>TRINITY_DN20748_c0_g1_i2.p1 type:internal len:81 gc:universal TRINITY_DN20748_c0_g1_i2:1-240(+)
LSSSITPTLSLCHPLSHSYSLSHPLFPSLSLSLTFTSTLSPHTLLLCLPLSLLLSLSVTLSLTPTPSHTLSSPLCLCHSL
>TRINITY_DN20748_c0_g1_i2.p2 type:internal len:80 gc:universal TRINITY_DN20748_c0_g1_i2:2-238(+)
CLPLSLLLSLSVTLSLTPTPSHTLSSPLCLCHSLSLLLSLHTHSYSVFLYHSYSLSLSPSLSLLLPLTPSLPLSVFVTH
>TRINITY_DN20748_c0_g1_i2.p3 type:internal len:80 gc:universal TRINITY_DN20748_c0_g1_i2:3-239(+)
VFLYHSYSLSLSPSLSLLLPLTPSLPLSVFVTHFHFYSLSTHTPTLSSSITPTLSLCHPLSHSYSLSHPLFPSLSLSLT
>TRINITY_DN20729_c0_g1_i1.p1 type:5prime_partial len:61 gc:universal TRINITY_DN20729_c0_g1_i1:678-496(-)
KKRSGKKQKWFTELKDTKLFVFNMCVCMYMNVCMYMDVYVQVCVYLCVCFMSVGEREVRE*
>TRINITY_DN20729_c0_g1_i1.p2 type:complete len:43 gc:universal TRINITY_DN20729_c0_g1_i1:163-35(-)
MHLFLSFNNMHKCKDNLLNIYQNLIYIFSFKQCWKCFVWLCL*
>TRINITY_DN20729_c0_g1_i1.p3 type:complete len:40 gc:universal TRINITY_DN20729_c0_g1_i1:445-326(-)
MKERGNTEMGDKMRQKKRMRRREKRRREKDESERWARNN*
>TRINITY_DN20729_c0_g2_i1.p1 type:3prime_partial len:45 gc:universal TRINITY_DN20729_c0_g2_i1:132-1(-)
MIISRVHGQTQITELGRRKKYSSQFYVRVKPNKIKLCYFNNSER
>TRINITY_DN20729_c0_g2_i1.p2 type:5prime_partial len:41 gc:universal TRINITY_DN20729_c0_g2_i1:251-129(-)
PALLSLSWLGYKLTENKGLILIGMCLHFLLVSLLEIQTNT*
>TRINITY_DN20710_c0_g1_i1.p1 type:5prime_partial len:47 gc:universal TRINITY_DN20710_c0_g1_i1:2-142(+)
PLSADDVLKSFPGSGSEPVGIGKEGHIRNEFLGEDLDNLMHVLVGT*
>TRINITY_DN20710_c0_g2_i1.p1 type:internal len:50 gc:universal TRINITY_DN20710_c0_g2_i1:1-147(+)
QNLRELNASARATPFPNPSQEIALEAETGSSEEESKSINWSSVLSLSSQ
>TRINITY_DN20710_c0_g2_i1.p2 type:internal len:49 gc:universal TRINITY_DN20710_c0_g2_i1:146-3(-)
WLERLRTELQFILLLSSSELPVSASRAISWEGFGKGVALALALSSRKF
>TRINITY_DN20710_c0_g3_i1.p1 type:internal len:49 gc:universal TRINITY_DN20710_c0_g3_i1:146-3(-)
SLNNNSLSELYSLSNSDLNLSSSDTNSLMLNDVDLSQEFHEFLPTWKL
>TRINITY_DN20747_c0_g1_i1.p1 type:5prime_partial len:40 gc:universal TRINITY_DN20747_c0_g1_i1:138-19(-)
AAMNMCLCVMCQNVQRQRTKKKNVKIGIDTDSCEFYLFI*
>TRINITY_DN20764_c0_g1_i1.p1 type:5prime_partial len:42 gc:universal TRINITY_DN20764_c0_g1_i1:201-76(-)
DFLLVFCGYLEDGASNDKSLYHEKNWKINSEQVSACLPYML*
>TRINITY_DN20764_c0_g1_i1.p2 type:3prime_partial len:40 gc:universal TRINITY_DN20764_c0_g1_i1:87-203(+)
MANMQRLVQNLFSNFSHDINFYHLMHHLPNNHKKQVKSP
>TRINITY_DN20741_c0_g1_i1.p1 type:5prime_partial len:50 gc:universal TRINITY_DN20741_c0_g1_i1:1-150(+)
HDPGKTWPYSPNLHTGLHRDIVKFTVSHNPAAHFNKTVDKFLISCNHLV*
>TRINITY_DN20741_c0_g2_i1.p1 type:internal len:114 gc:universal TRINITY_DN20741_c0_g2_i1:341-3(-)
HDDPHTNICSTSIEALQEQLEELEMDDTQRKRMEFFLCQKQKVGELTDDDFEKLGELGAGNGGVVTKVLHRPSGLIMARKLIHLEVKPAIKKQIIRELKVLHECNSPHIVGFY
>TRINITY_DN20741_c0_g2_i1.p2 type:5prime_partial len:82 gc:universal TRINITY_DN20741_c0_g2_i1:343-98(-)
PTMILTPTFAAPVLRLFKSSWRSWRWMTRNGRGWSSFCVRSRKLENSLTMTLRSWGSLELGMGVWLQRCYIDLVGLLWQEN*
>TRINITY_DN20778_c0_g1_i1.p1 type:5prime_partial len:69 gc:universal TRINITY_DN20778_c0_g1_i1:3-209(+)
KTLMTGVLGREFFKKCNFFVCLCVCICMHTCVQRNSRKALKLARDLQCSEVLFQDILYFKKPYLLLYY*
>TRINITY_DN20778_c0_g2_i1.p1 type:complete len:90 gc:universal TRINITY_DN20778_c0_g2_i1:1087-818(-)
MKETPFSEMDGFDIKLFNVNIFKEHFTSVFRHVRKRISFCLYFLHWFWHYFLYILKSVTKPGDLALGYLAHFTFFKYALLLNSMMLFLL*
>TRINITY_DN20778_c0_g2_i1.p2 type:complete len:50 gc:universal TRINITY_DN20778_c0_g2_i1:643-792(+)
MISMLQNNYGFKQVAWATIWKPPVMLAMYSPPYNKTDLSCCLCFSIGAG*
>TRINITY_DN20778_c0_g2_i1.p3 type:complete len:49 gc:universal TRINITY_DN20778_c0_g2_i1:467-321(-)
MILSWANLLFILSFNHVGLWTTQKYYSCLKVNYTYRIDALYCTTYCKC*
>TRINITY_DN20778_c0_g2_i1.p4 type:complete len:48 gc:universal TRINITY_DN20778_c0_g2_i1:1013-1156(+)
MFFEYVDIEELDIKAIHFRKWSFFHLMFYITGTKIKNKTGYLVCTCT*
>TRINITY_DN20778_c0_g2_i1.p5 type:complete len:46 gc:universal TRINITY_DN20778_c0_g2_i1:1059-922(-)
MALISSSSMSTYSKNISLQCSDMSEKGYHFVSTFCIGFGIIFFTS*
>TRINITY_DN20778_c0_g2_i1.p6 type:complete len:44 gc:universal TRINITY_DN20778_c0_g2_i1:1453-1584(+)
MQKEEVHFSQAVNVFSFLASKATVELHSQIYGDHICTKLKTCM*
>TRINITY_DN20778_c0_g3_i1.p1 type:complete len:66 gc:universal TRINITY_DN20778_c0_g3_i1:199-396(+)
MCLSLWCASKLRKLTILTFTDKIKLLSFTVKINLGNSNNNNAGSHVIHMTLNLFIMSNCTVCRTN*
>TRINITY_DN20778_c1_g1_i2.p1 type:complete len:41 gc:universal TRINITY_DN20778_c1_g1_i2:327-449(+)
MDCQLVEMVAIKQIVHASKMNYCIYLSIVRVFMIKFLRKK*
>TRINITY_DN20733_c0_g1_i1.p1 type:internal len:56 gc:universal TRINITY_DN20733_c0_g1_i1:2-166(+)
KWTQFVKHCYYKLHQESNSEVCILVPKDSLKRKNTLNQNLLILVEETTNAEGRSH
>TRINITY_DN20706_c0_g1_i1.p1 type:3prime_partial len:134 gc:universal TRINITY_DN20706_c0_g1_i1:187-585(+)
METMSDDLSGSGSGSGPRQPEHRQMIQEMRSHSYDAIRFASYRTACKLRFIQKKTNLQLVDIWNVIEAFRENALNTLEPHTDVNVSRLETLISSIYHNLNKRLPAAQQIHIDSSTSLLLNWLLTAYDRDNTGK
>TRINITY_DN20706_c0_g1_i1.p2 type:complete len:49 gc:universal TRINITY_DN20706_c0_g1_i1:252-106(-)
MFRLPWAAARSTATQVVRHGLHIFVVSQLWSIHGRHSVLELFYTIVKD*
>TRINITY_DN20706_c0_g1_i1.p3 type:5prime_partial len:46 gc:universal TRINITY_DN20706_c0_g1_i1:585-448(-)
FACVVPVISRQQPVQKEACAGVNVDLLCSRQSLVQVVIDARDKSL*
>TRINITY_DN20706_c0_g1_i1.p4 type:5prime_partial len:43 gc:universal TRINITY_DN20706_c0_g1_i1:586-458(-)
FCLCCPCHKPSAASSEGGLCWSQCGSVVQPAVSCSSCDRCSR*
>TRINITY_DN20706_c0_g1_i1.p5 type:complete len:41 gc:universal TRINITY_DN20706_c0_g1_i1:287-409(+)
MMPSGLPPTVLPASSDSSRRRQTCSWLTSGMSSRLSEKMH*
>TRINITY_DN20706_c0_g2_i1.p1 type:internal len:118 gc:universal TRINITY_DN20706_c0_g2_i1:1-351(+)
RVFSIKMALATMCAGKLMDKLRYVFSQISDGNGHMVGGRFSEYLREVLALPAAVYESPSFTYSDDLVRSVFNGGSKVTVNDFLDTLMSDPSPQCLVWLPLLHRLANVETVLHPMQCE
>TRINITY_DN20706_c0_g2_i1.p2 type:5prime_partial len:56 gc:universal TRINITY_DN20706_c0_g2_i1:350-183(-)
SHCIGCKTVSTFASLCNRGSHTKHWGLGSDIRVSRKSFTVTLLPPLNTLLTRSSE*
>TRINITY_DN20706_c0_g2_i1.p3 type:5prime_partial len:47 gc:universal TRINITY_DN20706_c0_g2_i1:352-212(-)
LHTALGVKQFLHLPVYATEAATLNTGDWGLTSECRGSRSRSPYYPH*
>TRINITY_DN20706_c0_g2_i1.p4 type:complete len:42 gc:universal TRINITY_DN20706_c0_g2_i1:175-50(-)
MVIHKLQLVMLALLAGILRIGLQPCGRYHQRSEKRHILTCP*
>TRINITY_DN20716_c0_g1_i1.p1 type:5prime_partial len:50 gc:universal TRINITY_DN20716_c0_g1_i1:3-152(+)
EEEMERICINLGNSDDDSPDSDMADSTKDDSDMDSIHDIDDIQQIDWDD*
>TRINITY_DN20716_c0_g1_i1.p2 type:5prime_partial len:46 gc:universal TRINITY_DN20716_c0_g1_i1:1-138(+)
LKKKWKEFVLTWETQMMIHLTVIWQTPQKTTQIWTAFMTLMIYSK*
>TRINITY_DN20712_c0_g1_i1.p1 type:internal len:72 gc:universal TRINITY_DN20712_c0_g1_i1:3-215(+)
FVYVNLHVCQVYEDQSPTLAHEEVSRGTHILAAIIAALAGGCALLVTITLSTLEEVEEYATTKRAQQQRGA
>TRINITY_DN20712_c0_g1_i1.p2 type:5prime_partial len:62 gc:universal TRINITY_DN20712_c0_g1_i1:214-29(-)
APRCCCARLVVAYSSTSSRVESVIVTSSAHPPASAAMMAARMCVPRETSSCASVGDWSSYT*
>TRINITY_DN20712_c0_g1_i1.p3 type:5prime_partial len:56 gc:universal TRINITY_DN20712_c0_g1_i1:215-48(-)
CPTLLLCPFGGRIFFNFFKGGECNSDKQCTSSSKCCYDGCKNVCSPRNFFMCQCG*
>TRINITY_DN20712_c0_g2_i1.p1 type:5prime_partial len:87 gc:universal TRINITY_DN20712_c0_g2_i1:3-263(+)
QPSSVRHIGWTLHSLRSVHTCCSIQRVPTRHDRVLLLLHGPSIRPRYVYSAWLESQHSVSRQVIFEIPQSLTSFRNSCLSFAFLPT*
>TRINITY_DN20712_c0_g2_i1.p2 type:5prime_partial len:61 gc:universal TRINITY_DN20712_c0_g2_i1:2-184(+)
AAFLCEAHWVDFTLVAQRAHLLQHTAGPYPARQGAVALARTQHTTQIRLFGLAGKPTFSE*
>TRINITY_DN20712_c0_g2_i1.p3 type:complete len:46 gc:universal TRINITY_DN20712_c0_g2_i1:173-36(-)
MLAFQPSRIDVSGSYAGSVQEQQHPVVPGRDPLYAAASVHAAQRV*
>TRINITY_DN20712_c0_g2_i1.p4 type:3prime_partial len:44 gc:universal TRINITY_DN20712_c0_g2_i1:130-2(-)
MLGPCKSNSTLSCRVGTRCMLQQVCTLRNECKVHPMCLTEEGC
>TRINITY_DN20745_c0_g1_i1.p1 type:complete len:52 gc:universal TRINITY_DN20745_c0_g1_i1:70-225(+)
MPTRKDSLLLFYPLHYDLLIFSLALKFNHGDFMATDTLSPQVQCCQIYSDI*
>TRINITY_DN20745_c0_g1_i1.p2 type:5prime_partial len:49 gc:universal TRINITY_DN20745_c0_g1_i1:282-136(-)
VFGEGGCFSQICLATSLPSLNVTVDLTALYLWRECVCGHKISMVEFES*
>TRINITY_DN20745_c0_g1_i2.p1 type:internal len:58 gc:universal TRINITY_DN20745_c0_g1_i2:171-1(-)
VFGEGGCFSQICLATSLPSLNVTVDLTALYLWRECVCGHKISLQWNFMSVLQTVYGK
>TRINITY_DN20745_c0_g3_i1.p1 type:internal len:48 gc:universal TRINITY_DN20745_c0_g3_i1:1-141(+)
LLSLSFLLCFGFLMFLNYQYYLQLISFFCQKEDRVYLYIPHTDKYKN
>TRINITY_DN20745_c0_g3_i1.p2 type:internal len:47 gc:universal TRINITY_DN20745_c0_g3_i1:3-140(+)
FKLIFLTLFWFFDVSKLSILFATYFFLLSERRQSILVYSTHRQVQK
>TRINITY_DN20745_c0_g4_i1.p1 type:5prime_partial len:47 gc:universal TRINITY_DN20745_c0_g4_i1:278-138(-)
FFSSCVLPSFLFTNIICLLLLFIHLNSFFQHEEDMFKVGKHLLISA*
>TRINITY_DN20745_c0_g4_i1.p2 type:5prime_partial len:43 gc:universal TRINITY_DN20745_c0_g4_i1:277-149(-)
FFLPVYCLHFCLLTLSVFCSYLFISILSFSMKKTCLKWENTS*
>TRINITY_DN20753_c0_g1_i1.p1 type:internal len:60 gc:universal TRINITY_DN20753_c0_g1_i1:177-1(-)
QMLRDDGEDIDVSDYSNESDFESESDAELANFSDTVCGRNVSDRDKILAVQQSRENGHG
>TRINITY_DN20753_c0_g1_i1.p2 type:3prime_partial len:49 gc:universal TRINITY_DN20753_c0_g1_i1:146-3(-)
MYQITVMRVTLKVNLMLNWQILVILFVAEMFLTVTKYSQCSSHVRMDM
>TRINITY_DN20753_c0_g1_i1.p3 type:5prime_partial len:45 gc:universal TRINITY_DN20753_c0_g1_i1:2-136(+)
PCPFSRDCCTASILSRSETFLPQTVSLKFASSASDSLSKSLSLL*
>TRINITY_DN20753_c0_g2_i1.p1 type:internal len:53 gc:universal TRINITY_DN20753_c0_g2_i1:2-157(+)
FIPGFGFVILPVHFGGSARPISCEQCVKMPPKQITIDQALAQILRVDGEDID
>TRINITY_DN20737_c0_g1_i1.p1 type:internal len:69 gc:universal TRINITY_DN20737_c0_g1_i1:3-206(+)
LITVQRGRCLSRKEPKMPSNIEIKAKVVNVEALKQRALHLSGKKPEVICQEDIFFNVPNGRLKLRKFE
>TRINITY_DN20737_c0_g2_i1.p1 type:5prime_partial len:78 gc:universal TRINITY_DN20737_c0_g2_i1:2-235(+)
IVKKQRLLYMVEQTRVHVDDVQGLGHFMELEVMLKKGQSCEDGQKIAEDLMEKLGVCKEDLVAGAYMDLLQERKRGT*
>TRINITY_DN20760_c0_g1_i1.p1 type:internal len:70 gc:universal TRINITY_DN20760_c0_g1_i1:2-208(+)
TTVMQRIDKMADNVENKPTAILQKTPFSMQLEESTITDNNALLMAYVQHFDENNTLQEEMLFILNLVAD
>TRINITY_DN20760_c0_g1_i1.p2 type:internal len:70 gc:universal TRINITY_DN20760_c0_g1_i1:207-1(-)
SATRFKINNISSCNVLFSSKCCTYAINKALLSVMVDSSNCMENGVFWRIAVGLFSTLSAILSMRCITVV
>TRINITY_DN20760_c0_g2_i1.p1 type:internal len:64 gc:universal TRINITY_DN20760_c0_g2_i1:191-3(-)
IEYFDDLYERFKNCPTITTAFKKQAAKNEDELTAAYHISQLIAKSGNSHNIGETLMISSVKEF
>TRINITY_DN20784_c0_g2_i1.p1 type:internal len:130 gc:universal TRINITY_DN20784_c0_g2_i1:3-389(+)
LLSFSVSLFCQPFSEQVNLFILPALNEMVTLFNYSQLLTTLKGNTSPCQLKVEPTPWLLYSVLYLGQRHLGTAITSVLLNYLEILSELTTTINSVRLLKREVDDESDEDSDSDMDHDSHNPGEEGTREI
>TRINITY_DN20784_c0_g3_i1.p1 type:internal len:56 gc:universal TRINITY_DN20784_c0_g3_i1:166-2(-)
SDIFLFLVRKGYFKLIRSLIDQKIPPLLERSHHPPTPLAASIFDLLIRPLSVISA
>TRINITY_DN20703_c0_g5_i1.p1 type:internal len:47 gc:universal TRINITY_DN20703_c0_g5_i1:138-1(-)
ISTIMIVSSMLQLSYFCLVKFCIDSLKHCMSLNVLFNPISELFEAL
>TRINITY_DN20795_c0_g1_i1.p1 type:internal len:45 gc:universal TRINITY_DN20795_c0_g1_i1:1-132(+)
FFYHCLVMLPFLLRFACNVVVIETGSDFIKSNLSFYFDVVASTF
>TRINITY_DN20795_c0_g3_i1.p1 type:5prime_partial len:44 gc:universal TRINITY_DN20795_c0_g3_i1:329-198(-)
FISLPTSNCLFLRLFSLSVSPSVLLCCVVCVCLFVCCLIGFGV*
>TRINITY_DN20796_c0_g1_i1.p1 type:internal len:40 gc:universal TRINITY_DN20796_c0_g1_i1:1-117(+)
KDVSVRTIQHQLQKDLNLPSRSPAKKPLLTSRMWQKRLN
>TRINITY_DN20796_c0_g1_i1.p2 type:internal len:40 gc:universal TRINITY_DN20796_c0_g1_i1:3-119(+)
RCLCSDNPASAPEGPQPAISFSCQETSLDLANVAETSQF
>TRINITY_DN20796_c0_g1_i1.p3 type:internal len:40 gc:universal TRINITY_DN20796_c0_g1_i1:117-1(-)
IETFLPHSRGQERFLGRRTRWQVEVLLELMLDCPNRDIF
>TRINITY_DN20796_c1_g1_i1.p1 type:internal len:55 gc:universal TRINITY_DN20796_c1_g1_i1:163-2(-)
ERKTTQATNNLLRREVLKTPNIFASQLKVSKSSIRQSITGFRRTSTSHLVLLPR
>TRINITY_DN20746_c0_g1_i1.p1 type:5prime_partial len:64 gc:universal TRINITY_DN20746_c0_g1_i1:205-14(-)
FHNEYLNTLFQIPVPYYFLYAISVMSTSASTVKSTPVFKVGQRSQSNSLTIKIGQEQHFRSST*
>TRINITY_DN20746_c0_g1_i1.p2 type:5prime_partial len:52 gc:universal TRINITY_DN20746_c0_g1_i1:3-158(+)
ANFAHVLLLKCCSCPIFIVKEFDCDLCPTLNTGVLFTVDADVDITEMAYKK*
>TRINITY_DN20746_c0_g2_i1.p1 type:5prime_partial len:84 gc:universal TRINITY_DN20746_c0_g2_i1:283-32(-)
LFILFYSFILISDVFYVVVTSTLLFVIISVESTAINRISCQTDYKVGTEVAYERKAIKNKCVTRRLWKHNCARLSLSTSCTSS*
>TRINITY_DN20746_c0_g2_i1.p2 type:5prime_partial len:56 gc:universal TRINITY_DN20746_c0_g2_i1:2-169(+)
AGGQWGSRQDSTTGTGCGQRESCTVVLPQSSRDTFIFNGLSFICYFSAHFIVCLT*
>TRINITY_DN20746_c0_g2_i1.p3 type:5prime_partial len:51 gc:universal TRINITY_DN20746_c0_g2_i1:3-155(+)
QEGSGVAGRTQLLVQDVDNESRAQLCFHSLLVTHLFLMAFLSYATSVPTL*
>TRINITY_DN20746_c0_g2_i1.p4 type:3prime_partial len:44 gc:universal TRINITY_DN20746_c0_g2_i1:129-1(-)
MKERPLKINVSREDCGSTTVHDSRCPHPVPVVESCLLPHCPPA
>TRINITY_DN20728_c0_g2_i1.p1 type:internal len:43 gc:universal TRINITY_DN20728_c0_g2_i1:1-126(+)
QDCHIYYYSHPRIVNRLGAVRPHVLTFCQINIAGTKTGLWLV
>TRINITY_DN20728_c0_g2_i1.p2 type:internal len:43 gc:universal TRINITY_DN20728_c0_g2_i1:126-1(-)
YKPQASLSPSYVDLTECQYMWPYCTQPIYYAGMRVIVNVTIL
>TRINITY_DN20751_c0_g1_i1.p1 type:internal len:47 gc:universal TRINITY_DN20751_c0_g1_i1:140-3(-)
KEKVSFPCQNVYSDMMRNRVSGQSCSSVNSLTTAVTCDGNVSKAGV
>TRINITY_DN20751_c0_g2_i1.p1 type:internal len:228 gc:universal TRINITY_DN20751_c0_g2_i1:1-681(+)
CTLPPTWPNTSQFVPNPIVALSQMPVLSTTSLYKCPTEATTIHTMLKTNLKPAACIKVEGVSSCIQSSTSQNAHISCNQSRVCITYGKDDARIPPNSCSQSGVCMKYGKDATHSNSCSQSGVCTMYGKDAAHPPPSSCSQAAVGKSQKTRKDGPSCAENSIHLPTSSASIPVGIAVGRQRQEQTTKCEETHSSIASQSEKREEFLREQKSLLQKQKTVSDRPSGNSS
>TRINITY_DN20751_c0_g2_i1.p2 type:complete len:88 gc:universal TRINITY_DN20751_c0_g2_i1:482-219(-)
MLFSAQEGPSFLVFWDFPTAAWLQLLGGGWAASFPYIVHTPDWLQLFEWVASFPYFIQTPDWLQLLGGIRASSFPYVIHTLDWLQLI*
>TRINITY_DN20751_c0_g2_i1.p3 type:complete len:67 gc:universal TRINITY_DN20751_c0_g2_i1:329-529(+)
MPPIRTAAANQEYAQCMGRMPPIHLPVVAARRQLGSPRRQGKMGPPVQKTAFTFRLLQRLFQLESQ*
>TRINITY_DN20751_c0_g2_i1.p4 type:5prime_partial len:67 gc:universal TRINITY_DN20751_c0_g2_i1:683-483(-)
SDELPEGLSETVFCFCRRLFCSRRNSSLFSDWLAIDECVSSHLVVCSCRCLPTAIPTGIDAEEVGR*
>TRINITY_DN20751_c0_g2_i1.p5 type:3prime_partial len:65 gc:universal TRINITY_DN20751_c0_g2_i1:194-3(-)
MQLLTPSTFIHAAGFRLVFSIVCIVVASVGHLYKDVVDNTGIWDNATMGFGTNWDVFGQVGGRV
>TRINITY_DN20751_c0_g2_i1.p6 type:3prime_partial len:55 gc:universal TRINITY_DN20751_c0_g2_i1:163-2(-)
MLQASGWSLALCVLLLLLWDIYTKTLWTTRASGTMRQWGLGQTGMCLARWEVEC
>TRINITY_DN20751_c0_g2_i1.p7 type:5prime_partial len:46 gc:universal TRINITY_DN20751_c0_g2_i1:2-139(+)
ALYLPPGQTHPSLSQTPLSHCPRCPCCPQRLCINVPQKQQQYTQC*
>TRINITY_DN20755_c0_g1_i1.p1 type:internal len:196 gc:universal TRINITY_DN20755_c0_g1_i1:2-586(+)
GNIAYHQTSEIIENFRSSENYEYHQPPKRIEVPSDPGNMFNQQREELHYSQTKVNLEYQQTHNLEYQHPSENMGYSQRPGNTEDLHTSQNSYHQPPESLKYNQPPDVGYHLPLPENIHYHQTSENIVYQPPPLSLRPSENHEAPMSLQPEENLGSSENHGPPINLGPQENLIPENHRPPENSMHPENHVPTVHLE
>TRINITY_DN20755_c0_g1_i1.p2 type:complete len:48 gc:universal TRINITY_DN20755_c0_g1_i1:263-120(-)
MYAGLQYSLVFENIPYSQKDVDTLNYVSADILNSLLFGNNVALLFAD*
>TRINITY_DN20755_c0_g1_i1.p3 type:5prime_partial len:40 gc:universal TRINITY_DN20755_c0_g1_i1:586-467(-)
LKMNCWYMVFWMHRILWWSMIFWYQVFLWSKINWWSMIL*
>TRINITY_DN20755_c0_g3_i1.p1 type:internal len:131 gc:universal TRINITY_DN20755_c0_g3_i1:1-390(+)
SSENCIVPVNTGSQECMSFSENPGQENSESPKEQQSVMNTGPQVNVKLPENQGLQGELRPAQDFEISEYQKSSTEIEQPSDLQISPAIKKPDEETGCFDEQDTGPRIMAMPVTTREQMFRQLNLQRQKSV
>TRINITY_DN20755_c0_g3_i1.p2 type:3prime_partial len:80 gc:universal TRINITY_DN20755_c0_g3_i1:238-2(-)
MVVQSLLKISDTLIFQNPELVSVHLVILDFLEASHLLVGQYSLLTAVLSVILSSLVQDSLKNSYTLVIQYSLALYNFQR
>TRINITY_DN20755_c0_g4_i1.p1 type:internal len:60 gc:universal TRINITY_DN20755_c0_g4_i1:3-179(+)
VRAFLLLLYKGAVNMIDEQMNNVKELTKVLCVNLDGDETFLPGMTVDRVEKVTQEDVAA
>TRINITY_DN20755_c0_g4_i1.p2 type:3prime_partial len:45 gc:universal TRINITY_DN20755_c0_g4_i1:133-2(-)
MPGKKVSSPSRLTHNTFVSSFTLFICSSIIFTAPLYNKSKNALT
>TRINITY_DN20755_c0_g6_i1.p1 type:3prime_partial len:55 gc:universal TRINITY_DN20755_c0_g6_i1:22-183(+)
MHPENHVQTVHLEPQENHGLTVTLKPQDNLQPAQKCVSTFNPENQENDSSSENC
>TRINITY_DN20792_c0_g1_i1.p1 type:internal len:147 gc:universal TRINITY_DN20792_c0_g1_i1:2-439(+)
TTEQKQSENAKMTERSQQQNDSKTWKKNLMQKRSSIYPASRVASMFPDEYWREAGKSTECLERLVANPHSFEVCHKIASGSVADNKEGDRSTPDVLLRKTKCSKSQNYTQLRSRSLSPFTRLNNLLSHTAVSCNNGSSDSLVESPE
>TRINITY_DN20792_c0_g1_i1.p2 type:5prime_partial len:40 gc:universal TRINITY_DN20792_c0_g1_i1:441-322(-)
DSGLSTKLSELPLLHDTAVCERRLFNLVKGDKLLDLNCV*
>TRINITY_DN20792_c0_g2_i1.p1 type:5prime_partial len:43 gc:universal TRINITY_DN20792_c0_g2_i1:155-27(-)
DEACFLTCIPDPSTLLTYMLKCQCLKCLNFNKYKEPLVMLTE*
>TRINITY_DN20757_c0_g2_i1.p1 type:internal len:68 gc:universal TRINITY_DN20757_c0_g2_i1:202-2(-)
AAISKTAVAPIERVKLLLQVQHASKQITADKQYKGIVDCFIRIPKEQGILAYWRGNLANVIRYFPTQ
>TRINITY_DN20757_c0_g2_i1.p2 type:3prime_partial len:49 gc:universal TRINITY_DN20757_c0_g2_i1:57-200(+)
MPCSFGMRIKQSTIPLYCLSAVICLEACCTCSNNFTLSMGATAVLDMA
>TRINITY_DN20713_c0_g1_i1.p1 type:internal len:185 gc:universal TRINITY_DN20713_c0_g1_i1:3-554(+)
QREIQELQQHIEMLNHQHDEGLIMAENDKQQALLLAQQEQQSLQEKLSNLQQELEETRLEVERLRREGFSRTEQDRNSINTLKAEISRLKGQLEESYSKQEQERANMSEQAEEARRQRDLTQMEVVELKTQLQVAEDKRDNLQQQLTETNRKLKEAEEYHEALQKELAEVRRQLSETNVEKDTY
>TRINITY_DN20713_c0_g2_i1.p1 type:internal len:53 gc:universal TRINITY_DN20713_c0_g2_i1:157-2(-)
KLLEEARKAHMTEISALTQEKEQQWISLETKHKKIYQQLASDREADSDQAQR
>TRINITY_DN20713_c0_g2_i1.p2 type:5prime_partial len:42 gc:universal TRINITY_DN20713_c0_g2_i1:158-33(-)
EVAGRGTKGTHDRNQCSYTREGTAVDISGDKAQEDLPTVSI*
>TRINITY_DN20713_c0_g3_i1.p1 type:internal len:49 gc:universal TRINITY_DN20713_c0_g3_i1:146-3(-)
NVEKDTYQGTNHEMRNLIKRVEGEKQELKRSVDEANNRITVLEEGKSL
>TRINITY_DN20713_c0_g3_i1.p2 type:internal len:49 gc:universal TRINITY_DN20713_c0_g3_i1:3-146(+)
QTLTLLQYCNSVIGFIHTPFQFLLFSFNSFDQIPHLMIGSLIRVFLHI
>TRINITY_DN20782_c0_g1_i1.p1 type:5prime_partial len:40 gc:universal TRINITY_DN20782_c0_g1_i1:2-121(+)
SALHNSHSIFTHILYLAKLSFFQSFNMTKASLYISFPQA*
>TRINITY_DN20782_c1_g1_i1.p1 type:internal len:40 gc:universal TRINITY_DN20782_c1_g1_i1:118-2(-)
KIMFESIEVATVMYGNETWMLHADSRRLGVLEIRGSRAM
>TRINITY_DN20782_c1_g1_i1.p2 type:internal len:40 gc:universal TRINITY_DN20782_c1_g1_i1:3-119(+)
IALEPLISKTPSLLLSACNIHVSFPYITVATSMLSNIIF
>TRINITY_DN20767_c0_g1_i1.p1 type:internal len:41 gc:universal TRINITY_DN20767_c0_g1_i1:1-120(+)
FDASRQPAGDSPCQHDNGGCSHLCLAAPYPPWFSCACSTG
>TRINITY_DN20767_c0_g1_i1.p2 type:internal len:41 gc:universal TRINITY_DN20767_c0_g1_i1:121-2(-)
HLLNMHRRTRGDMGLLDTGGNNPHYRADMENHLQAVDWHQ
>TRINITY_DN20767_c0_g2_i1.p1 type:internal len:41 gc:universal TRINITY_DN20767_c0_g2_i1:3-122(+)
SIDFKGNGRKKVIELGLQHPFALTLFENQLYWTDWHTRSI
>TRINITY_DN20765_c0_g1_i1.p1 type:internal len:52 gc:universal TRINITY_DN20765_c0_g1_i1:3-155(+)
GTSGRQRRLQYITLQLRSLQHSFVSFGGVISKYTRYRSAVTRSTCPTTVQL
>TRINITY_DN20765_c0_g2_i1.p1 type:internal len:61 gc:universal TRINITY_DN20765_c0_g2_i1:182-3(-)
LHIPQYRDESPTTIIFLFIHKSIDFFLLCERMLLERNADIPAPKTTSGFPASKEDCESFY
>TRINITY_DN20765_c0_g2_i1.p2 type:internal len:61 gc:universal TRINITY_DN20765_c0_g2_i1:181-2(-)
FIFLSTGTNPPPPLFSCSYIKASIFSSYAKECFWKGMQIFLHPKLLQAFQLPKRIVKVSI
>TRINITY_DN20799_c0_g1_i1.p1 type:internal len:101 gc:universal TRINITY_DN20799_c0_g1_i1:300-1(-)
DEIPLLCKHDPLVVPMHSKNVLHLQPAQGYSLFMPVKLTPGTTCFVQQKELCKEKFPSVIIPPQLATVYANHTIPLTIVNTSPDVVVIDTRNAMAEAQEI
>TRINITY_DN20799_c1_g1_i1.p1 type:5prime_partial len:73 gc:universal TRINITY_DN20799_c1_g1_i1:3-221(+)
IFLEKARGIIDYSTEILSLQGDEIPLLRKHDPLVVPVRSKYVTFTTCLGLFIIYACEIKSRNCLFCTTERSL*
>TRINITY_DN20799_c1_g1_i1.p2 type:3prime_partial len:65 gc:universal TRINITY_DN20799_c1_g1_i1:124-315(+)
MLHLQPAWGYSLFMPVKLSPGTACFVQQKDLCKEKFPGIIIPPQLATVYANHTIPLTIVNTSPD
>TRINITY_DN20799_c1_g1_i1.p3 type:5prime_partial len:55 gc:universal TRINITY_DN20799_c1_g1_i1:314-150(-)
SGEVFTIVRGMVWLAYTVANWGGMIMPGNFSLQRSFCCTKQAVPGLNFTGINNE*
>TRINITY_DN20775_c0_g1_i1.p1 type:internal len:80 gc:universal TRINITY_DN20775_c0_g1_i1:1-237(+)
LEEVLVSCFLFSSSEMSESLFSDFLPNMSTSSSPKLPDDRDSLDTLEDVRDFFRKGLSISFVSKSESSESLYVKTFETF
>TRINITY_DN20775_c0_g1_i1.p2 type:internal len:80 gc:universal TRINITY_DN20775_c0_g1_i1:239-3(-)
EKVSKVFTYSDSDDSDFETKDIERPLRKKSRTSSRVSRESRSSGSLGEDEVDIFGRKSEKSDSDISEEENKKHETKTSS
>TRINITY_DN20775_c0_g2_i1.p1 type:internal len:44 gc:universal TRINITY_DN20775_c0_g2_i1:1-129(+)
INFIIILSFSRLFQNPFLFSFFCFTSVSSCFFLIMCILSARSN
>TRINITY_DN20775_c0_g2_i1.p2 type:internal len:44 gc:universal TRINITY_DN20775_c0_g2_i1:129-1(-)
IASGRKDTHNKEETRRDRSKTKERKQERVLEKSTKRQNDDEVD
>TRINITY_DN20775_c0_g2_i1.p3 type:internal len:43 gc:universal TRINITY_DN20775_c0_g2_i1:2-127(+)
STSSSFCLLVDFSKTLSCFLSFVLLLSLLVSSLLCVSFLPEA
>TRINITY_DN20775_c0_g2_i1.p4 type:internal len:43 gc:universal TRINITY_DN20775_c0_g2_i1:128-3(-)
LLLAERIHIIRKKQEETEVKQKKENKKGFWKSLLKDRMMMKL
>TRINITY_DN20776_c0_g1_i1.p1 type:internal len:57 gc:universal TRINITY_DN20776_c0_g1_i1:169-2(-)
VVLFCICCWFVIMSLEVNSKELADEVALLMQRVTRIQEEPDEEKQILESKEEKRFT
>TRINITY_DN20776_c0_g1_i1.p2 type:internal len:57 gc:universal TRINITY_DN20776_c0_g1_i1:3-170(+)
VNLFSSFDSKICFSSSGSSCILVTRCISKATSSASSLLFTSRDIMTNQQQIQNNTT
>TRINITY_DN20776_c0_g2_i1.p1 type:internal len:80 gc:universal TRINITY_DN20776_c0_g2_i1:3-239(+)
KLSLLKCHFTWQPENVMSSYAPPERIIELQESKDEETQLGQPNIMKNIAITLLLSYEYTRANKSESALGFIQEAEFLSK
>TRINITY_DN20776_c0_g2_i1.p2 type:5prime_partial len:40 gc:universal TRINITY_DN20776_c0_g2_i1:241-122(-)
SLDRNSASCINPRADSDLLARVYSYDNSKVMAIFFMMFG*
>TRINITY_DN20776_c0_g3_i1.p1 type:internal len:53 gc:universal TRINITY_DN20776_c0_g3_i1:156-1(-)
KQREQEQDDVTKVAQHQQLQKPSKGPQKQWQDSTTAPYLNETETQALTGIKK
>TRINITY_DN20776_c0_g3_i1.p2 type:5prime_partial len:42 gc:universal TRINITY_DN20776_c0_g3_i1:3-128(+)
FLYLLRLEFLSHLNKVQLYYLATVFVDLYLASEAADAVLLW*
>TRINITY_DN20776_c0_g5_i1.p1 type:internal len:100 gc:universal TRINITY_DN20776_c0_g5_i1:297-1(-)
SELQHSSKCVKSPSQFPSPSEQRSQGQGITRGQLQQHIQKPRCPQKQQQESKSTFSSTETDTQVSIGKDEGLSLQDRLRLLRCHFTWNPENVKPYYEPK
>TRINITY_DN20776_c0_g6_i1.p1 type:internal len:107 gc:universal TRINITY_DN20776_c0_g6_i1:318-1(-)
KEEKRFTVGECRTFRENSVDWKKDTIFLKQCTVPMKSEKHNVTQISGLKNIIVSPEKKYDLGARSKQTFGSQTTGTTSRRMDEGKKETNYPVYNGKSVLYPRQDSE
>TRINITY_DN20776_c0_g6_i1.p2 type:5prime_partial len:53 gc:universal TRINITY_DN20776_c0_g6_i1:1-159(+)
FTVLPWIQHTFSIVHRIVCLLFTLIHPPAGSTCCLTAKCLLASCSQIILLFW*
>TRINITY_DN20776_c0_g6_i1.p3 type:3prime_partial len:48 gc:universal TRINITY_DN20776_c0_g6_i1:143-3(-)
MIWEQEASRHLAVRQQVLPAGGWMRVKRRQTILCTMEKVCCIQGKTV
>TRINITY_DN20776_c0_g6_i1.p4 type:3prime_partial len:41 gc:universal TRINITY_DN20776_c0_g6_i1:199-318(+)
MFFTFHRNSALFQENSIFFPVYTVLSKSSTFPYSEPFLLF
>TRINITY_DN20776_c0_g7_i1.p1 type:internal len:132 gc:universal TRINITY_DN20776_c0_g7_i1:1-393(+)
LCIAAEENRLGGFALALECWTSLVWFGNDTLFTVWQGYLLTLIHLSFFQTATNSSLLLCVCLLLAPKSCLFSCGTIPVPVLEAGVCVTFGLPLSLWTSCCLNHSKNIFLFLFVLSLLDGLQSPTMGLLFSV
>TRINITY_DN20776_c0_g7_i1.p2 type:internal len:131 gc:universal TRINITY_DN20776_c0_g7_i1:392-3(-)
TEKRRPIVGDCRPSSRDSTNRNKNIFLEWFKQHDVHKESGRPNVTQTPASRTGTGMVPQEKRHDLGARSKQTHSSNEEFVAVWKKDKWIRVNRYPCHTVNSVSLPNQTKEVQHSNASAKPPSLFSSAAIQ
>TRINITY_DN20776_c0_g7_i1.p3 type:complete len:57 gc:universal TRINITY_DN20776_c0_g7_i1:295-125(-)
MMSIRKVEDQMLHRHQLQGLEQEWSHKKRGMIWEQEASRHIVVTKNLLLSGKRISG*
>TRINITY_DN20714_c0_g1_i1.p1 type:5prime_partial len:75 gc:universal TRINITY_DN20714_c0_g1_i1:1-225(+)
YTHTHTQTQTHYPHYSFFSVALNLEQPTGTGLTVITWSMIYESKYVMLILKHLPHTVIHMYIDLSMLYIFTLEF*
>TRINITY_DN20714_c0_g1_i1.p2 type:5prime_partial len:41 gc:universal TRINITY_DN20714_c0_g1_i1:3-125(+)
HTHTHTNTNTLSSLQLFLSCSEPRTTNRYRFNCDYLVYDL*
>TRINITY_DN20772_c0_g1_i1.p1 type:5prime_partial len:52 gc:universal TRINITY_DN20772_c0_g1_i1:2-157(+)
FSFMLSFLSTWIELPAVICVNMDSVTYCHPYPPRFTNLHLYMLTSNLHCVI*
>TRINITY_DN20772_c0_g1_i1.p2 type:5prime_partial len:43 gc:universal TRINITY_DN20772_c0_g1_i1:3-131(+)
SVSCCHFYQHGLSYLLSFVSTWIQLPTVIHIHLDSLTCTYIC*
>TRINITY_DN20772_c0_g2_i1.p1 type:complete len:65 gc:universal TRINITY_DN20772_c0_g2_i1:654-460(-)
MRFFQKKGHIKTCKNLGGQVSKQNKISIFLSCVFVPVFVYCVLCQFKCFDYIMKYIFFSPRAYK*
>TRINITY_DN20772_c0_g2_i1.p2 type:complete len:44 gc:universal TRINITY_DN20772_c0_g2_i1:430-299(-)
MFNLAEPSYNSHPRPHGFSQVHSNANPQRSIQFINNSCPCEFH*
>TRINITY_DN20772_c0_g2_i1.p3 type:5prime_partial len:40 gc:universal TRINITY_DN20772_c0_g2_i1:809-690(-)
DAIQPIALKTDEQGKQPIFFLIKFGVRFTKYQGCCQQKL*
>TRINITY_DN20786_c0_g1_i1.p1 type:5prime_partial len:42 gc:universal TRINITY_DN20786_c0_g1_i1:214-89(-)
EGSSRDVRGRVLHPQIFQFSSLPFPNNLKLSQHPVLISMVQ*
>TRINITY_DN20786_c0_g2_i1.p1 type:3prime_partial len:315 gc:universal TRINITY_DN20786_c0_g2_i1:942-1(-)
MAAPSLEIQLRNAQSAILFMQREHSLVLKGLHEEIASLQQKCSDLQFSLSMQTVTLQEEEKFKQQILELQTHLTEKTKECELLEKQLTEKDKMIEELQEKLKWRELELQNEISSKNTKITKLKQDLVEKASMISQLQNKLQQTKVSSAAQKIQRVSQRAKSPSVTSNVSLDSLNENLQSTQQPLTEISSLHKAESNVSNTQNGQSSKSDSTWQSRLLSKRRQRGDSDYSENHVIQEANGVSFHQYPSKPSLVSTVRKNGPMSLPLSGKSSRNSRVKKMSSHTDVLLPANYKAAVATLPPIKNFNQSIHSQRPLV
>TRINITY_DN20786_c0_g2_i1.p2 type:complete len:61 gc:universal TRINITY_DN20786_c0_g2_i1:548-730(+)
MLAFSTRSCFNFVIFVFLELISFCSSSSLHLSFSCSSSIILSFSVSCFSSSSHSFVFSVR*
>TRINITY_DN20786_c0_g2_i1.p3 type:complete len:60 gc:universal TRINITY_DN20786_c0_g2_i1:422-243(-)
MKIYRAPSNPLLKFHHCIKQKAMCQTLKMDNHPNRIVRGNPDSCRNDVSVVIQTILKIM*
>TRINITY_DN20786_c0_g2_i1.p4 type:complete len:58 gc:universal TRINITY_DN20786_c0_g2_i1:893-1066(+)
MALWAFRSWISRLGAAILHQIPWNVKIRLGMSRRCLGGKTVGRILERFLCLTNNLER*
>TRINITY_DN20786_c0_g2_i1.p5 type:5prime_partial len:47 gc:universal TRINITY_DN20786_c0_g2_i1:1089-949(-)
TTSESSILHLSKLFVKQRNLSRILPTVFPPKHLLDIPNLILTFHGI*
>TRINITY_DN20786_c0_g2_i1.p6 type:5prime_partial len:41 gc:universal TRINITY_DN20786_c0_g2_i1:1088-966(-)
QPQKAAFFTFPNYLSNREISQESCPQFSLLNTFLTFPILS*
>TRINITY_DN20736_c0_g1_i1.p1 type:5prime_partial len:51 gc:universal TRINITY_DN20736_c0_g1_i1:167-15(-)
HVQLQFSFKKTKSFCLPSEHSMLCSPQTNTCLSMYVGSYKFECCFSLGPH*
>TRINITY_DN20736_c0_g1_i1.p2 type:5prime_partial len:48 gc:universal TRINITY_DN20736_c0_g1_i1:169-26(-)
FMFSCSSVSRKLSPFVFLQSTPCFVRPKLTPVSACTLAHTNLNAVFL*
>TRINITY_DN20736_c0_g3_i1.p1 type:5prime_partial len:188 gc:universal TRINITY_DN20736_c0_g3_i1:1142-579(-)
RSLRNDLLVAADSVTNAMSSLVRELNSDGSDEAEDTSHLTKPLSESREFETDGNESAAESMDGNALWREEMQQRLEQESQFLAEIRARNLGNGEFVDDVQGDMYLEEEQEYPQDEVPVDEGSYLQGKEEDAELYDNDPHTLPRHHSGLPTDDESYARTDDDESHIKTDDDEGGGTDWEETMKRWVNR*
>TRINITY_DN20736_c0_g3_i1.p2 type:complete len:63 gc:universal TRINITY_DN20736_c0_g3_i1:787-599(-)
MRGAICRGRRKMQSCMIMTLIHYQDTTVVFQQMTRATHAQTMTSPTSRLTTMREGGQTGRKP*
>TRINITY_DN20736_c0_g3_i1.p3 type:complete len:50 gc:universal TRINITY_DN20736_c0_g3_i1:726-875(+)
MRVIIIQLCIFLLPLQIAPLIYRYFVLWILLLFLQVHITLDIINKLSIA*
>TRINITY_DN20736_c0_g4_i1.p1 type:internal len:70 gc:universal TRINITY_DN20736_c0_g4_i1:209-3(-)
EGLMKLLKNHQASPRSTPNSSPRSTQSPPFSSSYVPSSRSAPATPGSHSQADSLLGVGGVVKVAFGNSG
>TRINITY_DN20736_c0_g4_i1.p2 type:5prime_partial len:60 gc:universal TRINITY_DN20736_c0_g4_i1:1-180(+)
RPEFPNATLTTPPTPSRESAWEWEPGVAGAEREEGTYEDENGGDCVERGDEFGVDLGDA*
>TRINITY_DN20709_c0_g1_i1.p1 type:internal len:47 gc:universal TRINITY_DN20709_c0_g1_i1:138-1(-)
GCFMKPLVTMPCPKAERFSGTSISRKDERPSKTMSILDNHQRAQHQ
>TRINITY_DN20709_c0_g1_i1.p2 type:internal len:46 gc:universal TRINITY_DN20709_c0_g1_i1:136-2(-)
LLHEAFGDNAMSQSRTFFWYKHFKEGRTSVEDDEHSGQPSTSTTP
>TRINITY_DN20709_c0_g1_i1.p3 type:5prime_partial len:43 gc:universal TRINITY_DN20709_c0_g1_i1:3-131(+)
GVVLVDGCPECSSSSTDVRPSLKCLYQKNVLLWDMALSPKAS*
>TRINITY_DN20715_c0_g2_i1.p1 type:5prime_partial len:46 gc:universal TRINITY_DN20715_c0_g2_i1:1-138(+)
FFFTYSCNYVCSCLKCYTVRVYPLFHNFSKIRCQVYLEVGELLTV*
>TRINITY_DN20762_c0_g1_i1.p1 type:complete len:56 gc:universal TRINITY_DN20762_c0_g1_i1:141-308(+)
MVIPFLVGCSFILFAFHSCLFDQLAIAAMCNNHLQHFNLILYIYLPIYRLHLSQC*
>TRINITY_DN20762_c0_g1_i1.p2 type:complete len:47 gc:universal TRINITY_DN20762_c0_g1_i1:191-51(-)
MESKEYETATYKKWYNHIKVITKWNLYVKVPKITNSGMSCHSEIVS*
>TRINITY_DN20762_c0_g1_i1.p3 type:5prime_partial len:46 gc:universal TRINITY_DN20762_c0_g1_i1:726-589(-)
KEVHTQNWWRHRRVNDILTLLCKIDRYRVHESCKKKTYAAFNIFN*
>TRINITY_DN20762_c0_g1_i1.p4 type:3prime_partial len:41 gc:universal TRINITY_DN20762_c0_g1_i1:606-725(+)
MLHTSFFYMTHAPYIYLFYIIMLIYHLPFYGATNFAYVLP
>TRINITY_DN20754_c0_g2_i1.p1 type:3prime_partial len:45 gc:universal TRINITY_DN20754_c0_g2_i1:29-160(+)
MDCFQLEISGEAQFLNQTEFNSLVRDLRLPRDCLGTLGSRLHDK
>TRINITY_DN20732_c0_g2_i1.p1 type:complete len:58 gc:universal TRINITY_DN20732_c0_g2_i1:163-336(+)
MYTTAFNSVMLLTSIMFFFQIYLYTVRKHDPQENFSVLSLGVMSCNGPINFLDLKCH*
>TRINITY_DN20732_c0_g2_i1.p2 type:complete len:43 gc:universal TRINITY_DN20732_c0_g2_i1:178-50(-)
MLLCTFCLQYWLRADLRDLVITSQCYFELKFRSLHYITSCNG*
>TRINITY_DN20732_c0_g3_i1.p1 type:internal len:67 gc:universal TRINITY_DN20732_c0_g3_i1:2-199(+)
IPTQLHRYNSQAGHHSLFVEMYRYLWCTPLLVKINMSAEVLTLRKTCHETIPFFAAISQLLHCLIL
>TRINITY_DN20732_c0_g3_i1.p2 type:3prime_partial len:53 gc:universal TRINITY_DN20732_c0_g3_i1:158-3(-)
MEWFHGMFCVKLVLQLTYLFSLIMEYTTNTCTFQQTVNDVLPASCTCAVVLG
>TRINITY_DN20732_c0_g3_i1.p3 type:5prime_partial len:52 gc:universal TRINITY_DN20732_c0_g3_i1:198-43(-)
NMRQCSSWLMAAKNGMVSWHVLRKVSTSADIFIFTNNGVHHKYLYISTNSE*
>TRINITY_DN20732_c0_g4_i1.p1 type:3prime_partial len:44 gc:universal TRINITY_DN20732_c0_g4_i1:39-167(+)
MLLLSIYMYDASMVASLCPLQCNVATLRHSLMFTNSNTSGHPN
>TRINITY_DN20773_c0_g2_i1.p1 type:internal len:71 gc:universal TRINITY_DN20773_c0_g2_i1:1-210(+)
LQRRLNCRREHCPEEPVCSRRQPDSSISPTTSNQITCDRYRCPSGEECEMQPVPSCRRGSCLEPVCRPAA
>TRINITY_DN20773_c0_g3_i1.p1 type:internal len:70 gc:universal TRINITY_DN20773_c0_g3_i1:3-209(+)
RPAAPTCLDHYCPSGEECYLKEVFCVRTPCYPQPSCRYPIGGGRGNRSLDGTQTPNRNPCDGYRCNRNE
>TRINITY_DN20773_c0_g3_i1.p2 type:complete len:44 gc:universal TRINITY_DN20773_c0_g3_i1:53-184(+)
MLLERSLLCSYPLLPTTLLQISYWWGKRQQILRWYPDAESQSL*
>TRINITY_DN20727_c0_g1_i1.p1 type:internal len:68 gc:universal TRINITY_DN20727_c0_g1_i1:3-203(+)
PYLLKNIAIMLFPVDGTTTSTLFGGGDESAPKLCLNISLLGHSAMFLFHHLLWHFQKFCYPFRHFLY
>TRINITY_DN20720_c0_g1_i1.p1 type:internal len:63 gc:universal TRINITY_DN20720_c0_g1_i1:2-187(+)
WSLKNRNFTLVCVFQLQMVLESQELELYTCLFVSTIDGAGVSRTGTLHLFVCFNYRWCWSLK
>TRINITY_DN20701_c0_g1_i2.p1 type:internal len:80 gc:universal TRINITY_DN20701_c0_g1_i2:1-237(+)
CFVCMCVFCVHVCVLCACVCFVLVYALCVCVNSTFFLNFLQISEILTQKTKIRDSSKAVLDYHYKPLLELQQQFSAAFL
>TRINITY_DN20701_c0_g1_i2.p2 type:5prime_partial len:43 gc:universal TRINITY_DN20701_c0_g1_i2:3-131(+)
FCVHVCVLCACVCSVCMCVFCACVCIMCLCQFHIFFKLLTNF*
>TRINITY_DN20723_c0_g2_i1.p1 type:internal len:97 gc:universal TRINITY_DN20723_c0_g2_i1:2-289(+)
WNCRVLCSMLDILQVLSSSLQLDPNKENPCIPVPNTPYKIVLMDTLEFRDNIVRDFADRCKGVMQEAVKWAPHATRSHLQEYLNKAQISGLWQHTG
>TRINITY_DN20723_c0_g2_i1.p2 type:5prime_partial len:75 gc:universal TRINITY_DN20723_c0_g2_i1:289-65(-)
ASVLPQAGDLGLVQILLEVRPGGMRGPLHCLLHNTLTTVCKVSYYVISELQCIHKDNLVGGVWDWNAGVLLVWV*
>TRINITY_DN20723_c0_g2_i1.p3 type:5prime_partial len:51 gc:universal TRINITY_DN20723_c0_g2_i1:1-153(+)
VELPCALFHAGHSAGPLFLTATRPKQGEPLHSSPKHPLQDCPYGYTGVPR*
>TRINITY_DN20739_c0_g1_i1.p1 type:complete len:52 gc:universal TRINITY_DN20739_c0_g1_i1:365-210(-)
MTYLHNGKLRHCYFATSVLKLIGAHEQSRCKVIGVQWFKRFLHKSYFTHLN*
>TRINITY_DN20739_c0_g1_i1.p2 type:complete len:45 gc:universal TRINITY_DN20739_c0_g1_i1:589-455(-)
MCLISLLINNGILPQLIKRTDIILDTKKKKDFLILCRMQQQKSK*
>TRINITY_DN20739_c0_g2_i1.p1 type:5prime_partial len:42 gc:universal TRINITY_DN20739_c0_g2_i1:3-128(+)
IVYNFGWELLKTKLIMSICTPPPHIFPECVRTEFFSFSITP*
>TRINITY_DN20739_c1_g1_i1.p1 type:internal len:49 gc:universal TRINITY_DN20739_c1_g1_i1:145-2(-)
LRGCMVKYVLPTFSHISKVSNRHCSVGSVLQNQANVAENVYSCDNRQK
>TRINITY_DN20739_c1_g1_i1.p2 type:3prime_partial len:42 gc:universal TRINITY_DN20739_c1_g1_i1:123-1(-)
MCCPHLVTFQKFPIGIAVLVPFYRIRQMWLKMCTVVTTDRS
>TRINITY_DN20739_c1_g3_i2.p1 type:5prime_partial len:54 gc:universal TRINITY_DN20739_c1_g3_i2:316-155(-)
TVLFSLSALLSGTHPQCYKMYASICNVNKVVFTCLFSSNNYKKQIVRSDVQRK*
>TRINITY_DN20739_c1_g3_i2.p2 type:5prime_partial len:48 gc:universal TRINITY_DN20739_c1_g3_i2:3-146(+)
QLMNATLGNILKIRGLQCNFKSHSIIHSRINTHTIHNSCLFCEVQFS*
>TRINITY_DN20739_c1_g4_i1.p1 type:internal len:282 gc:universal TRINITY_DN20739_c1_g4_i1:2-844(+)
PLQHRFGDQEILPFSKFLTDSLGRRHTYLRISLTERCNLRCQYCMPAEGVKLSPREHLLTSREIIHLAHLFVREGVNKIRLTGGEPMVRQDLEEIIGELNNIEGMHTIAMTTNGLLLTKRLPKLRDAGLNLLNISLDTLVPAKFEFITRRKGWERVMEGINLALQMGFDPVKINCVVMRGVNEEEICNFVQLTEQKNIDIRFIEYMPFDGNKWNDKKMVSFKEMLHTVKTKWPNLTKVGDHPNDTSKAYKIPGAVGQIGFITSMSEHFCGSCNRLRITADG
>TRINITY_DN20739_c1_g4_i1.p2 type:complete len:165 gc:universal TRINITY_DN20739_c1_g4_i1:618-124(-)
MYSMNLISMFFCSVSWTKLQISSSFTPLITTQFILTGSNPICSAKFIPSITLSQPFLRVMNSNLAGTSVSRLMFRRFRPASLNFGSRFVNKRPLVVIAMVCMPSILFNSPIISSRSCLTMGSPPVSRILFTPSLTNKCAKWMISLLVKRCSLGDSLTPSAGMQY*
>TRINITY_DN20739_c1_g5_i1.p1 type:internal len:53 gc:universal TRINITY_DN20739_c1_g5_i1:3-158(+)
LFQKNILQICGCVTEAKMNAMLTKVGLLPFKVKLLIYEKTNTEKNRNVMCTL
>TRINITY_DN20739_c1_g6_i1.p1 type:internal len:41 gc:universal TRINITY_DN20739_c1_g6_i1:3-122(+)
PYIFNVIQEKFYRDILTLKSMLYKNACITVDNSVLYRQSF
>TRINITY_DN20739_c1_g7_i1.p1 type:complete len:54 gc:universal TRINITY_DN20739_c1_g7_i1:185-24(-)
MELNCYMISSLNEGSQYCILTKISFYKIHPSKIMVHLIYHQIWHHIKIVTSLC*
>TRINITY_DN20739_c1_g7_i1.p2 type:5prime_partial len:47 gc:universal TRINITY_DN20739_c1_g7_i1:3-143(+)
KNIWYHPLTEACNYLYVMPYLVVYKMHHDFRRMYFIERYFCEYTIL*
>TRINITY_DN20708_c0_g1_i1.p1 type:5prime_partial len:51 gc:universal TRINITY_DN20708_c0_g1_i1:3-155(+)
LFFFLSFFFVFFSFSFFFLFSPLSSHLEVVKNTNMVLSILCHQVNVYISL*
>TRINITY_DN20708_c0_g1_i1.p2 type:complete len:49 gc:universal TRINITY_DN20708_c0_g1_i1:355-209(-)
MITTKDTMCKTHIIFNSSAIIVLLNTTKEKDVCCPYIILPFNSPVGLQ*
>TRINITY_DN20708_c0_g1_i1.p3 type:complete len:41 gc:universal TRINITY_DN20708_c0_g1_i1:246-368(+)
MYGQQTSFSFVVFNKTIMAELLNIMWVLHIVSFVVIIYKI*
>TRINITY_DN20770_c0_g1_i1.p1 type:3prime_partial len:96 gc:universal TRINITY_DN20770_c0_g1_i1:287-3(-)
MYWLFESLALCCLTVVVGFLTFVYRYLTWNFGFWESRGVPTPKRKPVPGYGHVQLGVFSQLGFLEGERNLYNEFSGQRFGGYYEFRKPAILLRDP
>TRINITY_DN20750_c0_g1_i1.p1 type:5prime_partial len:97 gc:universal TRINITY_DN20750_c0_g1_i1:298-8(-)
KKKRKEDGKGPDLALEYVSIYTTKVIKQMYVLSSFGILEGMCTHLGVSFLQSHGTFLLGNYVLVTFWLDVCIFFTWCFSVLEKSQKNKINYKHLTI*
>TRINITY_DN20750_c0_g2_i1.p1 type:5prime_partial len:63 gc:universal TRINITY_DN20750_c0_g2_i1:1-189(+)
RTRIFYIFFRLSRQPVFTASLSFFLLPSLLILRKLLKAQARFHLHFISSGVCVSILIFHSYI*
>TRINITY_DN20750_c0_g2_i1.p2 type:complete len:42 gc:universal TRINITY_DN20750_c0_g2_i1:140-15(-)
MKWRWNRACAFNSFLRMRRDGRRKKEREAVKTGCLLNLKKM*
>TRINITY_DN20705_c0_g1_i1.p1 type:internal len:104 gc:universal TRINITY_DN20705_c0_g1_i1:1-309(+)
LGRRTVLNASQFAHCVRIIFGGHVGPNRKQLAGGIVEFHYEGIKVRLKPLPVTGIVKPQVNLPLPPVQVQNPLIHSPSPQLFPSNQQIIENSPTSPILKAQLS
>TRINITY_DN20705_c0_g1_i1.p2 type:5prime_partial len:64 gc:universal TRINITY_DN20705_c0_g1_i1:308-117(-)
LSWAFRIGEVGEFSIICWFEGNSWGEGEWIRGFCTCTGGKGRFTCGLTIPVTGRGLSRTLIPS*
>TRINITY_DN20705_c0_g1_i1.p3 type:5prime_partial len:40 gc:universal TRINITY_DN20705_c0_g1_i1:3-122(+)
GPENSSQCLTVRTLCQNHIWRPRGTKSQAASWWNSRVSL*
>TRINITY_DN20705_c0_g1_i2.p1 type:internal len:87 gc:universal TRINITY_DN20705_c0_g1_i2:1-258(+)
LGRRTVLNASQFAHCVRIIFGGHVGPNRKQLAGGIVEFHYEGIKVLAHPHLSQALLGSTQGPHQPLRTPQHVTAGTTGTTRTTASS
>TRINITY_DN20705_c0_g1_i2.p2 type:5prime_partial len:41 gc:universal TRINITY_DN20705_c0_g1_i2:258-136(-)
TAGSSTSGASSASSNMLWCTQRLVRPLSAAQQSLGKVWVG*
>TRINITY_DN20705_c0_g1_i2.p3 type:5prime_partial len:40 gc:universal TRINITY_DN20705_c0_g1_i2:3-122(+)
GPENSSQCLTVRTLCQNHIWRPRGTKSQAASWWNSRVSL*
>TRINITY_DN20777_c0_g1_i1.p1 type:complete len:42 gc:universal TRINITY_DN20777_c0_g1_i1:29-154(+)
MTFIKTSSVQIGYKSSHRYIKHPTAMMKRNIYTQTQSHCSL*
>TRINITY_DN20777_c0_g2_i1.p1 type:5prime_partial len:118 gc:universal TRINITY_DN20777_c0_g2_i1:747-394(-)
CYNYIQSEFQRSVGVGRNPTGGNLHFHNSQITKKVQRKTSLEFFLSYKSVTLFQGVQHLCVSRYNAYSDTTPLSTTDYAWLCLVHYHLVMTLSGVKLRSAESFISDIQWVNQASANP*
>TRINITY_DN20777_c0_g2_i1.p2 type:complete len:87 gc:universal TRINITY_DN20777_c0_g2_i1:175-435(+)
MCAYSVCVSISDNLCCYCSVKILPHILTGVSCLFLESAGWINYSILSTMGLCQSAIIAFCKGELQLSTRITVILWICRGLVDPLNV*
>TRINITY_DN20777_c0_g2_i1.p3 type:complete len:72 gc:universal TRINITY_DN20777_c0_g2_i1:158-373(+)
MLHLRQCVHIVCVFQYQIICAATVQSRFCHIYSLVFLVCFWNQLVGLIILYLVQWVSVRVLSLPSVKENFS*
>TRINITY_DN20777_c0_g2_i1.p4 type:5prime_partial len:63 gc:universal TRINITY_DN20777_c0_g2_i1:748-560(-)
LLQLYTVRVSKISRSREKPNWWKSSFSQFTNHKKSSKENFLGILPELQKCHIVSRGSTPVCV*
>TRINITY_DN20769_c0_g1_i1.p1 type:internal len:80 gc:universal TRINITY_DN20769_c0_g1_i1:2-238(+)
SNEPFNMPSRRSLLSGNPGIHVTYNINNGVQIVRRPVDPPPYCEVVSAPPREGPPPPYASHESLTPHASDSTEDLATDP
>TRINITY_DN20769_c0_g1_i1.p2 type:3prime_partial len:52 gc:universal TRINITY_DN20769_c0_g1_i1:84-236(+)
MGCRLCGGLSIPLRTVKWCQLLLGKDHLLHMPLMKVSRHMPRIAQKTWQQI
>TRINITY_DN20769_c0_g1_i1.p3 type:5prime_partial len:44 gc:universal TRINITY_DN20769_c0_g1_i1:1-132(+)
LQRTFQHAKSTLIVVRQSWHTCNIQYQQWGADCAEACRSPSVL*
>TRINITY_DN20769_c0_g3_i1.p1 type:internal len:109 gc:universal TRINITY_DN20769_c0_g3_i1:3-326(+)
RCISGNLCCGRNFNPHCNATNILSCCSKLVNYNMERDPSLRTQHYSEMGLLQSTVYTVVGCAVAFIVIVIVMVIAVCRVHIKRSVISRCPRIRNHHLLPFSDLDLYLN
>TRINITY_DN20769_c0_g3_i1.p2 type:complete len:90 gc:universal TRINITY_DN20769_c0_g3_i1:290-21(-)
MVISYTWAPGYNRTLYVDTTDSYHHDNYYNYECHSTTYNCVNCGLQKSHFTVVLCTQAWVTFHVIVYQLGAARQYISGIAVRVEVSPTA*
>TRINITY_DN20769_c0_g3_i1.p3 type:complete len:45 gc:universal TRINITY_DN20769_c0_g3_i1:195-61(-)
MPQHNLQLCKLWIAEVPFHCSAVYAGLGHVPCYSLPTWSSTTIY*
>TRINITY_DN20734_c0_g3_i1.p1 type:complete len:78 gc:universal TRINITY_DN20734_c0_g3_i1:179-412(+)
MLVQSHMAAMTLYKPNCNFGNFYFSYTEAVKTRSDHILIICHETRIFLSLSAITVLAFSLICSYNIFTCIIITFQLL*
>TRINITY_DN20734_c0_g4_i1.p1 type:3prime_partial len:61 gc:universal TRINITY_DN20734_c0_g4_i1:429-608(+)
MYPMATYFYHITMTSFRVIMHCFTWLISLTTSFLSKELLSDHLIYICIFKKIYFFKVSKN
>TRINITY_DN20734_c0_g4_i1.p2 type:complete len:45 gc:universal TRINITY_DN20734_c0_g4_i1:244-110(-)
MKKNQRTFSNHLSNFNFLTPLYLLIKLRVHNMLFSQKIPHAAVS*
>TRINITY_DN20734_c0_g4_i1.p3 type:complete len:43 gc:universal TRINITY_DN20734_c0_g4_i1:212-340(+)
MIGEGSLVLFHCFPRKIDFCFMSLNKPILNVSFQLQSIQGDL*
>TRINITY_DN20734_c0_g8_i1.p1 type:5prime_partial len:46 gc:universal TRINITY_DN20734_c0_g8_i1:271-134(-)
KFSVDAGNSVFSSITKGSLSRLISVLCIELLKKNLIFGNVLFFPS*
>TRINITY_DN20734_c0_g9_i1.p1 type:5prime_partial len:62 gc:universal TRINITY_DN20734_c0_g9_i1:2-187(+)
FFFQTHHNHQIIVFLYYELGNKYSISLSIFYVNTHQLVRNGHFQSWPNATRKRIFVTVLAV*
>TRINITY_DN20734_c0_g10_i1.p1 type:complete len:55 gc:universal TRINITY_DN20734_c0_g10_i1:255-419(+)
MKNIAEENKTKQKEIINFHPELTSFILKDRALISLCCPVSVCFGFICFRVHLQL*
>TRINITY_DN20734_c0_g10_i1.p2 type:complete len:53 gc:universal TRINITY_DN20734_c0_g10_i1:311-153(-)
MKVNYFLLLCFIFLCNIFHSVKVDSLEVPYCVTCEPLHNIKERAYRLLNRPL*
>TRINITY_DN20734_c0_g11_i1.p1 type:complete len:40 gc:universal TRINITY_DN20734_c0_g11_i1:251-132(-)
MELTQIYTRKVLYSRECSSPRESKTILREYKVVASSQCF*
>TRINITY_DN20734_c0_g12_i1.p1 type:internal len:65 gc:universal TRINITY_DN20734_c0_g12_i1:192-1(-)
NYTLFPYQGQFFFGFSPTHTHSTSCLYFYLVSSSKICLGQFQLFIYFKMRIKSIIFLASLFVLL
>TRINITY_DN20734_c0_g12_i1.p2 type:5prime_partial len:49 gc:universal TRINITY_DN20734_c0_g12_i1:191-45(-)
ITLYFLIRASFSLVFLPLTPILHLAYIFTWFLLPRYAWASSNSSFILR*
>TRINITY_DN20734_c0_g12_i1.p3 type:5prime_partial len:48 gc:universal TRINITY_DN20734_c0_g12_i1:193-50(-)
KLHFISLSGPVFLWFFSHSHPFYILPIFLLGFFFQDMPGPVPTLHLF*
>TRINITY_DN20787_c0_g1_i1.p1 type:internal len:72 gc:universal TRINITY_DN20787_c0_g1_i1:214-2(-)
GTFVLVHYTNKKLSKHYVAVIESVAEEGDISINCLRMTGKDRKGHLQFHYPTNPDCDVIDKDMIVCSLPVP
>TRINITY_DN20787_c0_g1_i1.p2 type:5prime_partial len:40 gc:universal TRINITY_DN20787_c0_g1_i1:1-120(+)
QELANYTLSYPCQSHHSLDLLGNETVNVPFCLCLSFSDS*
>TRINITY_DN20758_c0_g1_i1.p1 type:3prime_partial len:113 gc:universal TRINITY_DN20758_c0_g1_i1:48-383(+)
MGNGHSCCISETSQTEKLTTDYGSVFSTVGRNEELSFGNDSPLPHISEREVLEGQRIESFSHPLFLVRSNVMLRQSLEQECQKCQSSRNSGNRSSLRKSSTCSTIFLDDSTI
>TRINITY_DN20758_c0_g1_i1.p2 type:5prime_partial len:67 gc:universal TRINITY_DN20758_c0_g1_i1:384-184(-)
ILYCRLERLLSKYYFYEGYFYCHYFGCSDTSDILVLVTAVTSHWTSLKTKDERRTLFSDPPGPPSH*
>TRINITY_DN20758_c0_g2_i1.p1 type:internal len:149 gc:universal TRINITY_DN20758_c0_g2_i1:1-444(+)
QTAACVILTLVYLERLLSYAEIDITPNTWKRITLGATLLATKVWDDQAVWNIDYLQFLKNTTVENMNDLERHFLELLQFNINVPSSEYAEYYYDLRTLAEANDLDLPIEQLSKDRAYKLEAMANIFESNKQPVKQWHKALRRKWASTE
>TRINITY_DN20758_c0_g2_i1.p2 type:complete len:53 gc:universal TRINITY_DN20758_c0_g2_i1:411-253(-)
MPLLDWLFIRLKNVRHSFQLVSPIFTQLFYWKIKIICLCKRPQIIVVFRILT*
>TRINITY_DN20758_c0_g3_i1.p1 type:internal len:102 gc:universal TRINITY_DN20758_c0_g3_i1:3-305(+)
DSTISQPNLKNTIKCVALAIYYDIKNRGSNRELEIFSDQLHPVALRFELKHEKLTGSGEKVHKKGHNHKHRKYGKDNSDSGDQCLSKYEVYKFVETLFYAV
>TRINITY_DN20758_c0_g3_i1.p2 type:5prime_partial len:57 gc:universal TRINITY_DN20758_c0_g3_i1:306-136(-)
VQHKIMFLQIYKPHILINTDHLNHYYLYHTFYACGYDPFCVLSHHYQLTSRASTQT*
>TRINITY_DN20783_c0_g1_i1.p1 type:complete len:52 gc:universal TRINITY_DN20783_c0_g1_i1:207-52(-)
MAFHSLFLDQVGSLKCLEMVAMMKWHISPVKRLCLLVINEFCGCDIDIAGV*
>TRINITY_DN20783_c0_g1_i1.p2 type:5prime_partial len:42 gc:universal TRINITY_DN20783_c0_g1_i1:1-126(+)
AVITVLSKRSQLCPYIYSNTCYIYVTATELIYDQQTKPFNW*
>TRINITY_DN20700_c0_g1_i1.p1 type:internal len:43 gc:universal TRINITY_DN20700_c0_g1_i1:3-128(+)
AVVFPHLPSSVISVYPPLLSSIYKHLYFYFFFFTSSFFLVKK
>TRINITY_DN20700_c0_g1_i1.p2 type:5prime_partial len:41 gc:universal TRINITY_DN20700_c0_g1_i1:1-123(+)
QLLFFRTYLPQLLVCTLHCFQAYINICIFTSFSLPLPFSW*
>TRINITY_DN20700_c0_g2_i1.p1 type:3prime_partial len:258 gc:universal TRINITY_DN20700_c0_g2_i1:39-809(+)
MSKSASVTLSSMRKASGSSEDSVSSSRRSSGENDRPYLGKTGRIPRLSDSTGSTEIESIENNPTDVTQRRPYKIVDRKRSVKKGIMASSLAELMNTGKEKFEFHVKSPVRVVLEEDGTEVDDEDYFKTLDDNTILMILPLNEKWTPFRPPIRISSLDEIDSGLSSTPAYHLQELSKDPGYITLLGLQDLELLGDMSEEEMETIIPNEDHLSTLKEAIERHKIEKREIKDALNLLKLLGKATSISTTSTEDKLSSPRK
>TRINITY_DN20700_c0_g2_i1.p2 type:5prime_partial len:53 gc:universal TRINITY_DN20700_c0_g2_i1:810-652(-)
FFLVKKVCPLLKLLKWMWLSLIVLTNSGHLLFLFFLFCDVLWPLSKCSGGLH*
>TRINITY_DN20788_c0_g1_i1.p1 type:internal len:125 gc:universal TRINITY_DN20788_c0_g1_i1:3-374(+)
TRCSVCDVPRGNIQCLLARKVSKICSQIPCVYANCGCPVKYQSNKEVNRHVQHCTFIPVRCPDISCGKEIPLNTVESHYDKKGKKLCRTSHFVGIYQMNKDKEIKDKSNPQVRWNSGKIIYDEK
>TRINITY_DN20788_c0_g1_i1.p2 type:5prime_partial len:40 gc:universal TRINITY_DN20788_c0_g1_i1:1-120(+)
LHAVLFVMFPGEIYSVSWRVKCLKSVPRFPVFMLIVDVQ*
>TRINITY_DN20788_c0_g2_i1.p1 type:internal len:63 gc:universal TRINITY_DN20788_c0_g2_i1:188-3(-)
KNGNAFSLTSCLGYVCSKGEINNRNHYLLRMFHLQKNPGASSFSVLQWSPSVQKLLPRNYTL
>TRINITY_DN20788_c0_g2_i1.p2 type:5prime_partial len:51 gc:universal TRINITY_DN20788_c0_g2_i1:189-37(-)
EERKCIFFNFMSWLCMLKGRDQQQKSLSITNVPPAEKPRSLQFFSAAMVT*
>TRINITY_DN20788_c0_g2_i1.p3 type:3prime_partial len:50 gc:universal TRINITY_DN20788_c0_g2_i1:148-2(-)
MYAQRERSTTEIIIYYECSTCRKTPEPPVFQCCNGHLVCRNCYQETTRC
>TRINITY_DN20788_c0_g3_i1.p1 type:5prime_partial len:54 gc:universal TRINITY_DN20788_c0_g3_i1:282-121(-)
TFISHNMQCELHFCGIDFNIQDSLQHFTFACFLIYYYRIISFKDTTLLFGVFL*
>TRINITY_DN20788_c0_g3_i1.p2 type:5prime_partial len:52 gc:universal TRINITY_DN20788_c0_g3_i1:3-158(+)
PVHSLEVQDDVITNNGHCLIIPTRIVQPLKKRSITYRISITKIHRRAESCP*
>TRINITY_DN20788_c0_g4_i1.p1 type:internal len:59 gc:universal TRINITY_DN20788_c0_g4_i1:1-174(+)
YDEKSFFDALLGNYSVYGHWYLWVWVADRKQNAENYNFEATVVDGGRHYTYRGPVHSL
>TRINITY_DN20788_c0_g4_i1.p2 type:3prime_partial len:57 gc:universal TRINITY_DN20788_c0_g4_i1:168-1(-)
MDWTSICIMASTIYNCSLKIIIFSILLSVCHPHPQIPMSIHTVIAQQGIEKAFFII
>TRINITY_DN20788_c0_g4_i1.p3 type:complete len:43 gc:universal TRINITY_DN20788_c0_g4_i1:2-130(+)
MMKKAFSMPCWAITVCMDIGICGCGWQTESKMLKIIILRLQL*
>TRINITY_DN20721_c0_g1_i1.p1 type:internal len:51 gc:universal TRINITY_DN20721_c0_g1_i1:150-1(-)
YDTDLYYTPNTSHVAIRYYHVVEGSHTVPEAKESNCTMKQKRMLLPAVPT
>TRINITY_DN20721_c0_g2_i1.p1 type:5prime_partial len:86 gc:universal TRINITY_DN20721_c0_g2_i1:356-99(-)
FMMSASADSLSQVYYSPPPRSHLRVILTSAASIQTTSEHTYYLFPPKVKLENDPYISSRHTNPQNTPKNSTCLCSRHTNSRNTPC*
>TRINITY_DN20721_c0_g2_i1.p2 type:complete len:60 gc:universal TRINITY_DN20721_c0_g2_i1:202-23(-)
MILTSAADILIPRTHLKIVLVSAVGILTLGTHHASFCLVLVSSSFPLPLLRSLCSHNTT*
>TRINITY_DN20721_c0_g2_i1.p3 type:5prime_partial len:47 gc:universal TRINITY_DN20721_c0_g2_i1:357-217(-)
IHDVSFSRLSLTGILLPTSQITPESDSYICSKHTNHLRTHILSLPS*
>TRINITY_DN20721_c0_g2_i1.p4 type:complete len:41 gc:universal TRINITY_DN20721_c0_g2_i1:126-248(+)
MPTAETSTIFRCVLGISMSAADVRIILKFDLRREEIVCVF*
>TRINITY_DN20721_c0_g3_i1.p1 type:5prime_partial len:41 gc:universal TRINITY_DN20721_c0_g3_i1:1-123(+)
CSTSLYHTTLSSVIVQDRWCYCNVTVTHCHCIPLLLSPCF*
>TRINITY_DN20785_c0_g1_i1.p1 type:3prime_partial len:55 gc:universal TRINITY_DN20785_c0_g1_i1:74-235(+)
MTTEIFTEWFLNNFMPEARTHCKSVGLPDDCKIILVLDNCSAHPPAEVLVKDNI
>TRINITY_DN20743_c0_g1_i1.p1 type:internal len:68 gc:universal TRINITY_DN20743_c0_g1_i1:1-201(+)
LMNKYGQEYQCSLPEILPIGEEHKEEPKSSDSPMDITEILKPMETAPCLLKTKDWWTYEFCYGKVIK
>TRINITY_DN20743_c0_g2_i1.p1 type:internal len:41 gc:universal TRINITY_DN20743_c0_g2_i1:120-1(-)
AFLNVEELKSVNYAIDIIDKPVMSGQIVAGPIVHLMNKYG
>TRINITY_DN42042_c0_g1_i1.p1 type:internal len:50 gc:universal TRINITY_DN42042_c0_g1_i1:148-2(-)
FIQDSREKSHESKSKNKGRRINSLQTLISTGTPWPHGVLAVCIPSQQVW
>TRINITY_DN42042_c0_g1_i1.p2 type:5prime_partial len:40 gc:universal TRINITY_DN42042_c0_g1_i1:3-122(+)
HTCWLGMHTASTPCGHGVPVLIKVCKLFILLPLFLLLLS*
>TRINITY_DN42098_c0_g1_i1.p1 type:complete len:82 gc:universal TRINITY_DN42098_c0_g1_i1:235-480(+)
MVLLFIPNSEASTRKQIVQEVHYYECFHEQDVMSYQKNQSDWLCFFTKDHLTDVYIVHFAYPSFHYSRTRTGRSCCIYRVL*
>TRINITY_DN42098_c0_g1_i1.p2 type:complete len:56 gc:universal TRINITY_DN42098_c0_g1_i1:90-257(+)
MELKKMLCGLVSNPPFCKCCLKPPTRLRSLHGKIFHVAGTGQHAMLKLNGVIVYP*
>TRINITY_DN42098_c0_g1_i1.p3 type:complete len:56 gc:universal TRINITY_DN42098_c0_g1_i1:408-241(-)
MNNVYISQMIFCKEAKPITLIFLVRHHILLMKTFIIVHFLYYLLSCGGFTVRDKQ*
>TRINITY_DN42098_c0_g1_i1.p4 type:5prime_partial len:55 gc:universal TRINITY_DN42098_c0_g1_i1:734-570(-)
YFYTFLLFFCISCVLYCQTSTIIFAFIFLYNKVRPYTLKRPPRKHLFKTFHTFL*
>TRINITY_DN42016_c0_g1_i1.p1 type:internal len:45 gc:universal TRINITY_DN42016_c0_g1_i1:132-1(-)
AVQRKFRQVFNRDPPTPKSIKKWHWTFLSTGIVLQKHGGSRKVS
>TRINITY_DN42016_c0_g1_i1.p2 type:internal len:44 gc:universal TRINITY_DN42016_c0_g1_i1:2-130(+)
DTLRLPPCFCNTIPVDKNVQCHFFMLLGVGGSRLNTCLNFRCT
>TRINITY_DN42065_c0_g1_i1.p1 type:internal len:46 gc:universal TRINITY_DN42065_c0_g1_i1:2-136(+)
SSLSRRLRMRFLAEVAVAAIVSLYIVYCNSDQHNYTCKSEYSQKA
>TRINITY_DN42066_c0_g1_i1.p1 type:5prime_partial len:45 gc:universal TRINITY_DN42066_c0_g1_i1:154-20(-)
VEKYTSRNPRLGLIHGFFVHQYCIIMSVVMNCNLLSGKVLELLC*
>TRINITY_DN42097_c0_g1_i1.p1 type:internal len:64 gc:universal TRINITY_DN42097_c0_g1_i1:189-1(-)
NSNKKSQKKNRQRVENSLKEPELKYPQPGNDQHLCEMRQIFKTSNGQSTRSKTQQRPQKWSIS
>TRINITY_DN42026_c0_g1_i1.p1 type:5prime_partial len:49 gc:universal TRINITY_DN42026_c0_g1_i1:1-147(+)
LMCNLINFSYAKATTINQQSEVLSKGLTFCPTPTHEQETLSPDLDQFE*
>TRINITY_DN42012_c0_g1_i1.p1 type:5prime_partial len:60 gc:universal TRINITY_DN42012_c0_g1_i1:214-35(-)
TLSFSFLFFTVLLHFFPKIFVLDIAELKKQGNDQKINCNNHDKDMLTVSRSFSETTKSL*
>TRINITY_DN42012_c0_g1_i1.p2 type:5prime_partial len:45 gc:universal TRINITY_DN42012_c0_g1_i1:2-136(+)
TSTCRNSDLADLKALCGFRKASTYCKHIFVMIITINLLVIALFL*
>TRINITY_DN42028_c0_g1_i1.p1 type:internal len:49 gc:universal TRINITY_DN42028_c0_g1_i1:146-3(-)
IFVKKFNLLLVFPTKNLISLPVSFPFLATFHRLSVRSFSPMPVISDLC
>TRINITY_DN42028_c0_g1_i1.p2 type:5prime_partial len:43 gc:universal TRINITY_DN42028_c0_g1_i1:2-130(+)
YIDQRLQALERRILQKVDERLQEMEKRQAEKLNSLLGTLKGD*
>TRINITY_DN42062_c0_g1_i1.p1 type:internal len:71 gc:universal TRINITY_DN42062_c0_g1_i1:2-211(+)
GYHHNWDTKIYSEASQDPFPNDLNAISKHVATVLGFKNFEAEAAIVNYYKMDSTLSGHTDYSEPNHKAPL
>TRINITY_DN42062_c0_g1_i1.p2 type:complete len:42 gc:universal TRINITY_DN42062_c0_g1_i1:135-10(-)
MAASASKFLNPKTVATCFDMALRSFGNGSCDASEYIFVSQL*
>TRINITY_DN42086_c0_g1_i1.p1 type:5prime_partial len:47 gc:universal TRINITY_DN42086_c0_g1_i1:2-142(+)
EAKLLPGEHSHGGQQLGRYRLRLMAENTSQIEAVKYPNSGVLLVST*
>TRINITY_DN42082_c0_g1_i1.p1 type:5prime_partial len:40 gc:universal TRINITY_DN42082_c0_g1_i1:132-13(-)
CIHFLQVFFTFYIICLNIFPQTLHGHLKLYAAFYIFHCI*
>TRINITY_DN42063_c0_g1_i1.p1 type:complete len:57 gc:universal TRINITY_DN42063_c0_g1_i1:48-218(+)
MHIISITYYIHKLISKMHCRKLEAYAAILYCILQSKLNMKYELLFALWRYWQYLKN*
>TRINITY_DN42063_c0_g1_i1.p2 type:5prime_partial len:53 gc:universal TRINITY_DN42063_c0_g1_i1:442-284(-)
VMMTVYMQRVEVRSGFTAVLKLCSFKVLLVMPVWLLFLMGDAIFHLFDGLMW*
>TRINITY_DN42063_c0_g1_i1.p3 type:3prime_partial len:46 gc:universal TRINITY_DN42063_c0_g1_i1:308-442(+)
MKDGISHKKEQPYRHYQEHLKAAQLQHSSETTTYLNPLHINSHHN
>TRINITY_DN42027_c0_g1_i1.p1 type:internal len:52 gc:universal TRINITY_DN42027_c0_g1_i1:154-2(-)
GSFAVLAVDVSCTDGLEESTFVFFCVANFVLGSLAVLAVGVTSTDGLVKSR
>TRINITY_DN42027_c0_g1_i1.p2 type:internal len:51 gc:universal TRINITY_DN42027_c0_g1_i1:3-152(+)
LLFTKPSVDVTPTASTANEPRTKLATQKKTNVLSSKPSVHETSTASTANE
>TRINITY_DN42034_c0_g1_i1.p1 type:5prime_partial len:41 gc:universal TRINITY_DN42034_c0_g1_i1:1-123(+)
QKNTQCRRKLAFIRKQLSYTIGTILHVINESWLHMHLASH*
>TRINITY_DN42079_c0_g1_i1.p1 type:internal len:42 gc:universal TRINITY_DN42079_c0_g1_i1:1-123(+)
LYHFSSYPSMPAVFPFMSFVIAFLTCSLLTISDSTASLLVN
>TRINITY_DN42070_c0_g1_i1.p1 type:5prime_partial len:54 gc:universal TRINITY_DN42070_c0_g1_i1:2-163(+)
LHVNSCYIFTLFSLFFLVQPKQTSLVQNLLLNDNQLLCHMLELCQVCTFCRQN*
>TRINITY_DN42070_c0_g1_i1.p2 type:complete len:49 gc:universal TRINITY_DN42070_c0_g1_i1:96-242(+)
MITNCSVTCWNFAKCAHSADRTDTQSQSDRTLDLRQLSHNGYPDYYFS*
>TRINITY_DN42070_c0_g1_i1.p3 type:complete len:40 gc:universal TRINITY_DN42070_c0_g1_i1:146-27(-)
MCTLGKVPTCDRAVGYHLVTSFALVKFVLVVQEKIERIE*
>TRINITY_DN42070_c0_g1_i1.p4 type:3prime_partial len:40 gc:universal TRINITY_DN42070_c0_g1_i1:336-452(+)
MFYMKTAGLCERNTSTKCRNHLRWHQLRLRVNICSCHSD
>TRINITY_DN42025_c0_g1_i1.p1 type:complete len:44 gc:universal TRINITY_DN42025_c0_g1_i1:20-151(+)
MLVVQNIRTIFQISLSRYFHEDILVNCLCMIMTTLEYKKYKRN*
>TRINITY_DN42006_c0_g1_i1.p1 type:internal len:45 gc:universal TRINITY_DN42006_c0_g1_i1:2-133(+)
LRIHTRNSIPTKDVQSRRTVQYNSHSCYDKSSTNSTISTCICLH
>TRINITY_DN42006_c0_g1_i1.p2 type:internal len:44 gc:universal TRINITY_DN42006_c0_g1_i1:3-131(+)
SGFIPEIAFQPRTFNPGELYNITLTVVMTKAPQILQSAHAYVY
>TRINITY_DN42059_c0_g1_i1.p1 type:5prime_partial len:43 gc:universal TRINITY_DN42059_c0_g1_i1:217-89(-)
PSMTIIIFLLLLSFNLANQSFIQFSFSSNDLSTSAYFSFFSL*
>TRINITY_DN42007_c0_g1_i1.p1 type:5prime_partial len:50 gc:universal TRINITY_DN42007_c0_g1_i1:182-33(-)
KSKEFTQCMIGNPDQVEIVLTLRLSNCHLYSRCGSPPDTSPGCSNSVGD*
>TRINITY_DN42051_c0_g1_i1.p1 type:internal len:49 gc:universal TRINITY_DN42051_c0_g1_i1:144-1(-)
INKQSILGITPLHMAVSWNSVDVVQCLLDRGADPTVKCCSKFLFKNFN
>TRINITY_DN42052_c0_g1_i1.p1 type:internal len:67 gc:universal TRINITY_DN42052_c0_g1_i1:198-1(-)
RKRAIVHDDDEDSDENAMVVRKKLKALGSESESGMDEDRETDGAVQATAEDLFGDADDISTDEEVK
>TRINITY_DN42076_c0_g1_i1.p1 type:5prime_partial len:50 gc:universal TRINITY_DN42076_c0_g1_i1:1-150(+)
ILQSKSQVHELARDSRDESTWKEFWGESTGRKSWSESTGREPQSKPIGR*
>TRINITY_DN42076_c0_g1_i1.p2 type:5prime_partial len:44 gc:universal TRINITY_DN42076_c0_g1_i1:162-31(-)
ITQKLPSYRLTLRFPSCRFTPRFPSCRFTPKFLPCRLIPRVPS*
>TRINITY_DN42078_c0_g1_i1.p1 type:5prime_partial len:43 gc:universal TRINITY_DN42078_c0_g1_i1:236-108(-)
TYSRKHKFQCISFFFQKLCYLFFSQKIYFAAVISLTVAENNI*
>TRINITY_DN42077_c0_g1_i1.p1 type:3prime_partial len:57 gc:universal TRINITY_DN42077_c0_g1_i1:169-2(-)
MNFSVSVKFHTVSVMFLLRLYVGQAMILSISLASVLSRYHLTTFVILIGIIFLLGE
>TRINITY_DN42077_c0_g1_i1.p2 type:complete len:50 gc:universal TRINITY_DN42077_c0_g1_i1:40-189(+)
MWLNDILIVQRLMKYSKSWLDLHKVSIETLLKLYGILRKLRSSYVSQCG*
>TRINITY_DN42008_c0_g1_i1.p1 type:internal len:45 gc:universal TRINITY_DN42008_c0_g1_i1:3-134(+)
THRHSLLHINRYGPSINNTRDDKLVARHVWNNHAPPLDSISTFN
>TRINITY_DN42041_c0_g1_i1.p1 type:internal len:42 gc:universal TRINITY_DN42041_c0_g1_i1:3-125(+)
VVSRCTGSNHTQISFERVCLKYASDVWEREREREREKERDK
>TRINITY_DN42041_c0_g1_i1.p2 type:internal len:42 gc:universal TRINITY_DN42041_c0_g1_i1:124-2(-)
LSLSFSLSLSLSLSHTSLAYFKQTLSKLICVWFDPVHLLTT
>TRINITY_DN42067_c0_g1_i1.p1 type:internal len:57 gc:universal TRINITY_DN42067_c0_g1_i1:170-3(-)
VSIEVLCRRGASVYRYYAGELRQYTGTTQERCVSIQVLCRRVASVYRYYAGEVRQY
>TRINITY_DN42067_c0_g1_i1.p2 type:internal len:57 gc:universal TRINITY_DN42067_c0_g1_i1:168-1(-)
QYRGTMQERCVSIQVLCRRVASVYRYYAGEVRQYTGTMQESCVSIQVLRRRGASVY
>TRINITY_DN42067_c0_g1_i1.p3 type:3prime_partial len:41 gc:universal TRINITY_DN42067_c0_g1_i1:121-2(-)
MQESCVSIQVLRRRGASVYRYYAGELRQYTGTTQERCVSI
>TRINITY_DN42060_c0_g1_i1.p1 type:5prime_partial len:45 gc:universal TRINITY_DN42060_c0_g1_i1:2-136(+)
HKLKRLSISVTKFVCTLYNINIKITTPTYKHLFSYTSYNLFLGQ*
>TRINITY_DN42033_c0_g1_i1.p1 type:internal len:46 gc:universal TRINITY_DN42033_c0_g1_i1:1-135(+)
SEDLNISFGSVQSILTDNLDMRRVSSKFVPKLLSAEQKQTRVSAA
>TRINITY_DN42032_c0_g1_i1.p1 type:complete len:42 gc:universal TRINITY_DN42032_c0_g1_i1:150-275(+)
MFICLLLFKSFFLDNFHIFIFKLLDALPNVNPFCRLGTGCF*
>TRINITY_DN42032_c0_g1_i1.p2 type:5prime_partial len:40 gc:universal TRINITY_DN42032_c0_g1_i1:287-168(-)
PVSQLKTPSAQPAKRVDVRKGIQKLENEYMEVIQEERFK*
>TRINITY_DN42054_c0_g1_i1.p1 type:internal len:57 gc:universal TRINITY_DN42054_c0_g1_i1:168-1(-)
SKIQPYRESMQIPSWKELVAECYKHEVDLTAKYLFSNKVHKVESYSVWGASISEVK
>TRINITY_DN42054_c0_g1_i1.p2 type:internal len:56 gc:universal TRINITY_DN42054_c0_g1_i1:167-3(-)
LRYSHTGSRCKSHLGKNWLQNVINMKWILLLNICLVIKYIKLKVTVCGVHQYLKL
>TRINITY_DN42054_c0_g1_i1.p3 type:3prime_partial len:41 gc:universal TRINITY_DN42054_c0_g1_i1:49-168(+)
MYFITKQIFSSKIHFMFITFCNQFFPRWDLHRLPVWLYLR
>TRINITY_DN42053_c0_g1_i1.p1 type:5prime_partial len:42 gc:universal TRINITY_DN42053_c0_g1_i1:128-3(-)
FLTAVVSHCLLLVYVWFTPLVFDTRSNLKTVGSCGWPIDSF*
>TRINITY_DN42043_c0_g1_i1.p1 type:internal len:55 gc:universal TRINITY_DN42043_c0_g1_i1:162-1(-)
VSIQMENDNQKTSTDLDGPVTLQTNEYTETGYAVVPEFQETVAAAEDTNTVRVE
>TRINITY_DN42043_c0_g1_i1.p2 type:5prime_partial len:52 gc:universal TRINITY_DN42043_c0_g1_i1:3-158(+)
PLSQCLYLLLQPLFPEILVQLHSQFQYIHLSVMSLDHPNQWKSFDCHFPSV*
>TRINITY_DN42018_c0_g1_i1.p1 type:complete len:40 gc:universal TRINITY_DN42018_c0_g1_i1:386-505(+)
MVILFFILSRKAENKDFVFFMVTESFLFIFIFLEREIVI*
>TRINITY_DN42021_c0_g1_i1.p1 type:5prime_partial len:48 gc:universal TRINITY_DN42021_c0_g1_i1:146-3(-)
VTNAWPHTKYRNFFLTLHLLTVVLGMLLKIIADIMEKFFVRDRVHLF*
>TRINITY_DN42096_c0_g1_i1.p1 type:internal len:79 gc:universal TRINITY_DN42096_c0_g1_i1:1-234(+)
LNVPKNASPPLLLLPKPRGRSAKRPEPLSLKLAEEFLTAEGLLSPVSEEKRDQCIYKQAYKQIENLNGEIHNSGYAKL
>TRINITY_DN42096_c0_g1_i1.p2 type:5prime_partial len:41 gc:universal TRINITY_DN42096_c0_g1_i1:232-110(-)
VSRTLSYVFLRSGFLFVYMPAYKYTDRAFLLILGTAGPQL*
>TRINITY_DN42017_c0_g1_i1.p1 type:internal len:48 gc:universal TRINITY_DN42017_c0_g1_i1:142-2(-)
KKRQQKWVHHCAKAGPFIPKRPFIYSLHFDKEMNTKQCCNSHFEIVE
>TRINITY_DN42084_c0_g1_i1.p1 type:internal len:40 gc:universal TRINITY_DN42084_c0_g1_i1:117-1(-)
SEICSFNSFEMNPTTVAVQKAMHYWTNPTSVVVRSSCSA
>TRINITY_DN42002_c0_g1_i1.p1 type:5prime_partial len:49 gc:universal TRINITY_DN42002_c0_g1_i1:3-149(+)
GIGTSVPLQKVLTLKEVVYKNLHCKCTKRHVKSLIYFCLYLVYICMYI*
>TRINITY_DN42002_c0_g1_i1.p2 type:5prime_partial len:42 gc:universal TRINITY_DN42002_c0_g1_i1:219-94(-)
QNCMILSSILLVNHEFGWFVTTAPIYTCKYIQGRDKNKSNF*
>TRINITY_DN42075_c1_g1_i1.p1 type:internal len:45 gc:universal TRINITY_DN42075_c1_g1_i1:134-3(-)
LTMRSLSLILTTFNTLLSFSFFKSNTHIYISFLASFPEELKSVS
>TRINITY_DN42074_c0_g1_i1.p1 type:internal len:60 gc:universal TRINITY_DN42074_c0_g1_i1:177-1(-)
PEKCHLEKKMVHEGCLQKLHPGQTENVHLLTLEKKHPGYVEFKSGEDKGAQFAHGITSE
>TRINITY_DN42081_c0_g1_i1.p1 type:internal len:44 gc:universal TRINITY_DN42081_c0_g1_i1:131-3(-)
LLLQPVHLGKYKNAVAGNRVAFASALTRSVLEVKCWYLYMVDD
>TRINITY_DN42081_c0_g1_i1.p2 type:5prime_partial len:41 gc:universal TRINITY_DN42081_c0_g1_i1:1-123(+)
TSSTIYKYQHLTSSTLRVSALANATLLPATAFLYFPKCTG*
>TRINITY_DN42010_c0_g1_i1.p1 type:complete len:87 gc:universal TRINITY_DN42010_c0_g1_i1:233-493(+)
MRTTKYKIFFQHDCFCLRYFNPVFWPHRLPPLILSLNLFLYVYTVDYQKSKLISESIMNLKAECHHSYCPNEGKKVFINSGAKMRF*
>TRINITY_DN30589_c0_g1_i1.p1 type:internal len:53 gc:universal TRINITY_DN30589_c0_g1_i1:156-1(-)
NQHLVTVTKSSSEASSALIHSFVTAVRCWGLLHSDESLEREFGRLCHQLHTE
>TRINITY_DN30576_c0_g1_i2.p1 type:5prime_partial len:51 gc:universal TRINITY_DN30576_c0_g1_i2:196-44(-)
HTANSIKIILAFLILSSFNYSCREHLHCKIISIKSLHIKITYVQYNYKIT*
>TRINITY_DN30576_c0_g1_i3.p1 type:5prime_partial len:51 gc:universal TRINITY_DN30576_c0_g1_i3:183-31(-)
HTANSIKIILAFLILSSFNYSCREHLHCKIISIKSLHIKITYVQYNYKIT*
>TRINITY_DN30548_c0_g1_i1.p1 type:internal len:89 gc:universal TRINITY_DN30548_c0_g1_i1:1-264(+)
EEVFSRTATRNGIKLYEMLNNSKELIYMNDRHPTFYSTRNLPNLLDVLITNRKAAKEIVNFKILEAFNTSDHLPIRLHIKGTNQINKK
>TRINITY_DN30548_c0_g2_i1.p1 type:internal len:41 gc:universal TRINITY_DN30548_c0_g2_i1:3-122(+)
SLTSYIILLISSMASSILFNLSILISFSFLGFPFRLFIQF
>TRINITY_DN30567_c0_g1_i2.p1 type:internal len:41 gc:universal TRINITY_DN30567_c0_g1_i2:1-120(+)
RGNAVVRCISPNTSATGLRRSAYDLGLYYSAVVVALTCWR
>TRINITY_DN30567_c0_g1_i3.p1 type:internal len:40 gc:universal TRINITY_DN30567_c0_g1_i3:2-118(+)
GNAVVGCIGPNTSATGLRRSAYDLGLYYSAVVVALTCWR
>TRINITY_DN30567_c0_g1_i1.p1 type:internal len:42 gc:universal TRINITY_DN30567_c0_g1_i1:2-124(+)
KRRNAIVRCINPNTSATGLRRSAYDLGLYYSAVVVALTCWR
>TRINITY_DN30587_c0_g1_i1.p1 type:internal len:47 gc:universal TRINITY_DN30587_c0_g1_i1:1-138(+)
QLASKHGTHIKIRAGKLEKWKWHYWSFHFFIRESGEKEGAQGEENK
>TRINITY_DN30587_c0_g1_i1.p2 type:internal len:46 gc:universal TRINITY_DN30587_c0_g1_i1:3-137(+)
AGQQAWNAHKDTSREARKMEMALLELSLLHQRKWREGGSAGRGEQ
>TRINITY_DN30587_c0_g2_i1.p1 type:5prime_partial len:63 gc:universal TRINITY_DN30587_c0_g2_i1:347-159(-)
LLVFLCVFYACWPAVSCCMVSSPAPVPSGSLPDPLGLPLHSYITDICPSHFSIYIRSTSSQW*
>TRINITY_DN30587_c0_g2_i1.p2 type:complete len:46 gc:universal TRINITY_DN30587_c0_g2_i1:198-335(+)
MRWTNVSDITMKGKTKGVREGAGRYWSWRAYHTTTDSWPASIKHT*
>TRINITY_DN30584_c0_g1_i1.p1 type:internal len:42 gc:universal TRINITY_DN30584_c0_g1_i1:2-124(+)
GQPAVDGQCSLSCQGQKDVFPSLLCRECKISYHPECLQLDK
>TRINITY_DN30584_c0_g1_i1.p2 type:internal len:42 gc:universal TRINITY_DN30584_c0_g1_i1:3-125(+)
DSLQLMVSALYHAKDRKMCFLLFYAVSVRSVIIQSACSWIR
>TRINITY_DN30584_c0_g2_i1.p1 type:internal len:91 gc:universal TRINITY_DN30584_c0_g2_i1:270-1(-)
QKDGLVWAEAAEEEPEIIVLKDLTQSEKSRIIAEIDLCDNSNEEMQRRTERKVSRKGASGERSEDTPCQASATNGIPQRRQTSGQPAVDG
>TRINITY_DN30584_c0_g2_i1.p2 type:complete len:40 gc:universal TRINITY_DN30584_c0_g2_i1:60-179(+)
MPDKVCLLIFLLMLLFLTLFSLFFFAFLRYYYHINLFLQ*
>TRINITY_DN30584_c0_g3_i1.p1 type:internal len:44 gc:universal TRINITY_DN30584_c0_g3_i1:129-1(-)
KTIYASLTSFVCKKCVKKKAHGIIPAEMFPAFDDHHESPDTQK
>TRINITY_DN30584_c0_g3_i1.p2 type:internal len:43 gc:universal TRINITY_DN30584_c0_g3_i1:3-128(+)
SVYQVTRDGHQKQETSQQELCHVLSFLHIFYKQSLSMMHIWS
>TRINITY_DN30569_c0_g1_i1.p1 type:internal len:40 gc:universal TRINITY_DN30569_c0_g1_i1:3-119(+)
PLLTSTFNLSFSTDPLILKTLITSLNVPEAFHNLFLHQS
>TRINITY_DN30569_c1_g1_i1.p1 type:internal len:40 gc:universal TRINITY_DN30569_c1_g1_i1:1-117(+)
FSANHFISKTRITSLNTLVAFHNLFLYPPYLLPLMQSPF
>TRINITY_DN30586_c0_g1_i1.p1 type:internal len:54 gc:universal TRINITY_DN30586_c0_g1_i1:161-3(-)
PQLVLLFLRLSKNKPSELLRYLLTQNPECCTSMLDSPTVFYHIFHDHRSQIFM
>TRINITY_DN30586_c0_g2_i1.p1 type:5prime_partial len:53 gc:universal TRINITY_DN30586_c0_g2_i1:3-161(+)
PGQPNFPANINLTISSTITENAKQDIASFPHPCTLSFMDAIMTAFIFQGALL*
>TRINITY_DN30586_c0_g2_i1.p2 type:complete len:44 gc:universal TRINITY_DN30586_c0_g2_i1:139-8(-)
MKAVMMASMKLSVQGCGKLAMSCLAFSVMVELIVRFMLAGKLG*
>TRINITY_DN30558_c0_g1_i1.p1 type:internal len:41 gc:universal TRINITY_DN30558_c0_g1_i1:2-121(+)
NLYHKVGHGKLDMYVLNPSKDSKEVREFITKWNTDTHSFG
>TRINITY_DN30558_c0_g2_i1.p1 type:internal len:74 gc:universal TRINITY_DN30558_c0_g2_i1:1-219(+)
LKYPVCSAKSLSASQKTKSKPNEKFFTDMKASKPPVIHDMKPAKQPLAPTPPPTKITPNKPKTEKAPIKAEPK
>TRINITY_DN30558_c0_g2_i1.p2 type:5prime_partial len:63 gc:universal TRINITY_DN30558_c0_g2_i1:219-31(-)
FWLSFNRCFFCFRLIRSYFCRWGCGSKGLLCWLHIMNDRWLRGFHIREKFLIWFGFCLLRSR*
>TRINITY_DN30524_c0_g1_i1.p1 type:internal len:48 gc:universal TRINITY_DN30524_c0_g1_i1:1-141(+)
TCCLLSSSISHSLSSVLLCFSLAVFCPPLFLTCCLLSSSISHLLSSV
>TRINITY_DN30524_c0_g1_i1.p2 type:internal len:47 gc:universal TRINITY_DN30524_c0_g1_i1:2-139(+)
LAVFCPPQFLTRCLLSSSVSHLLSSVLLYFSLAVFCPPLFLTCCLL
>TRINITY_DN30524_c0_g1_i1.p3 type:internal len:47 gc:universal TRINITY_DN30524_c0_g1_i1:3-140(+)
LLSSVLLNFSLAVFCPPLFLTCCLLSSSISHLLSSVLLYFSLAVFC
>TRINITY_DN30561_c1_g1_i1.p1 type:internal len:40 gc:universal TRINITY_DN30561_c1_g1_i1:1-117(+)
LGHLLHSTNTLRSGSHPACPPFVLTYYSSLEKLPKFLHS
>TRINITY_DN30594_c0_g1_i1.p1 type:internal len:70 gc:universal TRINITY_DN30594_c0_g1_i1:208-2(-)
SPKAPADAEIVLDKEKVSLDEKKMEEEVKGIMLEEKKQEVSLKEEEKVTDEKKIMLEKEEVPILETEKP
>TRINITY_DN30594_c0_g1_i1.p2 type:internal len:69 gc:universal TRINITY_DN30594_c0_g1_i1:3-206(+)
GFSVSSIGTSSFSNMIFFSSVTFSSSLRETSCFFSSSIIPFTSSSIFFSSSETFSLSNTISASAGALG
>TRINITY_DN30594_c0_g3_i1.p1 type:3prime_partial len:49 gc:universal TRINITY_DN30594_c0_g3_i1:1-144(+)
MASSSSSSSYGSSPSSITPVLSTYSFTYSFLDFSARSSGSSISNALFL
>TRINITY_DN30594_c0_g3_i1.p2 type:internal len:48 gc:universal TRINITY_DN30594_c0_g3_i1:2-142(+)
WQVPPLLLHMVPRLHPLHQYSLRILLHILFWILVLDHLVLQFQMLYF
>TRINITY_DN30594_c0_g3_i1.p3 type:internal len:48 gc:universal TRINITY_DN30594_c0_g3_i1:143-3(-)
KNKAFEIEEPDDLALKSKKEYVKEYVESTGVMDEGEEPYEEEEEELA
>TRINITY_DN30594_c0_g4_i1.p1 type:internal len:45 gc:universal TRINITY_DN30594_c0_g4_i1:3-134(+)
AFISSIFSLIYISSLTFPSSICKYSSSGSFISISSISMASSSSS
>TRINITY_DN30594_c0_g4_i1.p2 type:internal len:45 gc:universal TRINITY_DN30594_c0_g4_i1:133-2(-)
EEEELAIEIEEIEIKEPEDEYLHIEDGKVKEEMYISEKMEEIKA
>TRINITY_DN30546_c0_g1_i1.p1 type:internal len:47 gc:universal TRINITY_DN30546_c0_g1_i1:1-138(+)
PLTNCSNSQSILTPHHYQQKNPNNIYPISPLTVTIKQCIHNSNTIS
>TRINITY_DN30546_c0_g1_i1.p2 type:internal len:47 gc:universal TRINITY_DN30546_c0_g1_i1:3-140(+)
PHQLQQLPVYTYPSPLSTEKPKQYIPNISTNSNDQAMYTQQQHNQY
>TRINITY_DN30515_c0_g1_i2.p1 type:internal len:46 gc:universal TRINITY_DN30515_c0_g1_i2:1-135(+)
LELDIGVTTNTRRRSDSCRLRKIACDEDVKKSRNSGSLIHGPNAK
>TRINITY_DN30515_c0_g1_i1.p1 type:internal len:46 gc:universal TRINITY_DN30515_c0_g1_i1:1-135(+)
LELDIGVTTNTRRRSDSCRLRKIACDEVVKKILKQWVTDSWFVIM
>TRINITY_DN30515_c0_g1_i1.p2 type:3prime_partial len:45 gc:universal TRINITY_DN30515_c0_g1_i1:134-3(-)
MITNHESVTHCFKIFFTTSSHAIFLSLQESERRLVFVVTPISSS
>TRINITY_DN30523_c0_g2_i1.p1 type:3prime_partial len:63 gc:universal TRINITY_DN30523_c0_g2_i1:188-3(-)
MVYQHSISLWTWQSSRDKTHNQIDFILINKRFRNALIVAKTSLGADCDGDHVPVIDKIRVKL
>TRINITY_DN30523_c0_g2_i1.p2 type:complete len:43 gc:universal TRINITY_DN30523_c0_g2_i1:36-164(+)
MITITICSQACFSHYKCIPESFVNEDEINLIMGFISGALPCP*
>TRINITY_DN30523_c1_g1_i1.p1 type:5prime_partial len:50 gc:universal TRINITY_DN30523_c1_g1_i1:2-151(+)
CHCPSIYSISPRAVYLFFTAKLNFFMVSVFNFTLNLTNYWNMITSTSCS*
>TRINITY_DN30519_c0_g1_i1.p1 type:complete len:257 gc:universal TRINITY_DN30519_c0_g1_i1:1313-543(-)
MFGVTRNTLRTFISRAPTACYFSTSPHHQGPTVAVVLSGSGVYDGSEIHEASAVLVHLTRGGATPVCYAPNIPQMHVIDHSKGAPVEAESRNVLVESARIARGSIKPADSLSPASADAVVFPGGFGAAKNLSDFGVNGNSMKVNSDIERILKEFHAAKKPIALCCIAPVLAAKVFGNGVEITLGKQDDGSGKWPYGGSIEAVKSMGASPKEMAVNEACVDEKNKIVTTPAFMYEGKFHEIFDGVGKMIQKMLEMLK*
>TRINITY_DN30519_c0_g1_i1.p2 type:complete len:98 gc:universal TRINITY_DN30519_c0_g1_i1:399-692(+)
MTGSRLYYFSQTLQKLILIFIWTCFPSLINFYFCVSAGSPKSKSKETCSFKHFQHLLDHFTNSVKDFMKLPFIHECWCSHNLVFLINTSFINSHFFG*
>TRINITY_DN30519_c0_g1_i1.p3 type:complete len:78 gc:universal TRINITY_DN30519_c0_g1_i1:619-852(+)
MNAGVVTILFFSSTQASLTAISLGDAPMDFTASIEPPYGHLPLPSSCFPNVISTPFPNTLAASTGAMQQRAMGFLAA*
>TRINITY_DN30519_c0_g1_i1.p4 type:complete len:54 gc:universal TRINITY_DN30519_c0_g1_i1:268-107(-)
MEMVQICMNFEMVTMPTSISIFSPSASVFRLPTYKTSRYAEIKGSPDFRTNFR*
>TRINITY_DN30519_c0_g1_i1.p5 type:complete len:48 gc:universal TRINITY_DN30519_c0_g1_i1:1230-1373(+)
MMWRCRKIAGSWRSTDECPQSVSCHSKHLELTFAITCLLWSASFLTS*
>TRINITY_DN30519_c0_g1_i1.p6 type:5prime_partial len:45 gc:universal TRINITY_DN30519_c0_g1_i1:2-136(+)
FFFELRKPFIYNVNLQQQHGYMQNYIFVYTNYFWSSSEVGSKVW*
>TRINITY_DN30519_c0_g1_i1.p7 type:complete len:41 gc:universal TRINITY_DN30519_c0_g1_i1:1074-1196(+)
MVNDMHLWDIRSITNWCGSSSSQMYQYCRSFMDLTTIINP*
>TRINITY_DN30519_c0_g2_i1.p1 type:5prime_partial len:832 gc:universal TRINITY_DN30519_c0_g2_i1:2606-111(-)
NSITRSAVLADMEKSSTSEGDILKELSRTVVALTTSGKKSLDESDLKKLKKICRTSDKYVQDAYRMLMKQLRKHHAEIRLSVFHICDQLFRRSHCFRQLLVTDFQHFLELTVETNPDRPLPPPKVVARTLKQETLYAVQQWYTTYGQGYKKLVLGYIYLRKCKKIDFQSLHDRDAAEERVREEEERRHRLIFQERLKKVKQEMQERESDITTCLTQMNNCFNLLFPPPMDFFIQDNEETSDARSDTTTAEDKREEYGRVIAGETEKHSNEHLKNEKLKEELEKEYSRDTIEETEKHNESLKNETLKEEELENWEVRDTNIDLINKEKEIQSKDCLENDVSVEPQCATETAREHGLLNMKYSLTVEVQSGNNKVQENEDNAAVLENLRDQYNLLSNTYLPAVKRWIHIITKAAGDSNVLKRAIDMKVALESTASKCSEINLPGQRKTRKDSSDISDDSDFEEVEEKEGYEEYASCGITNEHGLEFIPLPAKKTASSNDKVSCGSKPSPSKSQPHWWGLATLEEDEKDPTTMTSTLKNMADRKFCQATSTATSDSPITAVKEDGQFAVDPGPSTSGLGYDSLPKVEEAGVLADRSRSGSYDSNSETGKKKLLTQAPKLRYDLDLYYWEEENLQAPTMIRADPELHRFWKPVDQEIELKAPEGAAALRTRVIEFAGTFEPVKWSCRAPLASGKLCPRRDRYKCPFHGPVIPRDEKGSPTCPEDVPTQKHQEEEKAQQSMDWQDPELLQDIKAATGLDLKVPVKKGKGKKKAKGKKKYPGLTDIKASRNTARVRLAKKIFNRGAMKRVTSALDTMDYKKYRDKYGNQWNYTDDTS*
>TRINITY_DN30519_c0_g2_i1.p2 type:complete len:85 gc:universal TRINITY_DN30519_c0_g2_i1:175-429(+)
MVSSADVTLFIAPLLKIFFARRTLAVLRDALMSVSPGYFFLPFAFFLPLPFFTGTLRSSPVAAFMSCRSSGSCQSILCCAFSSS*
>TRINITY_DN30519_c0_g2_i1.p3 type:complete len:71 gc:universal TRINITY_DN30519_c0_g2_i1:2289-2501(+)
MLKVGYQKLTETVRSPEKLVTYMKDTKSNFCMVFSQLLHQHSVSILYILIRGSADLLQFLQIRFIQTFLA*
>TRINITY_DN30519_c0_g2_i1.p4 type:complete len:63 gc:universal TRINITY_DN30519_c0_g2_i1:1243-1055(-)
MTLTLRRWKRRKDMKNMLVVALLMNMGWSSYLFQQKRQHLLMTKSPVGPNHHLPSLSHTGGA*
>TRINITY_DN30519_c0_g2_i1.p5 type:complete len:45 gc:universal TRINITY_DN30519_c0_g2_i1:499-365(-)
MVLLFLVMRKEVQLVQRMYPHKSIKRKRKHSRVWIGKIQNSCRT*
>TRINITY_DN30519_c0_g2_i1.p6 type:complete len:43 gc:universal TRINITY_DN30519_c0_g2_i1:1153-1281(+)
MNSNPCSLVMPQLAYSSYPSFSSTSSKSESSLISLESFLVLR*
>TRINITY_DN30519_c0_g2_i1.p7 type:complete len:40 gc:universal TRINITY_DN30519_c0_g2_i1:148-29(-)
METSGTTQTILHSKLGRKLYQVCRFIYKPLYEILYRACD*
>TRINITY_DN30565_c0_g1_i1.p1 type:internal len:49 gc:universal TRINITY_DN30565_c0_g1_i1:3-146(+)
SDHAVAALATAILTDVGMINKYDKQLVIDKNKVQHECIKQWKLRTNES
>TRINITY_DN30565_c0_g1_i1.p2 type:internal len:49 gc:universal TRINITY_DN30565_c0_g1_i1:144-1(-)
IHLFLISIVLYIHVVLYSCLLPVACHICLSYLHLLILQLQEQQQHDLI
>TRINITY_DN30565_c0_g1_i1.p3 type:5prime_partial len:46 gc:universal TRINITY_DN30565_c0_g1_i1:145-8(-)
DSFVLNFHCFIHSCCTLFLSITSCLSYLFIIPTSVNIAVARAATA*
>TRINITY_DN30534_c0_g2_i1.p1 type:complete len:62 gc:universal TRINITY_DN30534_c0_g2_i1:203-18(-)
MHTYPSHWKIRYNVYISHCLLTHLKKTYRFVVQYERSLQLPLPFHAKISSLFRLTIGLYLP*
>TRINITY_DN30534_c0_g2_i1.p2 type:complete len:59 gc:universal TRINITY_DN30534_c0_g2_i1:56-232(+)
MKSLHGKEVEAEVISHTEQQTCTFSLNGSVNSEIYTHCTLFSSVMDMYACMYSIYIYF*
>TRINITY_DN30544_c0_g1_i1.p1 type:5prime_partial len:46 gc:universal TRINITY_DN30544_c0_g1_i1:2-139(+)
QVQQNIHFLSFVHTHSLAVKQVTGVVSPSSKTTNHLTCQEHVITS*
>TRINITY_DN30588_c0_g2_i1.p1 type:5prime_partial len:44 gc:universal TRINITY_DN30588_c0_g2_i1:3-134(+)
LILIRLILEMLALIIIFLITEFILINLFPKMVYILISILYYLK*
>TRINITY_DN30535_c0_g1_i1.p1 type:complete len:67 gc:universal TRINITY_DN30535_c0_g1_i1:287-487(+)
MENLLDGVSNPLPNHYVPIRQTWHDCITLHTTSQSSQYSFNRYLGVRGIQFIEFLLNNSINWAHSV*
>TRINITY_DN30535_c0_g1_i1.p2 type:5prime_partial len:59 gc:universal TRINITY_DN30535_c0_g1_i1:507-331(-)
QKTVRKSYTECAQFMLLLRRNSMNCIPLTPRYLLKEYWEDWDVVCKVIQSCHVCLIGT*
>TRINITY_DN30535_c0_g1_i1.p3 type:5prime_partial len:46 gc:universal TRINITY_DN30535_c0_g1_i1:508-371(-)
PEDCEKELYRVCPVYAVVKEKFNELYTSHTQISVEGILGRLGCSV*
>TRINITY_DN30535_c0_g1_i1.p4 type:5prime_partial len:42 gc:universal TRINITY_DN30535_c0_g1_i1:3-128(+)
SLKPSSFFILFPFPGAFSPYLGCNHHCPGNQISCHSSLCEV*
>TRINITY_DN30535_c0_g1_i1.p5 type:complete len:40 gc:universal TRINITY_DN30535_c0_g1_i1:192-311(+)
MLTSKKASLSMTELQKLSKESEYYSPTNLFLRWKTCWMV*
>TRINITY_DN30535_c0_g2_i1.p1 type:complete len:42 gc:universal TRINITY_DN30535_c0_g2_i1:247-122(-)
MLCHFPYRMHTLQFLWTFLDFLVSVNFFFLVYFQATIQSTI*
>TRINITY_DN30535_c0_g3_i1.p1 type:internal len:57 gc:universal TRINITY_DN30535_c0_g3_i1:168-1(-)
EGFSEVINYTASSNTTNTSRVNSSDEMILYYPAGRYTVKWTKKLVFYFMECTVHNL
>TRINITY_DN30506_c0_g2_i1.p1 type:5prime_partial len:45 gc:universal TRINITY_DN30506_c0_g2_i1:142-8(-)
IKILFVCLAFKKLSCNFFCSVIHSSAFSTRLIFKNPYRLLRYLF*
>TRINITY_DN30595_c0_g1_i1.p1 type:internal len:52 gc:universal TRINITY_DN30595_c0_g1_i1:1-153(+)
SDATEKEPRQSRTHQRKGWENFWAMQWIFHGTERSAFHIQQRSSGGQGSHV
>TRINITY_DN30595_c0_g1_i1.p2 type:internal len:51 gc:universal TRINITY_DN30595_c0_g1_i1:2-151(+)
LMPQKKNPDSLELIRGKAGRIFGQCSGFFMVLKGLPSTYNKDLQEDKEAM
>TRINITY_DN30595_c0_g1_i1.p3 type:internal len:51 gc:universal TRINITY_DN30595_c0_g1_i1:151-2(-)
HGFLVLLKIFVVCGRQTFQYHEKSTALPKNSPSLSSDEFETVWVLFLWHQ
>TRINITY_DN30595_c0_g2_i1.p1 type:internal len:52 gc:universal TRINITY_DN30595_c0_g2_i1:153-1(-)
GLPFREAHSLSGGVVALAEKKNVSLAELTMDDLHTVSDKFEADIFSIWDYE
>TRINITY_DN30595_c0_g2_i1.p2 type:3prime_partial len:48 gc:universal TRINITY_DN30595_c0_g2_i1:14-154(+)
MEKISASNLSLTVCKSSIVNSARDTFFFSASATTPPDKEWASRNGSP
>TRINITY_DN30552_c0_g1_i1.p1 type:internal len:42 gc:universal TRINITY_DN30552_c0_g1_i1:1-123(+)
ASHKHEFPATAMQFRFSLTTFLLSAEGRVYFQDIKFKNNSF
>TRINITY_DN30508_c0_g2_i1.p1 type:internal len:43 gc:universal TRINITY_DN30508_c0_g2_i1:3-128(+)
DLLFIFLLAVSIQKYNEYLHLLLIYIIFIYFVISLLQMTTKD
>TRINITY_DN30570_c0_g1_i1.p1 type:internal len:41 gc:universal TRINITY_DN30570_c0_g1_i1:2-121(+)
RHWVVLIVTPSLDELPDKAQRTHLLLFRFHIRVFYSFRWI
>TRINITY_DN30596_c0_g1_i1.p1 type:5prime_partial len:46 gc:universal TRINITY_DN30596_c0_g1_i1:159-22(-)
GYNIIFYYLMSLYPYITVFYFFVCVCVSHYITFFMFTTARYLCKV*
>TRINITY_DN30596_c0_g1_i1.p2 type:5prime_partial len:43 gc:universal TRINITY_DN30596_c0_g1_i1:1-129(+)
LVNTHKNLNFTQIASCSEHEESDIVRHTHTHKKIKDSDIGIQ*
>TRINITY_DN30596_c1_g1_i1.p1 type:internal len:48 gc:universal TRINITY_DN30596_c1_g1_i1:1-141(+)
FIICVKFRPLCVLTSSGTESTPQPPRHPQDRRPGNLNRWSRCDSAFH
>TRINITY_DN30596_c1_g1_i1.p2 type:internal len:48 gc:universal TRINITY_DN30596_c1_g1_i1:141-1(-)
VESGVTTGPTVQVSGASVLGMAWGLRCRLGPTACQHTQGPELYANDE
>TRINITY_DN30596_c1_g1_i1.p3 type:5prime_partial len:42 gc:universal TRINITY_DN30596_c1_g1_i1:3-128(+)
HHLRKVQAPVCADKQWDRVDTSAPTPSPGPTPRKLEPLVPL*
>TRINITY_DN30596_c1_g1_i1.p4 type:5prime_partial len:40 gc:universal TRINITY_DN30596_c1_g1_i1:139-20(-)
GKRSHNGTNGSSFRGVGPGDGVGAEVSTRSHCLSAHTGA*
>TRINITY_DN30527_c0_g2_i1.p1 type:complete len:41 gc:universal TRINITY_DN30527_c0_g2_i1:12-134(+)
MLHIDTESQLDSALDTLNVVTFSVYDYHLTLPAAMFLISC*
>TRINITY_DN30527_c0_g3_i1.p1 type:internal len:47 gc:universal TRINITY_DN30527_c0_g3_i1:1-138(+)
SPLSLLSLLSLLSLYSLSYLSSLSTLSITPLSLSSVSSLSPLTLLS
>TRINITY_DN30527_c0_g3_i1.p2 type:internal len:46 gc:universal TRINITY_DN30527_c0_g3_i1:2-136(+)
LLSLYSLSYLSSLSTLSPISPLSLLSLSLLSLSPLSLPSLLSLFF
>TRINITY_DN30527_c0_g3_i1.p3 type:internal len:46 gc:universal TRINITY_DN30527_c0_g3_i1:3-137(+)
SSLSTLSPISPLSLLSLLSLLSLYSLYHSSLSLLCLFPLSSHSSF
>TRINITY_DN30585_c0_g1_i1.p1 type:internal len:40 gc:universal TRINITY_DN30585_c0_g1_i1:119-3(-)
HQTFPNNHCYFFFYSRELFSLLQCYFSIVSLILCDHISP
>TRINITY_DN30503_c0_g2_i1.p1 type:internal len:43 gc:universal TRINITY_DN30503_c0_g2_i1:3-128(+)
SPNCPMYIIILCNLQKNSPNPLSVKNQKIEQNSIMSKLYKTA
>TRINITY_DN30568_c0_g1_i1.p1 type:internal len:54 gc:universal TRINITY_DN30568_c0_g1_i1:160-2(-)
HFSGILKNVANSLNQMRFPDEVHFQFNGYINKQKLLFEDFGWSEMRCININTK
>TRINITY_DN30597_c0_g1_i1.p1 type:internal len:69 gc:universal TRINITY_DN30597_c0_g1_i1:2-205(+)
KKLLCARAKLLLACYNDQTSNVDIETNKLNYKEVLDITQQWEDGFFHIAQYYDRVLNNMDDRDRRGDV
>TRINITY_DN30597_c0_g1_i1.p2 type:5prime_partial len:66 gc:universal TRINITY_DN30597_c0_g1_i1:205-8(-)
NISPPVSVIHVVQYTVIILSNMKETIFPLLGDVQNLLVVELVSLNINIGSLIVIAGKQQLGPCTE*
>TRINITY_DN30597_c0_g1_i1.p3 type:5prime_partial len:56 gc:universal TRINITY_DN30597_c0_g1_i1:3-170(+)
KSYSVHGPSCCLPAITIKLPMLILRLTSSTTRRFWTSPSSGKMVSFILLSIMTVY*
>TRINITY_DN30597_c0_g3_i1.p1 type:internal len:42 gc:universal TRINITY_DN30597_c0_g3_i1:125-3(-)
KDCRLMEFNALVNKYLLKDAESRKRSLHIRTYTVVPLNEEC
>TRINITY_DN30597_c0_g4_i1.p1 type:3prime_partial len:68 gc:universal TRINITY_DN30597_c0_g4_i1:202-2(-)
MKHLSQMTRLIGGFTDKLPPYKFLTAFPQLISRICHSYPEVFKQLREIIVRILVIFPQQAMWLMMAV
>TRINITY_DN30597_c0_g5_i1.p1 type:internal len:63 gc:universal TRINITY_DN30597_c0_g5_i1:188-3(-)
SVEQGVLSVSINQMLRNLPRLLDDAHFSKIILPLQRAMTVMLPTSQGPHLDHNPFPRAPVYI
>TRINITY_DN30597_c0_g5_i1.p2 type:3prime_partial len:42 gc:universal TRINITY_DN30597_c0_g5_i1:67-189(+)
MTVIALCRGSIILLKWASSNNRGRFLSIWLILTLKTPCSTD
>TRINITY_DN30574_c0_g1_i1.p1 type:5prime_partial len:46 gc:universal TRINITY_DN30574_c0_g1_i1:138-1(-)
KRKEYTTWMRGLWVATLSFCRAPPVKAGSCHPVFSCELCIFSLFP*
>TRINITY_DN30551_c0_g1_i1.p1 type:internal len:45 gc:universal TRINITY_DN30551_c0_g1_i1:2-133(+)
FFDYNQMEPNLQMHDISPCFQYNHQKGYFFTLSRRHFWDLNRYM
>TRINITY_DN30551_c0_g1_i1.p2 type:internal len:45 gc:universal TRINITY_DN30551_c0_g1_i1:133-2(-)
HISIQIPEMSSRKRKKVALLVVILKTRADVMHLQVWFHLIVIKE
>TRINITY_DN30551_c0_g1_i1.p3 type:5prime_partial len:40 gc:universal TRINITY_DN30551_c0_g1_i1:3-122(+)
SLITIRWNQTCRCMTSALVFNITTKRATFLRFLEDISGI*
>TRINITY_DN30551_c0_g2_i1.p1 type:internal len:42 gc:universal TRINITY_DN30551_c0_g2_i1:124-2(-)
LFPPSNLSFLYLHYYSALSSQHRIYLKQYGIGRCYLRNNLA
>TRINITY_DN30557_c0_g1_i1.p1 type:internal len:82 gc:universal TRINITY_DN30557_c0_g1_i1:2-244(+)
AGMLVWISIASSATIPLAIMITSQHPSAQVFLNNICSVPFQVANTLQPLLVYADASLQALGIVALLPGNKEETCVPIMAHK
>TRINITY_DN30557_c0_g2_i1.p1 type:complete len:83 gc:universal TRINITY_DN30557_c0_g2_i1:706-458(-)
MLEETLSCFLSEGPFCSKALMNSALLFKIVAIWVQLIWNISANCRCDFPWFSLDQFHFLLQRQLLSCLLTQHCLSECGTHWL*
>TRINITY_DN30557_c0_g2_i1.p2 type:complete len:78 gc:universal TRINITY_DN30557_c0_g2_i1:705-938(+)
MQNIDEATWKWFQKARIHNIPVSGPIVQEKAIVIAAGKLEFKASTGWFHKFKTRHNINQGKMKVQLPNGKKSYHRII*
>TRINITY_DN30557_c0_g2_i1.p3 type:complete len:66 gc:universal TRINITY_DN30557_c0_g2_i1:869-672(-)
MPSLELVKPSSGSLEFQFSSSNDNCFFLDYWTRNWDVMYASFLKPFPSCLINILHVGRNLELLSF*
>TRINITY_DN30557_c0_g2_i1.p4 type:complete len:58 gc:universal TRINITY_DN30557_c0_g2_i1:467-640(+)
MSSTFRKTVLSKQTRQELPLQEKVKLIKGEPRKITSTVGRNIPDQLDPDSNNFEKQS*
>TRINITY_DN30557_c0_g2_i1.p5 type:5prime_partial len:55 gc:universal TRINITY_DN30557_c0_g2_i1:1-165(+)
QTKSIHLPFCATSTRQLPPYSILWSDLVNKLTPVTSKSWSRAASTHKQTNLPFN*
>TRINITY_DN30557_c0_g2_i1.p6 type:complete len:45 gc:universal TRINITY_DN30557_c0_g2_i1:649-783(+)
MPLNRMGLQKESSSRFLPTCRILMRQLGNGFKKLAYITSQFLVQ*
>TRINITY_DN30557_c0_g3_i1.p1 type:complete len:59 gc:universal TRINITY_DN30557_c0_g3_i1:464-288(-)
MFCHNMYHDGCQHYTGKTSTWAKEWPLFPLQVRVNTVFFVITVLQFLKRYWSKAQLVG*
>TRINITY_DN30557_c0_g3_i1.p2 type:complete len:58 gc:universal TRINITY_DN30557_c0_g3_i1:435-262(-)
MSTLHRKNQYLGKRVAFVPFTSQSEHCLFCHNCTPILEKVLVKGSACWINTVKILMT*
>TRINITY_DN30557_c0_g3_i1.p3 type:5prime_partial len:42 gc:universal TRINITY_DN30557_c0_g3_i1:487-362(-)
LVRTPSQLCFATICTMMDVNTTQEKPVPGQKSGLCSLYKSE*
>TRINITY_DN30557_c0_g4_i1.p1 type:internal len:43 gc:universal TRINITY_DN30557_c0_g4_i1:2-127(+)
CTFVCHFNFSVCVFVFKAHFENHYHSPVYLCHSKPTVHHPPE
>TRINITY_DN30557_c0_g4_i1.p2 type:internal len:43 gc:universal TRINITY_DN30557_c0_g4_i1:127-2(-)
FWGVMDSGFGVTQINWRVIMIFKMCLENKHTNRKVKMTNKCA
>TRINITY_DN30557_c0_g4_i1.p3 type:internal len:43 gc:universal TRINITY_DN30557_c0_g4_i1:3-128(+)
AHLFVILTFLFVCLFSRHILKIIITRQFICVTPNPLSITPQK
>TRINITY_DN30557_c0_g6_i1.p1 type:complete len:56 gc:universal TRINITY_DN30557_c0_g6_i1:168-1(-)
MPVSNAVLEWQTTQTRVEAKRDTTWQAGSSVHEGYQILFTYFLKLMKKIYDFHVD*
>TRINITY_DN30557_c0_g9_i1.p1 type:internal len:88 gc:universal TRINITY_DN30557_c0_g9_i1:1-261(+)
LLQIPGQFAQHSVSLNLQKCVLTPTHQLTFLGLHVDMAQQSLVVSESYLSAVKSCQVSCLSSVRLRQVLAGMLVWISIASSATIPLA
>TRINITY_DN30557_c0_g9_i1.p2 type:5prime_partial len:45 gc:universal TRINITY_DN30557_c0_g9_i1:3-137(+)
ATNSRTVRTAFRVSQPSEMCSYSHTPTHISRTTCRHGSAISSSV*
>TRINITY_DN30557_c0_g9_i1.p3 type:5prime_partial len:40 gc:universal TRINITY_DN30557_c0_g9_i1:260-141(-)
ARGMVAEDAIDIHTNMPANTCLSLTLLRQDTWHDFTALK*
>TRINITY_DN30557_c0_g10_i1.p1 type:internal len:50 gc:universal TRINITY_DN30557_c0_g10_i1:1-147(+)
PMGWTLSPLILQTAVRNLLAKICPDCFSLPYYEDILIGSHDTDRLLQIP
>TRINITY_DN30557_c0_g10_i1.p2 type:5prime_partial len:41 gc:universal TRINITY_DN30557_c0_g10_i1:148-26(-)
LEFVANGQCHGFRSVCLHNTAMKSNPGRSWLVGCEQQSGG*
>TRINITY_DN30557_c0_g7_i2.p1 type:3prime_partial len:296 gc:universal TRINITY_DN30557_c0_g7_i2:1608-2492(+)
MNLHIIGLEDGQNTGTLEDHRSKMNKRSSPAKKQRDAMRNLHFRTGQPPEVIPLEDLQQDLLLQAMVETDIIDLNPQDVPMDWEFWRPIIEDMSAVGMFNGDEDNESQDSQDSDTESSGSDSEEYLSEEGSMAPPLPTARPFYSQAQLMAQFEPTSTALANFNHAITDNGVHHIPPATVPFRIRKTAPSFQGVSDKMLRAGILEQCTREDIDDSFRLFLVPKKQGARVIYDTSEWTQHYDTPLLALPMAIEAIQQQSLWLIKLDMKDAFFQITLAPSTKRLFGVTLRNRHYCYCR
>TRINITY_DN30557_c0_g7_i2.p2 type:complete len:94 gc:universal TRINITY_DN30557_c0_g7_i2:1906-2187(+)
MGMKTMSPKTLRIQTQNRRVQTLKNISLRKAVWRPHCLQLGLFTAKLSSWHNLSLHLRLLLTLTTPSQTMVYITYPLPRCHLGSGKQLQVFRV*
>TRINITY_DN30557_c0_g7_i2.p3 type:5prime_partial len:93 gc:universal TRINITY_DN30557_c0_g7_i2:2492-2214(-)
SAVAVMPVPEGYSKQSLGRRCQGYLEESIFHVEFNQPETLLLYGFYCHRKSQQWRVIMLGPLAGVVDDPSSLFLRHQKKPKGIVYVFSSTLL*
>TRINITY_DN30557_c0_g7_i2.p4 type:5prime_partial len:74 gc:universal TRINITY_DN30557_c0_g7_i2:1-222(+)
FFFFRALPCKTLKVVGEEAKSCNRSKDHITSVFCINMTGDFEKTLMTCRCAKPRCFKITHNSLPVTWDYNRKA*
>TRINITY_DN30557_c0_g7_i2.p5 type:complete len:69 gc:universal TRINITY_DN30557_c0_g7_i2:648-854(+)
MQCHLGLKGTISAEEFVSFDDEISVASDTFEEFNEQLTDMTRDNMAATNRHSDEVTENDEETMPESEE*
>TRINITY_DN30557_c0_g7_i2.p6 type:complete len:63 gc:universal TRINITY_DN30557_c0_g7_i2:649-461(-)
MTQISSDSRISSLSMISSENLAFAKQPFTVLVFTSFTASFSQYQASRTDTHDEIFEMLLLSP*
>TRINITY_DN30557_c0_g7_i2.p7 type:complete len:56 gc:universal TRINITY_DN30557_c0_g7_i2:1417-1584(+)
MISLLRSTQLSPQVTLIERFHCKHILNCKKKFFTQTYALHVKSIVARRMMTTLLV*
>TRINITY_DN30557_c0_g7_i2.p8 type:complete len:53 gc:universal TRINITY_DN30557_c0_g7_i2:2123-1965(-)
MYTIVCDGVVKVSKSRRCRLKLCHELSLAVKRPSCRQWGRHTAFLREIFFRV*
>TRINITY_DN30557_c0_g7_i2.p9 type:complete len:49 gc:universal TRINITY_DN30557_c0_g7_i2:180-34(-)
MCDLETAWLCTSTCHQSLFKISSHINTKHRSYMVLRSIAAFSFLSYNF*
>TRINITY_DN30557_c0_g7_i2.p10 type:complete len:45 gc:universal TRINITY_DN30557_c0_g7_i2:1350-1484(+)
MWSICFNLATVMTEVPPMDRNWHDLPIKVNSAQPTGDLNREVPL*
>TRINITY_DN30557_c0_g12_i1.p1 type:5prime_partial len:65 gc:universal TRINITY_DN30557_c0_g12_i1:479-285(-)
HMFFLNVLSLHCCHMYDTTYGIRIHASLKDVSFHTRRVVVVLLETVLLTHSVCGTVLGQSVQNL*
>TRINITY_DN30557_c0_g12_i1.p2 type:3prime_partial len:51 gc:universal TRINITY_DN30557_c0_g12_i1:330-479(+)
MCQKYCLEKDDDNSSGVKRNILKRGMNSYAISCVIHVATMQTQNIQKKHV
>TRINITY_DN30557_c0_g12_i1.p3 type:complete len:44 gc:universal TRINITY_DN30557_c0_g12_i1:266-397(+)
MFLHKPVIDFEQIGPTQCHIHYVSKVLSREGRRQLFWCEKKHP*
>TRINITY_DN30557_c1_g1_i1.p1 type:internal len:45 gc:universal TRINITY_DN30557_c1_g1_i1:134-3(-)
ATIQTQNIQKKCGFILICVGKVLLSEGRPVLCCVLLEAPLFIVA
>TRINITY_DN30557_c1_g1_i1.p2 type:internal len:45 gc:universal TRINITY_DN30557_c1_g1_i1:3-134(+)
SDNKQRCLKQYTTQNGPPLTKQYFSYTNQNETTFFLNVLSLYCC
>TRINITY_DN30557_c2_g1_i1.p1 type:5prime_partial len:61 gc:universal TRINITY_DN30557_c2_g1_i1:194-12(-)
LVYVMSHPVKALNSNFFSSISKLSCFFLGASGQKLRCYMCELVETISKLPRQYPACQKKP*
>TRINITY_DN30557_c2_g1_i1.p2 type:5prime_partial len:45 gc:universal TRINITY_DN30557_c2_g1_i1:2-136(+)
RKQLKVSSDMQDIDEATWKWFQQAHTYNILVSGQMLQEKSKKVC*
>TRINITY_DN30557_c2_g1_i1.p3 type:5prime_partial len:40 gc:universal TRINITY_DN30557_c2_g1_i1:192-73(-)
GLCYEPSSESLEFQFFQQHQQTFLLFSWSIWPETKMLYV*
>TRINITY_DN30539_c0_g2_i1.p1 type:5prime_partial len:56 gc:universal TRINITY_DN30539_c0_g2_i1:3-170(+)
KTCRHKVYKACLSAHSCKPCVYCCSTVYHRLLKIKLSVRIYGILENQVTIDSEFK*
>TRINITY_DN30509_c0_g1_i1.p1 type:internal len:47 gc:universal TRINITY_DN30509_c0_g1_i1:2-139(+)
FCPSNNICFLFKNCNHKFKHIAYYTASIKIQNFHTFLMTYDQSGFV
>TRINITY_DN30509_c0_g1_i1.p2 type:5prime_partial len:43 gc:universal TRINITY_DN30509_c0_g1_i1:139-11(-)
NKARLVISHQKGVKVLYFNASSVVSNMLEFMVTVFEQKTDVI*
>TRINITY_DN30509_c0_g2_i1.p1 type:internal len:66 gc:universal TRINITY_DN30509_c0_g2_i1:3-197(+)
ETWVYRSTDNSEQMLDGYTLFRQDRLEQRGGRVINYVSNKINAGVVDSADCYSSLELLWVTLCSK
>TRINITY_DN30579_c0_g1_i1.p1 type:5prime_partial len:45 gc:universal TRINITY_DN30579_c0_g1_i1:163-29(-)
AVYCLFTWRLQYWAYCLKNVTCHTLESCALSPTSKSTFKPCGSS*
>TRINITY_DN30566_c0_g1_i1.p1 type:3prime_partial len:93 gc:universal TRINITY_DN30566_c0_g1_i1:25-300(+)
MIFSLFLYIALISLPAMYSKMIPVSLFTHILATYMCQVVSIHVCFLYMLLYSSDEKLPSTSSLNYYKCLFFIKYCILNSTLFFLIIPLEQRF
>TRINITY_DN30566_c0_g1_i1.p2 type:5prime_partial len:61 gc:universal TRINITY_DN30566_c0_g1_i1:3-185(+)
TSCHQTIYDFLIVLIYCSYKPSCHVFQDDSSFIIHTYIGYLYVSGSIHPCMFSLYAFILK*
>TRINITY_DN30566_c0_g2_i1.p1 type:internal len:40 gc:universal TRINITY_DN30566_c0_g2_i1:1-117(+)
HRSNQLNIFITNIPEHSHFPFIVILYITIPFFKKASRSA
>TRINITY_DN30531_c0_g1_i1.p1 type:internal len:53 gc:universal TRINITY_DN30531_c0_g1_i1:157-2(-)
IMFISVETCLDPYSVKHLCAFHILRDITSAPVFYILIAFQNWAVCLPQTWIY
>TRINITY_DN30531_c0_g1_i1.p2 type:5prime_partial len:43 gc:universal TRINITY_DN30531_c0_g1_i1:2-130(+)
IYPCLWQANCPILKCDQYIEYRCRCNISKDMKCTQMFNRVWV*
>TRINITY_DN30531_c0_g2_i1.p1 type:complete len:41 gc:universal TRINITY_DN30531_c0_g2_i1:71-193(+)
MKCSHKCSTECRPKQFLKSGAGAQTYCSRHIDIIGGILWI*
>TRINITY_DN30531_c1_g2_i1.p1 type:5prime_partial len:50 gc:universal TRINITY_DN30531_c1_g2_i1:210-61(-)
ETCLGPHCVNHLCVFCISRCMRSVPAYHQTLECILYCILFPMTCQEIFL*
>TRINITY_DN30525_c0_g1_i1.p1 type:internal len:49 gc:universal TRINITY_DN30525_c0_g1_i1:1-144(+)
LPSLIILVFPTSPNSFTNYSPFYSQLVKAAQHFLSLPWSVSANLAISD
>TRINITY_DN30525_c0_g1_i1.p2 type:internal len:48 gc:universal TRINITY_DN30525_c0_g1_i1:3-143(+)
TITYHPSLSHLPKLIHKLFPILQSTSEGRSAFPEPPMVCFRQSRNLR
>TRINITY_DN30583_c0_g2_i1.p1 type:internal len:47 gc:universal TRINITY_DN30583_c0_g2_i1:3-140(+)
RITLRRLRNLCNKLVYTSSPTPSASTTNHPLERGFQPCGFYRAPAD
>TRINITY_DN30583_c0_g2_i1.p2 type:5prime_partial len:43 gc:universal TRINITY_DN30583_c0_g2_i1:141-13(-)
DLQELCRSHMVGSHVLGDGLWWRRMGWESWCILVCCRDYEVS*
>TRINITY_DN30598_c0_g1_i1.p1 type:5prime_partial len:50 gc:universal TRINITY_DN30598_c0_g1_i1:2-151(+)
LHFVNSHPQLIHLFISPSLFFSFYPLFLSFSVFPEEQSESLKMPLPNVI*
>TRINITY_DN30578_c0_g2_i1.p1 type:internal len:59 gc:universal TRINITY_DN30578_c0_g2_i1:2-175(+)
SMLTILCIIVNVSLLQSFQNLTNKSCSYLQVLLHFSKEETILVPSIITIFVFAAPSLL
>TRINITY_DN30578_c0_g2_i1.p2 type:3prime_partial len:49 gc:universal TRINITY_DN30578_c0_g2_i1:33-176(+)
MFLYCRASRISPIRAVLICRCFSTLVKKRLFLFPVSLQYLYLLRPHFC
>TRINITY_DN30580_c0_g1_i1.p1 type:internal len:56 gc:universal TRINITY_DN30580_c0_g1_i1:165-1(-)
KDFQCPQCEQTFGHRVCMKEHVETVHLKTKPFQCSHCKKKFSNECQMMSHVAVIH
>TRINITY_DN30582_c0_g1_i1.p1 type:5prime_partial len:88 gc:universal TRINITY_DN30582_c0_g1_i1:2-265(+)
LTQNQCVLCNFKREGVWAFFFLRGKRNRAVISGYVAAVADGSLMKIAMITFSNKMAHHHITTIRSMDTSTTRCLDVGYGAQLTEIKP*
>TRINITY_DN30582_c0_g1_i1.p2 type:complete len:62 gc:universal TRINITY_DN30582_c0_g1_i1:198-13(-)
MDLIVVMWWCAILLENVIMAIFIKLPSATAATYPDMTARLRLPRRKKKAHTPSLLKLHRTH*
>TRINITY_DN30582_c0_g1_i1.p3 type:5prime_partial len:43 gc:universal TRINITY_DN30582_c0_g1_i1:3-131(+)
SPKINVFCAISKEKVYGLFFFCEASVIGLSYLDMLQQWLMAA*
>TRINITY_DN30577_c0_g1_i1.p1 type:internal len:41 gc:universal TRINITY_DN30577_c0_g1_i1:1-120(+)
PLSHCHNLNIIPLDLILHLTNNVHFSSTILFLLLTHCFLP
>TRINITY_DN30521_c0_g2_i1.p1 type:5prime_partial len:43 gc:universal TRINITY_DN30521_c0_g2_i1:2-130(+)
FFLSWRSTAGNQNGLILMETSLIYFSLCFYSCSKCCTSDFFQ*
>TRINITY_DN30571_c0_g3_i1.p1 type:5prime_partial len:47 gc:universal TRINITY_DN30571_c0_g3_i1:3-143(+)
LHHFSAQQTPLLITILWFKLSSELSHLIPGSYSFTFGSMGNVIEWY*
>TRINITY_DN30571_c0_g3_i1.p2 type:complete len:42 gc:universal TRINITY_DN30571_c0_g3_i1:134-259(+)
MVLTLSLSHLSAQYLITSGSGNLKGLNFGLRLTLLKVFNGK*
>TRINITY_DN30572_c0_g2_i1.p1 type:internal len:46 gc:universal TRINITY_DN30572_c0_g2_i1:136-2(-)
HFLHTRGLQSGRHRPPGVDKTIQGVGYGSIKHLESKSDNHKRNKH
>TRINITY_DN30522_c0_g2_i1.p1 type:5prime_partial len:66 gc:universal TRINITY_DN30522_c0_g2_i1:259-62(-)
SSLKLYYYCLSVFIPHTSTSATSLSLSSPFQLLLHFDCHHCSAIIFQIQTNYLHFHPWYLKYVIS*
>TRINITY_DN30528_c0_g1_i1.p1 type:internal len:48 gc:universal TRINITY_DN30528_c0_g1_i1:1-141(+)
IRLVSLSAHVRFITEQFPHLSTACCAPFTTHLYHAQHIWHLKHSTIS
>TRINITY_DN30528_c0_g1_i1.p2 type:5prime_partial len:42 gc:universal TRINITY_DN30528_c0_g1_i1:141-16(-)
RDSRVFKMPNVLCMIEVSGKRGTTCCGQVRELFSYETHMCR*
>TRINITY_DN30573_c0_g1_i2.p1 type:internal len:61 gc:universal TRINITY_DN30573_c0_g1_i2:2-181(+)
VVIKRSGSDGSSFPLVATNCTIGRHLECDIRVQLPIVSREHCRLTLEENGQICRLKDSVV
>TRINITY_DN30573_c0_g1_i1.p1 type:internal len:118 gc:universal TRINITY_DN30573_c0_g1_i1:2-352(+)
VVIKRSGSDGSSFPLVATNCTIGRHLECDIRVQLPIVSREHCRLTLEENGQVVLKNLSKVNPTKFNGTAVESPLKLKHKDIFTIADRSFRWEYPPSSLQFVSTHPDSEIRERRKTED
>TRINITY_DN30573_c0_g1_i1.p2 type:5prime_partial len:67 gc:universal TRINITY_DN30573_c0_g1_i1:351-151(-)
SSVFLLSLISLSGWVETNCNELGGYSHLKDLSAIVKISLCFSFRGDSTAVPLNFVGLTLLRFFNTT*
>TRINITY_DN21852_c0_g1_i1.p1 type:internal len:55 gc:universal TRINITY_DN21852_c0_g1_i1:2-163(+)
LFCRYDKLCVGRLGRDCGCRTRFQGRLRERERGEFALRRKGDDERNSVRTRASE
>TRINITY_DN21852_c0_g1_i1.p2 type:internal len:55 gc:universal TRINITY_DN21852_c0_g1_i1:162-1(-)
SLALVLTLFLSSSPFLRSANSPLSLSLSLPWNLVLHPQSRPSRPTHSLSYLQNK
>TRINITY_DN21852_c0_g1_i1.p3 type:internal len:54 gc:universal TRINITY_DN21852_c0_g1_i1:161-3(-)
RSLSFSHCFFRRPLFYGVQTPLSLFLSASLGILSYIHSLAQADQHIACRTCRT
>TRINITY_DN21852_c0_g1_i1.p4 type:5prime_partial len:47 gc:universal TRINITY_DN21852_c0_g1_i1:163-23(-)
LARSRSHTVSFVVPFSTECKLPSLSFSQPPLESCPTSTVSPKPTNT*
>TRINITY_DN21852_c0_g2_i1.p1 type:internal len:52 gc:universal TRINITY_DN21852_c0_g2_i1:155-3(-)
QRKATTHPIYIIGHKRSHGCRASIGRTRSSDSENSLKAQDVSSSAVMFETG
>TRINITY_DN21852_c0_g4_i1.p1 type:internal len:45 gc:universal TRINITY_DN21852_c0_g4_i1:132-1(-)
RETNALQMRVARHYPLGAKFNTGIAAYIQDPNWCVDRHVTQQGR
>TRINITY_DN21868_c0_g1_i1.p1 type:5prime_partial len:62 gc:universal TRINITY_DN21868_c0_g1_i1:2-187(+)
GNSVDHVSCHFQPGAVVLFPHLTRRKQMMICLWSPSCTFSLVNMDFTLLQVTNFNSSFDKR*
>TRINITY_DN21868_c0_g1_i1.p2 type:5prime_partial len:60 gc:universal TRINITY_DN21868_c0_g1_i1:1-180(+)
WEFCGPCFLPFSARGCSSISSSDKEEADDDMSMVAILYLFSGEYGFYFTPGDQFQLELR*
>TRINITY_DN21868_c0_g3_i1.p1 type:internal len:60 gc:universal TRINITY_DN21868_c0_g3_i1:179-3(-)
WTDTVSCNWFAWQIKEVIFVSQYHYGIIITRWLLAASVVLVILEQSIQVMISWKQFIRE
>TRINITY_DN21868_c0_g3_i1.p2 type:complete len:53 gc:universal TRINITY_DN21868_c0_g3_i1:162-4(-)
MQLVCMADKRSDFCIAVSLWHYYYTLVVSCFRSVGYIRTKYTGNDIVEAVHS*
>TRINITY_DN21868_c0_g4_i1.p1 type:internal len:157 gc:universal TRINITY_DN21868_c0_g4_i1:1-468(+)
IKMVEGEVSSLNVTVRNVEEKVNKLAMMLKENIKENQTQSHDMKIDVLKMDLQAKHYLRTDSVSSLFGNGNNLVCDAAVHLQPQEYKNEQLWKCVEMNNNDGVQYWLGVGADVGYQRGAHLKSVFHLAAELKHIEILYILVARALEEHKNVLVPDR
>TRINITY_DN21868_c0_g4_i1.p2 type:5prime_partial len:103 gc:universal TRINITY_DN21868_c0_g4_i1:469-161(-)
TYQGLTRFYVLPVPLPPKCRVSRCVSAQLLDGTLTSGVPLSGSQHLHQHPANTEHHHYCSSPHTSTAAHSCILEAVNELQHHKPGYFHSQIMMRHCQSGDSV*
>TRINITY_DN21868_c0_g4_i1.p3 type:3prime_partial len:42 gc:universal TRINITY_DN21868_c0_g4_i1:123-1(-)
MTLSLIFLNVFFQHHGQFIHFLLHISHCHIQTADFTLHHLY
>TRINITY_DN21868_c0_g5_i1.p1 type:internal len:46 gc:universal TRINITY_DN21868_c0_g5_i1:3-137(+)
HRKQIKKINLSMQLLKQSHFLHNFKLLKFNDQIRTYKIRKGVEGE
>TRINITY_DN21868_c0_g6_i1.p1 type:5prime_partial len:289 gc:universal TRINITY_DN21868_c0_g6_i1:1-867(+)
TYLKLAAVLSSIVTLGYNESQVWRCSVMHHASAYAILFAWLEMMTLIGRFPACGPYVLVLYKVSKDILKLLGAFVCLLLGFSFSFHILFHNQDSFQNPAISALKTVVMMTGEFDFGDLFSEGSISNGTSHLFFILFVLFVSIVLTNILIGFAVADIQSLQNTGLVRRLQKQAEFISFLEDVASSKVISKLLPKTWERRLKRYLKVQDEVKIYPGFSKDRCQNLSNHIVQNCVAIVTGHPCHPQQNGSDAGNTCLLDARLMDHIEEIQAVKKCLSEINDKLNITFSLPK*
>TRINITY_DN21868_c0_g6_i1.p2 type:complete len:61 gc:universal TRINITY_DN21868_c0_g6_i1:467-285(-)
MSATAKPIRMFVRTMETNNTKRMKNKWLVPLEILPSLKRSPKSNSPVIMTTVFNAEMAGF*
>TRINITY_DN21868_c0_g6_i1.p3 type:complete len:60 gc:universal TRINITY_DN21868_c0_g6_i1:72-251(+)
MFCNASRICICYSVCLVRNDDSDWSISCLRSLCPCAVQSFKGYFKIAWGFCLSSSRLLF*
>TRINITY_DN21868_c0_g6_i1.p4 type:complete len:56 gc:universal TRINITY_DN21868_c0_g6_i1:657-824(+)
MPESFQSYCSELCCHSNWSPLPSSAKWFRRRKHLSAGRQINGPHRRDPSCQEMSV*
>TRINITY_DN21868_c0_g6_i1.p5 type:complete len:54 gc:universal TRINITY_DN21868_c0_g6_i1:887-726(-)
MITFYFDHFGSENVMFNLSFISDRHFLTAWISSMWSINLASSRQVFPASEPFC*
>TRINITY_DN21868_c0_g7_i1.p1 type:internal len:59 gc:universal TRINITY_DN21868_c0_g7_i1:2-175(+)
EKVRLFFIIMLAIYTFFVFNLTIYLYLLFQQNTSHVYGSHILTNLSLSALASNWTDTV
>TRINITY_DN21868_c0_g7_i1.p2 type:3prime_partial len:41 gc:universal TRINITY_DN21868_c0_g7_i1:121-2(-)
MATIYMTCVLLKQKIQVYSQIKYKKGINSEHNYEKQSHLL
>TRINITY_DN21868_c0_g9_i1.p1 type:internal len:283 gc:universal TRINITY_DN21868_c0_g9_i1:847-2(-)
SGLNPFHAAARVGSSSCLQAMIEASPKLTRKSTDEVDAMPEEKRKQKTREECLKLINATEEGGWTPLLYAAKNVSPECIKLLLLASADVTATTQQGETPLLVLGKTAQMKGVPVERYEQCVELLLTKKAEVKTRSCDSGDTALHQAADLQAFSAVKQLLDNGAAVNIRNNKNMTPLHFAALRGSYDILQELLNRKADANSVDKCGNTVLLNAAESGSKKCVKLLLEQRTDLSAETKSGKTAYLMIRDHIQNPLTFFTQLFSSCITSEGKQNADIGDFSVTFN
>TRINITY_DN21849_c0_g1_i1.p1 type:internal len:95 gc:universal TRINITY_DN21849_c0_g1_i1:3-284(+)
QMQMMVPQSQLLVPQMQMLVPQTQIVVPKPELSLSGARELELDAQMLARQKDLDTATQEATSRNVSSTSWEPNSQILEHLHTIQQQPQLMPEKN
>TRINITY_DN21849_c0_g2_i1.p1 type:internal len:101 gc:universal TRINITY_DN21849_c0_g2_i1:300-1(-)
VGGRPMEVKPWKPKGTEQDDGFDGTGAAGERGENDGFQDDDNARQEAESARAYTQKQKYINNVIQEFKLKRELLSQMKEEKEKLEVKKTPEETSRHENVL
>TRINITY_DN21849_c0_g2_i1.p2 type:complete len:51 gc:universal TRINITY_DN21849_c0_g2_i1:245-93(-)
MMALMEQVQLEKEEKMMDSRMMIMLDRRLNLQGPTRKNKSTSTMSSKNSS*
>TRINITY_DN21849_c0_g2_i1.p3 type:5prime_partial len:48 gc:universal TRINITY_DN21849_c0_g2_i1:2-145(+)
KTFSCRDVSSGVFLTSSFSFSSFIWLNNSLFNLNSWMTLLMYFCFCV*
>TRINITY_DN21849_c0_g3_i1.p1 type:internal len:62 gc:universal TRINITY_DN21849_c0_g3_i1:185-3(-)
YHHLHLWNNHVPRMVATYNRSLDSQWAALHHRRECSLTLLRQETSQHLGSVIFHGCSLQVR
>TRINITY_DN21849_c0_g3_i1.p2 type:internal len:62 gc:universal TRINITY_DN21849_c0_g3_i1:3-185(+)
PHLQGTAMENDTPQMLASLLPEESQGTLSPMMQGSPLAVQTPVVCGYHSGYMIVPQMQMMV
>TRINITY_DN21863_c0_g2_i1.p1 type:internal len:102 gc:universal TRINITY_DN21863_c0_g2_i1:3-305(+)
WEIMVDMQNKSICPRLIDYLTIVGARQPSRTAVVQTPELLRRYPPDDHKDFALPLDMVYFCQPEGCVSVGPKRTALREATSFVFTLTEKDTGKTRYGICVN
>TRINITY_DN21863_c0_g2_i1.p2 type:complete len:55 gc:universal TRINITY_DN21863_c0_g2_i1:139-303(+)
MTTRTSPCLWTWSTSASQRVVYQWDQRGQHCEKPLPSSLLSQKKTQVKHGMGYV*
>TRINITY_DN21863_c0_g2_i1.p3 type:5prime_partial len:43 gc:universal TRINITY_DN21863_c0_g2_i1:304-176(-)
FTHIPYRVLPVSFSVRVKTKEVASRSAVLFGPTDTQPSGWQK*
>TRINITY_DN21848_c0_g1_i1.p1 type:internal len:54 gc:universal TRINITY_DN21848_c0_g1_i1:2-160(+)
SIIVGVGFRRAGLNNSGDSVKRNRSDSARVVNDDVSKDRVTVSSPPSIGSKVE
>TRINITY_DN21848_c0_g1_i1.p2 type:internal len:54 gc:universal TRINITY_DN21848_c0_g1_i1:159-1(-)
STLLPILGGEDTVTLSLLTSSLTTLAESDLFLLTESPELFNPALLKPTPTIIE
>TRINITY_DN21848_c0_g2_i1.p1 type:internal len:126 gc:universal TRINITY_DN21848_c0_g2_i1:377-3(-)
PTDAPKVTTEPSAEATIEASTETHSIPIRSSKKTGSDIERTKSSKDTFFLPDDKNLQTLSHDSDNSNFSTSFSTSFSVSYSSSSSSSSYLSRTPVYTTKTLTDTEFQTVTYVITRVNGDETIAST
>TRINITY_DN21848_c0_g2_i1.p2 type:5prime_partial len:51 gc:universal TRINITY_DN21848_c0_g2_i1:375-223(-)
HRCTESDHRTKCRGYNRGFHGDTFNTNQIVKEDRFRHRKNQVFKRHILST*
>TRINITY_DN21848_c0_g2_i1.p3 type:complete len:50 gc:universal TRINITY_DN21848_c0_g2_i1:223-74(-)
MTKTCKLFHTTVTTLISPLPSLLLSLSPTLLLPPRPLIYLGRLFIPQRH*
>TRINITY_DN21816_c0_g1_i1.p1 type:internal len:70 gc:universal TRINITY_DN21816_c0_g1_i1:2-208(+)
FASAIPTFMSAIPALEPVIPAMNTSHTSHNTCHSSHNTCHSSHNICHSSLHFCYSHFYFCHHNLYSYYS
>TRINITY_DN21816_c0_g1_i1.p2 type:5prime_partial len:55 gc:universal TRINITY_DN21816_c0_g1_i1:208-44(-)
TIIGIKVVMTEVKVAVAEVKAGMTDVMAGMTGVMAGMTGVMAGMRGVHGWYDRF*
>TRINITY_DN21816_c0_g1_i1.p3 type:5prime_partial len:51 gc:universal TRINITY_DN21816_c0_g1_i1:206-54(-)
YNRNKGCDDRSKSGCSRSEGWNDRCYGWNDRCYGWNDRCYGWYERCSWLV*
>TRINITY_DN21805_c0_g1_i1.p1 type:internal len:53 gc:universal TRINITY_DN21805_c0_g1_i1:1-156(+)
LFFLSPSLSLLSMFSLFSLSPNLSLYSLSPSLFSMFSLSLSFSFALRLSSTL
>TRINITY_DN21805_c0_g1_i1.p2 type:internal len:52 gc:universal TRINITY_DN21805_c0_g1_i1:2-154(+)
SFFSLHLFPFCLCSLFFLFLPIFHYILSLPLFSLCSLSPSLFLLHYVCLPL
>TRINITY_DN21805_c0_g1_i1.p3 type:internal len:52 gc:universal TRINITY_DN21805_c0_g1_i1:155-3(-)
RVEDRRSAKEKERERENIEKREGEREYSERLGEREKRENIDKRERDGERKK
>TRINITY_DN21805_c0_g1_i1.p4 type:internal len:52 gc:universal TRINITY_DN21805_c0_g1_i1:3-155(+)
LFSLSISFPFVYVLSFFSFSQSFTIFSLSLSFLYVLSLPLFFFCTTSVFHS
>TRINITY_DN21805_c1_g1_i1.p1 type:internal len:51 gc:universal TRINITY_DN21805_c1_g1_i1:151-2(-)
PLFPCSLSLSLHLSFLYVLSFSLPLSLFSMFSLLFSFPLLFLYVLSLFSV
>TRINITY_DN21805_c1_g1_i1.p2 type:internal len:51 gc:universal TRINITY_DN21805_c1_g1_i1:2-151(+)
HRKERENIEKQERERKQKREHREKRERQRKRENIEKRQMERKGERTWKKR
>TRINITY_DN21805_c1_g1_i1.p3 type:internal len:51 gc:universal TRINITY_DN21805_c1_g1_i1:150-1(-)
LFFHVLSPFLSICLFSMFSLFLCLSLFSLCSLFCFLSLSCFSMFSLSFLC
>TRINITY_DN21805_c1_g1_i1.p4 type:internal len:50 gc:universal TRINITY_DN21805_c1_g1_i1:149-3(-)
SFSMFSLPFSPSVFSLCSLFFSASLSFLYVLSSVFFPSLVSLCSLSLFC
>TRINITY_DN21805_c2_g1_i1.p1 type:internal len:44 gc:universal TRINITY_DN21805_c2_g1_i1:1-129(+)
LLYVFSLSFLYVVFLFSMFFLFFSLSLYLFSMISLPLSFLYVL
>TRINITY_DN21805_c2_g1_i1.p2 type:internal len:43 gc:universal TRINITY_DN21805_c2_g1_i1:3-128(+)
SLCFLSLFSLCCLSFLYVLSIFLSLPLSFLYDLSPSLFSLCS
>TRINITY_DN21831_c0_g2_i1.p1 type:internal len:48 gc:universal TRINITY_DN21831_c0_g2_i1:142-2(-)
ELSNISENKGILNCKLAGKYNHNIYSYLKKTRTALCNTLSQIQLYIK
>TRINITY_DN21831_c0_g3_i1.p1 type:internal len:46 gc:universal TRINITY_DN21831_c0_g3_i1:135-1(-)
LSAKTFLRNSGLYSHPLQFFFNTTCYIFYSITIIYLFFLMKNIIQ
>TRINITY_DN21890_c0_g1_i1.p1 type:internal len:55 gc:universal TRINITY_DN21890_c0_g1_i1:1-162(+)
VCHSSIHSRVVISSAAKSPGSDSRQIPCAVIPLYNQRATAVSLACVCFWHISTH
>TRINITY_DN21890_c0_g1_i1.p2 type:3prime_partial len:55 gc:universal TRINITY_DN21890_c0_g1_i1:162-1(-)
MCAYMPKADTCQGDSGGPLVVKRNDGTWYLAGVTSWGFGCARNNHPGMYTRVTN
>TRINITY_DN21890_c0_g1_i1.p3 type:5prime_partial len:51 gc:universal TRINITY_DN21890_c0_g1_i1:2-154(+)
FVTLVYIPGWLFLAQPNPQEVTPARYHVPSFLFTTKGPPLSPWHVSAFGI*
>TRINITY_DN21890_c0_g2_i1.p1 type:internal len:46 gc:universal TRINITY_DN21890_c0_g2_i1:1-135(+)
WHISTHHVLCNISVVEVTCSSALVIGHDFKVCLQQHITLYTTILF
>TRINITY_DN21890_c0_g2_i1.p2 type:internal len:46 gc:universal TRINITY_DN21890_c0_g2_i1:135-1(-)
EEDGGVQSDVLLETYLKIMTNNECRGTSNLYYRYVTENMMCAYMP
>TRINITY_DN21886_c0_g2_i1.p1 type:internal len:44 gc:universal TRINITY_DN21886_c0_g2_i1:1-129(+)
LAQAHGTSILIIQTDAFNYCMFKKNYRNADHKQLWISFVPHTD
>TRINITY_DN21834_c0_g1_i1.p1 type:internal len:48 gc:universal TRINITY_DN21834_c0_g1_i1:142-2(-)
KVKFTVRRAGQYRISILIGNSHIKGSPFIKNFLPGPPDPQKTVFVHH
>TRINITY_DN21834_c0_g2_i1.p1 type:internal len:40 gc:universal TRINITY_DN21834_c0_g2_i1:119-3(-)
LLPNNCKVFFDWQDPKVVGDTMGFSVKFYQRNGRPYPIC
>TRINITY_DN21846_c1_g1_i1.p1 type:internal len:53 gc:universal TRINITY_DN21846_c1_g1_i1:156-1(-)
ARIKFVMKGVRRHFTGIAEQNSEEIPTVIQMAVLILYCGTKLNICKKIVTCQ
>TRINITY_DN21829_c0_g1_i1.p1 type:internal len:40 gc:universal TRINITY_DN21829_c0_g1_i1:1-117(+)
KRGDSWFFRNHEVSRRSWLIVGGTKSVKQILYLVKSMEQ
>TRINITY_DN21829_c0_g1_i1.p2 type:internal len:40 gc:universal TRINITY_DN21829_c0_g1_i1:117-1(-)
LLHTFDKIQDLLHTFGPTYNQPTSPTDFMIPKEPRVSTF
>TRINITY_DN21829_c0_g2_i1.p1 type:internal len:45 gc:universal TRINITY_DN21829_c0_g2_i1:2-133(+)
VVHHNASAERILAYLDCYLQLLVQNQPSYMKDINHFLTRLANIS
>TRINITY_DN21859_c0_g1_i2.p1 type:internal len:54 gc:universal TRINITY_DN21859_c0_g1_i2:1-159(+)
LHFLQDQFLFTRRWEFKPVPTHQRLLTLSLTADQMEVLSIGLTFCSSYPLHKT
>TRINITY_DN21859_c0_g1_i2.p2 type:internal len:54 gc:universal TRINITY_DN21859_c0_g1_i2:159-1(-)
SLMERITGTESEAYRKYFHLISCERQGKEPLVGGNWFELPPPCKQKLVLQKVE
>TRINITY_DN21859_c0_g1_i2.p3 type:5prime_partial len:40 gc:universal TRINITY_DN21859_c0_g1_i2:2-121(+)
STFCKTNFCLQGGGSSNQFPPTKGSLPCLSQLIRWKYFL*
>TRINITY_DN21859_c0_g1_i1.p1 type:internal len:79 gc:universal TRINITY_DN21859_c0_g1_i1:3-236(+)
PLSARPISVYKEVGVQTSSHPPKAPYPIKPCNNTPNSAHNLSNTTLTAYQTKVLFLGLTFCPSILSIRQTSSWIWKGL
>TRINITY_DN21859_c0_g1_i1.p2 type:5prime_partial len:57 gc:universal TRINITY_DN21859_c0_g1_i1:1-171(+)
LHFLQDQFLFTRRWEFKPVPTHQRLLTPSNLAITHQILPIISPTLPSQLIRQKYFF*
>TRINITY_DN21859_c0_g1_i1.p3 type:3prime_partial len:40 gc:universal TRINITY_DN21859_c0_g1_i1:119-3(-)
MGRIWCVIARFDGVRSLWWVGTGLNSHLLVNRNWSCRKW
>TRINITY_DN21859_c1_g1_i1.p1 type:internal len:83 gc:universal TRINITY_DN21859_c1_g1_i1:2-247(+)
LSHLHTYSATPSATPISVFKEVGVQTSSYPQSAPYPIKPCNNTSNSVHNLYNTALTADQTASLSLGLTFCPSYPLHKTDLLK
>TRINITY_DN21859_c1_g1_i1.p2 type:5prime_partial len:42 gc:universal TRINITY_DN21859_c1_g1_i1:1-126(+)
PFSSSHLLCYTFCHTNFCFQGGRSTNQFLPSKRSLPYQTLQ*
>TRINITY_DN21873_c0_g1_i1.p1 type:internal len:50 gc:universal TRINITY_DN21873_c0_g1_i1:2-148(+)
ICFLLVTFLPVHTEKLTMNLGQDSAFCLQEPNHTSHLCPFTTIQSCCRY
>TRINITY_DN21873_c0_g2_i1.p1 type:5prime_partial len:52 gc:universal TRINITY_DN21873_c0_g2_i1:3-158(+)
PVLLPLSLCWHLHITDLLFWLLQTSIPTPSPFASLMLPFMFVSHEQCLFVP*
>TRINITY_DN21873_c0_g2_i1.p2 type:3prime_partial len:41 gc:universal TRINITY_DN21873_c0_g2_i1:121-2(-)
MNGSIRLANGEGVGILVCNSQNSKSVMCKCQHSDNGSKTG
>TRINITY_DN21872_c0_g1_i1.p1 type:internal len:42 gc:universal TRINITY_DN21872_c0_g1_i1:123-1(-)
TVDNNNSKENILHSEDLPEGQKEIGHSVAHPLDDACPVKKE
>TRINITY_DN21872_c0_g1_i1.p2 type:internal len:41 gc:universal TRINITY_DN21872_c0_g1_i1:3-122(+)
LFSLDMHHPTDVLHCDQFLSDLQAGLLNAKYFLYCYYCQL
>TRINITY_DN21872_c0_g2_i1.p1 type:5prime_partial len:40 gc:universal TRINITY_DN21872_c0_g2_i1:1-120(+)
VLFPYGPLCCCFKMNFEPFYQLIFFFSKNLNSHALDKQN*
>TRINITY_DN21820_c0_g1_i1.p1 type:internal len:72 gc:universal TRINITY_DN21820_c0_g1_i1:1-213(+)
FMVLDSPETPLRPHTVGSGVKQHHHFAITYHPGLSYLPELIGRLYPILQSTCGFLLSSSQSQIVSCLIISP
>TRINITY_DN21820_c0_g2_i1.p1 type:internal len:57 gc:universal TRINITY_DN21820_c0_g2_i1:168-1(-)
CHPHNLKSFLVSSAHPKPANSHTESSQISIIYLKSHQALQNLSLYGHYPVRYFQFH
>TRINITY_DN21820_c0_g2_i1.p2 type:internal len:56 gc:universal TRINITY_DN21820_c0_g2_i1:166-2(-)
SSSQSQIVSCLIGSSETCQFSYGKLTNLDHILKIPSGLAKPVPIWSLPSSLFSIP
>TRINITY_DN21807_c0_g1_i1.p1 type:5prime_partial len:106 gc:universal TRINITY_DN21807_c0_g1_i1:3-320(+)
EEIGSTKDLKDPDSELGRANFLLLNAGYQVISADDLKRNVQFIWDTQYLLNWFSHDLGEVRRKQLIHLAGNNTDIQDILRSQQLTHSWLFGSDGGKKVSSFQKKK*
>TRINITY_DN21807_c0_g1_i1.p2 type:complete len:50 gc:universal TRINITY_DN21807_c0_g1_i1:235-86(-)
MSWISVLLPAKCINCFRRTSPKSCENQLSKYCVSQINCTFLFKSSADIT*
>TRINITY_DN21807_c0_g2_i1.p1 type:internal len:45 gc:universal TRINITY_DN21807_c0_g2_i1:133-2(-)
NFLPPDIQQMLETATVKNSKLWSDLLELHKLVKHIAQVNLHAIE
>TRINITY_DN21807_c0_g2_i1.p2 type:internal len:45 gc:universal TRINITY_DN21807_c0_g2_i1:3-134(+)
SIACRFTCAICLTSLWSSKRSLQSLEFLTVAVSNICCMSGGKKF
>TRINITY_DN21888_c0_g1_i1.p1 type:complete len:48 gc:universal TRINITY_DN21888_c0_g1_i1:198-55(-)
MAGDKLLINRYHHWVLMTWQVIYKQVSSTSLNDQWQVVCKQESTLNH*
>TRINITY_DN21888_c0_g2_i1.p1 type:5prime_partial len:46 gc:universal TRINITY_DN21888_c0_g2_i1:196-59(-)
TNQLIEWWCVMFPLIITICVLNESYALSRQCVDLPTSRQVSDSRC*
>TRINITY_DN21888_c0_g2_i1.p2 type:3prime_partial len:45 gc:universal TRINITY_DN21888_c0_g2_i1:132-1(-)
MNLMHFQDNVWTYQHQGKSVTHAAEVIRRVAYNGVLRSLEGALV
>TRINITY_DN21888_c0_g3_i1.p1 type:complete len:42 gc:universal TRINITY_DN21888_c0_g3_i1:1-126(+)
MSLSQYPEWQMKDLSFMSTALSYVCTFLHSTRRKSRFLETH*
>TRINITY_DN21888_c0_g4_i1.p1 type:5prime_partial len:59 gc:universal TRINITY_DN21888_c0_g4_i1:368-192(-)
NEVMVAACSNMSHQAGRGEVAGDFNKNFYSLYLQSIVHHERQHSSVEEFLTRTYQVHL*
>TRINITY_DN21888_c0_g5_i1.p1 type:5prime_partial len:40 gc:universal TRINITY_DN21888_c0_g5_i1:2-121(+)
FNVSFCYIFILYSLFFHHNCFCKLIIFAIYYINGKILVI*
>TRINITY_DN21835_c0_g1_i1.p1 type:internal len:101 gc:universal TRINITY_DN21835_c0_g1_i1:2-301(+)
EFGDFVSPSDSNNQSQKSKENMSPESQSISSLEFGIIGELKSNLSRQGSIPSLDLKISGSIGGEVAEGDEFGEIQSYMSQLTVEDRQKMTYNPAFGGDKY
>TRINITY_DN21835_c0_g1_i1.p2 type:5prime_partial len:65 gc:universal TRINITY_DN21835_c0_g1_i1:302-108(-)
NICLHQMQDYRSSSVCPPLSTGTYNSVSLQIHLLLPLLHQLTLISLNLNLVLNPVYSDWTLTLQ*
>TRINITY_DN21835_c0_g1_i1.p3 type:5prime_partial len:41 gc:universal TRINITY_DN21835_c0_g1_i1:301-179(-)
IFVSTKCRIIGHLLSVLHCQLGHITLYLSKFISFCHFSTN*
>TRINITY_DN21835_c0_g3_i1.p1 type:internal len:85 gc:universal TRINITY_DN21835_c0_g3_i1:254-3(-)
SSSVEIECHGEAKFQADFGDFQTGFISDKVGQDSDSTNQFNPSPLVFENFADLVEAEKKTKTAAGSDNTMDYSDPFGEFQEAET
>TRINITY_DN21835_c0_g4_i1.p1 type:internal len:67 gc:universal TRINITY_DN21835_c0_g4_i1:2-199(+)
NRAASKSLKLIFHWLYSYQCCTRKKLTKVIIIFFTILYSAAVTSCLLPHNMCSQTCVYCLIQLPES
>TRINITY_DN21835_c0_g4_i1.p2 type:internal len:67 gc:universal TRINITY_DN21835_c0_g4_i1:199-2(-)
AFRQLDQAVDTSLGTHIMWQETAGHSSTVQDSEKDDDDFGEFLSSTALVGIQPVKDEFQGFGSSSV
>TRINITY_DN21858_c0_g1_i1.p1 type:internal len:43 gc:universal TRINITY_DN21858_c0_g1_i1:1-126(+)
VLSPADKEQIAKPRPMVVDGPRLHQPSNGEEQAGMRLLPAEY
>TRINITY_DN21858_c0_g1_i1.p2 type:internal len:43 gc:universal TRINITY_DN21858_c0_g1_i1:126-1(-)
VFRRQKPHPCLLFSIGRLVKPWSINYHGTWLCDLLLVSGGQN
>TRINITY_DN21858_c0_g1_i1.p3 type:internal len:42 gc:universal TRINITY_DN21858_c0_g1_i1:124-2(-)
IPQAKAASLLALLHWKAGEAVVHQLPWDVALRSAPCQRGTE
>TRINITY_DN21858_c0_g2_i1.p1 type:internal len:46 gc:universal TRINITY_DN21858_c0_g2_i1:136-2(-)
APPIPHTPQVQQKHTFRQPIWYMDKEFSLFVLGKGEPLPEIQGHT
>TRINITY_DN21858_c0_g2_i1.p2 type:internal len:46 gc:universal TRINITY_DN21858_c0_g2_i1:135-1(-)
RHLSHTPHKCSRSTLSVSPSGTWIRNLACLYLERESLYRRFRDIQ
>TRINITY_DN21858_c0_g3_i1.p1 type:internal len:44 gc:universal TRINITY_DN21858_c0_g3_i1:131-3(-)
GHTAQQILKKAVGTLCAHIGFDTTMESVLDTLADVAQDYLQKI
>TRINITY_DN21858_c0_g4_i1.p1 type:internal len:52 gc:universal TRINITY_DN21858_c0_g4_i1:1-153(+)
PAEYYAMDSLTLHTIKLLQYAKKMKALIHAAQQQQENLKNGEGETFHLLPP
>TRINITY_DN21861_c0_g1_i1.p1 type:internal len:46 gc:universal TRINITY_DN21861_c0_g1_i1:1-135(+)
AWFRCKKKHQMGTCGCMYKLIFNSQKQDKMKKNQLLKACATNGFN
>TRINITY_DN21827_c0_g1_i1.p1 type:5prime_partial len:47 gc:universal TRINITY_DN21827_c0_g1_i1:152-12(-)
AKSLSLIYAFTKSIPSVFPFICHPLLYPLLLHDILTSCPIYCVESH*
>TRINITY_DN21827_c0_g2_i1.p1 type:5prime_partial len:42 gc:universal TRINITY_DN21827_c0_g2_i1:3-128(+)
LSVDVLKCNSLFISPVLFIPYPCFARTCRKTCSNLMTVHHN*
>TRINITY_DN21827_c0_g2_i1.p2 type:5prime_partial len:41 gc:universal TRINITY_DN21827_c0_g2_i1:2-124(+)
SLSRCAKMQLIIHLSCLVHSLPLFCQNLQKNMFQSYDCTP*
>TRINITY_DN21815_c0_g1_i1.p1 type:5prime_partial len:46 gc:universal TRINITY_DN21815_c0_g1_i1:2-139(+)
FVSVHCQKWQHVGILCSHAVRCQVKKLTLCLLLGISIWVPDPGVI*
>TRINITY_DN21815_c0_g1_i1.p2 type:5prime_partial len:40 gc:universal TRINITY_DN21815_c0_g1_i1:186-67(-)
VNFPQDQPPSSSKVNDQITPGSGTQILIPKSKQSVSFFT*
>TRINITY_DN21813_c0_g2_i1.p1 type:internal len:47 gc:universal TRINITY_DN21813_c0_g2_i1:139-2(-)
VSITDCSRWEEYCSSVFLGFVILKAAGFNLPSVLNAEFFSGNEVQV
>TRINITY_DN21813_c0_g2_i1.p2 type:internal len:46 gc:universal TRINITY_DN21813_c0_g2_i1:3-137(+)
TCTSFPEKNSALRTEGKLKPAAFNITNPRNTELQYSSHLEQSVIE
>TRINITY_DN21823_c0_g1_i1.p1 type:internal len:51 gc:universal TRINITY_DN21823_c0_g1_i1:3-152(+)
SNKILTILAPETLFGQILADSLLSFLIFEWDARVNCRHNVYNSTVKVSQY
>TRINITY_DN21823_c0_g3_i1.p1 type:internal len:43 gc:universal TRINITY_DN21823_c0_g3_i1:1-126(+)
FFFFFVCAQCVARPVQAEIGRSEVYTWLLAFAFQLQFQVGKV
>TRINITY_DN21823_c0_g3_i1.p2 type:internal len:43 gc:universal TRINITY_DN21823_c0_g3_i1:2-127(+)
FFFFLCVLSVLQDQCKLRSAGVRCTPGFLPLHFNYSFKLAKY
>TRINITY_DN21823_c0_g3_i1.p3 type:internal len:43 gc:universal TRINITY_DN21823_c0_g3_i1:127-2(-)
ILCQLETVVEMQRQEARCTPHSCRSQLALVLQHTEHTQKKKK
>TRINITY_DN21884_c0_g2_i1.p1 type:internal len:50 gc:universal TRINITY_DN21884_c0_g2_i1:3-149(+)
INLLSFFSLNGLDITLYLSKDIKARIITDTSQDVIAMTPTAVHSHDDIQ
>TRINITY_DN21884_c0_g2_i1.p2 type:internal len:50 gc:universal TRINITY_DN21884_c0_g2_i1:148-2(-)
WMSSWECTAVGVIAMTSCEVSVMILAFMSLERYKVISNPFNEKKLNKLM
>TRINITY_DN21892_c0_g3_i1.p1 type:5prime_partial len:72 gc:universal TRINITY_DN21892_c0_g3_i1:313-98(-)
RQFPAFAKVFSVFSPFLLHCFPILYIYLYKFLSCTFSSSQTKEVKRIRIHETKGKIQRKIKELPLFVSLPP*
>TRINITY_DN21892_c0_g3_i1.p2 type:5prime_partial len:50 gc:universal TRINITY_DN21892_c0_g3_i1:311-162(-)
AVPCICKSFFCFFTFFITLFPYSVYIFIQVSKLHIFIQPNQRGKKNPDT*
>TRINITY_DN21892_c0_g3_i1.p3 type:complete len:49 gc:universal TRINITY_DN21892_c0_g3_i1:13-159(+)
MAMKSSDRTKYTPTKDMASDLIHIFFFKAKEEVKQREGVLLSFSVFFL*
>TRINITY_DN21892_c0_g4_i1.p1 type:complete len:61 gc:universal TRINITY_DN21892_c0_g4_i1:186-4(-)
MKPYISAKARQFSVFTSKFLFFVFLHCFLKKIYTLVKLHIFIQPRVSHFLTEKPSPYKFG*
>TRINITY_DN21892_c1_g1_i1.p1 type:5prime_partial len:48 gc:universal TRINITY_DN21892_c1_g1_i1:151-8(-)
NIHIHMLTAYMYTQTLLWTNVGGPKDLVHSIYGSELSEFIRGLFKSI*
>TRINITY_DN21870_c0_g1_i1.p1 type:internal len:82 gc:universal TRINITY_DN21870_c0_g1_i1:3-245(+)
HTGLLSSMSSSLERSSINTVHVLYLHFLYCTLFCVFHECFFMKSFFHLYQIHLWVLGSQFCIPVKCMGFIRENLFFQHWSS
>TRINITY_DN21870_c0_g1_i1.p2 type:3prime_partial len:44 gc:universal TRINITY_DN21870_c0_g1_i1:116-244(+)
MLFHEIFFSFISDPFMGFRKSILYSSKVYGLYKRKPLFPALVQ
>TRINITY_DN21870_c1_g1_i1.p1 type:5prime_partial len:48 gc:universal TRINITY_DN21870_c1_g1_i1:291-148(-)
SFISDPFMYFRKLILYSSKEYRLYKRKPHFQHRSNPTDAIITGVYCI*
>TRINITY_DN21870_c2_g1_i1.p1 type:internal len:73 gc:universal TRINITY_DN21870_c2_g1_i1:217-2(-)
WVSSFNSVTPATSPCADWPAFVSEFQFETFINTVHILLYTLFCVFHDCFFMIFFFNSSKVYRLYKRTSFSGI
>TRINITY_DN21898_c0_g2_i1.p1 type:5prime_partial len:60 gc:universal TRINITY_DN21898_c0_g2_i1:3-182(+)
QLPIHILTLNTHPSSQHMLKVSIHISVLNICQSSHYISKLSVHTSKTKYKLENSMYYWG*
>TRINITY_DN21880_c0_g1_i1.p1 type:complete len:71 gc:universal TRINITY_DN21880_c0_g1_i1:434-222(-)
MNAMQNYFFIKLSPLKHHKVYGWLLIGVARCCRSQNKAFSSNYYCCLLLVTWLLTRQRRTRCWLLFACYI*
>TRINITY_DN21880_c0_g1_i1.p2 type:complete len:42 gc:universal TRINITY_DN21880_c0_g1_i1:171-46(-)
MNTHVKMRMTVSCNRAVQFLRSLHQIVHLHSNFNILISLTC*
>TRINITY_DN21880_c0_g1_i1.p3 type:3prime_partial len:40 gc:universal TRINITY_DN21880_c0_g1_i1:381-497(+)
MVFERREFNEKIILHGIHPAALNSRDGHAVVCLPLTGTS
>TRINITY_DN21824_c0_g2_i1.p1 type:internal len:50 gc:universal TRINITY_DN21824_c0_g2_i1:1-147(+)
LVQLEETERTFDEFWSRHESRLKQCLELRRFEHDFRELQANFDASMKSL
>TRINITY_DN21854_c0_g1_i1.p1 type:internal len:48 gc:universal TRINITY_DN21854_c0_g1_i1:3-143(+)
CLIISSGTEKCPDKKLKILLGYEFSSFSEYTSNRINDLSLISVFKQY
>TRINITY_DN21854_c0_g1_i1.p2 type:internal len:48 gc:universal TRINITY_DN21854_c0_g1_i1:142-2(-)
YCLNTLIKDKSLILFDVYSEKEENSYPSNIFSFLSGHFSVPEDMIRQ
>TRINITY_DN21854_c0_g2_i1.p1 type:internal len:64 gc:universal TRINITY_DN21854_c0_g2_i1:190-2(-)
NFDRTLCCDIKERLNFLYKKQFTKKQVFNAIHLLLYPTFKIEQQLKALPTIAEIQPYSEWKKS
>TRINITY_DN21878_c0_g1_i1.p1 type:internal len:48 gc:universal TRINITY_DN21878_c0_g1_i1:2-142(+)
ASIAQEKPGNNESKEPCTANSETLQTMRQVDASVDYKTVIQHAKLLC
>TRINITY_DN21878_c0_g1_i1.p2 type:3prime_partial len:43 gc:universal TRINITY_DN21878_c0_g1_i1:127-2(-)
MLNDSFIINTCIHLSHCLQRLTICSTWFLTLIITWFFLCYTS
>TRINITY_DN21878_c0_g2_i1.p1 type:internal len:51 gc:universal TRINITY_DN21878_c0_g2_i1:3-152(+)
ASANLLPLVMLLPTYISPRRYFLDLFSFYHFLFSLKLVLVLNNSKINHTF
>TRINITY_DN21878_c0_g2_i1.p2 type:3prime_partial len:51 gc:universal TRINITY_DN21878_c0_g2_i1:150-1(-)
MYGLSLNYLKPKQVLEKTKNDRMKKGLRNISLERCKWVRALPGEEDLHLQ
>TRINITY_DN21878_c0_g2_i1.p3 type:5prime_partial len:43 gc:universal TRINITY_DN21878_c0_g2_i1:2-130(+)
CKCKSSSPGNALTHLHLSKEIFLRPFFILSFFVFSKTCFGFK*
>TRINITY_DN21882_c0_g2_i1.p1 type:5prime_partial len:54 gc:universal TRINITY_DN21882_c0_g2_i1:1-162(+)
LAYLQKLNSNLLMTAVVFYTFHLLCRCHITEHPLVPHKFVVCMNQMEFVVLYS*
>TRINITY_DN21841_c0_g1_i1.p1 type:5prime_partial len:54 gc:universal TRINITY_DN21841_c0_g1_i1:2-163(+)
GQPFCFKIYAGKSTATAVQLLLGTRVVEAMLQCIENPASHEVYFDNFLLHTIS*
>TRINITY_DN21841_c0_g1_i1.p2 type:3prime_partial len:41 gc:universal TRINITY_DN21841_c0_g1_i1:121-2(-)
MGCRIFDALKHCFNYSCSQKKLNSCSSRFPCINFKTERLT
>TRINITY_DN21841_c0_g3_i1.p1 type:internal len:57 gc:universal TRINITY_DN21841_c0_g3_i1:170-3(-)
VAGLQLQQIMGAITLRFKWTDTVGKRKIKLNQPNVISSYVQHMGRVDRMDRFLSDY
>TRINITY_DN21841_c0_g3_i1.p2 type:5prime_partial len:45 gc:universal TRINITY_DN21841_c0_g3_i1:171-37(-)
CGRTTVATNHGCYHPQVQVDRYSREEKNKIKSTKCHFFLRSAYG*
>TRINITY_DN21841_c0_g4_i1.p1 type:internal len:53 gc:universal TRINITY_DN21841_c0_g4_i1:157-2(-)
LITFLLSNSAYMRQSRNDPLGREIALKLEIEHFPTPVGAQTQERCRYCKKNR
>TRINITY_DN21841_c0_g4_i1.p2 type:5prime_partial len:42 gc:universal TRINITY_DN21841_c0_g4_i1:3-128(+)
LFFLQYRHLSCVCAPTGVGKCSISSFSAISRPSGSFLLCLM*
>TRINITY_DN21832_c0_g1_i1.p1 type:internal len:46 gc:universal TRINITY_DN21832_c0_g1_i1:135-1(-)
SISPIALLSWRKNCTASQELRKMIWQIHVLMLHVLLRDSENGCHS
>TRINITY_DN21832_c0_g1_i1.p2 type:internal len:45 gc:universal TRINITY_DN21832_c0_g1_i1:3-134(+)
CDNHSLNLVGVHAASEHVFAISFFGVLDSLYNFFSSSTMRWEKL
>TRINITY_DN21832_c0_g1_i1.p3 type:internal len:45 gc:universal TRINITY_DN21832_c0_g1_i1:133-2(-)
NFSHRIVELEKKLYSESRTPKNDMANTCSDAACTPTRFREWLSQ
>TRINITY_DN21832_c0_g2_i1.p1 type:internal len:52 gc:universal TRINITY_DN21832_c0_g2_i1:155-3(-)
KIQNEFIELLGNEVRQSILHRVKKSKYYGMMFDTTPDVSHNEQMSQVLRFV
>TRINITY_DN21832_c0_g3_i1.p1 type:internal len:63 gc:universal TRINITY_DN21832_c0_g3_i1:3-188(+)
IHEKSAESIAKEITSKLEKDNLDLNDCRGQTYDNAATMSGKVSGVQKLISQNNRKAKFVNCD
>TRINITY_DN21832_c0_g4_i1.p1 type:internal len:195 gc:universal TRINITY_DN21832_c0_g4_i1:584-3(-)
EKLKEAVGAAVKRSSDTRWSAKRDAVHVVKAKLDDIAKLLEDMASNTSASIDTRSDASCLLHNMYTFSFLTMLPFWDDILTSIDRVQKRLQSPKINFNEARADIQNLEQYITSMRDSLCKNAIVKGEEKCAEWDIDVDQQRRVHRKKKMAGEETQDEPLNVREEMDGTLKVILDRLKTEMRDRFTRLSHLDEQL
>TRINITY_DN21832_c0_g4_i1.p2 type:complete len:120 gc:universal TRINITY_DN21832_c0_g4_i1:18-377(+)
MAQPCESISHFCFQPVQYDLQCAVHFFSHVQGLILCLFPRHFLLTMHPPLLINVNIPFCTFFLAFHNSIFTQRIPHTRNILFQILNVSSSFIKVYFRRLKSLLYSVDRSQDIVPERQHC*
>TRINITY_DN21832_c0_g4_i1.p3 type:3prime_partial len:64 gc:universal TRINITY_DN21832_c0_g4_i1:394-582(+)
MLCSKQLASLLVSIDAEVLLAISSNNLAISSNFAFTTCTASRLALHLVSEDRFTAAPTASFNF
>TRINITY_DN21832_c0_g4_i1.p4 type:5prime_partial len:57 gc:universal TRINITY_DN21832_c0_g4_i1:1-171(+)
PSCSSRWLSLVNRSRISVFSLSSMTFNVPSISSLTFRGSSCVSSPAIFFLRCTLLC*
>TRINITY_DN21832_c0_g4_i1.p5 type:complete len:47 gc:universal TRINITY_DN21832_c0_g4_i1:80-220(+)
MCRPFLLSRSGAHLVSLPPPFSSYDAPSSVDQRQYPILHIFPRLSQ*
>TRINITY_DN21896_c0_g1_i1.p1 type:5prime_partial len:56 gc:universal TRINITY_DN21896_c0_g1_i1:182-15(-)
CIHTHGHMHVLAHLFMCTHIHIHTHTLKHTQKLIYIYIFAHTHTHIYESHINTHI*
>TRINITY_DN21896_c0_g1_i1.p2 type:5prime_partial len:51 gc:universal TRINITY_DN21896_c0_g1_i1:181-29(-)
VYIHMDTCMCLHTYLCVHIFTYTHTHLNTHRNSYIYIYLHTHTHTYMKVT*
>TRINITY_DN21896_c0_g1_i1.p3 type:5prime_partial len:47 gc:universal TRINITY_DN21896_c0_g1_i1:3-143(+)
LMCLSYVCVYVTFIYVCVCVCKYIYIYEFLCVFKCVCVYVNMCTHK*
>TRINITY_DN21803_c0_g1_i1.p1 type:internal len:59 gc:universal TRINITY_DN21803_c0_g1_i1:3-176(+)
LFYRFFLSCLSVIIYTSLLLPVSFTLNINEHLDKTRLCFHTDRQEFQDGNFQVYIFSS
>TRINITY_DN21803_c0_g1_i1.p2 type:internal len:59 gc:universal TRINITY_DN21803_c0_g1_i1:176-3(-)
RTEDIHLKIAILEFLSVCVEAQPGLIQMFINVQGKRDWEKEGGVDDNAQTGQEETVEE
>TRINITY_DN21803_c0_g2_i1.p1 type:internal len:47 gc:universal TRINITY_DN21803_c0_g2_i1:2-139(+)
PKLPTLAVKLLKRFAKEFPMSLLACLGTEAEAVRDVFLSRLESRTE
>TRINITY_DN21803_c0_g2_i1.p2 type:internal len:47 gc:universal TRINITY_DN21803_c0_g2_i1:138-1(-)
SVLDSKRERNTSRTASASVPRQASSDMGNSFANLLRSLTANVGNFG
>TRINITY_DN21839_c0_g1_i1.p1 type:complete len:91 gc:universal TRINITY_DN21839_c0_g1_i1:215-487(+)
MTHYYSINMITYITGIAHYCSINMTTFITSIAVVKVSQIATEFNSGIFLSEEAQVLSLQYLFISNSLYFLISYCQILLQILTIWPEESVL*
>TRINITY_DN21839_c0_g1_i1.p2 type:complete len:67 gc:universal TRINITY_DN21839_c0_g1_i1:216-16(-)
MLVTQLSDHIYTVIMNYAYDITNHIYAVIMRYACDISDHIYTKIKKKNSEHKIAVQTKELSKFRKK*
>TRINITY_DN21839_c0_g1_i1.p3 type:complete len:46 gc:universal TRINITY_DN21839_c0_g1_i1:64-201(+)
MFTVFFFNFSVNMITYVTSITHYYSINMISYIISIVHYYSINMIT*
>TRINITY_DN21839_c0_g1_i1.p4 type:5prime_partial len:40 gc:universal TRINITY_DN21839_c0_g1_i1:524-405(-)
LFFLILSFCICVITAHFLLAILLIFVTESDSMILENIGY*
>TRINITY_DN21839_c0_g2_i1.p1 type:5prime_partial len:55 gc:universal TRINITY_DN21839_c0_g2_i1:1-165(+)
SINMITYITSIAHYYSINMMTYHQHSSLLQHKYDHLYHQHSSLLQHKYDDISSA*
>TRINITY_DN21839_c0_g2_i1.p2 type:complete len:47 gc:universal TRINITY_DN21839_c0_g2_i1:163-23(-)
MLMICHHIYAVVMSYAGDISDHIYAVIMSYADDMSSYLCCSNELCW*
>TRINITY_DN21818_c0_g1_i1.p1 type:internal len:59 gc:universal TRINITY_DN21818_c0_g1_i1:174-1(-)
KKCHDPCPGSCGQNTKCQVVNHTPMCSCSAGYTGDPFHGCHRIPPSTSPPVTESPDPC
>TRINITY_DN21818_c0_g1_i1.p2 type:3prime_partial len:46 gc:universal TRINITY_DN21818_c0_g1_i1:39-173(+)
MVEYDGSHGKGHLCIQLNSCTLVCGLQPDTWCSDHMILGMGHGIF
>TRINITY_DN21818_c0_g1_i1.p3 type:5prime_partial len:41 gc:universal TRINITY_DN21818_c0_g1_i1:2-124(+)
QGSGLSVTGGDVDGGIRWQPWKGSPVYPAEQLHIGVWFTT*
>TRINITY_DN21818_c0_g2_i1.p1 type:internal len:42 gc:universal TRINITY_DN21818_c0_g2_i1:2-124(+)
FIRCFQQPTPSSTVPPVVRNPCVPSPCGPNSHCEVHGDSPR
>TRINITY_DN21818_c0_g2_i1.p2 type:internal len:41 gc:universal TRINITY_DN21818_c0_g2_i1:3-122(+)
LSAAFNSRHPAQLYHRLSGTHVFHLLVAQILTVKFMGIAL
>TRINITY_DN21818_c0_g3_i1.p1 type:internal len:50 gc:universal TRINITY_DN21818_c0_g3_i1:148-2(-)
DKACVQNRCMNPCPGTCGLNAECQVTSHLPICSCRKGFSGDPFIICRPV
>TRINITY_DN21818_c0_g3_i1.p2 type:internal len:50 gc:universal TRINITY_DN21818_c0_g3_i1:2-148(+)
DRTTYDEWITTKSFTATTYGQVACNLTLCIQTTCSWTGVHATILNTGFV
>TRINITY_DN21801_c0_g1_i1.p1 type:internal len:61 gc:universal TRINITY_DN21801_c0_g1_i1:2-181(+)
NPFTCCVLENFVQDCNFLDGLKDELLDVTFCEKNNDLYKFHQSDDLKKVHTAHVEALKKL
>TRINITY_DN21801_c0_g1_i1.p2 type:5prime_partial len:58 gc:universal TRINITY_DN21801_c0_g1_i1:182-9(-)
AAFSELPRELCGPSSGRLIGGTCTSRCSSHRMSHPVARPSSHPRSCSPAQSSQAHSR*
>TRINITY_DN21855_c0_g2_i1.p1 type:internal len:56 gc:universal TRINITY_DN21855_c0_g2_i1:167-3(-)
SQYAFSLLLERRSLLLLLEDAYHSYQHGIKEVTSDTITDLVVNRELCEVHMGDVM
>TRINITY_DN21842_c0_g2_i1.p1 type:internal len:56 gc:universal TRINITY_DN21842_c0_g2_i1:2-166(+)
ANLMHICMASIRSASELQSRPGASSSLAFALNSARISKCLFRSVANIASMTRKRN
>TRINITY_DN21842_c0_g2_i1.p2 type:internal len:56 gc:universal TRINITY_DN21842_c0_g2_i1:165-1(-)
FRFLVIEAILATDLKRHFEILAEFNAKANDDDAPGLDWSSEADRMLAMQMCIKLA
>TRINITY_DN21812_c0_g1_i1.p1 type:internal len:40 gc:universal TRINITY_DN21812_c0_g1_i1:2-118(+)
STAAIQVLSGFSQLSVMHFDLHLTIRGGNLSAISLIFRN
>TRINITY_DN21812_c0_g1_i1.p2 type:internal len:40 gc:universal TRINITY_DN21812_c0_g1_i1:117-1(-)
FLNIRDMADKLPPLIVRCKSKCMTDNCENPLKTCIAAVD
>TRINITY_DN21812_c0_g2_i1.p1 type:5prime_partial len:54 gc:universal TRINITY_DN21812_c0_g2_i1:2-163(+)
FNSCCNFIQHTVSKIELHSCLLFLTSRCGPQTVLKSRISNGKILFASELKLGR*
>TRINITY_DN21809_c1_g1_i1.p1 type:5prime_partial len:50 gc:universal TRINITY_DN21809_c1_g1_i1:3-152(+)
TLEVASVTLIVFRTCFFFRIVEMVLVAMAKKILHFYEYLKPGKVLFILL*
>TRINITY_DN21809_c1_g2_i1.p1 type:5prime_partial len:57 gc:universal TRINITY_DN21809_c1_g2_i1:212-42(-)
EKQVKGDSISQVIICEKARTIYKELKSNGAPTSGSRYEDFNASHSWLKSLRIKLKL*
>TRINITY_DN21809_c1_g2_i1.p2 type:5prime_partial len:50 gc:universal TRINITY_DN21809_c1_g2_i1:1-150(+)
LCISTCSLPITRHIYNFSFILKLFNQLWDALKSSYLEPEVGAPLLFNSL*
>TRINITY_DN21809_c2_g1_i1.p1 type:5prime_partial len:40 gc:universal TRINITY_DN21809_c2_g1_i1:129-10(-)
ATSRVVKGREVIAEMERLLQIWIKEKQVKGDSYFSGDYL*
>TRINITY_DN21851_c0_g2_i1.p1 type:internal len:62 gc:universal TRINITY_DN21851_c0_g2_i1:185-3(-)
PNDQGQIYYHMFFTHDHSFEEFFCICIVLLNKTWKEMRATKEDFVKVFVVVKEQITRALKE
>TRINITY_DN21851_c0_g2_i1.p2 type:5prime_partial len:46 gc:universal TRINITY_DN21851_c0_g2_i1:1-138(+)
FSFKARVICSFTTTNTFTKSSLVARISFQVLFSKTIQIQKNSSKE*
>TRINITY_DN21851_c0_g3_i1.p1 type:internal len:52 gc:universal TRINITY_DN21851_c0_g3_i1:155-3(-)
NIKCNFSQFLYFLMCILVLWIHFSIQPFLEKIQNHCLQYVQLVSHFTSVFV
>TRINITY_DN21851_c0_g3_i1.p2 type:internal len:52 gc:universal TRINITY_DN21851_c0_g3_i1:3-155(+)
NKDRSEMAHQLYVLQTMILNLLEERLNTKMDPQDQDAHEKIKELRKVAFDI
>TRINITY_DN21851_c0_g3_i1.p3 type:5prime_partial len:43 gc:universal TRINITY_DN21851_c0_g3_i1:154-26(-)
ISNATFLSSFIFSCASWSCGSILVFSLSSRRFKIIVCNTYSW*
>TRINITY_DN21851_c0_g4_i1.p1 type:internal len:77 gc:universal TRINITY_DN21851_c0_g4_i1:228-1(-)
NSSGKYPLVEKEITVPNLAMHLQKSNPMIQQNAISLINALFIRAENAKKKVIAGTLNTRTIRTYIVNIVIQSREED
>TRINITY_DN21851_c0_g4_i1.p2 type:3prime_partial len:62 gc:universal TRINITY_DN21851_c0_g4_i1:47-229(+)
MVLVFRVPAITFFFAFSALINKAFINEIAFCCIMGFDFCRCIARFGTVISFSTSGYFPELF
>TRINITY_DN21869_c0_g1_i1.p1 type:5prime_partial len:43 gc:universal TRINITY_DN21869_c0_g1_i1:1-129(+)
RVLEYKQDQIKLKMKVHAWQIAMDLVVSLDRKWKSAVRSVSD*
>TRINITY_DN21869_c0_g2_i1.p1 type:complete len:56 gc:universal TRINITY_DN21869_c0_g2_i1:177-10(-)
MITGHCAHSSLNKRKRMTLFQPEPAGFSVLSRVCRLFQYFLSRLGLYPPLHSPMS*
>TRINITY_DN21869_c0_g3_i1.p1 type:complete len:41 gc:universal TRINITY_DN21869_c0_g3_i1:152-30(-)
MLFPVLRYRFNFHTERDWQTITGNVLSQGRNADSEQYFIG*
>TRINITY_DN21894_c0_g1_i1.p1 type:internal len:75 gc:universal TRINITY_DN21894_c0_g1_i1:223-2(-)
DNLSGSSVDLVIPGEPRVPAFCILPKLLGVRDPTSEFPPGRPVVARRGAPTEGLSACLDCHLRPLVRGRPFYVK
>TRINITY_DN21894_c0_g1_i1.p2 type:5prime_partial len:45 gc:universal TRINITY_DN21894_c0_g1_i1:1-135(+)
LSHKKVDPEQEAEGDSPNKPIIPQLEHHAELQQVSQVEIQKWDP*
>TRINITY_DN21894_c0_g2_i2.p1 type:internal len:59 gc:universal TRINITY_DN21894_c0_g2_i2:175-2(-)
KVPVFCILPELHGVKGPTSEFPPGRPVVARRGAPAEGLSACLDCHLRPLVRGRPFYVK
>TRINITY_DN21894_c0_g2_i2.p2 type:5prime_partial len:57 gc:universal TRINITY_DN21894_c0_g2_i2:174-4(-)
RFLYFAFFPSCTGSRVPLLSFLLGDLLWLGVVLQLRDCQLVWTVTFGLLFGVDLFM*
>TRINITY_DN21894_c0_g2_i2.p3 type:5prime_partial len:45 gc:universal TRINITY_DN21894_c0_g2_i2:1-135(+)
LSHKKVDPEQEAEGDSPNKLTIPQLEHHAEPQQVSQEETQKWDP*
>TRINITY_DN21894_c0_g2_i1.p1 type:internal len:87 gc:universal TRINITY_DN21894_c0_g2_i1:1-258(+)
SNTNGDQDGVWREELRNAGKANEKMIGVFHIRRSILNKRPKAIVQTSRQSLSRSTTLSHNRSPRRKLRSGTLDPVQLGKNAKYRNL
>TRINITY_DN21894_c0_g2_i1.p2 type:internal len:87 gc:universal TRINITY_DN21894_c0_g2_i1:258-1(-)
KVPVFCILPELHGVKGPTSEFPPGRPVVAQRGAPAEGLSACLDYRLRPLVQDRPSYVEDANHFLVRLASVPQLLPPHAVLVTIGVA
>TRINITY_DN21894_c0_g2_i1.p3 type:internal len:86 gc:universal TRINITY_DN21894_c0_g2_i1:257-3(-)
RFLYFAFFPSCTGSRVPLLSFLLGDLLWLSVVLRLRDCRLVWTIAFGLLFRIDLLMWKTPIIFSFALPAFLSSSLHTPSWSPLVL
>TRINITY_DN21894_c0_g2_i3.p1 type:internal len:60 gc:universal TRINITY_DN21894_c0_g2_i3:177-1(-)
AQLGAPTERLSACLDCHLQPLVRNRHSCMGDTNSFLICLASVPQPLPPHTILVTIGVAA
>TRINITY_DN21894_c0_g2_i3.p2 type:internal len:59 gc:universal TRINITY_DN21894_c0_g2_i3:176-3(-)
LNLVLQLKDCQLVWTVTFSLLFGIDILVWGTPIVFSFALPAFLNPSLHTPSWSPLVLL
>TRINITY_DN21894_c0_g2_i3.p3 type:5prime_partial len:49 gc:universal TRINITY_DN21894_c0_g2_i3:1-147(+)
GSNTNGDQDGVWREGLRNAGKANEKTIGVPHTRMSIPNKRLKVTVQTS*
>TRINITY_DN21894_c2_g1_i1.p1 type:internal len:80 gc:universal TRINITY_DN21894_c2_g1_i1:1-237(+)
PTYSLSRSSVALVIPREPKVPTFCVLPELHRVRDPSSRFPPGRPVVARRGAPAEGLSACLDCHLQPLVQNRPSYVGDTK
>TRINITY_DN21894_c2_g1_i1.p2 type:3prime_partial len:64 gc:universal TRINITY_DN21894_c2_g1_i1:189-1(-)
MAVKTSRQSLSRGTTPSNNGSPRRKPRRGISDPVQLRKNTKSGDFGFPRNHQSNRRPRQAVGG
>TRINITY_DN21894_c2_g1_i1.p3 type:complete len:42 gc:universal TRINITY_DN21894_c2_g1_i1:220-95(-)
MRVDFVQEAEDGSQDKQTVPQQGHHAEQQRVSQEETEKRDL*
>TRINITY_DN21894_c2_g1_i2.p1 type:internal len:80 gc:universal TRINITY_DN21894_c2_g1_i2:1-237(+)
PTYSLSRSSVALVIPREPKVPTFCVLPELHRVRDPSSRFPPGRPVVARRGAPAEGLSACLGCHLQPLVQGRPSYMGDTG
>TRINITY_DN21894_c2_g1_i2.p2 type:internal len:80 gc:universal TRINITY_DN21894_c2_g1_i2:237-1(-)
PSVPHVRGSALHKRLKMAAKTSRQSLSRGTTPSNNGSPRRKPRRGISDPVQLRKNTKSGDFGFPRNHQSNRRPRQAVGG
>TRINITY_DN21894_c2_g1_i2.p3 type:5prime_partial len:47 gc:universal TRINITY_DN21894_c2_g1_i2:235-95(-)
QCPPCTRVGPAQEVEDGSQDKQTVPQQGHHAEQQRVSQEETEKRDL*
>TRINITY_DN21894_c3_g1_i1.p1 type:internal len:51 gc:universal TRINITY_DN21894_c3_g1_i1:152-3(-)
AESAKKIQHLVRSGPKNDVHCIMQFHIATTIREPTQGLSPAATSAHNHHT
>TRINITY_DN21894_c3_g1_i1.p2 type:internal len:51 gc:universal TRINITY_DN21894_c3_g1_i1:3-152(+)
GVVVVSTRGCRTEALRRLSDGGCYMELHDTVDIILGSTSDKMLDLLRTFG
>TRINITY_DN21894_c3_g2_i2.p1 type:internal len:62 gc:universal TRINITY_DN21894_c3_g2_i2:184-2(-)
AGFPHAVLGLRSPPTFRPCAGLLLISLMTPALIFLGLGDGPCRSSLPVLTSPSRGLMGGLV
>TRINITY_DN21894_c3_g2_i2.p2 type:internal len:61 gc:universal TRINITY_DN21894_c3_g2_i2:3-182(+)
TRPPISPRDGEVRTGRELLQGPSPRPRKIRAGVIREINNKPAHGRNVGGDRRPRTAWGKP
>TRINITY_DN21894_c3_g2_i2.p3 type:internal len:61 gc:universal TRINITY_DN21894_c3_g2_i2:182-3(-)
WFPPRSPGSPVPSYISAMRRFVVDLPDDSRPNLSGSRGRALQELSSSPDLAIARADGGSG
>TRINITY_DN21894_c3_g2_i2.p4 type:5prime_partial len:48 gc:universal TRINITY_DN21894_c3_g2_i2:1-144(+)
TPDPPSALAMARSGLEESSCKARPRDPERLGRESSGRSTTNRRMAEM*
>TRINITY_DN21894_c5_g1_i1.p1 type:5prime_partial len:51 gc:universal TRINITY_DN21894_c5_g1_i1:2-154(+)
NLIPHLILRCTLLFFSSNLNPAGFPITILNLQALLIFQPYYSPTSPSNVK*
>TRINITY_DN21894_c5_g1_i1.p2 type:5prime_partial len:42 gc:universal TRINITY_DN21894_c5_g1_i1:1-126(+)
QPNPSSDPEMHPSLLQFKLKSSWFPHNNPKSPGPAYISAIL*
>TRINITY_DN21894_c6_g1_i1.p1 type:internal len:46 gc:universal TRINITY_DN21894_c6_g1_i1:2-136(+)
FFLGCAGSGIPPLGFLLGGPLWLGVVPQLKDFVCLSRLPLSASCA
>TRINITY_DN21894_c6_g1_i1.p2 type:internal len:46 gc:universal TRINITY_DN21894_c6_g1_i1:135-1(-)
AQEAESGNLDKQTKSFSWGTTPSHNGPPRRKPRGGIPDPAQPRKN
>TRINITY_DN21843_c2_g1_i1.p1 type:internal len:46 gc:universal TRINITY_DN21843_c2_g1_i1:3-137(+)
YDLTCGSNINLVCGKSADVDVDFVSANSFFLGRNCMPHLSDTYSK
>TRINITY_DN21843_c4_g1_i1.p1 type:internal len:45 gc:universal TRINITY_DN21843_c4_g1_i1:134-3(-)
TGPTSQVIKLFGKSIYHLLTLQPYLTMLTLSYSQVYRNYPLKQI
>TRINITY_DN21843_c4_g1_i1.p2 type:internal len:45 gc:universal TRINITY_DN21843_c4_g1_i1:132-1(-)
WTHKSGHKTIWEKHLPPPDSSTIFDHVNLIILTGVQKLSTEADW
>TRINITY_DN21875_c0_g1_i1.p1 type:5prime_partial len:43 gc:universal TRINITY_DN21875_c0_g1_i1:2-130(+)
LSVSLSHTHTHPNYEKSSNCLALIEIIPESAILYLKHTERVL*
>TRINITY_DN21875_c0_g2_i1.p1 type:5prime_partial len:49 gc:universal TRINITY_DN21875_c0_g2_i1:264-118(-)
ERETESEKQRKVETWDEFIYSTFKCYVDIRPQKVGSIRAHSQISPFLC*
>TRINITY_DN21875_c0_g2_i1.p2 type:3prime_partial len:41 gc:universal TRINITY_DN21875_c0_g2_i1:145-264(+)
MSPYGSHFLRSNVHITLESGIDEFIPSFYFSLLLTFCLSL
>TRINITY_DN21830_c0_g2_i1.p1 type:5prime_partial len:48 gc:universal TRINITY_DN21830_c0_g2_i1:176-33(-)
KHQQEYAECSYNTYSGNTLVFCLLTSKPEINSSNTDLSVMNTWIHEV*
>TRINITY_DN21844_c0_g3_i1.p1 type:internal len:45 gc:universal TRINITY_DN21844_c0_g3_i1:132-1(-)
YAVIYRGRNTEVVSPLPSSECYIEDIFLLRQEIRKEASMAILYR
>TRINITY_DN21887_c1_g1_i1.p1 type:internal len:45 gc:universal TRINITY_DN21887_c1_g1_i1:133-2(-)
APYARQDVAVLEGVKVELQGSKGLTNTDRLRAIGMYSLERRRIT
>TRINITY_DN21887_c1_g1_i1.p2 type:internal len:44 gc:universal TRINITY_DN21887_c1_g1_i1:3-131(+)
VILLLSSEYIPIALSLSVLVRPFDPCSSTLTPSSTATSCLAYG
>TRINITY_DN21840_c0_g1_i1.p1 type:5prime_partial len:67 gc:universal TRINITY_DN21840_c0_g1_i1:1-201(+)
VGFSIVGFCVNTPFFFIVIRASTAIIMSEPMEAGSSSGGVCLGTSGVIYDFIRGTCWTVSNCPLFW*
>TRINITY_DN21840_c0_g1_i1.p2 type:complete len:48 gc:universal TRINITY_DN21840_c0_g1_i1:298-155(-)
MKPQKHSLFILLEQEFCPFQVQPPVFECTRTYITRKGDSLKLSSTYL*
>TRINITY_DN21840_c0_g1_i1.p3 type:3prime_partial len:43 gc:universal TRINITY_DN21840_c0_g1_i1:281-406(+)
MFLWLHQALTGSAYSFFHRQLATHPNLSWQELRTILKDHYSE
>TRINITY_DN21840_c0_g1_i2.p1 type:5prime_partial len:67 gc:universal TRINITY_DN21840_c0_g1_i2:1-201(+)
VGFSIVGFCVNTPFFFIVIRASTAIIMSEPMEAGSSSGGVCLGTSGVIYDFIRGTCWTVSNCPLFW*
>TRINITY_DN21840_c0_g1_i2.p2 type:complete len:48 gc:universal TRINITY_DN21840_c0_g1_i2:298-155(-)
MKPQKHSLFILLEQEFCPFQVQPPILECTRMYFTRKGDSLKLSSTYL*
>TRINITY_DN21840_c0_g1_i2.p3 type:3prime_partial len:43 gc:universal TRINITY_DN21840_c0_g1_i2:281-406(+)
MFLWLHQALTGSAYSFFHRQLATHPNLSWQELRTILKDHYSE
>TRINITY_DN21840_c0_g2_i4.p1 type:complete len:173 gc:universal TRINITY_DN21840_c0_g2_i4:617-1135(+)
MCQKMLLDQFLYGLCDDGLVKKVMESSARTFLEAREKVRVYDTQQRLFSSVRSRPGQVESKRQGSSVSISALTISPSAENTGNRFPLKVTPVSPVPSSSKDTVTPEDLVRLAQRFERVVPRCEENRYPYRAAAQRRADRKPIDSSRWSRPSPLINSPRYRRAFSQGPGGQGF*
>TRINITY_DN21840_c0_g2_i4.p2 type:complete len:94 gc:universal TRINITY_DN21840_c0_g2_i4:1159-1440(+)
MWNGRPFLKRLCCPRQTCSAKIPSQDSGDYKTRNKSEKLSLSTSKRVKVDSYTDKTPSHPCYPYYKPFVNLSNLTFYPVFRLVYKKEYSQVFI*
>TRINITY_DN21840_c0_g2_i4.p3 type:complete len:60 gc:universal TRINITY_DN21840_c0_g2_i4:908-729(-)
MMEQGKLELLSEEICFQYFQLKVKLSEQRLTQKSPVFLTQPGLVGSGRKKTVFVGYHTP*
>TRINITY_DN21840_c0_g2_i4.p4 type:complete len:52 gc:universal TRINITY_DN21840_c0_g2_i4:285-440(+)
MYVHVHSKTGGWTWNGQNTFSIIMKKMFLWLHQALTGSAYSFFSSPVSYSP*
>TRINITY_DN21840_c0_g2_i4.p5 type:complete len:50 gc:universal TRINITY_DN21840_c0_g2_i4:136-285(+)
MSEPMEAGSSSGDAPPERQAQPESVWGPMALSTILSEVRAGQFQTVLFW*
>TRINITY_DN21840_c0_g2_i4.p6 type:3prime_partial len:46 gc:universal TRINITY_DN21840_c0_g2_i4:137-3(-)
MTTNVRNSIMKPPRSSEIFTNGPYNNKKKPAYPRKSQQYAHLDNF
>TRINITY_DN21840_c0_g2_i1.p1 type:internal len:43 gc:universal TRINITY_DN21840_c0_g2_i1:3-128(+)
KVTPVSPVSSSSKDTVTPEDLVRLAQRFERVVIRCEENRYPY
>TRINITY_DN21840_c0_g2_i1.p2 type:internal len:43 gc:universal TRINITY_DN21840_c0_g2_i1:126-1(-)
KDTYSLHILLQPFQNAEQGELNLQGLLYPYWMMKQGRLELLS
>TRINITY_DN21840_c0_g2_i3.p1 type:complete len:173 gc:universal TRINITY_DN21840_c0_g2_i3:347-865(+)
MCQKMLLDQFLYGLCDDGLVKKVMESSARTFLEAREKVRVYDTQQRLFSSVRSRPGQVESKRQGSSVSISALTISPSAENTGNRFPLKVTPVSPVPSSSKDTVTPEDLVRLAQRFERVVPRCEENRYPYRAAAQRRADRKPIDSSRWSRPSPLINSPRYRRAFSQGPGGQGF*
>TRINITY_DN21840_c0_g2_i3.p2 type:complete len:94 gc:universal TRINITY_DN21840_c0_g2_i3:889-1170(+)
MWNGRPFLKRLCCPRQTCSAKIPSQDSGDYKTRNKSEKLSLSTSKRVKVDSYTDKTPSHPCYPYYKPFVNLSNLTFYPVFRLVYKKEYSQVFI*
>TRINITY_DN21840_c0_g2_i3.p3 type:complete len:60 gc:universal TRINITY_DN21840_c0_g2_i3:638-459(-)
MMEQGKLELLSEEICFQYFQLKVKLSEQRLTQKSPVFLTQPGLVGSGRKKTVFVGYHTP*
>TRINITY_DN21840_c0_g2_i3.p4 type:5prime_partial len:51 gc:universal TRINITY_DN21840_c0_g2_i3:2-154(+)
PFSGDVRSRAFKDWWLDLERAEFLFQHNEERMFLWLHQALTGSAYSFFRH*
>TRINITY_DN21840_c0_g2_i3.p5 type:5prime_partial len:40 gc:universal TRINITY_DN21840_c0_g2_i3:3-122(+)
PFLVMYVRVHSKTGGWIWNGQNSCSSIMKKECFCGFTKL*
>TRINITY_DN21840_c0_g2_i6.p1 type:5prime_partial len:43 gc:universal TRINITY_DN21840_c0_g2_i6:3-131(+)
CTDKTPSHPCYPYYKPFVNLSNLTFYPVFRLVYKKEYSQVFI*
>TRINITY_DN21840_c0_g2_i15.p1 type:5prime_partial len:60 gc:universal TRINITY_DN21840_c0_g2_i15:659-480(-)
LLARHHTVYIGTDPATFSDTFLKQTVLAYRLLMPRTSICQHITQCLIWFNANTSLPASE*
>TRINITY_DN21840_c0_g2_i15.p2 type:complete len:52 gc:universal TRINITY_DN21840_c0_g2_i15:285-440(+)
MYVHVHSKTGGWTWNGQNTFSIIMKKMFLWLHQALTGSAYSFFSSPVSYSP*
>TRINITY_DN21840_c0_g2_i15.p3 type:complete len:50 gc:universal TRINITY_DN21840_c0_g2_i15:136-285(+)
MSEPMEAGSSSGDAPPERQAQPESVWGPMALSTILSEVRAGQFQTVLFW*
>TRINITY_DN21840_c0_g2_i15.p4 type:3prime_partial len:46 gc:universal TRINITY_DN21840_c0_g2_i15:137-3(-)
MTTNVRNSIMKPPRSSEIFTNGPYNNKKKPAYPRKSQQYAHLDNF
>TRINITY_DN21840_c0_g2_i10.p1 type:3prime_partial len:92 gc:universal TRINITY_DN21840_c0_g2_i10:347-619(+)
MCQKMLLDQFLYGLCDDGLVKKVMESSARTFLEAREKVRVFDTQQRLFSSVRSRPGRAEPKRQGSSASISALTISPSAETTGNKFPLKVTP
>TRINITY_DN21840_c0_g2_i10.p2 type:5prime_partial len:84 gc:universal TRINITY_DN21840_c0_g2_i10:621-370(-)
TGVTFRGNLFPVVSAEGEIVRAEIDAEEPCLFGSARPGRERTEENSLCWVSNTLTFSLASRKVLAEDSMTFFTSPSSHSPYRN*
>TRINITY_DN21840_c0_g2_i10.p3 type:5prime_partial len:51 gc:universal TRINITY_DN21840_c0_g2_i10:2-154(+)
PFSGDVRSRAFKDWWLDLERAEFLFQHNEERMFLWLHQALTGSAYSFFRH*
>TRINITY_DN21840_c0_g2_i10.p4 type:5prime_partial len:40 gc:universal TRINITY_DN21840_c0_g2_i10:3-122(+)
PFLVMYVRVHSKTGGWIWNGQNSCSSIMKKECFCGFTKL*
>TRINITY_DN21840_c0_g2_i7.p1 type:complete len:173 gc:universal TRINITY_DN21840_c0_g2_i7:494-1012(+)
MCQKMLLDQFLYGLCDDGLVKKVMESSARTFLEAREKVRVFDTQQRLFSSVRSRPGQVESKRQGSSVSISALTISPSAENTGNRFPLKVTPVSPVPSSSKDTVTPEDLVRLAQRFERVVPRCEENRYPYRAAAQRRADRKPIDSSRWSRPSPLINSPRYRRAFSQGPGGQGF*
>TRINITY_DN21840_c0_g2_i7.p2 type:5prime_partial len:101 gc:universal TRINITY_DN21840_c0_g2_i7:3-305(+)
QLSSCLNLWKPAVLQVTLPLSVKPSLSPFGDLWLYLRFYQRYVLDSFKLSFSGDVRSRAFKDWWLDLERAEYLFHHNEENVFMASPGSNWISLFLFFIAS*
>TRINITY_DN21840_c0_g2_i7.p3 type:complete len:94 gc:universal TRINITY_DN21840_c0_g2_i7:1036-1317(+)
MWNGRPFLKRLCCPRQTCSAKIPSQDSGDYKTRNKSEKLSLSTSKRVKVDSYTDKTPSHPCYPYYKPFVNLSNLTFYPVFRLVYKKEYSQVFI*
>TRINITY_DN21840_c0_g2_i7.p4 type:complete len:60 gc:universal TRINITY_DN21840_c0_g2_i7:785-606(-)
MMEQGKLELLSEEICFQYFQLKVKLSEQRLTQKSPVFLTQPGLVGSGRKKTVFVGCQTP*
>TRINITY_DN21840_c0_g2_i7.p5 type:5prime_partial len:54 gc:universal TRINITY_DN21840_c0_g2_i7:2-163(+)
TAVVVSEPMEAGSSSGDTPPERQAQPESVWGPMALSTILSEVRAGQFQTVLFW*
>TRINITY_DN21840_c0_g2_i7.p6 type:complete len:52 gc:universal TRINITY_DN21840_c0_g2_i7:163-318(+)
MYVHVHSKTGGWTWNGQNTFSIIMKKMFLWLHQALTGSAYSFFSSPVSYSP*
>TRINITY_DN21840_c0_g2_i11.p1 type:3prime_partial len:146 gc:universal TRINITY_DN21840_c0_g2_i11:617-1051(+)
MCQKMLLDQFLYGLCDDGLVKKVMESSARTFLEAREKVRVYDTQQRLFSSVRSRPGRAEPKRQGSSASISALTISPSAETTGNKFPLKVTPVSPVSSSSKDTVTPEDLVRLAQRFERVVTRCEENRYPYRSATQRGADRNPIDSS
>TRINITY_DN21840_c0_g2_i11.p2 type:complete len:52 gc:universal TRINITY_DN21840_c0_g2_i11:285-440(+)
MYVHVHSKTGGWTWNGQNTFSIIMKKMFLWLHQALTGSAYSFFSSPVSYSP*
>TRINITY_DN21840_c0_g2_i11.p3 type:complete len:50 gc:universal TRINITY_DN21840_c0_g2_i11:136-285(+)
MSEPMEAGSSSGDAPPERQAQPESVWGPMALSTILSEVRAGQFQTVLFW*
>TRINITY_DN21840_c0_g2_i11.p4 type:3prime_partial len:46 gc:universal TRINITY_DN21840_c0_g2_i11:137-3(-)
MTTNVRNSIMKPPRSSEIFTNGPYNNKKKPAYPRKSQQYAHLDNF
>TRINITY_DN21840_c0_g2_i8.p1 type:5prime_partial len:65 gc:universal TRINITY_DN21840_c0_g2_i8:389-195(-)
LLARHHTVYIGTDPATFSDTFLKQTVLAYRLLMPRTSICQHITQCLIWFKANTSYLLLNNDLLI*
>TRINITY_DN21840_c0_g2_i8.p2 type:5prime_partial len:51 gc:universal TRINITY_DN21840_c0_g2_i8:2-154(+)
PFSGDVRSRAFKDWWLDLERAEFLFQHNEERMFLWLHQALTGSAYSFFRH*
>TRINITY_DN21840_c0_g2_i8.p3 type:5prime_partial len:40 gc:universal TRINITY_DN21840_c0_g2_i8:3-122(+)
PFLVMYVRVHSKTGGWIWNGQNSCSSIMKKECFCGFTKL*
>TRINITY_DN21840_c0_g2_i2.p1 type:internal len:71 gc:universal TRINITY_DN21840_c0_g2_i2:1-210(+)
PSAETTGIRFRLKVTPVSPVSSSSKDTVTPEDLVRLAQRFERVVTRCEENRYPYRSATQRGADRNPIDSS
>TRINITY_DN21840_c0_g3_i1.p1 type:internal len:47 gc:universal TRINITY_DN21840_c0_g3_i1:3-140(+)
CLYIVSRRYLVLCFFFMYIKSFIPSVHIVDFNILLAFVWIHCVFSI
>TRINITY_DN21840_c0_g3_i1.p2 type:5prime_partial len:44 gc:universal TRINITY_DN21840_c0_g3_i1:139-8(-)
IEKTQCIHTKANNMLKSTICTLGMKDLIYIKKKHSTKYLRETI*
>TRINITY_DN21840_c3_g1_i1.p1 type:internal len:45 gc:universal TRINITY_DN21840_c3_g1_i1:1-132(+)
LSPFLVMYIHVHLRIGGWTWKGLNSYSRIILAGGKCAVLTTIIK
>TRINITY_DN21840_c3_g1_i1.p2 type:internal len:44 gc:universal TRINITY_DN21840_c3_g1_i1:3-131(+)
VPFSGDVHSRAFKDWWLDLERAEFLFQNNSGRREMCCINYNNQ
>TRINITY_DN21840_c5_g1_i1.p1 type:internal len:49 gc:universal TRINITY_DN21840_c5_g1_i1:144-1(-)
FCMDMLLFICEICLSDWVVSLYCYIQLSSCLNLWKLAVLQVTLPLSVK
>TRINITY_DN21889_c0_g3_i1.p1 type:complete len:112 gc:universal TRINITY_DN21889_c0_g3_i1:789-454(-)
MAIIEDLKTLLHPYYIVNITLSLSFLTLKTVTPFCHILFPESGCELDMRESEILFFLLVIVMIRSRKTGSMSMISYLTSGFIYAKLANLLLWFYSDPRYGLLYGVLFVSIL*
>TRINITY_DN21889_c0_g3_i1.p2 type:complete len:64 gc:universal TRINITY_DN21889_c0_g3_i1:754-945(+)
MQKCLQILNDGHCILFKKFFTAPYFRLVLQETHYTLFFIISKNRLLTVLEFLNLTSDHTLIIM*
>TRINITY_DN21889_c0_g3_i1.p3 type:complete len:46 gc:universal TRINITY_DN21889_c0_g3_i1:779-916(+)
MMAIVFCLKSSLLLLISGLYYKKHTTLCFSSFPRIGCSQYLSSLI*
>TRINITY_DN21889_c0_g3_i1.p4 type:5prime_partial len:43 gc:universal TRINITY_DN21889_c0_g3_i1:1-129(+)
TIITCGRTQEKKGAKLCKPNNLHLNPIKGIFFLSVMFNKDTI*
>TRINITY_DN21889_c0_g3_i2.p1 type:complete len:280 gc:universal TRINITY_DN21889_c0_g3_i2:973-134(-)
MAIIEDLKTLLHPYYIVNITLSLSFLTLKTVTPFCHILFPESGCELDMRESEILFFLLVIVMIRSRKTGSMSMISYLTSGFIYAKLANLLLWFYSDPRYGLLYGVLFVMQGLMLPEPIYTGPENVVYFQDSGIEEELQRDKQKIWLLAFFAAWSPTCVSFAPVFSKLSAEYSLENLKFGKLDVGRYPDVARKYFVSDSSFSKQLPTLILFKEGKEVLRKPDVDSRGRFQKFFFTEDNIKAAFDLNNTYEICKSQLKKKKKKRSPETMQLEVNDNDHLNS*
>TRINITY_DN21889_c0_g3_i2.p2 type:complete len:65 gc:universal TRINITY_DN21889_c0_g3_i2:529-723(+)
MPATIFSVCPSATLPLYQNLGNRQHFQVQCKWVQEASDLALQTKLHTADHIVDQNKTTARDWPV*
>TRINITY_DN21889_c0_g3_i2.p3 type:complete len:64 gc:universal TRINITY_DN21889_c0_g3_i2:938-1129(+)
MQKCLQILNDGHCILFKKFFTAPYFRLVLQETHYTLFFIISKNRLLTVLEFLNLTSDHTLIIM*
>TRINITY_DN21889_c0_g3_i2.p4 type:complete len:46 gc:universal TRINITY_DN21889_c0_g3_i2:963-1100(+)
MMAIVFCLKSSLLLLISGLYYKKHTTLCFSSFPRIGCSQYLSSLI*
>TRINITY_DN21889_c0_g3_i2.p5 type:complete len:44 gc:universal TRINITY_DN21889_c0_g3_i2:542-411(-)
MVAGIFCSLEPYMCELCPSFFQVISRVFFRESEIWEAGCRALS*
>TRINITY_DN21889_c0_g3_i2.p6 type:5prime_partial len:43 gc:universal TRINITY_DN21889_c0_g3_i2:1-129(+)
TIITCGRTQEKKGAKLCKPNNLHLNPIKGIFFLSVMFNKDTI*
>TRINITY_DN21800_c0_g1_i1.p1 type:5prime_partial len:46 gc:universal TRINITY_DN21800_c0_g1_i1:224-87(-)
SNFFHVGNKWCNLYLVCQKFGENFYTGPPLYWFISECLIPPLERG*
>TRINITY_DN21899_c0_g1_i1.p1 type:5prime_partial len:49 gc:universal TRINITY_DN21899_c0_g1_i1:340-194(-)
LCILSVLSFFLSFFFLLALGRLQQVKAFFFLSLVTLGKRFYSFSLSYI*
>TRINITY_DN21899_c0_g3_i1.p1 type:complete len:93 gc:universal TRINITY_DN21899_c0_g3_i1:482-204(-)
MEQSGLYLCASHTAGKQNKTMVPYETLLQRCSMYKFIHNKEAWWLNPGGCYCVANSSFLVLSCSIQSIICSSVSEQKSWCYWHDTPEGKKRT*
>TRINITY_DN21899_c1_g1_i1.p1 type:internal len:43 gc:universal TRINITY_DN21899_c1_g1_i1:1-126(+)
FDYRKHIKYKKKIYNKKCVNKHLSNVTSEKKETELLFVSASS
>TRINITY_DN21899_c1_g1_i1.p2 type:internal len:43 gc:universal TRINITY_DN21899_c1_g1_i1:2-127(+)
LTTENTSNIRKKYIIKNVLTNTYLMSQVKKKRLSFCLFQLLQ
>TRINITY_DN21899_c1_g1_i1.p3 type:5prime_partial len:41 gc:universal TRINITY_DN21899_c1_g1_i1:128-6(-)
PEEAETNKSSVSFFSLVTLDKCLLTHFLLYIFFLYLMCFL*
>TRINITY_DN21899_c1_g2_i1.p1 type:5prime_partial len:45 gc:universal TRINITY_DN21899_c1_g2_i1:723-589(-)
CMCAAYVCVCMCVYSDGNRWRCLCVPLWKCYSETSFRLTRLTLT*
>TRINITY_DN21899_c2_g1_i1.p1 type:3prime_partial len:58 gc:universal TRINITY_DN21899_c2_g1_i1:304-474(+)
MGSGGYWKRLLRMTEKYHKKKNTVYLCTVLKELNILDKKITKIICLRQNKKINATIY
>TRINITY_DN21899_c2_g2_i1.p1 type:internal len:44 gc:universal TRINITY_DN21899_c2_g2_i1:131-3(-)
LVWQHKIHQIRKKEQKSINTELSLVAALQSPSGLNKSFLWSIS
>TRINITY_DN21899_c3_g1_i1.p1 type:5prime_partial len:54 gc:universal TRINITY_DN21899_c3_g1_i1:1-162(+)
FFFCFIILLGLFCFIVISCLHVVQKKINKNYRVSQTYTNLGEINLFVFIYQVT*
>TRINITY_DN21899_c3_g1_i1.p2 type:complete len:52 gc:universal TRINITY_DN21899_c3_g1_i1:663-818(+)
MSQVKKDQGFACYSFLKVSRKKKAQSFFTCNTRQVLFILLSYIYMFYFGLK*
>TRINITY_DN21899_c3_g1_i1.p3 type:complete len:47 gc:universal TRINITY_DN21899_c3_g1_i1:186-326(+)
MMKQHLPRVSITGAIVETRALVLNTDIVRSSSGTTLTVTSQRKMVK*
>TRINITY_DN21899_c3_g1_i1.p4 type:5prime_partial len:45 gc:universal TRINITY_DN21899_c3_g1_i1:1133-999(-)
AFFLPFLCSDGAAFWRGLRRFYMLFHVFVIFFCTHFLLNTIMRN*
>TRINITY_DN21899_c3_g1_i1.p5 type:5prime_partial len:42 gc:universal TRINITY_DN21899_c3_g1_i1:1132-1007(-)
PSSFLSFALMGPHSGGGSGDSTCYFMCLLYFSALTFYSTQS*
>TRINITY_DN21899_c3_g1_i1.p6 type:complete len:42 gc:universal TRINITY_DN21899_c3_g1_i1:428-303(-)
MEVSIEPFSHTHLEVHAHLKVTFSDSKTDLMSLSLFDHFSL*
>TRINITY_DN21899_c4_g1_i1.p1 type:internal len:55 gc:universal TRINITY_DN21899_c4_g1_i1:164-3(-)
RTKRVKKYKNNTYRTKREEALGFRLSKLHPGGWKTEREKRQTRNSIVQRFYGHR
>TRINITY_DN21899_c5_g1_i1.p1 type:5prime_partial len:49 gc:universal TRINITY_DN21899_c5_g1_i1:384-238(-)
PFYSLGVASSVTSTPIHIERDTQLKVGNGICRHANPTSPLQKAETTFT*
>TRINITY_DN21899_c5_g1_i1.p2 type:3prime_partial len:47 gc:universal TRINITY_DN21899_c5_g1_i1:246-383(+)
MLFQLFVVAMWGLHADKCRFPLLAVCLALCVSVSTSLMTLHQGNKK
>TRINITY_DN21899_c5_g1_i1.p3 type:5prime_partial len:43 gc:universal TRINITY_DN21899_c5_g1_i1:382-254(-)
FLFPWCSVISDVDTDTHRARHTAKSGKRHLSACKPHIATTKS*
>TRINITY_DN21899_c7_g1_i1.p1 type:internal len:40 gc:universal TRINITY_DN21899_c7_g1_i1:1-117(+)
HKFNIIKYFLSALSFFLLNPEEAATSASSPPSPSCAFQV
>TRINITY_DN21899_c10_g1_i1.p1 type:5prime_partial len:44 gc:universal TRINITY_DN21899_c10_g1_i1:1-132(+)
VFILYLVVSVIFILSYSFFLLTFDVFTVVIVVLFSLPFSFYEV*
>TRINITY_DN21899_c12_g1_i1.p1 type:internal len:40 gc:universal TRINITY_DN21899_c12_g1_i1:1-117(+)
SSLHFLSVLFFPLFFSSFLSFIFLLTLRRLLTSESSVFF
>TRINITY_DN21817_c0_g1_i1.p1 type:internal len:48 gc:universal TRINITY_DN21817_c0_g1_i1:1-141(+)
QQITLQAGVPQGSVLAPLLFILYTSDFPKQTKHSKLSLYADDTAIWV
>TRINITY_DN21817_c0_g1_i1.p2 type:internal len:47 gc:universal TRINITY_DN21817_c0_g1_i1:2-139(+)
NKSHYRPESRKAPSWHLFYSYSTPQTSRSKQNTVNCPYMLMTQQYG
>TRINITY_DN21891_c0_g1_i1.p1 type:internal len:66 gc:universal TRINITY_DN21891_c0_g1_i1:1-195(+)
LTVSSKASGVTAEIPQVSYVKAIDIWMGACTGFIFAALLEFTLVNYLWRKRPPMKCSPPEPTGYF
>TRINITY_DN21891_c0_g2_i1.p1 type:internal len:45 gc:universal TRINITY_DN21891_c0_g2_i1:133-2(-)
LPFATIHWLSPCAELPANNPHCRHLLGLLLDGRGLRSRQDHPRY
>TRINITY_DN21891_c0_g2_i1.p2 type:internal len:45 gc:universal TRINITY_DN21891_c0_g2_i1:132-1(-)
FHLQRSIGFHLVQSYLPTILIVVISWVSFWMDVDSVPGRTTLGI
>TRINITY_DN21891_c0_g2_i1.p3 type:5prime_partial len:42 gc:universal TRINITY_DN21891_c0_g2_i1:131-6(-)
SICNDPLAFTLCRVTCQQSSLSSSPGSPSGWTWTPFPAGPP*
>TRINITY_DN21867_c0_g1_i1.p1 type:5prime_partial len:49 gc:universal TRINITY_DN21867_c0_g1_i1:306-160(-)
SKLRFWCHFNLHCHLFNFVGQVCWMLLCFDFISSFNERASRCLGRIVV*
>TRINITY_DN21867_c0_g2_i1.p1 type:5prime_partial len:76 gc:universal TRINITY_DN21867_c0_g2_i1:232-5(-)
VCTCIHACVCVHVLCVISIFFHLNLLLAFYVELIQFSLPSFTCIFNPFLSLVELHPTSCLQSVGSGNRCRAKLDI*
>TRINITY_DN21867_c0_g2_i1.p2 type:5prime_partial len:48 gc:universal TRINITY_DN21867_c0_g2_i1:3-146(+)
AHMSSLARHLLPLPTDCKHDVGWSSTSERKGLNIQVNDGRENWISST*
>TRINITY_DN21867_c1_g1_i1.p1 type:internal len:45 gc:universal TRINITY_DN21867_c1_g1_i1:134-3(-)
GGGCMSSCCSLLTLSTRLSTSTQHCLSPLHKISLFIRNIYSLSS
>TRINITY_DN21867_c1_g2_i1.p1 type:internal len:89 gc:universal TRINITY_DN21867_c1_g2_i1:3-266(+)
RFHICFPCYGKMFCRRKLNSVHSFVDLHSALCLSSWLMLSLARHLLTRRDCKHNVEWSLTNEWEGLICINNFFFACFPCIISNPDEFL
>TRINITY_DN21867_c1_g2_i1.p2 type:5prime_partial len:80 gc:universal TRINITY_DN21867_c1_g2_i1:265-26(-)
KNSSGLEIIQGKQAKKKLLMHINPSHSFVKLHSTLCLQSRRVNRCRAKLNMSHDDKHNAEWRSTNEWTELSFLLQNIFP*
>TRINITY_DN21867_c1_g2_i1.p3 type:5prime_partial len:40 gc:universal TRINITY_DN21867_c1_g2_i1:1-120(+)
HVFTSAFRAMGKCSVEENLTLSTRLLTSTRHYVCHHGSC*
>TRINITY_DN21867_c1_g3_i1.p1 type:complete len:47 gc:universal TRINITY_DN21867_c1_g3_i1:253-113(-)
MRERIISQCAEIDGNVDLFNRVHLNFARRIKLCIENNGNHIENIIY*
>TRINITY_DN21867_c1_g3_i1.p2 type:5prime_partial len:41 gc:universal TRINITY_DN21867_c1_g3_i1:476-354(-)
WDNWSSSSLLKKYIQGVHKVRVHGNFTIYLCYFFEKADIW*
>TRINITY_DN21867_c1_g3_i2.p1 type:complete len:47 gc:universal TRINITY_DN21867_c1_g3_i2:253-113(-)
MRERIISQCAEIDGNVDLFNRVHLNFARRIKLCIENNGNHIENIIY*
>TRINITY_DN21867_c2_g1_i1.p1 type:5prime_partial len:53 gc:universal TRINITY_DN21867_c2_g1_i1:3-161(+)
SLYLSISSLSYAFTHQPTNSLTHPTVHSLTVHTHTHITHLTFSCQISYSMFF*
>TRINITY_DN21867_c2_g1_i1.p2 type:complete len:40 gc:universal TRINITY_DN21867_c2_g1_i1:240-121(-)
MRSIDNILEYVLQSNQSVVNNHGSMRVKKTWNMIFDRRK*
>TRINITY_DN21876_c0_g1_i1.p1 type:internal len:46 gc:universal TRINITY_DN21876_c0_g1_i1:3-137(+)
PFCLSEGWMMLSHSFCCTLYVYLTNDIYSFCPFVIYYFFSYCLCL
>TRINITY_DN21804_c0_g1_i1.p1 type:3prime_partial len:49 gc:universal TRINITY_DN21804_c0_g1_i1:144-1(-)
MNHDLHYERFCKNTNVVTTPYLHLNLGNVELSSSGYTESPALTISHMQ
>TRINITY_DN21822_c0_g1_i12.p1 type:internal len:61 gc:universal TRINITY_DN21822_c0_g1_i12:182-3(-)
GVAAGKSILCVGVSFKEISDNSAETIQTTIQQGSTIGKSIRTWYQQFTDKRTSSDRPRTS
>TRINITY_DN21822_c0_g1_i12.p2 type:internal len:61 gc:universal TRINITY_DN21822_c0_g1_i12:181-2(-)
ALQQEKAFCVLEFHSKKSVITVQRQFRQRFNKDPPLANQFVHGINSSLIKGRVVIDQEPV
>TRINITY_DN21822_c0_g1_i6.p1 type:complete len:73 gc:universal TRINITY_DN21822_c0_g1_i6:328-110(-)
MIMCCVTSFLWNSYIVLTKTTHRCPTSVSAMRQHFTFQARFIDTMFEYGEMKTLTPWLNMSETVRKSKCFVL*
>TRINITY_DN21822_c0_g1_i6.p2 type:5prime_partial len:72 gc:universal TRINITY_DN21822_c0_g1_i6:3-218(+)
YLVVAVALTIILTCHSKRSCNCFFTKEERTINLISYHSTKHFDFRTVSDMFNHGVRVFISPYSNIVSMNLA*
>TRINITY_DN21822_c0_g1_i6.p3 type:5prime_partial len:49 gc:universal TRINITY_DN21822_c0_g1_i6:693-547(-)
GVAAGKSILCVGVSFKEISDNSAETIQIMIQQGSTLSKLNLYVVSTVH*
>TRINITY_DN21822_c0_g1_i6.p4 type:complete len:42 gc:universal TRINITY_DN21822_c0_g1_i6:161-36(-)
MVEHVRDSPKVKVFCAMITDKIYGPFFFSEKTITGTFTVTC*
>TRINITY_DN21822_c0_g1_i4.p1 type:internal len:78 gc:universal TRINITY_DN21822_c0_g1_i4:233-3(-)
CICKRTSSSRPRTSEETVERVRQAFQRSPRKSTRHASRELNVPHQTVWKILRKHIASCPYHLQLLQWITPNDNLLRY
>TRINITY_DN21822_c0_g1_i4.p2 type:5prime_partial len:40 gc:universal TRINITY_DN21822_c0_g1_i4:232-113(-)
VSVKGRVAVDQEPVRRQSNVFGRPSREVQGNQHDMLVVS*
>TRINITY_DN21822_c0_g1_i5.p1 type:complete len:88 gc:universal TRINITY_DN21822_c0_g1_i5:299-36(-)
MEFLHRIDEDDTSLSNICFSNEATFHISGKVHKHNVRIWRNENPHTMVEHVRDSPKVKVFCAMITDKIYGPFFFSEKTITGTFTVTC*
>TRINITY_DN21822_c0_g1_i5.p2 type:complete len:73 gc:universal TRINITY_DN21822_c0_g1_i5:328-110(-)
MIMCCVTSFLWNSYIVLTKTTHRCPTSVSAMRQHFTFQARFINTMFEYGEMKTLTPWLNMSETVRKSKCFVL*
>TRINITY_DN21822_c0_g1_i5.p3 type:5prime_partial len:72 gc:universal TRINITY_DN21822_c0_g1_i5:3-218(+)
YLVVAVALTIILTCHSKRSCNCFFTKEERTINLISYHSTKHFDFRTVSDMFNHGVRVFISPYSNIVFMNLA*
>TRINITY_DN21822_c0_g1_i5.p4 type:5prime_partial len:49 gc:universal TRINITY_DN21822_c0_g1_i5:693-547(-)
GVAAGKSILCVGVSFKEISDNSAETIQIMIQQGSTLSKLNLYVVSTVH*
>TRINITY_DN21822_c0_g1_i7.p1 type:internal len:123 gc:universal TRINITY_DN21822_c0_g1_i7:366-1(-)
CICKRTSSSRPRTSEETVERVRQAFQRSPRKSTQYASLELNLPHHTVRKILHKHIALRPDHLQLLQQITPNNNVLHYQFSMEFLRRIDEDDTLLFNICFSYEATFHISGKVHIDTMFEYEEM
>TRINITY_DN21822_c0_g1_i7.p2 type:5prime_partial len:40 gc:universal TRINITY_DN21822_c0_g1_i7:365-246(-)
VSVKGRVAVDQEPVRRQSNVFGRPSREVQGNQHNMLVLS*
>TRINITY_DN21822_c0_g1_i3.p1 type:5prime_partial len:168 gc:universal TRINITY_DN21822_c0_g1_i3:692-189(-)
GVAAGKSILCVGVSFKEISDNSAETIQTTIQQGSTIGKSIRTWYQQFIDTGCICKRTSSSRPRTSEETVERVWQAFQRSPRKSTRRASHELSVPHQTVWKILHKCIALHPYCLQLLQRITLNDNVLRYQFSMEFLHRIDEDDTSLSNICFSNEATFHISGKVHRHNV*
>TRINITY_DN21822_c0_g1_i3.p2 type:5prime_partial len:91 gc:universal TRINITY_DN21822_c0_g1_i3:691-419(-)
ALQQEKAFCVLEFHSKKSVITVQRQFRQRFNKDPPLANQFVHGINSLLTQDVSVKGRVAVDQEPVRRQSNVFGRPSREVRGNQHDVLVMS*
>TRINITY_DN21822_c0_g1_i3.p3 type:complete len:73 gc:universal TRINITY_DN21822_c0_g1_i3:328-110(-)
MIMCCVTSFLWNSYIVLTKTTHRCPTSVSAMRQHFTFQARFIDTMFEYGEMKTLTPWLNMSETVRKSKCFVL*
>TRINITY_DN21822_c0_g1_i3.p4 type:5prime_partial len:72 gc:universal TRINITY_DN21822_c0_g1_i3:3-218(+)
YLVVAVALTIILTCHSKRSCNCFFTKEERTINLISYHSTKHFDFRTVSDMFNHGVRVFISPYSNIVSMNLA*
>TRINITY_DN21822_c0_g1_i3.p5 type:complete len:42 gc:universal TRINITY_DN21822_c0_g1_i3:161-36(-)
MVEHVRDSPKVKVFCAMITDKIYGPFFFSEKTITGTFTVTC*
>TRINITY_DN21822_c0_g1_i2.p1 type:3prime_partial len:191 gc:universal TRINITY_DN21822_c0_g1_i2:570-1(-)
MWYQQFIGTGCICKRTSSSRPRTSEETVERVRQAFQRSPRKSTRHASRELNVPHQTVWKILHKCIALHPYCLQLLQRITLNDNVLRYQFSMEFLHRIDEDDTSLSNICFSNEATFHISGKVHKHNVRIWRNENPHTMVEHVRDSPKVKVFCAMITDKIYGPFFFSEKTIIGIVYLDMLELWLMPQLLQDK
>TRINITY_DN21822_c0_g1_i2.p2 type:complete len:73 gc:universal TRINITY_DN21822_c0_g1_i2:329-111(-)
MIMCCVTSFLWNSYIVLTKTTHRCPTSVSAMRQHFTFQARFINTMFEYGEMKTLTPWLNMSETVRKSKCFVL*
>TRINITY_DN21822_c0_g1_i8.p1 type:internal len:45 gc:universal TRINITY_DN21822_c0_g1_i8:3-134(+)
YLVVAVALTIILTCHSKRSCNCFFTKEERTINLINCHSTKHVDF
>TRINITY_DN21822_c0_g1_i11.p1 type:complete len:103 gc:universal TRINITY_DN21822_c0_g1_i11:419-111(-)
MCLTKLFGKSFVNTLLHALIISSYCNRLHRTITCCITSFLWNSYIVLTKTTHRCPTSVSAMRQHFTFQARFIDTMFEYGEMKTLTPWLNMSETVRKSKCFVL*
>TRINITY_DN21822_c0_g1_i11.p2 type:3prime_partial len:55 gc:universal TRINITY_DN21822_c0_g1_i11:162-1(-)
MVEHVRDSPKVKVFCAMITDKIYGPFFFSEKTIIGIVYLDMLELWLMPQLLQDK
>TRINITY_DN21822_c0_g1_i13.p1 type:internal len:84 gc:universal TRINITY_DN21822_c0_g1_i13:249-1(-)
LNVAYQTVWKIFRKGIALCTYHLQLLQRITPNDNMLRYQFSMEFLRRIDEDDTLLFNICFSYEATFHISGKVHIDTMFEYEEM
>TRINITY_DN21822_c0_g1_i13.p2 type:complete len:73 gc:universal TRINITY_DN21822_c0_g1_i13:245-27(-)
MWLTKLFGKSFVKALLCALIISSYCNGLHRMITCCVTSFLWNSYVVSTKMTHCCSTSVSAMRQHFTYQAKFI*
>TRINITY_DN21822_c0_g1_i14.p1 type:5prime_partial len:168 gc:universal TRINITY_DN21822_c0_g1_i14:692-189(-)
GVAAGKSILCVGVSFKEISDNSAETIQTTIQQGSTIGKSIRTWYQQFIDTGCICKRTSSSRPRTSEETVERVRQAFQRSPRKSTRHASRELNVPHQTVWKILRKHIASCPYHLQLLQQITPNNNVLHYQFSMEFLHRIDEDDTSLSNICFSNEATFHISGKVHRHNV*
>TRINITY_DN21822_c0_g1_i14.p2 type:complete len:103 gc:universal TRINITY_DN21822_c0_g1_i14:418-110(-)
MCLTKLFGKSFVNTLLHALIISSYCNRLHRTITCCITSFLWNSYIVLTKTTHRCPTSVSAMRQHFTFQARFIDTMFEYGEMKTLTPWLNMSETVRKSKCFVL*
>TRINITY_DN21822_c0_g1_i14.p3 type:5prime_partial len:91 gc:universal TRINITY_DN21822_c0_g1_i14:691-419(-)
ALQQEKAFCVLEFHSKKSVITVQRQFRQRFNKDPPLANQFVHGINSLLTQDVSVKGRVAVDQEPVRRQSNVFGRPSREVQGNQHDMLVVS*
>TRINITY_DN21822_c0_g1_i14.p4 type:5prime_partial len:72 gc:universal TRINITY_DN21822_c0_g1_i14:3-218(+)
YLVVAVALTIILTCHSKRSCNCFFTKEERTINLISYHSTKHFDFRTVSDMFNHGVRVFISPYSNIVSMNLA*
>TRINITY_DN21822_c0_g1_i14.p5 type:complete len:42 gc:universal TRINITY_DN21822_c0_g1_i14:161-36(-)
MVEHVRDSPKVKVFCAMITDKIYGPFFFSEKTITGTFTVTC*
>TRINITY_DN21822_c3_g1_i1.p1 type:internal len:52 gc:universal TRINITY_DN21822_c3_g1_i1:2-154(+)
FLHRIDEDDTLLSNICFSDEATFHISSKVHRHNVQIWGNENPHAMVEHVRD
>TRINITY_DN21822_c3_g1_i1.p2 type:internal len:51 gc:universal TRINITY_DN21822_c3_g1_i1:3-152(+)
SYIVLTKMTHCCPTSVSVMRQHFTFQARFIDTMFKYGEMKTLMPWLNMSE
>TRINITY_DN21822_c4_g1_i1.p1 type:internal len:62 gc:universal TRINITY_DN21822_c4_g1_i1:3-185(+)
QTVLFQARVARKFRLLQLEVMVEQNGIAAEKSILCVGVSFNEISDDSAETIQMMIQQGSTI
>TRINITY_DN21822_c4_g1_i1.p2 type:5prime_partial len:45 gc:universal TRINITY_DN21822_c4_g1_i1:2-136(+)
SNSFIPGSCSTEISLVAARSHGRTKWHRSRKKHFVCWSLIQRNQ*
>TRINITY_DN21864_c0_g1_i1.p1 type:complete len:535 gc:universal TRINITY_DN21864_c0_g1_i1:125-1729(+)
MTFFRGLARRHSMVVSRIFLQRCCSSCEQTNQVRVRFAPSPTGYLHLGSLRTALYNFLFAKSHGGTFILRIEDTDQKRLVPGAVEKLLEMLQWIHLVPDEGPTAGGDYGPYVQSQRLHNYQQHAKVLLEKGFAYHCFCSEKRLDLLRKAALRSRQTPKYDNKCRHLTSDEVKEKMEQGVQYCIRFKLEPITDPFDDLVFGPVKYNVAETEGDPVIMKADEFPTYHFANVVDDHLMKISHVLRGVEWQTSTTKHILLYRAFGWEPPQFAHLPVILNKNGKKLSKSQDDIHVEYYRSQGYFPEAVLNFITDAGSGFEHKERGGKTIQDFIKQFNLSKVSMNSGRLDQDKLPLYNRLELMRRLEDPVESRKLIAHVKQLVTEHFRDRLGTSDYQNHILSDHYIHTVLLWSQHRIHHLTDLVSKDMEFIWVIPDHIDLGLVENVDTGLLQQLRRKLDEEVSVEDFKKGVVLSTLNSFMLEHELQRKSFLKFLRVMLTGLTEGPGVAEMMEVLGKQGTLRRLQHAQGLLDKLPGREHAV*
>TRINITY_DN21864_c0_g1_i1.p2 type:complete len:97 gc:universal TRINITY_DN21864_c0_g1_i1:771-481(-)
MITGSPSVSATLYLTGPNTRSSKGSVIGSNLNLMQYCTPCSIFSFTSSLVKWRHLLSYFGVCRLRKAALRNKSSLFSLQKQWYAKPFSSSTLACCW*
>TRINITY_DN21864_c0_g1_i1.p3 type:complete len:67 gc:universal TRINITY_DN21864_c0_g1_i1:524-324(-)
MQSPFLAALWHVAGNYEASATEHKDHNHLQQWGLHQVPGVSTVTSPGVSQQHLELNVSGPCPQYGE*
>TRINITY_DN21864_c0_g1_i1.p4 type:5prime_partial len:63 gc:universal TRINITY_DN21864_c0_g1_i1:2371-2183(-)
LSFICVCVQDNHHQRLQQTKHFIISCFYNTTDFNLSFICVCYILQLNSLTSGTICKISIQVF*
>TRINITY_DN21864_c0_g1_i1.p5 type:complete len:50 gc:universal TRINITY_DN21864_c0_g1_i1:1875-1726(-)
MKFATEVTSKHKKINNISEFLNLFLLTVSDNNCLTVFLNLFLFPVSDNC*
>TRINITY_DN21864_c0_g1_i1.p6 type:5prime_partial len:46 gc:universal TRINITY_DN21864_c0_g1_i1:2370-2233(-)
SPSSVCVCKTIIINVYSKRSTSSSPAFITPQTSTSPSSVCAIYCS*
>TRINITY_DN21864_c0_g1_i1.p7 type:complete len:44 gc:universal TRINITY_DN21864_c0_g1_i1:2039-2170(+)
MHFIGSLYHQSSTPLYEYTFLGTSQRHDQSVKALVLRTPAHKC*
>TRINITY_DN21864_c0_g1_i1.p8 type:complete len:44 gc:universal TRINITY_DN21864_c0_g1_i1:1555-1424(-)
MFQHKGVQSAQHHTLFEIFNTYFFIQFPSQLLQQSCVYILNKS*
>TRINITY_DN21864_c0_g1_i1.p9 type:complete len:43 gc:universal TRINITY_DN21864_c0_g1_i1:2119-1991(-)
MSLTGTKKRVLIQRSARLVVKTANEVHYFFMMSTYLYICLTV*
>TRINITY_DN21864_c0_g1_i1.p10 type:complete len:43 gc:universal TRINITY_DN21864_c0_g1_i1:841-713(-)
MTDFHQVIINHICKMIGGKLISFHDHRITLCFSNIVFDWSEH*
>TRINITY_DN21811_c0_g1_i1.p1 type:5prime_partial len:40 gc:universal TRINITY_DN21811_c0_g1_i1:3-122(+)
VFPIRNSLPFIAEISICLLCYLENHFCFHNFALNHIEYC*
>TRINITY_DN21802_c0_g2_i1.p1 type:internal len:52 gc:universal TRINITY_DN21802_c0_g2_i1:153-1(-)
IHFSFPMSTQFFECCFIVHLVLSTKHDFLLLDTVMTINLQLLLYNLEYEFW
>TRINITY_DN21802_c0_g2_i1.p2 type:5prime_partial len:42 gc:universal TRINITY_DN21802_c0_g2_i1:2-127(+)
QNSYSRLYNNNCKFMVITVSNNKKSCLVLNTKCTIKQHSKN*
>TRINITY_DN21879_c0_g2_i1.p1 type:complete len:43 gc:universal TRINITY_DN21879_c0_g2_i1:70-198(+)
MERRNYISDLIKSLKITEDKEKKFIIYLFLLSHSLSHLLTHS*
>TRINITY_DN21810_c0_g1_i1.p1 type:internal len:93 gc:universal TRINITY_DN21810_c0_g1_i1:2-277(+)
PVRTHKTGSSVTTPLTTPRGVSLTTPAMSVTTKGKAGTPYGVTTASLSTSPHTVTMPPGVTSQSNASVDAVTNTMNTTKIQNVSEAHVEMST
>TRINITY_DN21810_c0_g1_i1.p2 type:5prime_partial len:65 gc:universal TRINITY_DN21810_c0_g1_i1:1-195(+)
TSEDSQDWELCYYTTYYASWRVTYYACYECYYEGEGRDTLWCYYSITLHIPTHSYYATWCYFSK*
>TRINITY_DN21810_c0_g1_i1.p3 type:5prime_partial len:47 gc:universal TRINITY_DN21810_c0_g1_i1:277-137(-)
GGHLHVCFTHILNLRRVHCVSNRINTCVTLRSNTRWHSNCVWGCGE*
>TRINITY_DN21810_c0_g2_i1.p1 type:internal len:64 gc:universal TRINITY_DN21810_c0_g2_i1:1-189(+)
LTKPSPTTGASANFTSSKPSRSNTTVHNVTKPSATYSVQSHVTTPVNAFHNMWLTTPALNSTT
>TRINITY_DN21810_c0_g2_i1.p2 type:5prime_partial len:46 gc:universal TRINITY_DN21810_c0_g2_i1:2-139(+)
LLNHLPPQEPQPTLLPANQVEVTQQFTMLLNHQRLIVFKATLLHQ*
>TRINITY_DN21833_c0_g3_i1.p1 type:complete len:42 gc:universal TRINITY_DN21833_c0_g3_i1:98-223(+)
MCNNHTISCRNSIFESPFICLVLLIWVTFKRSAEEEIHYVP*
>TRINITY_DN21833_c0_g4_i1.p1 type:internal len:63 gc:universal TRINITY_DN21833_c0_g4_i1:2-187(+)
CEVWCILFDQHVALIYLQWQWMFSFVMISSHNLLHYFNRMNVIVDSVKDTTTNVCSMTTYPS
>TRINITY_DN21866_c0_g2_i1.p1 type:internal len:55 gc:universal TRINITY_DN21866_c0_g2_i1:162-1(-)
DKARVLKLVLFEFVNNFISLFYIAFYTQDLEMLRKQLMVMLIIMQAINHFQEAL
>TRINITY_DN21866_c0_g3_i1.p1 type:internal len:200 gc:universal TRINITY_DN21866_c0_g3_i1:597-1(-)
YKKVMKKVRKFLNRHPWIKFWVRLDSDPSLETSNGAIQGTVTGCLHVPQLDQNDPRIAQTQEQRDRDPYEDTFDDYLEMFIQFGYVFLFSSVYPVAALCAVINNIVEIRTDAFKLCHVFQRPLAKQVKDMGVWQPAFEIMGVIAVITNCALLGMSPELRNLSPNLSAVEWVSILVTVEHIILSFKFSLVYLIPDEPEWV
>TRINITY_DN21866_c0_g3_i1.p2 type:5prime_partial len:80 gc:universal TRINITY_DN21866_c0_g3_i1:2-241(+)
THSGSSGIRYTRENLNDNIICSTVTNIDTHSTADRLGERFLSSGDIPSNAQLVITAMTPIISNAGCHTPISFTCFARGL*
>TRINITY_DN21866_c0_g3_i1.p3 type:3prime_partial len:58 gc:universal TRINITY_DN21866_c0_g3_i1:428-598(+)
MRGSFWSSCGTWRHPVTVPCIAPLLVSRDGSLSSLTQNLIQGCRFKNFLTFFMTFLY
>TRINITY_DN21883_c0_g1_i1.p1 type:complete len:85 gc:universal TRINITY_DN21883_c0_g1_i1:108-362(+)
MSQRARVVELYKTLLHLGKDYPRGYTYFREKLKKAFMANRDVTNKQEIELLISKGNYVIKELEALYMLTKYRTLKRRYYSEKTK*
>TRINITY_DN21806_c0_g2_i1.p1 type:internal len:60 gc:universal TRINITY_DN21806_c0_g2_i1:2-178(+)
TGIMNAVSFRNNSQTGICLQKSTENIISILHLFPPRCQYHLATNPEAEALSSKNCSQDV
>TRINITY_DN21853_c1_g1_i1.p1 type:5prime_partial len:72 gc:universal TRINITY_DN21853_c1_g1_i1:217-2(-)
PCEDMCIIHYLSVNSVSVQSLVLPPSSSPFPIFLLSSVYISSSKCLFLFYFSSCILLVFHVELRQFSLPSH*
>TRINITY_DN21860_c0_g2_i1.p1 type:3prime_partial len:74 gc:universal TRINITY_DN21860_c0_g2_i1:220-2(-)
MLHFKKHKHAVNIQDKLNDQHSAEFNVLVGLGSVVGLSLYGGPEQAPMLSIPKSGTGSSLPQFQDQKSPFSCV
>TRINITY_DN21860_c0_g2_i1.p2 type:5prime_partial len:43 gc:universal TRINITY_DN21860_c0_g2_i1:2-130(+)
HTRKWGFLILKLWKTTTSARFRDGQHGRLLRAPIQGQPHNRS*
>TRINITY_DN21860_c1_g1_i1.p1 type:3prime_partial len:52 gc:universal TRINITY_DN21860_c1_g1_i1:154-2(-)
MLNILLVLHIYCMLMFPKMQHVIPACKVASTINHTPFTKFYTYSKVNLIFA
>TRINITY_DN21828_c0_g1_i1.p1 type:internal len:55 gc:universal TRINITY_DN21828_c0_g1_i1:1-162(+)
FFTTQRKNQIARLRKYTQASISSSLGAVYFCLTVLSCICCPSTLFCFVFCFMHI
>TRINITY_DN21828_c0_g1_i1.p2 type:5prime_partial len:47 gc:universal TRINITY_DN21828_c0_g1_i1:164-24(-)
LICIKQKTKQNRVLGQQMHDRTVKQKYTAPKLLDIEACVYLRSLAI*
>TRINITY_DN21865_c0_g1_i1.p1 type:3prime_partial len:40 gc:universal TRINITY_DN21865_c0_g1_i1:117-1(-)
MWIPWVCCCELLCCNNLERKGYLICDYTDVQESISARKA
>TRINITY_DN21865_c0_g2_i1.p1 type:5prime_partial len:51 gc:universal TRINITY_DN21865_c0_g2_i1:260-108(-)
SFQAGAGMVPVQSGHGRFLPDSLPYRFAISDGCRQEGHSAVKSICDEFPF*
>TRINITY_DN21865_c0_g2_i1.p2 type:3prime_partial len:51 gc:universal TRINITY_DN21865_c0_g2_i1:113-262(+)
METRHRWILRPSALPDDNHLKWQIYTEGNREGSVHGHSAQAPSQHPPGTI
>TRINITY_DN21865_c0_g2_i1.p3 type:5prime_partial len:42 gc:universal TRINITY_DN21865_c0_g2_i1:262-137(-)
DRSRRVLGWCLCRVAMDASFPIPFRIDLPFQMVVVRKGTRP*
>TRINITY_DN21821_c0_g1_i1.p1 type:internal len:87 gc:universal TRINITY_DN21821_c0_g1_i1:260-3(-)
EDLDWLRDDSWATVLYGELLIDKWLKSQAHTSTSESSRKETVEFPGEHLENDINHLTFLVAREGLFGRYYNQFLMRLDWVNSQFFL
>TRINITY_DN21821_c0_g2_i1.p1 type:internal len:51 gc:universal TRINITY_DN21821_c0_g2_i1:151-2(-)
NCGVYLILENFVYYLAKKSDVRWPKGLTDVYIDAYQRMRRHVCHPNVFSN
>TRINITY_DN21821_c0_g3_i1.p1 type:internal len:56 gc:universal TRINITY_DN21821_c0_g3_i1:1-165(+)
IHPKIYTTFTKLNFNIFCCYHISFHIKKFVFFSYDLFNFFILCAFFCGPSLFKIM
>TRINITY_DN21821_c0_g3_i1.p2 type:internal len:56 gc:universal TRINITY_DN21821_c0_g3_i1:165-1(-)
HDFKKGWTTEESTEDEEIEKIIAKEDKFFNVKGNVITAENVEVQFSESSIYFGMN
>TRINITY_DN21821_c0_g4_i1.p1 type:internal len:75 gc:universal TRINITY_DN21821_c0_g4_i1:222-1(-)
QKFLSDSDETTQLKWSNTIVKLLSGMESCLKKGGYSIVQSMKRSCLTRLTQNLMHIIDYQLKGPETAIEMPIES
>TRINITY_DN21821_c0_g5_i1.p1 type:internal len:56 gc:universal TRINITY_DN21821_c0_g5_i1:165-1(-)
VNKKDIPKTVNQENCVVSTAKQEESEIKTESTVSKNAKGKYQPTGTQKNSLLGNE
>TRINITY_DN21821_c0_g5_i1.p2 type:5prime_partial len:48 gc:universal TRINITY_DN21821_c0_g5_i1:3-146(+)
HSLINCFSVSLLADISPSHFYSLCSQSLFLTLLVWQCSLHSSLDLQF*
>TRINITY_DN21821_c0_g6_i1.p1 type:internal len:47 gc:universal TRINITY_DN21821_c0_g6_i1:138-1(-)
PAMVQEVDLSGEESEHPSHTATVPPHYNSTMNVSLEIHEQYTATTE
>TRINITY_DN21821_c0_g6_i1.p2 type:internal len:46 gc:universal TRINITY_DN21821_c0_g6_i1:3-137(+)
LLLLCTAHESLGRHSWCCYNEGALLLYVMDVLIPRLKDQPPGPLQ
>TRINITY_DN21821_c0_g7_i1.p1 type:internal len:111 gc:universal TRINITY_DN21821_c0_g7_i1:331-2(-)
FFLHQGNIEAAMHILELLIEFFMSRKGLNNEKIELLNCCHDSTISLQEAQNLLASLQQNQSLEEVNRLYESKCYKELVDLLTATFQKPLPKYQMMKNVPDRETQLALLLD
>TRINITY_DN21821_c0_g7_i1.p2 type:complete len:45 gc:universal TRINITY_DN21821_c0_g7_i1:67-201(+)
MASGMWQSTDLLVLYSIYFHITDSLPPNFGSAAEKQEDFGLPVN*
>TRINITY_DN21881_c0_g1_i1.p1 type:internal len:60 gc:universal TRINITY_DN21881_c0_g1_i1:179-3(-)
VYIHQDSVINMLQNLRCESSAEKYVHCTFCSQKYLRKHLHMLMTHIENRHLFEFENLIQ
>TRINITY_DN21881_c0_g1_i1.p2 type:5prime_partial len:51 gc:universal TRINITY_DN21881_c0_g1_i1:2-154(+)
PELSFQIRINACFLYVSLACEDVYVNTSENKMYNGHTFLHCFHIANSVTC*
>TRINITY_DN21881_c0_g1_i1.p3 type:5prime_partial len:42 gc:universal TRINITY_DN21881_c0_g1_i1:178-53(-)
FISIRIVLLTCYRICDVKAVQKSMSIVHFVLRSIYVNIFTC*
>TRINITY_DN21881_c0_g2_i1.p1 type:internal len:62 gc:universal TRINITY_DN21881_c0_g2_i1:2-184(+)
QYYSTQFLSHLWYLTCETDYLYLLWKFHVEVGKQVQKHHKILHLNYNHQHISHLISSELSF
>TRINITY_DN21881_c0_g2_i1.p2 type:internal len:61 gc:universal TRINITY_DN21881_c0_g2_i1:182-3(-)
NLIQMKSSVKYVGDCSLSVKSCDVSELVSPLLRETSTTDISNQFHKLSTRDERETELSNI
>TRINITY_DN21885_c0_g1_i1.p1 type:internal len:51 gc:universal TRINITY_DN21885_c0_g1_i1:151-2(-)
SPGQTMVGQSMGPMGQMISPMQQQGMNVPIAGKPGFGQMGQLVIKQVRQV
>TRINITY_DN21885_c0_g1_i1.p2 type:5prime_partial len:50 gc:universal TRINITY_DN21885_c0_g1_i1:2-151(+)
NLSHLFYYKLSHLSKTWFSCYWDIHSLLLHGTNHLTHWTHTLPYHSLSW*
>TRINITY_DN21885_c0_g2_i1.p1 type:3prime_partial len:90 gc:universal TRINITY_DN21885_c0_g2_i1:267-1(-)
MDSYDLFDDDGESMLDTLADLGPPASFGPGPSGPSAIPAGDTLVSHSTTSLEPVMAEYNEPSYTRLDQLVQGSQTQQQQLPQHKLGHYG
>TRINITY_DN21885_c0_g2_i1.p2 type:complete len:51 gc:universal TRINITY_DN21885_c0_g2_i1:257-105(-)
MIYLMMMVKACWTRLLILGHQRVLDLGPVVHQRYLLETLLFPTLRHLLNL*
>TRINITY_DN21885_c0_g2_i1.p3 type:5prime_partial len:42 gc:universal TRINITY_DN21885_c0_g2_i1:3-128(+)
HSGLICAEVTAAAEFEIPEQAGLIECNWAHYTQPLQVQEMS*
>TRINITY_DN21885_c0_g3_i1.p1 type:internal len:70 gc:universal TRINITY_DN21885_c0_g3_i1:209-3(-)
VNTGIPTTVSQNIPQNYPMSRPQVSMASMSIPQRYPPSSQNMVNQRYMMGVVGGTQNHMQQQFQEMAQQ
>TRINITY_DN21885_c0_g3_i1.p2 type:5prime_partial len:52 gc:universal TRINITY_DN21885_c0_g3_i1:2-157(+)
VAVPFLETVVACGSVCHQQLPSCISDSPYSENWEDTFEVLTLMPWTPEALT*
>TRINITY_DN21885_c0_g3_i1.p3 type:5prime_partial len:43 gc:universal TRINITY_DN21885_c0_g3_i1:208-80(-)
LIQVYPQLFLRTFHRTILCQGLRCPWHQCQYLKGILPVLRIW*
>TRINITY_DN21885_c0_g3_i1.p4 type:5prime_partial len:40 gc:universal TRINITY_DN21885_c0_g3_i1:3-122(+)
LLCHFLKLLLHVVLCATNNSHHVSLIHHILRTGRIPLRY*
>TRINITY_DN21885_c0_g4_i1.p1 type:internal len:41 gc:universal TRINITY_DN21885_c0_g4_i1:120-1(-)
EQNFSYLTGANAGSWYVASKCGTTATKTYIITTDIHTRTW
>TRINITY_DN21885_c0_g4_i1.p2 type:internal len:40 gc:universal TRINITY_DN21885_c0_g4_i1:119-3(-)
NKTSHILQVPMQGAGMSPQNVAQQQQRPILLQQTFTQGL
>TRINITY_DN21885_c0_g4_i1.p3 type:internal len:40 gc:universal TRINITY_DN21885_c0_g4_i1:118-2(-)
TKLLISYRCQCRELVCRLKMWHNSNKDLYYYNRHSHKDL
>TRINITY_DN21885_c0_g5_i1.p1 type:internal len:66 gc:universal TRINITY_DN21885_c0_g5_i1:196-2(-)
NGTATNRATSVKLRINSCNCSKQNAPLSHPICQSEQSIWSEFKSEPSPTKSVSNDITAANAWSPS
>TRINITY_DN21885_c0_g5_i1.p2 type:3prime_partial len:66 gc:universal TRINITY_DN21885_c0_g5_i1:195-1(-)
MAQQPTGQPRLSSGLTAVTAANKMPHYPTQFANQNNQFGVNSSQNQAPPNQYQMTSQQQMPGHPQ
>TRINITY_DN21885_c0_g5_i1.p3 type:internal len:65 gc:universal TRINITY_DN21885_c0_g5_i1:3-194(+)
EGDQAFAAVMSFDTDLVGLGSDLNSLQIDCSDWQIGWDSGAFCLLQLQLLILSLTEVALLVAVP
>TRINITY_DN21885_c0_g6_i1.p1 type:5prime_partial len:43 gc:universal TRINITY_DN21885_c0_g6_i1:167-39(-)
NIYSCTIHHCRPFKPIYFKSLESSSLGSVLRVHLDFEATILA*
>TRINITY_DN21885_c0_g6_i1.p2 type:5prime_partial len:41 gc:universal TRINITY_DN21885_c0_g6_i1:166-44(-)
IYTAALSITADRSSPSTSSHWKAAHWVQSYESILILKQLF*
>TRINITY_DN21885_c0_g7_i1.p1 type:internal len:47 gc:universal TRINITY_DN21885_c0_g7_i1:1-138(+)
FSQMGQPNQMTPMNQSMPGQMPNINQTTAGMGPMPPQMAQPGLQQG
>TRINITY_DN21885_c0_g7_i1.p2 type:internal len:46 gc:universal TRINITY_DN21885_c0_g7_i1:3-137(+)
FSNGSTKSDDTNESVHARPNAKYKPNYCWNGSYATTNGTTRLTAR
>TRINITY_DN21885_c0_g8_i1.p1 type:3prime_partial len:131 gc:universal TRINITY_DN21885_c0_g8_i1:2-391(+)
MSPRMSGIGQSMTPGIGQPGQGIPNTGISQSQVNMRQESQLVNAGQQVPSLQGVPNHPSLYVGQNVASSAGESVQASFSGQSSNINQSGGGIVIMSDSRQSLPSSSPGQTLTASSVTQGIHPSTSEQGQN
>TRINITY_DN21885_c0_g8_i1.p2 type:5prime_partial len:43 gc:universal TRINITY_DN21885_c0_g8_i1:1-129(+)
HVSTYVRNRTEHDTRYWTTRTRHSKYRYISVTSEYEAGITVS*
>TRINITY_DN21885_c0_g8_i1.p3 type:complete len:40 gc:universal TRINITY_DN21885_c0_g8_i1:255-136(-)
MLLLCPLKEACTLSPADDATFCPTYKEGWFGTPCKLGTC*
>TRINITY_DN21885_c0_g9_i1.p1 type:internal len:232 gc:universal TRINITY_DN21885_c0_g9_i1:3-695(+)
GHPQQSQSVSHGPQLQQTSEMPSYGNFNQTQQSGQIPNGSPQYRAPYPQLSPQLNQMSPRPQMSPRPPVSPMSSSMSPHSHHGSGPTASPLPPKSTTPVPSSCTPVSSPVGIPAPRTPTNYPRALTPTSSASQGSLSQTSTSGVGSSVTQSSLQQLEQMVMPHMSNKGSPQAMPNQSLPSPKTPVSNNNTNPDKISNVMSPVGPRTPMSPMGPRTPLSPQQWQSQCPSSGQ
>TRINITY_DN21885_c0_g9_i1.p2 type:5prime_partial len:82 gc:universal TRINITY_DN21885_c0_g9_i1:694-449(-)
CPLDGHCDCHCCGESGVLGPIGDIGVLGPTGLITLLILSGFVLLFETGVFGEGKDWFGIACGLPLLLICGITICSNCCKLD*
>TRINITY_DN21885_c0_g9_i1.p3 type:complete len:75 gc:universal TRINITY_DN21885_c0_g9_i1:247-471(+)
MAQVLLLHLCLQSPLLQSHHPVHLCHPQLVFQLHELQQIILGHSHLLLLLLRDLCHRLPPQGWVLLLLNLVYSS*
>TRINITY_DN21885_c0_g9_i1.p4 type:5prime_partial len:55 gc:universal TRINITY_DN21885_c0_g9_i1:1-165(+)
LVTLSRASQLAMGHSCSKPVKCHHMETLIRLSSLARSLMVAHSIELPIHSCHLS*
>TRINITY_DN21885_c0_g10_i1.p1 type:internal len:43 gc:universal TRINITY_DN21885_c0_g10_i1:126-1(-)
NSGPMTQGNAPVPNMHMPGTVPPNSTPSTIGPGMMGMQGSVG
>TRINITY_DN21885_c0_g11_i1.p1 type:internal len:175 gc:universal TRINITY_DN21885_c0_g11_i1:1-522(+)
KLGHYGDYNQFEHPGQYGQQRMSQPGPPEFPGLQPGYTAYQDQPPGSAAVVRPSAQGMTFQQEVMGNHGPPGMLGSSQRPVTTNHYGSYSPGSDSVYTMQQQQPPPMQVNQGPQSWGSQPNYPSNIGGGQVRQYPQMGGGGYRQPQNFPATNSMVNESIPQSSNQNICSVNTGI
>TRINITY_DN21885_c0_g11_i1.p2 type:3prime_partial len:60 gc:universal TRINITY_DN21885_c0_g11_i1:178-2(-)
MSCPVQKVLQRLLIQAAGLDKQCIQAATLEILVDLAETYVAVHTALGVQIDYNPHSGLI
>TRINITY_DN21885_c0_g11_i1.p3 type:5prime_partial len:53 gc:universal TRINITY_DN21885_c0_g11_i1:521-363(-)
IPVLTLHIFWFDDCGMLSFTILLVAGKFCGCLYPPPPICGYCLTCPPPIFEG*
>TRINITY_DN21885_c0_g11_i1.p4 type:complete len:47 gc:universal TRINITY_DN21885_c0_g11_i1:14-154(+)
MGIIINLNTQGSMDSNVCLSQVHQNFQGCSLDTLLIKTSRLDQQPL*
>TRINITY_DN21885_c0_g11_i1.p5 type:complete len:42 gc:universal TRINITY_DN21885_c0_g11_i1:203-328(+)
MDLLECWEVPRDLLQPIIMDPTVLDQIVFTLCNNNSHHLCK*
>TRINITY_DN21885_c0_g12_i1.p1 type:internal len:50 gc:universal TRINITY_DN21885_c0_g12_i1:148-2(-)
QTFTQGLGPGQTPNMSQHGVVQSQGPNTRPQGLHQGPNMSLQSMVQQGP
>TRINITY_DN21885_c0_g12_i1.p2 type:internal len:50 gc:universal TRINITY_DN21885_c0_g12_i1:147-1(-)
RHSHKDLAQVRHLICLSMVLSSHKDLIHGPKDYIRDQICHFRAWFNKDP
>TRINITY_DN48537_c0_g1_i1.p1 type:5prime_partial len:40 gc:universal TRINITY_DN48537_c0_g1_i1:161-42(-)
GVEVYTSVSGTAIVNPALCRCYRSRNSFSLVLHKFCCIC*
>TRINITY_DN48504_c0_g1_i1.p1 type:5prime_partial len:56 gc:universal TRINITY_DN48504_c0_g1_i1:219-52(-)
VYCFLSECTHAFTFYLEISFKHSCMHFKMAFNFLIITGIIVGMESYWASLERSWA*
>TRINITY_DN48545_c0_g1_i1.p1 type:internal len:41 gc:universal TRINITY_DN48545_c0_g1_i1:1-120(+)
NNWSEKHIHFTTGYMFSHICMREKGESLCLPTIVLKYAFI
>TRINITY_DN48545_c0_g1_i1.p2 type:internal len:40 gc:universal TRINITY_DN48545_c0_g1_i1:2-118(+)
TIGLRNTYISLLVICFPISACGRRENHYVCPLLYSSMHS
>TRINITY_DN48562_c0_g1_i1.p1 type:5prime_partial len:54 gc:universal TRINITY_DN48562_c0_g1_i1:322-161(-)
PSTPVEQISYSLTSVSSDSMSDLQDVILNEKLRLFKNVFLSINSFMKRGKVPT*
>TRINITY_DN48520_c0_g1_i1.p1 type:internal len:41 gc:universal TRINITY_DN48520_c0_g1_i1:1-120(+)
LKRDINLNSNRKTNQKPESQKTANQKPATTNQSEKSNQDN
>TRINITY_DN48503_c0_g1_i1.p1 type:internal len:50 gc:universal TRINITY_DN48503_c0_g1_i1:149-3(-)
NFHSKVCVVSLFYKVCNVFLLLLNDKFTTNITETVWTVNTPSCSHHYRN
>TRINITY_DN48503_c0_g1_i1.p2 type:internal len:50 gc:universal TRINITY_DN48503_c0_g1_i1:3-149(+)
VSVMMATRRCVNCPDSFCYICGEFVIKKQQKNITYFVKQAYYTYFGVKI
>TRINITY_DN48514_c0_g1_i1.p1 type:internal len:42 gc:universal TRINITY_DN48514_c0_g1_i1:1-123(+)
PHPIPSSSSSFNHDKAIILMSFYFSSCLFHFEMVCKFNCTW
>TRINITY_DN48555_c0_g1_i1.p1 type:5prime_partial len:55 gc:universal TRINITY_DN48555_c0_g1_i1:2-166(+)
RITRPTPSMVVRHVSNSVILCMALTYTAPLKNSQILYYCINWIQYSKLYYTKCM*
>TRINITY_DN48555_c0_g1_i1.p2 type:5prime_partial len:41 gc:universal TRINITY_DN48555_c0_g1_i1:1-123(+)
PHYTSNPFNGSSSRLQLSYLVYGTNVYRTIKKFTDSILLH*
>TRINITY_DN48591_c0_g1_i1.p1 type:internal len:70 gc:universal TRINITY_DN48591_c0_g1_i1:1-207(+)
VLREKMSGNGFVLFLFVKIHPVLSTAVLQGLCDLAYMFTTAWNCTGDVLQYTATQASNVVLDVMLETNR
>TRINITY_DN48570_c0_g1_i1.p1 type:internal len:52 gc:universal TRINITY_DN48570_c0_g1_i1:153-1(-)
LGSLEGIREEFDGRLLFLEGKVQYLGKARVSSESQVMNLKQDNDRLDSITA
>TRINITY_DN48551_c0_g1_i1.p1 type:internal len:54 gc:universal TRINITY_DN48551_c0_g1_i1:159-1(-)
SGILAVQNEVEDENKELEINHTQLKELQQEVEEKQKRIKTLQEQLACSEHELR
>TRINITY_DN48539_c0_g1_i1.p1 type:internal len:80 gc:universal TRINITY_DN48539_c0_g1_i1:3-239(+)
QLLPPVPWLKTGFRPNCGPSNCPLFIHVHKVDSGIPKALPTSRIFLPFLIASISAFRLSSLHKALLMVLGGGFCTILSR
>TRINITY_DN48539_c0_g1_i1.p2 type:5prime_partial len:52 gc:universal TRINITY_DN48539_c0_g1_i1:241-86(-)
SLLKMVQNPPPRTINKALWSDDNLKAEIEAIKKGRKIREVGRAFGIPESTL*
>TRINITY_DN48515_c0_g1_i1.p1 type:5prime_partial len:44 gc:universal TRINITY_DN48515_c0_g1_i1:3-134(+)
SSPINSAHMVSTIFKVQKTVCKNGKESMTNNVNLKRKVITIHY*
>TRINITY_DN48549_c0_g1_i1.p1 type:3prime_partial len:67 gc:universal TRINITY_DN48549_c0_g1_i1:200-3(-)
MPNKPAKYGIKIFETVDARTFYTLKLEVYNGQQPEGPFKVSNSPADVVERMISPVTGTGKNVTLDN
>TRINITY_DN48549_c0_g1_i1.p2 type:5prime_partial len:59 gc:universal TRINITY_DN48549_c0_g1_i1:304-128(-)
VSLLQSVKNITVLVNTSLLMKSYKLFEVDAHFGFTCLTNQPSMALRYLKLLTPEHFTP*
>TRINITY_DN48549_c0_g1_i1.p3 type:5prime_partial len:46 gc:universal TRINITY_DN48549_c0_g1_i1:1-138(+)
ELSSVTFFPVPVTGEIILSTTSAGLLLTLNGPSGCCPLYTSSFRV*
>TRINITY_DN48554_c0_g1_i1.p1 type:5prime_partial len:74 gc:universal TRINITY_DN48554_c0_g1_i1:2-223(+)
YGHLIPFSLHQTSPHKADKSESPYSHMVGDRTYSFSLYKVVIFPCFVVFSVKNMLTSSRHEHQCYYIHHIPTV*
>TRINITY_DN48523_c0_g1_i1.p1 type:5prime_partial len:46 gc:universal TRINITY_DN48523_c0_g1_i1:2-139(+)
LLCPIFVELFPFYNGIENCVSSTLNSSRGKEERKLKRYKLYIEWR*
>TRINITY_DN48523_c0_g1_i1.p2 type:5prime_partial len:44 gc:universal TRINITY_DN48523_c0_g1_i1:208-77(-)
FFLSFFSPPPIYPETAVKRTSYASSPLYIEFVSFKFSFLFPPR*
>TRINITY_DN48590_c0_g1_i1.p1 type:5prime_partial len:41 gc:universal TRINITY_DN48590_c0_g1_i1:125-3(-)
VCTCVITAHFPPAIYSPLIKNKDTSCIHVLTLAICATQKL*
>TRINITY_DN48563_c0_g1_i1.p1 type:internal len:129 gc:universal TRINITY_DN48563_c0_g1_i1:1-384(+)
LQQHIKMHTGEPTDLSPEQIQAAEVKEYPPSPFPNPLHSMMPTGFPLGTPPPFSPINPLNLGRESPNSVIKKMEEEKDDLYEDKDETKEDIEGTEVLPSRPSSVSSLPSFSTSLAALENQVRTINTVA
>TRINITY_DN48563_c0_g1_i1.p2 type:internal len:128 gc:universal TRINITY_DN48563_c0_g1_i1:383-3(-)
ATVLIVLTWFSRAASEVENEGNEDTDDGLEGNTSVPSMSSFVSSLSSYKSSFSSSIFFITLLGDSLPRFSGFIGENGGGVPSGKPVGIMECRGLGKGLGGYSFTSAAWICSGDKSVGSPVCILICCC
>TRINITY_DN48563_c0_g1_i1.p3 type:complete len:41 gc:universal TRINITY_DN48563_c0_g1_i1:328-206(-)
MKAMKTLMMVSKAILQFLLCLLLSHLYLHINHLFLLPFSL*
>TRINITY_DN48583_c0_g1_i2.p1 type:internal len:50 gc:universal TRINITY_DN48583_c0_g1_i2:148-2(-)
PVEGRGSTGFHSSNGSFRSPVGGRVSYGINSLNRSFQSPVEGRGLNGIK
>TRINITY_DN48506_c0_g1_i1.p1 type:5prime_partial len:46 gc:universal TRINITY_DN48506_c0_g1_i1:139-2(-)
EVLLICYTNWCMIYKKKLDCNLCSGPQCVTGFICSYTNGGLLQND*
>TRINITY_DN48527_c0_g1_i1.p1 type:internal len:238 gc:universal TRINITY_DN48527_c0_g1_i1:3-713(+)
TDEEKRKIEKKDKKRKREEGVGGGKPAVMGPPSQVPGKGTEKTVAKSDTPGGRPLTLNLKPTTPTSALTTSLPPTSVKKPLPPISPSKSTTSLKISSPSSSKSKLSQSPKHSTTSSSPKHSGTSPKQSGLSPKHPSSGKPSMTTLKSASPIPKAGSTSPLKVSRPKDKDKRSSTSITSQSSKLKPSSVKLKQLDLSQTSDAIKSMGGSGQGSSSGTHTVSVSSSKQANFHSGSQSPK
>TRINITY_DN48527_c0_g1_i1.p2 type:3prime_partial len:177 gc:universal TRINITY_DN48527_c0_g1_i1:529-2(-)
MLVDDLLSLSFGLLTLSGEVDPAFGIGEADFKVVMLGFPELGCLGDKPDCFGLVPECFGDELVVECLGLCDSFDFELLGLLIFRLVVLLLGDMGGSGFLTLVGGSEVVNADVGVVGLRFKVSGLPPGVSDLATVFSVPLPGTCDGGPITAGFPPPTPSSRFLFLSFFSIFLFSSSV
>TRINITY_DN48527_c0_g1_i1.p3 type:5prime_partial len:45 gc:universal TRINITY_DN48527_c0_g1_i1:1-135(+)
QQMKKRERLRRKIRKESVKKGWVGENQQLWDHHHKFQVRVQKKL*
>TRINITY_DN48584_c0_g1_i1.p1 type:internal len:59 gc:universal TRINITY_DN48584_c0_g1_i1:175-2(-)
VSTLHSACQGGHASIVKYLICSGKINVNIRDSGGWSPLHYACHWGHTEIVDLLVFNGV
>TRINITY_DN48566_c0_g1_i1.p1 type:5prime_partial len:83 gc:universal TRINITY_DN48566_c0_g1_i1:1-249(+)
LTFAREQPYEEMSDEKVIENVIHFYHIDGNHLKMLLPQPINCPKEIYDLMCECWQRNDCDRPNFREIHLFLQRKNLGYKPDL*
>TRINITY_DN48566_c0_g1_i1.p2 type:5prime_partial len:55 gc:universal TRINITY_DN48566_c0_g1_i1:414-250(-)
SYVVLNFCKFHFLQHFSYFTELSMIPTDLLLSFINIHYISLQFHVSVVFTSIST*
>TRINITY_DN48524_c0_g1_i1.p1 type:5prime_partial len:55 gc:universal TRINITY_DN48524_c0_g1_i1:3-167(+)
WLNLMLLLKYCQLVWTTTFSLSKSTLLYKRHQSFPHSPCQLSSTLSSTHHLGHH*
>TRINITY_DN48552_c0_g1_i1.p1 type:5prime_partial len:46 gc:universal TRINITY_DN48552_c0_g1_i1:174-37(-)
NPLMLYTRCETDSLKNIPYQVAAHSTIRIKSFLLCMGVHGWNMRR*
>TRINITY_DN48556_c0_g1_i1.p1 type:internal len:53 gc:universal TRINITY_DN48556_c0_g1_i1:157-2(-)
KSFRKHQNFHITESEQGLLKLLDRRVSTEEEYGLKVNTTINKMMEFARKKKK
>TRINITY_DN48556_c0_g1_i1.p2 type:5prime_partial len:43 gc:universal TRINITY_DN48556_c0_g1_i1:3-131(+)
FFFFLANSIILFIVVFTFNPYSSSVLTLLSSSFSNPCSLSVI*
>TRINITY_DN48541_c0_g1_i1.p1 type:internal len:54 gc:universal TRINITY_DN48541_c0_g1_i1:3-161(+)
ITFTWPFKDSICWIPLHSILVRIPAPSTATRSYEIELQTLHQIQEGFLKKITL
>TRINITY_DN48513_c0_g1_i1.p1 type:5prime_partial len:47 gc:universal TRINITY_DN48513_c0_g1_i1:3-143(+)
SAYQDCENNAHREELLTLLKNVKTGRSIGKELSKKIWFLYTASKLT*
>TRINITY_DN48568_c0_g1_i1.p1 type:5prime_partial len:57 gc:universal TRINITY_DN48568_c0_g1_i1:256-86(-)
TVWREGGALKPTNAPTALWEDEEVRRLVERLYTNRQKARGNHCCIIPKNVMTQNKL*
>TRINITY_DN48568_c0_g1_i1.p2 type:3prime_partial len:52 gc:universal TRINITY_DN48568_c0_g1_i1:105-257(+)
MTFLGIIQQWFPLAFCRFVYSLSTSLLTSSSSHKAVGALVGFKAPPSRQTV
>TRINITY_DN48508_c0_g1_i1.p1 type:5prime_partial len:41 gc:universal TRINITY_DN48508_c0_g1_i1:173-51(-)
EFFSGMLSFQCCSICRLFINFQLHSIKKNKIAGQHICGLW*
>TRINITY_DN48508_c0_g1_i1.p2 type:5prime_partial len:40 gc:universal TRINITY_DN48508_c0_g1_i1:2-121(+)
HTLPMFTNSLGQQEVVFTIVHRYVVLQFYFFLWSEVESL*
>TRINITY_DN48511_c0_g1_i1.p1 type:5prime_partial len:41 gc:universal TRINITY_DN48511_c0_g1_i1:3-125(+)
CVLVSDGSQSVVAAAVLLFTSTASLAVRKRGWMKVHCYTN*
>TRINITY_DN48546_c0_g1_i1.p1 type:internal len:76 gc:universal TRINITY_DN48546_c0_g1_i1:2-226(+)
SRVNHATPLEDMASRGTIPQGCQKVFIQRDYGEGTQVKFQNRFPPELEGKIERQAFENTINQMNAIYAEAERIGC
>TRINITY_DN48546_c0_g1_i1.p2 type:5prime_partial len:75 gc:universal TRINITY_DN48546_c0_g1_i1:226-2(-)
TAYPLSLCIDGIHLINCVFKGLSFNLSLQLGWKPVLELDLSALTIVALYEYLLTSLGYGSSRRHIFQWCGMVHP*
>TRINITY_DN48546_c0_g1_i1.p3 type:complete len:59 gc:universal TRINITY_DN48546_c0_g1_i1:15-191(+)
MPHHWKIWRREEPYPRDVRRYSYNATMVRALRSSSRTGFHPSWRERLKDKPLKTQLIR*
>TRINITY_DN48548_c0_g1_i1.p1 type:3prime_partial len:109 gc:universal TRINITY_DN48548_c0_g1_i1:326-3(-)
MDERKWRKSRKECQRNLKTSPHSKISYEGSKSEKQVDSDETQIITQLKEEFAMSESKAQKVQILTILPKTGVLQKLRKNLAPLITWQNKLSSLLMNKKFCLCQTKDKE
>TRINITY_DN48548_c0_g1_i1.p2 type:5prime_partial len:48 gc:universal TRINITY_DN48548_c0_g1_i1:1-144(+)
PSLSFVWQRQNFLFINKLLSLFCHVISGAKFFLNFCNTPVFGRIVKI*
>TRINITY_DN48532_c0_g1_i1.p1 type:internal len:47 gc:universal TRINITY_DN48532_c0_g1_i1:138-1(-)
VQSEGMGVTSSIRPIFMPDLARALRADWAPGPGVLVLFPPVARSLM
>TRINITY_DN48532_c0_g1_i1.p2 type:internal len:46 gc:universal TRINITY_DN48532_c0_g1_i1:2-136(+)
IKLRATGGNKTKTPGPGAQSALRALARSGMKIGRIEDVTPIPSDC
>TRINITY_DN48571_c0_g1_i1.p1 type:5prime_partial len:50 gc:universal TRINITY_DN48571_c0_g1_i1:198-49(-)
GSSWEITVSILQIKINHVPRYICGGSHPERDDISLTTLIGTIHLRHSVT*
>TRINITY_DN48516_c0_g1_i1.p1 type:5prime_partial len:45 gc:universal TRINITY_DN48516_c0_g1_i1:3-137(+)
QLITYFPYCTLISSTLITSNLVNPMVTSLCTNITLYALCKYLVS*
>TRINITY_DN48544_c0_g1_i1.p1 type:5prime_partial len:59 gc:universal TRINITY_DN48544_c0_g1_i1:369-193(-)
FFFQMFLQTVFKIHTCEPLWDVHNFQSLFLMSSALRIFAECGEVFCVIGFLEGISIAI*
>TRINITY_DN48544_c0_g1_i1.p2 type:complete len:51 gc:universal TRINITY_DN48544_c0_g1_i1:143-295(+)
MNIISYFKDMLFLLDYNYMAMDMPSRKPMTQNTSPHSAKILNAEDIRNKL*
>TRINITY_DN48544_c0_g1_i1.p3 type:complete len:47 gc:universal TRINITY_DN48544_c0_g1_i1:127-267(+)
MHPEIDEYNFIFQRHVIPSGLQLYGNGYAFQKANDTKHFSTLCKDP*
>TRINITY_DN48540_c0_g1_i1.p1 type:5prime_partial len:59 gc:universal TRINITY_DN48540_c0_g1_i1:3-179(+)
PAIFLFFLYVISYWRINETINTLRVGSPLIVDVCLKSRTRIYLKKYIYIPPCIQYSLV*
>TRINITY_DN48585_c0_g1_i1.p1 type:internal len:44 gc:universal TRINITY_DN48585_c0_g1_i1:3-131(+)
RRLNRLPRQVTLVKRESGHPPWLPHQASLVRKVSGHPTLLPHQ
>TRINITY_DN48585_c0_g1_i1.p2 type:internal len:44 gc:universal TRINITY_DN48585_c0_g1_i1:130-2(-)
WWGSRVGCPDTFLTRLAWWGSQGGCPDSLFTRVTWRGSRFSRR
>TRINITY_DN48585_c0_g1_i1.p3 type:5prime_partial len:41 gc:universal TRINITY_DN48585_c0_g1_i1:131-9(-)
LVGEQGWVSRHLPHQASLVGEPGWVSRLPLHQGNLAGEPI*
>TRINITY_DN48564_c0_g1_i1.p1 type:5prime_partial len:45 gc:universal TRINITY_DN48564_c0_g1_i1:1-135(+)
SSTLLKYPLKLILNLRKCTSMKPYEIIIIAVNSSEKKVCCYYLI*
>TRINITY_DN50920_c0_g1_i1.p1 type:internal len:52 gc:universal TRINITY_DN50920_c0_g1_i1:1-153(+)
LQNICPLVARIPTDSVASFNISFIPKLILTLLLSPLKVSMTLSCAKILRDM
>TRINITY_DN50920_c0_g1_i1.p2 type:3prime_partial len:51 gc:universal TRINITY_DN50920_c0_g1_i1:152-3(-)
MSLRIFAQDNVMLTFRGDKRSVRINLGIKLMLNEATESVGIRATSGQMFC
>TRINITY_DN50923_c0_g1_i1.p1 type:internal len:55 gc:universal TRINITY_DN50923_c0_g1_i1:164-3(-)
ELIATAKIERNEILDESEKTASRVTKIRETVQKRIKTGSVSQSQAVGREILKQS
>TRINITY_DN50910_c0_g1_i1.p1 type:internal len:55 gc:universal TRINITY_DN50910_c0_g1_i1:163-2(-)
SNTSSGFHHEFSWKLHTEFPPQPFSRLHLHGLLCTPRYTGRSLFSCLDIRTESS
>TRINITY_DN50910_c0_g1_i1.p2 type:internal len:55 gc:universal TRINITY_DN50910_c0_g1_i1:162-1(-)
QTLHLVFIMSLVGSYTQSFHPSHSPDSIYTAYYAHPGTPEGHYFPAWTFGQSPA
>TRINITY_DN50910_c0_g1_i1.p3 type:5prime_partial len:46 gc:universal TRINITY_DN50910_c0_g1_i1:3-140(+)
LDSVRMSRQENNDLPVYLGVHSKPCRWSLENGWGGNSVCNFQLNS*
>TRINITY_DN50910_c0_g1_i1.p4 type:5prime_partial len:44 gc:universal TRINITY_DN50910_c0_g1_i1:1-132(+)
CWTLSECPGRKIMTFRCTWVCIVSRVDGVWRMAGVETLCVTSN*
>TRINITY_DN50947_c0_g1_i1.p1 type:internal len:48 gc:universal TRINITY_DN50947_c0_g1_i1:1-141(+)
FITLNNIIPHPIWRSTLLLLCSNPNLVGSPKQPQISSLRIHFSHSAI
>TRINITY_DN50947_c0_g1_i1.p2 type:internal len:47 gc:universal TRINITY_DN50947_c0_g1_i1:3-140(+)
HNSQQHNSSPDLEIHPSLTLFKPKSCWFPQTTPNLQPPHTLQPFSN
>TRINITY_DN50929_c0_g1_i1.p1 type:internal len:47 gc:universal TRINITY_DN50929_c0_g1_i1:138-1(-)
ITASHTGTAHSRMICQWYITWENYAPSPVNKSIFNPVEAVDLTGIH
>TRINITY_DN50929_c0_g1_i1.p2 type:5prime_partial len:40 gc:universal TRINITY_DN50929_c0_g1_i1:136-17(-)
YSKSHRDSSFKNDMSVVHHMGKLCSKSCEQIHLQPCRSS*
>TRINITY_DN50912_c0_g1_i1.p1 type:internal len:41 gc:universal TRINITY_DN50912_c0_g1_i1:3-122(+)
TFRQKSNTPEKWNILDYTITSNSNNHNTTCQTLDPIVSSD
>TRINITY_DN50960_c0_g1_i1.p1 type:internal len:85 gc:universal TRINITY_DN50960_c0_g1_i1:1-252(+)
LATKLTSIPHLFLIFYFLSNFVTAHTLPLSLLSPKLPVSCCLLATSVSHFHTSLLTLLYSDILLLTTRYKSFSFSAPVSFPPSV
>TRINITY_DN50982_c0_g1_i1.p1 type:internal len:48 gc:universal TRINITY_DN50982_c0_g1_i1:1-141(+)
KTSQSPPSFCSLNPEHVRGILKSSEKCKTVPYEVQKKKKVTFQSDET
>TRINITY_DN50932_c0_g1_i1.p1 type:5prime_partial len:46 gc:universal TRINITY_DN50932_c0_g1_i1:139-2(-)
VNPCSRCMSGTGSSKMGCLVWQTLLACAGLTLLRCGKQLHMLNEG*
>TRINITY_DN50932_c0_g1_i1.p2 type:3prime_partial len:41 gc:universal TRINITY_DN50932_c0_g1_i1:18-137(+)
MCNCLPHLSSVRPAQASSVCHTRHPIFELPVPLIHLLQGL
>TRINITY_DN50969_c0_g1_i1.p1 type:internal len:51 gc:universal TRINITY_DN50969_c0_g1_i1:1-150(+)
PQSTSADEEKEKQTRKKIEEICQELILSNEDVAEVSRRMLKEINRGLGKD
>TRINITY_DN50969_c0_g1_i1.p2 type:internal len:50 gc:universal TRINITY_DN50969_c0_g1_i1:149-3(-)
SFPSPLLISFNIRLDTSATSSLDKINSWQISSIFFRVCFSFSSSADVDC
>TRINITY_DN50953_c0_g1_i1.p1 type:internal len:55 gc:universal TRINITY_DN50953_c0_g1_i1:2-163(+)
LESGCVVAAGSVSSFNPLSATVALKHHSNAVPLSWIWICVLQSQNNTAALSSTQ
>TRINITY_DN50953_c0_g1_i1.p2 type:5prime_partial len:40 gc:universal TRINITY_DN50953_c0_g1_i1:164-45(-)
SELMTEQQYYFEIAERISISTTVALHCCDALMQPWHLKG*
>TRINITY_DN50935_c0_g1_i1.p1 type:complete len:53 gc:universal TRINITY_DN50935_c0_g1_i1:65-223(+)
MSDFIFTSYPTSFFKHISKSCKPLILNYYRDSLPGDLSSNTVMMLQMKNIKS*
>TRINITY_DN50963_c0_g1_i1.p1 type:internal len:58 gc:universal TRINITY_DN50963_c0_g1_i1:172-2(-)
FCSLKMLHSSHSSNSASMSGAKSVLRVLLTVLYDCATVSRGDDTDCASFSFSSTLFK
>TRINITY_DN50963_c0_g1_i1.p2 type:internal len:58 gc:universal TRINITY_DN50963_c0_g1_i1:3-173(+)
LNNVDEKLKEAQSVSSPRETVAQSYKTVRRTRSTDFAPLIEAEFEECEECSILSEQN
>TRINITY_DN50963_c0_g1_i1.p3 type:5prime_partial len:42 gc:universal TRINITY_DN50963_c0_g1_i1:173-48(-)
VLFTQNAALFTLFKLCFNEWSKICTPCPPHCLIRLCHCFSW*
>TRINITY_DN50993_c0_g1_i1.p1 type:5prime_partial len:42 gc:universal TRINITY_DN50993_c0_g1_i1:1-126(+)
STLYVTVYLKYLAQSFETPLSHNTSVFLKARNFHIKTHTYE*
>TRINITY_DN50973_c0_g1_i1.p1 type:internal len:45 gc:universal TRINITY_DN50973_c0_g1_i1:134-3(-)
SISKYHLSLTTVSSKKNGPIMHVLHKAHQTLTLGEFPSCSQISC
>TRINITY_DN50934_c0_g1_i1.p1 type:internal len:61 gc:universal TRINITY_DN50934_c0_g1_i1:1-180(+)
PESSSAKAEKPTKMKKAQQLKKKMAVRKALKTKKKVVKGIYGTRVRKIRTSVHFHRPKTY
>TRINITY_DN50934_c0_g1_i1.p2 type:5prime_partial len:56 gc:universal TRINITY_DN50934_c0_g1_i1:180-13(-)
VSLGTMKMNTGSDLTNSCTIYTLHNLLLSFQCLSHSHLLLQLLCLLHFRGFLCLG*
>TRINITY_DN50977_c0_g1_i1.p1 type:internal len:42 gc:universal TRINITY_DN50977_c0_g1_i1:124-2(-)
VFADVESGPNRIGIHEASGIVQCHTSRENAGIKVDIVDYLL
>TRINITY_DN50977_c0_g1_i1.p2 type:internal len:42 gc:universal TRINITY_DN50977_c0_g1_i1:2-124(+)
KQIINDINFDSSILPRGVTLYDATRLMDANPIRTALNVCKH
>TRINITY_DN50977_c0_g1_i1.p3 type:internal len:42 gc:universal TRINITY_DN50977_c0_g1_i1:123-1(-)
CLQTLRAVRIGLASMRRVASYSVTPLGRMLESKLISLIICL
>TRINITY_DN50994_c1_g1_i1.p1 type:5prime_partial len:40 gc:universal TRINITY_DN50994_c1_g1_i1:278-159(-)
TAFILSQHLLLHYLFIYFFDHKVCKSIFKIQLNIEATHG*
>TRINITY_DN50930_c0_g1_i1.p1 type:5prime_partial len:47 gc:universal TRINITY_DN50930_c0_g1_i1:191-51(-)
HLRVIILPFITIGISEYENISIHCLRHLRVITSPFTDRGSSNSDIH*
>TRINITY_DN50928_c0_g1_i1.p1 type:internal len:44 gc:universal TRINITY_DN50928_c0_g1_i1:1-129(+)
PVGVGVSGVVPRALSEISGVGVVDPGVNLRSTVMLAGLSESVG
>TRINITY_DN50928_c0_g1_i1.p2 type:internal len:43 gc:universal TRINITY_DN50928_c0_g1_i1:128-3(-)
PTDSESPANITVLRKLTPGSTTPTPEISERARGTTPDTPTPT
>TRINITY_DN50917_c0_g1_i1.p1 type:complete len:44 gc:universal TRINITY_DN50917_c0_g1_i1:151-20(-)
MIAGTYLLCSLGYTNKIVDFLNFFGGPKSEGEKAEELRLVYYR*
>TRINITY_DN50915_c0_g1_i1.p1 type:internal len:40 gc:universal TRINITY_DN50915_c0_g1_i1:1-117(+)
LSFQTYFQYQLTLAKFLLHISKHCARVVYIFPFCLRVSP
>TRINITY_DN50943_c0_g1_i1.p1 type:internal len:42 gc:universal TRINITY_DN50943_c0_g1_i1:3-125(+)
HLASKLGMNDILKKLIESEANTNARDSAGNTPLHYACQMNN
>TRINITY_DN50965_c0_g1_i1.p1 type:internal len:76 gc:universal TRINITY_DN50965_c0_g1_i1:1-225(+)
QLLRHPSPYYPSQMKLHPPPCYPDKFTSYTPACHRCQLSPHPPQCHSSQLPPHLPPYHPSSLPSHCPPCHFSQVP
>TRINITY_DN50965_c0_g1_i1.p2 type:3prime_partial len:45 gc:universal TRINITY_DN50965_c0_g1_i1:96-227(+)
MPPLPTVTPSSPMSFQPIATPSSTIPPQLTTISLSTMPFQPSTI
>TRINITY_DN50965_c0_g1_i1.p3 type:complete len:43 gc:universal TRINITY_DN50965_c0_g1_i1:205-77(-)
MVDNEMVVSWGGMVEDGVAIGWNDIGEDGVTVGSGGMLEYRM*
>TRINITY_DN50925_c0_g1_i1.p1 type:internal len:49 gc:universal TRINITY_DN50925_c0_g1_i1:144-1(-)
DLRTTASHLAPHGCPSQLIPTVIMFSLNCINSPRYKLILFHADPYDCN
>TRINITY_DN50925_c0_g1_i1.p2 type:5prime_partial len:42 gc:universal TRINITY_DN50925_c0_g1_i1:142-17(-)
FTDNCKPFGSSWLSKSTDTYSNHVFTKLHQLSTLQTYIIPC*
>TRINITY_DN50907_c0_g1_i1.p1 type:5prime_partial len:58 gc:universal TRINITY_DN50907_c0_g1_i1:3-176(+)
HCYYSVNVSRIASQKKREISYIAHKRQTIIRSVNCYTKSKAENFKLEPASCRNLVRT*
>TRINITY_DN50987_c0_g1_i1.p1 type:internal len:62 gc:universal TRINITY_DN50987_c0_g1_i1:184-2(-)
SETLGAKIFNSFNKILIGIYSFNSSRQVKFQVSVRKCQYGPNTNIFMFRISYEAVAERDTL
>TRINITY_DN50987_c0_g1_i1.p2 type:5prime_partial len:46 gc:universal TRINITY_DN50987_c0_g1_i1:2-139(+)
QRVPLCNCFIRNSEHEDICVRSILAFSDTYLKFNLSRRIKTINPN*
>TRINITY_DN50948_c0_g1_i1.p1 type:5prime_partial len:40 gc:universal TRINITY_DN50948_c0_g1_i1:2-121(+)
NLWKMLHEYSMMCLELKGSQPHIPHLLTFYMLVICTFLK*
>TRINITY_DN50999_c0_g1_i1.p1 type:internal len:50 gc:universal TRINITY_DN50999_c0_g1_i1:2-148(+)
FYKPPFFDYVKEEYNSCRENVGILDMSAFTMFQIKSAGTEVVDYLQKMC
>TRINITY_DN50944_c0_g1_i1.p1 type:5prime_partial len:47 gc:universal TRINITY_DN50944_c0_g1_i1:2-142(+)
KTVRHTLCNTVLLIKQVYFCYLKYLLLSLTIKGIKKNKHNPHEKTG*
>TRINITY_DN50904_c0_g1_i1.p1 type:internal len:43 gc:universal TRINITY_DN50904_c0_g1_i1:2-127(+)
SPSPSSSRPLSPGLNYGSSGSRDTFSPPSPLGRCPNCGQTIL
>TRINITY_DN50904_c0_g1_i1.p2 type:internal len:43 gc:universal TRINITY_DN50904_c0_g1_i1:3-128(+)
ALHPVPQGHSVQVSTMVAVALVILLVLQVHWGVALIVGRQFS
>TRINITY_DN50940_c0_g1_i1.p1 type:internal len:46 gc:universal TRINITY_DN50940_c0_g1_i1:135-1(-)
CTACAIENVNLHQYSTDHSVFDVNGLDTYSKIAKIHQGVENAQES
>TRINITY_DN50959_c0_g1_i1.p1 type:5prime_partial len:42 gc:universal TRINITY_DN50959_c0_g1_i1:211-86(-)
WSNMPIHLHQLHYQLTDSHHQMFHYLLNPYGWSEMSNLITC*
>TRINITY_DN50951_c0_g1_i1.p1 type:internal len:68 gc:universal TRINITY_DN50951_c0_g1_i1:1-201(+)
NQVPSVFQYLLCPLPVQLHESVENWIPMHEFLIPSALSSFPTVFYDVHVIQIFLQQSTLAILSLWHQ
>TRINITY_DN50951_c0_g1_i1.p2 type:internal len:68 gc:universal TRINITY_DN50951_c0_g1_i1:202-2(-)
FDARETELQGCFAAEKSELHEHHKKQLENLTKQMESRIHALESSFQLIHEAAQGGDIASTEIQKELD
>TRINITY_DN50964_c0_g1_i1.p1 type:5prime_partial len:40 gc:universal TRINITY_DN50964_c0_g1_i1:149-30(-)
SVYERYNLCQVTNNYVLHYQHQVMIVVHVSCVEKLTVNC*
>TRINITY_DN50937_c0_g1_i1.p1 type:internal len:42 gc:universal TRINITY_DN50937_c0_g1_i1:2-124(+)
YIFLQNMHKNCCTPCIFIICIPYFYYCRKPTGLYQPRISKC
>TRINITY_DN50976_c0_g1_i1.p1 type:internal len:63 gc:universal TRINITY_DN50976_c0_g1_i1:3-188(+)
ANLTLEKQFLSTYPNTPHTWWCYTDDTFRIWTHGLPFLYCLMKVLYQFSPLKFTDSYSESQI
>TRINITY_DN50976_c0_g1_i1.p2 type:complete len:43 gc:universal TRINITY_DN50976_c0_g1_i1:1-129(+)
MQTSLWKSSSFLLILTLHIPGGATLMTLSEFGHMAYPSSTVS*
>TRINITY_DN50980_c0_g1_i1.p1 type:internal len:48 gc:universal TRINITY_DN50980_c0_g1_i1:2-142(+)
TYTVIPKNIPSNFQNINQISVDIKTQANQKVSLTALYNPPQTILPVD
>TRINITY_DN7501_c0_g1_i1.p1 type:3prime_partial len:55 gc:universal TRINITY_DN7501_c0_g1_i1:293-454(+)
MTYSFLWVSFQWTFNCISSIWYPFSLLVNSEYTTIHFYQLNRIYILGATQGFRE
>TRINITY_DN7501_c0_g1_i1.p2 type:complete len:45 gc:universal TRINITY_DN7501_c0_g1_i1:149-283(+)
MGMGTFQIKEYLSVSPIRYAQHFRTGLVNLLASISERHLLFLCS*
>TRINITY_DN7501_c0_g2_i1.p1 type:5prime_partial len:42 gc:universal TRINITY_DN7501_c0_g2_i1:2-127(+)
RGSRSNLFWNKFPSSVVTTKGVGSFETSTDRVFVEYVLKAD*
>TRINITY_DN7501_c0_g3_i1.p1 type:complete len:75 gc:universal TRINITY_DN7501_c0_g3_i1:380-156(-)
MKQYSKNVKDKITSCGFPATLYLKSLENKIDACNTISTNSSNIHITAQIIKYVQNIFKVFENSSQSLKKTCKYY*
>TRINITY_DN7566_c0_g1_i1.p1 type:internal len:86 gc:universal TRINITY_DN7566_c0_g1_i1:2-256(+)
LPWGLVLLLGGGFAIADAAKASGLSDWVGEQLAVLDALPASAIILILSVGTALVTEIVSNAATASILLPVVAQLAVSIKVNPLYL
>TRINITY_DN7566_c0_g1_i1.p2 type:internal len:86 gc:universal TRINITY_DN7566_c0_g1_i1:255-1(-)
KYRGFTLILTANCATTGSNMLAVAAFDTISVTRAVPTDRMRIIAEAGKASNTASCSPTQSDRPDALAASAMAKPPPSNNTKPQGS
>TRINITY_DN7566_c0_g2_i1.p1 type:5prime_partial len:92 gc:universal TRINITY_DN7566_c0_g2_i1:924-649(-)
GESSVFNAAHDHLLFLRLHAAGCDCSQRHRLHCSQDGDKRHDQGWSSNELNIYSCCYDYDQYVWGALVCSTCVSRMGSHKQHQYDTDMIAE*
>TRINITY_DN7566_c0_g2_i1.p2 type:5prime_partial len:88 gc:universal TRINITY_DN7566_c0_g2_i1:923-660(-)
VNPLYLMLPTTISCSYAFMLPVATAPNAIVFTAARMETKDMIKAGAVMNLISIVVVMTMISTYGVPLFALHAFPEWAATNSTSMTQI*
>TRINITY_DN7566_c0_g2_i1.p3 type:complete len:79 gc:universal TRINITY_DN7566_c0_g2_i1:643-879(+)
MLSFCYHICVILVLFVAAHSGNACRANKGTPYVLIIVITTTIDIKFITAPALIMSFVSILAAVKTMALGAVATGSMKA*
>TRINITY_DN7519_c0_g1_i1.p1 type:5prime_partial len:75 gc:universal TRINITY_DN7519_c0_g1_i1:2-226(+)
VRNASSHKKLCSRLFYAHPDENWEKHLPIIMMMCIIAETYIFRFNCSGSKANNLPTFVLYFKVLGFTLYEYMLV*
>TRINITY_DN7519_c0_g1_i1.p2 type:3prime_partial len:73 gc:universal TRINITY_DN7519_c0_g1_i1:303-518(+)
MTGVIPHLSQWLGGDSTGLVIWRSWVRFAARKLTIHADLFIILTVLFSMIHFLTLQSQISSHENKHRFCPPA
>TRINITY_DN7528_c0_g1_i1.p1 type:internal len:94 gc:universal TRINITY_DN7528_c0_g1_i1:281-3(-)
FGPVLVALPFRTAKEAVALGNNTIYGLGASVWSEALPLALETAKQLKAGTVWLNCHNMFDAAAGFGGYKQSGFGRDGGKEGLYEYVKPSWQNK
>TRINITY_DN7528_c0_g1_i1.p2 type:5prime_partial len:51 gc:universal TRINITY_DN7528_c0_g1_i1:2-154(+)
FYSAMMVSHIHTNLPFHHHVQIHFVCILQSQQQHQTCCDNSAKQCQPSTV*
>TRINITY_DN7528_c0_g1_i1.p3 type:3prime_partial len:40 gc:universal TRINITY_DN7528_c0_g1_i1:164-280(+)
MREEVPLTRHLPLIHILCYSLEQQLLWLCEMEEQPTRDQ
>TRINITY_DN7528_c0_g2_i1.p1 type:internal len:107 gc:universal TRINITY_DN7528_c0_g2_i1:2-319(+)
FNQGQVCSAGSKLLVQQSVYEKFIKKLKTRMAHIRLGDSLDKALDMGAIVDESQKKSISSFVEEARKEGAEVFQTEAPSGCFYPPTLITKVQTVSRVVVEEIFGPV
>TRINITY_DN7528_c0_g3_i1.p1 type:internal len:131 gc:universal TRINITY_DN7528_c0_g3_i1:390-1(-)
QNKTELPLLDVDFKTFGAVFLADRPTQNGPAVVEEVSGVLGEKGVPKLDRTYKLYYGGAQKRPDGNYSRIIKTHTGEVFAQVGESNRKDVRNAVEIAEKSQPGWEKRSGHNRAQILYYMAENLEQRRSEF
>TRINITY_DN7528_c0_g3_i1.p2 type:5prime_partial len:59 gc:universal TRINITY_DN7528_c0_g3_i1:3-179(+)
TRSVSAPNFLPYNTGSELYCGHSFSPILAGTSLLSQLHYVHPSCLTLQLVQKLLQCVF*
>TRINITY_DN7528_c0_g3_i1.p3 type:5prime_partial len:46 gc:universal TRINITY_DN7528_c0_g3_i1:1-138(+)
KLAPSLLQIFCHIIQDLSSIVATPFLPSWLGLLCYLNCITYILPV*
>TRINITY_DN7528_c0_g3_i1.p4 type:complete len:41 gc:universal TRINITY_DN7528_c0_g3_i1:224-102(-)
MVVPRRDQMETIQGLSKHTLEKFLHKLESQTGRMYVMQLR*
>TRINITY_DN7543_c0_g1_i1.p1 type:complete len:118 gc:universal TRINITY_DN7543_c0_g1_i1:2-355(+)
MCTTFEFAKLLICSHHTIIGLTEKQKYVAQGGVVQVAVYYQKLLSSLLHDQFLSFVAFNVPELPTNSFPAIYQWIIPLIYYNPSKFESALFLMWLISNVHPSILHKRTALITSLQRS*
>TRINITY_DN7543_c0_g1_i1.p2 type:complete len:52 gc:universal TRINITY_DN7543_c0_g1_i1:81-236(+)
MWLKAALFKLLSTIRNYCPPCFMINFFRLWHSTFLSCQPIVFLPYTNGLFH*
>TRINITY_DN7543_c0_g1_i1.p3 type:complete len:47 gc:universal TRINITY_DN7543_c0_g1_i1:173-33(-)
MPQTKEIDHEAGRTIVSDSRQQLEQRRLEPHISAFPLVQLWYGGNI*
>TRINITY_DN7562_c0_g1_i1.p1 type:3prime_partial len:320 gc:universal TRINITY_DN7562_c0_g1_i1:251-1207(+)
MLDLLSSVKGLLKVDKVRVDNNVFRLHYKVTVIILVAFSILVTSKQYIGDPIDCIVDDGKVSSDVMDTYCWIHSTFTIPKHFHKPKGDVVAPGVGPYNKDEDEVKYHQYYQWVCFVLFFQAIQFYLPRYLWKSFEGGKMKNLVADLNTPIIEKEKKQEMIDMLVGYLVTHQGNHNVYAVVYFLCEGLNFVNVCWQMYFMDLFFDGEFTKYGREVIAFAQMDETNRSDPMVIVFPRMTKCTFYTYGSSGTIQSHDGQCVLPLNIVNEKIFIFLWFWFIMVAVVTGIALVYRFFIICSTSLRTFILRNRADSQQMDYICAN
>TRINITY_DN7562_c0_g1_i1.p2 type:complete len:82 gc:universal TRINITY_DN7562_c0_g1_i1:571-326(-)
MIFDFILVFIVWSNTRGYNVAFRFMKVFRYGESRVNPAVGVHYIAGNFAIIHDAVYGISNILLGSYQDGKSNENDNSYFIM*
>TRINITY_DN7562_c0_g1_i1.p3 type:5prime_partial len:73 gc:universal TRINITY_DN7562_c0_g1_i1:1207-989(-)
VGADVIHLLRICTVAQDESSETSGADDEEAVHEGYSCYHSDHDEPEPKEYEDLLVYYVQWEDALAVVTLDGS*
>TRINITY_DN7562_c0_g1_i1.p4 type:5prime_partial len:64 gc:universal TRINITY_DN7562_c0_g1_i1:3-194(+)
EVLRHKFGFWILVKCNHSAVVCVNTSHSTRDTRLVYMHIPFHSGHQTRVYKHPISFRTQGCSV*
>TRINITY_DN7562_c0_g1_i1.p5 type:complete len:51 gc:universal TRINITY_DN7562_c0_g1_i1:1158-1006(-)
MKVLRLVEQMMKKRYTRAIPVTTATMMNQNQRNMKIFSFTMFSGRTHWPS*
>TRINITY_DN7562_c0_g1_i1.p6 type:3prime_partial len:42 gc:universal TRINITY_DN7562_c0_g1_i1:123-1(-)
MGCAYTLVWCPEWNEMYSHKQLQNGCTSQGSRNRTYVLTLL
>TRINITY_DN7557_c0_g2_i1.p1 type:3prime_partial len:85 gc:universal TRINITY_DN7557_c0_g2_i1:254-3(-)
MTKVYKRTRVLCSLVLSSVINESSLNELSTFYPLELCRQLLDRFVCRFSGYPVPANSAKRLWSCKTNTSPVAATILSVRYVSIP
>TRINITY_DN7557_c0_g2_i1.p2 type:3prime_partial len:60 gc:universal TRINITY_DN7557_c0_g2_i1:178-2(-)
MSFPPFIHWSYADSSLTGSFADFPATQSQRTQPNGFGPARPIPVLWPPPYSQYDMSVSL
>TRINITY_DN7524_c0_g1_i1.p1 type:complete len:66 gc:universal TRINITY_DN7524_c0_g1_i1:801-998(+)
MFEVQPQMAMRTKNVVCAEKLTKVNCEEIASGTDICSKITVLQLCTAQSMLQLVILMQEGEKGRC*
>TRINITY_DN7524_c0_g1_i1.p2 type:complete len:47 gc:universal TRINITY_DN7524_c0_g1_i1:608-748(+)
MKPRQQHGPYPVSTNMATSNGSIKASAIFGFYRRKCKKNHSNSRDT*
>TRINITY_DN7524_c0_g1_i1.p3 type:complete len:45 gc:universal TRINITY_DN7524_c0_g1_i1:627-761(+)
MDHIPSVQTWPQVMAQLKRVPSLVFTEGSVKRTTATVGIHEAHQ*
>TRINITY_DN7524_c0_g1_i1.p4 type:complete len:44 gc:universal TRINITY_DN7524_c0_g1_i1:949-818(-)
MLCAVHNCRTVIFEHISVPDAISSQFTLVNFSAQTTFFVLIAI*
>TRINITY_DN7524_c0_g1_i1.p5 type:complete len:43 gc:universal TRINITY_DN7524_c0_g1_i1:905-1033(+)
MFKNNCSTIMYSTKHVATSYTDARGGKRQMLDETLSGVVQSI*
>TRINITY_DN7524_c0_g1_i1.p6 type:complete len:42 gc:universal TRINITY_DN7524_c0_g1_i1:342-467(+)
MYTLTNSQYTGKWVSNSHQSEFLLAFSQWINTSKHQPQITA*
>TRINITY_DN7524_c0_g1_i1.p7 type:5prime_partial len:42 gc:universal TRINITY_DN7524_c0_g1_i1:1229-1104(-)
GRQRKKCWYLVGVVYKKREVITAYILDSFFDWFWMKSVYFW*
>TRINITY_DN7524_c0_g1_i1.p8 type:complete len:42 gc:universal TRINITY_DN7524_c0_g1_i1:690-565(-)
MALALIEPLLVAMFVLTGYGPCCCRGFIDILLREWKFDILI*
>TRINITY_DN7524_c0_g1_i1.p9 type:complete len:40 gc:universal TRINITY_DN7524_c0_g1_i1:492-611(+)
MMLIFVKCMLQRWINRVSVLCFPVFKSGYQISTLLTVYQ*
>TRINITY_DN7593_c0_g1_i1.p1 type:5prime_partial len:62 gc:universal TRINITY_DN7593_c0_g1_i1:217-32(-)
LHSNSHSARPPFVFTYHSSLEKLPKFLHSLYPILKSTPDSAQAFPETPMITFSVLTVFGIL*
>TRINITY_DN7593_c0_g1_i4.p1 type:5prime_partial len:49 gc:universal TRINITY_DN7593_c0_g1_i4:356-210(-)
PILNSTEGSQAFPETPMIAFKCPYNLQNSLMQTSSSSKRLLTQHQYLS*
>TRINITY_DN7593_c0_g1_i2.p1 type:internal len:46 gc:universal TRINITY_DN7593_c0_g1_i2:136-2(-)
LHSNSHSARPPFVFTYHSSLEKLPKFLHSLYPILQSTPESAQVFP
>TRINITY_DN7593_c0_g1_i2.p2 type:internal len:46 gc:universal TRINITY_DN7593_c0_g1_i2:135-1(-)
FIAIPILHAHHLFLPITHPLKSFPNFCIPYIPSYSPHLKVLKSSL
>TRINITY_DN7590_c0_g1_i1.p1 type:internal len:68 gc:universal TRINITY_DN7590_c0_g1_i1:201-1(-)
GKAPHCGTALSSEWKRGKHDSSSQHHKNVVLHPSSISLYMWCRRNTHINIQPDHSSTLKSNIGTVVF
>TRINITY_DN7590_c0_g1_i1.p2 type:5prime_partial len:57 gc:universal TRINITY_DN7590_c0_g1_i1:3-173(+)
TPLYLYWISMWMSGLVECLCVYFSYTTCIVIWNWGAKQHFYGVVKNCHVCLSSIHC*
>TRINITY_DN7590_c0_g1_i1.p3 type:3prime_partial len:50 gc:universal TRINITY_DN7590_c0_g1_i1:53-199(+)
MFMCVFLLHHMYSDMELGCKTTFLWCCEELSCLPLFHSLLSAVPQWGAF
>TRINITY_DN7590_c0_g1_i1.p4 type:5prime_partial len:48 gc:universal TRINITY_DN7590_c0_g1_i1:200-57(-)
EKHPIVAQHLAVNGREANMTVLHNTIKMLFCTPVPYHYTCGVGEIHT*
>TRINITY_DN7590_c0_g1_i4.p1 type:internal len:73 gc:universal TRINITY_DN7590_c0_g1_i4:216-1(-)
GKAPHCGTALSSEWKRGKHDSSSQHHKNVVLHPSSISLYMWCRRNTHINIQPDHSSTQKPSRHMYINRQWAF
>TRINITY_DN7590_c0_g1_i4.p2 type:3prime_partial len:50 gc:universal TRINITY_DN7590_c0_g1_i4:68-214(+)
MFMCVFLLHHMYSDMELGCKTTFLWCCEELSCLPLFHSLLSAVPQWGAF
>TRINITY_DN7590_c0_g1_i4.p3 type:5prime_partial len:48 gc:universal TRINITY_DN7590_c0_g1_i4:215-72(-)
EKHPIVAQHLAVNGREANMTVLHNTIKMLFCTPVPYHYTCGVGEIHT*
>TRINITY_DN7590_c0_g1_i4.p4 type:complete len:46 gc:universal TRINITY_DN7590_c0_g1_i4:51-188(+)
MNGLVECLCVYFSYTTCIVIWNWGAKQHFYGVVKNCHVCLSSIHC*
>TRINITY_DN7590_c0_g2_i1.p1 type:5prime_partial len:45 gc:universal TRINITY_DN7590_c0_g2_i1:135-1(-)
LLERTSNVSSVFPFFISVVAVEHRWCDRETYNILVSRMLVQITQ*
>TRINITY_DN7590_c0_g2_i1.p2 type:5prime_partial len:40 gc:universal TRINITY_DN7590_c0_g2_i1:137-18(-)
NSWKEPPMYPVSFLFSLVWWLLNTDGVTEKHTIYWFQEC*
>TRINITY_DN7590_c0_g4_i1.p1 type:complete len:62 gc:universal TRINITY_DN7590_c0_g4_i1:146-331(+)
MLHHSWWETLLIILVQACEIPNFKMCTAENENYVWNLAFTLTCKLFCPLLLHCDKSYKQSI*
>TRINITY_DN7533_c0_g1_i1.p1 type:internal len:80 gc:universal TRINITY_DN7533_c0_g1_i1:1-237(+)
LQRKEKLECEQVNDFDQYIFSSSSTEGTYYPDPTGSRDQQVPVFNNCDYYVPATPNNGGFSKCEEHFFNTVKVKSEPPE
>TRINITY_DN7533_c0_g1_i1.p2 type:complete len:59 gc:universal TRINITY_DN7533_c0_g1_i1:38-214(+)
MTSINIFSLLRQQREPTILTQPDLGISKFRCSTTVIITFPRHRIMEVLVNVKSTFLTL*
>TRINITY_DN7533_c0_g2_i1.p1 type:internal len:114 gc:universal TRINITY_DN7533_c0_g2_i1:3-341(+)
SQYCVSYHPRSSEPGQHLGQSYCGQFRSMGQYSSNIQQSMVCSGQVSPPSSPENMNNFYGQQTLIPHANNHYHHSSMLPISQYKILTPPSSPHLTPHGQPVGYHGNPSQLTAP
>TRINITY_DN7533_c0_g2_i1.p2 type:complete len:63 gc:universal TRINITY_DN7533_c0_g2_i1:224-36(-)
MMVMIICMGYKSLLSIEIVHVFRRRWRRYLPTTHHALLNVTRILSHTPKLSTVTLSQVLPWL*
>TRINITY_DN7533_c0_g2_i1.p3 type:5prime_partial len:56 gc:universal TRINITY_DN7533_c0_g2_i1:1-168(+)
NHSTVSRIIRDHQSQGSTWDRVTVDSFGVWDSILVTFNRAWCVVGRYRRHLLRKT*
>TRINITY_DN7533_c0_g3_i1.p1 type:5prime_partial len:112 gc:universal TRINITY_DN7533_c0_g3_i1:3-338(+)
QLTAPQPPLAKPRRKRNWSKRKVIIHTCSHPGCSKTYTKSSHLKAHHRTHTGEKPYCCNWKGCGWKFARSDELTRHYRKHTGDRPFQCRLCERAFSRSDHLSLHMKRHITV*
>TRINITY_DN7533_c0_g3_i1.p2 type:complete len:71 gc:universal TRINITY_DN7533_c0_g3_i1:285-73(-)
MPSHIADTGTVCLLCVSCNAELVRRIWQISSHSLSSYNSMVSPQCEFCGVPLNVMTWCMSWSTLGENMYE*
>TRINITY_DN7533_c0_g4_i1.p1 type:3prime_partial len:62 gc:universal TRINITY_DN7533_c0_g4_i1:112-294(+)
MMTVSISCQISWKSAISVVMVTQLLDQCGRWLFPLSYSEREQSCALSLGLLQYYCVDWLSE
>TRINITY_DN7533_c0_g4_i1.p2 type:complete len:60 gc:universal TRINITY_DN7533_c0_g4_i1:9-188(+)
MLWTHLGYRWRMRISVTLGWRRRYRLPWVVNSITHDDCLDILPDLMEICHLCCHGNPAA*
>TRINITY_DN7533_c0_g4_i1.p3 type:3prime_partial len:57 gc:universal TRINITY_DN7533_c0_g4_i1:170-3(-)
MTTEMADFHEIWQDIETVIMGNGIHDPGQPIPPAPTQGNGYPHSPPVAEVCPEHLQ
>TRINITY_DN7533_c0_g4_i1.p4 type:5prime_partial len:42 gc:universal TRINITY_DN7533_c0_g4_i1:292-167(-)
QRASRHSSIEVVQVKARMTVLSRSNLKGTTNAHTGQAAGLP*
>TRINITY_DN7560_c0_g1_i1.p1 type:complete len:51 gc:universal TRINITY_DN7560_c0_g1_i1:178-26(-)
MYKYMGLIQLWQTSFITAELGNRDRIGKAMRNSCYSFGNPTLILSQHLSS*
>TRINITY_DN7560_c0_g2_i1.p1 type:internal len:47 gc:universal TRINITY_DN7560_c0_g2_i1:138-1(-)
KNSQLYNMKASNATYSRGMELGMKNSARMRNACTNYSKYVKKKKKK
>TRINITY_DN7560_c0_g2_i2.p1 type:5prime_partial len:56 gc:universal TRINITY_DN7560_c0_g2_i2:300-133(-)
KNSQLYNMKASNATYSRGMELGMKNSARMRNACTNYSIYVKQRKKKRKACINTWG*
>TRINITY_DN7560_c0_g2_i2.p2 type:complete len:45 gc:universal TRINITY_DN7560_c0_g2_i2:154-20(-)
MYKYMGLIQLWQALFIIVELGNRDRIGKAMHNSLQFWQEGNALY*
>TRINITY_DN7559_c0_g2_i1.p1 type:5prime_partial len:59 gc:universal TRINITY_DN7559_c0_g2_i1:2-178(+)
NPAISCTIISNIRKLLIVIVSICDCQKLSNLDLIFFVIVNFYVSEIWGIKIFCYSKFL*
>TRINITY_DN7559_c0_g3_i1.p1 type:internal len:68 gc:universal TRINITY_DN7559_c0_g3_i1:203-3(-)
RKTRYCRLRQALIHPLLYSTKMRRKTICCRVRQALLLLYSVSNPTLRPHALIIIISVHPLSEARCFN
>TRINITY_DN7559_c0_g3_i1.p2 type:5prime_partial len:43 gc:universal TRINITY_DN7559_c0_g3_i1:204-76(-)
EEDKVLQTEASIDSPSALQHQNEEEDNMLQGEAGTVTPLLSQ*
>TRINITY_DN7544_c0_g1_i1.p1 type:internal len:62 gc:universal TRINITY_DN7544_c0_g1_i1:184-2(-)
VNTEPTAHVHVHVRELCEHTVNSEPTARVHVHVRELCQHTVNSEPTARVHVHVRELSLHTV
>TRINITY_DN7544_c0_g1_i2.p1 type:internal len:66 gc:universal TRINITY_DN7544_c0_g1_i2:195-1(-)
VNTEPTAHVHVHVRELCEHTVNSEPTARVHVHVRELCQHTVNSEPTARVHVHVRELCEHTVNSEP
>TRINITY_DN7505_c0_g1_i8.p1 type:5prime_partial len:40 gc:universal TRINITY_DN7505_c0_g1_i8:2-121(+)
PPRRLWAVICLVRFACLSADFRPWISGRHSFLAGSREAI*
>TRINITY_DN7505_c0_g1_i7.p1 type:5prime_partial len:40 gc:universal TRINITY_DN7505_c0_g1_i7:2-121(+)
PPRRLWAVICLVRFACLSADFRPWISGRHSFLAGSREAI*
>TRINITY_DN7505_c0_g1_i2.p1 type:complete len:47 gc:universal TRINITY_DN7505_c0_g1_i2:402-262(-)
MTTGSLRPEVSRKTCDRTKQTTAQSRRGGLQYIHMHTHTYELKYKI*
>TRINITY_DN7505_c0_g1_i2.p2 type:complete len:40 gc:universal TRINITY_DN7505_c0_g1_i2:231-350(+)
MFIIHQHISCLRFYILIHMCVCAYVYIVVPLGGFEPSFV*
>TRINITY_DN7505_c0_g1_i6.p1 type:5prime_partial len:40 gc:universal TRINITY_DN7505_c0_g1_i6:2-121(+)
PPRRLWAVICLVRFACLSADFRPWISGRHSFLAGSREAI*
>TRINITY_DN7505_c0_g1_i3.p1 type:5prime_partial len:40 gc:universal TRINITY_DN7505_c0_g1_i3:2-121(+)
PPRRLWAVICLVRFACLSADFRPWISGRHSFLAGSREAI*
>TRINITY_DN7505_c0_g1_i5.p1 type:complete len:47 gc:universal TRINITY_DN7505_c0_g1_i5:402-262(-)
MTTGSLRPEVSRKTCDRTKQTTAQSRRGGLQYIHMHTHTYELKYKI*
>TRINITY_DN7505_c0_g1_i5.p2 type:complete len:40 gc:universal TRINITY_DN7505_c0_g1_i5:231-350(+)
MFIIHQHISCLRFYILIHMCVCAYVYIVVPLGGFEPSFV*
>TRINITY_DN7505_c0_g2_i1.p1 type:5prime_partial len:50 gc:universal TRINITY_DN7505_c0_g2_i1:3-152(+)
EIIKLSVRLLLYKVTGAAFSLINNQFPKLWAFKMGHQCSTNHCKNMKKM*
>TRINITY_DN7505_c1_g1_i1.p1 type:complete len:62 gc:universal TRINITY_DN7505_c1_g1_i1:158-343(+)
MLVPVYKWIKVHLKLILTLCKVKILRFKICMHIRNITVNHPCRHCVRYTFQRTHFHYRIRM*
>TRINITY_DN7505_c1_g1_i1.p2 type:complete len:59 gc:universal TRINITY_DN7505_c1_g1_i1:406-230(-)
MIQVCIFDSLCNVQNLGTVYSLHSDSVMKMGPLKSVPYTMSARVVNCDVSYMHTNFEA*
>TRINITY_DN7505_c1_g1_i1.p3 type:5prime_partial len:46 gc:universal TRINITY_DN7505_c1_g1_i1:2-139(+)
KKKKKKNSKLQLTHKATISDQTVFAIFYTLICCCFLTSQKIFTHL*
>TRINITY_DN7505_c1_g1_i1.p4 type:complete len:45 gc:universal TRINITY_DN7505_c1_g1_i1:264-130(-)
MFLICIQILKRKILTLHNVRISFKCTFIHLYTGTSIIFVSASQR*
>TRINITY_DN7505_c1_g2_i1.p1 type:5prime_partial len:48 gc:universal TRINITY_DN7505_c1_g2_i1:3-146(+)
LVPINLELWNITVMHMPTWHMELALLEVNLFRKDYHIKTIFLISERL*
>TRINITY_DN7505_c7_g1_i1.p1 type:complete len:44 gc:universal TRINITY_DN7505_c7_g1_i1:1-132(+)
MIYYHFYVAAFLIYSDVPQFEFNWDQKNVLNCRTLELQLIGTP*
>TRINITY_DN7505_c8_g1_i1.p1 type:5prime_partial len:59 gc:universal TRINITY_DN7505_c8_g1_i1:1-177(+)
LQFKIFFWSQLILNCGASLYWKEYYFSFFNLLKTLRITRAWGVVDTAQHRIKLQPHTN*
>TRINITY_DN7553_c0_g1_i1.p1 type:internal len:104 gc:universal TRINITY_DN7553_c0_g1_i1:309-1(-)
YTDEFVIVLFHLAIYENLTNQICEAMKLRSFFDSLVTAMPLTKGIKKLLELKWLQIPLENTVRVELLGRVTMSQEEDDSSDAVVMEKPTISKLTEKCQKLARK
>TRINITY_DN7553_c0_g1_i1.p2 type:complete len:52 gc:universal TRINITY_DN7553_c0_g1_i1:95-250(+)
MVTLPSNSTRTVFSSGICNHFSSKSFLMPLVSGIAVTRLSKKLLNFMASHI*
>TRINITY_DN7553_c0_g2_i1.p1 type:internal len:63 gc:universal TRINITY_DN7553_c0_g2_i1:186-1(-)
GIFPGCPIMVTSCILNSLFLLNLYFSPFRRTTTGINKFPSLSSKTSVSLSSIRQGIIIGNFC
>TRINITY_DN7553_c0_g2_i1.p2 type:internal len:62 gc:universal TRINITY_DN7553_c0_g2_i1:2-184(+)
QKFPIIMPCLILDNETEVLEDRLGNLLIPVVVLLKGEKYKFSRKSEFRMHDVTIIGQPGKM
>TRINITY_DN7553_c0_g3_i1.p1 type:internal len:42 gc:universal TRINITY_DN7553_c0_g3_i1:1-123(+)
LLLGTFALFPPDFVSFHLSLLQWIYKHLLSHSNLGIYCFPT
>TRINITY_DN7553_c0_g3_i1.p2 type:internal len:42 gc:universal TRINITY_DN7553_c0_g3_i1:124-2(-)
LWESSKCQDWNGLANAYISIAVMKDEKIQNLEEIKQKFPII
>TRINITY_DN7553_c0_g4_i1.p1 type:internal len:180 gc:universal TRINITY_DN7553_c0_g4_i1:539-3(-)
LVATMPLTKSFKKLLKLKTLQIPLENTVQTELFGRVSMSPEENNPDAPVMEKPAILELTEKCQELVRKENFSDALEMCSEVLCQTKDTDWLLNASLFYTKSICNFRLEKLSDALEDAEKSIECDPNSVKAYVQKALICKSLWESSKYQGWDGLANAYISIAVTKDEKLQKMEEIQQKFP
>TRINITY_DN7580_c0_g1_i1.p1 type:complete len:57 gc:universal TRINITY_DN7580_c0_g1_i1:172-2(-)
MISQIRPLSNPKNIEKHVETTYQPQERSQAKQDQLATLGVKLSYKSQLATLGVNAS*
>TRINITY_DN7580_c0_g1_i1.p2 type:5prime_partial len:50 gc:universal TRINITY_DN7580_c0_g1_i1:1-150(+)
LSLHSLLELLIGFCSLASLLGLPTGLAWLGSSPGVDKWSLHAFQYSLGC*
>TRINITY_DN7580_c0_g2_i1.p1 type:3prime_partial len:43 gc:universal TRINITY_DN7580_c0_g2_i1:265-390(+)
MGLGSSLVTYAKPRSSDGPRFYRHSPGKVEKCVEVYVRKTIP
>TRINITY_DN7542_c0_g2_i1.p1 type:internal len:48 gc:universal TRINITY_DN7542_c0_g2_i1:2-142(+)
SMSSHLFPRIFLVLASSNSTNIQHSCKLHEIMAYGRVANLMDRYYIL
>TRINITY_DN7542_c0_g2_i1.p2 type:5prime_partial len:47 gc:universal TRINITY_DN7542_c0_g2_i1:3-143(+)
PCQVTCFQEFSLSSPPLILLTSSTAVNYMKSWHMAELQISWTDIIF*
>TRINITY_DN7542_c0_g3_i1.p1 type:complete len:52 gc:universal TRINITY_DN7542_c0_g3_i1:81-236(+)
MRILFPIALTFSEMQLNIQAEKLSFKHCYFHQKPHSNKKYYYITGWSSFTG*
>TRINITY_DN7542_c0_g3_i1.p2 type:5prime_partial len:47 gc:universal TRINITY_DN7542_c0_g3_i1:2-142(+)
RYYILGYMTLPVFFQKSLNIFPKSVPDEDSVSNSSHLFRDATKYTS*
>TRINITY_DN7542_c0_g3_i1.p3 type:complete len:43 gc:universal TRINITY_DN7542_c0_g3_i1:382-254(-)
MFLFIFSKLIGSPKIIYYFMYSSHICVLQIPALFLVTCVGTQ*
>TRINITY_DN7517_c0_g1_i1.p1 type:5prime_partial len:46 gc:universal TRINITY_DN7517_c0_g1_i1:355-218(-)
PFFQELDPRLGTDVNVCIHICYVASKLIKHVLHDRPVDRDFVSHL*
>TRINITY_DN7517_c0_g1_i1.p2 type:3prime_partial len:45 gc:universal TRINITY_DN7517_c0_g1_i1:224-355(+)
MTDEISIDRSVMEDMFYELRCDIANMNTNINIGTKSRIQLLEER
>TRINITY_DN7517_c0_g2_i1.p1 type:5prime_partial len:258 gc:universal TRINITY_DN7517_c0_g2_i1:1110-337(-)
IQLLEERVDGFQEILDRTQRETMIIRHQVNGILDRLTQLETLQSTRMDYIPMEEDGAEPELMVVKVVKQGLNQNQPLAKNQNESKSVTKKRQQKDDGLPASSAKTRKTTASTSMEKSANNRSMVQETVNNSSANPAPSVQDIIEKLQESSAALCLKIDAANKKGKNSQPVTDSILEKEDKIQEPARTTRGNKKDVNQTVVKEVTNSKDKQPVDDSMVNPTPAMKELLIQKQEKEKAVEEKKKTNAANKKGRKSQVKK*
>TRINITY_DN7517_c0_g2_i1.p2 type:5prime_partial len:83 gc:universal TRINITY_DN7517_c0_g2_i1:1111-863(-)
DPTPGRKGGRFSGDTGQNSKRNNDHKASGEWHIRSADPTGNSSEHKNGLHSHGGRWCRTRINGGQGSKTGTEPESTTCQESE*
>TRINITY_DN7517_c0_g2_i1.p3 type:complete len:62 gc:universal TRINITY_DN7517_c0_g2_i1:686-871(+)
MSCTDGAGFAEELFTVSWTMDLLFADFSIDVLAVVFLVLAELAGNPSSFCCLFFVTDFDSF*
>TRINITY_DN7517_c0_g2_i1.p4 type:complete len:50 gc:universal TRINITY_DN7517_c0_g2_i1:282-431(+)
MQTSDDSTTARFFIIGSQFISLLVIFCLFCLQHLFFSSPQQPFLFPASV*
>TRINITY_DN7517_c0_g2_i1.p5 type:complete len:40 gc:universal TRINITY_DN7517_c0_g2_i1:205-324(+)
MWITIVCIVVNYDCEISSAVQGTFKLCRHRMILPQPGSS*
>TRINITY_DN7575_c0_g1_i1.p1 type:complete len:43 gc:universal TRINITY_DN7575_c0_g1_i1:189-61(-)
MILLETYCCLKKKQSFSSQDLRRTIYLRTMFISVTTESRILI*
>TRINITY_DN7575_c0_g1_i2.p1 type:5prime_partial len:97 gc:universal TRINITY_DN7575_c0_g1_i2:559-269(-)
LLRDHHEDCYFCSVNLMGFSAKNKHQIIYLNLDLARRPVKHDETLPIPITPDDKLDSIVDDMESDKGATSVSGPPADPDYTYEGRNLEPEQFSQGQ*
>TRINITY_DN7575_c0_g1_i2.p2 type:complete len:43 gc:universal TRINITY_DN7575_c0_g1_i2:267-139(-)
MILLETYCCLKKKQSFSSQDLRRTIYLRTMFISVTTESRILI*
>TRINITY_DN7575_c0_g1_i3.p1 type:internal len:80 gc:universal TRINITY_DN7575_c0_g1_i3:238-2(-)
LLRDHHEDCYFCSVNLMGFSAKNKHQIVYPNLDSARRPVKHDETLPIPIPPDDKLDSIVDDMESDEGATSISGPPADPD
>TRINITY_DN7575_c0_g1_i3.p2 type:5prime_partial len:70 gc:universal TRINITY_DN7575_c0_g1_i3:3-212(+)
SGSAGGPEMLVAPSSLSMSSTIESSLSSGGIGMGNVSSCFTGLRAESRFGYTIWCLFLAENPIKFTLQK*
>TRINITY_DN7575_c0_g1_i3.p3 type:3prime_partial len:45 gc:universal TRINITY_DN7575_c0_g1_i3:106-237(+)
MFHHVLLVYVLNPGLDIQSGVCSWQKTPSSSHYKNNSLHDDLSA
>TRINITY_DN7575_c1_g1_i2.p1 type:3prime_partial len:130 gc:universal TRINITY_DN7575_c1_g1_i2:66-452(+)
MLMGMQSGFTKCCCFLCLWDSHTTMGHYTKSEWPLRSTYVPGTSSVQSVPLVDPQKIFLPPLHIKLGLMKNFVKAMGKVNSEGFQYLSRKFTKVSAAKLKEGIFVGPQIREVLNDTEFQKALSPLELKG
>TRINITY_DN7575_c1_g1_i2.p2 type:5prime_partial len:62 gc:universal TRINITY_DN7575_c1_g1_i2:452-267(-)
AFQFQWTKGFLKFSVIQNLPYLWPNKNSLLQFCCTNLRKFPREVLEPFRIYFTHCFNKILH*
>TRINITY_DN7575_c1_g1_i2.p3 type:complete len:43 gc:universal TRINITY_DN7575_c1_g1_i2:32-160(+)
MEHLWRSQGYRNAYGYAIRIHKMLLFPLPVGQSHHYGTLHQK*
>TRINITY_DN7575_c1_g1_i1.p1 type:complete len:117 gc:universal TRINITY_DN7575_c1_g1_i1:66-416(+)
MLMGMQSGFTKCCCFLCLWDSHTTMGHYTKSEWPLRSTYVPGTSSVQSVPLVDPQKIFLPPLHIKLGLMKNFVKAMGKVNSEGFQYLSRKFTKVSAAKLKEGIFVGPQIREVLNGT*
>TRINITY_DN7575_c1_g1_i1.p2 type:5prime_partial len:58 gc:universal TRINITY_DN7575_c1_g1_i1:714-541(-)
RPSCFHSKIFGSASPSSEYLGGSTPLARHSLHQGFQERNLSENAGSAFLTTFDTSFL*
>TRINITY_DN7575_c1_g1_i1.p3 type:3prime_partial len:56 gc:universal TRINITY_DN7575_c1_g1_i1:549-713(+)
MKCRMSLKMHFLHSHLDFFPENLGAVSDEQGECFHQDIQMMEKRYQRFWNESKMD
>TRINITY_DN7575_c1_g1_i1.p4 type:complete len:43 gc:universal TRINITY_DN7575_c1_g1_i1:32-160(+)
MEHLWRSQGYRNAYGYAIRIHKMLLFPLPVGQSHHYGTLHQK*
>TRINITY_DN7575_c1_g1_i1.p5 type:5prime_partial len:40 gc:universal TRINITY_DN7575_c1_g1_i1:713-594(-)
VHLAFIPKSLVALLHHLNILVEALPLLVTHCTKVFRKEI*
>TRINITY_DN7575_c3_g1_i1.p1 type:complete len:54 gc:universal TRINITY_DN7575_c3_g1_i1:215-54(-)
MHFLHSHLHQDIQMMKKRYQGFWNMSMMADHCWMLYCDNPGQMYKRKSQTQCF*
>TRINITY_DN7509_c0_g1_i1.p1 type:5prime_partial len:63 gc:universal TRINITY_DN7509_c0_g1_i1:275-87(-)
HIPLHSLIYIDIFQWYAVHRTLCSTPRMWSNGHIAGKVIPFTDPKLTFNKRNMTTISLCNNC*
>TRINITY_DN7509_c0_g3_i1.p1 type:5prime_partial len:67 gc:universal TRINITY_DN7509_c0_g3_i1:254-54(-)
CETYEEKDSDESLKTDAFQIMEVQDISVTTAVCRVRGAHHVGGPQVQTIQGGPVYTIWGDPYVHTM*
>TRINITY_DN7509_c0_g3_i1.p2 type:5prime_partial len:65 gc:universal TRINITY_DN7509_c0_g3_i1:2-196(+)
TRYAHKALPKWNAYEALPTWYAHKDHPIWCTQVPPVWFAPEAHPHGVPLAPYTQLWLLKCLVLP*
>TRINITY_DN7509_c0_g3_i1.p3 type:5prime_partial len:58 gc:universal TRINITY_DN7509_c0_g3_i1:3-176(+)
QGMHIKPFPNGMHMKPYLHGMHIRITPYGVHRSPLYGLHLRPTHMVCPSHPTHSCGY*
>TRINITY_DN7552_c0_g1_i1.p1 type:internal len:82 gc:universal TRINITY_DN7552_c0_g1_i1:243-1(-)
GDLKLFGKQNSRGKRGGRGRGGKRGRRGRPPCISRPQSPLTSYFTKPETPHISHVTRPPSPPVSSITNPLMPTFSHFTRPQ
>TRINITY_DN7552_c0_g2_i1.p1 type:internal len:84 gc:universal TRINITY_DN7552_c0_g2_i1:1-249(+)
HFTRPQSPLVSSFSGSQNPPTSHLPRPDLTYSHFPTSSNQTFSHFSRSPGSVLPQLPRSESPPVSCFPRLQNPPYPQFPRSQS
>TRINITY_DN7552_c0_g2_i1.p2 type:5prime_partial len:82 gc:universal TRINITY_DN7552_c0_g2_i1:250-5(-)
NSEILETVDMVDSAALGNTTQVDFQILVIVEALSLEIVKNEKMFGLKMLGNVNKLSLVLANEKLVDFVTLRKMKQVDSEVL*
>TRINITY_DN7552_c0_g2_i1.p3 type:5prime_partial len:59 gc:universal TRINITY_DN7552_c0_g2_i1:3-179(+)
FYKTSESTCFIFLRVTKSTNFSFAKTRLNLFTFPNIFKPNIFSFFTISRLSASTITKI*
>TRINITY_DN7565_c0_g2_i1.p1 type:complete len:75 gc:universal TRINITY_DN7565_c0_g2_i1:399-623(+)
MKSPCYGDLIYKPYGIENQCANLSAILIFVSAFCFTSNTTFTYKNRPPVTCLSKDSTSQELTIVFPDPDRNTLF*
>TRINITY_DN7565_c0_g2_i1.p2 type:3prime_partial len:47 gc:universal TRINITY_DN7565_c0_g2_i1:665-802(+)
MVWKCNGKFFKYEININLHYRIFSLNPKPNMFYSNFNWFLYFFFFI
>TRINITY_DN7574_c0_g1_i1.p1 type:5prime_partial len:100 gc:universal TRINITY_DN7574_c0_g1_i1:631-332(-)
GVYSKATLLTSICKELRHWLSKTAAVMLEITCNDRLGKKVRVKCNGDDTIGDLKKLIAAQTGTRWEKIVLKKWYTIFKDHIKLEDYEIHDGMNLELYYQ*
>TRINITY_DN7574_c0_g1_i1.p2 type:complete len:64 gc:universal TRINITY_DN7574_c0_g1_i1:390-581(+)
MWSLNIVYHFFNTIFSQRVPVCAAISFFRSPIVSSPLHLTLTFFPNRSLQVISNITAAVFDNQ*
>TRINITY_DN7574_c0_g1_i1.p3 type:5prime_partial len:55 gc:universal TRINITY_DN7574_c0_g1_i1:2-166(+)
LYKFKYTVNHVPFQKIHCDVRFFFNDISVPLQHTLVYFNFTFPLNHCLLGRKSQ*
>TRINITY_DN7574_c0_g1_i1.p4 type:complete len:44 gc:universal TRINITY_DN7574_c0_g1_i1:251-120(-)
MYIVPMVCSHSMIFFSHTTSAKSLLHLCVTETFFREDNDSREK*
>TRINITY_DN7556_c0_g1_i1.p1 type:internal len:73 gc:universal TRINITY_DN7556_c0_g1_i1:1-216(+)
PRTFLQMLLPLILEFFHDTEDFPDDACREVLGDHLMLARQIIDLVHHLLECLARGKLIIFFLLLFRLVIFNK
>TRINITY_DN7556_c0_g1_i1.p2 type:internal len:73 gc:universal TRINITY_DN7556_c0_g1_i1:216-1(-)
LVKNYQPKKKEEEDYQFSSCKAFKEMMNEINDLAGQHEVIAENFSASIIREIFSIMKELKDERKKHLQEGSR
>TRINITY_DN7556_c0_g1_i1.p3 type:5prime_partial len:57 gc:universal TRINITY_DN7556_c0_g1_i1:2-172(+)
REPSCKCFFLSSLSSFMILKISLMMLAEKFSAITSCWPARSLISFIISLNALQEEN*
>TRINITY_DN7556_c0_g3_i1.p1 type:internal len:59 gc:universal TRINITY_DN7556_c0_g3_i1:175-2(-)
INVKMNWGIELWDQYDNLGAHTQKGIDFLERFGHFIRDRCTIEVEYASKLRKLVKNYQ
>TRINITY_DN7556_c0_g4_i1.p1 type:internal len:42 gc:universal TRINITY_DN7556_c0_g4_i1:3-125(+)
DNSPLPSLPPGMPCHSSSWLDQGLTFALPGSLATENLLANA
>TRINITY_DN7556_c0_g4_i1.p2 type:internal len:42 gc:universal TRINITY_DN7556_c0_g4_i1:123-1(-)
HLQEGSRLQVNLVAQMSALDRAKKNYDKAFREAEKAVENYQ
>TRINITY_DN7556_c0_g5_i1.p1 type:internal len:113 gc:universal TRINITY_DN7556_c0_g5_i1:336-1(-)
AVENYQRADADLNLSRAEVEKQRMNSSIKSQQCEDNKNEYANQLQKTNELQALHYKVKLPSLFTQLQELDEKRIKCIKNFMKQSVETERSVFPIINQCLDGILKCSDNINEK
>TRINITY_DN7526_c0_g1_i1.p1 type:internal len:179 gc:universal TRINITY_DN7526_c0_g1_i1:535-2(-)
WDAGHPARGGTNQCVLMYATATADVRFIVDRCVYPWRPACEAKPIVKLATTLLPTDSSVVTIPQPSSTLLTTSQLPSTTATTVTTPPLSCPNGFDLVVNTCYHFGNTALGRSAANTFCINLGAKLVSIETKEENIAISNHIRSKKLYNGYWTSGNSFRQVQVFEWESTGRTFTFVRWD
>TRINITY_DN7526_c0_g1_i1.p2 type:5prime_partial len:77 gc:universal TRINITY_DN7526_c0_g1_i1:3-233(+)
SHLTKVNVLPVDSHSNTCTCRKLLPLVQYPLYSFLLLIWLLIAIFSSFVSIDTNFAPRLIQKVFAADRPSAVLPKW*
>TRINITY_DN7526_c0_g1_i1.p3 type:3prime_partial len:46 gc:universal TRINITY_DN7526_c0_g1_i1:402-536(+)
MGLASHAGRQGYTHLSTMNLTSAVAVAYMRTHWFVPPRAGCPASH
>TRINITY_DN7526_c0_g1_i1.p4 type:complete len:41 gc:universal TRINITY_DN7526_c0_g1_i1:536-414(-)
MGRRTPSTRRYKPVCPHVRYSYSGCEIHSRQMCVPLAPSM*
>TRINITY_DN7561_c0_g1_i1.p1 type:complete len:52 gc:universal TRINITY_DN7561_c0_g1_i1:22-177(+)
MQLFRFSFMGVSSNLIPVAPKAEKAHSDARNVESLPNHKYNTVVGKKEVSR*
>TRINITY_DN7561_c0_g1_i1.p2 type:complete len:51 gc:universal TRINITY_DN7561_c0_g1_i1:288-440(+)
MYPCAHMNTCVLCVFINASDQSVFSSFFIRQRPYLGLKYTYVEENVQRQK*
>TRINITY_DN7561_c0_g2_i1.p1 type:complete len:221 gc:universal TRINITY_DN7561_c0_g2_i1:462-1124(+)
MVWTGIEFYYMPASPPCRAVWMCLKELELDVEMRKIDMYQKAEHKQPWFIKMNPQHTVPTLDDNGFIIWESRAIMAYLVNKHGKNSSLYPSDPVKRATVDRMLYFDMGTLYKSIVDYFHPQLMEKGSADPHKANALKQSLDYLDGYLQKQEYAAGDALTIADFAILASVTQLEGVDYSYKAYINVQKWTDKLKRELSYYEECNKAGLDMFRKWAKAKTTM*
>TRINITY_DN7561_c0_g2_i1.p2 type:complete len:157 gc:universal TRINITY_DN7561_c0_g2_i1:854-384(-)
MRICRTFLHQLRMEVVDYTLVEGAHIKVQHPIYSRPLHGVARVQRAVLPVLVHQIRHDGTTFPYDKAVVVQRGNSVLWIHLYKPWLFMLCLLVHVNFPHFHIQFQLLQTHPHRSAWRGSRHVVKLDSCPHHDVSAHSSHQETKKYQKCTSRSASFP*
>TRINITY_DN7561_c0_g2_i1.p3 type:complete len:66 gc:universal TRINITY_DN7561_c0_g2_i1:685-488(-)
MMARLSHMIKPLSSSVGTVCCGFIFINHGCLCSAFWYMSIFLISTSSSSSFKHIHTALHGGEAGM*
>TRINITY_DN7561_c0_g2_i1.p4 type:complete len:51 gc:universal TRINITY_DN7561_c0_g2_i1:1578-1426(-)
MIQYTHEHTQKANLSTLKYLIFNKIYMKTCYIDNSLYVQKYITFSPSTVE*
>TRINITY_DN7561_c0_g2_i1.p5 type:complete len:48 gc:universal TRINITY_DN7561_c0_g2_i1:603-460(-)
MAVYALPSGTCQFSSFPHPVPAPSNTSTPLCMAGKPACSKTRFLSTP*
>TRINITY_DN7561_c0_g2_i1.p6 type:complete len:44 gc:universal TRINITY_DN7561_c0_g2_i1:602-733(+)
MVYKDESTTHCSHAGRQRLYHMGKSCHHGVSGEQAREEQLAVP*
>TRINITY_DN7561_c0_g2_i1.p7 type:complete len:44 gc:universal TRINITY_DN7561_c0_g2_i1:152-21(-)
MFSLVSTTFFSYLLCCSVSHTADLSAHRLISSFLASHSRQLTH*
>TRINITY_DN7561_c0_g2_i1.p8 type:complete len:41 gc:universal TRINITY_DN7561_c0_g2_i1:1469-1347(-)
MFKNILLFLLVPWNKTVFFALCKQNVLQNIYISIQVHGEP*
>TRINITY_DN7561_c0_g2_i1.p9 type:complete len:41 gc:universal TRINITY_DN7561_c0_g2_i1:1177-1055(-)
MICMYLLLPLTEVSMLGIYIVVLAFAHFLNISSPALLHSS*
>TRINITY_DN7530_c0_g1_i1.p1 type:internal len:82 gc:universal TRINITY_DN7530_c0_g1_i1:1-243(+)
WNPCNLLFPSARINVLYVVWWLLFGTGITFLQVLGKQMNIASVFCIIWTNHPWLPSRLTVLRKGTFCIITVFTTEFMSKFN
>TRINITY_DN7530_c0_g1_i1.p2 type:internal len:82 gc:universal TRINITY_DN7530_c0_g1_i1:243-1(-)
VKFGHKFCGEHSNDAESSFPQDCKSGGKPRMVCPYDTKHTCYVHLLAKHLKKCNSRSKEKPPYYIENINSGRWEEEITRVP
>TRINITY_DN7530_c0_g1_i1.p3 type:complete len:62 gc:universal TRINITY_DN7530_c0_g1_i1:57-242(+)
MVASLWNGNYISSGAWQADEHSKCVLYHMDKPSLASLQTYSPEERNFLHHYCVHHRIYVQI*
>TRINITY_DN7530_c0_g1_i1.p4 type:5prime_partial len:50 gc:universal TRINITY_DN7530_c0_g1_i1:242-93(-)
LNLDINSVVNTVMMQKVPFLRTVSLEGSQGWFVHMIQNTLAMFICLPST*
>TRINITY_DN7530_c0_g2_i1.p1 type:internal len:264 gc:universal TRINITY_DN7530_c0_g2_i1:791-3(-)
EITRVPLTEVSDEDLQNLLQKIHSLYEESIPEIKRDVLFHPILENEIKNPDYGPYILKHLKQKSSILGHLAEAGLLRNDICYIEFGAGKGHLSYWLTQAVPDPTTCKFILIDIASHRHKLDNRVKNEPSMQIQRIRIDIQHLSLQQVDSLKETTRIVGVSKHLCGAATDLALRCVTETVGSDSVTSSAGSNPLVNGIFMAICCHHRCDWKSYVGKPFILEQGFTPEDFSVMCSIASWATCGSGKPRSEKGQEKGEESRKEVEE
>TRINITY_DN7530_c0_g2_i1.p2 type:complete len:70 gc:universal TRINITY_DN7530_c0_g2_i1:306-515(+)
MLADTNNPGCFFQGIHLLKRQMLNVYSYSLYLHRRFIFHPVVKFMSMTSNVNQNKFTGCGIWYSLGEPV*
>TRINITY_DN7530_c0_g2_i1.p3 type:5prime_partial len:57 gc:universal TRINITY_DN7530_c0_g2_i1:790-620(-)
RLQGFHLQRSLMKIYKICSRKFIHYMKKAYLRSREMFCFIQFWRMKLKTQTMDHTS*
>TRINITY_DN7530_c0_g2_i1.p4 type:5prime_partial len:53 gc:universal TRINITY_DN7530_c0_g2_i1:1-159(+)
SSSTSFLDSSPFSCPFSLLGLPEPQVAQLAMLHITLKSSGVNPCSNMNGFPT*
>TRINITY_DN7530_c0_g2_i1.p5 type:complete len:45 gc:universal TRINITY_DN7530_c0_g2_i1:585-719(+)
MAQNRRFLLQVLQDVWSIVWVFNFILQNWMKQNISLDLRYAFFI*
>TRINITY_DN7555_c0_g1_i1.p1 type:internal len:90 gc:universal TRINITY_DN7555_c0_g1_i1:267-1(-)
YLKNVTENGCFYNPFHITVFERSSSGEMETGYLSNQSKDGPEALKPGTYGIGSCALHRPFKKVQAGREKFGEIVAKYGQNMEDKNCLVE
>TRINITY_DN7555_c0_g1_i1.p2 type:5prime_partial len:57 gc:universal TRINITY_DN7555_c0_g1_i1:1-171(+)
LHQAILVFHILAIFGNNLSKLLSSSLYFLEWPVKRTAPNPVSARLQCFWSILALVR*
>TRINITY_DN7555_c0_g2_i1.p1 type:3prime_partial len:107 gc:universal TRINITY_DN7555_c0_g2_i1:54-371(+)
MCILFFHMNPNPQRGGYKLILATNRDEVYSRPAKQAAFWGPHMDVISGLDMEPGREGGTWIGMTKTGKVAVLLNIFQPDKCRNPDACGRGHLVRDYLTCDKSGLDY
>TRINITY_DN7555_c0_g2_i1.p2 type:3prime_partial len:56 gc:universal TRINITY_DN7555_c0_g2_i1:165-1(-)
MLPAWQVGYKPHLCWWPISAYTHLAGGWGSCERTRYTSFTGVRWRKPRTRNLKAE
>TRINITY_DN7555_c0_g2_i1.p3 type:complete len:45 gc:universal TRINITY_DN7555_c0_g2_i1:326-192(-)
MTTPTGIWISTLVWLENVKKNCHLSCLGHSNPSPSLSSRLHIQT*
>TRINITY_DN7555_c0_g4_i1.p1 type:internal len:91 gc:universal TRINITY_DN7555_c0_g4_i1:3-272(+)
IQLLRNGQSYFPDEELESRGEPADLVQSLSSIFVTYKGHYGTRTHTVVLVDSEDRADFMEWTLKEPVDASSPEWLTAAHSFPLQTSHSSR
>TRINITY_DN7555_c0_g4_i1.p2 type:5prime_partial len:51 gc:universal TRINITY_DN7555_c0_g4_i1:271-119(-)
LLLWLVCSGKLCAAVSHSGDEASTGSFRVHSMKSALSSESTRTTVWVLVP*
>TRINITY_DN7515_c0_g1_i2.p1 type:internal len:62 gc:universal TRINITY_DN7515_c0_g1_i2:1-183(+)
LTLSLILSHCFTLSLTLTLSLTLTVFHTLNHPHTVCLSHSHSLSHCLLQFHSHSPCLSHSH
>TRINITY_DN7515_c0_g1_i2.p2 type:internal len:62 gc:universal TRINITY_DN7515_c0_g1_i2:2-184(+)
SHCLSYSHTVSHSHSPSHSHSLSQSFTLSITLTLSVSHTLTHCHTVSYNFTHTHPVSHTLT
>TRINITY_DN7515_c0_g1_i2.p3 type:internal len:62 gc:universal TRINITY_DN7515_c0_g1_i2:3-185(+)
HTVSHTLTLFHTLTHPHTLTHSHSLSHSQSPSHCLSLTLSLTVTLSLTISLTLTLSLTLSL
>TRINITY_DN7510_c0_g1_i1.p1 type:3prime_partial len:211 gc:universal TRINITY_DN7510_c0_g1_i1:215-844(+)
MTAEDQTIGVKKEDSDKEEWGYDLYPERRGGSYKPSWAKIAFFGEGRENIEKIRCEKKVYECTQNSPLVKLMIDAMKSSGCEINIRRHISCEVCDKSVSGGYDPELNQVVVCQNRAKNEGIVQAVLTHEFIHMFDYCRNKLDFKDIQHLACTEIRAANLTQCSFITAWMQGDASPIRVRKQHQECVKTNAIKSVLSVRNVSEEEARRVVN
>TRINITY_DN7510_c0_g1_i1.p2 type:complete len:86 gc:universal TRINITY_DN7510_c0_g1_i1:760-503(-)
MLLPDPNGRGISLHPCSYKTTLGKISCTYLSTCQMLYILEVQLVATVIKHMDKFMSKDSLNYSFIFCPVLAYHHLVQLRIITTTY*
>TRINITY_DN7510_c0_g1_i1.p3 type:complete len:57 gc:universal TRINITY_DN7510_c0_g1_i1:480-310(-)
MWRRILISHPELFMASIINFTRGLFCVHSYTFFSHLIFSIFSLPSPKKAIFAQLGL*
>TRINITY_DN7510_c0_g1_i1.p4 type:complete len:41 gc:universal TRINITY_DN7510_c0_g1_i1:741-619(-)
MGEASPCIHAVIKLHWVRLAARISVHAKCCISLKSNLLRQ*
>TRINITY_DN7510_c0_g2_i1.p1 type:5prime_partial len:44 gc:universal TRINITY_DN7510_c0_g2_i1:3-134(+)
ARRVVNSVFTKCYNDLEPIGRRIRRNSQDMQKAYLERHIFGYE*
>TRINITY_DN7537_c0_g3_i1.p1 type:5prime_partial len:45 gc:universal TRINITY_DN7537_c0_g3_i1:177-43(-)
QSLPSILINIIVCLTWIHFYPQFHTSGFIPIQNGIHFLTKQLHI*
>TRINITY_DN7531_c0_g1_i1.p1 type:complete len:260 gc:universal TRINITY_DN7531_c0_g1_i1:1029-250(-)
MASLKEKVALITGASSGIGAGTAVHFASLGCHLAICGRNLEALKGTAAQCQQAGLPEDKVLVIQGDLSQHDDCHAAVKRTVEYYGHLDVVVNSAGILKPGTIETMTMGDYDLMMNINVRSLVLLTKLVVPHLLKTKGNIVNVSSITGMRSFPGVLAYNMSKAAVDQLTRTVSLELASKGVRVNSVNPGVIVTEVHKRGGMSDEQYEKFLEHSKTTHPLGRVGTVHEVAKCVAFLASDDSSFCTGVTLPIDGGRSNTCLR*
>TRINITY_DN7531_c0_g1_i1.p2 type:complete len:68 gc:universal TRINITY_DN7531_c0_g1_i1:425-222(-)
MSSMKSFWSILRPHIPWGELGRCTRWPSVLPSWLPTTRHSARVSLFLLMVAGVIHVCDEDLTCLDLT*
>TRINITY_DN7545_c0_g1_i1.p1 type:5prime_partial len:81 gc:universal TRINITY_DN7545_c0_g1_i1:306-64(-)
LNSFSVFCDSKSRRTLRYFHFTFINFRVLKVSFISHNYSRSPRSTHFFHDKALNVMKTTLTPQHTLKDSQKTQSLQNTSQ*
>TRINITY_DN7545_c0_g2_i1.p1 type:5prime_partial len:54 gc:universal TRINITY_DN7545_c0_g2_i1:266-105(-)
VLKVTCVHLTSVKKANALKVRLVPKMKATMSSKFQVPCRLPAGFDKLLLTYIS*
>TRINITY_DN7545_c0_g2_i1.p2 type:complete len:41 gc:universal TRINITY_DN7545_c0_g2_i1:74-196(+)
MKTGKEMCFVVRKCKLTVTCRTRLGVDKELGTCWTLWLSF*
>TRINITY_DN7545_c0_g3_i1.p1 type:internal len:45 gc:universal TRINITY_DN7545_c0_g3_i1:132-1(-)
INAFYYIKTCLGKSGWLYGFPDTSSELKLVFRPPSLERECIKRF
>TRINITY_DN7527_c0_g1_i1.p1 type:complete len:75 gc:universal TRINITY_DN7527_c0_g1_i1:164-388(+)
MYAASRANRMAPMLLFMFSVVAMYTASTNFLLLLSSPVYRTLSYQTQGHVNVSPCVVPLHYSICHTSCQLCVRL*
>TRINITY_DN7527_c0_g1_i1.p2 type:complete len:48 gc:universal TRINITY_DN7527_c0_g1_i1:19-162(+)
MSHSSQLHQGKGCSYSKTFCIYMLYNLGLHWSTCPWFSLVTDFQLLP*
>TRINITY_DN7527_c0_g1_i1.p3 type:5prime_partial len:46 gc:universal TRINITY_DN7527_c0_g1_i1:2-139(+)
KTLKSQCPTLHSFIRGKGVAIAKHFVYICYTTLAFTGVPVPGFPW*
>TRINITY_DN7527_c0_g1_i1.p4 type:complete len:46 gc:universal TRINITY_DN7527_c0_g1_i1:365-228(-)
MRYDRLSNAMVQHRGTHSHVPVFDKTVFCTLDWIEEEENWWRQYT*
>TRINITY_DN7527_c0_g1_i2.p1 type:5prime_partial len:57 gc:universal TRINITY_DN7527_c0_g1_i2:178-8(-)
FGFPTFHSSVGSPLPVKTRERYSSEGQGCITYIYKMFCYSYTLSPDEAVKSGTLGF*
>TRINITY_DN7527_c0_g1_i2.p2 type:3prime_partial len:54 gc:universal TRINITY_DN7527_c0_g1_i2:19-177(+)
MSHSSQLHQGKGCSYSKTFCIYMLYNLGLHWSTSPWFSLVMDFQLKSETLGIQ
>TRINITY_DN7527_c0_g1_i2.p3 type:5prime_partial len:46 gc:universal TRINITY_DN7527_c0_g1_i2:2-139(+)
KTLKSQCPTLHSFIRGKGVAIAKHFVYICYTTLAFTGVPLPGFHW*
>TRINITY_DN7527_c0_g2_i1.p1 type:5prime_partial len:77 gc:universal TRINITY_DN7527_c0_g2_i1:2-232(+)
AMYTASTNFLLLLFSPVCSDVALSNTGTCECVPLCCTIALLNLSYLMSALCSSNLTFKPLYVSPIYAEPHPPHGIL*
>TRINITY_DN7527_c0_g2_i1.p2 type:5prime_partial len:55 gc:universal TRINITY_DN7527_c0_g2_i1:3-167(+)
LCILPPPIFFFFYLVQCAATLPYQTQGHVNVSPCVVPLRCSIYHTSCQLCARLI*
>TRINITY_DN7527_c0_g2_i1.p3 type:3prime_partial len:48 gc:universal TRINITY_DN7527_c0_g2_i1:141-1(-)
MRYDRLSNAMVQHRGTHSHVPVFDKATSLHTGLNRRRRKLVEAVYIA
>TRINITY_DN7504_c0_g2_i1.p1 type:5prime_partial len:43 gc:universal TRINITY_DN7504_c0_g2_i1:3-131(+)
FFLQSIYLLYGIEMKKRNIHIGELSLRGTILIFITCHYCIRF*
>TRINITY_DN7504_c0_g4_i2.p1 type:complete len:97 gc:universal TRINITY_DN7504_c0_g4_i2:101-391(+)
MKASRGAFLRKSCRTYSPLNSSTVLRFHSSLLISFLPWRSCKKHKPGLFFTCDIKLNICFHLLFFSIFCFFTYLTYFMVERIRIKLLCMHSPIWPQ*
>TRINITY_DN7504_c0_g4_i2.p2 type:5prime_partial len:55 gc:universal TRINITY_DN7504_c0_g4_i2:878-714(-)
KKSRSLIAFFIVYFICELFNSNFNVWPSVFNIELVSNFFYGRREERCSNNNNKI*
>TRINITY_DN7504_c0_g4_i2.p3 type:complete len:55 gc:universal TRINITY_DN7504_c0_g4_i2:261-97(-)
MSQVKKSPGLCFLQLLQGKKEMRSEEWKRRTVLEFNGEYVLQDFLRNAPREAFI*
>TRINITY_DN7504_c0_g4_i3.p1 type:complete len:97 gc:universal TRINITY_DN7504_c0_g4_i3:101-391(+)
MKASRGAFLRKSCRTYSPLNSSTVLRFHSSLLISFLPWRSCKKHKPGLFFTCDIKLNICFHLLFFSIFCFFTYLTYFMVERIRIKLLCMHSPIWPQ*
>TRINITY_DN7504_c0_g4_i3.p2 type:complete len:55 gc:universal TRINITY_DN7504_c0_g4_i3:261-97(-)
MSQVKKSPGLCFLQLLQGKKEMRSEEWKRRTVLEFNGEYVLQDFLRNAPREAFI*
>TRINITY_DN7504_c1_g1_i1.p1 type:5prime_partial len:64 gc:universal TRINITY_DN7504_c1_g1_i1:319-128(-)
INLITQIGVQKLSCENPQFKCINNSVVILNCCMEGDQMFISMDLVYKSGSGFINLWVMSTLYL*
>TRINITY_DN7504_c1_g2_i1.p1 type:internal len:44 gc:universal TRINITY_DN7504_c1_g2_i1:130-2(-)
DDEEVDSLRRQPKCATCLVTWNELLPTFLKYICLSLHDAHSYI
>TRINITY_DN7504_c1_g2_i1.p2 type:internal len:44 gc:universal TRINITY_DN7504_c1_g2_i1:2-130(+)
YVGMSIMEGKADIFEECRKKFIPSYKASCTFWLPAQTINFLII
>TRINITY_DN7504_c3_g1_i1.p1 type:internal len:43 gc:universal TRINITY_DN7504_c3_g1_i1:128-3(-)
WKRRKEFEFNGGCVLQGLSEKCFTGGFHLGHWGTKCHEVLFT
>TRINITY_DN7504_c5_g1_i1.p1 type:internal len:65 gc:universal TRINITY_DN7504_c5_g1_i1:194-3(-)
VFLRVLCGRCCVCAFLPLFSHLTCQSNKVFDPVNLITLIGVQKLSSEKELTMAERMQIKLLDTQ
>TRINITY_DN7504_c6_g1_i1.p1 type:internal len:43 gc:universal TRINITY_DN7504_c6_g1_i1:3-128(+)
VNLITLTDVQKISSEAVLTTAGRMWITLLDTQSLNDLNESLP
>TRINITY_DN7504_c8_g1_i1.p1 type:5prime_partial len:46 gc:universal TRINITY_DN7504_c8_g1_i1:236-99(-)
SSIVFSRLTGQINIFYLVNRKQSRHNYHKLLNFQVKLYNSKTLED*
>TRINITY_DN7504_c9_g1_i1.p1 type:internal len:45 gc:universal TRINITY_DN7504_c9_g1_i1:132-1(-)
GKFKTGGEDWLHRAAFEFKGKCQAKCLCVCRAFLRSALGRATFE
>TRINITY_DN7506_c0_g1_i1.p1 type:5prime_partial len:51 gc:universal TRINITY_DN7506_c0_g1_i1:739-587(-)
VTSLRPHLCHSPTERLKLQPSPMAASSEMRPQASDATPGGPACGRHLTIM*
>TRINITY_DN7506_c0_g1_i1.p2 type:3prime_partial len:51 gc:universal TRINITY_DN7506_c0_g1_i1:591-740(+)
MMVKCRPQAGPPGVASEACGRISDEAAMGDGCSFNLSVGEWHKCGLRDVT
>TRINITY_DN7506_c0_g2_i1.p1 type:5prime_partial len:60 gc:universal TRINITY_DN7506_c0_g2_i1:1-180(+)
IFFFSVRHNLTVSKCLSIYKILYPISLKGEWEQNGRFPFLDNLIHRTFLQYFSYCTLLK*
>TRINITY_DN7506_c0_g2_i1.p2 type:3prime_partial len:58 gc:universal TRINITY_DN7506_c0_g2_i1:338-508(+)
MIKAPLPHNVYVLSFPNSQSTKPVSYRFRISHSSKDGICIISFLDCSSFYKGKTGWK
>TRINITY_DN7506_c0_g2_i1.p3 type:3prime_partial len:50 gc:universal TRINITY_DN7506_c0_g2_i1:363-509(+)
MYMYFLFPIHRVLNLFHTGLEFLIHQKMGSVLFLSWIAVLSTKVKQAGN
>TRINITY_DN7506_c0_g3_i1.p1 type:internal len:48 gc:universal TRINITY_DN7506_c0_g3_i1:3-143(+)
PLSHDGQTLWPVQLGPAGVVSVMRQPWEMGAVLIFQWGNDMCGLLNV
>TRINITY_DN7551_c0_g1_i1.p1 type:3prime_partial len:134 gc:universal TRINITY_DN7551_c0_g1_i1:403-801(+)
MIIMKTTHFHLFLPLLTFVTLLFLSGASASGIPSTVVRSDHNLSCFECRTSLQGERCIEGVHNDTSLGRSCRQDEKVCMVKQFSYTTSTENSTSAVRIWSLERNCTRHCESGCIIMGERTKLYVCQSCCNTYM
>TRINITY_DN7551_c0_g1_i1.p2 type:complete len:105 gc:universal TRINITY_DN7551_c0_g1_i1:743-429(-)
MQPDSQCRVQFLSRDHILTADVEFSVLVVYENCFTMHTFSSWRQLLPRLVSLCTPSMQRSPCRDVRHSKQDRLWSLLTTVEGMPDAEAPERNKSVTNVRSGRNK*
>TRINITY_DN7551_c0_g2_i1.p1 type:5prime_partial len:42 gc:universal TRINITY_DN7551_c0_g2_i1:207-82(-)
RILHPSWRPAAIQTFYVQYSNVLPLQYHTNIYIVDMNSASV*
>TRINITY_DN7550_c0_g1_i1.p1 type:5prime_partial len:61 gc:universal TRINITY_DN7550_c0_g1_i1:2-184(+)
IAVHSLPSQIMACWKVSMEDNAFMIMMLMKNRKYIHHFFECLQRRPSANQRSTHPNIYYN*
>TRINITY_DN7550_c0_g3_i1.p1 type:internal len:64 gc:universal TRINITY_DN7550_c0_g3_i1:1-189(+)
FFFFFPPFLCLTVPYSLDHLVEIMQTLLLMPSCGNCHSRDWPCFIFRLFVFSVLWSSLMVGMK
>TRINITY_DN7576_c0_g1_i1.p1 type:internal len:55 gc:universal TRINITY_DN7576_c0_g1_i1:2-163(+)
TLNGFEEFFTPTIVKTHLIHESSKSFVNSSTSSKLLFFLLSSSSFSSLSSLSSF
>TRINITY_DN7576_c0_g1_i1.p2 type:internal len:55 gc:universal TRINITY_DN7576_c0_g1_i1:162-1(-)
NEESEESDENEEDDKRKKRSLEEVEELTNDFDDSWIKWVLTIVGVKNSSKPFNV
>TRINITY_DN7576_c0_g2_i1.p1 type:internal len:105 gc:universal TRINITY_DN7576_c0_g2_i1:1-312(+)
NITKDLASITLDMDDLVEFEIVVRRDEMELNEKEHLQRENEKKRERRFKVKIKKDELEAHIAEIQINAKIDYVEEKRGESLDSDESESNESKESEESEESNENE
>TRINITY_DN7576_c0_g2_i1.p2 type:3prime_partial len:61 gc:universal TRINITY_DN7576_c0_g2_i1:182-3(-)
MCASNSSFFIFTLNLRSRFFSFSLCKCSFSFNSISSRLTTISNSTKSSISRVIEAKSFVI
>TRINITY_DN7576_c0_g3_i1.p1 type:internal len:43 gc:universal TRINITY_DN7576_c0_g3_i1:1-126(+)
QLIKQPEARNPLEACRLQRFFKHEIEGFTYSCPCERGNCTFC
>TRINITY_DN7534_c0_g2_i1.p1 type:5prime_partial len:43 gc:universal TRINITY_DN7534_c0_g2_i1:232-104(-)
DNMYINTLALKLEKNTVSSKDGKCRTGTWTVINLKGKKTRHE*
>TRINITY_DN7534_c0_g2_i1.p2 type:3prime_partial len:42 gc:universal TRINITY_DN7534_c0_g2_i1:110-232(+)
MSGFFTLQIYYSPRASSALSVFTAHCIFFQLQCQCINIHVI
>TRINITY_DN7534_c0_g3_i1.p1 type:5prime_partial len:44 gc:universal TRINITY_DN7534_c0_g3_i1:250-119(-)
PRITLSEPTSHSLTLQHDHTKDIFPGKDSRRQYNTIGRKIKAS*
>TRINITY_DN7534_c0_g4_i1.p1 type:complete len:81 gc:universal TRINITY_DN7534_c0_g4_i1:48-290(+)
MNLVLENYTLLDAFVSKAKVHFPVIKGRDIRVTVTLSTHFYYLHTLCRLQTGDMTHRQGLQNCSLRFNTSCVNVQGMARG*
>TRINITY_DN7546_c0_g1_i1.p1 type:complete len:67 gc:universal TRINITY_DN7546_c0_g1_i1:252-52(-)
MKGTHQKLGVHKNGMMGPYFFIEPTVTGHVYLNMLQIFAVPQIPPDFTFQQDGAPPHFHLDVTIRF*
>TRINITY_DN7546_c0_g1_i1.p2 type:complete len:52 gc:universal TRINITY_DN7546_c0_g1_i1:76-231(+)
MKVWWSTILLKCEIWGNLWNSKNLKHIKINMSRHCGLYEKIWTHHTIFVHS*
>TRINITY_DN7546_c0_g1_i1.p3 type:5prime_partial len:43 gc:universal TRINITY_DN7546_c0_g1_i1:283-155(-)
GSENPHLVIEHERDTPKVRSAQKWYDGSIFFHRAHSDGTCLS*
>TRINITY_DN7507_c0_g1_i1.p1 type:internal len:134 gc:universal TRINITY_DN7507_c0_g1_i1:3-401(+)
SEDGVVKGVVSSQSRVSAMWTPGTVGSQSRGPRSSAASTIQLVNPVNSHARGARISSSVTIQPVNTVSSQTDVLSLSPAVIQTTGIVNRQSGELVSPSAAFQTAASVNSTTGVSVCHTSCTSNPRVRGITTSY
>TRINITY_DN7507_c0_g1_i1.p2 type:complete len:42 gc:universal TRINITY_DN7507_c0_g1_i1:366-241(-)
MYKKCGTPRLLLCCSHWLQFERLQKGKPVPQTVYLLYQLFE*
>TRINITY_DN7507_c0_g2_i1.p1 type:internal len:194 gc:universal TRINITY_DN7507_c0_g2_i1:581-3(-)
KMEKSEAVIHLTGPQQKNNALLHKEDKKDVKDELVSSNVNDVKPQLAVGDRVVWISDIQPEFGVVKWIGKLLDVDDGKDWMVGVEFDSPVGTGTGKYNNQQLFEAKQNHASLIPIIGLMKQEDFLGKKPKTPDSPALSRKSFAEGYTSGSQTLPASHISKLAPESTLVPLHQQPSKGSQKSNLTPPPSRRATR
>TRINITY_DN7507_c0_g2_i1.p2 type:complete len:76 gc:universal TRINITY_DN7507_c0_g2_i1:255-482(+)
MILFGLKQLLVVILSCSCPHRTIKFYANHPVLPVIHIKQLSNPLHNPKLRLDVADPHNTVPHSQLGLYIIYIAAY*
>TRINITY_DN7507_c0_g2_i1.p3 type:complete len:57 gc:universal TRINITY_DN7507_c0_g2_i1:248-418(+)
MMHDSVWPQTAAGCYTFLFLSPQDYQILRQPSSPSRHPHQATFQSTSQPQTQAGCR*
>TRINITY_DN7507_c0_g2_i1.p4 type:complete len:44 gc:universal TRINITY_DN7507_c0_g2_i1:409-540(+)
MSLIHTTRSPTASWGFTSFTLLLTNSSFTSFLSSLCNKALFFC*
>TRINITY_DN7554_c0_g2_i1.p1 type:internal len:75 gc:universal TRINITY_DN7554_c0_g2_i1:222-1(-)
LNLNLKLPKHHIACRMRYITCLMFTPSYAHDVQSQLVQKFTAEKDGMSLSIFITSVVCFDVFNLQNTHTHTQKK
>TRINITY_DN7554_c0_g2_i1.p2 type:5prime_partial len:48 gc:universal TRINITY_DN7554_c0_g2_i1:1-144(+)
FFLCVCVCVLKVKDIKADYRCDKYGKRHPIFFSSELLNKLRLHIMCI*
>TRINITY_DN7511_c0_g1_i1.p1 type:complete len:57 gc:universal TRINITY_DN7511_c0_g1_i1:313-483(+)
MGQSMLLQQQKKAIKRRACVCRYVSHAEFTILFLAIVFHCLICVMESSAHLNINAV*
>TRINITY_DN7516_c0_g1_i1.p1 type:complete len:69 gc:universal TRINITY_DN7516_c0_g1_i1:40-246(+)
MICPFPASVLELKETVTDIGKPGPECYKETYCFISQQAKVLKLRLHFTAYRVLFHCNTLSYTRVSRLL*
>TRINITY_DN7516_c0_g1_i1.p2 type:5prime_partial len:46 gc:universal TRINITY_DN7516_c0_g1_i1:460-323(-)
VNFHEDFFTKQTFYMKILQPLSVFIPHLMCTVEDNNNNYFLTFFP*
>TRINITY_DN7516_c0_g1_i1.p3 type:complete len:44 gc:universal TRINITY_DN7516_c0_g1_i1:204-73(-)
MKKDTISSKVQPQFQYFSLLGNETVSFFITLWTRFPYICDSFL*
>TRINITY_DN7516_c0_g1_i1.p4 type:complete len:41 gc:universal TRINITY_DN7516_c0_g1_i1:268-390(+)
MYICYHKPLSFHIVLTYMFKEKMLKNNYYYYPPLCTSNVE*
>TRINITY_DN7516_c0_g1_i1.p5 type:complete len:40 gc:universal TRINITY_DN7516_c0_g1_i1:298-179(-)
MIMVCDNIYTYICIQCTAIIIYSPLYMTKCCNEKGHDKQ*
>TRINITY_DN7516_c0_g3_i1.p1 type:complete len:48 gc:universal TRINITY_DN7516_c0_g3_i1:636-779(+)
MIWHHLHKHIYKGCVTSRNPFCLIVIVGLKGSGQGSYYITPLTFGCM*
>TRINITY_DN7516_c0_g3_i1.p2 type:5prime_partial len:48 gc:universal TRINITY_DN7516_c0_g3_i1:1093-950(-)
KQIQTRNIGKLWHAVPFSWGKYTSNFSMTCQCGGKRRVFKMSMHLTN*
>TRINITY_DN7587_c0_g1_i1.p1 type:3prime_partial len:263 gc:universal TRINITY_DN7587_c0_g1_i1:786-1(-)
MKLKERLLISIASTILTILVMFILDMSMLSKLRYKEVIPSHGRVKFASNDQPFNFKKRILHKSPNGSRELANVSKSGNNFVQKSVIGASVQGRVGRLGVTVNFQEDGNEIVDDFSDIVEYMKTNMRKTSLLSEFLLKGTRRKHNPTLAEVLEIEKKENLTNWDKFYYRISKYELYPEGDQTIEALLKDMATLPIKHISQKEGGTQLKLIIQYSENKSALFKPMRFPRDQQTLPNHFYFTDFERHNAEIAAFHLDRLLGFRRA
>TRINITY_DN7587_c0_g1_i1.p2 type:complete len:78 gc:universal TRINITY_DN7587_c0_g1_i1:704-937(+)
MLISRINITNIVNIVLAILINSLSLSFIFTMTFEINNLVISTISAAHYTHVHPLHYTFIVVSKNLFPLEISSFIART*
>TRINITY_DN7587_c0_g1_i1.p3 type:complete len:75 gc:universal TRINITY_DN7587_c0_g1_i1:413-637(+)
MLVFIYSTMSEKSSTISLPSSWKFTVTPSLPTRPCTLAPITDFCTKLFPLFETFANSLEPFGLLCKIRFLKLNG*
>TRINITY_DN7587_c0_g1_i1.p4 type:complete len:66 gc:universal TRINITY_DN7587_c0_g1_i1:1065-868(-)
MKQTHITDVSDSEFLTVCSSCWTSREGTLKSTELDYNPQRHKNHVRAIKDDISNGNRFLDTTINV*
>TRINITY_DN7587_c0_g1_i1.p5 type:5prime_partial len:57 gc:universal TRINITY_DN7587_c0_g1_i1:1345-1175(-)
LERQWLINEVYKVRPQVVTISFEAVTQTRDELAAKAHCVCFVELCRARSRQQNRLF*
>TRINITY_DN7587_c0_g1_i1.p6 type:5prime_partial len:46 gc:universal TRINITY_DN7587_c0_g1_i1:1-138(+)
RPSKTKKPVQVEGGNLGVVSLEVREVEMVGQRLLVARKPHGFEKC*
>TRINITY_DN7587_c0_g1_i1.p7 type:5prime_partial len:43 gc:universal TRINITY_DN7587_c0_g1_i1:1346-1218(-)
FGKTVADKRSVQSAPAGSNNFFRSCHADKRRAGSESTLCLFC*
>TRINITY_DN7587_c0_g2_i1.p1 type:internal len:110 gc:universal TRINITY_DN7587_c0_g2_i1:328-2(-)
CKDGELIMVCSAKPPAMVQMDEKCVIAKDLEGLVVMAVHVPHKEVQHCHVHQIQQTPAFSVRWSFFYFLTVVLISFPFCLLSLMVRPSPWMSPDFPRRHRLGRKESREG
>TRINITY_DN7587_c0_g2_i1.p2 type:internal len:110 gc:universal TRINITY_DN7587_c0_g2_i1:2-328(+)
SFSAFLPPKSMAARKVWRHPWRRSYHKRKKAEWETDKHYCKKIKETPPYTEGRRLLDLMDMAVLDFLMGNMDRHHYETFKIFGNDTFLIHLDHGRGFGRADHDELSILA
>TRINITY_DN7587_c0_g2_i1.p3 type:5prime_partial len:43 gc:universal TRINITY_DN7587_c0_g2_i1:3-131(+)
PSLLSFLPSLWRRGKSGDIHGDGRTISERRQNGKLISTTVRK*
>TRINITY_DN7587_c0_g3_i1.p1 type:internal len:69 gc:universal TRINITY_DN7587_c0_g3_i1:1-204(+)
ASWFSPGASSGWTSLKHDYGAVQASGRTLAQDVLHLSRQQPLLPREMQLLLRHRARHLWEPRHTRRLL
>TRINITY_DN7587_c0_g3_i1.p2 type:internal len:69 gc:universal TRINITY_DN7587_c0_g3_i1:2-205(+)
LLGFRRAPPVVGRVLNMTTELYKLAEGPLLKTFFISPANNLCFHGKCSYYCDTAHAICGNPDTLEGSF
>TRINITY_DN7587_c0_g4_i1.p1 type:5prime_partial len:87 gc:universal TRINITY_DN7587_c0_g4_i1:1-261(+)
LSILAPIYQCCLIRQSTVMRLVHFHNNPTKLSAQMRDSMSRDPIAPVLWEPHLTTLDRHVKIILHLIRDCLKKNQSSEEVIYNDMT*
>TRINITY_DN7587_c0_g4_i1.p2 type:5prime_partial len:46 gc:universal TRINITY_DN7587_c0_g4_i1:279-142(-)
ILINLSLSHIIVDNFFTALVFFKAVSNKMENNLHVAIQCCQMRFP*
>TRINITY_DN7569_c0_g1_i1.p1 type:internal len:150 gc:universal TRINITY_DN7569_c0_g1_i1:447-1(-)
HKAAFDVMFAPVSSQLSQVSTMDMWRAKSQGGVVAADLPTFSYAPQEYITQIGQYLMMLPQHLEPFVLQDNPGLSRALQESVLPHSSERGESEGSAADFLLGCLARGTCYSYSDAILRIPEVTAGAVKQLTTDIDYIGNVLDDLGLQLP
>TRINITY_DN7569_c0_g1_i1.p2 type:complete len:56 gc:universal TRINITY_DN7569_c0_g1_i1:114-281(+)
MSSMFPVPGIQVGSQQHSLQTLPSQNYGEGPILEVLWRGQGCPGVQMAPNAEATS*
>TRINITY_DN7569_c0_g1_i1.p3 type:complete len:48 gc:universal TRINITY_DN7569_c0_g1_i1:193-336(+)
MGKDRFLKCSGEARVVLEYKWLQMLRQHHEVLSNLCYVLLRGIAECG*
>TRINITY_DN7569_c0_g1_i1.p4 type:3prime_partial len:41 gc:universal TRINITY_DN7569_c0_g1_i1:327-446(+)
MWVDQQQQPHLVISPSTCPSLTPETAGCLLEQTSHQKLLY
>TRINITY_DN7569_c0_g2_i1.p1 type:3prime_partial len:208 gc:universal TRINITY_DN7569_c0_g2_i1:623-3(-)
MDIADFSQEDFDVKEWINKSFRTQEAQENWDAFTSSLVMKLQLYIQKMNSALEETSQQVLQSLPRVVRDVEALQQEALLLKDKMLSVKTEIAKVEQDTAHSMETLVKIDCIKQRMQDTSQAMREADNWTTLSSDVEEVFESGNIEAIAEKLVRMQQSLQILTHVPDYEDRQLHLEGLTNRLEALASPHLVAAFNLHSLEKAQKHVKI
>TRINITY_DN7569_c0_g2_i1.p2 type:complete len:118 gc:universal TRINITY_DN7569_c0_g2_i1:193-546(+)
MLPDSKTSSTSLERVVQLSASLIAWLVSCIRCFIQSILTRVSMEWAVSCSTLAISVLTESILSLRRRASCCKASTSLTTRGRLCRTCWLVSSRALFIFWIYSCSFITRLEVKASQFS*
>TRINITY_DN7569_c0_g2_i1.p3 type:complete len:59 gc:universal TRINITY_DN7569_c0_g2_i1:135-311(+)
MGQDLKTLLHTHQFFSNCFNVARFKNLFHITGEGSPIVSLPHSLACVLHSLLYTVNLN*
>TRINITY_DN7569_c0_g2_i1.p4 type:5prime_partial len:46 gc:universal TRINITY_DN7569_c0_g2_i1:646-509(-)
GKVDKVRKWILQTFHKRTLMSKNGSIKVFELRKLKKTGMPLLLAL*
>TRINITY_DN7569_c0_g2_i1.p5 type:5prime_partial len:42 gc:universal TRINITY_DN7569_c0_g2_i1:1-126(+)
NIFTCFWAFSNECKLKAATKCGLAKASSLFVSPSRCSCRSS*
>TRINITY_DN7569_c0_g3_i1.p1 type:3prime_partial len:53 gc:universal TRINITY_DN7569_c0_g3_i1:157-2(-)
MYSKIVVQVENQFILSMKKELKVQEFHVRCNFLLAWNFWSDASHLPHSCNKS
>TRINITY_DN7569_c0_g3_i1.p2 type:complete len:49 gc:universal TRINITY_DN7569_c0_g3_i1:77-223(+)
MKFLDFKLFFHGEDELVLYLHHNFTVHSGDSIFKRETLAKMQFSLILK*
>TRINITY_DN7569_c0_g4_i1.p1 type:internal len:319 gc:universal TRINITY_DN7569_c0_g4_i1:1-954(+)
LLQNWQSIVESEQDDSISEWMSKYYDTLITNWHEQVRWCSQVFASSSAFSILIELYTDVLTSLDPSIEFCIEAALKQQTAPLQFLIDLKQSTARFAKSIETALNIREPGRKMDLELLPLAKAIYTPFKIFIIKYENLEAALLLNHLSCSNLIREDLFDTVQELGQSVSRTMSLLNEANNRCCQFSEGCAYLGLIRALKDYFSQYLEQFRIVVRQLSQQKSSTEDWTLFQHCLSLIQTTGDLLLLVEQMDITFMSSFLEATRRGLTTDQGDVNPFDQYHLFLLSPEGLQQLQAFHTQVQQGKEDLVVLPEIHHMVCRLC
>TRINITY_DN7569_c0_g4_i1.p2 type:complete len:65 gc:universal TRINITY_DN7569_c0_g4_i1:314-120(-)
MFSAVSILFANLAVLCFKSMRNCKGAVCCFNAASMQNSILGSRLVRTSVYSSIKIENAELDAKT*
>TRINITY_DN7549_c0_g1_i1.p1 type:5prime_partial len:96 gc:universal TRINITY_DN7549_c0_g1_i1:3-290(+)
SSPMDFLNSSCTDWIVSLQKETLHSIKLASHTVISFINACMILHSVTRFLLLLSFLCDQRSYCRSLDLLCTNLSFIFLSANLHVYLHLQTSASRV*
>TRINITY_DN7549_c0_g1_i1.p2 type:3prime_partial len:57 gc:universal TRINITY_DN7549_c0_g1_i1:250-417(+)
MCTSTYKLVLPEYELSHPSSCSHCPSQMSRSHHMLHFRGSYHSALQVPSQKVGKEK
>TRINITY_DN7549_c0_g1_i1.p3 type:complete len:47 gc:universal TRINITY_DN7549_c0_g1_i1:325-185(-)
MDSESKKTGEIVHTLEALVCKWRYTCKLAERKINDKFVHNKSKDLQ*
>TRINITY_DN7549_c0_g1_i1.p4 type:3prime_partial len:45 gc:universal TRINITY_DN7549_c0_g1_i1:287-418(+)
MNYLTRLLALTVHPKCLAPITCSISEEATILHYKCHHRKLEKKN
>TRINITY_DN7549_c0_g1_i1.p5 type:5prime_partial len:42 gc:universal TRINITY_DN7549_c0_g1_i1:1-126(+)
FHPQWISSILLVLIGLFLYRKKLFIALNWLHILLSVLLMLA*
>TRINITY_DN7549_c1_g1_i1.p1 type:5prime_partial len:57 gc:universal TRINITY_DN7549_c1_g1_i1:3-173(+)
YMCQSCRILSQQANSFLLSCNLELHISVKVFCFCYNWESACIKFPMLVYHRNYTVI*
>TRINITY_DN7549_c1_g2_i1.p1 type:internal len:54 gc:universal TRINITY_DN7549_c1_g2_i1:2-160(+)
FSSPMDFLISPCTDWIASLRKETLCSIKLASHISFLHACMISHRLRHGFHFRS
>TRINITY_DN7549_c1_g2_i1.p2 type:5prime_partial len:40 gc:universal TRINITY_DN7549_c1_g2_i1:3-122(+)
FHPQWISLFLLVLTGLLLYGKKLFAALNWLHISAFFMLA*
>TRINITY_DN7549_c1_g3_i1.p1 type:5prime_partial len:46 gc:universal TRINITY_DN7549_c1_g3_i1:1-138(+)
VRFIGSQVHRYQSQEVRSSQSQLIILDLHSFVLTLIIFPDYKNNM*
>TRINITY_DN7549_c2_g1_i1.p1 type:complete len:78 gc:universal TRINITY_DN7549_c2_g1_i1:152-385(+)
MDFLTSPNIYNTDIRSHTVGKYVKQLIQQIFMEISQQNFKELRAGAQFHGKYCTDLCNLMKIYRLSTVLWKLVCTAS*
>TRINITY_DN7549_c2_g1_i1.p2 type:3prime_partial len:59 gc:universal TRINITY_DN7549_c2_g1_i1:636-809(+)
MKYIFRILQMQYNIMEIQDSEQFHGNMGFHAFSMKSATQFSSSGKSIFITASWYYRFW
>TRINITY_DN7549_c2_g1_i1.p3 type:complete len:42 gc:universal TRINITY_DN7549_c2_g1_i1:461-586(+)
MEIIGLYCYKEVTVRAATLILKSQHNFIEIIDSHRFMAIRE*
>TRINITY_DN7549_c2_g1_i1.p4 type:complete len:41 gc:universal TRINITY_DN7549_c2_g1_i1:679-557(-)
MILYCICSILKMYFIYNFLEVVLNLVSVKLCLLSNCHEPV*
>TRINITY_DN7548_c0_g1_i1.p1 type:3prime_partial len:48 gc:universal TRINITY_DN7548_c0_g1_i1:141-1(-)
MYKNTKLNPAVTARIRKTGVRKVRLNCLNSSYNYYFYIHYWYENVQC
>TRINITY_DN7548_c0_g1_i1.p2 type:5prime_partial len:41 gc:universal TRINITY_DN7548_c0_g1_i1:1-123(+)
TLHIFIPVMNVKIIVVRTVKAVQSHFSHPSLPYSSCYSWV*
>TRINITY_DN7548_c0_g2_i1.p1 type:5prime_partial len:100 gc:universal TRINITY_DN7548_c0_g2_i1:401-102(-)
LVTFCLVVSFLTALVLHFVLYIYSYIYTSILSLSLCTHTHNSTSFGKMGNICFANFMPVYKHVMCIQLDCSNSSLFSLGINPNYSLFSLYPVKDNSHSF*
>TRINITY_DN7548_c0_g2_i1.p2 type:complete len:42 gc:universal TRINITY_DN7548_c0_g2_i1:205-330(+)
MHITCLYTGIKFAKQMFPILPKDVELCVCVHRERDSILVYM*
>TRINITY_DN7548_c0_g2_i1.p3 type:complete len:42 gc:universal TRINITY_DN7548_c0_g2_i1:272-397(+)
MWSCVCVYIERETVYWYICSYKYIIQNGGPEQSEMKQQGRK*
>TRINITY_DN7548_c1_g1_i1.p1 type:internal len:47 gc:universal TRINITY_DN7548_c1_g1_i1:2-139(+)
LFLMKRDTTSKRKCILICVSEFVSTNSVKFSYLTALLFRFRPLWST
>TRINITY_DN7567_c0_g1_i1.p1 type:internal len:84 gc:universal TRINITY_DN7567_c0_g1_i1:250-2(-)
AGSVSNSNSVSCDKQKKVFKVIVIGDSNVGKTCLTFRFCGGKFPDKTEATIGVDFRERTCSNIEGEQLKLQLWDTAGQERFRK
>TRINITY_DN7567_c0_g1_i1.p2 type:internal len:83 gc:universal TRINITY_DN7567_c0_g1_i1:3-248(+)
LRNRSWPAVSHSCSFNCSPSMLLQVLSLKSTPIVASVLSGNFPPQKRKVRHVFPTFESPITMTLNTFFCLSQLTELELLTDP
>TRINITY_DN7567_c0_g1_i1.p3 type:5prime_partial len:57 gc:universal TRINITY_DN7567_c0_g1_i1:2-172(+)
LAEPLLASCVPQLQLQLFSLNVAAGSLSEIYTNRSLRLIWKLPSTETESQTRFPYI*
>TRINITY_DN7567_c0_g2_i1.p1 type:internal len:58 gc:universal TRINITY_DN7567_c0_g2_i1:171-1(-)
FLLVGTKYHKFQPLRSGNEVTGQSVMGLKIRNSVYTVKGQVTQKPLGRDLFYVTTCA
>TRINITY_DN7567_c0_g3_i1.p1 type:internal len:99 gc:universal TRINITY_DN7567_c0_g3_i1:2-295(+)
YDVTKMASFESLPHWIEECNRHNLTYEIPRILIGNKCDCKAEKAVNTNMAQKFADFHNMPVFEVSAKDESEADHIEAIFLTLAHKLKNSKPMMSPPSS
>TRINITY_DN7567_c0_g3_i1.p2 type:3prime_partial len:75 gc:universal TRINITY_DN7567_c0_g3_i1:223-2(-)
MVCLTFILGRNFKHWHVVKVCKLLGHVGINCLLSLAVTLVSNENTGNFIGQVVTIALLNPMWQRFKRGHLGDII
>TRINITY_DN7567_c0_g3_i1.p3 type:complete len:50 gc:universal TRINITY_DN7567_c0_g3_i1:78-227(+)
MKFPVFSLETSVTARLRRQLIPTWPKSLQTFTTCQCLKFLPRMKVRQTI*
>TRINITY_DN7567_c0_g3_i1.p4 type:5prime_partial len:42 gc:universal TRINITY_DN7567_c0_g3_i1:294-169(-)
EEGGDIMGLLFFSLCARVRNMASIWSASLSSLAETSNTGML*
>TRINITY_DN7567_c0_g4_i1.p1 type:internal len:59 gc:universal TRINITY_DN7567_c0_g4_i1:176-3(-)
ADTNAADAALIDIVLAEGAAVSMTTSVDQLCCQHASLVGCWKLTSSHRCCVLVFSCNS
>TRINITY_DN7567_c0_g4_i1.p2 type:internal len:59 gc:universal TRINITY_DN7567_c0_g4_i1:3-176(+)
GIAGEDKNTTSVTTSEFPASHERRMLAAELIHTGCHRDSCPFCQHNVNEGCISSVSVS
>TRINITY_DN7500_c0_g1_i1.p1 type:5prime_partial len:47 gc:universal TRINITY_DN7500_c0_g1_i1:2-142(+)
AYPSGSINLCIIFSRNLPLVTSFYLCHCKTYVYTVYTQNSCKHVPL*
>TRINITY_DN7500_c0_g2_i1.p1 type:3prime_partial len:62 gc:universal TRINITY_DN7500_c0_g2_i1:184-2(-)
MIIFHPTFSVFVPFFSFFVCFIKMHLLSLHFFLLFLFVHAPHFMQFSATIHAIHFPHFFLL
>TRINITY_DN7500_c0_g2_i1.p2 type:5prime_partial len:57 gc:universal TRINITY_DN7500_c0_g2_i1:3-173(+)
KRKKCGKCIACMVAENCMKCGACTNKNSRKKCKERRCILMKQTKKEKKGTKTEKVG*
>TRINITY_DN7500_c0_g4_i1.p1 type:complete len:65 gc:universal TRINITY_DN7500_c0_g4_i1:197-3(-)
MYYFCHFNFNYSLQVEWVLLVSDQSVHVQQEIYCLQTGSFYFFYFYDLYINGVPARPLGRQYAF*
>TRINITY_DN7500_c0_g4_i1.p2 type:complete len:41 gc:universal TRINITY_DN7500_c0_g4_i1:341-219(-)
MHMNNQHLSSNVLKEVKAFLVNLHYWVTCSFFFKADAPIF*
>TRINITY_DN7522_c0_g1_i1.p1 type:internal len:64 gc:universal TRINITY_DN7522_c0_g1_i1:191-3(-)
VDIKKKEVTTDQVEKFEDLKIHIKQEPKSDNEDTCTAKPEMIAGIHVKEEPNSQDENLEVYVK
>TRINITY_DN7522_c0_g1_i1.p2 type:3prime_partial len:47 gc:universal TRINITY_DN7522_c0_g1_i1:54-191(+)
MNTCYHFRFCSACVFIVRFWFLFDMNFQIFKLFYLICSYFFFLYIN
>TRINITY_DN7522_c0_g1_i1.p3 type:5prime_partial len:41 gc:universal TRINITY_DN7522_c0_g1_i1:2-124(+)
ASHILLNFHLENLVLLSHEYLLSFQVLQCMCLHCQILVLV*
>TRINITY_DN7522_c0_g2_i1.p1 type:internal len:40 gc:universal TRINITY_DN7522_c0_g2_i1:117-1(-)
NSYDHTNRTGLKSFEDEKCRSSSAVTGDNDTNDDDDDCV
>TRINITY_DN7522_c0_g3_i1.p1 type:internal len:76 gc:universal TRINITY_DN7522_c0_g3_i1:225-1(-)
RHSSQDNMKEKKSSNSVKAISDNGGSATVKKLNHLIENKGTNENSYILKSKTNFERRKIYKDDAVSDKIKEHSDQ
>TRINITY_DN7522_c0_g4_i1.p1 type:internal len:150 gc:universal TRINITY_DN7522_c0_g4_i1:447-1(-)
GKTEKVQSNDCEVNISNQQICERGGEHMKMKVEVKEDKRNIMDDIEMQNSFEKALQNSFEKALKKRINEEKRKNVSRSNKAKLQQSYSDSTSSSSKIITKEKKSNIISDMRNSSDETQNNSDTNKREKAINMNQARTGIKERRHSSQDN
>TRINITY_DN7522_c0_g4_i1.p2 type:5prime_partial len:60 gc:universal TRINITY_DN7522_c0_g4_i1:1-180(+)
IILTTVPSFFNPGPCLIHINSLFPFISVTIILCLIRTVSHVTNDVTLLFLGNDFTAAAS*
>TRINITY_DN7522_c0_g4_i1.p3 type:complete len:43 gc:universal TRINITY_DN7522_c0_g4_i1:245-117(-)
MKKKERMSVDLIKQSYNKVIVTQLAAAVKSLPRKRRVTSLVT*
>TRINITY_DN7502_c0_g1_i1.p1 type:5prime_partial len:41 gc:universal TRINITY_DN7502_c0_g1_i1:3-125(+)
PPGNKPGNLAADPKYWGYAWVNWKDILEDFELEMNRTFSL*
>TRINITY_DN7502_c0_g2_i1.p1 type:internal len:277 gc:universal TRINITY_DN7502_c0_g2_i1:830-3(-)
LTKLDESVGKVVAAMRRSGMLENSVILLTTDNGGPAAGFDLNAASNWPLRGVKNTLWEGGVRGVGVIWSPLLKRAQRVSTHLLQIEDLLPTLYSAAGGNPATLTDVDGVDAWGSLSSDGPPVRERLLHNIDDEWGIVAVRYHEYKFVKGSTYGGSWDGWYGPSGREHGTPQNTGHRHKVYNASLVSNSLVAKSFRAIGHPIPADIQDLRKSAEVLCGPKQPNATACEPLIKPCLFNIHNDPCEYNNIAEDNAFMMQKMNELVAAYNSTVVPPGNKP
>TRINITY_DN7502_c0_g2_i1.p2 type:5prime_partial len:110 gc:universal TRINITY_DN7502_c0_g2_i1:831-502(-)
ADQAGRVCGQGCRCHAEIRDAGELRHLAHHRQRRSRGGVRPQRRLQLASQRGEEHPVGGRGAWGGGHLEPPPEESTARVHTPAADRRLAPHTVFSRRWQPCDADGRGRS*
>TRINITY_DN7502_c0_g2_i1.p3 type:5prime_partial len:79 gc:universal TRINITY_DN7502_c0_g2_i1:1-237(+)
PGLLPGGTTVELYAATSSFIFCIMKALSSAMLLYSQGSLWMLNKQGLIKGSQAVALGCLGPQRTSADLRRSWMSAGIG*
>TRINITY_DN7502_c0_g2_i1.p4 type:complete len:74 gc:universal TRINITY_DN7502_c0_g2_i1:330-551(+)
MFSSGRSIPPIPRATICRTLHKLVLVVSYGHDAPLVVNVVKETLPDRGTVTGETTPRVNSVHVRQRRRVATCG*
>TRINITY_DN7502_c0_g2_i1.p5 type:complete len:70 gc:universal TRINITY_DN7502_c0_g2_i1:241-450(+)
MALKDLATRLLLTRDALYTLCRCPVFCGVPCSLPEGPYHPSQEPPYVEPFTNLYSWYLTATMPHSSSML*
>TRINITY_DN7502_c0_g2_i1.p6 type:3prime_partial len:68 gc:universal TRINITY_DN7502_c0_g2_i1:631-831(+)
MTPTPRTPPSHRVFFTPLRGQLEAALRSNPAAGPPLSVVSKMTEFSSIPDLRMAATTLPTDSSSLVS
>TRINITY_DN7502_c0_g2_i1.p7 type:5prime_partial len:43 gc:universal TRINITY_DN7502_c0_g2_i1:3-131(+)
RLVTRWHHCRIICCYKLIHLLHHESIVLSYVVIFTGIIVDVK*
>TRINITY_DN7581_c0_g1_i1.p1 type:internal len:108 gc:universal TRINITY_DN7581_c0_g1_i1:321-1(-)
QLCSHLRPGLEPPRLQQAAFDDYIYEVDVMRNVAVKQRQDTTKKDKKQQGPDRRQSMPVFSHILTPDPESNDHAEPVAGRLEIRVLERSVGTAQVKTSCGERSADQK
>TRINITY_DN7581_c0_g2_i1.p1 type:internal len:72 gc:universal TRINITY_DN7581_c0_g2_i1:214-2(-)
NRRSPSRTDNGSFPRSKIPVPIRLTRSTAGTDSRDDSSAADGLSGGISPQLEAKDSQVHFRRYSEDERKQA
>TRINITY_DN7581_c0_g2_i1.p2 type:3prime_partial len:47 gc:universal TRINITY_DN7581_c0_g2_i1:75-212(+)
MPPDSPSAALLSSLESVPAVDLVSLIGTGILLLGNDPLSVLDGDLL
>TRINITY_DN7581_c0_g3_i1.p1 type:internal len:105 gc:universal TRINITY_DN7581_c0_g3_i1:313-2(-)
AKGQCSKSDDSILDRQDHSDDLEQVPRQQHVWCDEGRRSERQQKSQEPHSSIKGGVENKDSCIPSVGQVESRASSRLSESDADSRHQGQVSLEQSRGVRAENRR
>TRINITY_DN7581_c0_g4_i1.p1 type:internal len:64 gc:universal TRINITY_DN7581_c0_g4_i1:2-190(+)
PNHPDEISIYYDALVHPEDELSTTVRTAAYTTAAVVSSSHVCPPKVEVEKLEIEVSKNDDSFE
>TRINITY_DN7581_c0_g4_i1.p2 type:5prime_partial len:42 gc:universal TRINITY_DN7581_c0_g4_i1:190-65(-)
FKGVIIFRHLYFQFFHLHFWWTHMTTGHYSSCSVGCSPHCC*
>TRINITY_DN7581_c0_g5_i1.p1 type:internal len:138 gc:universal TRINITY_DN7581_c0_g5_i1:3-413(+)
RSADQKEDTQQLLEERGKQVNRPVSPVSPRLKSILKNKTTDSDKSGCSEPKPDLVPKPEDSKSHVDSSHLRISETVPSGKVQSSGISKPEHLHLVNGSVSTSSSDHASARVKIDMHLQVDSVGAGTGRVLLPPSPNH
>TRINITY_DN7581_c0_g5_i1.p2 type:5prime_partial len:45 gc:universal TRINITY_DN7581_c0_g5_i1:412-278(-)
WLGLGGRSTLPVPAPTLSTCKCISIFTLALAWSELLVLTLPFTK*
>TRINITY_DN7581_c0_g6_i1.p1 type:internal len:155 gc:universal TRINITY_DN7581_c0_g6_i1:1-462(+)
EGLKFDESRDHSHKSPRSDDGKDREREVRKIPQRRVGVVSLPPVLEGQAKEIDDAVDTQDIQGLDEKVEDSDNRKVSVISVNDLSAAFQASSMLKSRNVTPCLTPRDTPQNSVHEKVNNVTRKVTRSSMIDSTWALKDYQSDDSILEGKPLAKG
>TRINITY_DN7581_c0_g6_i1.p2 type:complete len:49 gc:universal TRINITY_DN7581_c0_g6_i1:182-36(-)
MSCVSTASSISFACPSNTGGNDTTPTLLCGIFLTSLSRSLPSSLLGDL*
>TRINITY_DN7581_c0_g6_i1.p3 type:3prime_partial len:41 gc:universal TRINITY_DN7581_c0_g6_i1:121-2(-)
MTPHQPFSVGSFSLLFPDLYHHHFLEICDYDPYFHQTSIP
>TRINITY_DN7594_c0_g1_i2.p1 type:complete len:43 gc:universal TRINITY_DN7594_c0_g1_i2:13-141(+)
MVKTDCLESRVMCNWLRSPSSLNTDWRNLQLHFIHSRQRIVT*
>TRINITY_DN7594_c0_g1_i1.p1 type:complete len:48 gc:universal TRINITY_DN7594_c0_g1_i1:13-156(+)
MVKTDCLESRVMCNWLRSPSSLNTDWWNLQLHSIHSWQHTVTGNFHC*
>TRINITY_DN7594_c0_g1_i3.p1 type:complete len:43 gc:universal TRINITY_DN7594_c0_g1_i3:13-141(+)
MVKTDCLESRVMCNWLRSPSSLNTDWRNLQLHFIHSRQRIVT*
>TRINITY_DN7594_c1_g1_i1.p1 type:internal len:48 gc:universal TRINITY_DN7594_c1_g1_i1:143-3(-)
QSVLSEDVLLSQLHITLDFKQSLFTMFCHCVVILVILSNYFFISLYL
>TRINITY_DN7538_c0_g1_i1.p1 type:internal len:97 gc:universal TRINITY_DN7538_c0_g1_i1:288-1(-)
EEFQYDPVSRTYGDPTRRPEIKSATIEFIAPSEYMLRPPQPAVYLYVLDVSRNAIETGYLKVFCDTLLDELIKLPGDSRTHIGFITFDRTVHFYNL
>TRINITY_DN7538_c0_g1_i1.p2 type:complete len:46 gc:universal TRINITY_DN7538_c0_g1_i1:35-172(+)
MKPMWVLLSPGSLMSSSNSVSQNTFKYPVSMAFLETSRTYRYTAG*
>TRINITY_DN7538_c0_g2_i1.p1 type:internal len:92 gc:universal TRINITY_DN7538_c0_g2_i1:3-275(+)
PKVKLRQDYMNAANCSPEIFRCTLTKIPESSSLLQKSKLPLGIVIHPFKDLSHLPVIQCNTIVRCRSCRTYINPFVYFIDQRRWKCNLCCR
>TRINITY_DN7538_c0_g3_i1.p1 type:internal len:42 gc:universal TRINITY_DN7538_c0_g3_i1:124-2(-)
RLGGLSVTQTGFNKMWGTEACDLLHNRNILPEGAIEPPKVK
>TRINITY_DN7538_c0_g4_i1.p1 type:internal len:53 gc:universal TRINITY_DN7538_c0_g4_i1:1-156(+)
SARRSLFLLLGPPACRLLATLLQVHCHSLLLTGNESAVDSASPSPTPSSHAS
>TRINITY_DN7538_c0_g4_i1.p2 type:internal len:52 gc:universal TRINITY_DN7538_c0_g4_i1:154-2(-)
LHERRELVKDLLSQLPTRFQSTVESDSALGAALQAAYKLVAPTGGRVTVLQ
>TRINITY_DN7514_c0_g1_i1.p1 type:internal len:63 gc:universal TRINITY_DN7514_c0_g1_i1:3-188(+)
LKTNGTGPRRTPESFLGENSSLVNLQNLIGAKAIATPYSQDGGNPFAMTNPGQQNPFHQPPS
>TRINITY_DN7514_c0_g1_i1.p2 type:internal len:63 gc:universal TRINITY_DN7514_c0_g1_i1:187-2(-)
EGGWWNGFCWPGLVIANGFPPSCEYGVAIAFAPIKFCRLTNEEFSPRNDSGVLRGPVPLVFK
>TRINITY_DN7514_c0_g2_i2.p1 type:3prime_partial len:444 gc:universal TRINITY_DN7514_c0_g2_i2:197-1525(+)
MNVNVAGIRRSVKNLAHNYTDAQVRVREATSNDPWGPSSTLMSEIADLTYNVVAFSEIMQMIWKRLNDHGKNWRHVYKALVLLEYLIKTGTEKVAQQCKENIFAIQTLKDFQYIEDNKDQGINVREKAKQLVALLKDDERLKNERVRALKAKERFAQSASGIGSDSSYTVYTTDSFGATTTSPEDPNVSNELESARPQTAGEEELQLQLALAMSREEADQEEQRRRNDDVRLQIALSESKENYKHHKEEPVSGQGALLDLLDVNLASSNSPPGQESQKPVLTDPWGVPLPSQPTPPSQNKDPWGSPVTIPKTVEVASSVNDPWAPAPAPVPAANYKTGPPTNDPWSPVTPAAVPSPVPSPSAGPVLNVAISSNDPWTPVNASTTSTSGNMDAFSPLSPSNGELDEFDILSNRNRPQNNVNNNNSGTTSPFDMSSVNNALKTNG
>TRINITY_DN7514_c0_g2_i2.p2 type:5prime_partial len:110 gc:universal TRINITY_DN7514_c0_g2_i2:1527-1198(-)
VPLVFKALFTELISKGDVVPLLLLLTLFCGLFLLLRISNSSSSPLLGLRGLKASMLPEVDVVLALTGVQGSLLLMATLSTGPADGEGTGDGTAAGVTGLQGSFVGGPVL*
>TRINITY_DN7514_c0_g2_i2.p3 type:5prime_partial len:83 gc:universal TRINITY_DN7514_c0_g2_i2:1525-1277(-)
SIGFQGIIHRAHIKGGCCATIVIINIVLWPVPITEDIKLIQFTITGAQGTESIHVARSGRSAGIDWGPGIIAADGHIEYWAS*
>TRINITY_DN7514_c0_g2_i2.p4 type:complete len:81 gc:universal TRINITY_DN7514_c0_g2_i2:995-753(-)
MLNSHQEDQEVHLVLTLAPPYDACNSPCFLTELSVNEHHHFGDAALLDQPPHVTWPMPTATVVLLLLQSEVVQIQVHLTH*
>TRINITY_DN7514_c0_g2_i2.p5 type:5prime_partial len:48 gc:universal TRINITY_DN7514_c0_g2_i2:1-144(+)
RHLVDCVELKSVRKEVGSPAETFNAFCAVFQQYACGCLTRYQDKKVY*
>TRINITY_DN7514_c0_g2_i2.p6 type:complete len:48 gc:universal TRINITY_DN7514_c0_g2_i2:756-899(+)
MCQMNLNLHDLRLQEKKNYSCSWHWPCHVRRLIKKSSVAEMMMFVYR*
>TRINITY_DN7514_c0_g2_i2.p7 type:complete len:42 gc:universal TRINITY_DN7514_c0_g2_i2:396-521(+)
MIMVKIGDMCTKHWCYWNTSLKLGQKRWPNSVKKIFLLYRH*
>TRINITY_DN7514_c0_g2_i2.p8 type:complete len:41 gc:universal TRINITY_DN7514_c0_g2_i2:258-380(+)
MLRFGLEKQRAMTHGGRPALLCQKLQTLPTMWWLSVKSCR*
>TRINITY_DN7514_c0_g2_i1.p1 type:complete len:427 gc:universal TRINITY_DN7514_c0_g2_i1:197-1477(+)
MNVNVAGIRRSVKNLAHNYTDAQVRVREATSNDPWGPSSTLMSEIADLTYNVVAFSEIMQMIWKRLNDHGKNWRHVYKALVLLEYLIKTGTEKVAQQCKENIFAIQTLKDFQYIEDNKDQGINVREKAKQLVALLKDDERLKNERVRALKAKERFAQSASGIGSDSSYTVYTTDSFGATTTSPEDPNVSNELESARPQTAGEEELQLQLALAMSREEADQEEQRRRNDDVRLQIALSESKENYKHHKEEPVSGQGALLDLLDVNLASSNSPPGQESQKPVLTDPWGVPLPSQPTPPSQNKDPWGSPVTIPKTVEVASSVNDPWAPAPAPVPAANYKTGPPTNDPWSPVTPAAVPSPVPSPSAGPVLNVAISSNDPWTPVNASTTSTSGNMDAFSPLSPSNGELDEFDILSNRNRPQNNVNNNNKLF*
>TRINITY_DN7514_c0_g2_i1.p2 type:complete len:81 gc:universal TRINITY_DN7514_c0_g2_i1:995-753(-)
MLNSHQEDQEVHLVLTLAPPYDACNSPCFLTELSVNEHHHFGDAALLDQPPHVTWPMPTATVVLLLLQSEVVQIQVHLTH*
>TRINITY_DN7514_c0_g2_i1.p3 type:complete len:56 gc:universal TRINITY_DN7514_c0_g2_i1:1365-1198(-)
MLPEVDVVLALTGVQGSLLLMATLSTGPADGEGTGDGTAAGVTGLQGSFVGGPVL*
>TRINITY_DN7514_c0_g2_i1.p4 type:complete len:50 gc:universal TRINITY_DN7514_c0_g2_i1:1395-1544(+)
MVNWMSLISSVIGTGHRTMLIITINYSNLGRFKSSRNITTSDCFVRSIG*
>TRINITY_DN7514_c0_g2_i1.p5 type:5prime_partial len:48 gc:universal TRINITY_DN7514_c0_g2_i1:1-144(+)
RHLVDCVELKSVRKEVGSPAETFNAFCAVFQQYACGCLTRYQDKKVY*
>TRINITY_DN7514_c0_g2_i1.p6 type:complete len:48 gc:universal TRINITY_DN7514_c0_g2_i1:756-899(+)
MCQMNLNLHDLRLQEKKNYSCSWHWPCHVRRLIKKSSVAEMMMFVYR*
>TRINITY_DN7514_c0_g2_i1.p7 type:complete len:42 gc:universal TRINITY_DN7514_c0_g2_i1:396-521(+)
MIMVKIGDMCTKHWCYWNTSLKLGQKRWPNSVKKIFLLYRH*
>TRINITY_DN7514_c0_g2_i1.p8 type:complete len:41 gc:universal TRINITY_DN7514_c0_g2_i1:258-380(+)
MLRFGLEKQRAMTHGGRPALLCQKLQTLPTMWWLSVKSCR*
>TRINITY_DN7514_c0_g3_i1.p1 type:5prime_partial len:52 gc:universal TRINITY_DN7514_c0_g3_i1:2-157(+)
PFHQPPSPRPSMNQLKQQQVSSGTWGPGTLHSGGSDATTGTQDATYNPFFS*
>TRINITY_DN7514_c0_g3_i1.p2 type:5prime_partial len:43 gc:universal TRINITY_DN7514_c0_g3_i1:242-114(-)
STINLHTGIFCTCFIIYAHIYTKKKSLYIRKRKGCMWHPVSL*
>TRINITY_DN7514_c0_g4_i1.p1 type:3prime_partial len:54 gc:universal TRINITY_DN7514_c0_g4_i1:159-1(-)
MWPTLRLSASALLSFCIFDGILLPAALVTSWNGGKVLCYNVICCVTNTIHERR
>TRINITY_DN7514_c0_g4_i1.p2 type:3prime_partial len:47 gc:universal TRINITY_DN7514_c0_g4_i1:187-324(+)
MTKGTFSSLSNTCYRCYQVYKIDIKYFLACIKTLCTILTACTLYGY
>TRINITY_DN7503_c0_g1_i1.p1 type:internal len:42 gc:universal TRINITY_DN7503_c0_g1_i1:123-1(-)
NTIKKKSHDQILRIHKRTWHTSVYIVQYNPPNPETSMVRHF
>TRINITY_DN7503_c0_g1_i1.p2 type:internal len:41 gc:universal TRINITY_DN7503_c0_g1_i1:3-122(+)
SAEPWMFLDLGGCTVLYIHLCAMSSCVFLIFDHVIFFLWC
>TRINITY_DN7503_c0_g3_i1.p1 type:complete len:52 gc:universal TRINITY_DN7503_c0_g3_i1:30-185(+)
MILHKPFIKLEFCANYAPTWTLAPQYFRLTFSQLNLSVNVYFGDILCSATD*
>TRINITY_DN7503_c0_g3_i1.p2 type:complete len:48 gc:universal TRINITY_DN7503_c0_g3_i1:2-145(+)
MTPLKVMLPDDTAQTFHQVGILCQLCPYLDTGSTILQTDIFPTKLEC*
>TRINITY_DN7521_c0_g1_i1.p1 type:internal len:64 gc:universal TRINITY_DN7521_c0_g1_i1:2-190(+)
QHYNMNTMELSEKFPFFRGAPFSGTDLEGLADVLKSEISASLAVIIDSIVARFVQQRRMLGKQ
>TRINITY_DN7521_c0_g1_i1.p2 type:5prime_partial len:61 gc:universal TRINITY_DN7521_c0_g1_i1:189-7(-)
CFPSIRRCWTNRATIESMITARDAEISLLRTSANPSKSVPLNGAPRKNGNFSDSSMVFIL*
>TRINITY_DN7521_c0_g2_i1.p1 type:5prime_partial len:78 gc:universal TRINITY_DN7521_c0_g2_i1:235-2(-)
RGDGESEEFVLFWLLETGTMVGYLGASGSCARILLTVLGVILVSVTLCLFFFGVTTRLRASFCSGMGSRSDIPYGLL*
>TRINITY_DN7521_c0_g2_i1.p2 type:internal len:78 gc:universal TRINITY_DN7521_c0_g2_i1:3-233(+)
HNSPYGMSEREPIPEQNEALSLVVTPKKKRHKVTDTRITPRTVSRILAQEPEAPKYPTMVPVSSSQNSTNSSDSPSP
>TRINITY_DN7521_c0_g2_i1.p3 type:internal len:78 gc:universal TRINITY_DN7521_c0_g2_i1:233-3(-)
RGWRIGRVCTVLAARDWNHGRVFGGFWFLCQNPAHCPWGYSGIRHLVSLLLWGHHKTKSFVLFRNGFTFRHPIWTVM
>TRINITY_DN7521_c0_g3_i1.p1 type:internal len:101 gc:universal TRINITY_DN7521_c0_g3_i1:3-302(+)
ADQLNKDLLMASQLLDRKSPRTKVIDRGSRVNGNAYIPTSIGNVLTNPENNINSMNLPHLRPQASLPMSVYQPQKHSSTMHTLSTMAQQSSHHGHHTNNG
>TRINITY_DN7521_c0_g3_i1.p2 type:5prime_partial len:48 gc:universal TRINITY_DN7521_c0_g3_i1:300-157(-)
RCLYGVHDGCFAAPLSTMCALLTSASEADTPTLVSWLVGAGVANSCY*
>TRINITY_DN7541_c0_g1_i1.p1 type:internal len:49 gc:universal TRINITY_DN7541_c0_g1_i1:145-2(-)
YSCRINHQCQSKQYIIKYPLNSLICIYQTRKFSVYKDNKTTHVTSDRD
>TRINITY_DN7541_c0_g2_i1.p1 type:3prime_partial len:72 gc:universal TRINITY_DN7541_c0_g2_i1:19-231(+)
MFPFYISIIKPQRRFCLFLLSTSLAQASTVICSTRITNLVVRTDVAKLSSRLTLTFQHTSVQFCFRTAAEL
>TRINITY_DN7523_c0_g1_i1.p1 type:3prime_partial len:46 gc:universal TRINITY_DN7523_c0_g1_i1:37-171(+)
MPVTFTIIENYLQLLPTAGIHIIISPLNPEMSALLFSDVHSGYKK
>TRINITY_DN7523_c0_g2_i1.p1 type:internal len:53 gc:universal TRINITY_DN7523_c0_g2_i1:156-1(-)
VSITFIVQGCSGKLKVQELQGNTGTLTHDFKLCCCFPIHIHQLIRLFPKMSK
>TRINITY_DN7523_c0_g2_i1.p2 type:complete len:40 gc:universal TRINITY_DN7523_c0_g2_i1:34-153(+)
MYVYRETTTEFKIMCQCASISLELLHFKFPTAPLHNEGD*
>TRINITY_DN7523_c0_g2_i1.p3 type:3prime_partial len:40 gc:universal TRINITY_DN7523_c0_g2_i1:38-154(+)
MCIGKQQQSLKSCVNVPVFPWSSCTLSFPLHPCTMKVID
>TRINITY_DN7518_c0_g1_i1.p1 type:internal len:53 gc:universal TRINITY_DN7518_c0_g1_i1:2-157(+)
FSMPYNVICLACTVIALAFGPLHNMTTKRLALRDLSKKKGYFRRIKDFFRCG
>TRINITY_DN7518_c0_g1_i1.p2 type:5prime_partial len:48 gc:universal TRINITY_DN7518_c0_g1_i1:156-13(-)
PHLKKSFILLKYPFFLERSLSANLFVVMLCKGPNAKAITVQAKQMTL*
>TRINITY_DN7518_c0_g2_i1.p1 type:5prime_partial len:53 gc:universal TRINITY_DN7518_c0_g2_i1:1-159(+)
HSVTNSKKLYWNTTVGQHNSIQFQCIRRPVLSTAVHRNSACHPSNTGFQYAL*
>TRINITY_DN7518_c0_g2_i1.p2 type:internal len:54 gc:universal TRINITY_DN7518_c0_g2_i1:2-160(+)
TVLPTAKNYTGIPQWGSTIASSFNASEDRYFLRLYTETLLVTLPTPDFSMPYN
>TRINITY_DN7518_c0_g3_i1.p1 type:internal len:49 gc:universal TRINITY_DN7518_c0_g3_i1:3-146(+)
LPPASVTEVSFQFDRAFLKWLEYPPDANHGFYVGSAVISTVLPTARNY
>TRINITY_DN7518_c0_g4_i1.p1 type:internal len:110 gc:universal TRINITY_DN7518_c0_g4_i1:1-327(+)
LIAAKAVRLAVTYTKKKIIPLVPSPGLHTNRYVIGYGQERGGIVTKMYNKHWSQPLTVVYMENIPWFLKTYLHTLKVVNRGQEIQPLYKHYVPGRDRQRPYHLEIVLEL
>TRINITY_DN7518_c0_g4_i1.p2 type:complete len:53 gc:universal TRINITY_DN7518_c0_g4_i1:211-53(-)
MSLRTTGYSPCKLLSKADSNVCYTFWSLFHLSPGHIQLRIYLYVTQEMAPKE*
>TRINITY_DN7518_c0_g5_i1.p1 type:5prime_partial len:64 gc:universal TRINITY_DN7518_c0_g5_i1:1-192(+)
QVIILDFFFSVHFHFLHFVVLYHVQFPRCLLLFLLSLLMAPLSSYSPVLLYLIHLLQFLTFHI*
>TRINITY_DN7518_c0_g5_i1.p2 type:internal len:65 gc:universal TRINITY_DN7518_c0_g5_i1:3-194(+)
GHYLGFLLLSSLSFSSFCCVISCSVSSLSSTVSSFTSDGSSFILFSCSFVSDSSASVFDLPHLK
>TRINITY_DN7518_c0_g5_i1.p3 type:5prime_partial len:62 gc:universal TRINITY_DN7518_c0_g5_i1:193-8(-)
FRCGRSKTEADESDTKEQENKMKEEPSEVKEETVEDSEETEHDITQQNEENESELRRRNPR*
>TRINITY_DN7584_c0_g1_i1.p1 type:complete len:88 gc:universal TRINITY_DN7584_c0_g1_i1:58-321(+)
MFFFFYTPKHHVPQILCFCVLYSYFVIFYTVAHPNFILYVLSVFSLFLYLLNHLLLCFQTPLFKLVHVNTQVHASATGKKHHYPFHD*
>TRINITY_DN7584_c0_g1_i1.p2 type:5prime_partial len:45 gc:universal TRINITY_DN7584_c0_g1_i1:2-136(+)
VLLFFCLLTIIWDYRVGYTCSSFSILQSTMFHKYYVSVFFILIL*
>TRINITY_DN7584_c0_g2_i1.p1 type:complete len:44 gc:universal TRINITY_DN7584_c0_g2_i1:24-155(+)
MKQYRSPMSITFTFLLSYESLSSKRKKKLNFSRRILADFTLLL*
>TRINITY_DN7540_c0_g1_i1.p1 type:5prime_partial len:97 gc:universal TRINITY_DN7540_c0_g1_i1:653-363(-)
ITKSKYKDPLVTPVTISYLHPDSHNCSNCHVQLSWHTIIFLVAKNHEQLPHGLSTTSWQITKKQLPLAATTILAAPINIMITYYHPAGPVYRKQLP*
>TRINITY_DN7540_c0_g1_i1.p2 type:complete len:56 gc:universal TRINITY_DN7540_c0_g1_i1:418-585(+)
MLIGAAKMVVAASGSCFLVICHEVVDRPCGSCSWFLATRKMMVCHDSCTWQLEQL*
>TRINITY_DN7540_c0_g1_i1.p3 type:complete len:51 gc:universal TRINITY_DN7540_c0_g1_i1:272-424(+)
MVNIQLYMESYWPPGCTCVIVYGDWGHRNHIMAVAYDKRVLQDGNRLSLC*
>TRINITY_DN7540_c0_g1_i1.p4 type:complete len:44 gc:universal TRINITY_DN7540_c0_g1_i1:552-421(-)
MAYHHLPSCQKPRATATWPVNNLMANYQKAATTRCYHHLGCPN*
>TRINITY_DN7540_c0_g1_i1.p5 type:complete len:42 gc:universal TRINITY_DN7540_c0_g1_i1:336-461(+)
MVTGATVITSWQLLTINGSCRMVIGYHYVNWGSQDGGSSEW*
>TRINITY_DN7564_c0_g1_i1.p1 type:5prime_partial len:67 gc:universal TRINITY_DN7564_c0_g1_i1:336-136(-)
KGPSNSAKVLYCKSIWLFFPWLQQSFLLLETSWWSSHLLLISVLSSCSSASISHPCSFDLTQYFFY*
>TRINITY_DN7564_c0_g1_i1.p2 type:3prime_partial len:53 gc:universal TRINITY_DN7564_c0_g1_i1:182-337(+)
MEADEHEDKTEIKSRCEDHQDVSSKRKDCCNHGKKSQILLQYRTLALLLGPF
>TRINITY_DN7564_c0_g1_i1.p3 type:complete len:51 gc:universal TRINITY_DN7564_c0_g1_i1:165-317(+)
MSMDVIWKQMNMKTKLRLKADVKTTKTFQAKEKIAATMERKAKYSYNTEL*
>TRINITY_DN7564_c0_g1_i1.p4 type:5prime_partial len:41 gc:universal TRINITY_DN7564_c0_g1_i1:338-216(-)
EKVQATVLKFCIVRVFGFSFHGCSNLFFCLKRLGGLHICF*
>TRINITY_DN7573_c0_g1_i1.p1 type:internal len:41 gc:universal TRINITY_DN7573_c0_g1_i1:1-120(+)
QERVLLYFDDGVQLDLANHIVCKLGSKHPSVAILANMEWH
>TRINITY_DN7573_c0_g2_i1.p1 type:complete len:41 gc:universal TRINITY_DN7573_c0_g2_i1:145-23(-)
MIYKNNTHKSIHYKTSSVKTFPLSNSDTLCVTQTHFFLHK*
>TRINITY_DN7588_c0_g1_i1.p1 type:3prime_partial len:42 gc:universal TRINITY_DN7588_c0_g1_i1:124-2(-)
MCSSFNYLMLYCLIYNTSSLFFLFYVGLINPASTGSADQST
>TRINITY_DN7588_c0_g2_i1.p1 type:5prime_partial len:47 gc:universal TRINITY_DN7588_c0_g2_i1:2-142(+)
RPIHLSSTLVELGGLRQHMLTIVTVINKQLSLHGYFFFKLSTCFLI*
>TRINITY_DN7588_c0_g2_i1.p2 type:complete len:43 gc:universal TRINITY_DN7588_c0_g2_i1:127-255(+)
MLPYLVYNLSFWCIFFFTSYIYFPVKYAFTYSHTVYVCSYMY*
>TRINITY_DN7588_c0_g2_i1.p3 type:complete len:41 gc:universal TRINITY_DN7588_c0_g2_i1:237-359(+)
MQLYVLNIYIKANFNYLSKQIPVFNPLLIIHIQHVGFLMN*
>TRINITY_DN7588_c1_g1_i1.p1 type:5prime_partial len:42 gc:universal TRINITY_DN7588_c1_g1_i1:239-114(-)
GVFPFSFFLYLCVCFRLSRLRFFRHQYLTCYLSFGISTNKE*
>TRINITY_DN7585_c0_g1_i1.p1 type:complete len:43 gc:universal TRINITY_DN7585_c0_g1_i1:135-7(-)
MCTAIPLLGLLCLLCNDPVHLLHNSILHHKNMYAVQISHHSL*
>TRINITY_DN7599_c0_g2_i1.p1 type:5prime_partial len:54 gc:universal TRINITY_DN7599_c0_g2_i1:1-162(+)
STSAYKRLSQLFFGRKYKLASVRFTFAIYVHVIHVCTSVAACFIMKWWGTKQQ*
>TRINITY_DN7599_c0_g3_i2.p1 type:5prime_partial len:52 gc:universal TRINITY_DN7599_c0_g3_i2:321-166(-)
CLLHSLQFISFGNAVCSFLNSISVCLTHASIENIHKNVHDDDFFFPTQKAN*
>TRINITY_DN7599_c0_g3_i1.p1 type:5prime_partial len:57 gc:universal TRINITY_DN7599_c0_g3_i1:2-172(+)
CNWVFYPLSAFFTSVSDGVKTSKYDFLIFFPILSSLFIICTLTFFFSLYNTFWLPL*
>TRINITY_DN7599_c0_g3_i1.p2 type:5prime_partial len:51 gc:universal TRINITY_DN7599_c0_g3_i1:365-213(-)
CLLHSLQFISFGNAVCSFLNSISVCLTHASIENIHKNVHDDDLLFSATKS*
>TRINITY_DN7589_c0_g2_i1.p1 type:5prime_partial len:44 gc:universal TRINITY_DN7589_c0_g2_i1:157-26(-)
KKNIRKRRIEHLTSTRLQAHIVVISLARQCAILFLQFSDSRHP*
>TRINITY_DN7512_c0_g1_i1.p1 type:internal len:112 gc:universal TRINITY_DN7512_c0_g1_i1:334-2(-)
LQVRVPGPLQYLIHEQAKSIVALQELQNEISSLMVFREVVLEEFPQLQSKMAARQELARSRQEPNSEEQAIDRPPGGKSGNYRTVKLSSTCVDDSTEASPKETKYRKSGVK
>TRINITY_DN7512_c0_g1_i1.p2 type:complete len:44 gc:universal TRINITY_DN7512_c0_g1_i1:252-121(-)
MRSAVSWSFGRWSWKNFHSCSPRWLRDKSWQEVGKNLTRKNRQ*
>TRINITY_DN7512_c0_g2_i1.p1 type:internal len:54 gc:universal TRINITY_DN7512_c0_g2_i1:1-159(+)
VLNPESGMVLPLVPSDVCLRNFLALFSPIFKLPAVHPELTSSKTSVSPSLTPL
>TRINITY_DN7512_c0_g2_i1.p2 type:internal len:53 gc:universal TRINITY_DN7512_c0_g2_i1:158-3(-)
SGVKEGETEVLDDVNSGWTAGSLKMGENKARKLRRHTSEGTSGSTIPDSGFS
>TRINITY_DN7563_c0_g2_i1.p1 type:5prime_partial len:74 gc:universal TRINITY_DN7563_c0_g2_i1:1-222(+)
YSSHHSTLPGQPVTMSTLDKGYDIALGSTGQTCARTKTSFRNELNNLFSPPLICFAAFRSFNSYKELFHFSTK*
>TRINITY_DN7563_c0_g4_i1.p1 type:3prime_partial len:58 gc:universal TRINITY_DN7563_c0_g4_i1:33-203(+)
MPSLLEQYVEIIKVNRFSISVPSHSPPLSPLVPLLSYSPFCLLFFYSASSFCVFLSD
>TRINITY_DN7563_c0_g4_i1.p2 type:5prime_partial len:40 gc:universal TRINITY_DN7563_c0_g4_i1:204-85(-)
CQKERHRKRKQNKKKGGRKESRIEGEQEEKEGGNERGQK*
>TRINITY_DN7529_c0_g2_i1.p1 type:internal len:92 gc:universal TRINITY_DN7529_c0_g2_i1:2-274(+)
GNIPSLATLLHWQHSFIGNTSSVVTFLTGNSSSSSVIHGNTSLLASLLHWQHFFAGNIFSLPTLLLGNPSLLATYFHWQHFFTSYTFIGNI
>TRINITY_DN7529_c0_g2_i1.p2 type:5prime_partial len:57 gc:universal TRINITY_DN7529_c0_g2_i1:1-171(+)
WQHPFIGNTTPLATFLHWQHFFSGNFSHWQFFIIISYSWKHFFISITSSLATLFRW*
>TRINITY_DN7547_c0_g1_i1.p1 type:internal len:131 gc:universal TRINITY_DN7547_c0_g1_i1:390-1(-)
WFDYLLASLDCYTWVFEQKLLSPEQIFTPGNDAKVFVAVEFFVIRLSKCGIQDVASIFDIKMKEVITYTPMECDIYNKAKCTVIVRIFNLLCALLMSYSSEIFRIVPQTFWSDELWTLLLICILQPTMLG
>TRINITY_DN7547_c0_g1_i1.p2 type:5prime_partial len:55 gc:universal TRINITY_DN7547_c0_g1_i1:2-166(+)
PSIVGCNIHIKSNVHSSSLQNVWGTILNISLEYDISKAHSKLKIRTITVHLALL*
>TRINITY_DN7547_c0_g2_i1.p1 type:internal len:40 gc:universal TRINITY_DN7547_c0_g2_i1:1-117(+)
PFLKEAVTFTVIMEFRCILHYFTCLTVLSLKSPLSGLIT
>TRINITY_DN7547_c0_g2_i1.p2 type:internal len:40 gc:universal TRINITY_DN7547_c0_g2_i1:3-119(+)
IFEGGGNFHSNHGIQMYPTLLHMSNSPELKITLVWFDYL
>TRINITY_DN7547_c0_g3_i1.p1 type:internal len:50 gc:universal TRINITY_DN7547_c0_g3_i1:1-147(+)
YEFKLEFDDLPQRKKKFVFIRKTVQESRLKRGNQEYLSSVHYIASQYLS
>TRINITY_DN7547_c0_g3_i1.p2 type:3prime_partial len:50 gc:universal TRINITY_DN7547_c0_g3_i1:2-148(+)
MNSSLSLMIYHNERKNLFLFGRQCRNQDLREETRNIYHQCIILHHNTCQ
>TRINITY_DN7547_c0_g5_i1.p1 type:internal len:73 gc:universal TRINITY_DN7547_c0_g5_i1:1-216(+)
SQVVGGFPTGSELLDSVFSGIILRKNGKSEVANISPAVQNYLERMLKLAFTLGVKNDDIIKCVLDEALVTKP
>TRINITY_DN7547_c0_g6_i1.p1 type:internal len:52 gc:universal TRINITY_DN7547_c0_g6_i1:2-154(+)
ITPPVSSCISGNNQKRAYGWNMCWQFMMSFDTNSFMLFAVFKSSIFFFRFV
>TRINITY_DN7547_c0_g6_i1.p2 type:internal len:52 gc:universal TRINITY_DN7547_c0_g6_i1:154-2(-)
DKPKKENRRFEYCEQHKAVCVKTHHELPAHIPAICSLLVVTTDATAYRWCY
>TRINITY_DN7547_c0_g6_i1.p3 type:internal len:52 gc:universal TRINITY_DN7547_c0_g6_i1:153-1(-)
TNLKKKIEDLNTANNIKLFVSKLIMNCQHIFQPYARFWLLPLMQLLTGGVM
>TRINITY_DN7547_c0_g7_i1.p1 type:internal len:45 gc:universal TRINITY_DN7547_c0_g7_i1:134-3(-)
KPVEFKGALLKDTANWLLLQCGRPQSDCRHKCMELVCKLTPHIP
>TRINITY_DN7547_c0_g7_i1.p2 type:5prime_partial len:40 gc:universal TRINITY_DN7547_c0_g7_i1:2-121(+)
LEYEESVCKQVPCTCVCSHSVDGHTEVVTSLQYLLTKLL*
>TRINITY_DN7547_c0_g8_i1.p1 type:internal len:102 gc:universal TRINITY_DN7547_c0_g8_i1:305-3(-)
LSESVSHFDFSNSLVALTQSQTQGQKKKKWKEVSGSDKLQVPDPSPSEAGYVELEVDDLNNHECMASLSALLQHMVDQKISALPEKGKDPELPLWMTNLKK
>TRINITY_DN7547_c0_g8_i1.p2 type:5prime_partial len:92 gc:universal TRINITY_DN7547_c0_g8_i1:2-277(+)
SFLGLSSTMGAQDPFLSLGVLRSSDQPCAVGGLKGMPCTHDCLNHLLLTQHNLLLMVMGLVPAACHFLTPPSTSSSSVPVSETESELPGYC*
>TRINITY_DN7547_c0_g9_i1.p1 type:internal len:50 gc:universal TRINITY_DN7547_c0_g9_i1:147-1(-)
QSLVHLVSHLLLLDSKLTSSHVKVVSWFCGLLSEKNVTLRFKKRLLDFL
>TRINITY_DN7547_c0_g9_i1.p2 type:5prime_partial len:41 gc:universal TRINITY_DN7547_c0_g9_i1:2-124(+)
KKSSSLFLNLRVTFFSDRSPQNQLTTFTWLLVSFESRSNK*
>TRINITY_DN7547_c0_g10_i1.p1 type:internal len:94 gc:universal TRINITY_DN7547_c0_g10_i1:1-279(+)
SYSTRGELFLTLFKTVLCDQLVTSVERSVSILLTSLKNEETRQGKVLNTLVQHVISNKEVRRRQGSATVKAVLDEWIQLEAWARANLENTQSL
>TRINITY_DN7547_c0_g10_i1.p2 type:5prime_partial len:44 gc:universal TRINITY_DN7547_c0_g10_i1:279-148(-)
QRLSILQVSSSPSFKLYPFIQHSFHSGRALSSPHFFIADDMLN*
>TRINITY_DN7547_c0_g11_i1.p1 type:5prime_partial len:171 gc:universal TRINITY_DN7547_c0_g11_i1:648-136(-)
VSAFQKLLVALELSGSSLILQFIVRQITHEKEHICEEELQKCFSRLMVRIGTQKQLEMVDLTYKIFFQEENYIDIRSATLERVTLSLLQAANTVTVNQFFIQNIRNIVETLKGKSVRGQEDRIKSQLISKIGSFQLIEVMYSRLTKEQIASKESESIELIAEMQMQVGKS*
>TRINITY_DN7547_c0_g12_i1.p1 type:internal len:96 gc:universal TRINITY_DN7547_c0_g12_i1:1-285(+)
LGFNLKELEVLKQLPEEMHNVLTALKTSWTHEVKTKFVACLQTLMSQKLYQIPQLVSSKPDVSSQVSMNHCHLLSGYERLQTLGILTYVSQSQVV
>TRINITY_DN7547_c0_g12_i1.p2 type:5prime_partial len:62 gc:universal TRINITY_DN7547_c0_g12_i1:283-98(-)
QPVTVKHKLEYPVFVISHNLKADDSDSCSLGMKHLAYWIQAVVSDTTSDSLKFVNKPQTLS*
>TRINITY_DN7508_c0_g2_i1.p1 type:5prime_partial len:46 gc:universal TRINITY_DN7508_c0_g2_i1:3-140(+)
CYYSTLSSGHSLCISKTFSETNTFNKNLILIYRSVYDKCSLLRWI*
>TRINITY_DN7508_c0_g2_i1.p2 type:5prime_partial len:40 gc:universal TRINITY_DN7508_c0_g2_i1:420-301(-)
FTCPALHKSHIQSLLHNWRSFLLSTWRLLTLPEFHPGRQ*
>TRINITY_DN7508_c1_g2_i1.p1 type:5prime_partial len:65 gc:universal TRINITY_DN7508_c1_g2_i1:3-197(+)
RVIHKFFNLVLLFFPSIFVIFVLVLLQYTFLMQYLIKLKIADVIFVHTEIMSNDNILIFFSYKT*
>TRINITY_DN7508_c3_g1_i1.p1 type:complete len:46 gc:universal TRINITY_DN7508_c3_g1_i1:138-1(-)
MKTSVSVIRLTESLINEESGGVDALPKYIIFYNQFLIFNSPAYGN*
>TRINITY_DN7508_c3_g1_i1.p2 type:complete len:42 gc:universal TRINITY_DN7508_c3_g1_i1:50-175(+)
MIYLGRASTPPDSSFISDSVSLITLTDVFISFPFTSFPILY*
>TRINITY_DN7508_c4_g1_i1.p1 type:internal len:41 gc:universal TRINITY_DN7508_c4_g1_i1:2-121(+)
LLLGPVSSENRKGSKSHCVLKPKTWFRYIQTPQMKLTPWC
>TRINITY_DN7535_c0_g1_i1.p1 type:internal len:79 gc:universal TRINITY_DN7535_c0_g1_i1:234-1(-)
PYSTLHHSLFRCSSDSHLYLKTSSPVYQCSSNDNKTKRDIPVRSTSAVNLNDSVQTSEGEEQAHPLRRTKAQMSLGKD
>TRINITY_DN7535_c0_g1_i1.p2 type:5prime_partial len:62 gc:universal TRINITY_DN7535_c0_g1_i1:2-187(+)
SLPRLICALVLLRGCACSSPSLVCTLSFRFTAEVERTGMSLFVLLSFEEHWYTGEDVFRYK*
>TRINITY_DN7535_c0_g2_i1.p1 type:3prime_partial len:105 gc:universal TRINITY_DN7535_c0_g2_i1:314-3(-)
MSSDVQGEGKDSDASASIHNSSSESSALDTSSVSSMSKIRSGSMQDSGLGLQKCLEDVREVSDENEVDVDNCSKDSDQDTQISQVILSREKMETLTVGRGSSEE
>TRINITY_DN7535_c0_g3_i1.p1 type:internal len:48 gc:universal TRINITY_DN7535_c0_g3_i1:3-143(+)
ENSPRLQSNLSHPCGDSQVENENDSPMSAAGESGSKDEGYSTMSSDV
>TRINITY_DN7535_c0_g4_i1.p1 type:internal len:105 gc:universal TRINITY_DN7535_c0_g4_i1:313-2(-)
GSSEERESSPVKGDKEEIYRNSWRNSGNFINLCTPLAYKTRNSWTSDSSSETPSGMKLIVKGENVNSCPLQEYEENNLFRRHSSPVMATSNAVDRDVVQLRIIE
>TRINITY_DN7596_c0_g1_i1.p1 type:internal len:62 gc:universal TRINITY_DN7596_c0_g1_i1:183-1(-)
LEGIYAGNRTEAEKANGTFIHWERSDRNGTICVSMRQNSCFEHDKSKCDQLCPNSECLNGT
>TRINITY_DN7596_c0_g1_i1.p2 type:5prime_partial len:57 gc:universal TRINITY_DN7596_c0_g1_i1:2-172(+)
VPLRHSELGHNWSHFDLSCSKQLFCLIETHIVPFLSLLSQCMKVPFAFSASVLLPA*
>TRINITY_DN7596_c0_g1_i1.p3 type:complete len:43 gc:universal TRINITY_DN7596_c0_g1_i1:55-183(+)
MLKTTILPHRDTYCPVSVTSLPVYEGSICFFSFCPITSVNSL*
>TRINITY_DN7596_c0_g2_i1.p1 type:internal len:43 gc:universal TRINITY_DN7596_c0_g2_i1:1-126(+)
SYYQRKFPRDLSNLHILYNLQHLCFLLCIIPCSTCSTRYMDK
>TRINITY_DN7596_c0_g2_i1.p2 type:internal len:42 gc:universal TRINITY_DN7596_c0_g2_i1:124-2(-)
CPYNEYCMYYKGLYKEGNTGAASYIEYAGCSGLEGIYVGNR
>TRINITY_DN7596_c0_g3_i1.p1 type:internal len:47 gc:universal TRINITY_DN7596_c0_g3_i1:140-3(-)
KEEICSKSSSAGSVSHGSSSNGRSSRSSMGRSRGSCSGSSSGGSNG
>TRINITY_DN7596_c0_g3_i1.p2 type:internal len:47 gc:universal TRINITY_DN7596_c0_g3_i1:3-140(+)
PIAAPTTTPTAAPSTPSHAAPTAPPIAATSMTDTPSTAALTTDLFF
>TRINITY_DN7596_c0_g3_i1.p3 type:internal len:47 gc:universal TRINITY_DN7596_c0_g3_i1:139-2(-)
KKRSVVRAAVLGVSVMEVAAMGGAVGAAWEGVEGAAVGVVVGAAMG
>TRINITY_DN7596_c0_g4_i1.p1 type:5prime_partial len:103 gc:universal TRINITY_DN7596_c0_g4_i1:450-142(-)
LFFALTIVPSLASSRTAATTIAPPTTAPPNTATPTTATFTAAAPTFDAHTAAATTAAVPTTAAFAASFTASSQLCLLLLLLLLLLLLLLPSLLLQLQLLPPL*
>TRINITY_DN7596_c0_g4_i1.p2 type:complete len:90 gc:universal TRINITY_DN7596_c0_g4_i1:311-42(-)
MPIQLLPPLQLFPPLQLLLLPSLLLHSCVYCCCSYFCSSYCSSHHCSSNYSSYHHCECEYCCSLWVSGAAVVTFIFRTTLVSCIINKHQ*
>TRINITY_DN7596_c0_g4_i1.p3 type:5prime_partial len:82 gc:universal TRINITY_DN7596_c0_g4_i1:3-248(+)
CDQLWPKPDCSKESLVLVNDTANKCCPEYKCDDSSTRDPERTAVLTLTVVVGAVVGGAMMGGAVRGAEVGAAAVNTAVKKQ*
>TRINITY_DN7596_c0_g4_i1.p4 type:5prime_partial len:52 gc:universal TRINITY_DN7596_c0_g4_i1:1-156(+)
NVTSCGLNLTAPRNHWCLLMIQLTSVVLNINVTTAAPETQREQQYSHSQWW*
>TRINITY_DN7596_c0_g4_i1.p5 type:3prime_partial len:50 gc:universal TRINITY_DN7596_c0_g4_i1:304-450(+)
MGIKSGSSSSEGSSGGSCSVGRSCSRRSNSGSSSARRCKRRNYGESKEE
>TRINITY_DN7596_c0_g4_i1.p6 type:5prime_partial len:47 gc:universal TRINITY_DN7596_c0_g4_i1:451-311(-)
SLLCSHHSSFSCIFSHCCYHYCSSDYSSSQHCNSHHCYLHCCCSHF*
>TRINITY_DN7525_c0_g3_i1.p1 type:internal len:78 gc:universal TRINITY_DN7525_c0_g3_i1:1-231(+)
FKLHAENAMVTAFSCLSKFSPYISLHKSHLLLYVNKFITATFACLAPLSIIIQYNTQHFFKIYILSLRAITKKPRTA
>TRINITY_DN7525_c0_g3_i1.p2 type:5prime_partial len:56 gc:universal TRINITY_DN7525_c0_g3_i1:230-63(-)
AVLGFFVMALSERIYILKKCCVLYCMIIERGARQAKVAVINLFTYKSRWDLCRLI*
>TRINITY_DN7539_c0_g1_i1.p1 type:internal len:80 gc:universal TRINITY_DN7539_c0_g1_i1:237-1(-)
FYGIRTPLYPHSFDVSFSDLKIYKIGAPLLPDSCMPLGMKAEDNMTKLVAVQPNVNLLHHLLAVSFAASLEDDVIQTNI
>TRINITY_DN7539_c0_g2_i1.p1 type:internal len:48 gc:universal TRINITY_DN7539_c0_g2_i1:1-141(+)
RPATVEEGFSQQTPLVYHYGHKGPGHNSSLYNMLTSRLAEIISERMA
>TRINITY_DN7539_c0_g2_i1.p2 type:internal len:47 gc:universal TRINITY_DN7539_c0_g2_i1:3-140(+)
TSYSGGGILTADPIGISLRSQGSRPQFVFIQHVNIPACRDNLGKNG
>TRINITY_DN7539_c0_g2_i1.p3 type:5prime_partial len:45 gc:universal TRINITY_DN7539_c0_g2_i1:142-8(-)
LPFFPRLSLQAGMLTCCIKTNCGLDPCDRSDIPMGSAVRIPPPL*
>TRINITY_DN7539_c0_g3_i1.p1 type:internal len:88 gc:universal TRINITY_DN7539_c0_g3_i1:263-3(-)
SERMAANMKANVSGIIINTCGWVKLDGYKQLTHIAQAFEVDVIIVLDQERLYNELVRDMPSFVKVVFQPKSGGVVERSQMARAEARN
>TRINITY_DN7539_c0_g3_i1.p2 type:internal len:88 gc:universal TRINITY_DN7539_c0_g3_i1:3-263(+)
VPCFCSGHLASLDNPSTLWLKDYLDKTGHVSHQLIVKPLLVQYNNHIHLKCLRNVSELLIAIQFDPTAGVDDYPRYIGFHICCHSFR
>TRINITY_DN7539_c0_g5_i1.p1 type:3prime_partial len:142 gc:universal TRINITY_DN7539_c0_g5_i1:423-1(-)
MGEDKDKKASLVQEFKLDPDTELRFEVEGKNAKVYVEIKLGMAEIFGTELVKGKSYLFTSGAKIAVFTWHGCTVELKGKTDVAYVAKETPMVMYLNTHAALEQLRKKAEKENTRGPVAMIVGPNDVGKSTVCRLLLNYAVR
>TRINITY_DN7539_c0_g5_i1.p2 type:5prime_partial len:41 gc:universal TRINITY_DN7539_c0_g5_i1:1-123(+)
SHSIVQQQSAHCRFANIIWPHDHCNGSTCVLFFCFLPQLL*
>TRINITY_DN7532_c3_g1_i1.p1 type:5prime_partial len:41 gc:universal TRINITY_DN7532_c3_g1_i1:190-68(-)
IIQNGGPERSGAERRGGRWLNLNKLKQQSLVQSIRMLVSL*
>TRINITY_DN7586_c0_g1_i1.p1 type:5prime_partial len:43 gc:universal TRINITY_DN7586_c0_g1_i1:233-105(-)
FGLQVPLLWFLIIFSVFCRKQKYLLRGAVMDFISLRENSTSR*
>TRINITY_DN7586_c0_g2_i1.p1 type:3prime_partial len:71 gc:universal TRINITY_DN7586_c0_g2_i1:36-245(+)
MGDNTLTDFWILETLQIFFTLVNVLVEDICIQESRVLHVRPYGLKSQSKYYSFLAPPLKKLSFIRKENVH
>TRINITY_DN7586_c0_g2_i1.p2 type:3prime_partial len:43 gc:universal TRINITY_DN7586_c0_g2_i1:127-2(-)
MHISSTKTLTSVKKICSVSSIQKSVRVLSPMCSESRLVLSDY
>TRINITY_DN7586_c1_g1_i1.p1 type:internal len:41 gc:universal TRINITY_DN7586_c1_g1_i1:3-122(+)
PPTSYSNLNLMNLVALMGVQKLHSEKDLTIMFSGLDKLDV
>TRINITY_DN7586_c2_g1_i1.p1 type:internal len:57 gc:universal TRINITY_DN7586_c2_g1_i1:168-1(-)
KKKKKKIWRDWHLFHSSKDNKSVAQHLMDSHVLCPTTYLILQLQPHESGCSHGCSE
>TRINITY_DN7583_c0_g1_i1.p1 type:3prime_partial len:53 gc:universal TRINITY_DN7583_c0_g1_i1:157-2(-)
MLYQNIYEILYLLPVSSSCNVCVSVTLVHVSYFMWWTYQGLAEQHTVGPAGG
>TRINITY_DN7583_c0_g1_i1.p2 type:5prime_partial len:51 gc:universal TRINITY_DN7583_c0_g1_i1:2-154(+)
SSGRSHCVLLSKSLISPPHEVAYMYKSNRHTNIARRGHWKKIQYFINILI*
>TRINITY_DN7595_c0_g1_i1.p1 type:5prime_partial len:118 gc:universal TRINITY_DN7595_c0_g1_i1:1-354(+)
LDMLVPVYPYSFVPNFFDKAINIDFTRSNGICPVSYTLFINFATISIPNSSEASIISFVMSFVPGAFRAFMYFNAFLTSFLIMKIHQGSYTPYLFHFCHCHIVLYILPTILLSFPFP*
>TRINITY_DN7595_c0_g1_i1.p2 type:complete len:62 gc:universal TRINITY_DN7595_c0_g1_i1:212-27(-)
MKARKAPGTNDITKDMIEASEEFGIDIVAKFINKVYDTGQIPFDLVKSIFIALSKKLGTKE*
>TRINITY_DN7595_c0_g2_i2.p1 type:5prime_partial len:68 gc:universal TRINITY_DN7595_c0_g2_i2:1-204(+)
LLNIPLFLIFFFWQGNIDFTRSDGICPVSYILFKNFVTMSFPNSSKASYHFLCDIICAWGLSCFHVF*
>TRINITY_DN7595_c0_g2_i2.p2 type:5prime_partial len:59 gc:universal TRINITY_DN7595_c0_g2_i2:306-130(-)
KKKKAERWEEYTGELYGNVGLGEPSILKDEVRNALKYMKAGKAPGTDDITKEMIRGLR*
>TRINITY_DN7595_c0_g2_i1.p1 type:5prime_partial len:68 gc:universal TRINITY_DN7595_c0_g2_i1:1-204(+)
LLNIPLFLIFFFWQGNIDFTRSDGICPVSYILFKNFVTMSFPNSSKASYHFLCDIICAWGLSCFHVF*
>TRINITY_DN7595_c0_g2_i1.p2 type:complete len:45 gc:universal TRINITY_DN7595_c0_g2_i1:204-338(+)
MHSSLHLLILKVLQDSYTLPTFLLSFFFPIIMFPSLNIKQPFEG*
>TRINITY_DN7595_c0_g2_i1.p3 type:complete len:42 gc:universal TRINITY_DN7595_c0_g2_i1:194-319(+)
MYFNAFLTSSFNIEGTSRFLYSSHLSTIFFFPHNYVPIFKH*
>TRINITY_DN7577_c0_g1_i1.p1 type:complete len:270 gc:universal TRINITY_DN7577_c0_g1_i1:1612-803(-)
MGTGDWGYCEHNGPATWVGSYPAAGGARQSPINIVTSDVTPDTSLTSSPLTWKYIPQNTKYVTNSGHGWKVQVDYENSELGGGPLTNTYQLEQFHCHWGKTSDTGSEHTVDGQAFPAEIHLVHWNSEKYGSFGEAAKEADGLAVLGVFLKAGSEHPELLKMTDLLSSITYKDDKVFFTQPFDPAQLIPGNHSYWTYPGSLTTPPCFESVTWIVLQEPLEVSEAQLQAFRALCSYGKNEPNPQDDFGGHIFENYRPPLPVGSRVIRCCQI*
>TRINITY_DN7577_c0_g1_i1.p2 type:complete len:99 gc:universal TRINITY_DN7577_c0_g1_i1:912-616(-)
MGRMNRTHRMTLEATSLKTIDHPYQWEVESSGAAKSRQSNLLVIISIPCIDGVEPSAGNLVVLFSIEQKNNYQTETEVCHVIITLEYSNYKNHLCKIM*
>TRINITY_DN7577_c0_g1_i1.p3 type:complete len:77 gc:universal TRINITY_DN7577_c0_g1_i1:403-633(+)
MQYQLLLIKAITYEGCFITNLLHMRPHNLQTGGLLIKLLYLILLYRITKIFLPWSSIRHLMCEDIGVMFVHLHYFA*
>TRINITY_DN7577_c0_g1_i1.p4 type:5prime_partial len:54 gc:universal TRINITY_DN7577_c0_g1_i1:2-163(+)
WQVLVLFFNLFSNFICIRYKNEMKMCRIGTLLSLKKFIFFSFYFSFSFHLTNM*
>TRINITY_DN7577_c0_g1_i1.p5 type:complete len:54 gc:universal TRINITY_DN7577_c0_g1_i1:922-1083(+)
MLEKPAVVLQRPLMALEEQSRLHSRSKVVWSVSLGMSSKSGFLVLIALDRKAA*
>TRINITY_DN7577_c0_g1_i1.p6 type:complete len:49 gc:universal TRINITY_DN7577_c0_g1_i1:278-424(+)
MYMYITVTFVVLYSCFCKFYATIYIYILLSETLNILCKYLSTCSINYC*
>TRINITY_DN7577_c0_g1_i1.p7 type:complete len:49 gc:universal TRINITY_DN7577_c0_g1_i1:1281-1135(-)
MDKHFLQRSTWSTGTVKSMDHLVRLRRKQMGWLSSVCFLRLVQNTPSC*
>TRINITY_DN7577_c0_g1_i1.p8 type:5prime_partial len:45 gc:universal TRINITY_DN7577_c0_g1_i1:2029-1895(-)
KVPYKGLSQSKLDISGELFWHSCSTTRRHLLLPFAPLGQARFAI*
>TRINITY_DN7577_c0_g2_i1.p1 type:internal len:53 gc:universal TRINITY_DN7577_c0_g2_i1:157-2(-)
AFIRNFLFFFPPKYIYPVSRHVPYTFISFADFTPVQASIHAQVKVMPLRRFC
>TRINITY_DN7592_c0_g2_i1.p1 type:internal len:43 gc:universal TRINITY_DN7592_c0_g2_i1:1-126(+)
TPFYLYFFFSFYQTMAPKSNSIHTKHVSYCQVNSDDRIHGYT
>TRINITY_DN7592_c0_g4_i1.p1 type:5prime_partial len:73 gc:universal TRINITY_DN7592_c0_g4_i1:288-70(-)
NLYLFPFFLLSTLLTLKKLQKVQVQFRLQYASSGVCLCFVFNFFLSFLLRIFDIISESNSCNSHCYYNMESQ*
>TRINITY_DN7592_c0_g4_i1.p2 type:5prime_partial len:42 gc:universal TRINITY_DN7592_c0_g4_i1:289-164(-)
QSLPLPFLSSLHPSYPEEAPKSASSVPSPICIIRCLFVFCF*
>TRINITY_DN7592_c0_g5_i1.p1 type:5prime_partial len:80 gc:universal TRINITY_DN7592_c0_g5_i1:461-222(-)
LIKTKKKLKIKRCKLNTFFPVILLQGLRHGFHEGLFISVVLYFVSLCDESETSRLPCLLWFKVPMIYIELYFKHIPLLV*
>TRINITY_DN7572_c0_g1_i1.p1 type:internal len:115 gc:universal TRINITY_DN7572_c0_g1_i1:1-342(+)
LEVAKCCGQLFHLILCQSIQLTITYAISEQDYMVRIFVVHIIVFPECSNETHFKSIHQFMTMHLEAWFGEPSSHTHVQGSNKPCYTPATRDIMVHINATYHCVFKWHLDSPEFS
>TRINITY_DN7572_c0_g1_i1.p2 type:internal len:115 gc:universal TRINITY_DN7572_c0_g1_i1:342-1(-)
GELWAVQMPFKNTMVCGIDVYHDISGGRSVAGFVASLNMCMTRWFSKPCFQVHGHELVDGLKVCLIAALRKYYDVNHKYPDHVILFRDGVSDGELNALAQYEVEQLATTFGYFE
>TRINITY_DN7572_c0_g2_i1.p1 type:internal len:94 gc:universal TRINITY_DN7572_c0_g2_i1:280-2(-)
YFEDYKPELSVVVVQKRINTRIFAHLNDKYKMELENPGPGTVIDHTITRCNWYDFFLISQYVTQGTVSPTHYIVVHNSGKIKPDLMQKLAYKL
>TRINITY_DN7520_c0_g1_i1.p1 type:complete len:200 gc:universal TRINITY_DN7520_c0_g1_i1:43-642(+)
MDTFGGTESKLEGQELEILEKRLAVLEKRVFGDSQNDFDNEKCVDILVNFSNKLGNATTGHDRVAAIFRRVAELESYLDPTFGQESSLSDGVKLDIILSQEKELKDNQRLLQKVQELKPVLESEHIKGITNMCDQLDDLCQKQLIQNHQIEKLDGETKKFIHQYDNIITTITKNFIHLDDIITKYELASQQKPKLDEDV*
>TRINITY_DN7520_c0_g1_i1.p2 type:complete len:171 gc:universal TRINITY_DN7520_c0_g1_i1:654-142(-)
MWHYLHIFIQLWFLLRSQFIFCNDIIKVYEIFSYCSYNIIILVDELLCLPIKLLYLMILNQLLLAQIIKLITHVGYSFNMLTLQYRLQLLDLLQQSLVVFQLLLLAQDDIQFNSIRKTALLTECWIQVAFKFCHSSKYSCNSIMSCSSISKFITEVHKYIHTLLIIKIVL*
>TRINITY_DN7520_c0_g1_i1.p3 type:complete len:49 gc:universal TRINITY_DN7520_c0_g1_i1:437-291(-)
MLVIPLICSLSSTGFSSWTFCSSLWLSFSSFSWLRMISSLTPSERLLS*
>TRINITY_DN7520_c0_g1_i1.p4 type:complete len:43 gc:universal TRINITY_DN7520_c0_g1_i1:209-337(+)
MLLQDMIELQLYLEEWQNLKATWIQHSVRRAVFLMELNWISS*
>TRINITY_DN7513_c0_g1_i1.p1 type:complete len:51 gc:universal TRINITY_DN7513_c0_g1_i1:405-253(-)
MLMNHFYHKLKYLLYMQCIHYHYHKFLMDIRQHNCHYSILVFQKNINFYQ*
>TRINITY_DN7570_c0_g1_i1.p1 type:complete len:50 gc:universal TRINITY_DN7570_c0_g1_i1:141-290(+)
MCSTCAHVHQVVNSTTSTQLPLQFVRKVAYFVTPVIHFLSTLEQEPLAR*
>TRINITY_DN7570_c0_g1_i1.p2 type:complete len:45 gc:universal TRINITY_DN7570_c0_g1_i1:152-286(+)
MCACTSSCEQYNIYSTSFTVCQESCLFCNSCYSFSLHPGTGASG*
>TRINITY_DN7570_c0_g2_i1.p1 type:complete len:64 gc:universal TRINITY_DN7570_c0_g2_i1:250-441(+)
MEGLHNKGHNLYVDNWYSSPDLFVELHRLGTNVCGTVHVNQKHMPAELKHVEPERQNCLSNLG*
>TRINITY_DN7570_c0_g2_i1.p2 type:5prime_partial len:44 gc:universal TRINITY_DN7570_c0_g2_i1:1-132(+)
ILCQNFPEKCTPSQDICGQVNDEISLGDSVSTNITHQKEHASG*
>TRINITY_DN7570_c0_g2_i1.p3 type:complete len:44 gc:universal TRINITY_DN7570_c0_g2_i1:119-250(+)
MLQDKILQTTNLVDLLLVSHGSSRCKLVRMIIQTLQVHKLFYL*
>TRINITY_DN7570_c0_g2_i1.p4 type:5prime_partial len:41 gc:universal TRINITY_DN7570_c0_g2_i1:449-327(-)
AFYYPRFERQFCLSGSTCFSSAGICFWFTCTVPHTLVPSL*
>TRINITY_DN7570_c0_g3_i1.p1 type:3prime_partial len:49 gc:universal TRINITY_DN7570_c0_g3_i1:254-397(+)
MKISNKIHLHTSACPVCKLLKKQMWKNAYGLQETIINQLQKYTVISVL
>TRINITY_DN7570_c0_g5_i1.p1 type:3prime_partial len:65 gc:universal TRINITY_DN7570_c0_g5_i1:192-1(-)
MQLTDQRSVLPIPLKYNLLYTGFLFGKFVFLLILSVSVMLTLCMVDKTFTFFLSSTRASILLSE
>TRINITY_DN7570_c0_g5_i1.p2 type:5prime_partial len:59 gc:universal TRINITY_DN7570_c0_g5_i1:2-178(+)
SDNKMLARVEDKKKVKVLSTMHKVNMTDTDKINRKTNLPKRKPVYSRLYFKGMGRTDL*
>TRINITY_DN7597_c0_g2_i1.p1 type:3prime_partial len:65 gc:universal TRINITY_DN7597_c0_g2_i1:414-605(+)
MLRLAVDKHDHFPQCQHFYLTTFVLSKCNCLYCLIFYTHLYPQYSGVLQFKVPQLESYAVRNVF
>TRINITY_DN7597_c0_g2_i1.p2 type:complete len:47 gc:universal TRINITY_DN7597_c0_g2_i1:85-225(+)
MSNPFQFLCIRVNSAFLILAEISTYFTFQFMSPLTCISFLFSLIHI*
>TRINITY_DN7536_c0_g1_i1.p1 type:internal len:61 gc:universal TRINITY_DN7536_c0_g1_i1:181-2(-)
QNPFCSFLKANNWLHDLLKKSIHFLLTLLPNLMLSALSHSSACNNTQSPKGLSDSLPWRI
>TRINITY_DN7558_c0_g1_i1.p1 type:5prime_partial len:77 gc:universal TRINITY_DN7558_c0_g1_i1:2-232(+)
VSTLDNITSQSPRTHSRHSLPPHCHSLAPLYHQSHCLIGQCLWTFLITGHRGRCKLQHQEKCTDYVEGTGTCFLVI*
>TRINITY_DN7558_c0_g1_i1.p2 type:5prime_partial len:75 gc:universal TRINITY_DN7558_c0_g1_i1:245-21(-)
ESLAARLPENTYLYLQRNRYIFPGAEVYIDPDDPLSEKSIDTDQSDNDSDGREELMSDSEEEGNDESGYEETAR*
>TRINITY_DN7558_c0_g1_i1.p3 type:5prime_partial len:55 gc:universal TRINITY_DN7558_c0_g1_i1:1-165(+)
RVYTRQHHLAVSSYPLSSFPSSSLSLISSSLPSESLSDWSVSMDFSDNGSSGSM*
>TRINITY_DN7558_c0_g2_i1.p1 type:internal len:120 gc:universal TRINITY_DN7558_c0_g2_i1:1-357(+)
LVPDGTVIPDHIDDVTLWKIIVNLLSEPPKREKLRHINTLNDVVRLMRGCKNIVVLTGAGVSVSCGIPDFRSRDGIYARLAADFPNLPDPQAMFDIRYFKHDPRPFFKFAKEIYPGQFQ
>TRINITY_DN7558_c0_g2_i1.p2 type:internal len:120 gc:universal TRINITY_DN7558_c0_g2_i1:357-1(-)
LELPWIYLFGKFKKWPWIMFEIPNVEHRLWVRKVGEIRRQPSVNPISTPEVRNTTRYRHPSSCKNYNVLTSSHQPHYIIQCVNVPQLLSLWWFTQQVHNNLPQGDIIYMIWYNSAIWYK
>TRINITY_DN7558_c0_g2_i1.p3 type:3prime_partial len:47 gc:universal TRINITY_DN7558_c0_g2_i1:221-358(+)
MGFTLGWRRISPTFLTHKRCSTFGISNMIHGHFLNLPKRYIQGNSS
>TRINITY_DN7558_c0_g2_i1.p4 type:5prime_partial len:43 gc:universal TRINITY_DN7558_c0_g2_i1:356-228(-)
WNCPGYISLANLKNGRGSCLKYRMSNIACGSGRLGKSAASRA*
>TRINITY_DN7558_c0_g2_i1.p5 type:complete len:43 gc:universal TRINITY_DN7558_c0_g2_i1:158-30(-)
MFLHPRINLTTSFSVLMCRNFSLFGGSLNRFTIIFHKVTSSI*
>TRINITY_DN7558_c0_g3_i1.p1 type:internal len:86 gc:universal TRINITY_DN7558_c0_g3_i1:255-1(-)
KEIREIPPADNTATNTDPQSGVKQDAKETECGSAGTSTADDACGDSEVPCGGENHHHGHPKSEHDIDALRACWQPKVRESLAARL
>TRINITY_DN7558_c0_g3_i1.p2 type:complete len:57 gc:universal TRINITY_DN7558_c0_g3_i1:182-12(-)
MQRRLNVAVQERVQQTMPVAIQKCRVVVKTITMDTPSLSMTLTLSERVGSPRSGRV*
>TRINITY_DN7558_c0_g4_i1.p1 type:internal len:138 gc:universal TRINITY_DN7558_c0_g4_i1:1-411(+)
ITVPSGTSSERKSRGFAPIIICRCTQLIGPAMGFHPWLPSSDSPLSSDKLLTVEATSSSSSSSSASKLCPAVLEKSDGGTRGTSMKPCWLSSSLDAGGVSSLYPESQPLKVSRLASPFAHRCSSFSVYWGSSIDEER
>TRINITY_DN7558_c0_g4_i1.p2 type:internal len:137 gc:universal TRINITY_DN7558_c0_g4_i1:410-3(-)
LSSSIDEPQYTENEEHLCANGDASRDTFNGCDSGYSELTPPASSEEESQQGFMEVPRVPPSDFSNTAGHSLDAEDDDDEDEVASTVSNLSELSGLSELGSQGWKPIAGPMSWVQRQMMMGANPRDFLSELVPDGTV
>TRINITY_DN7558_c0_g4_i1.p3 type:5prime_partial len:41 gc:universal TRINITY_DN7558_c0_g4_i1:3-125(+)
NSAIWYKLREKVPWVRTHHHLSLHPAHWTCNGLPSLASKF*
>TRINITY_DN7558_c0_g5_i1.p1 type:internal len:88 gc:universal TRINITY_DN7558_c0_g5_i1:261-1(-)
CKHTVEAEVIKEDIFAQRIPVCPVCPQEGVCSQRRDALLSYPDLQPPPQPVMKPDIVFFGEGLSEDFHLAMAKDKDKCDMLIVIGSS
>TRINITY_DN7558_c0_g5_i1.p2 type:3prime_partial len:69 gc:universal TRINITY_DN7558_c0_g5_i1:58-261(+)
MEVFGQTLAKEHNVGFHDRLRWGLQIWIRQEGVSPLGTDTFLRTHWTDWNPLSKDVFFDYFSFYCVFT
>TRINITY_DN7558_c0_g5_i1.p3 type:5prime_partial len:47 gc:universal TRINITY_DN7558_c0_g5_i1:2-142(+)
EDPITINMSHLSLSFAMAKWKSSDKPSPKNTMSGFMTGCGGGCKSG*
>TRINITY_DN7558_c0_g6_i1.p1 type:internal len:80 gc:universal TRINITY_DN7558_c0_g6_i1:237-1(-)
GGISLISFSLGLEQISSQPSPSMLQISFMMTSQSPSNSMSKLRCLKGSLLIRICGTLGGIELGIRATGLTFSEDPITIN
>TRINITY_DN7558_c0_g6_i1.p2 type:internal len:79 gc:universal TRINITY_DN7558_c0_g6_i1:2-235(+)
LIVIGSSLKVRPVALIPSSIPPSVPQILINREPLRHLNFDIELLGDCDVIINEICNMLGDGWDEICSRPRLKEIREIP
>TRINITY_DN7558_c0_g6_i1.p3 type:5prime_partial len:51 gc:universal TRINITY_DN7558_c0_g6_i1:235-83(-)
GYLPNFFQSWSGTNLVPTVSQHVANFIYDDITVPKQLNVKVEVPQRFPVN*
>TRINITY_DN79958_c0_g1_i1.p1 type:internal len:49 gc:universal TRINITY_DN79958_c0_g1_i1:3-146(+)
QTQTTCGNWHQSPILHSHWKTVLHVASCKCKQDDEQLKLSPGKNFLGC
>TRINITY_DN79958_c0_g1_i1.p2 type:5prime_partial len:40 gc:universal TRINITY_DN79958_c0_g1_i1:1-120(+)
HKHRPHVATGIKVQYSILIGKQYYMWQVVNASKMMSNLN*
>TRINITY_DN79994_c0_g1_i1.p1 type:3prime_partial len:41 gc:universal TRINITY_DN79994_c0_g1_i1:121-2(-)
MIENDIRQVKDRFKHLDCILIILLVTYYHNQQHCYNDSIM
>TRINITY_DN79949_c0_g1_i1.p1 type:internal len:48 gc:universal TRINITY_DN79949_c0_g1_i1:3-143(+)
RLLENTIDFPTPLFVEARDMDLNGTQNNDIRYAIIDGDPYRNFTIDP
>TRINITY_DN79997_c0_g1_i1.p1 type:internal len:55 gc:universal TRINITY_DN79997_c0_g1_i1:163-2(-)
ETSSTTMVPSLILKNYEALGARMSLKIHFFYSHLDFFPQNLGDVSDEYGERFHQ
>TRINITY_DN79959_c0_g1_i1.p1 type:internal len:51 gc:universal TRINITY_DN79959_c0_g1_i1:2-151(+)
LSQLTYFLSATSKINFNTLSPRLLHVHLYILIFSASFPSISSYIIIMQRL
>TRINITY_DN79959_c0_g1_i1.p2 type:5prime_partial len:46 gc:universal TRINITY_DN79959_c0_g1_i1:3-140(+)
CHSLLIFSRQQVRLILIRCPLDFCMFIYIFLFSLLPFLLSPPILS*
>TRINITY_DN79916_c0_g1_i1.p1 type:internal len:62 gc:universal TRINITY_DN79916_c0_g1_i1:2-184(+)
GGEKQRVAIARTILKDPCFLLFDEATSALDTQTERKIQSSLNKICEDRTTIIVAHRLSTII
>TRINITY_DN79948_c0_g1_i1.p1 type:internal len:42 gc:universal TRINITY_DN79948_c0_g1_i1:123-1(-)
SKQTKKKEHQKDVPVTHFRSHLAFSIMTDNLVLPQRGIPYE
>TRINITY_DN79964_c0_g1_i1.p1 type:internal len:46 gc:universal TRINITY_DN79964_c0_g1_i1:2-136(+)
NAATLPDPVLWEGGVKVILYRQSKMRRGPIFLKEQFGEVSPSCEL
>TRINITY_DN79964_c0_g1_i1.p2 type:internal len:46 gc:universal TRINITY_DN79964_c0_g1_i1:136-2(-)
QLATRADFAELFFQKYGTPPHFALTVQNYLDTTFPQHWIGECGSI
>TRINITY_DN79964_c0_g1_i1.p3 type:5prime_partial len:42 gc:universal TRINITY_DN79964_c0_g1_i1:1-126(+)
QCCHTPRSSAVGRWCQGNSVPSKQNEEGSHIFERTVRRSQP*
>TRINITY_DN79939_c0_g1_i1.p1 type:5prime_partial len:70 gc:universal TRINITY_DN79939_c0_g1_i1:249-40(-)
ATDIPVCSRQFHQMATNVSVTCLPTQGLQPGICSSLSPGNYRVLKKLVLRRQLKEPSKRRMFNICISTP*
>TRINITY_DN79939_c0_g1_i1.p2 type:5prime_partial len:43 gc:universal TRINITY_DN79939_c0_g1_i1:2-130(+)
STGGKLGSFLFLFYGVDIHILNILLFDGSFNCLLKTNFFKTL*
>TRINITY_DN79939_c0_g1_i1.p3 type:complete len:42 gc:universal TRINITY_DN79939_c0_g1_i1:81-206(+)
MVLLTAFLRLTFLRPCSFPVRENYKFLAVALGLEDTLQIHW*
>TRINITY_DN79931_c0_g1_i1.p1 type:internal len:42 gc:universal TRINITY_DN79931_c0_g1_i1:1-123(+)
TPILTLGKSYSAEAWIHLSVYWYNNHLGFNSFVNCFLIYIH
>TRINITY_DN79909_c0_g1_i1.p1 type:internal len:47 gc:universal TRINITY_DN79909_c0_g1_i1:2-139(+)
TDSTNYQCYTQTDQTPLDLANKENLYFPGILSALLLSYLRTLTYEV
>TRINITY_DN79909_c0_g1_i1.p2 type:internal len:47 gc:universal TRINITY_DN79909_c0_g1_i1:140-3(-)
SLRRSGFLDRRVVRLTEFQGNINFLYLPDLGEFGLSECSTGNLLSQ
>TRINITY_DN79919_c0_g1_i1.p1 type:5prime_partial len:41 gc:universal TRINITY_DN79919_c0_g1_i1:165-43(-)
ITLCIVGFQIQVLMYSILFLNSEFPRISLVLRPRPHFHLF*
>TRINITY_DN79999_c0_g1_i1.p1 type:internal len:64 gc:universal TRINITY_DN79999_c0_g1_i1:191-3(-)
DKLQVLKEFIQWFLATLSSPGCPVCRMKWSSTHRRVLTCCPLPYHTYSCRVTACGTKHFILIV
>TRINITY_DN79999_c0_g1_i1.p2 type:5prime_partial len:54 gc:universal TRINITY_DN79999_c0_g1_i1:1-162(+)
LTIRIKCLVPHAVTLQLYVWYGSGQHVRTRRCVEDHFMRHTGQPGEDKVARNH*
>TRINITY_DN79999_c0_g1_i1.p3 type:5prime_partial len:49 gc:universal TRINITY_DN79999_c0_g1_i1:189-43(-)
QTSGIKGVYSVVPSNLVFPRLPCMPHEVVFNTPTCPDMLPTAIPHVQL*
>TRINITY_DN79987_c0_g1_i1.p1 type:internal len:62 gc:universal TRINITY_DN79987_c0_g1_i1:183-1(-)
NPGYAGRTELPESVKALFRPVMCIVPDLELICQIMLFSEGFLQAKILAKKMTVLYKLSREQ
>TRINITY_DN79918_c0_g1_i1.p1 type:internal len:41 gc:universal TRINITY_DN79918_c0_g1_i1:120-1(-)
IFFDRNVDDRTRGHNRKPKKKYGKLEIRKHYFTNRIVDLW
>TRINITY_DN79996_c0_g1_i1.p1 type:internal len:66 gc:universal TRINITY_DN79996_c0_g1_i1:196-2(-)
VAIWHISVMKYVVTWYTIEMEYAVTWCKTYSALSYISVKTRFTNVMICYNLAHQKFIGNIMAETH
>TRINITY_DN79996_c0_g1_i1.p2 type:internal len:66 gc:universal TRINITY_DN79996_c0_g1_i1:2-196(+)
VGFCHYVAYKLLVCQIIAYHYIGETCFYTDIRQCRICLTPSYSIFHFNGIPSYNIFHYTNVPDCN
>TRINITY_DN79907_c0_g1_i1.p1 type:internal len:40 gc:universal TRINITY_DN79907_c0_g1_i1:117-1(-)
QCTSPAQGKHISYTQAPVIADKTNKQRRKPAKAAQIANH
>TRINITY_DN79967_c0_g1_i1.p1 type:5prime_partial len:48 gc:universal TRINITY_DN79967_c0_g1_i1:2-145(+)
CDSLAQGERDLYSVHHECLCEIIRSYEVLMKITGLFKKLHKARREII*
>TRINITY_DN79904_c0_g1_i1.p1 type:5prime_partial len:78 gc:universal TRINITY_DN79904_c0_g1_i1:289-56(-)
FFFFVCFTLLYKNQLSIIMFYIQFRHTVSNSYLQMNCIYPYYINNLSITYKAHFLSDSKNQCNILPTRIKRVLYFSL*
>TRINITY_DN79904_c0_g1_i1.p2 type:5prime_partial len:44 gc:universal TRINITY_DN79904_c0_g1_i1:3-134(+)
FFIKVSVTCWLTKKISSVHREKYNTLLIRVGKMLHWFFESDKK*
>TRINITY_DN79902_c0_g1_i1.p1 type:internal len:82 gc:universal TRINITY_DN79902_c0_g1_i1:2-244(+)
ETFFWSHLVSNCGTSLYCFCLFISQYSRLPFMSILVQFQSWLSAVQLFPFYPAISQLLYCQKKVNSFLHILNSCHIVCTFS
>TRINITY_DN79902_c0_g1_i1.p2 type:3prime_partial len:42 gc:universal TRINITY_DN79902_c0_g1_i1:121-243(+)
MVVSCTAFPLLSCYFTTSILSKESKLISAHFEFLSYCMHIF
>TRINITY_DN79998_c0_g1_i1.p1 type:3prime_partial len:46 gc:universal TRINITY_DN79998_c0_g1_i1:136-2(-)
MKIRMRTAVIMPVKCARPVWQRRQNSAWKLHFKSTYMVSTYLQLP
>TRINITY_DN79976_c0_g1_i1.p1 type:internal len:46 gc:universal TRINITY_DN79976_c0_g1_i1:1-135(+)
PDCTENAPGRTHRSPRGRRHEGRRVHKRQTHVILRSLAWLLFSSC
>TRINITY_DN79976_c0_g1_i1.p2 type:internal len:46 gc:universal TRINITY_DN79976_c0_g1_i1:137-3(-)
QQEEKRSQARERRITCVCLLWTRRPSWRRPLGLRWVRPGAFSVQS
>TRINITY_DN79976_c0_g1_i1.p3 type:internal len:46 gc:universal TRINITY_DN79976_c0_g1_i1:136-2(-)
SRKRKEARPESGESRVSAFCGLDVLRGVAPSGCDGCGRVHSRCSP
>TRINITY_DN79976_c0_g1_i1.p4 type:internal len:46 gc:universal TRINITY_DN79976_c0_g1_i1:3-137(+)
GLHRECTRPHPSQPEGATPRRTSSPQKADTRDSPLSGLASFLFLL
>TRINITY_DN79976_c0_g1_i1.p5 type:internal len:46 gc:universal TRINITY_DN79976_c0_g1_i1:135-1(-)
AGREKKPGQRAENHVCLPFVDSTSFVASPPRAAMGAAGCILGAVR
>TRINITY_DN79929_c0_g1_i1.p1 type:5prime_partial len:54 gc:universal TRINITY_DN79929_c0_g1_i1:3-164(+)
LILLNVGCFGTYHLSVIPTGRSEQDLNLVICEARKHNPQYGYQSLPSVMQQTY*
>TRINITY_DN79973_c0_g1_i1.p1 type:internal len:49 gc:universal TRINITY_DN79973_c0_g1_i1:1-144(+)
FLLLAGCRVQGRCIPPFKTKHLDWWLHQLCPLTSSTKIPSQNSKPCRR
>TRINITY_DN79973_c0_g1_i1.p2 type:internal len:49 gc:universal TRINITY_DN79973_c0_g1_i1:144-1(-)
ASARFAVLARNFSTTSQRAQLVKPPVQVFGLEGRYASALYSAASKEKK
>TRINITY_DN79921_c0_g1_i1.p1 type:internal len:44 gc:universal TRINITY_DN79921_c0_g1_i1:1-129(+)
LIISKMEDLQFYYANIRGLSTSTKELEEIFEIDGTPDIIILNE
>TRINITY_DN79971_c0_g1_i1.p1 type:5prime_partial len:56 gc:universal TRINITY_DN79971_c0_g1_i1:196-29(-)
LTSQFSAKCFIKHSEILVIVKLHNIHSCDMSTYSLVWMMELLVTFLKMIQKQSSI*
>TRINITY_DN79957_c0_g1_i1.p1 type:internal len:84 gc:universal TRINITY_DN79957_c0_g1_i1:249-1(-)
YSGFYHFFFLPLTVFPLLSSVSVFSSISLSLCISFLHLSLSFSQPSLSLSVSFFTLLFPFLLSSLKSNEPLVFISISFQTHCH
>TRINITY_DN79957_c0_g1_i1.p2 type:complete len:71 gc:universal TRINITY_DN79957_c0_g1_i1:23-235(+)
MDMKTKGSLDLRELSRKGNRRVKKETDREREGWEKESERCRKDIQRERDIDEKTETEESKGKTVRGRKKK*
>TRINITY_DN79957_c0_g1_i1.p3 type:5prime_partial len:71 gc:universal TRINITY_DN79957_c0_g1_i1:248-36(-)
TLAFITFSFFLLQFSPCSLLSLFFHLYLSPSVYLFCISHSLFPNLPSLCQSLSLPFYFPFYLAPSNPMNL*
>TRINITY_DN79957_c0_g1_i1.p4 type:5prime_partial len:63 gc:universal TRINITY_DN79957_c0_g1_i1:250-62(-)
VLWLLSLFLSSSYSFPLALFCLCFFIYISLPLYIFSASLTLFFPTFPLSVSLFLYPSISLST*
>TRINITY_DN79972_c0_g1_i1.p1 type:5prime_partial len:46 gc:universal TRINITY_DN79972_c0_g1_i1:3-140(+)
YTWLYPYSNWHTIDPLPLFSVSRLYSGNFTDLFILSLHYGECGEV*
>TRINITY_DN79975_c0_g1_i1.p1 type:3prime_partial len:42 gc:universal TRINITY_DN79975_c0_g1_i1:125-3(-)
MPSISEPQFHQVLYYLLPKCNRKFIPMTTIQTKQFCDSSNA
>TRINITY_DN79986_c0_g1_i1.p1 type:5prime_partial len:40 gc:universal TRINITY_DN79986_c0_g1_i1:1-120(+)
ISLQPYFFILRKNLSIPMCTKDCQKRIYNYNLIRKKENQ*
>TRINITY_DN79991_c0_g1_i1.p1 type:3prime_partial len:40 gc:universal TRINITY_DN79991_c0_g1_i1:118-2(-)
MYHRVSDEIRSESFCVISDYLKHDTIAVHTFLKMSSTSI
>TRINITY_DN79922_c0_g1_i1.p1 type:5prime_partial len:43 gc:universal TRINITY_DN79922_c0_g1_i1:1-129(+)
LRFTVRNLISLLCFVSVTVYIITVFHPAQQCCGQMCKVCSPT*
>TRINITY_DN79962_c0_g1_i1.p1 type:internal len:67 gc:universal TRINITY_DN79962_c0_g1_i1:198-1(-)
QSLGPVQGPISFQGQGSVGFPAPQSFPAPANNPAAFYGAPPQEPIINKLIYVHVPPPEPPVRKPPK
>TRINITY_DN79933_c0_g1_i1.p1 type:internal len:41 gc:universal TRINITY_DN79933_c0_g1_i1:1-120(+)
QGDAENIGGQDVRNINVLPGPEQNAARNPSVYAPGGNARG
>TRINITY_DN79933_c0_g1_i1.p2 type:internal len:40 gc:universal TRINITY_DN79933_c0_g1_i1:119-3(-)
PLAFPPGAYTLGFLAAFCSGPGNTLIFLTSWPPIFSASP
>TRINITY_DN79933_c0_g1_i1.p3 type:internal len:40 gc:universal TRINITY_DN79933_c0_g1_i1:3-119(+)
RRCRKYRWPRCKKYQRITWTRTKCCKKPKCVCSRRKCKR
>TRINITY_DN79932_c0_g1_i1.p1 type:5prime_partial len:57 gc:universal TRINITY_DN79932_c0_g1_i1:1-171(+)
AILNITRCFIHASSLSFSIFFSLSNMSILSQYTVKCLFRIFRGTEPLQREESTELV*
>TRINITY_DN79970_c0_g1_i1.p1 type:internal len:45 gc:universal TRINITY_DN79970_c0_g1_i1:134-3(-)
VVAWQDNRTVRAISSKHDAGMGRVRIRKRGGGFSEVDKPQCIME
>TRINITY_DN79956_c0_g1_i1.p1 type:internal len:48 gc:universal TRINITY_DN79956_c0_g1_i1:2-142(+)
LGATYLPFTCGVQYQVWVEIWPPVIQKFSNYIKIMIRCFLVVSISAT
>TRINITY_DN79914_c0_g1_i1.p1 type:internal len:53 gc:universal TRINITY_DN79914_c0_g1_i1:156-1(-)
IYNYIFYMYLHCKYSVFYSMYFSFRSLNESNLLSVERKCYVVADVYYVVRPT
>TRINITY_DN79935_c0_g1_i1.p1 type:internal len:51 gc:universal TRINITY_DN79935_c0_g1_i1:150-1(-)
LLYDSFLLFIGGKSRSNWLQSMQLYLGFILHKLSNFHSCCMTHVRFCLVA
>TRINITY_DN79980_c0_g1_i1.p1 type:internal len:41 gc:universal TRINITY_DN79980_c0_g1_i1:120-1(-)
IQHRENFPHAQFVEMIAALLSICCMLLLGFADDVLDLRWR
>TRINITY_DN79980_c0_g1_i1.p2 type:internal len:40 gc:universal TRINITY_DN79980_c0_g1_i1:2-118(+)
RHLRSKTSSANPRSSIQQIDRRAAIISTNCACGKFSRCC
>TRINITY_DN79966_c0_g1_i1.p1 type:internal len:40 gc:universal TRINITY_DN79966_c0_g1_i1:1-117(+)
WAMEKLEPFSRINRRKVMASSVVPFHPLSTGERLDLDDH
>TRINITY_DN79966_c0_g1_i1.p2 type:internal len:40 gc:universal TRINITY_DN79966_c0_g1_i1:2-118(+)
GPWKNWNLFLGLIEGRSWRHLLFPSTHSPQGKGLTWMTI
>TRINITY_DN79903_c0_g1_i1.p1 type:5prime_partial len:51 gc:universal TRINITY_DN79903_c0_g1_i1:249-97(-)
ILLALEGKKFLNTVATMKVDYEQFLELCDDNMRIAKYYASSCCFVGGNYQ*
>TRINITY_DN79920_c0_g1_i1.p1 type:5prime_partial len:46 gc:universal TRINITY_DN79920_c0_g1_i1:3-140(+)
YMSPVSRLEEIFPHEKIFKILSDGREQTTPSEEHYGTREQQVKNP*
>TRINITY_DN79908_c0_g1_i1.p1 type:internal len:49 gc:universal TRINITY_DN79908_c0_g1_i1:3-146(+)
WIYSNMDRLWLLITPLKDGSHVRLSSVSTNSFARKITLEISVHHSNQN
>TRINITY_DN79908_c0_g1_i1.p2 type:5prime_partial len:46 gc:universal TRINITY_DN79908_c0_g1_i1:2-139(+)
LDLFQHGQVVVADNPFKGWFTCAIVFCFHKFLCTQNYTGNFCTPQ*
>TRINITY_DN79978_c0_g1_i1.p1 type:complete len:40 gc:universal TRINITY_DN79978_c0_g1_i1:121-2(-)
MCCMLFYPVHQCLLFSNFQSFWSLHYFLIIEAIVYLVCI*
>TRINITY_DN30321_c0_g1_i1.p1 type:internal len:41 gc:universal TRINITY_DN30321_c0_g1_i1:1-120(+)
PVGHHSTNSIVLFVFRSAIAAFTSLGTTSPLNRRQTAMYF
>TRINITY_DN30321_c0_g1_i1.p2 type:internal len:41 gc:universal TRINITY_DN30321_c0_g1_i1:122-3(-)
GKYMAVCLLFRGDVVPKDVNAAIADLKTKRTIEFVEWCPT
>TRINITY_DN30321_c0_g1_i1.p3 type:internal len:41 gc:universal TRINITY_DN30321_c0_g1_i1:3-122(+)
SGAPLHKLNRPLCLQISNSSIHVFRHHISSEQEANSHVLS
>TRINITY_DN30321_c0_g2_i1.p1 type:internal len:43 gc:universal TRINITY_DN30321_c0_g2_i1:1-126(+)
PRLVRTSQHWSWITKRCKTTQMSSPWRRTIRRASSTRTKRDQ
>TRINITY_DN30321_c0_g2_i1.p2 type:internal len:43 gc:universal TRINITY_DN30321_c0_g2_i1:128-3(-)
PWSLFVLVELARLIVLLHGELICVVLHLFVIQLQCCDVLTSL
>TRINITY_DN30321_c0_g2_i1.p3 type:internal len:43 gc:universal TRINITY_DN30321_c0_g2_i1:126-1(-)
LVSLCPGRTSPSNRPPPWRAHLRRLAPLCNPAPVLRCPHEPR
>TRINITY_DN30376_c0_g1_i1.p1 type:complete len:42 gc:universal TRINITY_DN30376_c0_g1_i1:16-141(+)
MPLTSIISVVLPVSLSFFQSSHGHPVQCSRIHEHYSARCVS*
>TRINITY_DN30356_c0_g1_i1.p1 type:internal len:43 gc:universal TRINITY_DN30356_c0_g1_i1:1-126(+)
FTSKPPVNPLDPLDPVGIQKVHNEKALNIVERLWIKLLPVLS
>TRINITY_DN30306_c0_g1_i1.p1 type:5prime_partial len:42 gc:universal TRINITY_DN30306_c0_g1_i1:284-159(-)
SCPEEVPANTSSVTFLFFVLPGTVYILLSALDPHISRRLLL*
>TRINITY_DN30306_c1_g1_i1.p1 type:internal len:47 gc:universal TRINITY_DN30306_c1_g1_i1:1-138(+)
VCNYTWTVSCSRYLKIDIKKLLVLYYICISSILATAYSLYAQIYEI
>TRINITY_DN30374_c0_g2_i1.p1 type:5prime_partial len:44 gc:universal TRINITY_DN30374_c0_g2_i1:1-132(+)
VQSQNFSQDVRFFLRRVSCLFLGIRSVHHVTECCELRLFHIYG*
>TRINITY_DN30341_c0_g1_i1.p1 type:internal len:52 gc:universal TRINITY_DN30341_c0_g1_i1:1-153(+)
PQKRWMDSVRKEMTEKKLEEDMVNYSVMKLENSHQQPHIGTSCRQRRRVKR
>TRINITY_DN30341_c0_g1_i1.p2 type:internal len:52 gc:universal TRINITY_DN30341_c0_g1_i1:3-155(+)
TEEMDGQCEKRNDRKEIGGGHGELQCYETREFASATPHRDKLQTKKKSKTN
>TRINITY_DN30317_c2_g1_i4.p1 type:5prime_partial len:42 gc:universal TRINITY_DN30317_c2_g1_i4:2-127(+)
DILAVWGSMFDDRQPSSTFRLLCKLYNRIYEENITLVCRLG*
>TRINITY_DN30317_c2_g1_i1.p1 type:5prime_partial len:42 gc:universal TRINITY_DN30317_c2_g1_i1:2-127(+)
DILAVWGSMFDDRQPSSTFRLLCKLYNMFYEENITLVCRLG*
>TRINITY_DN30317_c2_g2_i2.p1 type:5prime_partial len:42 gc:universal TRINITY_DN30317_c2_g2_i2:127-2(-)
DIPAVRGSTFDDRQPSSTPRPLYKPYIMVHEDKIRLVCRFG*
>TRINITY_DN30317_c2_g2_i1.p1 type:complete len:50 gc:universal TRINITY_DN30317_c2_g2_i1:151-2(-)
MCWGIERIAILAVSGPMLDDRQPSSTPRPLYKPYIMVHEDKIRLVCRFG*
>TRINITY_DN30317_c2_g3_i1.p1 type:complete len:60 gc:universal TRINITY_DN30317_c2_g3_i1:645-824(+)
MIVSCLPVVFRLLMARGDKVSLGYVVYIIILINLLQIYQIRHSCSFGLNVLRSSAVFHF*
>TRINITY_DN30317_c2_g3_i1.p2 type:complete len:45 gc:universal TRINITY_DN30317_c2_g3_i1:514-648(+)
MLTQCSTILNCRATVILVCKLYKLVLGAETRLGGHAYTTLLSVQ*
>TRINITY_DN30317_c3_g1_i1.p1 type:complete len:63 gc:universal TRINITY_DN30317_c3_g1_i1:527-339(-)
MRQPSSEFNLKPLGLFSLEYRNLHDNFIDIYKYFHCVILLQLASSVDAAFHRYKLKIRRSSS*
>TRINITY_DN30317_c3_g1_i1.p2 type:5prime_partial len:49 gc:universal TRINITY_DN30317_c3_g1_i1:791-645(-)
ETGTLPHDHCSRSTSTYHSNIAARKISIMSAVMYRNVESRYRCPFFPL*
>TRINITY_DN30317_c3_g1_i1.p3 type:complete len:40 gc:universal TRINITY_DN30317_c3_g1_i1:439-558(+)
MSIKLSCRFLYSSENKPRGLRLNSLDGCLIPALCLVHLL*
>TRINITY_DN30345_c0_g1_i1.p1 type:internal len:50 gc:universal TRINITY_DN30345_c0_g1_i1:147-1(-)
KPVQGMRKGVYVLRSEFYSQYNLFFYHYTREEQSRSEEVQTKRKKAAEE
>TRINITY_DN30345_c0_g1_i1.p2 type:internal len:49 gc:universal TRINITY_DN30345_c0_g1_i1:146-3(-)
SQSKECEREFMYCDQNFTLSTTCFSIITHVRNNPGQKKYRRRGKRQQK
>TRINITY_DN30345_c0_g1_i1.p3 type:internal len:49 gc:universal TRINITY_DN30345_c0_g1_i1:3-146(+)
LLLPFSSSSVLLLTWIVPHVCNDRKTGCTESKILIAVHKLPFAFLGLA
>TRINITY_DN30345_c0_g3_i1.p1 type:internal len:43 gc:universal TRINITY_DN30345_c0_g3_i1:2-127(+)
SFLMQSSSVTFPTPHIYRSPSIVIKRPRNSSTNVITCRILSS
>TRINITY_DN30345_c0_g3_i1.p2 type:internal len:43 gc:universal TRINITY_DN30345_c0_g3_i1:126-1(-)
EDSIRQVITLVEEFLGLLITILGERYMCGVGKVTEEDCIKKE
>TRINITY_DN30319_c0_g1_i1.p1 type:internal len:43 gc:universal TRINITY_DN30319_c0_g1_i1:1-126(+)
QCPIKHVDSHIHMLNASRPAYLHNASSISSPGQVLRLRGYFL
>TRINITY_DN30365_c0_g2_i1.p1 type:5prime_partial len:44 gc:universal TRINITY_DN30365_c0_g2_i1:249-118(-)
VHLSMMIRSSVFYRNGKFCGTVSLSPKQTQISLDPTSSFSLST*
>TRINITY_DN30365_c0_g3_i1.p1 type:internal len:50 gc:universal TRINITY_DN30365_c0_g3_i1:2-148(+)
FFNFLLTHCISHWLYSNHTINKQAMKKKSSFSQSGGKRCEITRNSKWCY
>TRINITY_DN30365_c0_g5_i1.p1 type:5prime_partial len:52 gc:universal TRINITY_DN30365_c0_g5_i1:2-157(+)
RNSKWCYDTSNWCLSLVHIFLMSDLLNTVSSDYTRYKSWSQLVLSQVKSLD*
>TRINITY_DN30365_c0_g5_i1.p2 type:complete len:52 gc:universal TRINITY_DN30365_c0_g5_i1:296-141(-)
MKYLQIFLWNNKPELLVQNHQFVTQVHIVDQILNLKTLSISVSSCMFSQDS*
>TRINITY_DN30385_c0_g1_i1.p1 type:5prime_partial len:45 gc:universal TRINITY_DN30385_c0_g1_i1:1-135(+)
QIMASRLRPGLIPMSVHCIWGRKAAVWKVCDLTGDRKKWKTVID*
>TRINITY_DN30385_c0_g1_i1.p2 type:complete len:40 gc:universal TRINITY_DN30385_c0_g1_i1:151-32(-)
MPISKLSQSQSSTFFGHLLNHTPSRQQLFFPIYSVQTWG*
>TRINITY_DN30391_c0_g2_i1.p1 type:internal len:49 gc:universal TRINITY_DN30391_c0_g2_i1:2-145(+)
KFSTEVLPLWSFNILQITLHALCLYYILALGINFFTHHVVKYSGVPQF
>TRINITY_DN30332_c0_g1_i1.p1 type:internal len:58 gc:universal TRINITY_DN30332_c0_g1_i1:1-171(+)
PFIPTPLSDEEVRASKRNNFSIFYFVCILCYLRCWSFVSCSKFSSSSIFWLPPSPLW
>TRINITY_DN30377_c0_g1_i1.p1 type:3prime_partial len:41 gc:universal TRINITY_DN30377_c0_g1_i1:100-219(+)
MFSAQTAFIQTFSCGSQCLNGCCFAFVIHSNKKVKTTKAR
>TRINITY_DN30398_c0_g2_i1.p1 type:internal len:52 gc:universal TRINITY_DN30398_c0_g2_i1:2-154(+)
CFDFVPILVQFCHFSNKIHFLTLQLITILLQLVTHLLQFVFVNCDCLNLSI
>TRINITY_DN30398_c0_g2_i1.p2 type:internal len:52 gc:universal TRINITY_DN30398_c0_g2_i1:3-155(+)
VLTLFQFSFNFATSVIKYIFSLSNSSLSFCNWLHIFCNLSLSTVTASTSVF
>TRINITY_DN30398_c0_g2_i1.p3 type:internal len:52 gc:universal TRINITY_DN30398_c0_g2_i1:154-2(-)
NTEVEAVTVDKDKLQKMCNQLQKDSDELESEKMYFITEVAKLNENWNKVKT
>TRINITY_DN30398_c0_g3_i1.p1 type:3prime_partial len:55 gc:universal TRINITY_DN30398_c0_g3_i1:1-162(+)
MISREFSADPARAVSHCNWTSRHPTPYTAHPPFVPCHADLHLHSHIACGPKVTA
>TRINITY_DN30398_c0_g3_i1.p2 type:internal len:55 gc:universal TRINITY_DN30398_c0_g3_i1:163-2(-)
EQLLLVRKQYENADEGQRGMEQKVDELYKELDALKSSYNETLLERDQLKILWIS
>TRINITY_DN30351_c0_g2_i1.p1 type:internal len:56 gc:universal TRINITY_DN30351_c0_g2_i1:1-165(+)
FSFLINDSHNYFFSIFRLQAPERITVIWPLKVFIVIIPIIIPYAVWDLLFHSHCC
>TRINITY_DN30351_c0_g2_i1.p2 type:internal len:56 gc:universal TRINITY_DN30351_c0_g2_i1:2-166(+)
LVSSSMTVTITSSPSSDCRLQKELLSSGHSKFSLSLFQSSFHMLSGISCFTVTAV
>TRINITY_DN30351_c0_g2_i1.p3 type:internal len:56 gc:universal TRINITY_DN30351_c0_g2_i1:165-1(-)
TAVTVKQEIPDSIWNDDWNNDNENFEWPDDSNSFWSLQSEDGEEVIVTVIDEETK
>TRINITY_DN30347_c0_g1_i1.p1 type:internal len:69 gc:universal TRINITY_DN30347_c0_g1_i1:2-205(+)
FARSIFVERVSVAIKSAIAFHVCPTYRSWQMLHDMAQQVWQAMEDSMVRVCDPVVEAMEVDEHMLLQA
>TRINITY_DN30347_c0_g1_i1.p2 type:internal len:68 gc:universal TRINITY_DN30347_c0_g1_i1:203-3(-)
PAIACAHPLPLPPLPDRRLAPSSLPLPARPVVPCHVTFARNGMWDRREMLLQILWPQTLSPQICFWQ
>TRINITY_DN30347_c0_g1_i1.p3 type:5prime_partial len:48 gc:universal TRINITY_DN30347_c0_g1_i1:204-61(-)
ACNSMCSSTSIASTTGSQTRTIESSIACQTCCAMSCNICQERYVGQT*
>TRINITY_DN30381_c0_g1_i1.p1 type:complete len:157 gc:universal TRINITY_DN30381_c0_g1_i1:594-124(-)
MVTMTSLLHTQSCRLACKQPLRGFHISSTLSHIIKLTRLRVVDNSTIGKQAMMEGKPPRCIQVYNHTGIGTIGDKVLVAIKGEKKKGILVGVKQKQKPLVPKFDSNNLVLIDDNGTPLGTRILVPLPTVLRKILKEKPVTKGTDYTKLLAIATRFV*
>TRINITY_DN30381_c0_g1_i1.p2 type:complete len:56 gc:universal TRINITY_DN30381_c0_g1_i1:28-195(+)
MKHVHHQTVVLPCLSAFILLSTYSYTVFCLNFLHKPCCYSKQLCVISTFGYWLLF*
>TRINITY_DN30381_c0_g1_i1.p3 type:complete len:50 gc:universal TRINITY_DN30381_c0_g1_i1:616-467(-)
MIVIRKLDGYNDFLAPYTELQVGLQTASEGIPYKQHTQPHHKVNQTSSC*
>TRINITY_DN30381_c0_g1_i1.p4 type:5prime_partial len:48 gc:universal TRINITY_DN30381_c0_g1_i1:3-146(+)
EYLTTSINNEACSSSDSCSSLSLCLHSLINLQLHCLLSELSTQTLLL*
>TRINITY_DN30381_c0_g1_i2.p1 type:complete len:154 gc:universal TRINITY_DN30381_c0_g1_i2:585-124(-)
MTSLLHTQSCRLACKQPLRGFHISSTLSHIIKLTRLRVVDNSTIGKQAMMEGKPPRCIQVYNHTGIGTIGDKVLVAIKGEKKKGILVGVKQKQKPLVPKFDSNNLVLIDDNGTPLGTRILVPLPTVLRKILKEKPVTKGTDYTKLLAIATRFV*
>TRINITY_DN30381_c0_g1_i2.p2 type:complete len:56 gc:universal TRINITY_DN30381_c0_g1_i2:28-195(+)
MKHVHHQTVVLPCLSAFILLSTYSYTVFCLNFLHKPCCYSKQLCVISTFGYWLLF*
>TRINITY_DN30381_c0_g1_i2.p3 type:complete len:51 gc:universal TRINITY_DN30381_c0_g1_i2:619-467(-)
MLLCHISVPGYNDFLAPYTELQVGLQTASEGIPYKQHTQPHHKVNQTSSC*
>TRINITY_DN30381_c0_g1_i2.p4 type:5prime_partial len:48 gc:universal TRINITY_DN30381_c0_g1_i2:3-146(+)
EYLTTSINNEACSSSDSCSSLSLCLHSLINLQLHCLLSELSTQTLLL*
>TRINITY_DN30381_c0_g1_i2.p5 type:complete len:47 gc:universal TRINITY_DN30381_c0_g1_i2:494-634(+)
MMWLSVLLIWNPLRGCLQANLQLCVWSKEVIVTWNRNVAKKHLASV*
>TRINITY_DN30381_c0_g1_i2.p6 type:3prime_partial len:48 gc:universal TRINITY_DN30381_c0_g1_i2:520-660(+)
MESPQRLFASQPAALCMEQGSHCNLEQKCGKEASSFRITIIYLRTLN
>TRINITY_DN30381_c0_g2_i1.p1 type:internal len:164 gc:universal TRINITY_DN30381_c0_g2_i1:491-3(-)
PFYMLIESSGSQSLHDEEKLNSFLEMVMEKGIVRDGTVVAEPSHTQNIWQIRERISESLLHDGYVYKYDISLPLVRFYDIVTDMRKHLGSDVIRCCGYGHIGDGNLHLNITSKKFDYDILNKIEPYIYEWTAKEKGSVSAEHGLGFKKKDFIYYSKSQSAVKL
>TRINITY_DN30381_c0_g2_i1.p2 type:complete len:53 gc:universal TRINITY_DN30381_c0_g2_i1:66-224(+)
MFCTHTSFLLSCPLIYIWFYFVQDIIIKFLTCDIEMQITITNMSISTASNNI*
>TRINITY_DN30381_c0_g2_i1.p3 type:complete len:41 gc:universal TRINITY_DN30381_c0_g2_i1:272-394(+)
MVEKYHIYTHIHHEEEILKFAPLSAIYSVYDLVLLPLCHL*
>TRINITY_DN30381_c0_g3_i1.p1 type:internal len:52 gc:universal TRINITY_DN30381_c0_g3_i1:153-1(-)
GGLRLLRYGSLHGSVLGVEVVLANGEIMDCMSTLKKDNTGYDLKHLFIGSE
>TRINITY_DN30381_c0_g3_i1.p2 type:5prime_partial len:44 gc:universal TRINITY_DN30381_c0_g3_i1:2-133(+)
SDPMKRCFRSYPVLSFFKVLMQSIISPLAKTTSTPSTLPCKLP*
>TRINITY_DN30381_c0_g3_i1.p3 type:5prime_partial len:41 gc:universal TRINITY_DN30381_c0_g3_i1:1-123(+)
LRSNEKMLQIISCVVFLQSTHAVHNFTISQNHFNPKHTPM*
>TRINITY_DN30381_c0_g4_i1.p1 type:5prime_partial len:46 gc:universal TRINITY_DN30381_c0_g4_i1:2-139(+)
LYFSFFFLTDSLGPASLAQVWYTSASHTRGRETCQEEIMTFRQRQ*
>TRINITY_DN30381_c0_g4_i1.p2 type:5prime_partial len:41 gc:universal TRINITY_DN30381_c0_g4_i1:157-35(-)
LKLSGKSLSLSKCHNLFLTGFPPSGMTGRGIPDLCQASRT*
>TRINITY_DN30381_c0_g5_i1.p1 type:internal len:43 gc:universal TRINITY_DN30381_c0_g5_i1:1-126(+)
CKINERVEEIDGSKWHIKSLQSSSRLKDKSFKSHPECKLFTC
>TRINITY_DN30381_c0_g6_i1.p1 type:internal len:45 gc:universal TRINITY_DN30381_c0_g6_i1:3-134(+)
SSHQHLLTHFHQYGSYLLHQDQVASLNPSQQGSHLAFPTHSLLG
>TRINITY_DN30381_c0_g6_i1.p2 type:internal len:45 gc:universal TRINITY_DN30381_c0_g6_i1:132-1(-)
QAGCVLEKLDDYLAEKGLMMPLDLGAKGSCHIGGNVSTNAGGLR
>TRINITY_DN30381_c0_g7_i1.p1 type:3prime_partial len:156 gc:universal TRINITY_DN30381_c0_g7_i1:40-504(+)
MQSIGFQTIVKQGLLGLSPSVTLNPVFRCQCYRITHQLSSQVELTSIRYPHVKRGNYSNLNDKDVLFFERLLGKTQVITEASELEKYNTDWLRIVRGASQILLRPKSTEDVSYILRYCHEHLLAVCPQGGNTGLVGGSVPVFDEVIVSTELMNRV
>TRINITY_DN30381_c0_g7_i1.p2 type:3prime_partial len:50 gc:universal TRINITY_DN30381_c0_g7_i1:147-1(-)
MSDAITLTSEHRIQSNTGRQPKKSLFHNSLESYGLHLVFIYLPIPSVSL
>TRINITY_DN30381_c0_g7_i1.p3 type:5prime_partial len:40 gc:universal TRINITY_DN30381_c0_g7_i1:506-387(-)
TTLFISSVETITSSKTGTLPPTSPVFPPCGQTANRCSWQ*
>TRINITY_DN30381_c0_g8_i1.p1 type:internal len:79 gc:universal TRINITY_DN30381_c0_g8_i1:236-3(-)
HLFIGSEGTLGFITQVAIQCPPRPKAVNIAFLGLESFDDVLSTYSEAKKSLAEILSSCEFMDKSSLDCLQENLKLRLP
>TRINITY_DN30324_c0_g1_i1.p1 type:internal len:44 gc:universal TRINITY_DN30324_c0_g1_i1:1-129(+)
CHHAIQVYMALHLLCIHFWQFLYSIALILTFFLQTPHGHLQLI
>TRINITY_DN30324_c0_g1_i1.p2 type:internal len:43 gc:universal TRINITY_DN30324_c0_g1_i1:3-128(+)
SPCHTGVYGTTSFVYPFLAILIFYSIDLNILSANSTWPFTVD
>TRINITY_DN30324_c0_g1_i1.p3 type:5prime_partial len:42 gc:universal TRINITY_DN30324_c0_g1_i1:128-3(-)
INCKWPCGVCRKNVKINAIEYKNCQKWIHKRCSAIYTCMAW*
>TRINITY_DN30335_c0_g2_i1.p1 type:internal len:40 gc:universal TRINITY_DN30335_c0_g2_i1:118-2(-)
NPFQIRTAYNVEHGISSVIIILNVWGGPQLVFDELIFNG
>TRINITY_DN30334_c0_g2_i1.p1 type:internal len:54 gc:universal TRINITY_DN30334_c0_g2_i1:161-3(-)
EEDSTVAIASVVAIPHGKWSVDYIQPKSSCIMREGHCIQSQFLTPPDSTKVEF
>TRINITY_DN30334_c0_g2_i1.p2 type:5prime_partial len:52 gc:universal TRINITY_DN30334_c0_g2_i1:162-7(-)
RRGFYCCYSLCGCHPTWEVVCGLHPAQVLLHHERGALHSVTVPHPTGLYKG*
>TRINITY_DN30334_c0_g3_i1.p1 type:internal len:84 gc:universal TRINITY_DN30334_c0_g3_i1:2-250(+)
FVLLPSAYYEGTILQKEVHALCKVGMNEDICRHLQYADIKKFDSVRGSGGYVAKDETRESMTELFSDEEILQLLQQEEMALLN
>TRINITY_DN30334_c0_g3_i1.p2 type:5prime_partial len:65 gc:universal TRINITY_DN30334_c0_g3_i1:249-55(-)
FSSAISSCCNSCNISSSLNSSVILSLVSSFATYPPLPLTLSNFLMSAYCRWRQMSSFIPTLQSA*
>TRINITY_DN30367_c0_g1_i1.p1 type:internal len:47 gc:universal TRINITY_DN30367_c0_g1_i1:138-1(-)
VEDAATFPDLPVITFRRSHNLYNKLVHNSSLASSLSCRPSSTIWLA
>TRINITY_DN30348_c0_g1_i2.p1 type:internal len:60 gc:universal TRINITY_DN30348_c0_g1_i2:179-3(-)
LMQWQGEEERVISYISAQLVGSQRNWATVEKEAYAVVYALQRLRHYLYGAQFKIVTEQR
>TRINITY_DN30348_c0_g1_i1.p1 type:internal len:52 gc:universal TRINITY_DN30348_c0_g1_i1:155-3(-)
ERVISYIIAHLIGSQRNWATVEKEAYAVVYALQRLRHYLYGAQFKIVTEQR
>TRINITY_DN30348_c0_g2_i1.p1 type:internal len:41 gc:universal TRINITY_DN30348_c0_g2_i1:3-122(+)
RCSVVQLNSLINTAHHSTLAFLNLGLVNTNFKLLWSVTIL
>TRINITY_DN30348_c0_g3_i2.p1 type:internal len:47 gc:universal TRINITY_DN30348_c0_g3_i2:138-1(-)
NADAMSQIYNGRILDPQSQIEKSIQVNMLDEESRNSVLTLNTEAPR
>TRINITY_DN30348_c1_g1_i1.p1 type:internal len:53 gc:universal TRINITY_DN30348_c1_g1_i1:1-156(+)
AERVISYVSAQLVGSQRNWATVEKEAYAVVYALQKLRHYLYGAKFNIITDQR
>TRINITY_DN30348_c1_g3_i1.p1 type:5prime_partial len:66 gc:universal TRINITY_DN30348_c1_g3_i1:213-16(-)
PILILNCLTHYILMPLSIVWGQCSCRGKGRQKGSFRILVHNWWVLNEIGLWWKKKPMQLFMPYRN*
>TRINITY_DN30348_c1_g3_i1.p2 type:5prime_partial len:46 gc:universal TRINITY_DN30348_c1_g3_i1:211-74(-)
YPDSQLPYTLYTDASEYSVGAVLMQRQGEAERVISYISSQLVGSQ*
>TRINITY_DN30348_c2_g1_i1.p1 type:internal len:48 gc:universal TRINITY_DN30348_c2_g1_i1:141-1(-)
LPYTLYTDASEYSVGGVLMQQQGHEERVISYVSTQLVGSQRNWATVE
>TRINITY_DN30348_c2_g1_i1.p2 type:5prime_partial len:45 gc:universal TRINITY_DN30348_c2_g1_i1:2-136(+)
STVAQFLWEPTNWVLTYEMTLSSCPCCCISTPPTLYSDASVYRV*
>TRINITY_DN30346_c0_g2_i1.p1 type:5prime_partial len:41 gc:universal TRINITY_DN30346_c0_g2_i1:3-125(+)
KCEISGGYRWINYTVFTLFSVGKFVQYSSFSALVKPSRTN*
>TRINITY_DN30325_c0_g1_i7.p1 type:5prime_partial len:90 gc:universal TRINITY_DN30325_c0_g1_i7:1-270(+)
VLGPLLFSVYISDIDKDLTSWSSLVADDSNTGKVVSCADGAQELQGNLDRLSDWADAWGMKFNVQFSMLVGGIVDSCIASVAEPFGMEH*
>TRINITY_DN30325_c0_g1_i1.p1 type:3prime_partial len:61 gc:universal TRINITY_DN30325_c0_g1_i1:133-312(+)
MKFNVEKCSVLHVGRRNCRFMYSFCGRALRDETVVKDLGIYVTSDMSWSHHCGNVVRRAG
>TRINITY_DN30325_c0_g1_i1.p2 type:5prime_partial len:52 gc:universal TRINITY_DN30325_c0_g1_i1:312-157(-)
PCSTYNITTVMTPGHITGNIYAQVLDYCFIPKGSATEAIHESTIPPTNMKN*
>TRINITY_DN30325_c0_g1_i9.p1 type:3prime_partial len:61 gc:universal TRINITY_DN30325_c0_g1_i9:133-312(+)
MKFNVEKCSVLHVGRRNCRFMYSFCGRALRDETVVKDLGIYVTSDMSWSHHCGNVVRRAG
>TRINITY_DN30325_c0_g1_i9.p2 type:5prime_partial len:52 gc:universal TRINITY_DN30325_c0_g1_i9:312-157(-)
PCSTYNITTVMTPGHITGNIYAQVLDYCFIPKGSATEAIHESTIPPTNMKN*
>TRINITY_DN30325_c0_g1_i4.p1 type:5prime_partial len:44 gc:universal TRINITY_DN30325_c0_g1_i4:143-12(-)
TLNFIPQATHSANLFKSPCSSCASSAQLTTLPILESSAKRRTS*
>TRINITY_DN30325_c0_g1_i3.p1 type:5prime_partial len:52 gc:universal TRINITY_DN30325_c0_g1_i3:302-147(-)
PCSTYNITTVMTPGHITGNIYAQVLDYCFIPKGSATEAIHESTIPPTNMEN*
>TRINITY_DN30325_c0_g1_i3.p2 type:3prime_partial len:41 gc:universal TRINITY_DN30325_c0_g1_i3:183-302(+)
MYSFCGRALRDETVVKDLGIYVTSDMSWSHHCGNVVRRAG
>TRINITY_DN30325_c0_g1_i5.p1 type:internal len:55 gc:universal TRINITY_DN30325_c0_g1_i5:1-162(+)
KCSVLHVGRRNSRFMYSFCDRALQDETIVKDLGIYVTSDMSWSHHCGNVVRRAG
>TRINITY_DN30325_c0_g1_i5.p2 type:5prime_partial len:52 gc:universal TRINITY_DN30325_c0_g1_i5:162-7(-)
PCSTYNITTVMTPGHITGNIYAQVLDYCFILKGSITEAIHESTIPPTNMEN*
>TRINITY_DN30325_c0_g1_i6.p1 type:5prime_partial len:52 gc:universal TRINITY_DN30325_c0_g1_i6:302-147(-)
PCSTYNITTVMTPGHITGNIYAQVLDYCFIPKGSATEAIHESTIPPTNMEN*
>TRINITY_DN30325_c0_g1_i6.p2 type:3prime_partial len:41 gc:universal TRINITY_DN30325_c0_g1_i6:183-302(+)
MYSFCGRALRDETVVKDLGIYVTSDMSWSHHCGNVVRRAG
>TRINITY_DN30325_c0_g1_i8.p1 type:3prime_partial len:61 gc:universal TRINITY_DN30325_c0_g1_i8:133-312(+)
MKFNVQKCSVLFVVRQNSRSMYSFCGRALRDETVVKDLGIYVTSDMSWSHHCGNVVRRAG
>TRINITY_DN30325_c0_g1_i8.p2 type:5prime_partial len:52 gc:universal TRINITY_DN30325_c0_g1_i8:312-157(-)
PCSTYNITTVMTPGHITGNIYAQVLDYCFIPKGSATEAIHGSTILPNNKKN*
>TRINITY_DN30325_c2_g1_i1.p1 type:internal len:48 gc:universal TRINITY_DN30325_c2_g1_i1:3-143(+)
DLTSWSSHFADDSKIVKTMSSADGAQELQGGLNRLADWADAWGMKFN
>TRINITY_DN30325_c2_g1_i1.p2 type:5prime_partial len:40 gc:universal TRINITY_DN30325_c2_g1_i1:142-23(-)
LNFIPQASAQSASLFKPPCSSCAPSALLMVLTILESSAK*
>TRINITY_DN30372_c0_g2_i1.p1 type:internal len:52 gc:universal TRINITY_DN30372_c0_g2_i1:2-154(+)
SSRCHRAQTKQRRCMIDKGGKGLICNSFSSFKFEACVTDMFNPQPFCWNCL
>TRINITY_DN30372_c0_g2_i1.p2 type:5prime_partial len:45 gc:universal TRINITY_DN30372_c0_g2_i1:156-22(-)
VRQFQQKGCGLNMSVTHASNLKEEKLLQINPFPPLSIMHLLCFV*
>TRINITY_DN30373_c0_g1_i1.p1 type:internal len:60 gc:universal TRINITY_DN30373_c0_g1_i1:179-3(-)
LINWSPPPPQHRNGILGGYQLHIKDNGSTLHSNMTLNATTTSVIVSNLTFRKTYTVRVV
>TRINITY_DN30373_c0_g2_i1.p1 type:internal len:47 gc:universal TRINITY_DN30373_c0_g2_i1:140-3(-)
RMNSSANEIIKETWFIALIGTMIFVMLLIFVLILYMRRRLAKKKAL
>TRINITY_DN30337_c0_g1_i1.p1 type:5prime_partial len:49 gc:universal TRINITY_DN30337_c0_g1_i1:3-149(+)
FIMYHWPGAWNSLIVPTTVLKNEYGMPFIKYILCNIAVFKFLSFLVCY*
>TRINITY_DN30302_c0_g2_i1.p1 type:5prime_partial len:42 gc:universal TRINITY_DN30302_c0_g2_i1:3-128(+)
ILSVTILPSDTPTADHTYHSSFSNFSFAIFPSCFLISRNNF*
>TRINITY_DN30389_c0_g1_i1.p1 type:3prime_partial len:43 gc:universal TRINITY_DN30389_c0_g1_i1:128-3(-)
MEKFYFARCVKSMCQQINGSLCSSISAVTSIFALYRMRRRNH
>TRINITY_DN30389_c0_g1_i1.p2 type:internal len:43 gc:universal TRINITY_DN30389_c0_g1_i1:2-127(+)
DDFFFAFCIARICLSQLICCCTRNRLSADTLISHILQNKISP
>TRINITY_DN30389_c0_g1_i1.p3 type:internal len:43 gc:universal TRINITY_DN30389_c0_g1_i1:126-1(-)
GEILFCKMCEINVSADKRFLVQQHISCDKHIRAIQNAKKKSS
>TRINITY_DN30362_c0_g1_i1.p1 type:internal len:78 gc:universal TRINITY_DN30362_c0_g1_i1:233-3(-)
SITCIIGKLRETGGGESETLAGRRAANKMLRTLSDELQEQMNFKHWQNDEDEFSIENEVHGEDICDVAGSDVYDDVS
>TRINITY_DN30362_c0_g1_i1.p2 type:3prime_partial len:56 gc:universal TRINITY_DN30362_c0_g1_i1:70-234(+)
MENSSSSFCQCLKFICSCNSSLSVRSILFAARLPASVSDSPPPVSRSFPIMQVME
>TRINITY_DN30362_c0_g1_i1.p3 type:5prime_partial len:41 gc:universal TRINITY_DN30362_c0_g1_i1:3-125(+)
GDVVINVAPCDVADVLTMNFVFYGELILVVLPVFKVHLLL*
>TRINITY_DN30362_c0_g2_i1.p1 type:internal len:61 gc:universal TRINITY_DN30362_c0_g2_i1:182-3(-)
SATRQAAWKMLPTVRDELLKQRKNEEMQQHKDKSYTYINLDDNNLSGDPVGKLQKLCMFC
>TRINITY_DN30362_c0_g2_i1.p2 type:5prime_partial len:43 gc:universal TRINITY_DN30362_c0_g2_i1:3-131(+)
AEHAQLLQFPHRIATQVVIIKVYVCVALVLVLLHLLILPLLE*
>TRINITY_DN30362_c0_g2_i1.p3 type:5prime_partial len:42 gc:universal TRINITY_DN30362_c0_g2_i1:2-127(+)
CRTCTASAVSPQDRHSGCYHQGLCMCSSCPCAVASPHSSSA*
>TRINITY_DN30313_c0_g1_i1.p1 type:5prime_partial len:400 gc:universal TRINITY_DN30313_c0_g1_i1:3-1202(+)
SFDSAILDLEVDTQKEAEAQLQFQEFTPTAPNIAELDVTPSAKEQLHVFSHTPDTPGSDEDNDETELLNREKSAPSFLSFEYYQQYFDIDTKQVGERILWSMVPRPGVSYLQHYIKPKPDLYGPFWICVTLIFTTAITGNLANYLQTAASGRYIWKYDFHKVTFAATAIFTYAWVIPLVLWAVFWWRGSQAKITFLEIVCVYGYSLFIYIPISILWVIQISWLQWLLVIVGSSLSGSVLLMTVWPAVKNDQRRITVIVLFSVILFHVLLAIGFMLYFFHVPEVHVTDSMIIPAKQNISNPEQTVLKLSGTVSALAEGAVKGLPSEIQKVTTNSTRKLRRLINPKILASGKDSNREAAVSKDSPQSSVLSGKSDQKKNKSIDKEKQQLIGKMQKLMKTNN*
>TRINITY_DN30313_c0_g1_i1.p2 type:complete len:83 gc:universal TRINITY_DN30313_c0_g1_i1:142-390(+)
MFSLIHLIPQDLMKIMMRQSCLTGRSLLHLSCHLNTTSSILILIQSRLERGFFGQWCHDLGSAICSTTLNLNQICMVHFGYV*
>TRINITY_DN30313_c0_g1_i1.p3 type:complete len:68 gc:universal TRINITY_DN30313_c0_g1_i1:542-745(+)
MGSFLVAREPSQDYLPRNCLCLWLLSVYLHTHFYFMGNPDQLVAVVAGHCRIFTLRVSFANDSVASS*
>TRINITY_DN30313_c0_g1_i1.p4 type:complete len:64 gc:universal TRINITY_DN30313_c0_g1_i1:1513-1704(+)
MKIHLFRMSDIFCSFVPDHNKFIGKLLWLKGCVNIKVAAFLTTVDRSCHKPSAVASSATIFLS*
>TRINITY_DN30313_c0_g1_i1.p5 type:complete len:60 gc:universal TRINITY_DN30313_c0_g1_i1:482-303(-)
MKVIFPNITTRGSSLQIVGQVTCDCCCKYQSHTYPKWTIQIWFRFNVVLQIADPRSWHH*
>TRINITY_DN30313_c0_g1_i1.p6 type:complete len:47 gc:universal TRINITY_DN30313_c0_g1_i1:1899-1759(-)
MLIISRSSTKTSATLNKKNKHTHTGVFTIIITAFIIVIKIITYLHK*
>TRINITY_DN30350_c0_g1_i1.p1 type:internal len:42 gc:universal TRINITY_DN30350_c0_g1_i1:123-1(-)
VLVTRAMRNAECWMDHCLLSNKLSLRINTRPRRKSAPIRKK
>TRINITY_DN30331_c0_g2_i1.p1 type:internal len:44 gc:universal TRINITY_DN30331_c0_g2_i1:129-1(-)
SRLDLSLSALLKTVGSDITMILPRLSACLYTPVPDAGLGHYIT
>TRINITY_DN30331_c0_g3_i1.p1 type:5prime_partial len:40 gc:universal TRINITY_DN30331_c0_g3_i1:159-40(-)
HSLSVSPFTAISYICWLTFPLLFFQYAPKNDSITSDNKI*
>TRINITY_DN30331_c0_g4_i1.p1 type:5prime_partial len:55 gc:universal TRINITY_DN30331_c0_g4_i1:170-6(-)
IILGQVQQYLLLVFHSHTFSSCLTSTKTSQSPHLHKSISQLTSPLTCQQHVIPL*
>TRINITY_DN30352_c0_g1_i1.p1 type:internal len:43 gc:universal TRINITY_DN30352_c0_g1_i1:126-1(-)
PAFHSPWEPYWCIIEHLSAVKVRIRHQLNGKVKEVHIDNLRL
>TRINITY_DN30308_c0_g1_i1.p1 type:internal len:55 gc:universal TRINITY_DN30308_c0_g1_i1:162-1(-)
EESTEEKNSIQESPCSCTSAVPEGSVKFTVNPLFDSQDRKTSHTGSNRKRTHSE
>TRINITY_DN30308_c0_g2_i1.p1 type:internal len:54 gc:universal TRINITY_DN30308_c0_g2_i1:1-159(+)
WKMKHLKGSSLTLTSLNRLKVREWWGHSYLMRMTMEEMRTLASRAAGVGKMCS
>TRINITY_DN30308_c0_g2_i1.p2 type:internal len:54 gc:universal TRINITY_DN30308_c0_g2_i1:3-161(+)
EDETFKRIQSDTDLLEQVKGEGVVGAQLSNEDDYGRNENSCLKSSRSREDVFN
>TRINITY_DN30360_c0_g1_i1.p1 type:5prime_partial len:78 gc:universal TRINITY_DN30360_c0_g1_i1:332-99(-)
KDNVKLKHSLQDDCLRRMVSIKALFIAYMYLTKVCNKYLHHYCGLATVRISRHIIGIVLTCFQGYETRVRIGGQIPN*
>TRINITY_DN30360_c0_g1_i1.p2 type:5prime_partial len:52 gc:universal TRINITY_DN30360_c0_g1_i1:3-158(+)
YTLLPVCKYTTPRIMFNSLIEIVYLTVTSHLELIWYLPTYPNSSFISLKTS*
>TRINITY_DN30360_c0_g2_i8.p1 type:complete len:49 gc:universal TRINITY_DN30360_c0_g2_i8:398-252(-)
MSLSLAADKAAFACLKLRLFLSTNRWTYPVNHPYVQSWMPYTKIILIN*
>TRINITY_DN30360_c0_g2_i8.p2 type:complete len:47 gc:universal TRINITY_DN30360_c0_g2_i8:548-408(-)
MFTPFRNAQTNTQIKRKKKIKGKISSKQRCYNTRIAGVGHWHIGLL*
>TRINITY_DN30360_c0_g2_i8.p3 type:5prime_partial len:40 gc:universal TRINITY_DN30360_c0_g2_i8:1-120(+)
WSIFFVCLFWGWSILGEKDNHSLLTFSTHNFQKCSSTHL*
>TRINITY_DN30360_c0_g2_i4.p1 type:complete len:49 gc:universal TRINITY_DN30360_c0_g2_i4:307-161(-)
MSLSLAADKAAFACLKLRLFLSTNRWTYPVNHPYVQSWMPYTKIILIN*
>TRINITY_DN30360_c0_g2_i4.p2 type:complete len:47 gc:universal TRINITY_DN30360_c0_g2_i4:457-317(-)
MFTPFRNAQTNTQIKRKKKIKGKISSKQRCYNTRIAGVGHWHIGLL*
>TRINITY_DN30360_c0_g2_i5.p1 type:complete len:49 gc:universal TRINITY_DN30360_c0_g2_i5:307-161(-)
MSLSLAADKAAFACLKLRLFLSTNRWTYPVNHPYVQSWMPYTKIILIN*
>TRINITY_DN30360_c0_g2_i3.p1 type:complete len:49 gc:universal TRINITY_DN30360_c0_g2_i3:427-281(-)
MSLSLAADKAAFACLKLRLFLSTNRWTYPVNHPYVQSWMPYTKIILIN*
>TRINITY_DN30360_c0_g2_i1.p1 type:complete len:49 gc:universal TRINITY_DN30360_c0_g2_i1:812-666(-)
MSLSLAADKAAFACLKLRLFLSTNRWTYPVNHPYVQSWMPYTKIILIN*
>TRINITY_DN30360_c0_g2_i1.p2 type:complete len:47 gc:universal TRINITY_DN30360_c0_g2_i1:962-822(-)
MFTPFRNAQTNTQIKRKKKIKGKISSKQRCYNTRIAGVGHWHIGLL*
>TRINITY_DN30360_c2_g1_i1.p1 type:complete len:47 gc:universal TRINITY_DN30360_c2_g1_i1:290-150(-)
MAYPPPGEVNIKHSLNINAKCNEDASWMKISSPPLTYLEIIGQIKV*
>TRINITY_DN30399_c0_g5_i1.p1 type:5prime_partial len:53 gc:universal TRINITY_DN30399_c0_g5_i1:2-160(+)
SLSLLIHISKYTLNYSFIPVFQLNIWKVKCTLVFNSFHLFVELHSTLFVIST*
>TRINITY_DN30399_c0_g6_i1.p1 type:5prime_partial len:44 gc:universal TRINITY_DN30399_c0_g6_i1:2-133(+)
ERERERERDVLYRWTPASHLFLFSYNTEKQQIWMLIHYIYYAS*
>TRINITY_DN30399_c0_g7_i1.p1 type:3prime_partial len:75 gc:universal TRINITY_DN30399_c0_g7_i1:222-1(-)
MPILNTMLYLVFISLSTMAIKLTIFLSLADLNPFHSFVELHSILCLKSVGSDNRCRAKLDMSNYDKHNVEWGST
>TRINITY_DN30399_c0_g7_i1.p2 type:complete len:65 gc:universal TRINITY_DN30399_c0_g7_i1:41-235(+)
MSSFARHLLSLPTDFKHNIEWSSTNEWKGLRSAKLKKIVNLIAIVEREIKTRYSIVFKIGIFIC*
>TRINITY_DN30399_c0_g7_i1.p3 type:complete len:45 gc:universal TRINITY_DN30399_c0_g7_i1:359-225(-)
MQSANWYNLDLKLNWTMKWKQIQNWLYITLVIIAPRKSHYYFSK*
>TRINITY_DN30399_c0_g7_i1.p4 type:5prime_partial len:43 gc:universal TRINITY_DN30399_c0_g7_i1:3-131(+)
SSPTRHYACHNCSCRVSLDICYRFLLILSIISSGARQTSGKG*
>TRINITY_DN30396_c0_g1_i1.p1 type:complete len:93 gc:universal TRINITY_DN30396_c0_g1_i1:1361-1639(+)
MMKFFRRWAVIRGLLIGESMQDIKKELEKQGFNPRIIIRMKRKGNILTFTLKFEINPEKDYNNITEAKITETKESEYQIEIILHHFFKDYLQ*
>TRINITY_DN30396_c0_g1_i1.p2 type:complete len:84 gc:universal TRINITY_DN30396_c0_g1_i1:799-548(-)
MCLHLFYYIYLSLLVFLVFISCLLFSSCSILSFLSMFDFSCPLFSCEFLSFPFVFAVLSSPFIVFCFLFVASTFNFLFCCCFS*
>TRINITY_DN30396_c0_g1_i1.p3 type:complete len:83 gc:universal TRINITY_DN30396_c0_g1_i1:2078-2326(+)
MQFMGEGIKKIHTSNYEMSDIKAVYVNIRRLNTSANEINELFKIEGTPEIVIFNETNRNCKRKHKIKMLENYNRFKLQKYSK*
>TRINITY_DN30396_c0_g1_i1.p4 type:complete len:83 gc:universal TRINITY_DN30396_c0_g1_i1:1497-1249(-)
MLPFLFILIIILGLNPCFSNSFFMSCIDSPISSPLITAHLLKNFIIICSRFILSFSFMAYTWHDSVWYSLCKYTESYILLYK*
>TRINITY_DN30396_c0_g1_i1.p5 type:3prime_partial len:82 gc:universal TRINITY_DN30396_c0_g1_i1:243-1(-)
MLSVQASGLEFTPIYSVARRQVIWPYSSWNMVLIRADSTSLLIKTNHNFSEGFFPMSSIIKHYDIKVLPHLCHLPPTSNPD
>TRINITY_DN30396_c0_g1_i1.p6 type:complete len:74 gc:universal TRINITY_DN30396_c0_g1_i1:1884-1663(-)
MLYLLLPCSGNIAPLSALLATFSLVYSKCYSSWFQQDVVNYNWDIYILYVTGAFFDLVVFPTSPISCVFFYSF*
>TRINITY_DN30396_c0_g1_i1.p7 type:complete len:64 gc:universal TRINITY_DN30396_c0_g1_i1:1310-1119(-)
MTLSGIVYVSTLKVTYFCTNNCTVLLLYHISFTVIFVILVVYSLHEFISSIDVLGKFFYFYSR*
>TRINITY_DN30396_c0_g1_i1.p8 type:complete len:61 gc:universal TRINITY_DN30396_c0_g1_i1:1177-995(-)
MSLSQVLMSLESFSTSIPGSMVLSLFSSFPCVSPFLPLVGVSVIMCVFPLVFLCFHFLFY*
>TRINITY_DN30396_c0_g1_i1.p9 type:complete len:59 gc:universal TRINITY_DN30396_c0_g1_i1:871-1047(+)
METDQREQEMAKTERQSLEEDLTEKVNKKQQKTIIKNETPTINRKENENKGKQEEKHT*
>TRINITY_DN30396_c0_g1_i1.p10 type:complete len:59 gc:universal TRINITY_DN30396_c0_g1_i1:1615-1439(-)
MVQYYFYLIFRFFSFCYLSFCYVVIVFFWIYFKFECKSQDVAFPLHSDNYSGIKSLFF*
>TRINITY_DN30396_c0_g1_i1.p11 type:complete len:58 gc:universal TRINITY_DN30396_c0_g1_i1:446-273(-)
MSFIFCTAISLCILSDKLLSVQYYCPVFSASLTCYCDCTIHVHSQSQGFMEGLTPDM*
>TRINITY_DN30396_c0_g1_i1.p12 type:complete len:52 gc:universal TRINITY_DN30396_c0_g1_i1:1775-1620(-)
MWSITIGIFIYCMSLEHSLIWWFFPHLLYLVSFFTVSSQIPSYLAVIVDSL*
>TRINITY_DN30396_c0_g1_i1.p13 type:complete len:48 gc:universal TRINITY_DN30396_c0_g1_i1:436-579(+)
MKDIQLNQSQTPNLKVNNHLKKFIENSSNTNASIKRVIMKNSNRKEN*
>TRINITY_DN30396_c0_g1_i1.p14 type:complete len:48 gc:universal TRINITY_DN30396_c0_g1_i1:2444-2301(-)
MFVFHLLLILLLSGLVHCIYRACFLLVIYILNGIYKYSTFTLSIFGV*
>TRINITY_DN30396_c0_g1_i1.p15 type:complete len:45 gc:universal TRINITY_DN30396_c0_g1_i1:821-687(-)
MFPFCYLYVSSFVLLYLPFSFSFPCIYFLFIVFFLFYSFFPFYV*
>TRINITY_DN30396_c0_g2_i1.p1 type:internal len:51 gc:universal TRINITY_DN30396_c0_g2_i1:3-152(+)
QQATLTICFFYTSSFPSPIYIYKETEFSTFKFDLKRPAVADETLVHSHLN
>TRINITY_DN30396_c0_g3_i1.p1 type:complete len:91 gc:universal TRINITY_DN30396_c0_g3_i1:2432-2160(-)
MSFFLVQFTIFMFYIYVCINKILLLFIKNINYFFKFGSLVVKGYIVKFFYIFHPSKMLYLICKGVSGLKLLCFSYSNISSYVLCFLSIYL*
>TRINITY_DN30396_c0_g3_i1.p2 type:complete len:54 gc:universal TRINITY_DN30396_c0_g3_i1:1279-1440(+)
MHNITKILQGKGQQNFTHTIHGHHQGMQYIMDKWMYSMYRLGKIVKIPTTFLR*
>TRINITY_DN30396_c0_g3_i1.p3 type:complete len:53 gc:universal TRINITY_DN30396_c0_g3_i1:1721-1563(-)
MFYFLHELLIYINVLLILFSEISLVQLFIDTVVSSTNIVTYISLTSLMKSMV*
>TRINITY_DN30396_c0_g3_i1.p4 type:complete len:48 gc:universal TRINITY_DN30396_c0_g3_i1:1504-1647(+)
MKTTAGKPQGSILFALIYLYYTMDFIKEVKDIYVTMFVDDTTVSMNS*
>TRINITY_DN30396_c0_g3_i1.p5 type:complete len:44 gc:universal TRINITY_DN30396_c0_g3_i1:1289-1158(-)
MLCINYRYMSVVDLPFLNPARQICRMLFASTYLVNLFVLISFH*
>TRINITY_DN30396_c0_g3_i1.p6 type:complete len:42 gc:universal TRINITY_DN30396_c0_g3_i1:574-699(+)
MIENQNKNLRKELKILEVHEVNNGMKETKNETTKALWKHNN*
>TRINITY_DN30396_c0_g3_i1.p7 type:5prime_partial len:42 gc:universal TRINITY_DN30396_c0_g3_i1:2499-2374(-)
LLLIFILHVHSPSLSSLICRSFDVFFSSPVYHLHVLYICMY*
>TRINITY_DN30328_c0_g1_i1.p1 type:internal len:48 gc:universal TRINITY_DN30328_c0_g1_i1:3-143(+)
LYLGPFPQCQMRKVDAFPSLKKPRLNHTVNMQCKHQTEPHRPQLIVS
>TRINITY_DN30328_c0_g1_i1.p2 type:5prime_partial len:47 gc:universal TRINITY_DN30328_c0_g1_i1:145-5(-)
LETMSCGRCGSVWCLHCMLTVWLSRGFFNDGKASTFLIWHWGKGPR*
>TRINITY_DN30368_c0_g2_i1.p1 type:5prime_partial len:59 gc:universal TRINITY_DN30368_c0_g2_i1:326-150(-)
WQQTAGRCRSNVFVTQMCLINLLVYLSVIICIVMSGLQMTFLSLLKRLTACQVDLRLV*
>TRINITY_DN30368_c0_g2_i1.p2 type:complete len:52 gc:universal TRINITY_DN30368_c0_g2_i1:19-174(+)
MLKRSQLKLQLNLHEMLTFQLGIKPKTFRILAQHSSQLLGRVRNHTSRKST*
>TRINITY_DN30368_c0_g3_i2.p1 type:complete len:56 gc:universal TRINITY_DN30368_c0_g3_i2:179-12(-)
MHDSVVEVLGLIHRTTTFPQLFFRLGYPAGVSVIARSKKPHQGYLKPSRSGAALT*
>TRINITY_DN30368_c0_g4_i1.p1 type:5prime_partial len:52 gc:universal TRINITY_DN30368_c0_g4_i1:251-96(-)
LTFHADLFVILTVILSMFPFIYMKSTSKLRLSSSSYTPDVHNGCIKTSGHR*
>TRINITY_DN30368_c1_g1_i1.p1 type:complete len:41 gc:universal TRINITY_DN30368_c1_g1_i1:169-291(+)
MHVKMTYFMCDSSPFPVAQQSGGSGLDSRLGSQPSMWIHS*
>TRINITY_DN30368_c2_g1_i1.p1 type:internal len:46 gc:universal TRINITY_DN30368_c2_g1_i1:135-1(-)
PAGELTSRADLFVIFNCLFSCFSIFQLYIYQKKYITSAVTVILLQ
>TRINITY_DN30368_c3_g1_i1.p1 type:5prime_partial len:57 gc:universal TRINITY_DN30368_c3_g1_i1:2-172(+)
FFMFLYIATNLVAEKPNYLPFIIIYLKYWVFIVCVYVHFHCAIVMFSIASDIDSCL*
>TRINITY_DN30368_c4_g1_i1.p1 type:complete len:92 gc:universal TRINITY_DN30368_c4_g1_i1:481-206(-)
MLELKLYTLIVNITVKYFLMGYTLALFFSLLMNASAVILFLGAHHVGSFDFSEVSQSYNQDIHPSYPFILVILLLPFLLWKNLHPCFMSSH*
>TRINITY_DN30368_c4_g1_i1.p2 type:complete len:79 gc:universal TRINITY_DN30368_c4_g1_i1:348-112(-)
MSEASTSVRYLSLIIKISILHTLSYWSSSYYLFFFGKIYILVLCQAINFYYLLFHLFFNFGCLSASLFTFRSFFHECN*
>TRINITY_DN30368_c4_g1_i1.p3 type:5prime_partial len:45 gc:universal TRINITY_DN30368_c4_g1_i1:1-135(+)
PSPSTIPNTSSFVFLGRYVGNKNTSVFTTQLSWQGELSITFMKK*
>TRINITY_DN30368_c4_g1_i1.p4 type:5prime_partial len:43 gc:universal TRINITY_DN30368_c4_g1_i1:702-574(-)
CPFSSGFVPLSRGLAADGSGVQEQRVCHLNVYAWSACEMVTF*
>TRINITY_DN30368_c4_g1_i1.p5 type:3prime_partial len:43 gc:universal TRINITY_DN30368_c4_g1_i1:579-704(+)
MSPSHKQTKRTHLNDKHVAPAPHCHPLPDPEKEAQSQKRRDN
>TRINITY_DN30368_c4_g1_i1.p6 type:3prime_partial len:42 gc:universal TRINITY_DN30368_c4_g1_i1:125-3(-)
MNVIESSPCHDNCVVNTDVFLFPTYLPKKTNEEVLGIVEGE
>TRINITY_DN30368_c7_g1_i1.p1 type:5prime_partial len:50 gc:universal TRINITY_DN30368_c7_g1_i1:173-24(-)
LGLIPSWRVNFLCELICHFNCVRFYVSVHVFNLKCGCIMCPSSYYIHFF*
>TRINITY_DN30368_c8_g1_i1.p1 type:internal len:58 gc:universal TRINITY_DN30368_c8_g1_i1:173-3(-)
TGEGKDSHQLQANPTCGPPLQQTKEGHSWRPDNTNEHTTEKHAHTNTYTKRPKTLKY
>TRINITY_DN30368_c8_g1_i1.p2 type:internal len:58 gc:universal TRINITY_DN30368_c8_g1_i1:2-172(+)
CISMSWASLYMCLCERAFLLCVHLCCLASRSDLPWSVGGAGHMSGWLAAGVSPCPPQ
>TRINITY_DN30368_c8_g1_i1.p3 type:5prime_partial len:55 gc:universal TRINITY_DN30368_c8_g1_i1:172-8(-)
LGRARTHTSCKPTRHVARPSNRPRKVTPGGQTTQMNTQQKSTLTQTHIQRGPRH*
>TRINITY_DN30368_c8_g1_i1.p4 type:5prime_partial len:51 gc:universal TRINITY_DN30368_c8_g1_i1:3-155(+)
VFQCLGPLCICVCVSVLFCCVFICVVWPPGVTFLGLLEGRATCRVGLQLV*
>TRINITY_DN30342_c0_g1_i1.p1 type:internal len:40 gc:universal TRINITY_DN30342_c0_g1_i1:2-118(+)
VSTDMCLISRKRINWQFNKVMLVMELIKFTYLISDHTCH
>TRINITY_DN30342_c0_g1_i2.p1 type:internal len:52 gc:universal TRINITY_DN30342_c0_g1_i2:2-154(+)
FYEHSNVGSHISGFTGMCLISRKTINWQFNKVMLVMELIKFTYLISDHTCH
>TRINITY_DN30359_c0_g1_i1.p1 type:5prime_partial len:44 gc:universal TRINITY_DN30359_c0_g1_i1:174-43(-)
FLFQIQKPDCIKLSTCHSFWCIKQGLFPPRSPGLNLCMKSFYL*
>TRINITY_DN30359_c0_g3_i1.p1 type:5prime_partial len:40 gc:universal TRINITY_DN30359_c0_g3_i1:164-45(-)
VNYEAKTCEVQNCLKSIYTVKGLKESQIIAVKVGRHSWH*
>TRINITY_DN30383_c0_g1_i1.p1 type:internal len:46 gc:universal TRINITY_DN30383_c0_g1_i1:1-135(+)
DGVGAGDAEISSVSWLLDMLGVWVSPSSKQVEEDSSVSFNPTTFC
>TRINITY_DN30383_c0_g1_i1.p2 type:internal len:46 gc:universal TRINITY_DN30383_c0_g1_i1:2-136(+)
TELVLETPKLVLFLGFWICWEFGYLLLPNKWRRILRFLLIPLRFA
>TRINITY_DN30383_c0_g1_i1.p3 type:internal len:46 gc:universal TRINITY_DN30383_c0_g1_i1:135-1(-)
AKRSGIKRNRRILLHLFGRRRYPNSQHIQKPRNRTNFGVSSTNSV
>TRINITY_DN30383_c0_g1_i1.p4 type:internal len:45 gc:universal TRINITY_DN30383_c0_g1_i1:134-3(-)
QNVVGLKETEESSSTCLEEGDTQTPSISRSQETELISASPAPTP
>TRINITY_DN30383_c0_g2_i1.p1 type:internal len:90 gc:universal TRINITY_DN30383_c0_g2_i1:2-268(+)
NHGLISWLKGHKRHCSFRDCCCAKCNLIAQRQRVMAAQVALKRQQASEDSIALALQEVATGHHFPYLQPGRIFGMAVTEPKVAENGQNV
>TRINITY_DN30383_c0_g2_i1.p2 type:5prime_partial len:84 gc:universal TRINITY_DN30383_c0_g2_i1:1-252(+)
KPRAHIVAERSQKTLQLPGLLLCKMQPHSSKAESNGSSGGTETSTGIGRLYSPGLTRSSNRTSLPIFATRTNLRHGCYRTQSS*
>TRINITY_DN30339_c0_g1_i1.p1 type:internal len:48 gc:universal TRINITY_DN30339_c0_g1_i1:143-3(-)
FNTTRNVYVLHSRLIINPLNSYSYISKKNTFYISAVYCIICSLCPQA
>TRINITY_DN30363_c0_g1_i1.p1 type:internal len:52 gc:universal TRINITY_DN30363_c0_g1_i1:3-155(+)
HIRSLIKLRTKCRRLIKSSSDPQTLQTLHNLKNRLRKLITAHISAFNSTRW
>TRINITY_DN30363_c0_g2_i1.p1 type:3prime_partial len:66 gc:universal TRINITY_DN30363_c0_g2_i1:1-195(+)
MSSTTGAPSFWRDFHRVSGNSSSFQVPPLTWNDQTFNTDKEKANCFAQHLEIVFRPHPISQENAD
>TRINITY_DN30363_c0_g2_i1.p2 type:5prime_partial len:48 gc:universal TRINITY_DN30363_c0_g2_i1:195-52(-)
ISILLRYRMRSKDNFQVLGKAVSLFLVRIKGLIVPGQWRYLKGRRVS*
>TRINITY_DN30320_c0_g1_i1.p1 type:3prime_partial len:63 gc:universal TRINITY_DN30320_c0_g1_i1:186-1(-)
MECLNEAQLENMRTEKQKSIRVSEVSAKLTAQECLTLENEIEYCSSTREEVRDTMEDLGNKE
>TRINITY_DN30320_c0_g1_i1.p2 type:complete len:45 gc:universal TRINITY_DN30320_c0_g1_i1:230-364(+)
MSDTFESCILQQSPLSTLFSSPTDTSLSAPYLTHFLSFFTAITV*
>TRINITY_DN30320_c0_g2_i1.p1 type:internal len:47 gc:universal TRINITY_DN30320_c0_g2_i1:1-138(+)
LSFSPSVSGQWFSSRLFSFSNMVTGALLTLSVSSILFPVSPRLTGF
>TRINITY_DN30320_c0_g2_i1.p2 type:internal len:47 gc:universal TRINITY_DN30320_c0_g2_i1:140-3(-)
GKPVSLGDTGNRIEDTDSVSSAPVTMLLKENSLDENHCPETEGEKD
>TRINITY_DN30320_c0_g2_i1.p3 type:internal len:47 gc:universal TRINITY_DN30320_c0_g2_i1:2-139(+)
YLSPLLFLDNGSHPDYFLSATWLQVHCLHCQYPRFCFLYHQDLQVS
>TRINITY_DN30320_c0_g2_i1.p4 type:internal len:47 gc:universal TRINITY_DN30320_c0_g2_i1:3-140(+)
IFLPFCFWTMVLIQTIFFQQHGYRCTAYTVSILDSVSCITKTYRFP
>TRINITY_DN30323_c0_g1_i2.p1 type:internal len:130 gc:universal TRINITY_DN30323_c0_g1_i2:1-387(+)
PTRCLGWPACPRLYGQMLGDATPTRAGPQAWRPDPPHPRPALLRSAGRDTIRYVQPGWRPPPTRCLGWPACPRLYSQMVGDATPTRAGPQAWRPDPPHPRPALLRSAGRDTIRYVQPGWRPPPTRCLGW
>TRINITY_DN30323_c0_g1_i2.p2 type:5prime_partial len:112 gc:universal TRINITY_DN30323_c0_g1_i2:387-52(-)
PSQAAGRWRSPTRLHVPNCVPPSAPKQGWPRMRGVWPPGLGSGPGRGSIPYHLAVQPWAGRPSQAAGRWRSPTRLHVPNCVPPSAPKQGWPRMRGVWPPGLGSGPGRGSIP*
>TRINITY_DN30323_c0_g1_i2.p3 type:complete len:60 gc:universal TRINITY_DN30323_c0_g1_i2:59-238(+)
MLPLPGPDPRPGGQTPLILGQPCLGALGGTQFGTCNLVGDLHRPAAWDGRPAQGCTARW*
>TRINITY_DN30323_c0_g1_i2.p4 type:3prime_partial len:50 gc:universal TRINITY_DN30323_c0_g1_i2:242-388(+)
MLPLPGPDPRPGGQTPLILGQPCLGALGGTQFGTCNLVGDLHRPAAWDG
>TRINITY_DN30323_c0_g1_i2.p5 type:5prime_partial len:43 gc:universal TRINITY_DN30323_c0_g1_i2:3-131(+)
DPLLGMAGLPKALRPDARGCYPYQGRTPGLAARPPSSSASPA*
>TRINITY_DN30378_c0_g1_i1.p1 type:internal len:49 gc:universal TRINITY_DN30378_c0_g1_i1:2-145(+)
EGFRFPDCVCPLQGNYKFIHLYVLYLSATAVHIYIYIYLYTCVYVFYV
>TRINITY_DN30378_c0_g1_i1.p2 type:internal len:49 gc:universal TRINITY_DN30378_c0_g1_i1:3-146(+)
KGSGFQTVSALYRVITNLYTFMYFIFPPPQCIYIYTFIYIHVYMYFMY
>TRINITY_DN30371_c0_g1_i2.p1 type:complete len:115 gc:universal TRINITY_DN30371_c0_g1_i2:702-358(-)
MFKFLLSVSLVCVGLASVDGASLEKSMSILKPEKSHNVSPLRQRRDGDYCNYSGLDGCFNMLRPDADTQVYCRSYEEFMTCFDIFAEDCMTTEEKNLFLQEMSFLTEYMETLCE*
>TRINITY_DN30371_c0_g1_i2.p2 type:5prime_partial len:76 gc:universal TRINITY_DN30371_c0_g1_i2:3-230(+)
FFLGCIIMSFIIRPHSDFYIVCQTVKHYFRNKNETLIDMNYIGSGMQNIMTITLLIFLTGRYICILIRGNVFFSH*
>TRINITY_DN30371_c0_g1_i2.p3 type:complete len:61 gc:universal TRINITY_DN30371_c0_g1_i2:647-465(-)
MARPLRRVCLSSSRRSHITSLLCDSDVMEITATTVDSMAVLTCLDQTPILRYTADHTRNL*
>TRINITY_DN30371_c0_g1_i1.p1 type:complete len:115 gc:universal TRINITY_DN30371_c0_g1_i1:702-358(-)
MFKFLLSVSLVCVGLASVDGASLEKSMSILKPEKSHNVSPLRQRRDGDYCNYSGLDGCFNMLRPDADTQVYCRSYEEFMTCFDIFAEDCMTTEEKNLFLQEMSFLTEYMETLCE*
>TRINITY_DN30371_c0_g1_i1.p2 type:5prime_partial len:76 gc:universal TRINITY_DN30371_c0_g1_i1:3-230(+)
FFLGCIIMSFIIRPHSDFYIVCQTVKHYFRNKNETLIDMNYIGSGMQNIMTITLLIFLTGRYICILIRGNVFFSH*
>TRINITY_DN30371_c0_g1_i1.p3 type:complete len:61 gc:universal TRINITY_DN30371_c0_g1_i1:647-465(-)
MARPLRRVCLSSSRRSHITSLLCDSDVMEITATTVDSMAVLTCLDQTPILRYTADHTRNL*
>TRINITY_DN30371_c1_g1_i1.p1 type:internal len:41 gc:universal TRINITY_DN30371_c1_g1_i1:120-1(-)
VTVFHLYYYFSRRHYNGCKSNMKTKYYSAMMLSVYEFVIY
>TRINITY_DN30371_c1_g3_i1.p1 type:5prime_partial len:56 gc:universal TRINITY_DN30371_c1_g3_i1:279-112(-)
VYMNLLFIWYMFIYCLSGCSVKYYSSSVYYRYWFIASAFPSPSLISWFKMWMKIN*
>TRINITY_DN30371_c1_g3_i1.p2 type:5prime_partial len:54 gc:universal TRINITY_DN30371_c1_g3_i1:277-116(-)
VYEFVIYMVYVYLLSVRMFSEILFFICLLSVLVYCFSFPFSIFNFMVQNVDEN*
>TRINITY_DN30307_c0_g1_i20.p1 type:3prime_partial len:337 gc:universal TRINITY_DN30307_c0_g1_i20:82-1089(+)
MEQHILLLCFVVAVTQALTPLWPALKDDRRFIYLEDPIHISEKKGTTISDKIWATFGKPETTTASAYAKPKGTTISNESWNNFKKPKGTTLSGEAWNSFRKPKGTTISDGMWNNFRKPKGTTISDGEVWNSFRKPRGTTISDKELNSFRKPKGTTISGEVWNSYVRKPKGTTISARMLNNFRKPKGTTISARMVNNFRKPKGTTISGEVWNSFRKPRGTTISDKELNSFRKPKGTTISDGIWNNVRKPRGTTISDETWNNFRKPRGTTLSNEALDSFRKPKDTTISDGTWNNFRKPQGTTISDEAWNNFRKPKGTTISDGTFNNFRKPKGTTISDG
>TRINITY_DN30307_c0_g1_i20.p2 type:5prime_partial len:173 gc:universal TRINITY_DN30307_c0_g1_i20:1088-570(-)
PSDIVVPFGFLKLLNVPSDIVVPFGFLKLFHASSDIVVPCGFLKLFHVPSDIVVSFGFLKLSNASLDSVVPRGFLKLFHVSSDIVVPLGFLTLFHIPSDIVVPFGFLKLFNSLSDIVVPLGFLKLFHTSPDIVVPFGFLKLFTILADIVVPFGFLKLFSILADIVVPFGFLT*
>TRINITY_DN30307_c0_g1_i20.p3 type:complete len:119 gc:universal TRINITY_DN30307_c0_g1_i20:161-517(+)
MTEGSYIWKTQSIFPRRKGLRYLIRYGPPSGNQKRPQHPPMQNQKALQYLMNRGTTLKNQKAPHYLVKHGTASGSQKAPQYLMECGTTSGNQKAPQYLMVKYGTASENQEAPQYLIKN*
>TRINITY_DN30307_c0_g1_i20.p4 type:3prime_partial len:99 gc:universal TRINITY_DN30307_c0_g1_i20:797-1090(+)
MEYGTTSGNLEVLQYRMKHGITSENHEAPRYLMKHWTVSENRKIPQYLMERGITSENHKAPQYLMKHGTTSGNQKAPRYLMEHLTTSGNQKAPQYLME
>TRINITY_DN30307_c0_g1_i20.p5 type:5prime_partial len:68 gc:universal TRINITY_DN30307_c0_g1_i20:1089-886(-)
SIRYCGAFWFPEVVKCSIRYRGAFWFPEVVPCFIRYCGALWFSEVIPRSIRYCGIFRFSETVQCFIR*
>TRINITY_DN30307_c0_g1_i18.p1 type:internal len:65 gc:universal TRINITY_DN30307_c0_g1_i18:1-192(+)
NNFRKPKGTTISDVMRMLNNFRKPKGTTISDGTWNNFRKPQGTTISDEAWNNFRKPKGTTISDG
>TRINITY_DN30307_c0_g1_i18.p2 type:internal len:65 gc:universal TRINITY_DN30307_c0_g1_i18:192-1(-)
SIRYCGAFWFPEVVPCFIRYCGALWFSEVIPRSIRYCGAFWFPEVVQHSHHIRYCGAFWFPEVV
>TRINITY_DN30307_c0_g1_i18.p3 type:internal len:64 gc:universal TRINITY_DN30307_c0_g1_i18:191-3(-)
PSDIVVPFGFLKLFHASSDIVVPCGFLKLFHVPSDIVVPFGFLKLFSILITSDIVVPFGFLKL
>TRINITY_DN30307_c0_g1_i1.p1 type:3prime_partial len:165 gc:universal TRINITY_DN30307_c0_g1_i1:82-573(+)
MEQHILLLCFVVAVTQALTPLWPALKDDRRFIYLEDPIHISEKKGTTISDKIWATFGKPETTTASAYAKPKGTTISDGMWNNFRKPKGTTISDEELNSFRKPKGTTISGEVWNSYVRKPKGTTISARMLNNFRKPKGTTISQKAPQYQAWNNFRKPKGTTISDG
>TRINITY_DN30307_c0_g1_i1.p2 type:5prime_partial len:157 gc:universal TRINITY_DN30307_c0_g1_i1:573-103(-)
SIRYCGAFWFPEVVPCLILWCLLGYCGAFWFPEVVQHSSRYCGAFWFSDIAVPYFTRYCGAFWFSETVQFFIRYCGAFWFPEVVPHSIRYCSAFWFCIGGCCGRFWFPEGGPYLIRYRSPFLLGNMDWVFQIYEPSVIFKCRPQRCQGLSDRHDET*
>TRINITY_DN30307_c0_g1_i1.p3 type:complete len:70 gc:universal TRINITY_DN30307_c0_g1_i1:161-370(+)
MTEGSYIWKTQSIFPRRKGLRYLIRYGPPSGNQKRPQHPPMQNQKALQYLMECGTTSGNQKAPQYLMKN*
>TRINITY_DN30307_c0_g1_i5.p1 type:complete len:106 gc:universal TRINITY_DN30307_c0_g1_i5:161-478(+)
MTEGSYIWKTQSIFPRRKGLRYLIRYGPPSGNQKRPQHPPMQNQKALQYLMECGTTSGNQKAPQYLMISDGTWNNLRKPKGTTISAEALNNAPQYLQKTKRHHNI*
>TRINITY_DN30307_c0_g1_i5.p2 type:complete len:96 gc:universal TRINITY_DN30307_c0_g1_i5:82-369(+)
MEQHILLLCFVVAVTQALTPLWPALKDDRRFIYLEDPIHISEKKGTTISDKIWATFGKPETTTASAYAKPKGTTISDGMWNNFRKPKGTTISDDI*
>TRINITY_DN30307_c0_g1_i5.p3 type:complete len:71 gc:universal TRINITY_DN30307_c0_g1_i5:478-690(+)
MEYGTTSGNLEVLQYRMKHGITSENHEAPRYLMKHWTVSENRKIPQYLMERGTTLGNQKVPQYLVKRGTT*
>TRINITY_DN30307_c0_g1_i5.p4 type:complete len:51 gc:universal TRINITY_DN30307_c0_g1_i5:866-714(-)
MYKLMFHYTSAFLTYAAHSHFTSKLVVYFRASLFSYSNRMHLLLSNLFGL*
>TRINITY_DN30307_c0_g1_i5.p5 type:complete len:41 gc:universal TRINITY_DN30307_c0_g1_i5:893-1015(+)
MTSVVYTELQVLRTVQTSILNGRTITLLITIIIKYISMYK*
>TRINITY_DN30307_c0_g1_i11.p1 type:internal len:119 gc:universal TRINITY_DN30307_c0_g1_i11:356-3(-)
SIRYCGAFWFPEVVPCFIRYCGALWFSEVIPRSIRYCGAFWFSETVQFFIRYCGASWFSEAVPYFTRYCGAISSDIVVPFGFLKLFNSLSDIVVPLGFLKLFHTSPSDIVVPFGFLKL
>TRINITY_DN30307_c0_g1_i11.p2 type:5prime_partial len:83 gc:universal TRINITY_DN30307_c0_g1_i11:355-107(-)
PSDIVVPFGFLKLFHASSDIVVPCGFLKLFHVPSDIVVPFGFLKLFNSLSDIVVPLGFLKLFHTSPDIVVRYHQILWCLLVF*
>TRINITY_DN30307_c0_g1_i11.p3 type:5prime_partial len:73 gc:universal TRINITY_DN30307_c0_g1_i11:1-219(+)
NNFRKPKGTTISDGEVWNSFRKPRGTTISDKELNSFRKPKGTTISDDIAPQYLVKYGTASENQEAPQYLIKN*
>TRINITY_DN30307_c0_g1_i17.p1 type:complete len:150 gc:universal TRINITY_DN30307_c0_g1_i17:95-544(+)
MWNNFRKPKGTTISEETWNNFKKPKGTTISDGTWNNLRKPKGTTISAEALNNFRKPKGTTISDGIWNNVRKPRGTTISDETWNNFRKPRGTTLSNEALDSFRKPKDTTISDGTWNNFRKPKGTTISSETWDNLRGKERTGFLQPKEIGQ*
>TRINITY_DN30307_c0_g1_i17.p2 type:complete len:71 gc:universal TRINITY_DN30307_c0_g1_i17:282-494(+)
MEYGTTSGNLEVLQYRMKHGITSENHEAPRYLMKHWTVSENRKIPQYLMERGTTLGNQKVPQYLVKRGTT*
>TRINITY_DN30307_c0_g1_i17.p3 type:complete len:51 gc:universal TRINITY_DN30307_c0_g1_i17:670-518(-)
MYKLMFHYTSAFLTYAAHSHFTSKLVVYFRASLFSYSNRMHLLLSNLFGL*
>TRINITY_DN30307_c0_g1_i17.p4 type:complete len:41 gc:universal TRINITY_DN30307_c0_g1_i17:697-819(+)
MTSVVYTELQVLRTVQTSILNGRTITLLITIIIKYISMYK*
>TRINITY_DN30307_c0_g1_i2.p1 type:5prime_partial len:101 gc:universal TRINITY_DN30307_c0_g1_i2:352-50(-)
PSDIVVPFGFLKLLNVPSDIVVPFGFLKLFHASSDIVVPCGFLKLFHVPSGYCGAIRYCGAFWFFEVVPCFLRYCCAFWFSEVIPHQISFHQILWCLLVS*
>TRINITY_DN30307_c0_g1_i2.p2 type:5prime_partial len:66 gc:universal TRINITY_DN30307_c0_g1_i2:353-156(-)
SIRYCGAFWFPEVVKCSIRYRGAFWFPEVVPCFIRYCGALWFSEVIPRSIRILWCHQILWCLLVF*
>TRINITY_DN30307_c0_g1_i2.p3 type:3prime_partial len:57 gc:universal TRINITY_DN30307_c0_g1_i2:186-353(+)
MAPQYPDGTWNNFRKPQGTTISDEAWNNFRKPKGTTISDGTFNNFRKPKGTTISDG
>TRINITY_DN30307_c0_g1_i2.p4 type:3prime_partial len:51 gc:universal TRINITY_DN30307_c0_g1_i2:205-354(+)
MERGITSENHKAPQYLMKHGTTSGNQKAPRYLMEHLTTSGNQKAPQYLME
>TRINITY_DN30307_c0_g1_i8.p1 type:internal len:163 gc:universal TRINITY_DN30307_c0_g1_i8:2-487(+)
SGNQKAPRYLMEHLTTSGNQKAPQYLMEYGTTSGNLEVLQYRMKHGITSENQKAQQYLRKHGTTSKNQKAPQYLMAPQYPDGIWNNVRKPRGTTISDETWNNFRKPRGTTLSNEALDSFRKPKDTTISDGTWNNFRKPQGTTISDEAWNNFRKPKGTTISDG
>TRINITY_DN30307_c0_g1_i8.p2 type:internal len:163 gc:universal TRINITY_DN30307_c0_g1_i8:486-1(-)
PSDIVVPFGFLKLFHASSDIVVPCGFLKLFHVPSDIVVSFGFLKLSNASLDSVVPRGFLKLFHVSSDIVVPLGFLTLFHIPSGYCGAIRYCGAFWFFEVVPCFLRYCCAFWFSEVIPCFIRYCSTSRFPDVVPYSIRYCGAFWFPEVVKCSIRYRGAFWFPE
>TRINITY_DN30307_c0_g1_i8.p3 type:3prime_partial len:83 gc:universal TRINITY_DN30307_c0_g1_i8:243-488(+)
MEYGTTSGNLEVLQYRMKHGITSENHEAPRYLMKHWTVSENRKIPQYLMERGITSENHKAPQYLMKHGTTSGNQKAPQYLME
>TRINITY_DN30307_c0_g1_i8.p4 type:5prime_partial len:81 gc:universal TRINITY_DN30307_c0_g1_i8:1-243(+)
FRKPKGTTISDGTFNNFRKPKGTTISDGIWNNVRKPRGTTISDETWNNFRKPKGTTISEETWNNFKKPKGTTISDGTTIS*
>TRINITY_DN30307_c0_g1_i8.p5 type:5prime_partial len:52 gc:universal TRINITY_DN30307_c0_g1_i8:487-332(-)
SIRYCGAFWFPEVVPCFIRYCGALWFSEVIPRSIRYCGIFRFSETVQCFIR*
>TRINITY_DN30307_c0_g1_i6.p1 type:5prime_partial len:194 gc:universal TRINITY_DN30307_c0_g1_i6:1-582(+)
FRKPKGTTISDGTFNNFRKPKGTTISDGIWNNVRKPRGTTISDETWNNFRKPKGTTISEETWNNFKKPKGTTISDGTWNNLRKPKGTTISAEALNNFRKPKGTTISDGIWNNVRKPRGTTISDETWNNFRKPRGTTLSNEALDSFRKPKDTTISDGTWNNFRKPKGTTISSETWDNLRGKERTGFLQPKEIGQ*
>TRINITY_DN30307_c0_g1_i6.p2 type:5prime_partial len:94 gc:universal TRINITY_DN30307_c0_g1_i6:2-283(+)
SGNQKAPRYLMEHLTTSGNQKAPQYLMEYGTTSGNLEVLQYRMKHGITSENQKAQQYLRKHGTTSKNQKAPQYLMEHGIISENQKAPQYLLKH*
>TRINITY_DN30307_c0_g1_i6.p3 type:complete len:71 gc:universal TRINITY_DN30307_c0_g1_i6:320-532(+)
MEYGTTSGNLEVLQYRMKHGITSENHEAPRYLMKHWTVSENRKIPQYLMERGTTLGNQKVPQYLVKRGTT*
>TRINITY_DN30307_c0_g1_i6.p4 type:complete len:51 gc:universal TRINITY_DN30307_c0_g1_i6:708-556(-)
MYKLMFHYTSAFLTYAAHSHFTSKLVVYFRASLFSYSNRMHLLLSNLFGL*
>TRINITY_DN30307_c0_g1_i6.p5 type:complete len:41 gc:universal TRINITY_DN30307_c0_g1_i6:735-857(+)
MTSVVYTELQVLRTVQTSILNGRTITLLITIIIKYISMYK*
>TRINITY_DN30307_c0_g1_i12.p1 type:internal len:56 gc:universal TRINITY_DN30307_c0_g1_i12:167-3(-)
SIRYCGAFWFPEVVKCSIRYRGAFWFPEVVPCLDIVVRYHQISSDIVVPFGFLKL
>TRINITY_DN30307_c0_g1_i12.p2 type:5prime_partial len:53 gc:universal TRINITY_DN30307_c0_g1_i12:166-8(-)
PSDIVVPFGFLKLLNVPSDIVVPFGFLKLFHAWILWCDIIRYHQILWCLLVS*
>TRINITY_DN30307_c0_g1_i12.p3 type:3prime_partial len:41 gc:universal TRINITY_DN30307_c0_g1_i12:48-167(+)
MISHHNIQAWNNFRKPKGTTISDGTFNNFRKPKGTTISDG
>TRINITY_DN30307_c0_g1_i4.p1 type:3prime_partial len:181 gc:universal TRINITY_DN30307_c0_g1_i4:82-621(+)
MEQHILLLCFVVAVTQALTPLWPALKDDRRFIYLEDPIHISEKKGTTISDKIWATFGKPETTTASAYAKPKGTTISDGMWNNFRKPKGTTISDEELNSFRKPKGTTISGEVWNSYVRKPKGTTISARMLNNFRKPKGTTISARMVNNFRKPKGTTISQKAPQYQAWNNFRKPKGTTISDG
>TRINITY_DN30307_c0_g1_i4.p2 type:5prime_partial len:173 gc:universal TRINITY_DN30307_c0_g1_i4:621-103(-)
SIRYCGAFWFPEVVPCLILWCLLGYCGAFWFPEVVHHSSRYCGAFWFPEVVQHSSRYCGAFWFSDIAVPYFTRYCGAFWFSETVQFFIRYCGAFWFPEVVPHSIRYCSAFWFCIGGCCGRFWFPEGGPYLIRYRSPFLLGNMDWVFQIYEPSVIFKCRPQRCQGLSDRHDET*
>TRINITY_DN30307_c0_g1_i4.p3 type:complete len:70 gc:universal TRINITY_DN30307_c0_g1_i4:161-370(+)
MTEGSYIWKTQSIFPRRKGLRYLIRYGPPSGNQKRPQHPPMQNQKALQYLMECGTTSGNQKAPQYLMKN*
>TRINITY_DN30307_c0_g1_i25.p1 type:5prime_partial len:182 gc:universal TRINITY_DN30307_c0_g1_i25:648-103(-)
PSDIVVPFGFLKLFHAFPSDIVVSFGFLKLSNASLDSVVPRGFLKLFHVSSDIVVPLGFLTLFHIPSDIVVPFGILWCDIIRYCGAFWFSETVQFFIRYCGAFWFPEVVPHSIRYCSAFWFCIGGCCGRFWFPEGGPYLIRYRSPFLLGNMDWVFQIYEPSVIFKCRPQRCQGLSDRHDET*
>TRINITY_DN30307_c0_g1_i25.p2 type:complete len:123 gc:universal TRINITY_DN30307_c0_g1_i25:82-450(+)
MEQHILLLCFVVAVTQALTPLWPALKDDRRFIYLEDPIHISEKKGTTISDKIWATFGKPETTTASAYAKPKGTTISDGMWNNFRKPKGTTISDEELNSFRKPKGTTISDDIAPQYPKRHHNI*
>TRINITY_DN30307_c0_g1_i25.p3 type:3prime_partial len:82 gc:universal TRINITY_DN30307_c0_g1_i25:407-649(+)
MISHHNIPKGTTISDGIWNNVRKPRGTTISDETWNNFRKPRGTTLSNEALDSFRKPKDTTISDGKAWNNFRKPKGTTISDG
>TRINITY_DN30307_c0_g1_i25.p4 type:complete len:70 gc:universal TRINITY_DN30307_c0_g1_i25:161-370(+)
MTEGSYIWKTQSIFPRRKGLRYLIRYGPPSGNQKRPQHPPMQNQKALQYLMECGTTSGNQKAPQYLMKN*
>TRINITY_DN30307_c0_g1_i25.p5 type:3prime_partial len:68 gc:universal TRINITY_DN30307_c0_g1_i25:450-650(+)
MEYGTTSGNLEVLQYRMKHGITSENHEAPRYLMKHWTVSENRKIPQYLMEKHGTTSGNQKAPQYLME
>TRINITY_DN30307_c0_g1_i21.p1 type:3prime_partial len:248 gc:universal TRINITY_DN30307_c0_g1_i21:82-822(+)
MEQHILLLCFVVAVTQALTPLWPALKDDRRFIYLEDPIHISEKKGTTISDKIWATFGKPETTTASAYAKPKGTTISNESWNNFKKPKGTTLSGEAWNSFRKPKGTTISDGMWNNFRKPKGTTISDEELNSFRKPKGTTISGEVWNSYVRKPKGTTISARMLNNFRKPKGTTISQKAPQYLMEYGTTSGNLEVLQYRMKHGITSENHEAPRYLMKHWTVSENRKIPQYLMEKHGTTSGNQKAPQYLME
>TRINITY_DN30307_c0_g1_i21.p2 type:complete len:102 gc:universal TRINITY_DN30307_c0_g1_i21:161-466(+)
MTEGSYIWKTQSIFPRRKGLRYLIRYGPPSGNQKRPQHPPMQNQKALQYLMNRGTTLKNQKAPHYLVKHGTASGSQKAPQYLMECGTTSGNQKAPQYLMKN*
>TRINITY_DN30307_c0_g1_i21.p3 type:5prime_partial len:83 gc:universal TRINITY_DN30307_c0_g1_i21:820-572(-)
PSDIVVPFGFLKLFHAFPSDIVVSFGFLKLSNASLDSVVPRGFLKLFHVSSDIVVPLGFLTLFHIPSDIVVPFGILWCLLVS*
>TRINITY_DN30307_c0_g1_i16.p1 type:internal len:97 gc:universal TRINITY_DN30307_c0_g1_i16:1-288(+)
NNFRKPKGTTISDGEVWNSFRKPRGTTISDKELNSFRKPKGTTISGEVWNSYVRKPKGTTISGEVWNSFRKPRGTTISDKELNSFRKPKGTTISDG
>TRINITY_DN30307_c0_g1_i16.p2 type:internal len:97 gc:universal TRINITY_DN30307_c0_g1_i16:288-1(-)
SIRYCGAFWFSETVQFFIRYCGASWFSEAVPYFTRYCGAFWFSDIAVPYFTRYCGAFWFSETVQFFIRYCGASWFSEAVPYFTIRYCGAFWFPEVV
>TRINITY_DN30307_c0_g1_i16.p3 type:5prime_partial len:45 gc:universal TRINITY_DN30307_c0_g1_i16:287-153(-)
PSDIVVPFGFLKLFNSLSDIVVPLGFLKLFHTSPDIVVPFGFLT*
>TRINITY_DN30382_c0_g2_i1.p1 type:internal len:41 gc:universal TRINITY_DN30382_c0_g2_i1:1-120(+)
KMKRAPGFYIANDFNILTLMKGENGFNNLTLLKEKATSVF
>TRINITY_DN30386_c0_g1_i1.p1 type:internal len:100 gc:universal TRINITY_DN30386_c0_g1_i1:298-2(-)
DGEHGQGVCVIPCSSCDGRCMGEAGRSLDIGIKEHKRMATHDSNNALFCHIQKNGHHINWEESCLIYKDENTFSCEVMESQLLRILPSFGLLAGSWRLE
>TRINITY_DN30327_c0_g1_i1.p1 type:internal len:50 gc:universal TRINITY_DN30327_c0_g1_i1:148-2(-)
KNKKNVDSVTSPTANNKPVTHHSEVNNPVSVGLTSTARSKPVNTAVSSA
>TRINITY_DN30327_c0_g2_i1.p1 type:internal len:68 gc:universal TRINITY_DN30327_c0_g2_i1:2-202(+)
VLLVVSGSLVVLNLVFELSTLSLGLFANCVLDGTVLTGLFFALLNNPELDIAVLTGLLFALLNSPAL
>TRINITY_DN30327_c0_g2_i1.p2 type:internal len:68 gc:universal TRINITY_DN30327_c0_g2_i1:201-1(-)
SAGLFSSANNKPVNTAISSSGLFNSAKNKPVNTVPSSTQLANKPRDSVDNSKTKLRTTKEPDTTSNT
>TRINITY_DN30327_c0_g2_i1.p3 type:5prime_partial len:56 gc:universal TRINITY_DN30327_c0_g2_i1:203-36(-)
QVQGCSAVQITSQLILLYQVQGCLIVQRTSQLIQFHQVHSWQTSQEIVLIIQKLS*
>TRINITY_DN30397_c0_g1_i1.p1 type:internal len:40 gc:universal TRINITY_DN30397_c0_g1_i1:119-3(-)
LLQIFHVTIKWPCLYLVCQKFYLKNLEHTLYRPAAYTGS
>TRINITY_DN30301_c0_g1_i1.p1 type:5prime_partial len:40 gc:universal TRINITY_DN30301_c0_g1_i1:124-5(-)
VPIRFFHYIVTVVTTQPRNIYTSLHKLNSHKVFTLSQIH*
>TRINITY_DN30301_c0_g2_i1.p1 type:internal len:45 gc:universal TRINITY_DN30301_c0_g2_i1:3-134(+)
RTLTVIFHKSMQLPNTNKITENEFHSTLIEKTRSETRAITLQQR
>TRINITY_DN30370_c0_g1_i2.p1 type:internal len:42 gc:universal TRINITY_DN30370_c0_g1_i2:123-1(-)
KFFMIFILFIHSFICAMPDWRWRSFPSTFVDSIPHHIIHIR
>TRINITY_DN30370_c0_g1_i4.p1 type:5prime_partial len:40 gc:universal TRINITY_DN30370_c0_g1_i4:173-54(-)
KFFMIFILFIHSFICAMPDWRWRSFPSTFVDIILSSPYH*
>TRINITY_DN30366_c0_g1_i1.p1 type:5prime_partial len:40 gc:universal TRINITY_DN30366_c0_g1_i1:1-120(+)
HEEVNLDIGYCSLFVCLMSCMLSILLSFTGTFQQQPLLF*
>TRINITY_DN30366_c0_g2_i1.p1 type:5prime_partial len:41 gc:universal TRINITY_DN30366_c0_g2_i1:125-3(-)
VLEYREAYISKSAILSNSRGMILVLFPKYSIIKDYIYVIH*
>TRINITY_DN30349_c0_g1_i1.p1 type:3prime_partial len:45 gc:universal TRINITY_DN30349_c0_g1_i1:140-271(+)
MFRYDLDQRFSKCGLWTPGGPQDPFRGAGRSKLFSNMVNIDRYN
>TRINITY_DN30388_c0_g2_i1.p1 type:internal len:56 gc:universal TRINITY_DN30388_c0_g2_i1:167-3(-)
AKKLDQISHCLIICFITGTKRESKVYAYECVKNGAEYFKHIFTGSKQGFQPNQED
>TRINITY_DN30388_c0_g2_i1.p2 type:5prime_partial len:45 gc:universal TRINITY_DN30388_c0_g2_i1:3-137(+)
ILLIWLKSLLAPCKYMLEIFSTIFHTFICIHFTLSFGSSNETYD*
>TRINITY_DN30388_c0_g3_i1.p1 type:complete len:64 gc:universal TRINITY_DN30388_c0_g3_i1:297-488(+)
MLYSGIITVQGKNNILCNYTIWLYSLPASCVLLKLCFIVCFHITIFVIFYICYRWRRSDLDHL*
>TRINITY_DN30388_c0_g3_i1.p2 type:complete len:42 gc:universal TRINITY_DN30388_c0_g3_i1:627-502(-)
MCDRAVYGNGCELSEDKLGDKVKCREKIRGYYLVEREKIRF*
>TRINITY_DN30388_c0_g3_i1.p3 type:complete len:40 gc:universal TRINITY_DN30388_c0_g3_i1:359-478(+)
MALFITCIMCSTKTMFYCLLPYYNICNFLHMLQMEKVRS*
>TRINITY_DN30388_c0_g3_i2.p1 type:complete len:64 gc:universal TRINITY_DN30388_c0_g3_i2:297-488(+)
MLYSGIITVQGKNNILCNYTIWLYSLPASCVLLKLCFIVCFHITIFVIFYICYRWRRSDLDHL*
>TRINITY_DN30388_c0_g3_i2.p2 type:complete len:62 gc:universal TRINITY_DN30388_c0_g3_i2:877-1062(+)
MYDSPRTTIHSQCLLQFLCTDVNKCWYKTNNSSYSLTTFLCSFQLIITTFKSTHLHSKTHI*
>TRINITY_DN30388_c0_g3_i2.p3 type:complete len:56 gc:universal TRINITY_DN30388_c0_g3_i2:776-943(+)
MSEHFRDMIISRKCLDICFIVWVLSGFSITLLITCMTVLELPSTHSVFYNSCALM*
>TRINITY_DN30388_c0_g3_i2.p4 type:complete len:51 gc:universal TRINITY_DN30388_c0_g3_i2:1182-1030(-)
MLPLYKGKAAEEQCMGIRGTTLLLVTDMFNLMEHKRTSDLLDMSFRVKMC*
>TRINITY_DN30388_c0_g3_i2.p5 type:complete len:44 gc:universal TRINITY_DN30388_c0_g3_i2:1238-1107(-)
MYTHINTERQMQVTKIHVKCFPFIKVKLLRNSVWESEELLCCW*
>TRINITY_DN30388_c0_g3_i2.p6 type:complete len:42 gc:universal TRINITY_DN30388_c0_g3_i2:834-709(-)
MKQMSKHFRDIIISRKCSDICVYDFISWWFLYNIILHHCAS*
>TRINITY_DN30388_c0_g3_i2.p7 type:complete len:42 gc:universal TRINITY_DN30388_c0_g3_i2:627-502(-)
MCDRAVYGNGCELSEDKLGDKVKCREKIRGYYLVEREKIRF*
>TRINITY_DN30388_c0_g3_i2.p8 type:complete len:40 gc:universal TRINITY_DN30388_c0_g3_i2:359-478(+)
MALFITCIMCSTKTMFYCLLPYYNICNFLHMLQMEKVRS*
>TRINITY_DN30388_c0_g4_i1.p1 type:5prime_partial len:46 gc:universal TRINITY_DN30388_c0_g4_i1:3-140(+)
KILDEFYPYQMNKILQVTKKSNKMIGTLPTLQPLQLSFEVTKKFR*
>TRINITY_DN30388_c1_g1_i1.p1 type:internal len:92 gc:universal TRINITY_DN30388_c1_g1_i1:273-1(-)
IFILHPLDLVEILACFIPCLCYSIHFFLSFPCMHIVIYPFQSFMLCLCHHLLGSSFRLSVSFLIYFLMRHPKPSLIFFFSSISTFTSFDHH
>TRINITY_DN30388_c1_g1_i1.p2 type:3prime_partial len:71 gc:universal TRINITY_DN30388_c1_g1_i1:64-273(+)
MSHKEVDKERYREAKRRAKQVVAKAKHEGLERVYDNMHTREGKKEVYRIAKARDKASKNFNQIKRMKDEY
>TRINITY_DN30388_c1_g1_i1.p3 type:5prime_partial len:68 gc:universal TRINITY_DN30388_c1_g1_i1:272-69(-)
YSSFILLIWLKFLLALSLAFAILYTSFFPSLVCILSYTLSSPSCFAFATTCLARRFASLYLSLSTSL*
>TRINITY_DN30388_c1_g1_i2.p1 type:internal len:92 gc:universal TRINITY_DN30388_c1_g1_i2:273-1(-)
YSSFILLIWLKFLLALSLAFAILYTSFFPSLVCILSYTLSSPSCFAFATTFFGLPFRLSVSFLIYFLMRHPKPSLIFFFSSISTFTSFDHH
>TRINITY_DN30388_c1_g1_i2.p2 type:5prime_partial len:89 gc:universal TRINITY_DN30388_c1_g1_i2:274-8(-)
IFILHPLDLVEILACFIPCLCYSIHFFLSFPCMHIVIYPFQSFMLCLCHHLLWLAVSPLCIFPYLLPYETSQTFFNLFFLFNFHFYFF*
>TRINITY_DN30388_c1_g1_i4.p1 type:internal len:106 gc:universal TRINITY_DN30388_c1_g1_i4:317-3(-)
YSSFILLIWLKFLLALSLAFAILYTSFFPSLVCILSYTLSSPSCFAFATTFLAHRFASLYLFLSASLRDLSQTFFNLFFSSISTFTSLDHHHVSFPFLFFPVDIP
>TRINITY_DN30388_c1_g1_i4.p2 type:5prime_partial len:76 gc:universal TRINITY_DN30388_c1_g1_i4:318-91(-)
IFILHPLDLVEILACFIPCLCYSIHFFLSFPCMHIVIYPFQSFMLCLCHHFLGSSFCLSVSFPICFLTRLIPNLL*
>TRINITY_DN30388_c1_g1_i4.p3 type:5prime_partial len:53 gc:universal TRINITY_DN30388_c1_g1_i4:1-159(+)
AGMSTGKNKNGKETWWWSREVKVEIEEKKRLKKVWDKSRKEADRKRYREAKR*
>TRINITY_DN30388_c2_g1_i1.p1 type:internal len:106 gc:universal TRINITY_DN30388_c2_g1_i1:316-2(-)
LALPLAFAILYTSFSPSFVCIFSYILSSPSCFVTTFLAHHFTSLYLSLSTSLLDLSQTFFFSSISNFASFDYHHVSLPFFFLSRRHSCNFTTNNSDLSITLPPLI
>TRINITY_DN30388_c2_g1_i1.p2 type:5prime_partial len:71 gc:universal TRINITY_DN30388_c2_g1_i1:317-105(-)
PRFTPCLCYSVHFFLSFLCMHILIYTFQSFMLCHHLLSSSFHLSVPFPIYFLTRLIPNLLFLFNFQFCFI*
>TRINITY_DN30388_c2_g2_i1.p1 type:5prime_partial len:61 gc:universal TRINITY_DN30388_c2_g2_i1:207-25(-)
PVLHALPLSPPSWLIISPLCTFIYFLTRLIPNLPQPFFLLNFYFFLSEGILATSLPIILI*
>TRINITY_DN30388_c2_g2_i1.p2 type:5prime_partial len:48 gc:universal TRINITY_DN30388_c2_g2_i1:208-65(-)
SSSSCFAFVTTFLAHHFSSLYLYLLPYKTYPKPSSTLFSLEFLFFSF*
>TRINITY_DN30388_c2_g2_i1.p3 type:5prime_partial len:41 gc:universal TRINITY_DN30388_c2_g2_i1:209-87(-)
FQFFMLCLCHHLLGSSFLLSVPLSTSLQDLSQTFLNPFFS*
>TRINITY_DN30388_c2_g2_i1.p4 type:5prime_partial len:40 gc:universal TRINITY_DN30388_c2_g2_i1:3-122(+)
ISGGSVMLRSELLVVKLQECLQKEKNRNSREKRVEEGLG*
>TRINITY_DN30315_c0_g1_i1.p1 type:internal len:48 gc:universal TRINITY_DN30315_c0_g1_i1:3-143(+)
SNQDSVYVVDMNLQDWRQAIRTPVSYRVGNSTLRFQTQFVAFVGGVG
>TRINITY_DN30315_c0_g1_i1.p2 type:internal len:48 gc:universal TRINITY_DN30315_c0_g1_i1:142-2(-)
PTPPTNATNCVWNRSVLLPTLYETGVLIACLQSCKFISTTYTESWLL
>TRINITY_DN30315_c0_g1_i1.p3 type:5prime_partial len:43 gc:universal TRINITY_DN30315_c0_g1_i1:143-15(-)
TYTANKCYKLRLESERAVTYSVRDRSPNCLSPILQVHINHIH*
>TRINITY_DN30315_c0_g2_i1.p1 type:internal len:50 gc:universal TRINITY_DN30315_c0_g2_i1:147-1(-)
NLFHDFRHRYDFIDRKSVAFPDCSKTFNKYNSTYPLTVPVKTEKEIHYK
>TRINITY_DN30393_c0_g1_i1.p1 type:internal len:48 gc:universal TRINITY_DN30393_c0_g1_i1:3-143(+)
ESKLPMETFQKNFNVTGNKYIYVLLGTVTCLYTNHSYAWHSCIYCHE
>TRINITY_DN30393_c0_g2_i1.p1 type:5prime_partial len:75 gc:universal TRINITY_DN30393_c0_g2_i1:3-227(+)
VYIALYHSSLLHWTGRKCALIICSLTSIFDRSFTTKKTSCPSSQKYHNILKNLHKIHYLLFHFLKFYIYRERGK*
>TRINITY_DN30354_c0_g1_i2.p1 type:5prime_partial len:44 gc:universal TRINITY_DN30354_c0_g1_i2:2-133(+)
PMQPMRNKLGKPFMFLSVLVIFLVLFLNLYVNKFVNAHMYIQL*
>TRINITY_DN30354_c0_g1_i2.p2 type:3prime_partial len:42 gc:universal TRINITY_DN30354_c0_g1_i2:123-1(-)
MYICAFTNLFTYKFKKRTRKITSTDRNIKGFPSLFLIGCIG
>TRINITY_DN30354_c0_g1_i2.p3 type:5prime_partial len:40 gc:universal TRINITY_DN30354_c0_g1_i2:247-128(-)
FEPYHLKFISLTIQIFVIALYHKLSSQPYLFVSLLISGL*
>TRINITY_DN30354_c0_g1_i1.p1 type:5prime_partial len:47 gc:universal TRINITY_DN30354_c0_g1_i1:2-142(+)
PMQPMRNKLGKPFMFLSVLVIFLVLFLNLYVNKFVNAHTHVALIFF*
>TRINITY_DN30354_c0_g2_i1.p1 type:3prime_partial len:42 gc:universal TRINITY_DN30354_c0_g2_i1:124-2(-)
MNGRKELKLITSIDQILICRNYLEKCFFVKFNLKYGANEYA
>TRINITY_DN30354_c0_g3_i1.p1 type:complete len:47 gc:universal TRINITY_DN30354_c0_g3_i1:574-434(-)
MACFAVNLENKIISSSITVCAFTNLFTYKFKNEKIKTKKNTTQNVI*
>TRINITY_DN30354_c0_g3_i1.p2 type:complete len:42 gc:universal TRINITY_DN30354_c0_g3_i1:239-114(-)
MKSNCYNSGKEKLDRHRNKQTHTQTDKTQNRNGTELVKTSL*
>TRINITY_DN30354_c1_g1_i1.p1 type:complete len:43 gc:universal TRINITY_DN30354_c1_g1_i1:194-66(-)
MQMCKDVGKGDVPVLKQQSGVKFLQNENALYRHKYDNDNFRG*
>TRINITY_DN30354_c2_g1_i2.p1 type:5prime_partial len:42 gc:universal TRINITY_DN30354_c2_g1_i2:223-98(-)
NFNNNYHVTGKLWICQFVKTVTICVRSYVYSVLSIFVMQQI*
>TRINITY_DN30354_c2_g1_i1.p1 type:complete len:60 gc:universal TRINITY_DN30354_c2_g1_i1:521-342(-)
MHTTTLSLVKIGQCSNLSSMLFLMRKRYRPSEQTCQRFHSAISSLFPQTAESAISAKVR*
>TRINITY_DN30354_c2_g1_i1.p2 type:complete len:41 gc:universal TRINITY_DN30354_c2_g1_i1:615-737(+)
MVCWEECCCICDIKHECGITMETKEEKVKPKMIIFGREKY*
>TRINITY_DN30354_c2_g2_i1.p1 type:3prime_partial len:75 gc:universal TRINITY_DN30354_c2_g2_i1:222-1(-)
MILGSISHNPINVTNIKPADAPYAKSSTFFLLHLHHNTPAEPVLATMSNLHKQFYISYLCAFPCFFSTLLFISN
>TRINITY_DN30354_c2_g2_i1.p2 type:3prime_partial len:63 gc:universal TRINITY_DN30354_c2_g2_i1:188-3(-)
MSQISSLLMHRMPRVQHSFSSTSTIIHQLSLCWQQCQTSTSNSTSLIYVPFLVFFPLFYLSR
>TRINITY_DN30354_c2_g3_i1.p1 type:5prime_partial len:65 gc:universal TRINITY_DN30354_c2_g3_i1:3-197(+)
PLLSPSSYPQEALTSTNFTPFLFCVLSGKCVCVLFLFFLFIFCTCFPCSICTVQFSLPSYSKYC*
>TRINITY_DN39822_c0_g1_i1.p1 type:internal len:58 gc:universal TRINITY_DN39822_c0_g1_i1:171-1(-)
SRVFSLKVKGKIFEACVRSAVFYGCETWAVKEENLLKLERNDRRMVCWMCNVTMKDR
>TRINITY_DN39822_c0_g1_i1.p2 type:5prime_partial len:40 gc:universal TRINITY_DN39822_c0_g1_i1:3-122(+)
YLSLSHYTSSIPSSYHFSLVLTSSLLLLPKSHSHRKQHS*
>TRINITY_DN39863_c0_g1_i3.p1 type:internal len:50 gc:universal TRINITY_DN39863_c0_g1_i3:148-2(-)
TCAHSQNMLRHTRQTGEAVRSVTNQRHATTNGSQWEMALFASLAWLENI
>TRINITY_DN39863_c0_g1_i1.p1 type:5prime_partial len:67 gc:universal TRINITY_DN39863_c0_g1_i1:267-67(-)
TCAHSQNMLRHTRQTGEAVRSVTNQRHATTNGSQWETTFTSHGSHHGLETVGRISVMLHYLLIFFL*
>TRINITY_DN39863_c0_g1_i1.p2 type:complete len:45 gc:universal TRINITY_DN39863_c0_g1_i1:166-32(-)
MGDDVHISRQSPWLGNSGTYFCDVALFIDIFSVNQLSLQQNEFK*
>TRINITY_DN39863_c0_g1_i2.p1 type:internal len:63 gc:universal TRINITY_DN39863_c0_g1_i2:186-1(-)
TCAHSQNMLRHTRQTGEAVRSVTNQRHATTNGSQWEMALFVSHVSNARLGNSVDIFFSDTVL
>TRINITY_DN39863_c0_g1_i2.p2 type:5prime_partial len:42 gc:universal TRINITY_DN39863_c0_g1_i2:1-126(+)
QYCITEKDVYTVSKSCVTDVRHEQRHLPLAPISGSVPLISY*
>TRINITY_DN39863_c0_g4_i1.p1 type:internal len:45 gc:universal TRINITY_DN39863_c0_g4_i1:2-133(+)
LSGTATYLNNVVNRTYARSQNTLCHTNQTGETTEPVTNQKHATI
>TRINITY_DN39808_c0_g1_i1.p1 type:3prime_partial len:41 gc:universal TRINITY_DN39808_c0_g1_i1:120-1(-)
MHHSFIFYSKYPELNLQFGLRSTTAVINFICYATLQCSCC
>TRINITY_DN39867_c0_g1_i1.p1 type:internal len:47 gc:universal TRINITY_DN39867_c0_g1_i1:2-139(+)
FSCSGNLLSHNITANFLQFAHALYISQFTSDSKSFLILTFDPRYLN
>TRINITY_DN39858_c0_g1_i1.p1 type:5prime_partial len:55 gc:universal TRINITY_DN39858_c0_g1_i1:3-167(+)
SRQKITIRTPSCPSLGNFRRKECLACSTHAVIDNEDIKNKCSNLVQQLQEFQLC*
>TRINITY_DN39858_c0_g2_i1.p1 type:5prime_partial len:83 gc:universal TRINITY_DN39858_c0_g2_i1:249-1(-)
DSDFLSGNYHSNELHCSNGTCFNLHLHQFISYWHIIMLHPSKFYELTCNTEQKYINCVITASSHNDYKCVIHKCHTLYKTNI*
>TRINITY_DN39860_c0_g1_i1.p1 type:5prime_partial len:54 gc:universal TRINITY_DN39860_c0_g1_i1:253-92(-)
NVKGEFRYHNTNQNYILAPSDVLFTFFSALSFIHQSVYTLRWLCSSNTPSCRN*
>TRINITY_DN39860_c0_g1_i1.p2 type:5prime_partial len:50 gc:universal TRINITY_DN39860_c0_g1_i1:3-152(+)
DIHRLIAMCANYDLISVVPDLEPLPAPQSSQFLHEGVLLLQSHLSVYTD*
>TRINITY_DN39824_c0_g1_i1.p1 type:5prime_partial len:75 gc:universal TRINITY_DN39824_c0_g1_i1:242-18(-)
FTLFSIATGDIEPQDVKVQITYLAYKKPPGFRVIFLTLHRVQRPKTSIPSRGQNTQQRPLLINVFHSFHIWKFP*
>TRINITY_DN39824_c0_g2_i1.p1 type:5prime_partial len:47 gc:universal TRINITY_DN39824_c0_g2_i1:3-143(+)
PMAVPGVCLPCLSGTGVEARVTFFTAFSTLLLFRPDIERKPCLHTL*
>TRINITY_DN39869_c0_g1_i1.p1 type:5prime_partial len:41 gc:universal TRINITY_DN39869_c0_g1_i1:3-125(+)
CACFSFPCTLLYMYRVEEVLEKNNNMMVNGLCWRVEVNVM*
>TRINITY_DN39849_c0_g1_i1.p1 type:internal len:43 gc:universal TRINITY_DN39849_c0_g1_i1:1-126(+)
LGKRWPHKVGAANANSSQCTHACTHTFTHTHSLSHTHTHSLS
>TRINITY_DN39849_c1_g1_i1.p1 type:internal len:46 gc:universal TRINITY_DN39849_c1_g1_i1:2-136(+)
QTHTFTHTHCLSHTQTQTHSNTDTNAYKHTQTHTNTYKHTQTHTR
>TRINITY_DN39849_c1_g1_i1.p2 type:internal len:46 gc:universal TRINITY_DN39849_c1_g1_i1:3-137(+)
RHTHSHTHTVSLTHRHKHTQTQTQTHTNTLKHTQTHINTLKHTHV
>TRINITY_DN39849_c1_g1_i1.p3 type:5prime_partial len:41 gc:universal TRINITY_DN39849_c1_g1_i1:137-15(-)
YVCVFECVYMCLCVFECVCMRLCLCLSVFVSVCERDSVCV*
>TRINITY_DN39807_c0_g2_i1.p1 type:complete len:42 gc:universal TRINITY_DN39807_c0_g2_i1:223-98(-)
MLTTEVFSASHSNVCKNWPSEMIAYSHPTVSSERNKWSSGE*
>TRINITY_DN39899_c0_g1_i1.p1 type:internal len:42 gc:universal TRINITY_DN39899_c0_g1_i1:1-123(+)
FRKHKQAVNIQDNHNVQQSAEFNVLVELGSIVGGPCQNSAL
>TRINITY_DN39877_c0_g1_i1.p1 type:internal len:66 gc:universal TRINITY_DN39877_c0_g1_i1:1-195(+)
LLITTHHINTGVLSHLVVVYCRITHALIGTRSSETTGITSDIDLKLTNRAVLYKTNKKNLKSVPN
>TRINITY_DN39877_c0_g1_i1.p2 type:5prime_partial len:51 gc:universal TRINITY_DN39877_c0_g1_i1:194-42(-)
FGTDFKFFLFVLYNTALLVSFRSMSLVIPVVSDDLVPIRACVILQYTTTR*
>TRINITY_DN39839_c0_g2_i1.p1 type:internal len:104 gc:universal TRINITY_DN39839_c0_g2_i1:309-1(-)
YPVETKKSEECAEEKKSPRGKKKASQEGEKGEEKKSLVGKKKIEEDKSENKRTLRGKKKDEDDILDPRRETRIQKKELKDEERKGKELKETKVVKSECVCEGE
>TRINITY_DN39839_c0_g2_i1.p2 type:5prime_partial len:78 gc:universal TRINITY_DN39839_c0_g2_i1:2-235(+)
SPSHTHSDLTTLVSFNSFPFLSSSFSSFFCILVSLLGSNMSSSSFFFPLSVLLFSLLSSSIFFFPTNDFFSSPFSPS*
>TRINITY_DN39812_c0_g1_i1.p1 type:5prime_partial len:49 gc:universal TRINITY_DN39812_c0_g1_i1:162-16(-)
FFLSENFETFFFCSFFHSFVFSYVIFIFASKLSVPVSFLTPVVFWLPL*
>TRINITY_DN39855_c0_g1_i1.p1 type:internal len:41 gc:universal TRINITY_DN39855_c0_g1_i1:122-3(-)
GEKGMLGVSCSRRLPRWSRFLHAILSFPSSVIYSWLPRWN
>TRINITY_DN39855_c0_g1_i1.p2 type:internal len:41 gc:universal TRINITY_DN39855_c0_g1_i1:2-121(+)
SSIWVTMSILQRKGRKVLHAKSGSIWVTAGNRTRLTYPSP
>TRINITY_DN39855_c0_g1_i1.p3 type:internal len:41 gc:universal TRINITY_DN39855_c0_g1_i1:120-1(-)
GEGYVRRVLFPAVTQMEPLFACNTFLPFLCNILMVTQMEL
>TRINITY_DN39889_c0_g2_i1.p1 type:5prime_partial len:40 gc:universal TRINITY_DN39889_c0_g2_i1:133-14(-)
KNPLPYHINDLSFIILLPPLQHANNRIPKQVGTYNKQSP*
>TRINITY_DN39827_c0_g1_i1.p1 type:5prime_partial len:40 gc:universal TRINITY_DN39827_c0_g1_i1:2-121(+)
NDNVPTTLEHFSLTNQNLVCEMNSDVPLVRNAYVYYILL*
>TRINITY_DN39866_c0_g1_i1.p1 type:internal len:49 gc:universal TRINITY_DN39866_c0_g1_i1:146-3(-)
CATVSSNVFHGSRQERRLFRRSWSDHLSLPDAGLEIATNGMSPSKFVL
>TRINITY_DN39866_c0_g1_i1.p2 type:5prime_partial len:47 gc:universal TRINITY_DN39866_c0_g1_i1:2-142(+)
TARTLMVTYHWWRFPILHPANSSDQTKSDEIGVFLGEIHERHLTKQ*
>TRINITY_DN39866_c0_g2_i1.p1 type:5prime_partial len:57 gc:universal TRINITY_DN39866_c0_g2_i1:174-4(-)
LSHPRWTFVCVREKERHRWREKQTALPTENGIERVPSNEPITSKVIFTNQDHPTLI*
>TRINITY_DN39819_c0_g1_i1.p1 type:internal len:44 gc:universal TRINITY_DN39819_c0_g1_i1:1-129(+)
PFSAAISLMPRTEVWFSCRYMKHPPAHDLLFSGEADTSSLLGC
>TRINITY_DN39819_c0_g1_i1.p2 type:internal len:44 gc:universal TRINITY_DN39819_c0_g1_i1:131-3(-)
VHPSSEDVSASPLNSKSCAGGCFMYLQENHTSVLGMREIAAEK
>TRINITY_DN39870_c1_g1_i1.p1 type:internal len:44 gc:universal TRINITY_DN39870_c1_g1_i1:3-131(+)
LLSAAFNIFTPSDVDPASIIVHLCGLLMYILCQFFCLLCAKLD
>TRINITY_DN39837_c0_g1_i1.p1 type:internal len:41 gc:universal TRINITY_DN39837_c0_g1_i1:1-120(+)
ICVVSQLSAVAGKLSSPGFYLAASLTSLVFLFIFVLLVYV
>TRINITY_DN39843_c0_g1_i1.p1 type:internal len:46 gc:universal TRINITY_DN39843_c0_g1_i1:3-137(+)
IKYATYISDSKCNKINVIKNPGILFQTPCRNTLHSVFAQVWQGIF
>TRINITY_DN39817_c0_g2_i1.p1 type:5prime_partial len:62 gc:universal TRINITY_DN39817_c0_g2_i1:1-186(+)
LTQSLFYNKVLNISCKTLATQYTVEYQLFTFMIAWLTGSCGLLLLPSIMREYCTTYRCPAS*
>TRINITY_DN39829_c0_g1_i1.p1 type:internal len:51 gc:universal TRINITY_DN39829_c0_g1_i1:151-2(-)
VKSNSRSVPSQPELTQDFDPNIHMDNLQEGTSSTPGSPRISPPIREASQE
>TRINITY_DN39816_c0_g1_i1.p1 type:internal len:40 gc:universal TRINITY_DN39816_c0_g1_i1:1-117(+)
LRQNVFGRHSTGLRWSFLLWKLSSAACQPLGSQSNGHIS
>TRINITY_DN39816_c0_g1_i1.p2 type:internal len:40 gc:universal TRINITY_DN39816_c0_g1_i1:2-118(+)
LGRMCSGDTVLVLDGASSFGSLAVQLASHWGAKVMATSA
>TRINITY_DN39816_c0_g1_i1.p3 type:internal len:40 gc:universal TRINITY_DN39816_c0_g1_i1:117-1(-)
ADVAITLAPQWLASCTAKLPKEEAPSKTSTVSPEHILPK
>TRINITY_DN39816_c0_g3_i1.p1 type:3prime_partial len:46 gc:universal TRINITY_DN39816_c0_g3_i1:3-137(+)
MNHNIFSVSNHTVLPSKHDIISSLAVGGRWVTSKSNLQLDPPNSR
>TRINITY_DN39816_c0_g3_i1.p2 type:internal len:46 gc:universal TRINITY_DN39816_c0_g3_i1:136-2(-)
RELGGSNCKFDLLVTHLPPTAKLEMMSCLEGSTVWLLTLKMLWFI
>TRINITY_DN39816_c0_g4_i1.p1 type:internal len:57 gc:universal TRINITY_DN39816_c0_g4_i1:1-168(+)
VMATSATEDEKLYLQSLEPEIAQIIEMNQKNANLKSACMLETGNLGMDIIVDQGVS
>TRINITY_DN39816_c0_g5_i1.p1 type:5prime_partial len:73 gc:universal TRINITY_DN39816_c0_g5_i1:316-98(-)
LKCASLGFLFEQAWMLSSAQQGRYQHILMDIMEKVSCKTIRPNIHHTVSFEAVPETLKSLREVRVGKVVMTF*
>TRINITY_DN39816_c0_g5_i1.p2 type:complete len:54 gc:universal TRINITY_DN39816_c0_g5_i1:87-248(+)
MQELQKVMTTLPTRTSRSDFRVSGTASNETVWWMLGLMVLHDTFSMISMRMCW*
>TRINITY_DN39816_c0_g5_i1.p3 type:3prime_partial len:47 gc:universal TRINITY_DN39816_c0_g5_i1:179-316(+)
MVDVGSDGLARHLLHDIHEDVLVTALLGGRQHPRLLKQETQAGAFQ
>TRINITY_DN39880_c0_g1_i1.p1 type:3prime_partial len:65 gc:universal TRINITY_DN39880_c0_g1_i1:3-194(+)
MINVGENGCAILRQHPRYIFAGDPTGKIMLLDPNTLNLEQALEVYIGSLSDFDIHGNLLVTCGF
>TRINITY_DN39880_c0_g2_i1.p1 type:complete len:863 gc:universal TRINITY_DN39880_c0_g2_i1:201-2789(+)
MMSMQLTDSRAMLVEESTNGRMWHKRSHLEKVLFIAVGVLLLLCVATVIALIVLEVQVNETESRMQKAEAELSALLDSTTEVLATSTQPEVVATSTQPQVVTTSTQPEVVATSTNPEAVATSTQPEITVTSTEPEIAATSTKPEIAATTTEPEIAATSTEPAVALDSYCLTSACIKSAAELLQGMDETVDPCEDFYTFTCGNWNKKNPIPGSKSRWTQFDMLRDDLSYSIKLILEREAQENDSVPLNAARDMYSACMDLDKIDEKKTAPLTDALTEMESRWPLLFHIYTMKQYQLDWVKVVGEIKRRFSGNFLLTPYVYLDDKNTLRSVIYIDQTSLGLSRPVILGNESDITRAYTNYIYEAALVLRNNWPGGEKNKNNVIKEEVMNIFKFEIELANITTPMELRRDKQQMYNPMTVEELTTLTKNKIDWRLYLDTLFHGTEESINDEDEIIVVEPEYLQKLVDLLNRTASNTLANYIYWRLVQQLGPQTNKEMRDLEFQFSQVLTGSMAPEPRWLVCASMANNFFGMAISTPYVQEEFDEKAKGEALKMIQNIRSSFKELVAQAKWMDKKTMDLAQQKADAMKEFIAYPDWILLKENMTEYFDGINVTAENHFNNVVSMTSWWVRKELNDLRRPTDKNRWITFPTTVNAFYSSNYNSISFPAGILQPPFFGDGRLRALDYGGIGTVIGHEITHGFDDRGRQTDKDGNSIQWWSNSTIERYIEQATCFIDQYSGYKVTELQDKIDSDIMLNGINTQGENIADNGGIRQAFRAYMKYIEMNGSEKLLPALEKYPPEKLFFLGFANIWCGQYTSSSLMNQVLTGVHSPGRFRVLGSLSNSEDFSRVWNCSLTSQYNAQNKCILW*
>TRINITY_DN39880_c0_g2_i1.p2 type:complete len:68 gc:universal TRINITY_DN39880_c0_g2_i1:3159-3362(+)
MCFVLFCLIRSRLPFYSVMSCAGYLKDKCFLMSCNSDYVPIIVIVLMVLLSKNDRKHVSYNSILENV*
>TRINITY_DN39880_c0_g2_i1.p3 type:complete len:63 gc:universal TRINITY_DN39880_c0_g2_i1:346-158(-)
MTVATHRRRRTPTAMNRTFSRWDRLCHILPLVLSSTSIALLSVSCIDIINNFFFFCDIQFYL*
>TRINITY_DN39880_c0_g2_i1.p4 type:complete len:60 gc:universal TRINITY_DN39880_c0_g2_i1:1060-881(-)
MWNRRGHLLSISVRASVRGAVFFSSILSRSMHALYMSLAAFSGTESFSCASLSRINLIL*
>TRINITY_DN39880_c0_g2_i1.p5 type:complete len:57 gc:universal TRINITY_DN39880_c0_g2_i1:2120-2290(+)
MDHFSNNGERLLFVKLQFHLFSCRYFAATILWGRKVARTRLWRHWDCNRPRDHTRL*
>TRINITY_DN39880_c0_g2_i1.p6 type:complete len:55 gc:universal TRINITY_DN39880_c0_g2_i1:2997-2833(-)
MTSIKYTTLPLLRVLYKALHHIYGDYPHLLMYHMNYARKPNYYFFYFNYYDCNC*
>TRINITY_DN39880_c0_g2_i1.p7 type:complete len:54 gc:universal TRINITY_DN39880_c0_g2_i1:3328-3489(+)
MFLIIRFWKMFNLFYTYTYTHSLKYVQIDMCVCAVDIYFVISINTTFCGVSCT*
>TRINITY_DN39880_c0_g2_i1.p8 type:complete len:44 gc:universal TRINITY_DN39880_c0_g2_i1:3745-3876(+)
MIISTFFTYTWNKKKCQAQIGGLLMPFPVTNTGHQPVGMIYYL*
>TRINITY_DN39880_c0_g2_i1.p9 type:complete len:44 gc:universal TRINITY_DN39880_c0_g2_i1:2800-2669(-)
MFNIYQRIHLFCALYWLVSEQFQTREKSSELESDPKTLKRPGL*
>TRINITY_DN39880_c0_g2_i1.p10 type:complete len:43 gc:universal TRINITY_DN39880_c0_g2_i1:1405-1277(-)
MGVVIFANSISNLKMFMTSSLITLFLFFSPPGQLFLRTRAAS*
>TRINITY_DN39880_c0_g2_i1.p11 type:complete len:42 gc:universal TRINITY_DN39880_c0_g2_i1:2818-2943(+)
MKYFVSAITVIIIKIEKIIIWFSCIIHMVHEQVRIITINMV*
>TRINITY_DN39880_c0_g2_i1.p12 type:complete len:40 gc:universal TRINITY_DN39880_c0_g2_i1:3597-3478(-)
MVKGKFWIFSKWLRAILPPSTQLEITQYCAVGRCEILSA*
>TRINITY_DN39880_c0_g4_i1.p1 type:5prime_partial len:53 gc:universal TRINITY_DN39880_c0_g4_i1:3-161(+)
QDISNMENWYQGKWSPSMLADYCWTLKRNVPQAKYSRKSTNVTFWVRTKAMH*
>TRINITY_DN39880_c0_g4_i1.p2 type:5prime_partial len:47 gc:universal TRINITY_DN39880_c0_g4_i1:1-141(+)
IKIFPTWKTGTRASGAQVCWLTTAGPSREMSHRQSTAENQPTSPFG*
>TRINITY_DN39880_c0_g5_i1.p1 type:internal len:46 gc:universal TRINITY_DN39880_c0_g5_i1:2-136(+)
FSGVSHFDPTVAGTPEELLVYGNGGPAFPHNDSGYAADGTAYTED
>TRINITY_DN39880_c0_g5_i1.p2 type:internal len:46 gc:universal TRINITY_DN39880_c0_g5_i1:137-3(-)
RPQCKQSHQLHIHCHCGEMLDHHSHKLVTLQEFLPLLDRSDSLQR
>TRINITY_DN39835_c0_g1_i1.p1 type:5prime_partial len:52 gc:universal TRINITY_DN39835_c0_g1_i1:2-157(+)
LSRAETSFHICSCIGRCPLMVMQYPYSRVLLRCLIRRRATRGGSVECKCDM*
>TRINITY_DN39854_c0_g1_i1.p1 type:internal len:40 gc:universal TRINITY_DN39854_c0_g1_i1:119-3(-)
QLESTLKTELSEKNGFIDKLAKEQDTYWKLESEHRDLET
>TRINITY_DN39850_c0_g1_i1.p1 type:complete len:43 gc:universal TRINITY_DN39850_c0_g1_i1:479-351(-)
MFGLLVNFFYHVISFCYKPHQQLLIIWHIVEEKTVIHCGMHE*
>TRINITY_DN39850_c0_g1_i1.p2 type:5prime_partial len:41 gc:universal TRINITY_DN39850_c0_g1_i1:3-125(+)
LVFQKKKLFPIFVLQKLNILPVFLDIRRKKCVHNYCVHYM*
>TRINITY_DN39850_c0_g1_i1.p3 type:complete len:40 gc:universal TRINITY_DN39850_c0_g1_i1:448-329(-)
MLFHFVINLINSCLLSGTSLKRKQSYIVVCMSSKLLRLP*
>TRINITY_DN39850_c0_g2_i1.p1 type:complete len:65 gc:universal TRINITY_DN39850_c0_g2_i1:281-475(+)
MFCRIQASSVNSVMVVESVYSLTIHDPWVLAQGHEWSGYINRSHYCNPVSIKEIKKNFNMTGKF*
>TRINITY_DN39850_c0_g2_i1.p2 type:5prime_partial len:62 gc:universal TRINITY_DN39850_c0_g2_i1:1-186(+)
KMPSSLYIEFLFVCVCVNYSVIMFIFCCCSAIGQKNPSKRYVGCRECYRVRGLGSYSGKKN*
>TRINITY_DN39850_c0_g2_i1.p3 type:complete len:41 gc:universal TRINITY_DN39850_c0_g2_i1:193-71(-)
MQSSFSCLSNFPVLLLYNIPYIPHIFLRDFSDQLLNSNKK*
>TRINITY_DN39850_c0_g3_i1.p1 type:internal len:74 gc:universal TRINITY_DN39850_c0_g3_i1:219-1(-)
RWLSCYIIFSLSCGDVIDITVRSLRLYLTASHQGQCMPTCFKANISLCPFYLLTFKSTGHNISNVDLVFQKKK
>TRINITY_DN39850_c0_g3_i1.p2 type:5prime_partial len:46 gc:universal TRINITY_DN39850_c0_g3_i1:1-138(+)
LFFLKYQIYIRNIVSSALESEQIERAKTDIGLKTSWHALALVGCS*
>TRINITY_DN39850_c0_g4_i1.p1 type:complete len:70 gc:universal TRINITY_DN39850_c0_g4_i1:424-215(-)
MPCMYSAGKMPSSLYIEFLFVCVCVNYSVIMFIFCCCSAIGQKNPSKRYVGCRECYRVRGLGSYSGKKN*
>TRINITY_DN39850_c0_g4_i1.p2 type:complete len:55 gc:universal TRINITY_DN39850_c0_g4_i1:498-334(-)
MDCPKEEEIKTGTVDLMNTRSTFMPCPVCTVLEKCHHHFILSFFLCVCVLTTAL*
>TRINITY_DN39850_c0_g4_i1.p3 type:complete len:41 gc:universal TRINITY_DN39850_c0_g4_i1:208-330(+)
MQSSFSCLSNFPVLLLYNIPYIPHIFLRDFSDQLLNSNKK*
>TRINITY_DN39850_c0_g4_i1.p4 type:complete len:40 gc:universal TRINITY_DN39850_c0_g4_i1:388-507(+)
MMAFFQHCTYRAWHKCTSCIHQIHSSCFNFFFLGAVHLS*
>TRINITY_DN39850_c0_g4_i1.p5 type:3prime_partial len:41 gc:universal TRINITY_DN39850_c0_g4_i1:120-1(-)
MFCRIQASSVNSVMVVESVYSLTIHDPWVLAQGHEWSGYI
>TRINITY_DN39850_c1_g1_i1.p1 type:internal len:60 gc:universal TRINITY_DN39850_c1_g1_i1:179-3(-)
ANMTVIFIFHCFRALSCLPLPFAATRCATVGCSSFTFGFELPSQVCQQMALRYRSKVFV
>TRINITY_DN39850_c1_g1_i1.p2 type:5prime_partial len:44 gc:universal TRINITY_DN39850_c1_g1_i1:3-134(+)
YKHFAPVPQCHLLTDLRRKLKAKSEGRTPHRGTARSSEWKRQT*
>TRINITY_DN39850_c2_g1_i1.p1 type:internal len:58 gc:universal TRINITY_DN39850_c2_g1_i1:172-2(-)
TAPSRVWKRGKHDSAPQHQKMLFHSPCLYHLSSITLHMWCRRETHTCTHTPLATHPQ
>TRINITY_DN39868_c0_g1_i1.p1 type:internal len:113 gc:universal TRINITY_DN39868_c0_g1_i1:336-1(-)
TGNDLKSAAVLAYNVVFDVMHVAIAFGVVDWVVTMKEQVLQKLPHMDTTTTPCKTCPYMFAIRSIASGSTDHRRGIGDCITCRSGCVLCLRHHLCCFWLWWSVWAGPRSPCG
>TRINITY_DN39868_c0_g1_i1.p2 type:5prime_partial len:108 gc:universal TRINITY_DN39868_c0_g1_i1:1-324(+)
AAGAAWPGPHTPPQPETAQVMTQTKHAATPASDAVPDAPPVIGGSGGNGPDSEHVGAGFARCGGSVHVGQLLQNLFLHGHYPIHHPKSNGHMHDIKNYIICQNSCRL*
>TRINITY_DN39868_c0_g1_i1.p3 type:3prime_partial len:47 gc:universal TRINITY_DN39868_c0_g1_i1:200-337(+)
MWGSFCKTCSFMVTTQSTTPKAMATCMTSKTTLYARTAADFKSLPV
>TRINITY_DN39851_c0_g1_i1.p1 type:3prime_partial len:43 gc:universal TRINITY_DN39851_c0_g1_i1:127-2(-)
MIKVTQRNRMKKGHASSLILMKMFHIQAARGQSIRQQNPDSL
>TRINITY_DN39851_c0_g2_i1.p1 type:internal len:42 gc:universal TRINITY_DN39851_c0_g2_i1:2-124(+)
PFATPTDIAGNNKVSQYRFDLQKLDRYNQCHTISIESLGFA
>TRINITY_DN39851_c0_g2_i1.p2 type:internal len:41 gc:universal TRINITY_DN39851_c0_g2_i1:122-3(-)
QNPDSLWRWCGIGCTGQVSEDRIYTVKLCYYLQYQWVWQM
>TRINITY_DN39853_c0_g1_i1.p1 type:internal len:55 gc:universal TRINITY_DN39853_c0_g1_i1:162-1(-)
PMATDLAMCGHPVFLISITGKFTYNWKSLYLVRGRQAVLILFYKPNIQNSLPNL
>TRINITY_DN39853_c0_g1_i1.p2 type:5prime_partial len:43 gc:universal TRINITY_DN39853_c0_g1_i1:160-32(-)
HGNRFSYVWTSCIPNFHYWEVYIQLEITLSSQRQAGSFDTVL*
>TRINITY_DN39847_c0_g1_i1.p1 type:complete len:55 gc:universal TRINITY_DN39847_c0_g1_i1:59-223(+)
MPFAKRSSHTTSSHVSLGSPVPQLPFTTIFLHFLPYILSMAINMNQFVDQCCNH*
>TRINITY_DN39847_c0_g1_i1.p2 type:5prime_partial len:42 gc:universal TRINITY_DN39847_c0_g1_i1:379-254(-)
FRSVCPWELLYAVYLVLIAETMDELIEKFKIQEKGYGVYGT*
>TRINITY_DN39874_c0_g1_i1.p1 type:5prime_partial len:62 gc:universal TRINITY_DN39874_c0_g1_i1:260-75(-)
LHHDNAPLYRLLMVNEYLAKHKIPVLPQPPYSPDLAPTISFIYSPKWKTSLRVTISNQQTS*
>TRINITY_DN39874_c0_g1_i1.p2 type:5prime_partial len:52 gc:universal TRINITY_DN39874_c0_g1_i1:262-107(-)
FSIMTMLLCIAYLWSMNIWQSTRYLYFHSLLILLILPPQFLLSIPLNGKLP*
>TRINITY_DN39874_c0_g1_i1.p3 type:3prime_partial len:42 gc:universal TRINITY_DN39874_c0_g1_i1:123-1(-)
MENFLKGHNFKSADKLKSAVMSVLNPFPGKEFYTPVSSHRQ
>TRINITY_DN39844_c0_g1_i1.p1 type:5prime_partial len:54 gc:universal TRINITY_DN39844_c0_g1_i1:2-163(+)
FVFSDAATPVEGSEEFPCHICKFLLPALYLSFSKFAIIVLVLLQCTSLWLKWD*
>TRINITY_DN39844_c0_g1_i1.p2 type:5prime_partial len:50 gc:universal TRINITY_DN39844_c0_g1_i1:3-152(+)
LYSLMQPLLLKAQKNFLVIYASFCYLLYTFHSPNLPLLCLCYYSALPSG*
>TRINITY_DN39844_c0_g1_i1.p3 type:complete len:43 gc:universal TRINITY_DN39844_c0_g1_i1:61-189(+)
MQVFATCFIPFILQICHYCACVITVHFPLAKMGLSYREVYCT*
>TRINITY_DN39810_c0_g1_i1.p1 type:complete len:40 gc:universal TRINITY_DN39810_c0_g1_i1:2-121(+)
MPYEPGIHFFCAAVMSKDRYMSILSKFTSLNLDISKTDI*
>TRINITY_DN39883_c0_g1_i1.p1 type:internal len:54 gc:universal TRINITY_DN39883_c0_g1_i1:159-1(-)
LNLASDESDVNVTIGTRPCNVTSLALSQLVCTPPEIQPPGTDEIGSRTDTELP
>TRINITY_DN39883_c0_g2_i1.p1 type:internal len:43 gc:universal TRINITY_DN39883_c0_g2_i1:2-127(+)
LSKSARSLRKYRNTPLSLRVGFIMDHVEAVRDLKKHFKNLRS
>TRINITY_DN39883_c0_g3_i1.p1 type:internal len:41 gc:universal TRINITY_DN39883_c0_g3_i1:121-2(-)
DFLRYTIRITTDNNIRNAPPAAIPPIASGGKVYAFITSYL
>TRINITY_DN39883_c0_g3_i1.p2 type:internal len:41 gc:universal TRINITY_DN39883_c0_g3_i1:3-122(+)
RYEVIKAYTFPPEAIGGIAAGGAFLMLLSVVILIVYRRKS
>TRINITY_DN39883_c0_g3_i1.p3 type:internal len:41 gc:universal TRINITY_DN39883_c0_g3_i1:120-1(-)
TFFGTQLESLLIITLEMHLQLQSHQLLLVEKCMLLSLHIS
>TRINITY_DN39892_c0_g1_i1.p1 type:3prime_partial len:49 gc:universal TRINITY_DN39892_c0_g1_i1:146-3(-)
MFLEFVKDKFIVCDHLQCYWHSSTLLMYSFSKNKLVQNQIKAGTSSAP
>TRINITY_DN39826_c0_g2_i1.p1 type:complete len:45 gc:universal TRINITY_DN39826_c0_g2_i1:200-334(+)
MMYRSGNLLVGYSKLAYAKELQLILLKACCRLLVTYYRLMISTT*
>TRINITY_DN39893_c0_g1_i1.p1 type:5prime_partial len:42 gc:universal TRINITY_DN39893_c0_g1_i1:1-126(+)
ILTSCIYVMCLCVIMYDEKETSLKRSYLWDIVVVKTHGTSS*
>TRINITY_DN39800_c0_g2_i1.p1 type:complete len:45 gc:universal TRINITY_DN39800_c0_g2_i1:21-155(+)
MVTSVVSYLHVYTQITVLLFHSHYSAQVWLFMLTKISISMNKIT*
>TRINITY_DN39800_c0_g2_i1.p2 type:5prime_partial len:41 gc:universal TRINITY_DN39800_c0_g2_i1:2-124(+)
QLLIHSNGHFSCLLSSCIYTNYSSVIPFTLFCPSLVIYAH*
>TRINITY_DN39800_c0_g3_i1.p1 type:internal len:55 gc:universal TRINITY_DN39800_c0_g3_i1:164-3(-)
RLAGPLMAVAGFGVLSWLSGWSVLEMTRYALLGCNWELLTTHPPKLRTSARDFY
>TRINITY_DN39800_c0_g3_i1.p2 type:5prime_partial len:45 gc:universal TRINITY_DN39800_c0_g3_i1:165-31(-)
PVGWAPYGRGWIWCSQLAVWLVCVGDDEVCPLGMQLGTTYHSST*
>TRINITY_DN39800_c0_g4_i1.p1 type:internal len:82 gc:universal TRINITY_DN39800_c0_g4_i1:1-243(+)
CLASKIEEAPRRIRDVINVFHHIKQVKNGKNIQPMILDQNYINLKNQVIKCERRVLKELGFCVHVKHPHKIIVMYLQVLGF
>TRINITY_DN39800_c0_g4_i1.p2 type:complete len:66 gc:universal TRINITY_DN39800_c0_g4_i1:207-10(-)
MWVFHMYTETKFFQNSSFTFNDLILQIYVVLIKDHRLNILPIFYLLYVMKYIDHISYPSWSFLNL*
>TRINITY_DN39800_c0_g7_i1.p1 type:3prime_partial len:94 gc:universal TRINITY_DN39800_c0_g7_i1:279-1(-)
MAAGKSEGSHTTQKSYGTVVLTLKNCLLPNEKLTPTPSSLDGLNRETETDLRILGCELIQTAGLLLRLPQVAMATGQVLFQRFYYSKSFVRHP
>TRINITY_DN39800_c0_g7_i1.p2 type:5prime_partial len:40 gc:universal TRINITY_DN39800_c0_g7_i1:299-180(-)
TKVEKGKWLPESRKGATLHKRVMVRWYSHSKTAFYPMKS*
>TRINITY_DN39800_c0_g8_i1.p1 type:complete len:288 gc:universal TRINITY_DN39800_c0_g8_i1:1006-143(-)
MNDSLRTDVFLRYQPETVACACIYLSARKHCIPLPKKPAWFHIFNIEEEDIQNVSKSILRLYTRKKAKVEQLEKVVEELRKSYQEAKLKAKGLSGNNTPVGGASSSFSPNSRHSSPTKGSSPSDVKKEPVDNHTESPSNNNHVSRKEGRESRSQSRSPSHTSSPLEKRNKKSRKKSISRSRSRSKSYDRKLKKRAHKRKRSHSGSRSSSLSPHRNNKKTHREKMRYKSRSRSHERSDKNKERSRSRSYDRYDHYDRTHDKYYEKSYKSKKGRSRDMDHRSRGKDPRR*
>TRINITY_DN39800_c0_g8_i1.p2 type:3prime_partial len:75 gc:universal TRINITY_DN39800_c0_g8_i1:889-1110(+)
MLASWEVVYNAFLHSGIYRHMLQFLAGTSKTHLSLRNHSYSSFSASWHHPSPGPVQFKRKLQRSSILFQSTSFF
>TRINITY_DN39800_c0_g8_i1.p3 type:complete len:70 gc:universal TRINITY_DN39800_c0_g8_i1:309-100(-)
MKEVIRIRNVLDQEAMIGMIIMTGLMTNIMKRVISQKKEDQGIWIIDQEEKTLEDNGQAQVYISTVQSD*
>TRINITY_DN39800_c0_g8_i1.p4 type:complete len:52 gc:universal TRINITY_DN39800_c0_g8_i1:532-687(+)
METCSDFLILSLLSLRHGCCYLDSQYDYLQALSSHQMDWTLLLVRNDGNWD*
>TRINITY_DN39800_c0_g8_i1.p5 type:complete len:47 gc:universal TRINITY_DN39800_c0_g8_i1:870-1010(+)
MLNIWNHAGFLGSGIQCFLALRYIQAHATVSGWYLKNTSVLKESFI*
>TRINITY_DN39800_c0_g9_i1.p1 type:5prime_partial len:48 gc:universal TRINITY_DN39800_c0_g9_i1:166-23(-)
TGPLPCGAQPVYTLPRLRSGPGLWISLSEAQIPYSVSLITHQEILNL*
>TRINITY_DN39800_c0_g10_i1.p1 type:internal len:49 gc:universal TRINITY_DN39800_c0_g10_i1:144-1(-)
VLYRMTQQFKLLWSRRLISEMFLVHFNKFTIQYMHDIKKKTVADGQDK
>TRINITY_DN39859_c0_g1_i1.p1 type:internal len:52 gc:universal TRINITY_DN39859_c0_g1_i1:154-2(-)
LRQCQDKVLTICSQIMDEVIPGERGSRDFRVKFPDDVLQENLAGQLWFGAE
>TRINITY_DN39859_c0_g2_i1.p1 type:internal len:61 gc:universal TRINITY_DN39859_c0_g2_i1:181-2(-)
AECLAAGSSIMNREIESASMRPLAKALTKSLENVRNLLREQCFKNPPEFTERIRESLKIF
>TRINITY_DN39859_c0_g2_i1.p2 type:internal len:60 gc:universal TRINITY_DN39859_c0_g2_i1:3-179(+)
KILSDSRILSVNSGGFLKHCSRSRLRTFSKDFVSALARGLILALSISRFMILEPAAKHS
>TRINITY_DN39825_c0_g1_i1.p1 type:internal len:51 gc:universal TRINITY_DN39825_c0_g1_i1:1-150(+)
ELFSFMFMCKSDKPSLTTIVSPWSWTGRLCLSYPASRSARSFSIIVRFSW
>TRINITY_DN39825_c0_g1_i1.p2 type:internal len:51 gc:universal TRINITY_DN39825_c0_g1_i1:152-3(-)
AQENRTMIEKLRADLLAGYDKHSRPVQDHGDTIVVKLGLSLLHINMKEKS
>TRINITY_DN39825_c0_g2_i1.p1 type:internal len:44 gc:universal TRINITY_DN39825_c0_g2_i1:1-129(+)
VTTACIAFKKMHGGRIHLICFHIWFLIAVLSYGHVQVEAAQEN
>TRINITY_DN39825_c0_g3_i1.p1 type:internal len:58 gc:universal TRINITY_DN39825_c0_g3_i1:2-172(+)
WNESEYGNLSILRMPDHEVWQPDIRLYNNADSSQIDVYGKTHVLLFNTGKTLWVPPA
>TRINITY_DN39823_c0_g1_i1.p1 type:5prime_partial len:42 gc:universal TRINITY_DN39823_c0_g1_i1:3-128(+)
YDNTEHTCSMQVLSALTLLLKTKLEISKCWQFLKYRMENNF*
>TRINITY_DN39815_c0_g1_i1.p1 type:complete len:59 gc:universal TRINITY_DN39815_c0_g1_i1:31-207(+)
MEFQDYVLYIAKFTNSTSSQRRQQDQIQRTELLLFSYFMYDFSISSHLSHRLSVLDHV*
>TRINITY_DN39815_c0_g1_i1.p2 type:complete len:50 gc:universal TRINITY_DN39815_c0_g1_i1:47-196(+)
MFYTLLSSPTQPLHKEGSKTKYKGLNYYYFPILCTISAFLLICHTDCLS*
>TRINITY_DN39856_c0_g1_i1.p1 type:5prime_partial len:72 gc:universal TRINITY_DN39856_c0_g1_i1:3-218(+)
SRCIISCCIAAPIRHNVFTLHQKFALLSLHYCYRHILKNSELLAATHARSFCYHTQKCVDGLCFPLEIISV*
>TRINITY_DN39887_c0_g1_i1.p1 type:complete len:208 gc:universal TRINITY_DN39887_c0_g1_i1:76-699(+)
MLLLTLQLALLPLAFSLPPPYYNYDIPFKQDEWQITPFHPDFRSPWSTVYQKTPVFEAFDGYYYQMPSDTEAYTEYPESPDDDIRSNEVVISPEEDIAGDTEVAKTHRQKRSPFFFGGYPSSSHAYSNSGASSFSGFGSSFSNTFGNSGASSTGGGLAFGSSNSNALGASFGGFSGPSFSGSNSNTNAFAFSRPSYNPWSFFGFRGR*
>TRINITY_DN39887_c0_g1_i1.p2 type:complete len:97 gc:universal TRINITY_DN39887_c0_g1_i1:446-736(+)
MPTAIVGPRVSVGSGVVSPTLLATVEPPAPEAVLPLALATATHWELVLVGFLALLSAVATATPMRLHSVVLVTIHGPSLGSGADKCSFHEKEKHFF*
>TRINITY_DN39887_c0_g1_i1.p3 type:5prime_partial len:53 gc:universal TRINITY_DN39887_c0_g1_i1:3-161(+)
NSQRSLSVASPELRTKPAEITSPQNATPHAAVSASAIGLQSASSVLQLRYTI*
>TRINITY_DN39887_c0_g1_i1.p4 type:complete len:46 gc:universal TRINITY_DN39887_c0_g1_i1:447-310(-)
MTARRIPSKKEWTSFLAVGFCYFCVTSNVLFWRYDNFVASYIIIW*
>TRINITY_DN39818_c0_g1_i1.p1 type:internal len:45 gc:universal TRINITY_DN39818_c0_g1_i1:133-2(-)
FPDDEDPAKVKPRFQKKVDRAHRLYRLHEKAVKNEELMEQLRNM
>TRINITY_DN39818_c0_g1_i1.p2 type:3prime_partial len:45 gc:universal TRINITY_DN39818_c0_g1_i1:3-134(+)
MFLNCSISSSFLTAFSWSLYNLWARSTFFWKRGFTFAGSSSSGN
>TRINITY_DN39818_c0_g2_i1.p1 type:internal len:42 gc:universal TRINITY_DN39818_c0_g2_i1:1-123(+)
CQCLVRRTLNIPAVTGSQGLLIHCALFSNPLSSAMVLEFHH
>TRINITY_DN39818_c0_g2_i1.p2 type:internal len:42 gc:universal TRINITY_DN39818_c0_g2_i1:3-125(+)
SMLSSKDSQHPSCHWFTGTPDPLRSVFKPFIFCHGVRISPH
>TRINITY_DN39895_c0_g1_i1.p1 type:internal len:40 gc:universal TRINITY_DN39895_c0_g1_i1:1-117(+)
YHSHHWASLQSVWATGVTEKRLTSTECVKSKEGRTKIIL
>TRINITY_DN39841_c0_g2_i1.p1 type:internal len:56 gc:universal TRINITY_DN39841_c0_g2_i1:3-167(+)
VASGPPMRPAPKNNQYRELPEAHEKYFHSVRYPWWNPKCEFDLLVNTVHTHTTHR
>TRINITY_DN39838_c0_g2_i1.p1 type:3prime_partial len:108 gc:universal TRINITY_DN39838_c0_g2_i1:60-380(+)
MTVKNVCFLVILLSCAAQVLCRTCYTCNVVLNIYRPFDRYQCDEVDRDIMRDASKHTVTCPDNQFCMHFQGFYRDEVDRPQRYNEFGSCSGKDSIYDDGSVGPERTQ
>TRINITY_DN39838_c0_g2_i1.p2 type:5prime_partial len:54 gc:universal TRINITY_DN39838_c0_g2_i1:380-219(-)
LCSLRSYTTIIVNAVFSRATSKFVVSLWPVYFISVESLEVHTELVVRTGDCVL*
>TRINITY_DN39838_c0_g2_i1.p3 type:5prime_partial len:50 gc:universal TRINITY_DN39838_c0_g2_i1:381-232(-)
PVFSQVLHYHHRKCCLFPSNFQIRCIFVACLLHLCRIPGSAYRTGCQDR*
>TRINITY_DN39871_c0_g1_i1.p1 type:internal len:49 gc:universal TRINITY_DN39871_c0_g1_i1:144-1(-)
VGNWNYYNMHYFKLTFFLIWAIMLFSSKNYKNKYHLSPCIPSSSYHGW
>TRINITY_DN78516_c0_g1_i1.p1 type:complete len:66 gc:universal TRINITY_DN78516_c0_g1_i1:79-276(+)
MISLYLEITGCWYVRHCITLMNLETELLPERIEVPHDMFTSTTFCNVFFNNNNNDGEKSRDRAQV*
>TRINITY_DN78516_c0_g1_i1.p2 type:complete len:42 gc:universal TRINITY_DN78516_c0_g1_i1:289-414(+)
MNRECVLYQVRIKGIHLPEQNFAVFIIFKEGKDQILNIISL*
>TRINITY_DN78516_c0_g1_i1.p3 type:complete len:40 gc:universal TRINITY_DN78516_c0_g1_i1:191-72(-)
MSCGTSILSGSNSVSRFISVIQCLTYQQPVISKYKLIIP*
>TRINITY_DN78589_c0_g1_i1.p1 type:5prime_partial len:41 gc:universal TRINITY_DN78589_c0_g1_i1:1-123(+)
LSSYEAVGEGFEQLVQEYTKLRTEVQNKSWALQELKNSEQ*
>TRINITY_DN78585_c0_g1_i1.p1 type:internal len:40 gc:universal TRINITY_DN78585_c0_g1_i1:118-2(-)
VTGTVRPACLPFGFVNHNFTGQNPFVIGWGSENFGDATG
>TRINITY_DN78585_c0_g1_i1.p2 type:internal len:40 gc:universal TRINITY_DN78585_c0_g1_i1:117-1(-)
SQAPSVLRVCLLVLLIIILLAKIPLLLAGDQKTLVMQLV
>TRINITY_DN78576_c0_g1_i1.p1 type:internal len:141 gc:universal TRINITY_DN78576_c0_g1_i1:1-420(+)
HCFSYSNCSSCLDMMDPYCGWCSLEKRCTVRSACRKAAHSSPRWLSFGSGQQCIDFEQVFPDRIPIYKTTTVQLTIRTLPELPSGAKYECVFGDAKPIIAKVTAYGLSCVTPPVESRPPIPEGQDHVLVPVSVRSSETNK
>TRINITY_DN78576_c0_g1_i1.p2 type:3prime_partial len:40 gc:universal TRINITY_DN78576_c0_g1_i1:117-1(-)
MGSLSASTTHRAPFFEGTPATVWVHHVQTGRAVAVAKTV
>TRINITY_DN78590_c0_g1_i1.p1 type:5prime_partial len:63 gc:universal TRINITY_DN78590_c0_g1_i1:1-189(+)
IQKYLYRFEYMFYLKVSRYLQIKLYSKGHVHDCCCGQSFYNVVILLSKLIVLDYSKKYQREK*
>TRINITY_DN78592_c0_g1_i1.p1 type:internal len:48 gc:universal TRINITY_DN78592_c0_g1_i1:3-143(+)
KGRTPLHAACFYGYRAIVELLLCHGAEVTCVSSTGDSPLHAACRGGH
>TRINITY_DN78509_c0_g1_i1.p1 type:internal len:53 gc:universal TRINITY_DN78509_c0_g1_i1:157-2(-)
SYCLVNTAFINTVLLLPSYSHFLEYEKSQGSLLLTVVGGCDLIGRIGSASIS
>TRINITY_DN78509_c0_g1_i1.p2 type:5prime_partial len:44 gc:universal TRINITY_DN78509_c0_g1_i1:1-132(+)
QIWKHCQFSQLNHTLQQLSRAKTLVTFRIPKNGNRKATEEQYL*
>TRINITY_DN78509_c0_g1_i1.p3 type:5prime_partial len:41 gc:universal TRINITY_DN78509_c0_g1_i1:158-36(-)
LLLLSEHGIYKYCSSVAFLFPFFGIRKVTRVFALDSCWRV*
>TRINITY_DN78579_c0_g1_i1.p1 type:5prime_partial len:43 gc:universal TRINITY_DN78579_c0_g1_i1:164-36(-)
DAPCMCVISDHTLHDTAAVFAFQKAVAPFIKEKFHCEENNLL*
>TRINITY_DN78542_c0_g1_i1.p1 type:5prime_partial len:91 gc:universal TRINITY_DN78542_c0_g1_i1:3-275(+)
DDLSPDQKYLFGIHQTISSGTFPESLRYKDPGNLSHSRWLATADRVLWLYAYTETPSQNLKTLATFTVKVYVPMWFDKCNSLCQSGTKHL*
>TRINITY_DN78542_c0_g1_i1.p2 type:complete len:52 gc:universal TRINITY_DN78542_c0_g1_i1:214-369(+)
MCQCGLTSVIHCASLAQNTSDKWLLGPTIFLRISGDYMMSSFSEMHSTPIK*
>TRINITY_DN78549_c0_g1_i1.p1 type:5prime_partial len:49 gc:universal TRINITY_DN78549_c0_g1_i1:156-10(-)
YTSRKTSDYLFIVRTGINWNNHISLKRGANLYSGMPLHGYQLQKIYHF*
>TRINITY_DN78515_c0_g1_i1.p1 type:internal len:51 gc:universal TRINITY_DN78515_c0_g1_i1:3-152(+)
FSRSIKAIYNLSFSRIFSLDSHNVNIWSFVCCDLLLSLNNSYYNFLICIH
>TRINITY_DN78534_c0_g1_i1.p1 type:internal len:56 gc:universal TRINITY_DN78534_c0_g1_i1:166-2(-)
GRPVRGPIQIVKKSILDSERKENLLNFIEKSRKRFKEVWEYVMNNNRTMRKFNVG
>TRINITY_DN78534_c0_g1_i1.p2 type:internal len:55 gc:universal TRINITY_DN78534_c0_g1_i1:3-164(+)
PTLNFLIVLLLFITYSQTSLNLFRDFSMKFSKFSFLSESSILFLTICIGPLTGL
>TRINITY_DN78540_c0_g1_i1.p1 type:internal len:41 gc:universal TRINITY_DN78540_c0_g1_i1:121-2(-)
SFPSARQDCCSGFQNSYSNLKGTLPQSPEVNPECCNYYPN
>TRINITY_DN78523_c0_g1_i1.p1 type:5prime_partial len:40 gc:universal TRINITY_DN78523_c0_g1_i1:146-27(-)
LYINHFYICLCKKNSVFFILLLCGIIYQNTSQMHPLRLL*
>TRINITY_DN78508_c0_g1_i1.p1 type:internal len:55 gc:universal TRINITY_DN78508_c0_g1_i1:2-163(+)
VDALRPQERSSSISLASVTVNQGVEDMKNRVSKIFQGKSGTGKGASIPNIPNIF
>TRINITY_DN78508_c0_g1_i1.p2 type:5prime_partial len:48 gc:universal TRINITY_DN78508_c0_g1_i1:162-19(-)
KIFGMFGILAPFPVPDFPWKIFETRFFMSSTPWFTVTDARLILLLLS*
>TRINITY_DN78571_c0_g1_i1.p1 type:internal len:50 gc:universal TRINITY_DN78571_c0_g1_i1:2-148(+)
SLYTTFFLIITVKHIPLLYTLISYKTVSFIYFKVSKISSVLLQNKTEIY
>TRINITY_DN78571_c0_g1_i1.p2 type:internal len:50 gc:universal TRINITY_DN78571_c0_g1_i1:147-1(-)
YISVLFCNRTEEILDTLKYIKDTVLYDIRVYNNGMCLTVMIKKKVVYKD
>TRINITY_DN78535_c0_g1_i1.p1 type:internal len:53 gc:universal TRINITY_DN78535_c0_g1_i1:3-158(+)
LVVVGRTLKILTQAHCHFTLTHYTPTPISPTQLHKVATILQEVRLLIIAVRQ
>TRINITY_DN78524_c0_g1_i1.p1 type:complete len:55 gc:universal TRINITY_DN78524_c0_g1_i1:78-242(+)
MKLHDNCFTNMGTNHQPINEIKYHNHITAQEYTSGTDHILWLIQKYHIDIRSKK*
>TRINITY_DN78524_c0_g1_i1.p2 type:complete len:55 gc:universal TRINITY_DN78524_c0_g1_i1:205-41(-)
MSQRMWSVPLVYSCAVMWLWYFISLIGWWLVPMLVKQLSCNFITQISFFLKSNL*
>TRINITY_DN78504_c0_g1_i1.p1 type:3prime_partial len:49 gc:universal TRINITY_DN78504_c0_g1_i1:1-144(+)
MFSCHIFSHFCKPHNSIILHTNRKLNLEATTSKRCAEVFYTHLPQYCT
>TRINITY_DN78504_c0_g1_i1.p2 type:internal len:49 gc:universal TRINITY_DN78504_c0_g1_i1:2-145(+)
CFPVIYFLIFVNPTIQSFYTLIENSILKPQPVRDVLKCFTLIYLSTVL
>TRINITY_DN78594_c0_g1_i1.p1 type:internal len:48 gc:universal TRINITY_DN78594_c0_g1_i1:141-1(-)
RHTVYIFFTLFPYTVYLCKLVRCRSLCHRFIGNNGRNPQGYISHISS
>TRINITY_DN78562_c0_g1_i1.p1 type:5prime_partial len:55 gc:universal TRINITY_DN78562_c0_g1_i1:3-167(+)
TSSNTEVYNGACVLLQQKLEKKLLYLPCRHLLGPSKELMIKLFQMFSEQRNFLD*
>TRINITY_DN78562_c0_g1_i1.p2 type:5prime_partial len:40 gc:universal TRINITY_DN78562_c0_g1_i1:1-120(+)
QQAVTQKFTMEHVFFFNRNLKRNYCTFLVDICWDLQKNL*
>TRINITY_DN78574_c0_g1_i1.p1 type:internal len:45 gc:universal TRINITY_DN78574_c0_g1_i1:2-133(+)
DMVSDSPIQWKCRICGKVVTNIWHHYHSHYPGSFHCLYCESVFT
>TRINITY_DN78507_c0_g1_i1.p1 type:5prime_partial len:49 gc:universal TRINITY_DN78507_c0_g1_i1:147-1(-)
SSFRRKLLLYSEKHGLIILLYCSRICIPILKNKWRGGHYFIRMSLAGC*
>TRINITY_DN78547_c0_g1_i1.p1 type:internal len:43 gc:universal TRINITY_DN78547_c0_g1_i1:3-128(+)
LIVLLFSDEELDPDSLHSAFFACCVSSILSVLVSSVVGIFQH
>TRINITY_DN78514_c0_g1_i1.p1 type:5prime_partial len:45 gc:universal TRINITY_DN78514_c0_g1_i1:182-48(-)
GISVILRLTVSVLLQLILSCPHFKNSSGICDTVHIRQLKSTCLL*
>TRINITY_DN78526_c0_g1_i1.p1 type:internal len:57 gc:universal TRINITY_DN78526_c0_g1_i1:169-2(-)
RHSLFLDRSFSASHFSKLLSVAVVCNNDYCLISIFSSSCVDIVEALCNIKWASTSL
>TRINITY_DN78568_c0_g1_i1.p1 type:internal len:60 gc:universal TRINITY_DN78568_c0_g1_i1:2-178(+)
IPLPALLSVTGIFSVYEAEISNLALSSNHARYFPLSDLEVYCYLSGFQIILISQVIYPT
>TRINITY_DN78561_c0_g1_i1.p1 type:3prime_partial len:73 gc:universal TRINITY_DN78561_c0_g1_i1:82-297(+)
MFLLQGNSHCYQQFILSKCIQFINNSMNKAASCPLLGKPSTSFASKLLLALKTRNYFFHENYNKIKIFSMDS
>TRINITY_DN78561_c0_g1_i1.p2 type:5prime_partial len:50 gc:universal TRINITY_DN78561_c0_g1_i1:2-151(+)
CKARILTPFFIQWCLPPDHDLNRDLCICSYFKAILIVINSLSFQNAYNS*
>TRINITY_DN78567_c0_g1_i1.p1 type:internal len:58 gc:universal TRINITY_DN78567_c0_g1_i1:1-171(+)
LMLMVTWVTQQPPRTMVIPLTLMHMAMDIYLLTTPPSTILRMNSVRPVLATPTLGKP
>TRINITY_DN78567_c0_g1_i1.p2 type:internal len:58 gc:universal TRINITY_DN78567_c0_g1_i1:3-173(+)
YAHGYLGYPATAAYHGYSAHPYAYGHGYLPSYHATQYHSQDEFGQASFGYAHPGQAH
>TRINITY_DN78567_c0_g1_i1.p3 type:internal len:58 gc:universal TRINITY_DN78567_c0_g1_i1:171-1(-)
GLAQGGRSQNWPDRIHPENGTGWRGKKVNIHGHMHKGERNNHGTRRLLGNPSNHEHK
>TRINITY_DN78567_c0_g1_i1.p4 type:5prime_partial len:42 gc:universal TRINITY_DN78567_c0_g1_i1:2-127(+)
LCSWLLGLPSNRRVPWLFRSPLCIWPWIFTFLPRHPVPFSG*
>TRINITY_DN78553_c0_g1_i1.p1 type:5prime_partial len:44 gc:universal TRINITY_DN78553_c0_g1_i1:3-134(+)
SFFFLCVCMLVTMIFNYWTTLKTSGLQHLQNSYLNSLESCTEN*
>TRINITY_DN78578_c0_g1_i1.p1 type:complete len:40 gc:universal TRINITY_DN78578_c0_g1_i1:75-194(+)
MAEHNFPLLLNEHALELFSKLFQDSKVAEDLRCRRIKRN*
>TRINITY_DN78505_c0_g1_i1.p1 type:5prime_partial len:43 gc:universal TRINITY_DN78505_c0_g1_i1:1-129(+)
CVRLKKKNLDLISLIKRILKKRMPRIPTLFQGPLFIEYMPKD*
>TRINITY_DN78532_c0_g1_i1.p1 type:internal len:48 gc:universal TRINITY_DN78532_c0_g1_i1:141-1(-)
NAFYLQLGPDPKKDLLHVPFYDQYAIAADWSENNCYQTMGVHWHYKY
>TRINITY_DN78532_c0_g1_i1.p2 type:5prime_partial len:41 gc:universal TRINITY_DN78532_c0_g1_i1:1-123(+)
VFVVPVDSHSLVTVVFRPVSSNGILVIKGHMQEILLGIRP*
>TRINITY_DN78572_c0_g1_i1.p1 type:internal len:48 gc:universal TRINITY_DN78572_c0_g1_i1:3-143(+)
HCYSCLHFFLTVSIFCNYTPWVLKLHHWFQFFSINCYLKSVFSILTN
>TRINITY_DN78572_c0_g1_i1.p2 type:internal len:48 gc:universal TRINITY_DN78572_c0_g1_i1:143-3(-)
IGKNREDRFQITINGKELEPVMQFKYPGSIITEDGYCEEEMQTRIAM
>TRINITY_DN78546_c0_g1_i1.p1 type:internal len:41 gc:universal TRINITY_DN78546_c0_g1_i1:1-120(+)
STSKSTSHKHDIKDNVTCQRSWYSVITCIVPGCSKQYVIQ
>TRINITY_DN78546_c0_g1_i1.p2 type:internal len:41 gc:universal TRINITY_DN78546_c0_g1_i1:120-1(-)
LDHILFTAAWNNTGDDRVPASLASNIVLDVMFVTGGFGSR
>TRINITY_DN78546_c1_g1_i1.p1 type:internal len:62 gc:universal TRINITY_DN78546_c1_g1_i1:1-183(+)
KLSKSVWEYCEKEDVLKLVCIGLVYKDPSFLGRMVLHGLGGLAYILFATSWNNTGDDIRVH
>TRINITY_DN78546_c1_g1_i1.p2 type:internal len:61 gc:universal TRINITY_DN78546_c1_g1_i1:181-2(-)
VLLCHHLYCSRMWQIICRPDHPVHAIPFCPKRMDLCKQDQYKPISIHLLFHNIPILTLKA
>TRINITY_DN78503_c0_g1_i1.p1 type:internal len:40 gc:universal TRINITY_DN78503_c0_g1_i1:3-119(+)
FLFFVFLNMMCSCVCVKETDNVRQEPQDNYNIREEETMK
>TRINITY_DN78577_c0_g1_i1.p1 type:5prime_partial len:72 gc:universal TRINITY_DN78577_c0_g1_i1:281-66(-)
CTCVVSIFSLKSITSFPCVALAIFPAIISDEAMETSDSVFTIMLSLFVRFHFRNYHLVAYCNSFPVFSGFL*
>TRINITY_DN78577_c0_g1_i1.p2 type:3prime_partial len:42 gc:universal TRINITY_DN78577_c0_g1_i1:157-279(+)
MVKTESEVSIASSEIMAGKIARATHGKLVIDLSEKIETTHV
>TRINITY_DN78596_c0_g1_i1.p1 type:3prime_partial len:48 gc:universal TRINITY_DN78596_c0_g1_i1:141-1(-)
MSSRKSSTSGSKRHLKEKVVQIYEAFFRGEDPSLGNPNFWDELFLLK
>TRINITY_DN78531_c0_g1_i1.p1 type:internal len:50 gc:universal TRINITY_DN78531_c0_g1_i1:1-147(+)
PNLIVHIKYSVISPQISQYPYSQIPHHPYSSKLTISIPINSISSIFTCS
>TRINITY_DN78531_c0_g1_i1.p2 type:internal len:49 gc:universal TRINITY_DN78531_c0_g1_i1:3-146(+)
KPHCSYQIFCHQSSNFTVPILTNSTSSILLKTHNFHTHKFHIIHIHLF
>TRINITY_DN78554_c0_g1_i1.p1 type:internal len:48 gc:universal TRINITY_DN78554_c0_g1_i1:141-1(-)
GPDAFEVVKTEPQELQVMKSEPQEYEDVKIESQDIDITEMSLPDWTG
>TRINITY_DN78597_c0_g1_i1.p1 type:5prime_partial len:43 gc:universal TRINITY_DN78597_c0_g1_i1:225-97(-)
HCHNQNIIHLELILHLASNVHSPSTLWFLLLTRFSPFCECSV*
>TRINITY_DN78518_c0_g1_i1.p1 type:internal len:50 gc:universal TRINITY_DN78518_c0_g1_i1:147-1(-)
PTCGKFCVLLSYYQNAGDCCHKYKCICDLRRCPQLDAEAAKCPPGKTPK
>TRINITY_DN78518_c0_g1_i1.p2 type:internal len:49 gc:universal TRINITY_DN78518_c0_g1_i1:146-3(-)
QLAANSACFFHTTRMLAIVVTNTSAYVTLGAAPSLMPKLQNVRRARLQ
>TRINITY_DN78586_c0_g1_i1.p1 type:5prime_partial len:43 gc:universal TRINITY_DN78586_c0_g1_i1:160-32(-)
VGRLRLRDTLLEVLTGIVYHLLKCSFLTYWREESFSSYGLRL*
>TRINITY_DN78573_c0_g1_i1.p1 type:internal len:43 gc:universal TRINITY_DN78573_c0_g1_i1:1-126(+)
SKKEQLHQTSDERHPLHGHTSTSSHLKSRKSFRNSIVQLQST
>TRINITY_DN78501_c0_g1_i1.p1 type:5prime_partial len:49 gc:universal TRINITY_DN78501_c0_g1_i1:1-147(+)
ISFNVNNSENFEISDTLLILCLWQVLVSLFMFIFSFSVPFLFSTVFFP*
>TRINITY_DN78501_c0_g1_i1.p2 type:5prime_partial len:49 gc:universal TRINITY_DN78501_c0_g1_i1:376-230(-)
VILVFVNHLSGIRDIQILFTGIAVMNNYCDVNEVCGIFWKGTGMKIYN*
>TRINITY_DN78600_c0_g1_i1.p1 type:internal len:44 gc:universal TRINITY_DN78600_c0_g1_i1:130-2(-)
VHSNYKYDYDDEKKRIIKTKNHKHLHHSTGDLFIQSWELFSLS
>TRINITY_DN78599_c0_g1_i1.p1 type:3prime_partial len:46 gc:universal TRINITY_DN78599_c0_g1_i1:39-173(+)
MHDISKSVSWSISITFKCIFVQSQALPSLFSFLFLPSFHSCPEEA
>TRINITY_DN78599_c0_g1_i1.p2 type:3prime_partial len:44 gc:universal TRINITY_DN78599_c0_g1_i1:43-171(+)
MISVKVFHGAFPLHSSASLYRVKHYLLSSLFYFSPPFILALKK
>TRINITY_DN78588_c0_g1_i1.p1 type:internal len:43 gc:universal TRINITY_DN78588_c0_g1_i1:1-126(+)
LLFSRSRIVSLSRLFLAMLLVGTYTSDTDQCGFLDNSEGEKV
>TRINITY_DN78588_c0_g1_i1.p2 type:5prime_partial len:40 gc:universal TRINITY_DN78588_c0_g1_i1:127-8(-)
QLFHPHCYPRNHTDQCLKYRCQLTAWQEKVLRVKQFWIY*
>TRINITY_DN64833_c0_g1_i1.p1 type:complete len:66 gc:universal TRINITY_DN64833_c0_g1_i1:274-77(-)
MIIFVCSNRKNPVTWSPRMIENFGWTNQKNITLMFLDLQTEVSILPETHALLIYCHIHTVMVTDV*
>TRINITY_DN64833_c0_g1_i1.p2 type:complete len:44 gc:universal TRINITY_DN64833_c0_g1_i1:47-178(+)
MLPMVFPPLQSYICYHDSMNVTVNKEGVCFWQYTYFSLKIKKH*
>TRINITY_DN64886_c0_g1_i1.p1 type:5prime_partial len:130 gc:universal TRINITY_DN64886_c0_g1_i1:637-248(-)
YTLCVHTISRLQSCLSWLYFWPSLLWLWLIFKLIHLVSILPHVPTTLSVLMKEFPQCSPIPLGSIMQFVPTTPSVPTHPRHMLQSSLTSSIQLEYIPLSAQIIHTAAREKGICHVTTIGNHTRGFLHAG*
[truncated: 48,941,289 more chars]
