# Supplementary material for: Diversely evolved xibalbin variants from remipede venom inhibit potassium channels and activate PKA-II and Erk1/2 signaling
Source: BMC Biol. 2024 Jul 29;22:164. doi: 10.1186/s12915-024-01955-5 (PMC11288129; doi:10.1186/s12915-024-01955-5)
Supplement: Supplementary file 15 — Additional file 15: Data S4. New de novo assembly of the remipede transcriptome SRR8280776 generated with Trinity, as fasta file. [file 12915_2024_1955_MOESM15_ESM.zip]

Archive with 3 entries (2 files):
- SRR8280777_Trinity_50_100.fasta
- __MACOSX/
- __MACOSX/._SRR8280777_Trinity_50_100.fasta
