# Supplementary material for: Diversely evolved xibalbin variants from remipede venom inhibit potassium channels and activate PKA-II and Erk1/2 signaling
Source: BMC Biol. 2024 Jul 29;22:164. doi: 10.1186/s12915-024-01955-5 (PMC11288129; doi:10.1186/s12915-024-01955-5)
Supplement: Supplementary file 15 — Additional file 15: Data S4. New de novo assembly of the remipede transcriptome SRR8280776 generated with Trinity, as fasta file. [file 12915_2024_1955_MOESM15_ESM.zip › SRR8280777_Trinity_50_100.fasta]

>TRINITY_DN20752_c0_g1_i1 len=254 path=[0:0-253]
ATGAAGGAAATGCCTGGAACTTTTAAATCCTAAACATGCCCACTAATGGCACCCACACGCACATTCACACGGAGACACACACACACAAACACATGGATGCACAAGTGCACACAAATTAAAAGAAAACAGTTCTGGTTTTGTGCTCCACGGCAGAGCTAGGTATACCTGGAAGCTATTGTCTTTTAACAGTTTATTTCTGTTGCCTCCAGTTGCTAAAAGTGAGCTTCAGCTTTGCTCACTTGTCATTCTTCCAT
>TRINITY_DN20752_c0_g2_i1 len=103 path=[0:0-102]
CATACATATATTCTATGATTATCTCCAGTCACTGCACAGAATAACCATGTTAAAAATTATACAGGAAAAAAAGTTGTTTCCTTTCATGAAGGAAATGCCTGGA
>TRINITY_DN20752_c0_g3_i1 len=265 path=[0:0-264]
CTTCCATAACTATGTTAGCAGAGAAACAGACAGACACAAATTAAAGAGGTAAACAGATAGAGAGGCAGTGGGAGACATTCACTCATTTACTCTCTGCTACGTCCCCACCAGTCAGGGCAATCAACTGTGGTGACCCTATCTCCATAGCCTGCCTGTATATACTGTACCAGGTTAAATTCAAGACACAAGCCAAGGTTTAAAATGAAATAACAGAACCAGATGGATAGGTCATCCCTAAATTTTGAACTCGTCTGCTGCTAACAAC
>TRINITY_DN20722_c0_g1_i1 len=599 path=[0:0-598]
CTAAGTTTAAAGTATTTAGAAAGGTCTACTGTTTGTAATGATGAGCTGTACTGGTGCTGTCTCGAGGATGTTAACCAGATGTCCCGGATATGTTTGGAATCAGATTCGAAGTAACCACACGAAGGTTGGCATAGTGGGTGCACCATTCGATAAAGGGCAGCCCCGAGATGGTGTTTCCTTTGCTCCAGATCTAATCAGAGAGACAGGGATCATCAGCAGGCTACAAGAACTTGGATATGATGTGAAAGATTATGGAAATCTTAGTTGTCCAGTTGTGCCAGATGATGTAAGGCTGGTTGGAAGTACAGACTTTGGGACTGTGATGAACCCCACAAGTGTAGGAACTTACGGTAAAATTATCTCTGATATGGTAGGCAGAGTGGTGCAGGATAACAGAATTTGTCTTACCTTGGGTGGAGACCACAGCATTGCAATTGGAAGCGTCCAGGGTCATTCATCTGTCAGAAGTGATATATGTTTGCTGTGGGTGGATGCACATGCTGATATCAACACCCCACTGACCTCTGGCACTGGCAACATGCATGGCATGCCTCTGTCCTATCAGATCACACAACTTAAAGTTCAGCATCCTGCACTAC
>TRINITY_DN20722_c0_g2_i1 len=546 path=[0:0-545]
TTTTTTAAAAATGTTAATTTCTGCCAGAAAGAGAATCTGTAGTTACTATATGTTCCTCTTTTACAGCTCTTTATTACTGGGTGGAATACCTCTCCGTTTGTTCCCAAATGCTGCCATGATAAGACATGATGCTGCATTCAATGTCCTCTTGGCATCTGCTTCAGTTCCTTCTTTGGGATTTACTTCAACAATATCTATTGCATTTAACTGACCTGTGCTTGACACCTCCTCAAGAATCTGTATCCCTTCTCGTAGACTAAGTCCTCCAGATACAGGTGTTCCTGTGCTTGGAGCCTCAAGTGGATCAAGAGAATCAATATCAAAGCTAACATGAACAGGACGATTACTGTTTGGATTTACAGACTTCAGTGCATGCCGTGTAACCTCCAACACTCCCATTTCATCTACATCACGCATACTGAAAGTTGCTATCCCAAGTTTGTCGAGGATTAACCTTTCCAAGGGATCTACATCTCTCAGTCCTATCAGTGCAACATTCTCAGATGACACCCTGGGTATCACCCACTGTAAAGCAGGTAGTGCAGG
>TRINITY_DN20766_c0_g1_i1 len=865 path=[0:0-607 2:608-724 4:725-864]
CAGTTCTGTTTTTTAACGTAAAGCGATTGTCATTTGTTTTCTGTTTTAATTTTTTAAAGCAGAAATAAGCTGCAGTTTTTTCTTGGGGAACCAGTATGAACAACGTGGGTGAGCTATGAAATATGTCACTGTTCCTTACTCGTTATATTCCTCTACCTAACTGGAATATCATTTGTTTAAATATTTGAAGCACAGAAGTGCCAAAAAATCATCTTTTGCTACGAAATAATATCCAAAACTTAAAGCAAATGTAAATGTTTGCTATATCTGTAATTCAGAAAACTTAATTGCACTGCATATAACTGTATAATCTTAAAAATGAGCCAACATTTTGTCAACCCAGCACACACGCACATAGAACATCTCCCACTATTTATTTTCTAATATTTCGTGTGCAATTTTTTCACAGGTTCTGTTCAGTAATTCAGAAAAATACCAAGTAAATATTTTCCTGTTTTTCTAAAAGATTGCTCTACACACGTGAAAGGATTGGGATGTATCAATTTCTGGGATTCCGTATGTTACAGGCTAGACAACTGTTTGACTAACATAAAATTACAGGCATACCAACTGGTAGAATGACAAAATCACACATGGCAACTGATGGACTAATGTAAAGTTACAGGCATGTCACTGCTGAAATAAGTTAAAATTACAGGTGTGTCAACTGCTAGAAAAGCATAAATTTACAGGCATACCCGTTGTTGGAATAACATAAAATTACAAGCATACCAACTGGTGGAATGACAAAATCACACATAGCAACTGCTGGACTAATGTAAAGTTACAGGCATGTCACTGCTGAAATAAGTTAAAATTACAGGTGTGTCAACTGCTAGAAAAGCATAAATTTACAGGCATACCC
>TRINITY_DN20766_c0_g1_i2 len=255 path=[1:0-70 2:71-187 3:188-254]
TGTTGGAATAACATAAAATTACAAGCATACCAACTGGTGGAATGACAAAATCACACATAGCAACTGCTGGTCTAATGTAAAGTTACAGGCATGTCACTGCTGAAATAAGTTAAAATTACAGGTGTGTCAACTGCTAGAAAAGCATAAATTTACAGGCATACCCGTTGTTGGAATAACATAAAATTACAGGCATACCAACTGGTAGAATGACAAAATCACACATGGCAACTGATGGACTAATGTAAAGTTACAGGC
>TRINITY_DN20766_c0_g2_i1 len=228 path=[0:0-227]
ATACAATACCATGTTTTCGCTGACCAATGATAATTGGATTTGTTTGCCATTTCCTGCTTCCTTTTGTCCATAAACGACTGTCACTTGTTTTTGTATGCGCAGTTTATACTCCATTTTTGCACACATCTTACTAGATGCATCACGACACAAGATTCAAAAGACTAGTCTTGAGTGTAATAATAAACATCCCTGCCCTAATTATAATTAATTAATAATAATATTTCAAAG
>TRINITY_DN20724_c0_g1_i1 len=214 path=[0:0-213]
AAAGAGAGAGAGAAAGAAGAAAGGTGCAGATCAGGAGAGGACGAAGGACGAGAAGGAGCCTAAGGATAAAGAAGTGGAGAAGGACGAAAAGGAAGTGATAGAAACGATCGATGTGAGTTGTGAGAGTCTGAATAACGTGATTGAAGTGCGGGGACCCAGTCAGCTGGCGATTAATGCTGAATTGGGGAAATTGGATGTGATAGTGAAGGATACA
>TRINITY_DN20724_c0_g2_i1 len=161 path=[0:0-160]
TCTCTCTCTCTTTGATTTTTTATCACTTAACGTTTTATCTTTCAGTTTACCCTTCGTTTTTCTAACTTTCTTTTCTTTATTCTCCGCCTCATTTAATCTTTTCTTTTTTACATTTTTGTCTCCGTCTTTCTTTGCCTGTCTCTTTGTATACTTTCTCTTCG
>TRINITY_DN20724_c0_g3_i1 len=225 path=[0:0-224]
GGGACGAAAGTCGTGAAAATTGTGAAAAGGAGGAGGAGAGGAATCGAGACGAACATGGAGATCAAGGATATGGTAGTGAAGAAGAGAATGGCCAGTCTGAATGCGTCAGCCATTTTAGCTGCTAGTTATTCTCTTGAGAAACAACGAAAGAAAGATAGATCGGGCCAAGATAAAGGAGATGAAGGCAAGACCGTGGGTGAATCGTTTACCATTAAGCAGGAAGAA
>TRINITY_DN20731_c0_g1_i1 len=229 path=[0:0-228]
CATGTTCACACCAATCTCAGTTCACTTCTTCCTCTTTTAAACAGAGGAGAGAGAAGCCTCTTTGTTGCACCTTCTATAGCCAATATAGTCATTAAAGGACACAGTATATTAAAAACACGGTGGTACATAAGTCCAATGATAATCAATCATTCTAGGTAATCTGGTTATGTTTAGGGTTTTACGATACAATCCAAATAGGTGTTTGCTGAGTTTGACTGCCCACCTGTAT
>TRINITY_DN20731_c0_g2_i1 len=281 path=[0:0-280]
TTTTTTTTCTTTCTTACATTCCCTCTGACCCAGTAAAGCTATGACCAACATAGCCTAGTTTTTTTTCTTTGCATTTCTTTTTGGTATATTTGTCTCAATTATTTTATTTCCTTCCATTTTTTTCAGTCCTTCTTTCACAGTTACATTTATGTAATTCACATATAGTCCTCCTGTCCATTGTAAAAAGTTTATGAAATAATATTTCTGTTTTCCAAAAAAATTTTCTTAGAATTTAAAAAGTAATTTAAAGTTTCTTACTGAGTAATACCTGTTGACAGATC
>TRINITY_DN20771_c0_g1_i1 len=148 path=[0:0-147]
ACCACGGCCAACATTCTGTGAAACCTCCCCATAATCTAATTCCCTACCTTGTGAAACCTGTCCACTTTGTCCATAATTGAGGCCAGTATTCTGAGAAATCTCATCATAATCTAATTCTGCACTGTGTGAAATCTGTCCAGTTTGTCAA
>TRINITY_DN20771_c0_g2_i1 len=168 path=[0:0-167]
ATCATATTCTGTACCTTGTGAAATCTGCCCAGTTTGTCTATAATTGAGGCCAGTATTCTGTGCGATGTTGCCATAATCTAATTCTGTACCCTGTGAAATGTGTCCAGTTTGTCCATAATGAAAAGCAGTACTCTGAGCAATATCACCATTATCGAACCCTGTTCCCTG
>TRINITY_DN20771_c0_g3_i1 len=129 path=[0:0-128]
TGAAAATGAATGAGATGACTGAGACACATCATGACCAAAACCAGTTCCCTGTGATAGATGCCCATAATTATATTGCTGACTGTATGTAGGTGAATCTCCATGATCAGCCTGATAACCCACACTGTCTCC
>TRINITY_DN20771_c0_g4_i1 len=157 path=[0:0-156]
CTGCAGAATTTGCCCCAAATCTTCAGCTGCTGACTGTGGATTTTGAGATAGATCATAGTTATATCCAGTATCCTGGGAAATATGACTAAACCTGTTGTCAGATGTATGAGCAGTCTGGGAAAATTCATAGTCAAAGCCAGTTCCCTCAGAAATGTCC
>TRINITY_DN20771_c0_g5_i1 len=235 path=[0:0-234]
CCTGCTCCATGTGAAATTTGGTCAAAATCTTTATTTGAGGACTGTGGACTCTGAGACAAAGCATCTTGAAAACCTGTATCCTGGGAAATGGGACTAAACCTGTCAGCAGATGAATGAGAGATCCGAGAAAATCCATAGTCAAAACCTGTTCCTTGTGAAATCTGTCCAATGCTGTCAGGAAACTGAAAATTTTGAGACACATCATAATCAAATCCTGTTCCTTGGGAAATCTGAC
>TRINITY_DN20790_c0_g1_i1 len=160 path=[0:0-159]
TTGACTTTTAATGTGGGGTATCAGTTTCTGTTTCTCTCTCTCTCTGCATTTCTTCTAAAATATGTAAATCATCTGGCCATGAATTGAACAGTTTAATCCAGACATACTGTATTGACAGTTATGTCTTGAAATGGTTTCTGTGACTGGTTGAAGTATTTTT
>TRINITY_DN20790_c0_g2_i1 len=195 path=[0:0-194]
CACCCTTGTAAACTATTACACCATCGTTCCATACTTGTCCGGGAAACAACACACCAAGTACTAACACAGTAAAAATAAAAAGTTTTGTTTTCAAATTCAAATATTTCTTCATATGTTCCCATAATTTTTAATTCAGCTAGACAGTTTCCTGAGGGTAACTCATACTTCCCGATGCAGGACAAAAAAAAAATACTT
>TRINITY_DN20742_c0_g1_i2 len=681 path=[1:0-309 2:310-680]
CTCGTTTCTTTTCTCACACACTTTCATTCGCATTTCTGTCAAGTTAATATGCCATCACAAAATTATGAAATGCCCTAAAAAGTCACGGTAAAAACTGAAGATCTATTACTGTACTACAGCAATAATGCATTGTGGCAGAAGGTATGGGTCACAATCAGGTACTTTTACACTACTACCACCCGAGGGGTAAATGTGGCCAGATGGTTCTGTTACAGTCCTATCACCTGGCAGGTCAATGTGGCTAGATAGCTTGTGTTACAACACTACCACCCTAGGAGTTAACATAACCACTTGTGTTACTACCACCCGAGGAGTGAAAATGGCCAAATGACTCGTACGATAGTACTACCACCTGAGGAGTTAATATGGCCAGATGCCAGATATGTCACGTGCTGGTGGGTACCATTTTATGCCATTAAATTTCACAGCAGTAATTATCAGGCATGGTAACTTTCCCAGAATCTGCAGACTTTTTCGTGGCCAGACAGGAAGTTCAGGAAGAACCTTCATTGGGTGACAATACACAAATACATGTTAGTAACTTGATGGGAAAGCATAGCCATTGAGTTGAATGCAAAAATACATGCACATTACTGAACTGGTTAGGCCTAGTTCAGATACATCACATCATAGTACTGAGATAAACAGTGCTGAAAGAGACAATTAGTTGACACAAATGGG
>TRINITY_DN20742_c0_g1_i1 len=501 path=[0:0-129 2:130-500]
GGAGTGAAAATGGCCAAATGACTCGTACGACAGTACTACCACCTGAGGAGTTATTATGGCCAGGTAACGTGTTACAGTACTACCACCTGAGGGGTTAACATAACCAGTTAGTTGTGTTACTACAACCTGCGGAGTGAAAATGGCCAAATGACTCGTACGATAGTACTACCACCTGAGGAGTTAATATGGCCAGATGCCAGATATGTCACGTGCTGGTGGGTACCATTTTATGCCATTAAATTTCACAGCAGTAATTATCAGGCATGGTAACTTTCCCAGAATCTGCAGACTTTTTCGTGGCCAGACAGGAAGTTCAGGAAGAACCTTCATTGGGTGACAATACACAAATACATGTTAGTAACTTGATGGGAAAGCATAGCCATTGAGTTGAATGCAAAAATACATGCACATTACTGAACTGGTTAGGCCTAGTTCAGATACATCACATCATAGTACTGAGATAAACAGTGCTGAAAGAGACAATTAGTTGACACAAATGGG
>TRINITY_DN20742_c0_g2_i1 len=108 path=[0:0-107]
AATAGTATTGATGTATTTGTTTCCTCTAGACATGAAGTTCTTTGTGGAAACAGGAGGCTTGGCTGTTGAGAAAATTCAGAATGGACCAACTGTTGTACATAAATGAAA
>TRINITY_DN20725_c0_g1_i1 len=479 path=[0:0-478]
ACGTTGGAGAAAAACCAGAAGAATGTGGCTGATGAAAGGATTGTGGAAGGCCAGAGCCAGGCTATCGACAACAGCAAGTTTGACACGGCAAAGTTGGAGGGGAAACTAGACGAAGTAGATGGAGATGCAGACAGTGGTAAAGGGGACAGTTCAGTGTCTTCTGATGGGAAGGATGGAGAAGATATCCCAGAACACCTGCAGATAGGGAAAGAGTTCACTTTCAGAGTTACTGTTCTTCAGACATATGGCATCTCCACTGAATATGCAGATATATTTTGTCAGTTCAATTTCCTGCACCACCACAATGAGGCGTTCTCAACGGAGCCAATTAAAAACACGGGGAAGGGAACTCCTCTTGGTTTCTACCATGTACAGAATATAACTGTCACAGTAACCAAGTCTTTCTTGGACTACATCAAGACGCAGCCGATTGTGTTTGAAGTGTTCGGACATTACCAACAGCATCCCCTGCACAGAGA
>TRINITY_DN20725_c0_g2_i1 len=181 path=[0:0-180]
CAACGTCTGTGTCATCAGGGAATCACTCTTTGTTTGTCTCTGATTCTGATTCAGAATCAGGCTGTCACTGAATGAGATGCGAGCTGACTGTCGAACACCATTTGCATACTCTGCATTCTCTTCTTCAACAACTGCCTGGACGGCGACTCGGAGGTACCCCTTCACGTCGCCCTTCTCATTA
>TRINITY_DN20725_c0_g3_i1 len=132 path=[0:0-131]
CACAAATTTCAAACTAAACCAATAAATCTTGTTTTCCATGAACATGACTAGTGCTGGGTGACTGCAGGACCCCAAACTTCGGAGACCTGACAGGCTGGCTGATGGGAATAGAAGGAGGAAGCATCCGTCTGG
>TRINITY_DN20704_c0_g1_i1 len=270 path=[0:0-269]
CTATGGCTTGGCCTAGAGCTCCTGAGCCTGTGGATCCCAATCTTCTCACTTGAGTCATCTTGACTGGTATCACCTTTGTCCTGGTGCTTGCCAAATGAACTCAGTCTCTGTAAGTTGCCGAACGGGCTGCTGAATACACTGCTGCCCTCATCATCACTTGTCCCACTGTCACTGAATAAACTGCTGAATCGTTTACTTCTACTTTTATGGAAGCGTCCTCTTCGTAAGCTGCTGTCATTCCTGATGCTGTCTCCTGATGCCTTTTCATTC
>TRINITY_DN20704_c0_g2_i1 len=670 path=[0:0-669]
CACATCTTCAGCCAGGAGGTGAGGTGAAAGAGGTTGGCTTCTCAGCTGTGGTTACTGAAGGTCTTCTTTCAGATAAAAATGAAAATAAGGCAGACCAGACTTTGGGCAGGAAGTCAACTGATATTGTACAGACCAGTGGTAATGTTGTTACTTTAGAGGCTGAAAGAGTAAAGGAATCAGAGTCTAGTACAAGGGAAATTACAGAGGGTGCTATAAAGGAGGAAGAAGTGCTAGAAATGGTTCCAGCATTGCAGGTTGTTGATAAGAGCATAATACAAGAGGAGGCAAAGGTAAAGAAGTTGAAAGAAAATGACAAAAAGAAAGGAAAGTTTCCCAAAGCAGTTGTGGAAAATGTAGAAATACAAGAAATGAGAAATGCGACAGCCAAACTTGCACTTTCGGATGGTGAGAACCTTGAGCAGGTGCAGGTGAAGACAGATGAGGCTGTAGTTGAGAAAGGCATCTCTGTTGTTTCTGGGAGTGATGTGCCAAAAGTGCAATCATCATCCACTGATGCTTCAGCAAAAGGTGCCAATAACTTCATTCAAAGAATCAGTGAAACTTGTGACACCAACTCCTCCAAAAGTACTCCTATTTCACATGTGACAGCATCTGATACAGGAATAAAGTCGGTCAAAATGCAGGTTGTACCTGGTGAAATAAAAATGAC
>TRINITY_DN20704_c0_g3_i1 len=363 path=[0:0-362]
TTTCCTGTTTCAGCAGCAGAAGACACCAGTGTGCCGTATACCCGACGTGCCACATCTGTGGAACCGTCATTACTGGAGGATGCATTTAACAAAGAGAGAATTATTCCAATACAGATGGACAGTATTGCCAATGTTTCATGCAGCACTGAAGCAACTGTTATTGTGAGACCTCGCTTCTATTCTCAGCCCAATGTTACAGAGATACCTACTGAGAATCGGAAGAGTAAGTCGTCCTCAGGAACTAACAGCATCGGCCAAGCAGACTCAGATACAGAGAGCATCCAGTCAAGACCAGAACCCATTAAAAAATCTCCACGGGAGTTCATCATTCCTATCACCTTGGAAGGTGGTGGTTGTGTCACC
>TRINITY_DN20704_c0_g4_i1 len=535 path=[0:0-534]
AAAATGGCTACCATGCAAGTAACTTGTCCTGAACAAGGCATTGTAAAGCCATCTTATGCGACAGCTAAGTCACCTTTTATGGCTCACAGCACTGGTCAAGATAGAGGTTCTCTATCACCCACACCAGTTCAGTACAGCAAGCTTGGTGATACTCCTAGTGCAGATATAGCTGGGTCTGAGTCAAGCTATTTGAAGAGCATAATGGAGAAAAAGCATGGTGATGAATCCACCCTGCCAAAGTTCACAAGTGAAAAGGTTGTTGGAATCATTGCTCCAAAGACACCCAAACCTGCAGAAAAGAAAAAGACTGAAATGGAAATAGTACTGAACACATCAAAGTCAGCCACTCTCCCAAGAGCCAGTCATCAGAAGCACTGGCCATTGGGAGAAATGCAATCAGGAACTAATATACTTCCTTCTGCTGACCACATAGCTCTACCACCACACCCCAAATATACAACAGAGGTTAAGCAGAATGTTGGAGGAAGTGACCAACAGATCCAGGTGCAACGATCAGAGGTATCATTTCCTGTTT
>TRINITY_DN20794_c0_g1_i3 len=262 path=[1:0-89 2:90-113 3:114-261]
GCTATGAACTCCGATGACCACCATTCCGAGGCCTTACGCCAGCTGTCTGATGCCTCATATTATACCAGCCTTCATACTACATCTGAAACCATCCTTGCCACCACCATGGACAAAATAAAAGACCTTCTGCAGATATATGGGCCTATCAACAATCTCTCACCTGCTTCAATCACCACCCTTATACCTACTGAACCTCGGGTACCCACATTCTACATACTCCCCAAACTACATAAAGTCCAGGACCCCACCACTCAATTTCCAC
>TRINITY_DN20794_c0_g1_i2 len=205 path=[1:0-89 2:90-113 4:114-204]
GCTATGAACTCCGATGACCACCATTCCGAGGCCTTACGCCAGCTGTCTGATGCCTCATATTATACCAGCCTTCATACTACATCTGAAACCATCCTTGCCACCACCATGGACAAACTGAAAGACCTCCTGCAGATACATGGGCCTACCAACAATCTTTCACCTGCTTCCATCACCACCCTTATACCTGCTGAACCGCAGGTACCCA
>TRINITY_DN20794_c0_g1_i1 len=159 path=[0:0-43 2:44-67 4:68-158]
CTGATGTCTCATTTTACACCACCCTTCATACTACATCTGAGACTATCCTTGCCACCACCATGGACAAACTGAAAGACCTCCTGCAGATACATGGGCCTACCAACAATCTTTCACCTGCTTCCATCACCACCCTTATACCTGCTGAACCGCAGGTACCCA
>TRINITY_DN20794_c1_g1_i2 len=190 path=[0:0-45 2:46-189]
AATGGGGTGGAAGGATGATAAGGGCTCAGGAGTGGTGGTTATGAACTCTGATGATTACTGTTCTGAGGCCTTACACCAGCTATCTGACACCTCATATTACACCACATCTGAGACCATCCTTGCCACCACTACTGGCAAACTACAAGATCTTCTGCAGATACATGAACCTATCAACAATCTCTCACCTGCT
>TRINITY_DN20794_c1_g1_i1 len=129 path=[0:0-45 1:46-128]
AATGGGGTGGAAGGATGATAAGGGCTCAGGAGTGGTGGTTATGAACGCTGATGACTACCATTCCAAGGCCTTATGCCAGCTGTCTGCTGCCTCATATTATACCACCCTTCATACTACATCTGAAACCAT
>TRINITY_DN20794_c2_g1_i2 len=149 path=[0:0-89 2:90-113 4:114-148]
CGCGGAATGAATCTGAAATATCACTTCGATAGTGGTCCATCTCAGATACCTGTGAGGGAAATCTACCTGGTTTCCACTGCCCAAACCTAAATCTCCTGTTCCAGCGTATGTTTCTACCGTCCGGCAACGCATCCTTGACCTCGCCGATG
>TRINITY_DN20794_c2_g1_i3 len=462 path=[1:0-86 2:87-110 3:111-461]
CTCAGACACCTGTGAGAGACATAGTGTACATCCTGCCCTCATTCAGTTTGGGCCTGGATCCGCCTGGTTTCCGCCGCCCGGCCCCGGATCTCCTGTTCCAGCGTATGTTTCCGCCATTCGACAGCTCATCCTCGGCCTTGCTGACGGGTCTCGCCCGGATCTCTCGAGATCCCTGAGACATTCCCTCAGTGAGCTCCACAACACCGGGCTCGCCATCGTGTGAGCCACTAGGGGCTCGGGGGTGCTGGTTGTGAGCTCTGATGACTAGCATTCTGAGGCCTTGCTCCAGCTGTCTGATGCCTCATACTGTCGCACCGCCCTTCATACTACATCTGAGACCATCCTTGCCACAATTACTGACAAACTATAGGATCTTCTGCAGATGCGTGGGCCTGTCGGCAGTCTCTCGCCTGCTTCCACCGCTGCCCTCGTGCCTGCTGGGCTTCGGGTGCCCGCCTTCTG
>TRINITY_DN20794_c2_g1_i1 len=465 path=[0:0-89 2:90-113 3:114-464]
CGCGGAATGAATCTGAAATATCACTTCGATAGTGGTCCATCTCAGATACCTGTGAGGGAAATCTACCTGGTTTCCACTGCCCAAACCTAAATCTCCTGTTCCAGCGTATGTTTCCGCCATTCGACAGCTCATCCTCGGCCTTGCTGACGGGTCTCGCCCGGATCTCTCGAGATCCCTGAGACATTCCCTCAGTGAGCTCCACAACACCGGGCTCGCCATCGTGTGAGCCACTAGGGGCTCGGGGGTGCTGGTTGTGAGCTCTGATGACTAGCATTCTGAGGCCTTGCTCCAGCTGTCTGATGCCTCATACTGTCGCACCGCCCTTCATACTACATCTGAGACCATCCTTGCCACAATTACTGACAAACTATAGGATCTTCTGCAGATGCGTGGGCCTGTCGGCAGTCTCTCGCCTGCTTCCACCGCTGCCCTCGTGCCTGCTGGGCTTCGGGTGCCCGCCTTCTG
>TRINITY_DN20794_c2_g1_i4 len=146 path=[1:0-86 2:87-110 4:111-145]
CTCAGACACCTGTGAGAGACATAGTGTACATCCTGCCCTCATTCAGTTTGGGCCTGGATCCGCCTGGTTTCCGCCGCCCGGCCCCGGATCTCCTGTTCCAGCGTATGTTTCTACCGTCCGGCAACGCATCCTTGACCTCGCCGATG
>TRINITY_DN20794_c3_g1_i1 len=226 path=[0:0-225]
CAACCCCGGGTCTCTTGTTCCAGCGTGTATTTCCACCATTCAGCAACACATCCTTGACCTCACTGATGAATCTCGCCCAAAACTCTCGAGGTCCCAAAGGCATGCCCTCAGTGAAGTCCACAGCAACACCAAATTCACCATCATGAGAGCAGATAAAGGCTCAGAAGTGGTGGTTATGAACTCTGATGACTACCATTCTGCCTTGCATCGGCAATCTGACGCCTCA
>TRINITY_DN20794_c4_g1_i1 len=158 path=[0:0-157]
GGAAATATATGCTGGAACAGGAGATTTGGGTTGGGTGGTGAAAACCAGGTATATTTAGGTTTGAACTGAATGAGGGCAAGATGCATTTCTTTCATAGGTATCTGAGATGGACTCTTATTGAAGTGACATTTCAGATTTAGTCTGTGTTTGAAGCTCTC
>TRINITY_DN20794_c5_g1_i1 len=206 path=[0:0-205]
TGTTGTTGCAAAGTTCACTGAGGGCATGCCTTTGGGATCTCGAGAGCTTTGGGCGGGATTCGTCGGCAGGGTTGGGGATGTGTTGCCGAGGGGTGGAAGTATGTGCTGAAACGGGAGATTTGGTGGTGGGTGGTGGAAACCAGGTAGATTTAAGTTTGAATTGAATGAGGGCAGGATGTATTTCTTTCATAGGTATCTGAGATTGA
>TRINITY_DN20794_c6_g1_i1 len=116 path=[0:0-115]
CAGGTACCCACCTTCTCCATACTCCCCAAGCTACATAAAGTCCAGGACCCCACTACTCAATTCCCACCAGGCCGGCCTATAGTAGCCCAGCATAATGCACCTACCGAAAGAATATC
>TRINITY_DN20794_c7_g1_i1 len=173 path=[0:0-172]
GCCTGGATCCGCCTGGTTTCCGCCACCCAGCCCCAAGTCTCCTGTTCCAGCGTATGTTTCCACCATCCGGCGGCGCATCCTTGGCCTCGCCGATGGTTCTCGCCCGGGTCTCTCGGGGCCCCGGGGGCGGGCCCTCGGTGGGCTCCGCGGCACCACCGGGCTCACCATCGTGG
>TRINITY_DN20794_c8_g1_i1 len=173 path=[0:0-172]
CCCTCAATGAACTCCACAACAACACCACACTCACCATCATGAGATCTGGTAAGAGCTCAGGAGTGGTAGTTATGAACTCCGACGACTACCATTCTAAGGTCTTGCACCAGCTATCTGGCGCCGCATATTACACCACCCTTCCTACTACGTCTGAGACCATCCTTGCCACCACT
>TRINITY_DN20702_c0_g1_i1 len=122 path=[0:0-121]
GTCATATCCTCTATTTCCATTCTCATAGCCATTATATCCACTGTCATATCCTCTGTTTCCGCCCTCATTACCATACTATGCTTTACACGTTCTTCATACCCTTTTATCCACTGTCATATCCT
>TRINITY_DN20702_c0_g2_i1 len=132 path=[0:0-131]
ATATGACAGTGGATAAAAGGGCATAAAGAACGTGTAAAGCATGATATCATGGCTATGAGGACAGAAATGGAGAATATGGCAGTGGATGAAAGGGCATGAAGAAAGTATAAAGCATGATGTAATGGCTATGAG
>TRINITY_DN20740_c0_g1_i1 len=139 path=[0:0-138]
CCCCCCCGAGGCCGGCCTGGCCAACAAGCTGAGAACCGCAAGATTATGGCTCGACGAGTACTACCAGGTGGCGGAGAAATTCATTATGGGCAATAACCAAAAACCCAAAGCGGATCTGCTGAAGAACTTGGATCCGATT
>TRINITY_DN20740_c0_g2_i1 len=321 path=[0:0-320]
CTTGGATCCGATTCTGGAATTGAAGGAGAGACTGCACTGCAAGTCCTTCAGATGGTTTCTGGAAAATGTCGATCCGACTCACAACCTGCGCGACATGAACGACATCCTACTGCTGGGGGAAGTCAGAAACTTCGCCCACCGTGATCGCTGCCTCGATACTCTATCCCAAAGCGAGATCGGCGATTTTGCCGGACCATTCTGGTGTCATGGCGAAGGCGGAAGCCAATGGTTCACATTCGATAGATCGGGAGCTGAGTTGCAGCTCGTAGCCAATGAGAGAAATGCGCTGATTCGGTGTGCGGATGCGAAAGATGAGACAAT
>TRINITY_DN20707_c0_g1_i1 len=147 path=[0:0-146]
ACTCGATGAGTGTCTGTACATGATGTCGCTGCCAACCGTGCTGCGTGACATTCAAATGTCAAACTTCAACCAATCCAAAAGCACCTGCCAGAAACGATCAAACAGATGCCTTGGCAACACCCCTCCCATTATGTCTCTGGTCTTCAA
>TRINITY_DN20707_c0_g2_i1 len=149 path=[0:0-148]
CGTAAACAAACTCGAGAATTCGTCTGTTTTTCCGGCAGCTGCGCTCGCACTGTCATCAGAGAGATCGTTGTCGGTGGTTGCTTTTGTAGATGGTGTGCGATTGTTATCGGGGTTGTCGGTTTTATTCGCTTTGTTTCCTTTAGTAATCT
>TRINITY_DN20707_c0_g3_i1 len=219 path=[0:0-218]
GCTACAGTCGCCGGCGCACCACATCATTAGGAGTGTCGGCACTTCCGTCCTCGATCTGGCCCTCATACGTGAGATCAATCGCGTGGAGCTCTACAACCAGGTTTACCAACTCAAGGACACAAAGGGTTACATCCGGGCGGAAGCCGTCAAGAAGAGACTGCTGGAGTTCTACAAGGACGACATTGACATAGGGGGAAGGCTAGACGACAGACAGATGGC
>TRINITY_DN20744_c0_g1_i1 len=119 path=[0:0-118]
TTCTGGGGAAATTTCTTTCTTTCACCTGTTTCAGACTTTAGTCAGCGTACTGGGGGAATTTCTTCAGCGGTTTCGCATATGGTCATCAAACTGGGGAAATTTGTTTCTATCAACTGTCC
>TRINITY_DN20744_c0_g2_i1 len=164 path=[0:0-163]
AAGAAAGAAATTTCCCCAGAATGCTGACTATACTGCAGAAAAGCTGACATCCCCCTGATATGTTGACTATACTGAGAAGCACCTGGTAGAAACAAGATTCCCCCACTGTGCTGACTGTATTATAGGACATCTAATAGAAACAAGATTTCAACAGTATGTAATGT
>TRINITY_DN20768_c0_g1_i1 len=137 path=[0:0-136]
ACACCCAGAGCCGGCGCATGCTGTCACATACCTCAAATGTGAAGTCACTCACTGGCTTTGGACCTGCAGCTAGTACTGACATCTTCCTTAAGAATAAAGATGAAAAGAACCGCTCTCCATACCACTTGTATAGTCCA
>TRINITY_DN20768_c0_g2_i1 len=185 path=[0:0-184]
TCGGCCCAGTTCAACAATGCTTTCTAGAGACAACAACTGCAGGTTGATATTATTCTGTACATTTTCAGGCACAAAGTGCAGCATGTGGCTAAAGCAACGGAACAACCCTAGACACGACAGACGTTGGAGTTCACAGTTTTCAATACCAAAGGAGAAAGGTTCCACCAGGTAAATGACAATGGCAG
>TRINITY_DN20735_c0_g1_i1 len=104 path=[0:0-103]
CCTTTCTCCGGAAACGACAGACCCGAACGCTGGACCAAACAGTTTTGTCAAGTTAATAAAGAGAATGATTAATAAGACGACAATTGTGGGTACTATTCTGCTTT
>TRINITY_DN20735_c0_g2_i1 len=461 path=[0:0-460]
CGCTTGGACTGATTTGACGTTTGTGTTACTGAGAGGGAAGACGAATATGAGTTGTGATCAGATGGGCACTCTTGATTGCGCTTTCGAAAAGCCTCTTCCACTTCAGACGTTATTTCGGAATAGTGTTGGGAATTGAACAGTTGTGATTGTGAGTCATTCAACTCAGCGTGATTGGGTGTACTGTGATGGGACGAATCAATGGAGTACGTGTTTGGCGTTCCGCTTGTAGCCTGTGGGTCCACATTGAATGTGCTGCTGCTACCGCTGCGTGGTTCTAGATCAGTTTCTTCTGACGGTGCACTAATGGAGTTGGATCTAGCACTTCGGCGGCGACGACGTCGTTTTAGTTCAGCCAGTTTCTTCCGTCTGTCCGTCCTTGTGGCATCGGATCGTCGTTTGAAGTAGCATCTCCACGTTGTTATTACTACGATTATGACGACCAGCAAGAGTAGCAAAAGCAG
>TRINITY_DN20797_c0_g1_i1 len=243 path=[0:0-242]
ATGGCTGATTGTCAGAATCTTGGCTCATCTAGTCTACTATTATAATATAGTAAATTTTTTCTTACTGTTTATGACACCGAGGAGTGCCCATTTTGTGTTTCTCTGCACTTTATTCAGTTACTATATGTTGAAACGTCTATAAAGTTAAGCATTCCAGACTGTCATATTGCCAGTTTTGCTGTGTTTACAGTTAGTTATTCATCATCATCATCCATTGCCATTCCATCCATCTGGATGGGTCAG
>TRINITY_DN20797_c0_g2_i1 len=272 path=[0:0-271]
ACAATCAGCCATCACTTTCTACATTGCTAAACCTAATAACAATGAAGCCCTATATATTTTATTCATGAACATTTTTACTGTATTTGCTTATTTTGGCAACTGTTTGAAAACACTCATATTTAATGGTAACATCAGACAAATGTACGACAGCTAGGAACTTTCTCTCTCTCCCTCCTCTCTCTCTCTCTCTCATGCACACACATCATAACTGGCTAAATCTAACTAAGAACAGCTTTTCATCTGCAATAACACAAACCAAAGTTAAATCAAAC
>TRINITY_DN20793_c0_g1_i1 len=116 path=[0:0-115]
TGTGAACTGGTTTAGTCCACCATTGCAGCTTGGTGATGAAGAGTGGAGTCTACGGCAGTACCTTCCTCATGTTCAGGGCATCATTCCTACAGTGGGCTTCATATGCACCACAATAT
>TRINITY_DN20793_c0_g2_i1 len=108 path=[0:0-107]
CTTCACTGTTCCAGTCCCACCAGCTGCTCAGTGTCCAGAGACATTGGCTGGCAAGAAGACATTGCCATGTTTGACTAGAGCTTTCATTCTGACTGCCCATGAATCCCA
>TRINITY_DN20793_c0_g3_i1 len=415 path=[0:0-414]
TGGGACTGGAACAGTGAAGCTAGTTCGGCTGTCCTTTCTAGAGCTGGTGACACCAATCTGAAGAGGGCAGCACCAGTCACCAGCAAGTCTGAATGACATGTACTGAACACTTTCCGCTACAGTTTCCTTGCTAGTCACACCCATCAGTTTCCAGAAAAACAGGGGGTATGTTGGCACTCTGGGGGAGCAACAACCGGAGCCAGGAACCATTTGCCCTCGGCCCACCAAGGACGGCACTTGGAACCTCTTCCTGGCAGGCATCACACTGTAGGTGGTGACCTCTAGTAGGACTGAGGAGTCATTGGTGAAACAGAATGAGGGTTTCATTGTCAGAATTCGGATTCCCTGCTCCATCCGAGAGAACACAGTGATATAGCACACCTGATCATTGGCCAATATTGTGGTGCATATGAAG
>TRINITY_DN20791_c0_g1_i1 len=505 path=[0:0-504]
TCCCTGCTTCAGCTTTCTGGTGCAGTAAAGTCAGTAAAAATGGTCCTGGTTTAGTTCTGCAGTAATCTGCCTGCACTGTCATGTGCACCAGTACAGAGGAAAACTTGATAACCTGGAATGCACTGTCATACCATAGATAATACTTTTATAAATCTGAGGAGTGATGCTCGTTCCTGATGTATGGGAGGAAATAACACCTATGGTTAGAAAATGAAAACAATATTAAATGATAATGTTGGTTTGGAACAAAGAATCAACAAATGTCACTGAACCTTTCTGAAGGAAAATCAATACAATGGAACTTACAATATGAAGGAAGCATATCAGTAACTCCAAAATACTGATCTGACAAAAGCAGCTACACTCCATTTCACATGAATGTACCAGCAGAGGTATTTTCCATCTGCTCACATGCTACATGCAATGTGGTTTGTATCTGCAGTATGTAACACGGCAGCATTTTAATAACATAACTAAAACTTTATAGTCTTAATTATCATACATT
>TRINITY_DN20774_c0_g1_i1 len=235 path=[0:0-234]
TGGCTTCACAATAGAAGTAAGCCTGTAATTCAAGATATCCTGCAGCAGAGCTGGTATCTTTGCTCTCATGGTACACAGATACAAGTCTTCCTCTTGCGGTGTGCGTCCAGCATGACATGCCTGTAGCTCCAGCCAAATCAGGTCTTTGATTTCATTCTGATACAACTGTTCCTCATGGCTCTTCTGTCGCAAGTAGTTCTTGTCAAGCTGTTTCTCAGGATTGCCCATCTTTATT
>TRINITY_DN20774_c0_g2_i1 len=260 path=[0:0-259]
ATCTGCTAGAGGTCCCAGTAGTACCTTCAGTGTCACTTGACCCAGATGGAGGAACATGATCAAGAGCATCACAAAATTCTTCATTCACTTCTACCTTTAACAGTTTCTCACTCATGACACCTTCACCACACATTCCTTCTTCCATCTCATCTGAGAAGCAAGGAGAAACACTCACTTCCTGGCCACTTTCTGTTGTTCTGTTCTTTTCTACAGAAACCTGCACTTCACTCTGTCCATCTTTATAGATCTTTGGCTTCACA
>TRINITY_DN20717_c0_g1_i1 len=209 path=[0:0-208]
TGTAGTGTGCAGGAATATGGCAGTATAAAACGACGTTACTTTTTTATTGGTGGGAAGTATTTATTTCCGCTGTATAATAGTGTCTCGTATTCAGTTAATTATGACCTTCCAGACAAGATGACTGAGGAGAACTTGAGAAGAGAGTTTATACATTGTTAGCCTGCTGATAGTAATATTTCATGTGCTGCAAGACTTTAATTTTTAGCACA
>TRINITY_DN20717_c0_g2_i1 len=335 path=[0:0-334]
ATTCATGTTTCCTGCATTTAAAACTACCAGGGCATGAAAATATATAGTATGTCTATATTTTAAAAGTGCAAATAAAAACTGATACCTGGATACAAAAAAAGTACATTTGTTACCAAAGTGACTAAACTAAACTGCTAATATTTATCAACATCAGTAAGACATGCTTGAAACTTTGTATACGAGCACATTTCAGTTACCTGACATTTCTTCTCTGCAGCTAAATCCAATTTTCCCTGTACAGTATCTGCATACAGAATACACATACTTTACCTATTTCTCTTCCGCTGTCATCAGGTTTCTCTTTCCATTCTTTTGTGCTAAAAATTAAAGTCTTG
>TRINITY_DN20718_c0_g1_i1 len=898 path=[0:0-186 2:187-248 4:249-296 6:297-897]
TGTACATACAATCCATTCCATCGTTATGGTGACCACTGTCATGGCAACCAGCATCATGACAGGTCAAACTCGACATTATCATTTGCTGTGCAGGAGTGCATATTAGAGAAGAACATACATGGAGGACACTGCGTCGCTATTCTTCATCCAGGGTGGTTGGTCTACGTGCGAAGGAGATACTGCGGGTACGTTCGTACACCAATGACGGACTTCATGGCTGACATCAATCCACAGGACTCTGCGAAAGGTCTCATCGATCATATTGATGGTATGACGCAGTCAATTCGATCGATGAGGCTGCACGAATGGTCAACATGGGCATATCGTATACTTGCTCCGAACTGCGCAAACCAGAATTACTGATTTGTTCTTGCAAGGTTAAATCAGTATTCCAAATCTAGCGAACTGCTTGATTACTCATTGGGCAATCAGGATGTGCGGAGCGAACTGACAAATGATCAAAGCAGCTACGAGATGTCTCCATCAATACCAATATTGTCCATAAAAAGGAAGGTTCACATTGCTTGTCCTGTTGTTACATTGCTTCGTCAAGACATGTCTTACCAGAAATGCGACACGCGATCTGTTCGAGGCGAATCGAATTCCGTAGTCGCCCTTGTAGTACCAATCCGAATTACGTTGTCAGTTCCAACATTTATGCTAGCTTGTATCATTGACAGGAAGGTGTCAATTGCATCAACGTACACCGCAGATTAGCAGATATTCCGGTGATTTCCTCCTTGTCCTTTGAAACCAGTCTCAACCATGTCGTTCACAGCTAGGAGTATAATCCACGCAACACTGCAACCTACCAAATGAGACTTGTCGACTTTCGTCTTTCTGCTTGTCAGTATTAGATGTTATCACATCAAGTCTGATGCTAGATGTCTAATTCGTG
>TRINITY_DN20718_c0_g1_i3 len=1233 path=[0:0-186 1:187-325 2:326-387 3:388-531 4:532-579 5:580-631 6:632-1232]
TGTACATACAATCCATTCCATCGTTATGGTGACCACTGTCATGGCAACCAGCATCATGACAGGTCAAACTCGACATTATCATTTGCTGTGCAGGAGTGCATATTAGAGAAGAACATACATGGAGGACACTGCGTCGCTATTCTTCATCCAGGGTGGTTGGTCTACGTGCGAAGGAGATACTGCGGGTGAACTTGGCTATGATGATGTGGCAGATTCATCATTGCATCAATGACACAACAGTCCGACGAAGTTGTGCTGGGAGCTCCATTTTATGGCACTTTGAAAGCTGATGCACATCATTCCTACATGTAACACTTTAATCAGGTACGTTCGTACACCAATGACGGACTTCATGGCTGACATCAATCCACAGGACTCTGCGAAAGGTAGACCTCAAGCTGCTTCGATAGCTTGTTGTGACGGTTGAGAGGGGGTGCATTGCTTCCATTCACTTAGATCTGTCTTGGCGTTAGATATGAATGTACTTTTGAGGTGGTTGTAACCCAGCTCGTCATTCCATCACCTTCCAGGTCTCATCGATCATATTGATGGTATGACGCAGTCAATTCGATCGATGAGGTGGAATCGCGATGAAAACATCTAATAGTAACGACAAAATCATGTCCCCTAGGCTGCACGAATGGTCAACATGGGCATATCGTATACTTGCTCCGAACTGCGCAAACCAGAATTACTGATTTGTTCTTGCAAGGTTAAATCAGTATTCCAAATCTAGCGAACTGCTTGATTACTCATTGGGCAATCAGGATGTGCGGAGCGAACTGACAAATGATCAAAGCAGCTACGAGATGTCTCCATCAATACCAATATTGTCCATAAAAAGGAAGGTTCACATTGCTTGTCCTGTTGTTACATTGCTTCGTCAAGACATGTCTTACCAGAAATGCGACACGCGATCTGTTCGAGGCGAATCGAATTCCGTAGTCGCCCTTGTAGTACCAATCCGAATTACGTTGTCAGTTCCAACATTTATGCTAGCTTGTATCATTGACAGGAAGGTGTCAATTGCATCAACGTACACCGCAGATTAGCAGATATTCCGGTGATTTCCTCCTTGTCCTTTGAAACCAGTCTCAACCATGTCGTTCACAGCTAGGAGTATAATCCACGCAACACTGCAACCTACCAAATGAGACTTGTCGACTTTCGTCTTTCTGCTTGTCAGTATTAGATGTTATCACATCAAGTCTGATGCTAGATGTCTAATTCGTG
>TRINITY_DN20789_c0_g1_i1 len=256 path=[0:0-255]
TTGCATCTTTCCATGGAACATTCATACTTCACTCTCCCTGTCTTTGTATCAACACCATATGTCCGACTTTCTTTTCCACCTGTTATTATTGTGTCATCTGCAAACTTGAATGATGACTGTAACAGGGTTTCTGCAGTCAGAGGTACCGCTTCTACGGTCTCCCCATTGAACTTGTACAAGCCGCCATTCAGAGATGGAATCAACCGGACCCACTGGCCTTTGTTGGTAATCTCCATTTTGCTGATACTGGAAGACA
>TRINITY_DN20789_c0_g2_i1 len=217 path=[0:0-216]
CCAAGAACAGGGATAGAGAGGTGGAACTTTAGTGTTGGTCAGCATGACCTGATGTATGTGGAACGTTCAGATCTTGGTTGTGACATGGTGGAGGATGATGGCTTCCTTGTTAGTGATGAACAGTGTGCAGAAGATGTTGACCTGAGAGTGATTGTTCCCGAGGGGTTGATCTGTGCTGTAAATCCATACACACCAGGGGAAATACTCTGGAAGCACC
>TRINITY_DN20749_c0_g1_i1 len=197 path=[0:0-196]
TTTGCTCCCACAGCCAAATCAGCCGCACCCCAGGTGTGCTGCCCCACAGCAATGAGACAGGCCATGTTGAGAAAACAACGGTCCAAACGGGGAACAAAGACAGAGAAAAGTGACTACTGGTCCCAGTGTCAGTGCAGCGCGCAGGTGGTGCCATCTGTCTCAGACGTGGAGTTTGACATGTACATCCGGTGTGTGTC
>TRINITY_DN20763_c0_g1_i1 len=158 path=[0:0-157]
GTCGGTATCGTCTGTGCTAGGAGGAGGTCAGGCAGTTGCACTGTCGGAGGAGATCCCGTGGATAGCGGAGGCAGCCTCGACCAGCTCTTCGCACCGTGCCGCGGAGTTGGATAGGAAATCGTCTAGGCTACTGGACTCTACGAGGGCGCGTCCTCTTC
>TRINITY_DN20763_c0_g2_i1 len=194 path=[0:0-193]
ACGCCTCCCCCCGTAATCCACCTCAGTGTGAAACGCGGCCGCTCTAATACAGGGCGCGTCCTCTTCCTACGCGCAGTTTATACATACAGCAGCGCCGTCTTCGCGGGGTACGTCCTCATCCTGGCAATGGACGTGCTGCTGCACTTCGTCATTCGAGTGTTCCTTCAGCGAACTACCGCAGATGGCATTCCCGC
>TRINITY_DN20756_c0_g1_i1 len=123 path=[0:0-122]
ATCCACCTTCACTTCAATGAGACTAGTAATAGGCATAAAAATACAGTACAACAGTCAAGCATTGGGTGACTGAAGAGGTTCAATGAGGAAAGGAAAAAAGAGCCGGAGGCCAATGGACTTTGG
>TRINITY_DN20756_c0_g2_i1 len=196 path=[0:0-195]
ATTGAAGTGAAGGTGGATCTAAAAATTATTGGAGAAATACTTTATTGAATAGTCACTATTTCAGCAGTAAGAATTATATAAAATATTGGGTCCTGTTGTCAGAGTATTTTAACCATGGCAGGTGGAGAGAGAGAGAGAGAGAAGGGCGTGTTCTTACTGTAACAATATGTAAACAATTGAAGATTGAAATGAGCAC
>TRINITY_DN20738_c0_g1_i1 len=115 path=[0:0-114]
TCTTCCTTTCTCTGTCACAAAGTAATCTAGCCTGCAAAACCTTGTGATGAATGGTTTGTGGGCAGATGCCCTTCCTACCACCAACCAAGAGAAGCTGTTAACCCATAGGGAAAAG
>TRINITY_DN20738_c0_g2_i1 len=154 path=[0:0-153]
GCTGTTGTTCCAAATGTCTGTTCCTAGGTGGCCATCATTACACATTCAGTGCCTCAGTTTCAAGATGGGCATCATTAGAACCATATTCAGTATATCCTTTATTTCAGGTAGCTATATTTAGACCCATACTAGGTGAGGTCAGTCATCATCTTCC
>TRINITY_DN20780_c0_g1_i1 len=155 path=[0:0-154]
CTCCTGCCCTTGTTTATATAAGTTACCTGGGCCCGTTCTTGTTTCCCCTCAGCCTTGACTTGAACTGGACTTTGAGGTTAAGCTCCAAATGCACTGTTATATATACACACACTTTTCCTAAACAATTCAGGGACCAACTGAACATCAGGTGATGG
>TRINITY_DN20780_c0_g2_i1 len=128 path=[0:0-127]
TTATATAAACAAGGGCAGGAGCTCAAACTGTAAAGACAGCTTACCTTTAACTTGAGGGAACTCAAAAGGATCTTTTTTATGACTCTATGGTTATTACATAAAGTTCAGGTAGAGACAATTCAGCCATG
>TRINITY_DN20761_c0_g1_i1 len=801 path=[0:0-800]
AACATGAGTCACTACTGTATTGCCCTTATCTCTTATTACAGCTGGAGTGACAACATCTAGTATGTAGAGTAAAACACACAGAGGAAAAGTATTAAACTTCATGATTTTGAAACAGACAGTGTTTCCTTGTTCAGAGTTGAAATAAAACTGAAGTAAGAGATTAACAAGACTGGGGTTTACAATAAAGGCTGCTAATGGTAGGAACAACATTAAGCTACTTTTCAGGCATCATAGTCCTTGGTAATGTTTTGTTACATCTAGAGTAAGATTATGGGTGAAATGGGCAAGGTTTATACTTTTTTATGCATGCATTAATGTGTCTTGTCTGCATGAGGACAGATGCATAATCATACATACCAATGGCGTATAGTGGGTATACTTATAAAAGGTAGTATACTACACATATAAACAACACAGAGAAATGCAAAGTAGAAGAAAATTATTGTAGAAGTGTATATATATATTAGCAGTGCAGTTAAAACAAACAAACAATATTTTATTTACCCATTTTATGTATCCATTACTTCTGTTCTTCCTTTCTGTGATGTAAACTGCACTATAACATTATCATAAAAGGAGCCTCTTTGCCTTAATTCTGTGAGTAAATTCTTTTCAATTGAAAGTAAACTGAGGCCACACAACCTCTCATGACCTTGCATGCCTCAGTAGCAAGTATTTATTTGTTTCAGCACAGAAAAGGAGTTTTCTGCAGCAGCAGCATTGCTTAGTATTGTTAGGATCAGTTCACCCAGTTTAAAAACTACTTCGAAACCACACCTGAGATTATTTTCTGTCATGAAG
>TRINITY_DN20761_c1_g1_i1 len=120 path=[0:0-119]
AAACTGGGTGAACTGATCCTAACAGTACCACGCAATACTCCTGCAGCAGAACGGTCTTTTTCTGTGCTGAAATGAATAAATACTTGCTACCGAGGCACACAATGTCTTGAGAGGTTATGT
>TRINITY_DN20798_c0_g1_i1 len=265 path=[0:0-264]
CTTTATCAAGAACAAATGTATATATGTGGGTGTGTCCAACATTAAACTTAATAGAATAATTAGTTGGTGGGTTATTATTTGTTTATTTTTTGAGAAACCCTGAAGATCCACTGACCACAACCTCAACATCAGAACAGACATTTACTGTATTGCTTCAATTTTAGTCAACTGCTCAACATACAGCCCATCATTCAGTCTGTCAACAGCCTTTCCATGGTCAGTTCACATTAATGCTGGTGTAAGTTCTAAGCTAAGTGAAATTTAC
>TRINITY_DN20798_c0_g2_i1 len=137 path=[0:0-136]
TGTAAGTCTTGTATACTATATTTCAGTGTGAGTATTTGTAGTTAACTCTTGGCAATCATTGTGCATTGCTGATTATCAGTTTCAGTATTTCTGAGGTTTGCATTTAGGACCCATTGTGAAACCACAATATCCTATCC
>TRINITY_DN20748_c0_g1_i1 len=102 path=[0:0-101]
TAATATTTATTTTTCACTTCCAATGTAAATTTCCAAGATGTTCCATACAACATTTAATTTTGTACATGATTTTTAAATCATGGAAATGTTGATAAATTCTTG
>TRINITY_DN20748_c0_g2_i1 len=187 path=[0:0-186]
CTCACCTCATCTCCTGCCCCGATGAAACCCTAATGGGCATAAACTTTCTCTTTTATTATCAGATGTTAAATGGTATGGTCATGTCTGCTGCTAACACTGACAAAACTTGTTAGTTAGCAACCTTTCAATAAGTAATCTCCGAACGTGGTAGGCAAATAGTGATTTCACTGACTAATATTTATTTTTC
>TRINITY_DN20730_c0_g2_i1 len=204 path=[0:0-203]
CAAACATCGAATTTAAAAGAAGAATCGTCCTCTGACATTGAATGTTCCTGGACTAACCATAGTGTTTGGTGTTCTACACTTCAGCTTTATATAAATTTTAACTATATTGCAGAATTAGTATAATACTGCTTCATTTTAACTCCAACACTTAACCTCAGTCCCCAGTGTAGCCACTGCCAGTATTTATTGTTTATTACTTAATGT
>TRINITY_DN20730_c0_g3_i1 len=117 path=[0:0-116]
ATATCAGGAATGGACTCTGAAGTCCAGCCACAAGGCACTCTGTACTCCTGAACATGGGGTGATAATTGTGTTGAAGATGTGACGACACTATTGCAGAAATAATAAAATATCAAGATA
>TRINITY_DN20729_c0_g1_i1 len=147 path=[0:0-146]
CACTCTTGCGCCATCTGTGTTTGAGCTTAACAGCTAGATTTTGTACTGATGTACATGATTCTTCTGACACTTTTCATGTGCTGTGGCACTTTTATTTTGTGCTACTTCTGACTGCTGTTTGTCTCTCACTTTTTCTTTTACTTTCGT
>TRINITY_DN20729_c0_g2_i1 len=120 path=[0:0-119]
TTCCAGGAGAATGCAGCATACACTGCTAGCGTTTAAATGAGGCACACTTGAAGAAATAAACACGCCAGATCATGTTAATAAAGTTCCACTGACGTGAACATATATTAAAACGTAATAACG
>TRINITY_DN20710_c0_g1_i2 len=606 path=[1:0-473 2:474-605]
CCTTAGTTCTAACCTTAGGAGTCCTGAATGGTATAAACCCAGTTTGATTCTGTGTTAATCTGTATGTCACAGTCTTTTCTGCCACCCTCGTTCTTATGAATAAAAATGAAGTAGCAAGGTTGATCTGGTTTTCATGGTGGGTACTGTAAAACTGATGTCAGTTTCTTGAAGTTATACTCTGTATGGAAGAGTGAAAAGGTTTAAAACAAACACTGCATTGTGACAATTTTGAAAACTACTATTACTGAAACATACAGACATATACATGTGTAAAGGGTGATTTTTAAGTTGAGAAACATGTCCTGTTACAAAATATATCCAGTGTGTTGTCCCTCGGCTGTGATACATTTGTCTACTCTGATCTGGAATGCATTATGAACTCTCTCCAGCATGTCTCTGGATTTTTTGGCACTCCGTGGTAATTCTTTTCTTCAGGTGATCGATGGGTAAACCATAGCTTTTGATGGGTAAATGATAGCTTTCAAATGACCCCAGAAATAAAAATCTAAAGGGATGAGGTCAGGTGTTCTGGGAAGCCACTGAACGTGGCCATGGTGGCCAATCCCGATGCCAGAAAACTGCTCATCCAGCTGAACAGTTAATAAC
>TRINITY_DN20710_c0_g1_i1 len=181 path=[0:0-48 2:49-180]
GTAATTATTTCTTTTGGTGATTGATGCTTGTTATCTTCACTGAGTAAACATAGCTTTCAAATGACCCCAGAAATAAAAATCTAAAGGGATGAGGTCAGGTGTTCTGGGAAGCCACTGAACGTGGCCATGGTGGCCAATCCCGATGCCAGAAAACTGCTCATCCAGCTGAACAGTTAATAAC
>TRINITY_DN20710_c0_g2_i1 len=129 path=[0:0-128]
TAATGCACCTTCATACTGTTATTTTACCTGTTTCACTTGAGGCTGCCAGTTCTTATAAATATGTGTAAAGATAAATACTGTGCAGCATTCCTGGCAGTACTGACTCAGCTTCACTCTTGAACTACTACC
>TRINITY_DN20710_c0_g3_i1 len=206 path=[0:0-205]
CTCGTGCTCATTCTGATGTTCAATAAGTCATTATTTTAATATAATCACATATAAATTGAGGAAAATTAAAACAAAGCAAGATTCATTATAATTTCAGACAAACATGGAGTTAAACCGAGGTTAGGATTTCATCAAGGTTAAGAGTTAGTGGGAGGTTTTAATTGCAAATGAATGTCCTTTACATTGTTTGAAGGAGTCTGTGCAAC
>TRINITY_DN20747_c0_g1_i1 len=183 path=[0:0-182]
CCATGTCATTGCGAGTTACCCTTTTCAGTGGTGAGGATTCTTCACACTCAATATCTGACTTTTTGCAAGATTTAAAATCTGCTGAACTCTTATTCCAAGAAGATCCTCCGCATCTATTACAATGCATTGCGTCAGTGCTCTGGGGAAGTGCACTGTATTTTTATGAACGCATAGCAAAGGACA
>TRINITY_DN20747_c0_g2_i1 len=170 path=[0:0-169]
CAAATCTTACATAGGCCGATTTTCACATGCTACTAGTCAATAAGTTCCATTCGTGAGTGCAGAAGTGGCGGGCATCGCTGCAGTTTGCGCAGTTGTCTCAAAAAGAGACAGAATCTGTGGAAGAGTTCACACATTGGCTTAAAAAGGCACTGATAGGAAGTGACCCAGTG
>TRINITY_DN20764_c0_g1_i1 len=756 path=[0:0-477 1:478-539 2:540-755]
TTTTTTTTTTAGCAGACAAATTCTCAACAGAAAGCGTCAGTTCGTACGAACACCATGTCACTAGGCAAACAAATTGAACGCACTGGAAGGGCATAACAGGCACGAATGCAACCTCTGCCTTGTGGTTTCATTTGAACATATTAGACGCCTTCATAGCTCATGTATTTCATGGGACAGCCCGTCTAGCAGCAGCTTCAGCCATCACAACGCCTGTTTGGGTGGCCATCACTTGATTTATAACTGCCGGGGCCTCGGTGCTCACAAGAGTCTCCATGGGGTCTGTCGGGGGGGCAGCCGGTGCGGCGGCCGGCAGTGCTGTAGGGACCCTCCCAGGATCACCCATTAGGTACACAGTGCTGACTGCCATCACCCCAAGCGACAACAGCGACCAGGTGCTCTTGGAGACGTCGGGGCTTCCGTTCCGGACAGCGAAGCAGGACAGAGCGCTGAAGAAAACTGCCCAGGCGAGTATCTTCATTCTGGTGATCATCGCGGCGACGGACAGAAGCATGGTGAGAATCTGCATCAACTCGTCGTTGCCAGTCCATTCCTCAGGAGACGGTGGCCGGTATGGGATGACCCTGGAGGGGTCCCTGGGGCTGGTTGGACTGGCATTCATAACCAGCGAATAATAGGAAAAAACTCAGTGGTTGATATTGAGTAGTCTTTTGTCATCTATCTGTGTGCGCCATTCATCTGTCATGAAGCCACACACATTGACAGTAAACTACACGAAGGTTCTGAAAGAGACGTGGA
>TRINITY_DN20764_c0_g1_i2 len=694 path=[0:0-477 2:478-693]
TTTTTTTTTTAGCAGACAAATTCTCAACAGAAAGCGTCAGTTCGTACGAACACCATGTCACTAGGCAAACAAATTGAACGCACTGGAAGGGCATAACAGGCACGAATGCAACCTCTGCCTTGTGGTTTCATTTGAACATATTAGACGCCTTCATAGCTCATGTATTTCATGGGACAGCCCGTCTAGCAGCAGCTTCAGCCATCACAACGCCTGTTTGGGTGGCCATCACTTGATTTATAACTGCCGGGGCCTCGGTGCTCACAAGAGTCTCCATGGGGTCTGTCGGGGGGGCAGCCGGTGCGGCGGCCGGCAGTGCTGTAGGGACCCTCCCAGGATCACCCATTAGGTACACAGTGCTGACTGCCATCACCCCAAGCGACAACAGCGACCAGGTGCTCTTGGAGACGTCGGGGCTTCCGTTCCGGACAGCGAAGCAGGACAGAGCGCTGAAGAAAACTGCCCAGGCGAGTATCTTCATCAGTCCATTCCTCAGGAGACGGTGGCCGGTATGGGATGACCCTGGAGGGGTCCCTGGGGCTGGTTGGACTGGCATTCATAACCAGCGAATAATAGGAAAAAACTCAGTGGTTGATATTGAGTAGTCTTTTGTCATCTATCTGTGTGCGCCATTCATCTGTCATGAAGCCACACACATTGACAGTAAACTACACGAAGGTTCTGAAAGAGACGTGGA
>TRINITY_DN20741_c0_g1_i1 len=166 path=[0:0-165]
TTGGGGGCCCACCCATGCTGTGGCTGTACAGGCAGAGCGCTGCCATTTCAGCTTGTGAACTTGTTTTTGTTAGAATCCCCCGTCTCCAATATAGGTGCAAAAGACCTAAGCAAAAGGCTAAAAATGCTATGCTACTAGTATTATCATCCCTTGCAAGAGCCTCCGC
>TRINITY_DN20741_c0_g2_i1 len=141 path=[0:0-140]
CCACAGCATGGGTGGGCCCCCAACTACGAACTTATTCACATGTATGGTTCGCGGAGTGGCTGATAGGTTGACACTAGATCTTGCTTTTCTAAGACATGTAAGCAAGGAGCAAGACGCCCAGGACATTTTCAGATGTTTGAC
>TRINITY_DN20741_c0_g3_i1 len=278 path=[0:0-277]
AATTACGATCCTTATCCTCACAGAGTTTGCAAAGATGCACGGGTATGAAATCTCCATTCTAGGTCAGGGTGATAATCAAACAATCCTCTTAGAAGTCCCAATCGGGGAGTCACGAGAAAAGTTTACAGAAAGATTTATGCAAGGACTTGAGGTCAGTATGGAAGAAGCTGGTTTACCGCTTAAAATGGAGGAAACCTGGTCAAGCACAAGACTTTTTTGTTATGGCAAAGAATTTTATATTTACGGAGTAAAAATTCCAAATGCTTACAAAAGAATTC
>TRINITY_DN20741_c0_g4_i1 len=162 path=[0:0-161]
CATACCCATGAAGTTTTTATGAAGAGTGTCTTCCTTTATTCAGATCGTGTAAATGCACCAAGTGTGTCTACAAAAGGCTACCCCATTCCGGGAGAAAATTGTCACATCGGACAAAAAGGTGGATGCGAAGGATTGAGACAAAAAGGGTGGACTCTAATTACG
>TRINITY_DN20741_c0_g5_i1 len=111 path=[0:0-110]
AAATTGTCAATTTCACGGAAAACACCATAAACTAGTTCATGTCTAAAGTTCATGCACCACTTTACAATATCCAAGTTGATTAGAACTAGGTTTTGGTCACCTGAGAGAGCC
>TRINITY_DN20778_c0_g1_i2 len=1009 path=[1:0-200 2:201-1008]
GGCATAATGATCTGTCCAGTGAAGAGCCGAATGCTCAGTTCACCTGCGTTCCAGCCTACACATGACGCTACAACTAGAATCAGCGAAGCAACCAAGGAGATGACCAAGAAGGCCTCTGGTCGTCGCACGAAGGGCAGCACAGACATGCCCACTGCTGTGATGTAACCGTAGTAGATCCATCCAATCGACATGAGGAAATTTCCAACAAGCACTGAGGCAATGGCATCGGGGCTGTTGACAAGCAGCGGACACGCAACGTAACTTAACAAACCGCTGAACACCAGTAGGGGGAACGTAGCATTGCAGTGAATGTCGAAGCAGTAAGAGAATTCCGCATGAACCACGAAATTCTCCCGGTACACTCCGTCTCGCACCGTCTGCTGCAGCTGAGACGAGGAGAAACCTCCGCCACTGCCGTAGCGAACGGCAGGTGATACGTTTGCCAAGAGGTAGGAGATCGTCGCCATTAGGAGTCCTCCGCCCAGAAACAGTACACAGCTGGACCAAATGAGAGAGAGAAGAATAAATGTAGCCGATGCGCCAATTGCTAATGCGAATGCCAGATCCACGCTCATGACAAATAGAGCGATGATGAGGGCGAAGGATGGGTCATCGCGAGAGAGGCGTCCTTTGGTTAATTGTCTGATCTCTGAGAAGTCAGTTAGTTTTTTGGGGTTGGCGAAGAGGTATACAATCTGCGCCAGGGCGTACTCTACATCCAACGATCGCAGAGATAGCACTTTCAGAATGGCCTTAAGAATCAGTTTTGTTCGCCACCAGGACCGCATGGCAAACAAGTCCTTTACCAGAGGAGAAAGCCGCGTTCCCGACCCAACAGCCTCCACATTCAGGCTGTCTTGTCCGAGGTCATGTGTAGTTGTTGGAAGCATAGTGTCGGAAAGGCGTCCGTCTCGTCAGCGAGAGCGAGTCAAGCAATGTGAATCCAGGTGGCAGTTACCACCATCGCAACTATTGGATAGAATCACTATCAATGCTACATAGACGCTGC
>TRINITY_DN20778_c0_g1_i1 len=961 path=[0:0-152 2:153-960]
TGAAACGCTAAATGGTACCCAAACGCCCAAAAATGAATAATGCGACTATAATGAGGATGTTGAGATGACGGAGCTTAGAGACTTCAAGCGACTACGTGTGGTTGCGAACAGACCCACATCTCATGCGTGTGATGGTCGATATCATACATCTCACCAACAAGCACTGAGGCAATGGCATCGGGGCTGTTGACAAGCAGCGGACACGCAACGTAACTTAACAAACCGCTGAACACCAGTAGGGGGAACGTAGCATTGCAGTGAATGTCGAAGCAGTAAGAGAATTCCGCATGAACCACGAAATTCTCCCGGTACACTCCGTCTCGCACCGTCTGCTGCAGCTGAGACGAGGAGAAACCTCCGCCACTGCCGTAGCGAACGGCAGGTGATACGTTTGCCAAGAGGTAGGAGATCGTCGCCATTAGGAGTCCTCCGCCCAGAAACAGTACACAGCTGGACCAAATGAGAGAGAGAAGAATAAATGTAGCCGATGCGCCAATTGCTAATGCGAATGCCAGATCCACGCTCATGACAAATAGAGCGATGATGAGGGCGAAGGATGGGTCATCGCGAGAGAGGCGTCCTTTGGTTAATTGTCTGATCTCTGAGAAGTCAGTTAGTTTTTTGGGGTTGGCGAAGAGGTATACAATCTGCGCCAGGGCGTACTCTACATCCAACGATCGCAGAGATAGCACTTTCAGAATGGCCTTAAGAATCAGTTTTGTTCGCCACCAGGACCGCATGGCAAACAAGTCCTTTACCAGAGGAGAAAGCCGCGTTCCCGACCCAACAGCCTCCACATTCAGGCTGTCTTGTCCGAGGTCATGTGTAGTTGTTGGAAGCATAGTGTCGGAAAGGCGTCCGTCTCGTCAGCGAGAGCGAGTCAAGCAATGTGAATCCAGGTGGCAGTTACCACCATCGCAACTATTGGATAGAATCACTATCAATGCTACATAGACGCTGC
>TRINITY_DN20733_c0_g1_i1 len=117 path=[0:0-116]
GTTTTTTCTGCCTGTGTCCATTTGTACGGCATGTTCATTAAGTTGCTGGTCATGTTTTCGTTATTGTGTTGACTTCTTTTGCCACATTTGCTTAACATGACGGAAAGACATAATAAC
>TRINITY_DN20733_c0_g2_i1 len=190 path=[0:0-189]
CTCCAGGTAACCGTAGCTTCCACTCCCAGTGCATCCATTTTCTTCACTTCCTCTTTCAGTCAGGCAGCTATGCATTTTTTGGCAAGCCACGTTTGGAAACAGTTACCACCTAGGGGCTTCATGTTTGTTTCTTTTTTATGGTGTTATATGCCATGCTTATTGGTTTGACGACAGGGCAGTTAAGAATGGG
>TRINITY_DN20706_c0_g1_i1 len=310 path=[0:0-309]
CTGAAGGAGACTGGCCTGTATCTGCCACTTGGGACAGCCGGCCAGGGTTCCTGTTTGTTAGCACAAGAGTGCCGAGCGGACTTGCTGCGCAGCTTTCTACAGAAGTTCAGGTTTCACGTGGTTTCAGGCCAGAAACGCACAACAGAAAAGAAATACTTCCGTAGACGTCAGGCACCCCAGAGTCCGATATATTGCAGCATTGCAGACTCACATGGATGTAAGAGGGAATTTGAGACCTACATTTATTAACGATTTAGAGTCCAACACATTGCAACACTGGAGAGTCACATGGTTATAAAAGAAATTATGG
>TRINITY_DN20706_c0_g2_i1 len=1767 path=[0:0-1766]
ATTTCATTATCACAGAACAAACTTTGTAACATGGGTTAACTAGCCTTACATCAGCTTACACTGCAAACAGTTTGAATTACAACTCATCAACAAAGACTGAGTACAATTGTCTTTCCAATAATGAGCAATATAAACAACGGTGATTACATTATTTTTGTGTGTAGATAGCTAGCAACAATGTACTCACCAATGACGGGTTGCAGTTGCCTTGTCTGTTGATAGTAACAATGTAGGCAACAGTAGCTACTTTCATTTCTTGTTTGTGGGCATCATTATTGTAATCAAGAATGGTTAATTGCATTTGTCTTGCCAGCATAAGCAAGCAACAATGAATTCATGCATTGGTGATTCAGTTTATCTTTCCTGCAGATGGAAGCATTGTAGGCAACAGCTGGGATGACATTAATCTTGTCTGTAGCTATGAGGCTCCGATTTTAATAATTTCTCTTACATCGTGGCAGTGTTTATGATAATCTGACATTTGTCTGATACAGATGGGAAGGTAGGGGTTGGAGAAAAGCGTTTCATTTCAGCTGGAATTTGTAATGCAGCGCTAGAAATAAGAGTAACATTGCTAACATTTCATCTACTTCTTGTATTTTTTAATCAAATATTTACAGTTGACATCAATGATCGCATTTTGTATCAAAGCTACATGCACATGCGTGCACTCATATACACACACATACGCACACAGACGCAATTCAGCACAAACCACTGGACACATAACTGGACCCAGAATATTTGATAATAGATAGAAATGTAACTTTTCTCAGTTTCTAAAAATAATCATTTTAAATGAAACAACGCTTACCAGATTCTACCCGAATAATTCATCCTTCACTTGTTATGCAGCAAATATCTTGAGCATGATGAAAATATTATTTTCAAAAAGCTAAGAAATTGTAAGACTTTCGTAACTGCATCAAATTTGACTATGATTCGTCTCAATTATTTTTAAAAATTATTCTTGTAATGAGAATGATTCAGGATCGCTTTTCACATAACAAAAGAACGTCTGTAACAGAGTCTGGCTTGATATTAGCTATAATCGGGTGACGTTTTCATCAGGGCAGATTTTCAGTAGCACCTATATTGTAAGTCCATGACGTCAAAGGAATCATTTCCTGATTGGTCTGCACTTGATGACGTCATCTGTAACGTTCCTTCACATCACTGGAAATTTGGATCATTTTATTCACCTGTCATCATTTCCATAAATTCATCAAAGTCCACCGTGCCGGAGCCGTCCGAGTCGATCTCTGTGATCATTCCGTCTAGATCTTCATTTGTCAGCTTATCGTCTAGCGCCGCCAGGATCTCCCTGAGAGTGCTCGTGGTGATGTAGCCGTTACCCTCCTTGTCGTACAAGCGAAATGCCTCTTTCAGCTCCCCCATCATCGCCTCCTCATCTTGATCCTCCAAGAAATGGCCAGCTATTAGAGCGAAGGAGTCAAAATTGACGGTGCCAGTACCCTCCTTGTCGTGTTCCTCCACCACGGCTCGCAGCTCGTCCTCGTCGAAGGGCTGCCCCAGCGTGTTGAGGATGGTAGAGATCTTGCTCGTCTCGATCTTGCCCGTCTTGCCATCGTCAAACATGGCGAAGCTCTTGCGCAGCAGGTCAATCTTCTCTGCATCCATAATTTCCATGTTGCCGGGTCGGACTGGGTCGGAGCGACGCGAGAGTAGAAGACACAATTCTGGCCACGATCGCTGCGGCTGGAGAACGACTGAACAGATTTTCGGCACCTGGACCACCTTTCTCCC
>TRINITY_DN20706_c0_g3_i1 len=167 path=[0:0-166]
GTTTGTTCTGTGATAATGAAATTCTACTTGAATATCTGCATAAAACATATATATCAATTTCTGTCTCGTTCTTTAAACATTGTATCTTTGAACCTTGCAAATGTATTTTATGGCAGTTGAAAATAAATGTGATGGAAGAAGGAGGCATTGAAGCTAATAAACAGAAT
>TRINITY_DN20716_c0_g1_i1 len=178 path=[0:0-177]
ATTTTTGAAGTCGGGAAGATGATTTCTGGACACCCGGTATATACTGTATACAAATAAACATTTTTATATTTCTCTGACAACACTCATCCTCTCTGTCTGTGTTCTGCTTTGAAACTGAGATAGTATACAGGGACAGCAAGTTTTCCATAATTATTTGGATATTCCAGCAATGATGTGA
>TRINITY_DN20716_c0_g2_i1 len=315 path=[0:0-314]
CCGGAGATGTGTAATAAAGTAAGAAAAGATGTGTCCATGTATCTGTGTCCTTGTTTATTGGTATGGTAAGTACATAGGCCAATGACCATTTTTCTCTTTACTTTATTAGACCACTCCAGTCACTCCATTGTGTATTGTGCATTTATGCCCATCACTAGTGCCATAATTGCTTAGATATATAATTGACTGCCTGCATCAAGATAATATGCAGTTCGTTTAGGCTGTCATAACTACCTATGCATGTAGTGGTAACACTAGTACAGAAAAATGTAGAGAATTAAATTATGTAGTGTCAAGTTACTTAGTTATTTGCCC
>TRINITY_DN20716_c0_g3_i1 len=116 path=[0:0-115]
GAGCACATGCATTGTGTACAATGGCTGTAAATAGAAGCATCCAAGGGTTAAATCAAAGAGAATGCAAAACATAAGAAGGTTTTACAATGGTTTTGGTGGGCAAATAACTAAGTAAC
>TRINITY_DN20716_c1_g1_i1 len=121 path=[0:0-120]
TTGAGGTATGGTATATTACTGTCAAATATAGATTCTTCATTATTTTTTCATACTATGAAATAGAAAAGTCCTATTAGCAGTTTCATTCTTTGGTGACTTAACCCTTTCGTGTTTCTATTTA
>TRINITY_DN20716_c1_g2_i1 len=382 path=[0:0-381]
CTAGAAATATACGCTGGGAACTCCATCAAATTGGGATGTTAGGATGTGACTGCTCACAAACTACTTGTGCCACCACAAAAGAAAAATAGCATGCAGTGGAGCACTGAATATTAAGACCAAGTTTAAAAGCATAGGCAAAAGATGGTATGGTCAGACAAGTCTTAGTGCAATGTTCTACTGCCTGTTAAGGCCAGAATGGGAAGAAAGTCCAATGAGAATGTGGAACCTGTATGCATCCATTCAACAGTTCTAGCCAGTGGCAGAGGTGCATTTGTCTGGGGAGCTCCTGTTTGGCCAGAACTGGCCCTGTAATCTGCCTGAAGGAAACAGTAACCTATAACACAAGGTTCTACAGTATGTCCACTCTAGTAAGCTCATGATC
>TRINITY_DN20716_c1_g3_i3 len=1314 path=[1:0-417 2:418-469 4:470-1313]
TGGCACCTCACAGAAAATTGATAACTTCCTTGCATTTTCACATTATGTAGTACAACTGAACTTGTTTATCTATGCAGACGGTGATATTGTGGTACAGTGTGACACAGTAAGTCATGTACGTACATATTCCTGTACATTAGGGATACTGTAGATGTTGGAGAGCCATTTTATGTTTTATTCATTTTATTTTATTTTTTTTGTCTGACACTGTAGGTGACTTGTTTCTGTGGCTAGAGAAACTGTGGAACCATCTGGCTTATAGTTTTCAGCACTGGTACTTTTTTATGTCCACCCCTTCCTTTTTTCCTTTTTATCCCCGTGCTGCTGTTTTAATATTTTTGCTATATGCTGATAGTGTGATGACATGGCTGTTTCTTTAATATGTGTAGATATTTTTCCAGCTGGTGTACCATTATACAAGTCAGGCATATGTTTGATACATCGTATTATTGTAACAAACAGTGGAGAATAGAAATACAGACAATTGTCAGACAACATGGGCTTTCCTTAACAAAACAACATTCGTTTCTTTGAATTACTCTGTTAAGAAAAGCCCATATGGTGCCTAAGTTTCTGTTCTCCACTGTTCGTTCCAGTTTAGTGATGACAAGCAGGTAAGCACTCGAGCTGTAACATTACAAGAATAGTATAAATCAAAGTGGAAATAGAAAAGTGGGTCTACAAATGCAAATATATACCTCATTACAATCAATTGACATATACAACTGCCTGGTGTAGCAGGCAAAACTTCATTATGTAATTAATATATGCTGCAAATTTTTGTGCAACTGTTTTGAATTTATACCTCATCAGCAATGTCTGTGTATTGTATTGAACGAAAATTGTCTCAAAAATGGAAGAAAATAACATTTATCTCTGCATGGTGTTAAAGATGCCTTCTATACAATCTCTTTCCATCTTTTTTTATAAACTTTAGATCAATTTTCTCCACAAACATTTTTAGCCATTAAAATTTCAGAGGACACAAGGACTGCTCCCAGGTACCCACTGCTACATGCAAAAAATTCTGGTAGACAATAAAGTTACCACATTCTTATGCCAGTACTTTATTCTTCCCCTCTACCACAATGAATTTACTTTTCTCAAGACTAATCACAAGCTTCCTTCTACCAAACACCACTGAATTCCATCACCAGGATCTGCAGTTTCTCAAATTCATCTGTCACCCATCCTGCATCATCTGAAAACAATATCTGATTTAACATGAGAAACTGCAGATGCCAATGAGTTAATTCAGTAGTCTGTCTGTCTGTCTCTCTCTGTCTGTCTGTCTGTCTGTCTGTCTGTCTGTCT
>TRINITY_DN20716_c1_g3_i2 len=1217 path=[0:0-372 4:373-1216]
TAAAAATACACCTGCATTTTTCTTAATTTACATGCAATTACCTAGAACATTACATGACATAAAGGAAAGATTTCACCATAAGCATATGTGATGACTTATTCTGAAGTTTCATTCCAATTAAAACACCTCAAAATTACATTGCTATGCTAAATTAATAGCAGCACATGCATTGTGTATAATGGATATAAACAGAAGCACGAAAAGGTTAAACTGAAGACAGAATAATTTGAAACTGAAACTGCCCCATGTTACTGCTGTTCGTGTGAAGTGATGCAAGCCATGAAACTGAACCAGTAAACAGTGATGATAAACAAATATACCCGGTAATGACTTAATCAGGTACTTCACACTTCTGGAATGAACAGTGGAGAACAGAAATACAGACAATTGTCAGACAACATGGGCTTTCCTTAACAAAACAACATTCGTTTCTTTGAATTACTCTGTTAAGAAAAGCCCATATGGTGCCTAAGTTTCTGTTCTCCACTGTTCGTTCCAGTTTAGTGATGACAAGCAGGTAAGCACTCGAGCTGTAACATTACAAGAATAGTATAAATCAAAGTGGAAATAGAAAAGTGGGTCTACAAATGCAAATATATACCTCATTACAATCAATTGACATATACAACTGCCTGGTGTAGCAGGCAAAACTTCATTATGTAATTAATATATGCTGCAAATTTTTGTGCAACTGTTTTGAATTTATACCTCATCAGCAATGTCTGTGTATTGTATTGAACGAAAATTGTCTCAAAAATGGAAGAAAATAACATTTATCTCTGCATGGTGTTAAAGATGCCTTCTATACAATCTCTTTCCATCTTTTTTTATAAACTTTAGATCAATTTTCTCCACAAACATTTTTAGCCATTAAAATTTCAGAGGACACAAGGACTGCTCCCAGGTACCCACTGCTACATGCAAAAAATTCTGGTAGACAATAAAGTTACCACATTCTTATGCCAGTACTTTATTCTTCCCCTCTACCACAATGAATTTACTTTTCTCAAGACTAATCACAAGCTTCCTTCTACCAAACACCACTGAATTCCATCACCAGGATCTGCAGTTTCTCAAATTCATCTGTCACCCATCCTGCATCATCTGAAAACAATATCTGATTTAACATGAGAAACTGCAGATGCCAATGAGTTAATTCAGTAGTCTGTCTGTCTGTCTCTCTCTGTCTGTCTGTCTGTCTGTCTGTCTGTCTGTCT
>TRINITY_DN20716_c1_g3_i1 len=598 path=[1:0-417 3:418-597]
TGGCACCTCACAGAAAATTGATAACTTCCTTGCATTTTCACATTATGTAGTACAACTGAACTTGTTTATCTATGCAGACGGTGATATTGTGGTACAGTGTGACACAGTAAGTCATGTACGTACATATTCCTGTACATTAGGGATACTGTAGATGTTGGAGAGCCATTTTATGTTTTATTCATTTTATTTTATTTTTTTTGTCTGACACTGTAGGTGACTTGTTTCTGTGGCTAGAGAAACTGTGGAACCATCTGGCTTATAGTTTTCAGCACTGGTACTTTTTTATGTCCACCCCTTCCTTTTTTCCTTTTTATCCCCGTGCTGCTGTTTTAATATTTTTGCTATATGCTGATAGTGTGATGACATGGCTGTTTCTTTAATATGTGTAGATATTTTTCCAGCTGGTGTACCATTATACTTCTCATATAGTTCCATTTTCTGATTGGAATTGCTTTTGCTGCTGGTGAAGTTTCCTTTCATCCCCCATTCCTGGCACACCTGGGAGACTATCTTGGTGAAGAACTAAACCACCTAGTTAGCTGCTACTTGCATTAATGTCACAGAAACATGTGCACCAACAGTGGCACCTCACAGAAAA
>TRINITY_DN20716_c2_g1_i1 len=277 path=[0:0-276]
TTTTACTTTCAGCACATTCTCTAATCTTATCAGTATTTGAATGAACAGTTCCCACTGTCGAAAGGGTAGGCCAGTGCACAACCGATGTCCACTACATGCAAGACAGCATCAAAGCATCTTCACATATCTATTTTTCACCTTTAATCCTTTTGTGTTTCTTTTTATGGCCATTATACACAATGCATGTGCTCCTATTAATTTAGCGTAGCAATATAATTTTGAAATGTTTTAATAAAACGACTACAGTGGAACCCTCTTAAGATGTTTTTCAAGGGAC
>TRINITY_DN20716_c2_g2_i1 len=149 path=[0:0-148]
CTCTCATGTGCGTAAGCTAGGTCAGTGTGTAATGTGTCAGGTAATTGTATTTGTAATTCCTTTTTTTATTCCTTATTTAAACATGCTGTTGATATTATAATAACTAAATATATAAATATTGTACATAAAATAGAGATGTTTTACTTTCA
>TRINITY_DN20716_c3_g1_i1 len=543 path=[0:0-542]
TTGTGTTTACGATCTGTTTGCCACGTTTAAACAGAGATAACTTTAATATTTTTTTTCCTGATTTTTTGGGCTCATGACATGCGTGCCTTTTTTGGTCTTGATGATGCTGTTGTTTTCCGTTGCATGCTTCGGCATTTCGTTTTGGATCATATTGAAAGCACCCTGTTTCATCAGCCAACTGAGGAGACGGATCAGAACAAACCTCAGGCTGCCACTCTTTGTAGTCATCTCACAAAATTCATGGCACCATCATTGCTGAAAGTTTCCTCATTCCCAAGTCTTCAGTAAAAATCTTCCTGATAGTTTGTTTCTCTGTTGATATCTAGGTCCTCTGCCATCATTTGCATGCTTAATCATCAGTCAGAGCAAACCAATTTCCGCACTCTTTCCACATTCTCATTTGTCTGGTGAGTTATTGGACATCCAGTTCTTTCGTCATCTTTTACATCTTCCCAGCCCTCTTTAACCCTTTCGTGTTTCTATTTATAGCCATTATACACAACACGTGCTCCTATTAATTTAGCTAAGCCATGTATTTTCCTG
>TRINITY_DN20716_c4_g1_i1 len=142 path=[0:0-141]
ATTATACACAATGCATGTGCTCCTGTTAATTTAGCAAACCAACGTAATTTTGAAGTGCTTTGATAAAACAAGTATAACGTTTTTATATTTTGATGCATCAAGCTGATTTAAATGGCATTCCATGGTTATACTAGGACAAAAC
>TRINITY_DN20716_c5_g1_i1 len=115 path=[0:0-114]
TCTGAGTGGCATAAGCAGTTTAAAGAGGGCTGGGAAGATGTGAAAGATGATGAAAGAACTGGACATCCGATAACTCACCAGACAGATGAGAATGTGGAAAGAGAGCAGAAACTGG
>TRINITY_DN20716_c6_g1_i1 len=147 path=[0:0-146]
TGGGCTTGTGACATGCATGCGTTTTTGGTCTTGGTGATGCTGTTGCCGTCCACTGCATGCTTTGACGTGCTGTTTCTGGATCGTATGGAAAACACCATGCTTCATCACACGTGACAACTCTATCCAAAAAGTTGCTCCCTTCAGCTA
>TRINITY_DN20712_c0_g1_i1 len=176 path=[0:0-175]
TTGACACAGGCATCGATTGTTATCACTGAGTCAACAGTTGTCAGATTTTTTCAGCTGTTCTCAAACTCATTAGTCGTAGCTAGATTGACCAGTTGTAGACACATTCACTCATTGTTGCCACTAAGTGATCAGCTACTGCCAGTGAGTCAGATGTTGCACTGAATCATATATTGTTG
>TRINITY_DN20712_c0_g2_i1 len=112 path=[0:0-111]
CTCAGATTCACCAATTGTAGCCGCAATTATCCATTGTTGCTGCTGAGTCAGCAGCTGTTGTCACTGAATCAACAGTTGTCAGATTCATCAACTGTTGCCAAATTCATAAGTT
>TRINITY_DN20781_c0_g1_i1 len=129 path=[0:0-128]
GAGAGATTGAGAAAGAGGGAGTCAGTGAGGATGTTGATTGAACTTGGACAGTCACCTGACACACTTGCATGTGTATATACACACATACAAGTGGAGATAGAGGAAGTGAGTGAAGCAATTGACTGAACC
>TRINITY_DN20781_c0_g2_i1 len=114 path=[0:0-113]
TTGACTGAACCTGGACTGTCACCTGTTGTACACAAAATTATCAAATCTCATAGATTATATGTTGAATAATTTATAATTTGTCCAGCTATCATAATTCTGATTGACAGTTATGAC
>TRINITY_DN20745_c0_g1_i1 len=248 path=[0:0-247]
TGTATGATTTCGTTCATGGTATTTCAGCTGGCCCTTGGTTGGAAACCTTTTTCCACAATACTGACATGCAAATGGCTTCACAGGGGCATGATATCTGTTTATGTGTATCTGTAAGTATGTCTTCCCAAGAAATTTTTTCCCACACACATTACACTCAATCTTCAGATCCTTGGTATGGATCAGCTTTGTATGAGTCACAAGATATTTTTTCTTAGTGAAACTCTTGTCACACTCATGGCATTTATATG
>TRINITY_DN20745_c0_g2_i1 len=208 path=[0:0-207]
CTTTGTTTCTTTGTGATGAGTCTTGTAATTGGACTTGCTTATTAACAAGCACATGTGATGCATGTCTCTTAATTGGACCTTTCTTATTAGATAAGGTTCCTTGGCAATGTTTATCTTTGTGTTTCTTCAGTCCCTCAAGTCTTGTAAATCTTGTCCCACAGGCAGAACATAAATAGGGTTTTTCCCCAGTATGGCTTCTCTCATGCTT
>TRINITY_DN20779_c0_g1_i1 len=216 path=[0:0-215]
AGTCAATCAGACATCAGAGAAGGATGGGTCCTTCGAGGTGCTATCCAGGAGCCTTGTGGAAAGTCGCTTGCTTGCGGTCCTGCAAAAGATTCGATTACCGGATGTGAAATTCGACGCCGATGACACATCACTGATAGAACCCCTCGATACAAGAGAAACCATGTTGCCCGATCTTGTCAAACGGAAGAGTTTTCAGGATCCACGCAACTATCGCTT
>TRINITY_DN20779_c0_g2_i1 len=249 path=[0:0-248]
TCTGATTGACTCCGTTGTCATCTCCCTCGTCACATTCGGAGTCAGAAGGGGAATCCGTGGAGTCCTTGTCGTTCTCGCCACTGCCATCACTATGGTTGCTCGACGCTCTAGTTCTCTCTCTCACTCCTGATACGTCCTCCTTCGGTAACCATCGACATGATACTGTATCCAGAACTGCACATCCCAGATCCGGGTACACGTTGACGTAGTCTTCGAACCATTGGTCCAACCAAGGAGGACATACATCTC
>TRINITY_DN20753_c0_g1_i1 len=1843 path=[0:0-1842]
TTTTTTTTACCAGCGCTATTAGCTTTCACTTATTTCATTTTTAACCTAAAAATTCCACTCCAAGCGATCACCGATTCACAAATCTCAAAAGTTATCAGAAACAAACCAAAAAAATGTAAGTTGATTAGAAAACAATACTTCTTTGTAGTAAGTAGACTACCTTTTCTGTCAATATTTAAATATGTCGCTAGATTTCGATGTAATGTTCTCCCAACGGTAGGTGGATGAGCTAGATGAGGAGGACTTCGTCTTTCGCGATGACTGCGATGGCTTTGCCGCGATACTGTCAATCTCCTCATTCAGACACTCCCAAAATCGCGTCTTGTTTTTCACTGAAGAGTGATGGCCCTTGCGGCTTTCCTTCCGCTTATCCTTGCGGTTGCTTAGATGCCAAGCAGGGGATTGTCTTGACTTGCGGCGTTGACGACGACGACGCTTTCGCGAGCTTGACCTGGCCTTGCTGTCTGATGTGATCTTCTCCAGCCTTTTCATGGCGATCTTCATTTCTCTTTCACCGTTATCCTCAAAAGTCTCATCCACTGTCGGCATAATCGCATCCATTACGACGGGCATAGTCAGGTGGTTCAACACCACAGTCTGCTGGGGCGCCACAACGGCTGTCTGCACTTGGACCCCAGGGAAGATTTGTGGTTGCGGCATATTCGGCGTTATAGGACGGGCCCAGTTTTGGTACAATTGGACCGGCGTTGCAGCATTTAGAACCGGAGCTACTGTGTTTGTTAGTGGTGCCTGCACAACCAACGGCTGTGGTGCAACCTGCTGCATGAGGACCTGATGACATGCTGGTTGTCGCACAACTGGTGGAGTTATGATTGGCTGTTGCACAGCTTGCTGTTGTATAACTTCCTGTTGCACGACTGGGATTGCTGTTTGCAGTTGTACCTGAGTCACAGCTGCTTGCTGTACCACCGATTGGGGAGCCACTTCCACCACACTCTGTTGCTGTGGCACATGGTGATGCACTGCAACTTGTTGTGACAGCATGGGTTGTACAAAGGTGCGTTGACGAGCGGGAGAACAGGACAGCTCAGCATACAGGTAAGGAGTCCTGGCTGGCTGTTTGAGGATGGATCTTTGCTGGCAGAGAGTCGCAGACGGAGTTGTAGCTATTGGCTGATTTGGAGTAGGTGCTGGTGCTAGAGGAGCTGGCAGTTGATGAGATACTACTGGAGGAGCGTCATTCGCCGGTGTCACAAATTCAGTCATCGTCGTACTGGTACCTTCTGGTACAATAACAGAAACATTGACACGTGCCTGCGTGTTGTCTTGTAGCTTTTGCGCCTCTGCTTCTGCTCGCTGTGATGCTTCTTTATGCTGCTGTGCGAGCTGGCTGTAGCGGTACGCTACCTCCGTTGCGGTTTGCGCCTCCCGTTCTGCTTGTTCCGCCTGCTGGTCCTTCAGCAGAGCTTCTTCTTTGAGTTGTTTGGCCTCATTACTTTTCGCCACGGCTATGAAGCCTGCCTGTTGACCAGCAACTACGCTATTTGAAGCAATGTTCAAAGCTGCTTGTGACTGTTGTTCTTGTTGTTTGGCTACCTCCTGCCACTGTTGAGCTGTTTTATCATTAGCACCAACATCACAGTTAATCGTACACTGTACCTCTGCAACCAAAGCACATGGCGCTCCTAGCCATGCAGCCTTTTCGGCTGTTTCAGTGATAGACCGAATAACAGTAGGTACACGTCCTTTCTTCGATTGTATGATTGCTTTCATTGCGATCAGGGAAAATGTCTTGCGAGAGAGTTTTAGATCTCAAGTTGATCGGAATTGTTGAAACATCTTATATGCACTCTAATAATTAATGAAAATGTATGAATGTGTG
>TRINITY_DN20759_c0_g1_i1 len=1276 path=[0:0-1275]
TTTTCCTACAAATGGTGGAAAATTACCAATGCTACTAAACCCTTATTCTTATTCCACTAGTGAATATCATCTCAACTTCAATGGACTGGGTCACTGAAACAACTATCAGCTGCATCCTCACACACTGAATAAAATAACTACCATAGGACAGTGGTCTTAATTCTTGCAATCTATACACTTTCCTAACAATGACCGGGGTCAAGCTACAACAGGCTCAGAATTTAGTTCGTGTATTTCACTATTTCCATCAGATGTATCCATGTCCATGGCGGCAGGATTGTTACAGTCTACTGCCTGAGACTTCACGGATGTGGTTTCTGACTTGGCACACCAGGAAGTGTATGGTGCTGCTCGAGCCTCTCTCCGAGCTTTTCTCCTCGCACGCCGCTCCTCCATGATAAGTTTCAACTGCTCTATCTTCCCACGTGTTGCTTGATTTTCTTGACTGAGCCGCACACATTCTTCATTGTTATGCAAACTTCGTTCATTTCTCTCCACACTCATCTGCTCAAGTTTCCGTACTGCTCGCTGGACAGCCTCTTTGGGTGGGTGCAAGTAAAACTCTCGAGCTTTACCGTCGCCTGCCGTCTGCTGGTGACGATTACTGCCACTAGATGTCTCAGCGTGAAGCACCTGCGTATTTCTCACTTGACGGCGGTAATGCGGTGTAGCACAAAGCAAGTCGTTCAAAATGTGGATTATTGTGCTAATATCTCGCTTTGGGCGCCCATTTCTGTCCTGCAGGGCAGGGTTCAGAGTACCGGAGAATGTCCCGGAGTACACGCCCTTCCCGTGGTGATGCATGCTCTCTATTATCGCCCCCTGTCTTCGGCGAGTTGCTGCACTCTTGCTCTCCTCAGTAGTATCACTTTTACACGTCAACACTTCTGACGAAAGCTGTTTCAATGTCTGTGTCAGGTTTCGGCTTGCTTCTGCAAGCGCTTTTGTATCCAAGACTGGCTGTAAACTGCTGCATTCAGTACACGAGCAGTCGTGTCCATGTTCAGTACAACGGTACGCTCCGCATGTACAGCTGAGATTACTGCTACCACTGCCGGAACTGTCAGAACTGTTGGCGGCACTGCCAGAACTGTTGGCGGCACTGCCAGAACTGTTGGTAGCACTGTCAGAACTATTGGCGACACTGCCGGAACTGTTGGTGGCACTGCCGGAACTGCTGGTGGCACTGCTGGAACTACTTGTGACACTGCCGGAACTGCTCGTTTCGCTGTTAGAACTGCTTGCAATGTTGCCAGAACTACTGGGAACACTGTCA
>TRINITY_DN20759_c1_g1_i1 len=292 path=[0:0-291]
TCACATGAAAGTAAATACTTAAACTAAGTACATGTACTGTCTCTCTCTGTTCACTGAAGGAAATTGATATTTTCCTTATTTCCTGTTTTTCACAATAATCCACAATTAGTTCATCAGTTATTTTAAGCTGTACAATCTGGGAAATCTGTAGTGTTCTTTCTTTTTTTCCTTGCAGCTTCTCTATACTCTATATTTACCCATATTACAGAAGTTTGTCCATAAATGAGTTACTCAAGCATGAAACTCTAGCTTCAGTAACATAATACTCTGCATGTTGCAGAGTATCCCATAT
>TRINITY_DN20759_c1_g2_i1 len=146 path=[0:0-145]
GAGTGTTTAGCTTTTGCTATTTTAACCCTTTATTAGGGCTGCCGGTTAGATCATTCAATAAGGTGCCTGACTTTGGCCACAGTTAGCTGCATTCGAATCTGCTTCCCCACACTTGAGCTGACTGACTGGTGTCAGGAAGGGCATCC
>TRINITY_DN20759_c1_g3_i1 len=173 path=[0:0-172]
TGACCCAGTTGTGTCACCAATGATAATGTCAGTGATATTTTCATGGCAGTGTACATATTACAGAAGTGTTTTTAACCCCAAATACTGTTCACTGTTTCTTTTTCTTCTGTCAGTGTGGTATTTATGAAGAAGGACAGAAAATGGAAGCATTACGAACACTTTACAAGGACAAG
>TRINITY_DN20759_c2_g1_i1 len=183 path=[0:0-182]
CTGCAGGTGGAACTGTGATTGACAATGCTGGTACTGCAGGTGGAACTGTTGTTGACAGTGCCAGTACTGCAGGTGGAACTGTTGCTGATAGTGCCAGTACTGCATGTGGAACTGTTGTTGACAGTGCCAGTACTGCAGGTGGAACTGTTGTTGGCAGTGCCAGTACTGCAGGTGGAACTGTTG
>TRINITY_DN20759_c2_g2_i1 len=490 path=[0:0-489]
CACCTATCATACCTTTTGTATTGACGCATGCACCTAGCCTATCTTCAGTAGCTGCCATGACATCTGTAACCCCACCAGTGACCCCGGCCGCTTCTCCGGTGTCCACAGTTCCCACTGCAACCCCCTGCGACCCGTTCTCTTCGGCTTTCTTTTCCTCAACTCATGAACCTACCTCCAAGCATCAAACTGCTTCCAGCCATCATCCTACAGCCACCCATCTTCCAGCCTCTAACCACCTGTCCACTGCAAACCGTGTACCAAGTGCTAAACATCAGCAGACTTCTGCCCGTCTGCCTGTATTTACCCATCAGCCTGCCACTATCCGTCAGACAAACTCACTTCTTCAACCTTCTGTGTCCCATCAGCCCATTCCCCCGCACCCGCCTCCCTCGACCCAGCAGGCTGGCTCCAGTCCATTTCCTCCCCCTATGACATGCGGTGGTCGAGCTGGTAACAGTGCTGTATGGAGACAGGACAGTATGGTCAGCAG
>TRINITY_DN20759_c3_g1_i1 len=339 path=[0:0-338]
TGGGGAGACACATTCTTTCTTTCTTTCTTTTTTTCTTCCTTCCTACCTTTTTTTTTCTCTACATGAACCTGAAATGTGTACATTAGAATTTCTTTCTATCCTTTGTTTTGGTTGACTACTATTTTTGTCTCCTATTTACTTAGGCAGCTGTACAAGAATTTAATAAGGATCTGAATTTATGACTGCAGACACATGTGAAAACTATGTTTTCAAATGTTAGAAAACAGACTGTTTCAGTGCAATCTAAATTATTTTCATACAGGGCAACAATTTACTTCTGTAAATGCCTTGACTCTTATATTTTCATTCCATATGTTCCCACAAACTTCTCATCTGTAC
>TRINITY_DN20759_c3_g2_i1 len=667 path=[0:0-666]
TTTCCGAAGGCAGTTTATATTGTACAGAGGATAATTATCGTGGATTTTAGGTGTGAATGAAGTACTTAAAGTATTGGGTGCTACAGAGGTATCAATCATGGATCTGGAAAAGATGAAGAATGACCAGAAGTTATATTTATGCCGCTGGTATTATTATGCTGGATTTCTGTTTCTTCCATTCCTCTGGGGTATCAATGCAGTCTGGTTCTTCAGAGAAGCATTTTGGAAACCTGCATATGAGGAACAGAAGGATATAAAAAAATATGTGATTCGTTCAGCTATTGGAGCATTGCTATGGATAGTGGCCCTGTCTGCTTGGATTATTGTGTTTCAGAAGAATAGAGCAGCCTGGGGAGAGACGGCAGACAGAATATCTTTTGTGATTCCAACTGGCATTCCTTGAAACTAATGTCTTCTAGTAACACTGAGCCGAGCTTAGACCGTCATTGTTCTTTTATATATACTGTACTGTATATATATCCCAAGTATATATATAAACAGCTGTAATAGTTGTCATAGTAATTAACCAACTAATTGGCTAGGTGGAATCCATATTGTACTGTGTTTGATAAGATTTGTGCTATCATTCAGTTTACATACAAATAACAGTCATTACCCATGATAGCAAAGTCTCATCAAGTGTTGGTACAGATGAGAAGTTTGCGGG
>TRINITY_DN20737_c0_g1_i1 len=516 path=[0:0-515]
TTTACTGCTGACATATTGCGCGCCAGCGACCTCCAGAACTTCGCTGTGTCGTTCGAGGTTCAGACGCACTCGCTGTTCCAATACGCCCTTTGTACAGCTCGTTGTTTACTCGGTGTTTTGAGCTTGAACATGTTGGTGACTTTTGTACTGTTTTCTGCTGTATTCGTGCTGGTTTCCATACTTTATTTTATTCACATATACCAGAGCAATGGTGGAAGACCAACCACAGTCCCAGGTCCAGAGAAGTCTGACCCAAAGTCTGGAAACCTGGTTGACATGAAGAAAGCTGGTGGACTACATTACTATCTGACCCAGTTACATAATGAATATGGACCCATAGTCTCTTTCTGGATGGGGACAGATATGGCTGTTAGCATTGCATCTCCTGAACTGTTCAAAGAGAACATGGGGGTGTTTGATCGACCAGCCATGCTGTTTGAGTTTGTTGAGCCTCTGGTTGGAAAAAACAGTATCCAGTTTGCCAACGGAACTGAAGGGAAGAGAAGAAGAACCTTG
>TRINITY_DN20760_c0_g1_i1 len=554 path=[0:0-553]
CTCATTTTCTCTCTTTCTCCTTTCTTTTTCTCTCACTCTTTTTCTCTTGGTATCCTTTCTCTTTCTCTCTCTTGCTACTTTCTCTCTCTCTGTTGACCTCTTTTCTCTCTCTCTTACTCTATGCCTCTGTTGACCTCCTTTCTTTCACTCACCTGCTCTGCTTCCTCTCACTCCTGCACTCATCACTCTCTCTCTCGCTCTCTACTCATTCACTCACTCACAAACACTCTCACTCACTCTCTGCTCTCCCTACCTCAACTTTCTCTCACTCTTCTTCCTAGCTTCGTCTTAGTCTCCCCTGTCTTCTAGTGCTCCATCATGCACCTTCTCTAACTCGCAAGAGGCCAGATACACTAGTTTCACAGTCACTGTACAGCAAAGACAAGTTCACAGAACAGGGAAACATGGCAGAACCAACAGCATTCTAACACTGGACCAGTCTTACATAATCTTTGCAATTACTCTGTGAAACTCTCAAATTTAACACTGGACCAGTCTTATGTAATCATCATAATTACTGTCTGAAACTGTCAAATTTAACATGGGACCAAAAT
>TRINITY_DN20760_c1_g1_i1 len=132 path=[0:0-131]
ATTATGTAAGACTGGTCCAGTGTTCAGTGTGACAGTTTCAGACAGTAATAGGAAAGATTATATAAGACTGGTCATGCCATTTGTGATGGATGTTTTAAGTAAAAGAATAAGAGAGGAAGAGAAGTGGGAGCA
>TRINITY_DN20784_c0_g1_i2 len=518 path=[0:0-65 2:66-517]
CCTCTCCATTTGTGCCTGTTCTTCCACCACTCCTCCTGTTTCACCACTTGCCAGCTGACTCCTCTCCACAATATTTATGTGAATACAAAATGCTCTGACTCTGATCTTTGTCTTTTGTCTTGCTTCTCGACTGTGGGTACCAGCACACAGCTGGCTATAACTGGTTCTAGCCAATTTCAGATGACTCACTTCTATCAGTTGTCAGCTTCGTTACTTGATCTTTATTGCTTGCTGTCATGACAGGAATATCTGTCGACTGACACTGAAAAAATGTTCAGTCACATAGCAAGCTGCAAGCCGAGGATGGTGGAATGTGCAAAGGAACATGTGTGGTGGATGTGTGAGGATTCTGCAATGGGGGAATACAAATTTCCCACACTCGAAAGAAAGGACAGATGTGCTACATTACAGCACTGAAGAAATGGCATGAGAAAATGATAATACTTCACTCACCCACTCAATCACTCACTCACTCATGCCCACACACACACACACACAAACACACACACACTAAATTT
>TRINITY_DN20784_c0_g1_i1 len=115 path=[0:0-65 1:66-114]
CCTCTCCATTTGTGCCTGTTCTTCCACCACTCCTCCTGTTTCACCACTTGCCAGCTGACTCCTCTCTCTGTCAGGTCCTCTTGTACTACAACCTTCCACCTCTTTCTTGGTCTTC
>TRINITY_DN20703_c0_g1_i1 len=180 path=[0:0-179]
CTGTCAGATGTATTGCAGGAGGGAGATCTCTATTTTTGTTGGTGTAGGTAGGACTGGCAGTGAACAGGCTTCATTCTTACTGGGCATGTGCTTCACCTGGTCTCCATCCCAGTCACGCTGTTTGTACAAGAACTATTTTTGTTGATAATGTACTTACCATTTTGATTGGAATTTTTGTAT
>TRINITY_DN20703_c0_g2_i1 len=502 path=[0:0-204 2:205-501]
TTACCAGCACAGAGAGGGTTATAATTGTATTTGAGAATAATTACTAGCAGGGAGAGGGTTAGTTATATTTGATAATAATTACCAGCACAGAGGATTATAGTTGTATTTGAGAATTATTACCAGCAGGGAGATGGTTATAGTTCTGGTTGAGAATAATTACGAGCAGGGGAGGGCTATACTTGTATTTGAGAATAATTACCAACAGAGAGAGGGTTATAGTTGTATTTGAGAATAATTACCAGCAGGGGGCGGCTATACTTGTTTTTGTGAATAATTACCAGCACAGAGAGGGTTATAATTGTATTTGAGAATAATTACTAGCAGGGAGAGGGTTAGTTATATTTGATAATAATTACCAGCACAGAGGATTATAGTTGTATTTGAGAATTATTACCAGCAGGGAGATGGTTATAGTTCTGGTTGAGAATAATTACGAGCAGGGGAGGGCTATACTTGTATTTGAGAATAATTACCAACAGAGAGAGGGTTATAGTTGTATTTG
>TRINITY_DN20703_c0_g2_i2 len=559 path=[1:0-261 2:262-558]
CTGACAGAGGCGAAACAGTGAATCCTTCCGCAAATTTTATGTCTGCATACGAGAGTGGTGCATTTCTGCATGTAATATAAATAACCCACTGCGACATATGGGGCTGTATATTCTGAGAAATGGTTCTGCTTATTTGTTGTTTAGCTGAAAACAGTGATTCACAAACTGCACAATTACTATAGAGGGAGTACTGCTAATATGCAAGAGGAATAATTACCAGCAGGGGAGGGCTATACTTGTTTTTGTGAATAATTACCAGCACAGAGAGGGTTATAGTTGTATTTGAGAATAATTACCAGCAGGGGGCGGCTATACTTGTTTTTGTGAATAATTACCAGCACAGAGAGGGTTATAATTGTATTTGAGAATAATTACTAGCAGGGAGAGGGTTAGTTATATTTGATAATAATTACCAGCACAGAGGATTATAGTTGTATTTGAGAATTATTACCAGCAGGGAGATGGTTATAGTTCTGGTTGAGAATAATTACGAGCAGGGGAGGGCTATACTTGTATTTGAGAATAATTACCAACAGAGAGAGGGTTATAGTTGTATTTG
>TRINITY_DN20703_c0_g3_i1 len=114 path=[0:0-113]
CCTCTCACTGCTGGTTATTGTCACAACTATAGCCCCACTGCTGGTTATCATCACAAAAGTATACTCCTGTCCCTGCTAGTAATTATTTCTCTGAGATGCAAGCATAACCCTCTC
>TRINITY_DN20795_c0_g1_i1 len=240 path=[0:0-239]
CCCCAGCCAACCTCACTCTCCTGACTGACAGCAGCTTTGTTAGCAGTGCTTACGACACTGCTCCACTCGACCCCTCCAGGAGAGTTCTCTTCACTGTGTGAAGAATTTTGTTGGATACGATAATTAATTTCCCAGTGTTGCAATCCACTAACACTTTCTTCCTCCTTTGAATCTTTCAACACTGCATATGCACTGCCATTTTTTTCAGTGCTTGCAGTGCTAAAAGGAACACTATCTTCC
>TRINITY_DN20795_c0_g2_i1 len=244 path=[0:0-243]
CAGGGATGTAAGACTCTTTATTATCTGTAATTACCAAACTGTCCTGTACCTTATTTTCGCCATTTTTCAATTCATTACCCCACTCTGATCTTTCCTCTTGCCTGGTTGTATTTTGTGCAGTGCTACAGCCAACCTCAGCATCAATTTCTGAGACATCTTGCTTCAATGTGTATTTTCTGTCTTCCCAGTCACCAATGTCATAATCCCCAGATACATCTTGGCTGAATGTATTACTTAATTTCCC
>TRINITY_DN20796_c0_g1_i1 len=299 path=[0:0-298]
GTCACAAAAATTGCCTCACATTACACGCCAAACTAAATAAGCTATGTTACAGTTTGCAGAATTGTCAGAAACGTACATTTAACTGTGCTCTTCCCAATAAAAAAATATCCCCGAAACCTAGCTTTTAACCTAATGAAGCCCTAAATGGTGCAAGCTTGGATAATTCCTGGTATTTGTCTCTATGGCCAACGTTACTTTTTTCTTGCTCTTCAAAGTATACATTATTAATTAGTTTCTAAATAGCACTCATTTTTCCCTAATGGCAGGTTTTATGTCACAAAATCTACAATGGAAATGAC
>TRINITY_DN20796_c0_g2_i1 len=140 path=[0:0-139]
CTGACTTCTGAGACACCCTGTACAATAAGGAAATGAACGTCTTCAGCCTGAGTCAGTACATTGTGTAGTGGAGTGAGGCTAAGAGTATGCACCAATCCCTCATTTAACGAAGGTTCGTTTTAGCGAAAATTCGCGATAAC
>TRINITY_DN20796_c0_g3_i1 len=330 path=[0:0-329]
CCCGAGACCATGAAGTATCGAAGAACCTAAGGAAAAAGTTTGGAATGAATGTGCTTAAATCAGTCTCCCTCTTAAGAAACGTCCAGGGAAGCTTACGTGAAAGAATTGATATGTGCATAGAAGTTAATGGCAATCAGTTTGAACATTTAATACATCAAGAGCAAAATGTGCATTTTTCCCGTGGGTCCAGACTTCTGAGACACCCTGTATAGTTAGGTACAGGACTGGACTGCATCTGATGTCAGTTTCTATACCAAAATCATTTTCACCTGATGGAAGTTTTCTGTGAGTCATTGCTTTTGGTAATATTGTCATTTCCATTGTAGATTT
>TRINITY_DN20796_c1_g1_i1 len=119 path=[0:0-118]
ATCTGGCTACTAGAACCTGCTGCCACAAGCTGTCACCTGCTGATCTCACTGTATGCAGGAATCAGGCAGTACAAACGAAGCTTTTAAGCCAACCCAACCAGAAGGATGGAACGGCACAG
>TRINITY_DN20796_c1_g2_i1 len=435 path=[0:0-434]
TCTAGTAGCCAGATGCCCTTCCTGATGCCAGCCAATCAGCTCAAGCACGGCGATGCTAACTCAAAAGCGGGACGCCCCATTGAAAGTCAGACGTGCTACCGATGAGCTAATCGGCAACCATGAATGTGCATATTATTTATTGGGTTTACAGCAGTGACAACAGTGCCATCTGATGGAATCACAGGAAATAGAAAGGAACACATTCAAAATCAATCTAAAGAAGTCAGCTGACCCATCACAGTATATAAAGGTGTTGGCTGTGATTAAGTTCAGTGTTGAAATATTGTATGATGAAGCTGCTTAGTCAGAAAAAAATGGCAACATCATTTTCTCACAGGTTAACTCATCCTAGAAGAAGGCCAAAATAGTTCCCAAAAAATTAACATTCATATCATACGGGAATACATTTAAAAACTAAAGTGCTTATTATTCCTT
>TRINITY_DN20796_c1_g3_i1 len=1805 path=[0:0-804 1:805-1804]
TTTTTTTTTCTATAAATCATATTATTAAAGATCATAAATATGGGACATGTTTACAATACACATTATGCCTCCCATGCTGTGAAAAGTTCCATAGCCATCCAGTGCACGTATATTAAAATCTGCATTATCAAATACAAACTGCTTGAATGAATCAGAATTAACTGATGGGTGCATATCCAGCATTGCTGGTGCCTCATACATTTGGTTTCCCTGTAAGAAGCACCAACACCCATGTTAAAAAGCATCTCTACAAGATGACGTGACGCAACATGTTTGTAGATATACAAAGACAGTCCAACTGGAACCATGAACAGAAATGATTTTGGTCTTGTTGCATGGCTGATAACTGCACATTTTCTCTTCTTGTCATCCTCAGTCCCTTTCTTCCGTTTGTTGATAACTTCATCAATAAAGACCTTCAGAGTGTCTGATACAACAGCCATTGCACCTTCAAATGCACTGTCTGCTGGTTCATACTAATATGTTTTGAATAGGATGTTTCAGAAGTCTGGATCCAGAGGAAAAATGCATATATTGTTCTTAATGTATTAACTGTTCAAACTGATTGTCATTAACCTGCATGCCGATATCAGTTCCTTCATGTAGGCTTCCCTGAATGCCACTAGATATTTTACTATGGGGAGGCTTGAATTCCGTGGTTTATAGGCCGAGACCAAAAAGTATCGAGAAACTGAAGGAAAACATTCGGAATGAATGTGCTCAAATCAGTGTTTCCCTCTTAAGAAACGCTCAGCGAAGCCTACGTGAAAGAACTGATAAGTGCATGCAAGTTAATGGCAATCAACATTAATACATTAAGAGCAAAATGTTCACCTTCCCTATGGGTACAGACTTCTGAGACATCCTGTATACCATTGAACGGATATCTTATCTTATTATTGCTGCGGCAGCCTTCACAATTCGTAAACGTTCTTCCTGTGGATTCAGTGACCTCTGTGTATACCATGAATTATTCACGATTATGGCATCATTACCAAAGTAACTGATAAGTTTTTCTCTTAGTATCTTTTCTGAGCAAACACATGTGGAAGGTGGAAGATACTCCTCAGTCTTCTGAAGAAGATCTTCCAGAGAGTATTGACATTCATAATTTTCTTTTAGATAGGAAAACAGGTGGTCAAATGCTACAGCCAGGCCATCATCTAATGGCCGACCATGTTTCTGAATGGATAGCATTAAAAAAAATTCTTAATGCAGCTGCTGTGATATTTTGCTTCAGCTGCAACTAAATTAATGAACGCATCTAAGCAGCCACAAACAATATGTATCCACTCATCATCACGAGCAGCTGCTGCATTTTGAATTGTCTGTTTGCAAGCTAAACTTCTAACTTCATATACATCTCGTCGGTTCAGTGGTTTCTTCTGATCAAAAGTTTTATCTCATTCTTCCCCACAAAGCAAATAGTGAAGCATAAAGTCAAATGACAGGAGTGATGATCTCAGAGGTTTGACCTTTTTTTGGAGAAGGGTGAAGCATAGAAACAATGCTAGAGTCTTGAGTGTAAGTTTTTCGGCAGGCCAAATGCACACAAACAGATGATAGTCCTTCCAACTTCCCAGCTATTCCATCTTTTCGCCATATACTGCTTTCAATTAGGGTACCTAGACCCTTTATCACAGTCACTGTGACTCCTTCTGATAGTTTATTTTCACACAGCAGGCAAATTCTTCAGTAGCCATGGAAATGTCCAATCTGGGATTTGTTGGTCACCACTCAAGAGTTCTCATTTTCGACAAGACAGCAAGATGAGCGCCGTATCGGTGACCCTGACTATTGCGATG
>TRINITY_DN20796_c1_g3_i2 len=1217 path=[0:0-804 2:805-1216]
TTTTTTTTTCTATAAATCATATTATTAAAGATCATAAATATGGGACATGTTTACAATACACATTATGCCTCCCATGCTGTGAAAAGTTCCATAGCCATCCAGTGCACGTATATTAAAATCTGCATTATCAAATACAAACTGCTTGAATGAATCAGAATTAACTGATGGGTGCATATCCAGCATTGCTGGTGCCTCATACATTTGGTTTCCCTGTAAGAAGCACCAACACCCATGTTAAAAAGCATCTCTACAAGATGACGTGACGCAACATGTTTGTAGATATACAAAGACAGTCCAACTGGAACCATGAACAGAAATGATTTTGGTCTTGTTGCATGGCTGATAACTGCACATTTTCTCTTCTTGTCATCCTCAGTCCCTTTCTTCCGTTTGTTGATAACTTCATCAATAAAGACCTTCAGAGTGTCTGATACAACAGCCATTGCACCTTCAAATGCACTGTCTGCTGGTTCATACTAATATGTTTTGAATAGGATGTTTCAGAAGTCTGGATCCAGAGGAAAAATGCATATATTGTTCTTAATGTATTAACTGTTCAAACTGATTGTCATTAACCTGCATGCCGATATCAGTTCCTTCATGTAGGCTTCCCTGAATGCCACTAGATATTTTACTATGGGGAGGCTTGAATTCCGTGGTTTATAGGCCGAGACCAAAAAGTATCGAGAAACTGAAGGAAAACATTCGGAATGAATGTGCTCAAATCAGTGTTTCCCTCTTAAGAAACGCTCAGCGAAGCCTACGTGAAAGAACTGATAAGTGCATGCAAGTTAATGGCAATCAATTTGAACATTTAATATATTAAGAGCAAAATGTGCATTTTTCCTATGGCTCCAGACTTCTGAGACACCCTGTACAATGGTTTGAAAAGGCATCTCACAGAAGGTGTACTGATATGTGACAGCAGAAAGACTGGTGCTGTTAGGATTACTATGGCACTCCAAAATGCAATCTTAATCAGTGTTTCTTCATAATCTTGTGGAAGCCCATCAACAATGCTGGTACAGTAAGGAAAACAAGGTTTCCCAATCAACTCAGCTGTTGCTAGACACAACTACAATCCTACAGCAGCAAGGTCTGTCTGAGAGTGAGTTACATTCCTGCACTCATGAGACTAACCAATGTTAGCAAGTGCATCTGGTTAGAAATGCACTTGCTAGTGTTCAACTGCTGCTCCTGGTGTAAGCCAGATTAAG
>TRINITY_DN20796_c1_g4_i1 len=119 path=[0:0-118]
TGCTTATTATTCCTTAAAATCTGTGGTTTATAGCCTGAGACCATGAAATATGGAGAAACTGAAGGAAAACATTCAGAATGAATGTGCTCAAAACAGTATTTCCCTCTTAAGAAACGTTC
>TRINITY_DN20796_c2_g1_i1 len=219 path=[0:0-218]
TTTTGAGACACCTTGTATGGGTCCAGACTTCTGAGACACCCAGTATATTTCTAAAAACAGACTTTAATAACTGCGACGACAAATCTACTTAGCTTTCCACCTACATTATGTTTTCAGGAAAACAAACTGTAATAGTTACCTCGACTCACTTACTTGGCTTTCTGTCTACATCATGTTTTCAGGAAAACAAACTGTAATAGTTGCCAAGGCTCACCTACT
>TRINITY_DN20796_c3_g1_i1 len=197 path=[0:0-196]
CTGTTTACAGAGTATCCAAATATTGGGGTGCTTACAGTGTGTGTGACATCTGGAAAAAAATAAAAGTAGATCTGTGTGTAGTGACTAGAATGACTCAGATGTTTTCAACTGTAGTTTGATTGGGGTAAAAATATATTATGGCTCTTAGGTGAAGCACACATTTGATATCGGGATATAAAATCCTGAGTTTTTTTTTT
>TRINITY_DN20796_c4_g1_i1 len=109 path=[0:0-108]
TTGTTTTCCTGAAAACATAATGTAAATGGAAAGCCAAGTAAACGAGTCATAACAACTATTAGAGTTTGTTTTCCTGAAAACATAACGTAAGTGGAAAGCGAAATTGATG
>TRINITY_DN20746_c0_g1_i1 len=110 path=[0:0-109]
TCTTCTCCCAAGTTTTGATTGGCCTATCTCTGTTGGTCTTCCTTCCACTCACTTCATAGTGCATACTCCTTTTGACCCAACTTTCTTCCTTTTTCCTTTCAACATGCCCT
>TRINITY_DN20728_c0_g1_i1 len=402 path=[0:0-401]
CATAATCATCATTTATGGCATTTTCCCGATTTTCATCGGGGTATGCCAGTACATTTTCAAAATATTCCCCCAGATATTTCTTGTACAATAATGCCAGCATCGTAACAGCTCTGTCATCTGGCACTTTAACATCTGCCAGAAAGCTTAGTTAAATGGCATGTCATGGATGGCAATATAAATCTTCCTGTAAGTAATGGGACAATTCTGACAGCCATCCAGCATTTTGTATGCTTCTCATTTTCCTGTTGTTTTCTGAAGCTTCCAGATGCTTTCAGTCCAAAGCTGAATATTTTTTTTGTATCCCCTCCAGCCTAGGCTTTTTTTGCAACTGAAACACTAAATATATATATATAAAGTGACCATATAAATTAATTAAACCTAACGTTAAAAGGCATAAAACAT
>TRINITY_DN20728_c0_g2_i1 len=218 path=[0:0-217]
CGGGAAAGTGCCATAAATGATGATTATGATGACTTGTTTTTATGCAGCATGCATGAGTAGCAAAGAAAAAGAAACTTAAATATAAACCCAAACAAAAAAGCCACATTCTTGACCAGGTTTGGACTCGGGACATCAAGTGCTTCATGGGAGGGTGAGGGATCACATAATTCACATAACATGCATTAGTCATTCCCTGTTCTGTAGGTCAGATAACGATT
>TRINITY_DN20751_c0_g1_i1 len=103 path=[0:0-102]
CTCTCATCACTCTTCTTCACTGTCCAAGTCTTAGACCCATACAGCAGTATTGGCATGAAGCAGTTTTTATACAACACCATCTTACACTCCCCAGGCACTTCTT
>TRINITY_DN20751_c1_g1_i1 len=140 path=[0:0-139]
ATGGAATACAGAACTGCCCAGGGAGTGTAAGATGGTGATGTATAAAAACTACTTCATGCCAATACTGCTGTATGTCTCTGAGACTTGGACAGTGAAGAAGATAGATGAGAGGAGACTCCAAGGAGCAGATATGAAGGTTT
>TRINITY_DN20751_c2_g1_i1 len=123 path=[0:0-122]
TGTCCACTTCCAACTTTTTTCTGATGTCTTCATGTCTTATCCTGTCCAGTCTTCTCTTCCCAAGTACACTCTTCAAGAACTTCATCTCTGCTCCTTGGATTTTCCTCTCATCCCTCTTCTTCA
>TRINITY_DN20755_c0_g1_i1 len=496 path=[0:0-495]
TGCTATTGCTGCAGCCACTGCAATACTATCCCATTTTGAGAGGAATTTGTAAATAGCCTGTCCGTGTCGTTTTCTGTACGTGTGTATGACCTTAATGATCTTTGTAATTCTATCTTCCACAGGAAAAGGGTAGCGGACTAAGTTTTGATTAATATATGCAGTTAATCTAACTAAAAATTCAGACTGAAGACAGTCAAGGAGTGAGACTAGGAGGGTGGACGGAAAAACATATGTGAGACCGTGTTCGAGGCAATAGGATACAGTTTGTCCTCGCAATAGCCACGGTGTCAATTGGTGAAAATCACTATTGGGCAGTACTTTTTGGTGTGTTTTATCTTTCAAAACCCCCGCAAAATTACTACGGTTGTAATATTTTTCTAGGTGCTTGGGTGGAGGCATCTCAGTAAGCTCTACATGGTTTTGACTTAACATTTGAACAGAAAGGTTCAAGTTTTTCCAAGACGCACTATGTAACTGTTCAAGTGGTGGAGAGGGC
>TRINITY_DN20755_c0_g2_i1 len=105 path=[0:0-104]
GTCCAACCCTTTTGACGAAGCCCCTCACACCCACCTTGTTGTCCCTTGTGGCACCTTTTTCCGGGTATAGGGTGTCCAGTTGCAGAACACTCTGGGGCATTTACC
>TRINITY_DN20755_c0_g3_i1 len=170 path=[0:0-169]
TCACGTAAACTTGTTCATCTAGCTCTCCATGTACTCTCAAGGTTTCAACAACTTTCTCTGTCTCCCTACTGACCCCTCTCAGATACCTCAACAACACTCGAGTAGGTGTCCTTAGAAACCTAGGGCGTTGCCCGTTAAAAGCACACAAACAGAACTCTTGAGGCCATGAG
>TRINITY_DN20755_c0_g4_i1 len=171 path=[0:0-170]
TAGTTAATTTGATCTCTGACATGGTCATTGATTGCTGCCTGAAGAATTTCAAAATGTTGTCGGCTATATTTTTCTCTGTCATTGTCTGATACAGACGCAAGGTGAAAGTTTGTTTTGCAAAACCCCTCCCTCCCTCTTTGAACTCTCTCTCTTTTGGACATAGGACAATCA
>TRINITY_DN20755_c0_g5_i1 len=132 path=[0:0-131]
TTATTCTCGCACCCTGTTGTGGATTTCCAAAAGGGAATTGAACAACTTAAAAATCTGACACGACGTGAAATTCCAACATCCATCGAAATCGGAACTCATCTACGGGACGTGTTTGTTGAGGTCATGTGTAAG
>TRINITY_DN20755_c0_g6_i1 len=123 path=[0:0-122]
AACAGGGTGCGAGAATAACTTTGCAAGGCCTGATATTTCAACTTCATGTTGAACTCTGAGATTTGTCCAGGGGCCAATATCACCATATAGGATGTGAATCAGTCCGGGGAGTTCACTTTCTAT
>TRINITY_DN20755_c0_g7_i1 len=126 path=[0:0-125]
CCTAAAACAACTCCAAAACAATCCAAGGCTGACTTCCCTTATTGGCTCCGTTTTGTCTCCTTGGGATTATCTTCGAGACAAATTACTCAAAACAGCAGACGCCCAGAGATGGCCCTCTCCACCACT
>TRINITY_DN20755_c0_g8_i1 len=232 path=[0:0-231]
GTTTGTTGAGGTCATGTGTAAGAATTATTTTAGAACAACCAGAAAGTGGCCAGCTCTAGAGTTCATAGTCCAATGCCCGACTGTAGAAACTTGCTATCGACAGCAGAGGTGGTTGACAAATCAAGAAAAAGCCAAAGCAAAACGAGAATGGGCTTGGGTCACCTTTGGGAAAACATTAGAATTTCAAACTATGCCTGATATATTCGAAATATTAACTGACTCTGCACTGGCC
>TRINITY_DN20792_c0_g1_i1 len=102 path=[0:0-101]
CCCCCACCCCTTACATTTCACAATAAAATTGCATATATGGCATATTTATGGTGTTAGTTACTATGCAAAACCTGATCCCCTACATGGGCTACATGTCTTGCC
>TRINITY_DN20792_c0_g2_i1 len=527 path=[0:0-526]
TTTAGTTCACATACTTGAGGCGTTAACATCGTAATGCATGGTTCTGTATAGTGACAGTAGACAGTAAGGCTCGGGTCACATGTCTTCTTACATTTCAGACTGTACGCTTGTTTGCTATTTTCTGGCATGAAATAATGCGTTCTCATTATGCATAAATAATTTGATAATACCTCTGGGCAGAAGGCTTGCATTTTGCTCGCAAAAATCTATTCATATTTGTGTAATTTTGATATGATATACTTTTTCAAGGCGTCGCCATCCTTACTGCTGCTCATACTACTCCGTGACGCACTGGCTATGACGTCATGGTCATGTGGTGCCATCTACATGTAGATAATCTGCCTGTGGTAGGGAAATTGATCTAGGATATGTAACGGTATTGAACGAACAACCCTCATGCGAGCGCACACTATGACGCATTTATTGTTTACCATTCACAGTCGATTATTCTTTTATATGCCATAAATCAGGAATTGTTTTCCAGTATGTATTTATTTTTATTACTTCTATCCACATATAGACGCAGG
>TRINITY_DN20792_c0_g3_i1 len=111 path=[0:0-53 2:54-110]
TTTTTTTTTTTTTTTTTTAAGTAGCAGTGCATTATTATTAATTATGCTATAAAAGTGGGGCGGCGTGGCCCTGTGATTTAAGCGCCGGACTGCGGTGCGGTGGGACCCCGG
>TRINITY_DN20792_c0_g3_i2 len=1450 path=[0:0-53 1:54-1449]
TTTTTTTTTTTTTTTTTTAAGTAGCAGTGCATTATTATTAATTATGCTATAAAACAAAATTTTTCTCCTTTTTTCATTATATATATATATCCTATAAACACACATGTATAAAGGAGAACGAGGTGACATACAAGGATTGGGGGGCAGGGAGGGATGGAAGGAAGGAAAGAAAGAAAAGGGGAAAGAGGGAATGAAGGGGGAAGGAGAGGATGGGAGAATGGGGAAGGAAGCAGGGAATGAAGGGGAAGGAGAGGGAAGGAAGAGGAAGGAGGGAAGGAAGGGGAAGGAGAGGATGGAAGGGGAAGGATAGGGAGGAAGGGGGAAGAGAGGAAGGGGAAGGAGAAGAAGGAAGGAGGAGAGGAAGGGAAAAGACAGCTGTAGGAAATATGGCGAAAATGCATATCATGAAAACTAAATGTTGTGATCAGCTTGTTATGCACTGAATTGTTATATACGAGAGGCGTCCCAGTACATTATGATAGCAAACAGTCTAGGCCTATACTCCCGCATTAAGTACACAACAGTTGCACCATATTCACCACCTTACATACATCAATGCAATAACAGCTGGAAAAAACACAGGGATTGACAATTGTAGGTAACAGTAAAACAGGCTGAATTTCGAACTCGTTATAATTCTAAGTCATTCCATATTGCCGCACTATAACAAAAACAGTTGGTAAATAGTGCTTATGTGAGTAATCATGTATTCATTCTGGACGTTTTTAAACAATCATCATACCTCTGTCATCTTGGTCTCAGAGGATTTACCGGCATAATGACACTACTGCTTCATGGCTGTTCTCTGGCTACAAGATCTGTGAAACTGTTAAGATGTACACAAATAAGGGCTTCCAGTGACATACATGGAATATGGGGCACTGAGGTGGAGGAAAGTTATAATACAATATACCCGAATATCTACGCCATCTCTCTTTCCACCACACATATATACACATATGGAGAGAATATATCTGCATATTTACATAATCTGTATAAGTAATAAATACATTTCACAGTACTGGACCTCCATACAGTGAGAATTCATCACTACCCCTGACTACCCACTACTCGGCGTCTTCGTAGTAAACATGAAGACAGGCAGTAAGGAGATCATGGGCAATTCTTATTTCTCTTTCTGATTTTTCATTCTTTGTCCTCTACATGGCGTCCTGAGAATTCGCTGAACCCTACAGTTCTGATTCCTCACTCTCTTTCTCATATCTTGGTAACACAGAAAGGATGACACTGTTTTAATTAAAGCTTTCTGGAATGTGAGTTGTCGAGATTTCTGGGTAGCTTCGAGTTGAAAATTAGTCACAGTGGTGTTCACGCGACCCTGGAGGCGGATATATTACATGTTACTATTGTGTACACTTCTCACAACCTTCCTACACGATTAAACACAACATATGATCTACACAGTCCTAAACTTCGCGTGATACGACGT
>TRINITY_DN20792_c0_g4_i1 len=127 path=[0:0-126]
CGCGTGATACGACGTCTCCTGTGATTTAGCTGCTTCACTGCACCATTCATCAGTTTTCTGCGTGCTTCACATTCGCACTTCCGTTTACTCATATACCTTACATTTCACAGTAAGAAATTTGTTTCTT
>TRINITY_DN20792_c0_g5_i1 len=176 path=[0:0-175]
TCTGGCACCAAATGCATCTCTATGTTCAATACGCTCATGCACAATACACACGTTTAATATTTAAAATAAGTTTAAGATGGATATCTCCATATTAAACTCCCCACACACGCACGCACATTTAATATAAAAAGGAAATCTGACATAATGGACATTCAAGGTTTGTTTTATTCTTGAAC
>TRINITY_DN20792_c0_g6_i1 len=111 path=[0:0-110]
TACTTTAAAAAAAAAAAAAAAGATATAACAGTAAAAGCTAAACAATTTCTACAAAACTTACCTGGAATCATGGGCGCCCACAAGAAGGGGTAAGAGGGAGCATTTGCCCCC
>TRINITY_DN20792_c0_g7_i1 len=121 path=[0:0-120]
TTTTTTTTCACATACAGTAAGAGGTTTACTCATTTATTTTTCAGGGTCCACTGAAGAAGCATACAATGTGTATACTTTCACAATAAGAAAGAAATCATATGAGACACATTATAGGCGTCCT
>TRINITY_DN20792_c0_g8_i1 len=664 path=[0:0-663]
TGTTTTATTCTTGAACCTGTTACAGTTTTTTAAAAAATGTACAGCGTGCCCCAGTTTCAAGCACACATACTTCCACAACTTATTTCAACTCGTCATAAAGTGTAGACATACATAATCGCAATTATCTGTTCAGTTCACGGCACTGTGACTGTTTCCCACTGCGTGAAACCTCGCATTTACACCATGCCACTGGAAGACGGCGACAGTAAGTTTGAGAACTAATTATGAATTTAATTATTATCATTTATATTCTGTCAACACGTGTAAGTACCGACCAAGTTCGATATTACCTGCCAGCAGGAGGAATGGTAAGAGGTAGGGAGTAAAGAAAACAGGGAAAGGGGAGATAGAGTAGGGGAAAGGAAGAAGACGTACGAAAGAAGACACAGCGACCAACTTTTCGTGTAGGTTTAATGAAAATTGTGGAGAAAAATTATTATTATTATTAATGTTGCATGTAGTTTTCTGATACGTGACTGCTTTATTTTGCAAGAAATTAGAAACTAGCAAAATATCAGCGAAGCTTTCTTTTGAAAAATATACTTGATATATATAACATGATACTACAATAAACATAAACTTTCCTATTTGGAAAGTGGTATGAGTAATATGAAAATATTCCAGGCAGGGGCGCCCACAGAACTACTTTCAAGGGGGGCAAGAC
>TRINITY_DN20792_c0_g9_i1 len=137 path=[0:0-136]
CTAACTTCTGTCACGTATGTCTCATAAAATCTTCAAGAGTTACAAAGAAATGCAAGGATCTTCAGGGAAGAACATGAACTGTCCACGTATATAAGGAATGTCAAAACTTCTTTTCTGTGTATCGTAATCCAGCAATA
>TRINITY_DN20757_c0_g1_i1 len=125 path=[0:0-124]
TCTGAATCATCATTCCGTTATACTGTCCTGGTCTGTGTTGGGGTTTTGTCCTGCTTTGCGCTTTGACTGAGGGGGTTTGTCAGAGGGGTTTTTGTCCTACACTCAATGTTTTGTAGTGTGACAAG
>TRINITY_DN20757_c0_g2_i1 len=218 path=[0:0-217]
TGTATGAATTTGGAAAGTAATTTGACTGCTGTTGTGAACTACTTCCACAGTTCAGAAATGTACGTAATATTTCCTTGGTGTTGGCAACTGAACAAAACACAGATGTAAACTAAATTATGTACCCATATACACGAGACACACAGGCAGTCCAGTGGCGAGTTTCTTAGACACACAATATTACAGAGGTTGTGTATTGACTTGTCACACTACAAAACATT
>TRINITY_DN20757_c0_g3_i1 len=117 path=[0:0-116]
ATTACTTTCCAAATTCATACACATGGAAGCATATATATTATGTTGTTACTGCTTTTCACTAAATAAGACGTAAGTAACCATAATCGTGTGTGAAGGGACTTTTTACAAACAAAAAGG
>TRINITY_DN20713_c0_g1_i1 len=260 path=[0:0-259]
CCTAAAATGAGCCAGAAGCATAATAAAATATTAAAACAGTCCAAGAATATAAGCAGTGTTTCCAAGTGAAGGTCATTGCTAGTTTTCTTTTTTTTCTCTTATGTAAATAACAATCATTATTCAAGCAATGGGGGTGACTCAAGAGTCCAATATGGTGAAGAAAAATAACCGGTGGTACACAGACTTACCACCAATGAAAAAGATACAAACGCATATGCACCAAAAAAAGCTCAAAACAACTTCAACATTTCAAAGGATAC
>TRINITY_DN20782_c0_g1_i1 len=166 path=[0:0-165]
CACAATTAAAGGACTGAGACAAATGCCTCATTTCACTGATCTGTCCCTCCTTTAGGGCTCTGAAAACTGATATTTTCTACAACTGCTACAAAAAAAAACTTACGTTAGTTTTTTATCAAAAGTATGAAACAGTTTTACAAAGTAACCACTCAAATGTGAGTTCTAC
>TRINITY_DN20782_c0_g2_i1 len=117 path=[0:0-116]
AAAAAAAAAAAATGAAATGAAATTGCTATTTAGAGCTGCCTTATTTTCTCCAAGTTTGTCCTTCCTCCAGCTTCTCAGCCTGCCTTGAAGATGGCTGTGACTTGACCCCAGCCCCTC
>TRINITY_DN20767_c0_g1_i1 len=232 path=[0:0-231]
ACCCTTTTCCTTCCATATTCCCCTCACTGCACCTATTACTTTTCTTGTCCCCGTGATTCTATGCATCATTTCTTCTACAAGTTACAGGTAATATGTACATGGCTTTTTTCCTGGCAGTACAAATTACTGGCACCTATGTCAAAAATGAAAAAAAATCTGTTGTGGAAAATAAAATAACTGTCAAATTAACCCTTGTTAACTGTTATGGTCTAGTGTACACTTTATTTCCCAT
>TRINITY_DN20765_c0_g1_i1 len=215 path=[0:0-214]
ATAATGGTTCAGGAAGCAGTTAAAGTTATGTGTTTAGTTAATGAGTTTACATGGAATGAAATGACTGAAAAACTCCCATTGACACTACATGCAAGACATGTACTTGTTTTACTGCCCTGCAGTCACAGGGTCATAGGCTTGTGGATCAAATATGTCTTGTTCTGTTGTGCCAGCTTGAATATTTTTCAGAATTAGTGTATTACTGTGAATTGCCA
>TRINITY_DN20765_c0_g2_i1 len=144 path=[0:0-143]
GTTGTCTTACTCTTTTTCGCTTTCATTTTTTCCTTTGGCATACATTTCATTCAGTCTTACCTTTCAATTTATTTAATTCTTGACCATCAGTTAGGAATGGAAATACACTTAAATGACAAGTAAGCTTATCTTAACATGGCAATT
>TRINITY_DN20765_c0_g3_i1 len=264 path=[0:0-263]
TGAGTCATGATAAGAAAATGTATTTTCTATACAATAATTTCAAAACTACTCCATAATCACACACTGGTGAACTTCAGTGTGTCCACAACAAGCCAGACTGAATACCATAATGCACTGAAAGAATTACGTTCACTTCTACCATCTTCTGCACTTGAAACTTCACCACTTTATCAATTAGCTGTTAAACAGATGGATGAATATATAGAAAACATGCAATATCTGCTGGTTAAATCATCGGATAAAAAATAATAATGAAATCTTCAG
>TRINITY_DN20765_c0_g4_i1 len=346 path=[0:0-345]
ACTGCATTTAAAGTGGCTGGCTTTGCTCCATCTTGCTTATAAAATGTTTCCTCAAAACTGAAGGAAAAGAATTAAGCTTTCTTGAAAGAGGTGAAGGTAACAATTGGTATTTGCTCTTGCCTCACAAAAAATGGCCGAATAATTATGTAACATAATACAGCACACCACATACATTTTAACAACTGTAATTGTCTTTGTAAATTCATAAGGATTTTCCATAGCCCATGCATACATAGTCTGTCTGCTTGTTTACACAAGCACTGAGGTGAAAATGGGCTGTATCAATAAATTATATATGTCACAGATAACTGTACGACTGAATTAAGAAATTTGTACAAAGCTGAAA
>TRINITY_DN20765_c0_g5_i1 len=314 path=[0:0-313]
CCAGCCACTTTAAATGCAGTTTTTCCACTGCAAAATAGCATTTTTTCACAATTGTGTTACATCAAATTGGTATTCCTGTCATTTTTGTATGGATGGTCACAGATACCATACTCTCCAGACCTTAACCCATGTGATTCATTTCTGTTGGGGTTTTCTCCCAGACAGTGCCTATAGGAATAACCTGCATACAACAGTTGCTGAACTGAAACTAGGGATCACAGCTTTCATGGAATACCATAGCCAGAAAACACTAGTTACAGTTATGGAAAATGTACAGATGATTCCCACATTGAATGCTTGATTACATGGCTGAC
>TRINITY_DN20765_c0_g7_i1 len=134 path=[0:0-133]
ATCAAGACCCAGTACTGTATATGCTGCTTCTATGTAGTTTGAAATGTAATTTTTTTCAGTTATATTCTTAAGTCATGATACAGAAAAGCATTATGCACACAATATCAAAAATACTTCAATATCACACCCATGTG
>TRINITY_DN20799_c0_g1_i1 len=173 path=[0:0-172]
CTCTGTGGTGATGGCCCCTCATCTAATGCATCTGTATGTTGGCAGTAACATCTATTTGTCTTATCTGACAGTAGGTGAAATACCTCTTCAATGGGCATCAGCCAGAAAACAACAAATAATGAGTCTTTGTCAGTATTTCCACCTGACCTTGTAGGCTATAGACTAGTCCTGGG
>TRINITY_DN20799_c0_g2_i1 len=112 path=[0:0-111]
CATTGTCACAACGTACAGTGGGCTTTAGTCACAAATTTTAAAGGTTTTGGTTATTTATAATGTAATAACAACAAACACATTTCTGCCAGTGCCATATCTCTCTGTGGTGATG
>TRINITY_DN20775_c0_g1_i1 len=163 path=[0:0-162]
CACTTTTCGTTGGTGATTGTTCAACAGGTGTGCCATTTTTTGTTGGTGATTGTTCAACAGGAACGTTACCCTTTGCTGTTGATTGTCCAACAGGAACGTCACTCTTCGTTGGTTCCTGATCGGAAACACTCTTCGACTGCTCGGCAGAAACGTCAGTTTTCGA
>TRINITY_DN20775_c0_g2_i1 len=380 path=[0:0-379]
CAACAGCCACGCTCTTTGATTGTTCCGTAGTGGAATTGGCACTTTGAAGCTCGCCAGCAGCAGCACCGGCTGAGGGCTGTTTCGCCTCAATGCTGTTCTTTATCACTTCTGCGATTCTTGTCCTTAGGAGCTGCACCAAATCGACGCGTTTTTTCGATAATTCCGAAGGAACTACATCATTAGACTTTTCCTTGGTATTCTGGGACGCGGCTGTGGCATCCTTCGATGCGTCCCCAGTAGTTTTGTCTGTGCTAGAGTTATCGGTATATTGCTGAACAGCAGATGACGTTAGAGGCTTGTATAGATCATAGTTCCAGTTCCGTTGTTGGCGTTGGAAGGTCTGTTCTTGGAAGAGGTGTTGGGTATTCCCTGACTTCTGG
>TRINITY_DN20776_c0_g1_i1 len=190 path=[0:0-189]
TACATCAAACTACAAAACATATACTGAAAAATTCCCATTTATTTTGTGACTAGCAATTTATAAATTACTTCTTAATAGATCTGTTGCCAGTTATTACCTCAGTTGGTAGTGTGCATGTGACTGGTGTTATAGTCAAATTATGCAATGATGCTAGCAAATACAGGGGGTTGCCGATCAGCTTAGTCGGTAG
>TRINITY_DN20776_c0_g2_i1 len=130 path=[0:0-129]
CGTGGATATGCCATCTCCACAACTTTCTGTCCATTGCTAATACTTTCTTTATACATAAAAAGTTAATTCAGAAACATTTTGGACAACCTTTATACCAGTGTTTTCCAAACCTTTTCAAACTACATCAAAC
>TRINITY_DN20714_c0_g1_i1 len=111 path=[0:0-110]
TGGGGGTTAAAATGTTTAGTACATTACAACCTGTTTATTTTTTTAATTAACAATTTTAAGTACAGAATAGCACATAATGGGTGACACATATTTGTGTACAATGGTTGAGAA
>TRINITY_DN20714_c0_g2_i1 len=170 path=[0:0-169]
AATCAGTGAACACTAGTGAATGACTGCACAGAATGGACTTTAATGTGTTATACAGTAATACAATACTATACATTCTTCAAGTGTATTACTACCAGAAGTTGAATTTATAGAATTAGTTGCAAGAAGAATATACTGTACATGCAATTTTGTACTCGATTATTATATACAAC
>TRINITY_DN20714_c0_g3_i1 len=170 path=[0:0-169]
TAAAGGAAGAAGAAGAGTACACACGCAATTCTGTACTCGATTATTATATACAGTTGCATACTTCAGTATTATATAAAGACTGTATTTACCTAATACAGTACTTAAAATTCTGTTCTCAACCATTATACACAAATCTGTATCAGTCATTACATGCAATTCTGTGCTCAAAA
>TRINITY_DN20772_c0_g1_i1 len=147 path=[0:0-146]
CTGATGAAGCATAACTGTGAAACCTTAAACTTTCCCTGTTGTAATGCCTTTCCAAAAATCTCCATTTCACTCCTGCATAGTGCATTTTATGAATGCCTGAAAATAACATCAGATGACACACTGTGGGAATAGGCCCCAGGGTCCCGC
>TRINITY_DN20786_c0_g1_i1 len=130 path=[0:0-129]
ATCCAATGTAGGAATCTGACAGCTCGTTTCCCGTCCTTCTTAGCATCAAACGCAACCGATCCGCATTGGGATACAAGAATACTCGTAAGAAGGGATACTGCAGAAAGGCGATCGTCACATGTGATCCTTG
>TRINITY_DN20786_c0_g2_i1 len=207 path=[0:0-206]
ATCTGAGAGGACAACCATTCCAACCGGAAGCTGCTTTCTTGTACTCTCGTCACGGAGCATTAGGACTATGCGTGTTCCAACACGTAACTTGACAGGAGGGTTCTTGGAAAGCCTGACCTTCACTGTTTTGTCTTTCTTATGCTGCAGGGCTACCTTCATTTCCCACTGTGATGTATTCATCTCCTCCAAAGCTTCCAGTACCTCTTT
>TRINITY_DN20786_c0_g3_i1 len=180 path=[0:0-179]
AAGGAGCCACGCAACCGCACTCCCTTCATTTCGGTTGCAAAGGCTCGTTTCGAGAGCGTCCAACTTGCGACACAATGAAGTTTCGCTGGAAAATCCATGACCGTCGTAGACAACTGGAAAGTCATCAGTGTCTACCCATGCTAGGAGACCCCACAGATTTCGAACCACACCAGAATATCC
>TRINITY_DN20736_c0_g1_i1 len=169 path=[0:0-168]
GGTGGGCCAATGCAATTAAAACTGTTATAACTTACATGCCTGCATTAGGGAATTCATTGTCTGTGCTTGATGGGAATCCTTTTCCCTTAACTGGACTTCAGATGTTAAGTGCAGGTCTTGCAAGCACTGTAACATGTGTTGCTGATGATGAAAGTCTGAAGAAAGCCAC
>TRINITY_DN20736_c0_g2_i1 len=200 path=[0:0-199]
TCCAGATAAGCTGAGCAAACATATGCAGTTTCCATGGCAACACAATGCTTTTCTCTGACACCAAACAGTTCTTTATCAGTGGTATCCATGTGAAGATGTCCTGTGACAGAATCCCCGATTCAGCCACTGGCATGAAAGTGATGACGTCCCATGTCTGCTCACCCTCTAGATGGCTGCTGGCTTTAAACCTCACACAGCTG
>TRINITY_DN20736_c0_g3_i1 len=262 path=[0:0-261]
GTTTGCTCAGCTTATCTGGAGTGAGCAGCTGGTGGAAATGTCACAAGTCATTGATGGGGAAAACCTTTGTGGCTTCAGTGTGGCAAAGTTCATCAACGTCTTTCAGGTTTCCCAGCATTTGGATCTTATCCTGGCAACCCTGCAACACACACCTCTGAGCACACCGGTGGAAGTACTAGAAGTGGATTTAGTCAAAGCTGCTGGCCAGGACATCACATCAACAGTAAGAGTGCAGGTGGCACAGACTGGAACTGGAACTGCC
>TRINITY_DN20709_c0_g1_i1 len=585 path=[0:0-584]
CTACTTTTCGAGGTGTAGACACATCTATGTCATCTGTATCCTTAAATATAATTTTTCGTGGCTGCGTGTAATGTGACATACTTGGCTGTACATAGTGAGAAGCTGGGGTTCTACGACAAATCGCAGGAGAAGATGAGAACGAATATACTGATGTTTCTGATATTGTAGGAAGTGGGATGTACTTGGGATTGCGCGTGGACTCATAGGACGAGCTCATTGAAGAGAAGACATTATGTGAAGGTACATAAGAGGAAGGGAAAGCAACAACTCGGTTGGGAGTACTGTAGCTTGTGCCTCCATAACCACCGTTAATGCCAAAACCAGCACCCAGTCCAAGACCACTGTTTAATGGAGGAATGGTAACCATGGGATACATAGGGGAATAAGCCCCATATGACTTATATGCTACAGGCATCTTCACTGTATATTATAATATAAATATTAAATGCAAGTCTTCTTTCACAGTTGTTTTCCCCTGCTTTAAGAAGATTTTCACCGTGTTATATTCCAACACTGGAAATCAGAATGAACATAGGAGTTGGCACTGAAGAAACATACCTTACATCTCACTGAAAGACATCATAC
>TRINITY_DN20709_c0_g2_i1 len=104 path=[0:0-103]
ACATTTTCTTTATTGGTTTCTGGAGTCTGTTTTACTGATGCATCACTTTCTTCACTAATTGGTTGCGCCACCTTCTTTTGTTCCTTAATTGCTCTGGTATCTTT
>TRINITY_DN20709_c0_g3_i1 len=227 path=[0:0-226]
CTACACCTCGAAAAGTAGCCCCTCCCAATGCAGTCAAAGAGAAAGTTTATGGGACAATTCACAGAGGGCGTCAAGTGATTCGAATGTACACCAAGTGTCAGAAAGACCATCCGTATCAGAAGCCTGGCGGTGCAACGGAACAATGTGGTACTGCTGGGAAGAGCGCAGGTTCACCAGGTGAAAAGCTGATGGAAAAATTCTTGATTAAAGATACCAGAGCAATTAAG
>TRINITY_DN20715_c0_g1_i1 len=104 path=[0:0-103]
TGTCAGGCAAATTACAGCAGTGCTCCCAAGACACAACAAAACTGGAGAAACTAAATGTGTGCAGCAAATGTAGTACTTTTCTCTGCATAGACCCATGCTTCTAC
>TRINITY_DN20715_c0_g2_i1 len=156 path=[0:0-155]
CTGAGGCTAGTTTATGTTACAAGACTCCAATAATGCAGTGACCCTTCAACAGAGCTGGGCCTTCATAAGAAATAGTTGGATATCCAGTCTGTTCAGTAGCAAAGTGGGCCAGCTACTGTACTAGTGCCAACTGAAAATTGCACTGCAATTGACTCC
>TRINITY_DN20762_c0_g1_i3 len=1381 path=[0:0-966 1:967-1007 2:1008-1380]
TCTGATTGTAGCTAGGAATGTTTCGAGATGATATTGACTTCGAGCGGTGGAAAACATATCATCGGAGGTCGCTTGACTGTTTTGGATACAAAATCGTGCCTGCGACAAGCGTACTTGGGTTTTTCCCTCTGCGCAAGAGTGTTCGAGTATTTGCTTTCGTAACTTGCGTCACGTCACTTATGGAATGCGTAGTACTGGCTGCGATGTGGATTTGGTTCGCTGTTGTTGTGTCATCAGCTCTTCTTAATGATATAGGTCTTGTATCCTTTGTGAGGGCATTAGTTGGTTTCTCATTTGCTCTTATGGGATATTACGGATCTACGTACATATGGGCGACGGACCTACAGCGCTACATTATCGGCCTTACCTTGGATATGTTCTTTGCTGTTCTGAGAATAGTACTTGCCAAAACCCTATTGAAGCGACACATTGCTACAACTATATATGTTGTGGACTTCGCAAGTATCGCTCTGGACATGTACGTTGTGTATATTGTATGGTCCTTGCGCTCTTACTTTTTGTGGTACACCACCACTAATAACCTAAGTCGAGGACTTCTTCCAGATACTGAATCCTTGATGGATATCAACCTCAACTCTTCTATGGCGAGACTACCTTCTCCCAACGAAAGTAGAGGTGAAGGCACAGTAGCAAACAACAGTCAAATGAACTACTATGCTGCAAGTCGTGCTACATATTAAAAGATCCTGTGGCCATGCAGAAACGTTTGCCTTGGTCATCGAGTAGCAGGACCAGTGACAAATCTAATAGCATTCGATTCATTCCAGGATACCGCCATATTGCCGCTGTGCTGCGTTTGGTTGTTCGTCTTCCACATCAGCTAGCAGAAATTCAATGTCCGACTTGGACATCTCTGTGATTTGAGGATCCATGTCAAGAAGCTCCTTCACAAGCCTCTTTCTCTCCCTGCGAACGTCACCTGCTTTCTGCGCTGCCGCCTCCTGATCTGTTGACATGACCTAATTTGAAATGGCGTTCATCACTCACTGTCCTTGCAGAAAGCGACAATATCATTTTTGGGCAGCCTTATAAATGTGTTGTTGGCCAGCGCAAGCCATTGTTTGTCTCCTACGACGCCATTGGTTCGAAATCCACCGAGTCCTTCGCGCATGCAGTTCTCTTGAATTGACAGATGCAAGAGCTGTCAAAAAATGTATCAAAACTCCGCTCGCCAAACTGACCCTATCATTACATTGAAGGACGCTTTCAGCTTTGTTTGTAATCATTGCAAGCCGCGCAAGGTAGCTAGAAGTCTCAGAAATCATTTTGGTTGAAATCTGTCCATTTCTGATAGTTGAAGGAGAAGGTCTTCATTGGCAGTGTAAAGCATGTATTCTACATGTTGTTTGCATTGTGTATG
>TRINITY_DN20762_c0_g1_i1 len=1340 path=[0:0-966 2:967-1339]
TCTGATTGTAGCTAGGAATGTTTCGAGATGATATTGACTTCGAGCGGTGGAAAACATATCATCGGAGGTCGCTTGACTGTTTTGGATACAAAATCGTGCCTGCGACAAGCGTACTTGGGTTTTTCCCTCTGCGCAAGAGTGTTCGAGTATTTGCTTTCGTAACTTGCGTCACGTCACTTATGGAATGCGTAGTACTGGCTGCGATGTGGATTTGGTTCGCTGTTGTTGTGTCATCAGCTCTTCTTAATGATATAGGTCTTGTATCCTTTGTGAGGGCATTAGTTGGTTTCTCATTTGCTCTTATGGGATATTACGGATCTACGTACATATGGGCGACGGACCTACAGCGCTACATTATCGGCCTTACCTTGGATATGTTCTTTGCTGTTCTGAGAATAGTACTTGCCAAAACCCTATTGAAGCGACACATTGCTACAACTATATATGTTGTGGACTTCGCAAGTATCGCTCTGGACATGTACGTTGTGTATATTGTATGGTCCTTGCGCTCTTACTTTTTGTGGTACACCACCACTAATAACCTAAGTCGAGGACTTCTTCCAGATACTGAATCCTTGATGGATATCAACCTCAACTCTTCTATGGCGAGACTACCTTCTCCCAACGAAAGTAGAGGTGAAGGCACAGTAGCAAACAACAGTCAAATGAACTACTATGCTGCAAGTCGTGCTACATATTAAAAGATCCTGTGGCCATGCAGAAACGTTTGCCTTGGTCATCGAGTAGCAGGACCAGTGACAAATCTAATAGCATTCGATTCATTCCAGGATACCGCCATATTGCCGCTGTGCTGCGTTTGGTTGTTCGTCTTCCACATCAGCTAGCAGAAATTCAATGTCCGACTTGGACATCTCTGTGATTTGAGGATCCATGTCAAGAAGCTCCTTCACAAGCCTCTTTCTCTCCCTGCGAACGTCACCTGCTTTCTGCGCTGCCGCCTCCTGATTGTCCTTGCAGAAAGCGACAATATCATTTTTGGGCAGCCTTATAAATGTGTTGTTGGCCAGCGCAAGCCATTGTTTGTCTCCTACGACGCCATTGGTTCGAAATCCACCGAGTCCTTCGCGCATGCAGTTCTCTTGAATTGACAGATGCAAGAGCTGTCAAAAAATGTATCAAAACTCCGCTCGCCAAACTGACCCTATCATTACATTGAAGGACGCTTTCAGCTTTGTTTGTAATCATTGCAAGCCGCGCAAGGTAGCTAGAAGTCTCAGAAATCATTTTGGTTGAAATCTGTCCATTTCTGATAGTTGAAGGAGAAGGTCTTCATTGGCAGTGTAAAGCATGTATTCTACATGTTGTTTGCATTGTGTATG
>TRINITY_DN20754_c0_g1_i1 len=177 path=[0:0-176]
CTGCTTCTTCAAGATTGGCATGACATGGTTTTCCATTGGAATTGGGAAAACTGATTCAGTCAAGGGTGATCCTCTGGGCATGCTCTCTGTACTGCAGGTTTGTCTCTGTCAGTGCAAAAGTACACACTGGGTTAGTAGCCAGAGAGTTTAAGTCTGATATACCATTACTTGGAAAGG
>TRINITY_DN20754_c0_g2_i1 len=125 path=[0:0-124]
TTACTTGGAAAGGCTAGTTGCTGTTATGTGTAATATTACCTGTCAGTATTTCTGGCACAGAGGATTTTCAGCTCCTTGCTCCATTGTAACCTTCTCCTCATGTTCATGGGACGTTTTTTTTTTAG
>TRINITY_DN20754_c0_g3_i1 len=155 path=[0:0-154]
TTACTACAGTTATTAATGATTTTCAGTTGTTGATATGCCAAAAGTGTGACAACTTGTCATGCTGAGTGATAATCTGAAAATAATGAGCAAGACTTTTCTGTTTCTTTTGTTTATTTCTGACATGCAAATAATTTTACTGCTTCTTCAAGATTGGC
>TRINITY_DN20732_c0_g1_i1 len=187 path=[0:0-186]
TACGGTACAACCTTAAAGTCTCTCTGCGTAATGCACCAGCCATTTGTTAAATGACTCGGCACGCCCTCTCTTAACAGTGATTTTGAGCTGGTGTCAGGTGGAAGCCACTCTACTCCTGAGGGTGACCATGAAGCAGAGGTGAAGCTATGATAATTTTCAATGGGTGATCAGAGCAATTACACTATTG
>TRINITY_DN20732_c0_g2_i1 len=223 path=[0:0-222]
CGAACACTCGTGTGTGAAATGGCCAGCTAAACGTCCCGCATTGTTTACGTCCGCCACAGCTTACTTACGGTGTTTGATGCTGCTTTTCAGTGATTTTGAGCTGGTGTCAGGTGGAAGCCGTTCTACTCCCAAGGGTGACCAAGAAGCAGAGGTCAAGCTATGGCGGGTATACAGTATGTAAAGTAAAGTGAGTCCCGTATTCGGTGTCCGAACATAGGGGAGG
>TRINITY_DN20773_c0_g1_i1 len=582 path=[0:0-581]
AGAACTGGCTGTCATTGGTGATTCACATTTGGCTTCAGCCTCTGTCTCAATTTTTATGGATTCTTCACTGTACCCTCCATTCTCCTCACTATGCACATCAGTTACATTCAGATCACTGCCATATTCATCTGCGGGTTCATTTTTTACAAACATCTGTTCCATTGCCATTAATTTTCATATGGCTCTACTAAGGCAAAATGGTTTGTAATAAAATGATAATATATATCAACACCGTAGAACTTTACACAAATCTTTCTACACTCAAAACTTCACATCAGCTAATGTTCACGAGTTCTCACAGTGCCTGTCACATTACTGTTCACTGTTTCACACTGTACATCAAAATAACATTCCACTCAATCTCCACTTCCTAGCCTCTCTTCAGTGACATGTGGACAGCTGCTCCATACTGACTTCAACTGGAGTGACATAAATATCAGTCTCTCTTCTGACAGTAGATTGAATCAGTAACCTTGAACTGAACTAAACTTGACTTGCTGCATTCGCTCCTCTTTAACAGAGCGGATATAACAACTGACCATCATTTCACACTTGTCTGATCATAGTTATATACAGCATTTC
>TRINITY_DN20773_c0_g2_i1 len=165 path=[0:0-164]
CTGTCTCTGATCCATTAGCAGTGTTATTAGCAAAACGAGACTTTGAAGACTCCGTTAAAGAGTCTTCATCACCGCAACCATCCAAACATAAAGAATCAGTCCTCTTGTCAGAGTCCAAAGATAAGGTTGAAAAGAAATTTCAGAAAGACACAGATATTTCTGTCC
>TRINITY_DN20727_c0_g1_i1 len=284 path=[0:0-283]
GCCAGAAATAAAATTCTCATCTGGTATACATATTATCAATCAGTTTTTTACCATTCACTAACAAAGATGAGAGAATATATCAAAGAAAGCATATTGTAAAATGTTATGAGCTTAGTATTAAAAATACAATAATGAAGCAATAGGTGACTATAGAGGTCTAACAAGGTGAGTAAAAAAAGTCTGAAAGCCTACAGACCAACTGTACCAATGAACATAGGCACAAAACATAGCACAAAGAATATTAAAAATAAGTACAACATTTTGCAGTGGTTAATTTTTCATCA
>TRINITY_DN20720_c0_g1_i1 len=260 path=[0:0-259]
CAACTTTCTGTCCAATGTGTTCTATTGCATACCACTCTATTTCAATATATTTGTTATTCAAACTGCCTGTCCAATGTGTTGTATTACATACCACTCTATTTCAAGATATTTGTTATTCAATCTGTCTGTCCGATGTGTTCTAATACATACCGATCGATTGCAGCTGTGTAAACAGGGATAATATATTATTTTCCCCTAGGCAGTGCCGGGTATTCAGCTAGTTGCTGTATATATGCATTCATGACCACAATTTTTATTTT
>TRINITY_DN20720_c0_g2_i1 len=1214 path=[0:0-1213]
GACGAAGTACAATGGCCTTCGAGGAAAGTCGTATTTTCTAACGGCGACCTTGGAAACGAGATTATTTTTGCTTCTGTGCTGTTATTAATGTATTTGTAAACCTAGTACTTTACCAACAAAATGATCAAGTTATTCTCACTGAAACAGCAAAAGAAGGAAGGTGAAGGTGTGCCAAGGACTGGCAATCAGAAGAAGGCTTCTGCAGCACAGTTAAGAATCACAAAAGATATTAATGAATTAAATCTTCCAAAAACATGCTCAACAGAGTTCCCAGACCCAGATGATCTTTTGCAGTTTAAGTTGTTAATTTGTCCAGATGAGGGATTTTACAGAGGGGGAAGGTTTAGCTTTAGCTTCAAGGTTGGCCCCAATTATCCTCATGAACCTCCCAAAGTAAAATGTGAAACACAAGTGTACCACCCAAACATTGATCTAGAAGGGAATGTATGCCTCAACATACTACGAGAGGACTGGAAACCTGTTCTCACAATCAACTCCATTGTGTATGGTTTACAGTATTTATTTTTGGAACCAAACCCAGAGGATCCATTGAACAAAGAAGCAGCTGAGGTCTTACAGAATAATCGACGTCTGTTTGAACAGAATGTACAGAAGTCTATGAGAGGAGGTTACATTGGTTCAGTGTACTTTGAAAGATGTCTAAAATAAGTCAGACTTACATTTAAACTGTTTGAATAAATGATAAGTGAAATTAACTCTTGGTTGGTGTGAGTGGTTATGTGAAGAAGTGATGTCTGCAGTACTGCAGTTTGGTGCGAGAAAGCTGAAGGCATCTGAACACTGCTGTTTGTAGTGTGAAGAGTTTGGTGCATTAGGCCTATTTCTATGACTGATAGGTGTACAGAATATTTAAAACTGTTACTTTTGATTAAGGTGTATGACCTCTTAGGAGCAGTGGCAGAAAATGGCAGAATGCTGCATTATAAGTATGTCAATACTGTTTTTGCAAATTATTTCTTGCCAGTGCAATCTTCTGTCAAAATGTAAGCTGAAGAACATACCATTTCACGAAAATTTTACTTTAAGAAGAATATTGTTTTTTTAGGCTTTTAACCCCTCCCAACTCGGGAAGAAAATGAAAGTCATATAAAATACGTTTTCAGATTATTGTATATTAGCATACATATTGAGGGATAATGGAGACCCCTTTTTTATCATTTGAAGCAAGCTGTGATGTTGACATCCAATGTTAC
>TRINITY_DN20720_c0_g3_i1 len=209 path=[0:0-208]
TGACATCCAATGTTACTCTAGTTCTGCACCTATTCCTGAAAGGATTTTGCATATTGTATGCTTTGCTCCATATTGTAATAAATTATTAACCCAGGACTGAAATGTGATTGTATTTATTTACATATTTCAGATAGATGGTGTCTGGTCTTCTACAAATATATATTTATACACTGCAAATATATATTTATACACTTTATATGAAAATAAAA
>TRINITY_DN20719_c0_g1_i1 len=108 path=[0:0-107]
CTAATGCCTGGGTCGCTCGCTATTCGCTATTACGTTCAGCTTTTGTCTCAAAATTCCGGCGTCTGCTTCAATTATCTGCACCAGCAGTGAGGGCCGGTTAATATGTAC
>TRINITY_DN20719_c0_g2_i1 len=375 path=[0:0-374]
CAAGTTTCTGTTCACAAACTGTCAAGTGGTGAGTCTACACTTCTTGGGTGTTCTAGCGACGAATGGAAACGCTGCAATGCACACGAGTAGAAGCTGTGACAATACGTGTACCTGTAAGTGAAGCCGCATCATTAAAACACCTATTATGTCACGTGTATCTTGCTATGAACTCGAAACAGTTGTACGTTTGTAATGATTTTTCACTGCTGTACAAAGAAATGCTGAAGCTCTTTCTAATAGTGCAATCTGTACATTAAAGACGCTAATAGAAGGACGATTCTCAGATGTCTGAATGTGATAGCAGTCGTGTTAATACAGAAGACACTGTGTACAAGTACAGAACAATGTTTGTAATAATAAATAAATAAAACTCAC
>TRINITY_DN20701_c0_g1_i1 len=371 path=[0:0-370]
CTTCTTCCCCTTCTCTCTCGCTGCCTTTCTGCTCCTCTCAGGTTGGTCTTTACAATGCAGCCAAGCACACAACTTGTCCAAACTAGTGGCGGAAAATCATGTGCACTTCACATATCATGATTTTTCCGGCCAACTCGTTCCCATAGTTCATTCCAACACACTAGCGTGACCTTGATACGGACAAAGGACTAGTCCCAACAATCCACTCTTCAAATAAGCTGGCCACTAATTCCGAGAGATTGACTACTCACTTCCGATACACTATGCAAACAGTTCCTCTCCCCGCTGGAGAATACTGGCACATATTGTATGTGAAAGAAGCGTTAGCCAACGCCATGCGCTCCGTCTGACTTTCAACACAAAGAACTCGG
>TRINITY_DN20701_c0_g2_i1 len=122 path=[0:0-121]
AGAAGGGGAAGAAGCAGAATGTAGCCAGTGTCGGCGAGGCTGGAAGAGCGACAGCAGGAGACAGTCCAGAAGAGACAGAAGCAGAGAGGCACGAGCGAACCAGGCAGGCGAGGACGAACGGC
>TRINITY_DN20701_c0_g3_i1 len=123 path=[0:0-122]
CACCGGGCCACTGAAGCCCCAATAATATAACCGCATGGTGTTCTGAGCCTGATAATGACCGCTGTCAAGAATCAGCTTTCTCCTGTAACTGATCTTTTTCCACATGCATACACTGGTACACTT
>TRINITY_DN20723_c0_g1_i2 len=347 path=[0:0-60 2:61-206 3:207-208 4:209-346]
TTTTTTTATTTAGCATAAGGTTTCTGATTTTGTATGTTATTTGCCTTTGTTGGTGCCAAGACACCTCAAAAATTCCACAGTAGCATTTGTACAAGCATTGCACGGTAACCTCTAGTAAAAGGCGAGAGATTATTTCGAGCTGAAACGCTTGCTGCTGATTGGTACATGTTCAAACAAGAGGCAGAGAGAAACTACGTTTTCCAAAAAAAGGGTTGGTCTCACCGATGTCCAACAAATTAGCCAAGAACGTGATGCTTCACATAGTGTATGGTTTCTTGATCTTGTTTGTTGTTTGCCATCCCAACTCTGTGTATACAATGTAGTAAATAAGGAATCATCCTATCTAG
>TRINITY_DN20723_c0_g1_i3 len=327 path=[1:0-42 2:43-188 4:189-326]
TTTTTTTTGATTTTGTATGTTATTGCCTTTGTTGGTGCCAAGGCACCTCAAAAATTCCACAGTAGCATTTGTACAAGCATTGCACGGTAACCTCTAGTAAAAGGCGAGAGATTATTTCGAGCTGAAACGCTTGCTGCTGATTGGTACATGTTCAAACAAGAGGCAGAGAGAAACTACGTTTTCCAAAAAGGGTTGGTCTCACCGATGTCCAACAAATTAGCCAAGAACGTGATGCTTCACATAGTGTATGGTTTCTTGATCTTGTTTGTTGTTTGCCATCCCAACTCTGTGTATACAATGTAGTAAATAAGGAATCATCCTATCTAG
>TRINITY_DN20739_c0_g1_i1 len=709 path=[0:0-708]
TACAGTGCCACTATCTCTGCTCATACTACATCGTACATACGTGGTATAACTATAAAGAAATGAGACTGATTTCCATTATGTGTCTGTAATGAAGCTAGTAGCCATCTTCCCCTACCTCTCTCTTATCTACTAAGAACCATATAAAATGCAAGACGAAGTGAGGTGTGAAAGCCGTGTTAAACATGGAAAAACACTCACGAAATAGTGGCATACCCTACAACATTTTATTCAGTAGGCAACACCTCTGGTATAGTTCAGTCAACTGGTTTAGCTGGAAAGGTAACGGTAAAAGTGGGGCATAGGAGTGCATTTATTTCTGAAAACAGTGAACACCAGAATCAGTCTTTGCTGGTAAAAGCCAGCTAGAAACAGGAACATTCCTAACACCAGAACTGTGCTTGGTGAGAAGTGACTAAAGGAAGCCCAGCCAAAGTGTAGGGTCCACGGAGACTCTGGTGATACATACACTGTCTTAATGACACGTGGATAAATAAAAGCTGTACTTTGTATATGTTACTGTAAGGCCTAGTGAGAGGAAGAAGCACACTTCCGTATGAGAAAATGAAGGTAGACAGCAGAATCCAGTCCATGTTCCCATCTCAGTAAACACTTTCCTGTTGTTGCAGATGGACAGCTCTCCTACTCTGATCTCTCAGGCAAAGTCTGCTTGGGAACCCAGTTTAATTCAGATATCTTGCCTGAAGGTGGC
>TRINITY_DN20739_c0_g2_i1 len=104 path=[0:0-103]
TAAAATTAGCCTGCTGAGATTTTGTGGGTGACATTCGGAGAATAATCATAGATTAGAAAACCAAGAAAATTTGAGTTTGCTATGCTAATACTTATACATGATGT
>TRINITY_DN20708_c0_g1_i1 len=138 path=[0:0-137]
GAGCACCACTTGGTGGAAGATCAGGGTCCATGGCAGTAAGTACCATTACACTTGTCATGGCTGGTTCATTTTCAGCAACATACCCAACAACCTCTGGAGGATCAAAGATGGGACCATTGTCATTGACATCTAACAAAA
>TRINITY_DN20708_c0_g2_i1 len=254 path=[0:0-253]
TGGTGCTCCATTTACCTACTTCATTGTTGGAGGGGAGCATGAGAAATTTTTTCAGGTTGATCATTTGACAGGTGTTGTTAAGACTACACGCAGCATTAATAGAGAAACTACACCAGAACTGAACCTGATTATTGAAGTAATTGACAGTGGAAAACCAAGAATGAAATCCAGGCACCCAGTTACCATAGCTGTCCTGGACAAGAACGACAGTCCATCAACTCCAAGATCTGTGACTGTGCTGGTTCACACTTATA
>TRINITY_DN20770_c0_g1_i1 len=1816 path=[0:0-1815]
ATAAAAACAAAACTAAAAATAACTGTAATAAATATATTGTCAACTCACTAATGTATTTTTTGGCATTTCAAAACAGTCTACGAACCTCGTCACATCCTTTCCTTTCTAAGCAGAAAAAACTTCATAATGTATCATTCTACATCATGGGTACTTTAGCTTACTGCGAGGTCAGAAAATACTTTTTTGTATGTGTCACATATAAAAATAATTCAGTGGACAAGATCAGTACGTACCTGATTGTATCAAATCATGACATCAACATCGCTCAAACTGATTCTTTAAATCATTCAACATACCTAAGACCGTCTGTGATTCACAGGTACTAGAACTGGAAGCACTGCTATTTGCTCAAATCTGACTTTTACAAAAGAATGCAGTTATGATACTGCTCAGGGTCTGTTCAGTGACTTCAGAATGGGTCATCGGATGGATACATTTTATTTAACTGGGCAAATTAAGCAAGCACTGAAAATGTTCTGGCATGCCATATTTGGCCCATAGGTCATAGTTTGCACACCCAAGTTCTACATTTTAAAAACAGTAGAAACATCTACAAGTTTAATACTGAAACAATGAAGAAATATTCTGTATCAGCTGGCAAACAAACAAATGAATGAAGAAGTGGATGAATAAATGAATTAAAGGAAGAAATAATATAAGAATGAAAGAAAGGAGGCAAGAATGAAAGGAAGAAAGGACAAAATAGAACAAAAGAGAGCAAAACAAAGATGAGTGAAGAGAAAAGGAGCAAAGTAAGGAGGGATGGGGGTGGTTGGGGAATGAGAGTAGGGGAGGGAGGGAAAGAAGAAAGGGCAAAAGGTAGCTTCAAACTCAACATTTCAGTCAAAATACCAAATAAGCATGTAAATCCAAGCAACAGCTCTCTATATTACAGTTCATCTTACACACTGGCAGCACAAAAAGTTCTAATAATTTTGGATTTAAAAAAAAGTGAGTCCATCACAAAAATGTCTACAGTATAGCACATGAAATGCCTGCTTTGTGCATATAACTCACTTCCTTATGCCCCATATCAGAATTAAAGTTTGAAAAAGTATGTAGCCCTCTGGAACTTAGTAAACCTTTCCTACCCATTTAAATACTGCCCTAACAATTGATTAGCAGATATTCTGGCAACTTGAGCAATGGACTGTTTTCAGTTGTCAGTACAGAGTGTCCCATTAAGGTCTCCATGGTTCAGAAATTAAATATCTCAGTGTATAAGGGATAGGAATGGAATTCTAGTCCTGCAAAGTTTTGTGGGTGTGCACAAGATCTTGATACAAGTACCCTTCATTGTGCAACAAGTGTCTAAGTGGTATTCAATGTCTGTCCCTACTGTCCACAATGGTAGCATACACCCTGTTTTTGAAATAACCCTACAAAACGAAATTAAGTTAGGTTAAAGCTGGTAATCACAGGGATGAGACAAGTGAAACACCATACTCAATCTACAGACCAGGAAACTTCTGGTTCACAAATTCCTGGATAACTTTTGCAAAGCAAAAGGGAGCACCATCCATTTGCAGAAAAATGACAGGTGCACCAAATAACTCTGGGTACACAAATATTTTCCAACATGTCAAAAACACTGTTGCCTGTAATGACGTACACTGGCACACGTGCATAAGCAGCCTGTGTTGCCAGACACAACACAGAAATTCTTCCAATTGTACTTTACAACAGAACACACAAGTGGCTAGACTCACTGTACCATCTGTTGACAGATTTGTCCAAAGGGTCTCCTAGGAGACACACACATTAAGTCCTGCAGCTAATGGCAACACCACCTAGCAGTAAGAGGAATGCAGCTTTC
>TRINITY_DN20770_c0_g2_i1 len=150 path=[0:0-149]
ATTTGCTTATTTCTTTATTAATTTTGCTGAGACTTAATCCTTGCTAAAGTACCATGTGGTTCATGTGTTATTACATTTTTAAAATATTCAGTCTGTTTTGATAAATATGGTTACAGTTGCATGTGGCAATAAAAAAATGGCACAATGATG
>TRINITY_DN20750_c0_g1_i1 len=264 path=[0:0-263]
CAGACAGAGACACAATCATTATGGAAGGAAAATTACGTCGGAGAGACAGCTTAAGTTCCGTTCCTACCACCAATAGCACCAAGAAGCATCATCCCCATCCTAAGAGGCAGCTGACACGTGTTGACTCGAGTGACTTTCAGAAGTACTTGGACTGTTCCCTCTGCAACCGAACTCTAGTGCCACCGATCTACCAGTGTCCCACGGGGCATCTGTCTTGCACTGCCTGCAAGGAACGAGGCCTCCCATGCTCAATATGCAAGGTGC
>TRINITY_DN20750_c0_g2_i1 len=126 path=[0:0-125]
TAGTATTAAATGTGTCAAGTGTACCTTCATTTTTATGTAGCTACTGCAGATAGCTATTCATAGTAACAAAACTTTGTGTTTTCATCAGCTAAACACCTTTAAGGCCTCGGGATGCATACTTTCACC
>TRINITY_DN20750_c0_g3_i1 len=122 path=[0:0-121]
TCTCTGTCTGTATCTGGGTCTGGTTCCGACTCACAAGCAGTAAGTATACGAAACCTTTCCGTACAGCTGACTAGTGATTAATGGCTTCAGTCACAGTAATAATTACAGAATATGAATATCCG
>TRINITY_DN20750_c0_g4_i1 len=412 path=[0:0-411]
ATTACTGTGAGTTAGTATTTCTATTATCCCGTGACAAGGCGTACAGATGTTTACTGCAACGTGTTGCCATAAGGACAATTTGCCATGAGAGTTGAAATACAAAGTAAAATTGAAATTTTTAACCTAAAAATCTGCGATGGTCAGTGACTTAATGACAAAGAAAGGTAATGGATACTTATATTATCTCCCCTGTTTCTGCTCAGGACAATATCGAATTTAGCAGTAAAAGGAGAAAAAAGTGACTGTATAATAGTGGCACAATATAACATATATATATATTTAATCTACAAAGTATCTGTAAGCTCCACTGTAACTAGAAGACACGGAAGAAGATAGAAAGAAAGAAACAAACAAACAAACAAGCAAGCAAACAAACAAACAAACAAATTGTCATTGCGAAGTAGTTTCTGGC
>TRINITY_DN20750_c0_g5_i1 len=635 path=[0:0-634]
CCCATGCTCAATATGCAAGGTGCCTATTGGAGACATCCGATCACTGTTTGCTGAACAAATTGCTGAGAGCATTTTGCTGCCCTGTACGTACCAGAAAAACGGGTGCACTAAGAGAATAGCACCAAAGAACAAGAAAGAACACGAAAAAGAATGTGAATATCAGCCCGTGAGATGTCCTGAGATCAGCTGCTCCGAGAAACTGCCTATGAATGCCTTACACTCTCATTACGAAGCAAAAACAAAGCCAGTATGTCACAGTGGAAACTTTACTGGGGAATACAAATTAAATGGAACACCCAGCTCTAAATCCGAAAAGTTGCGACCACAAATTAAATGGAACTCTAGCCGAATCATGTTCGATGGTAACAGCTTCTTTGATGAAATTATGGGCAGCAACAGTACGTACGGGCATTGGTACATGTGGGTTTGGATGCTGGGAAGCCAGTCTGAAGCCAGAAAGTACATGTTCCAGGTGACAGTACATGACTTCTCTCGGGAATACACATATAAAGGTCCTGTCCATTCTTTGGTCATATCTGAAGACGAGATTGCATGCAGAGGTCATTGCCTTATGCTGCCCTCTAGGGTGATAGATTCACTGAGAGATAATACAGTCGCGTATGAGATATCGATCT
>TRINITY_DN20750_c0_g6_i1 len=108 path=[0:0-107]
CTGCTGGCAAGGTGCTTCCGCGCAGTCGAGACGCGAAGTTAAAAAATAACAGTGTGGAGAAATGGCTGTTTCAGTATGCTAGAACAGGGAAGGCCGGATATTCATATT
>TRINITY_DN20750_c0_g7_i1 len=131 path=[0:0-130]
GCTTCAGTCACTGGTCATATTCCTCAGTTGTGATGAATAAGTTGTAGTGTCTTCCACTTGTCATCCAGTTAGGTGTGCTGGCATACACTGGGGTTTACACAGCAGTAATAATTACAGAATATGAATATCCG
>TRINITY_DN20750_c0_g8_i1 len=344 path=[0:0-343]
CGATCTCTAAGTCAGTGTCCAGAAAACAATCTGAGACTTCTAAACCAAGTAGATAAGACGTTCAATGTGAAAGCGGTGACGGGCTTTGCAAATAAATCCCCTATGCTTGTGCATGAACATTTAACGAAGTCTATAAAGGAAGAGGTTTGAACACGTCTCTACCTTCCGCATTGTGATGCACAGATGTTTCTCTGAAGATAGGCCCAAAGACATTGCGTCAAACGTGTTATTTTTCTCTTCCTCTGTTTGCGACCGAAACACCTACGACTACATGGATCCCACTTTATCTATAACATATTTGTATGCCCTTTATTATTGGTAAAGGTGAAAGTATGCATCCCGAG
>TRINITY_DN20750_c1_g1_i1 len=136 path=[0:0-135]
ACACACACCAGCAAACAAACAAACAAACAAAAATCCCAATTGAGCATGGACATAATGCCACTTATGCTTGATCCACTGATCTATGGCACTACATCCAACAGTGAAGAAAAAGAAAGAAAGAAAGAAAAAGAGAGAG
>TRINITY_DN20705_c0_g1_i1 len=255 path=[0:0-254]
CTTAATTACAATATGACAGGAGTGTCCACATTGGAACAAAATCAATTTCTGGTTGGAGCAACCAGTTTGGCAATCGAAATGCAAATGGCACAATTTGGCATAATATTTGTTAAAGCCAGTTCTTCAGTATTGCAGGTGTGAATCCCAGAGTTAGGTAATATATTTGATGCCAGTTTCAAATAATCATTATTTGCCTACTTGATGATATATCAGGGATTGAGCGGAATGCACTATATTTGCCAGTCATGGATCTAT
>TRINITY_DN20705_c0_g2_i1 len=213 path=[0:0-212]
CTGATGATTGTCCATCATCACATGACAGGTTGATTTGTTTATGTTTGGCAGTGGAAAATTATATTGAAACTTCACATATGTGCCATGGGAGTACTATTTGTGGACCCAGTTTAACAAATACAATGTTATAATCCAGTGTTTATTGGTTGCATATGAAGCAAAATACAAAATGATGTCAACACGATTTCTGTCAAGAATAGTGTTCTTAAGTGG
>TRINITY_DN20777_c0_g1_i1 len=127 path=[0:0-126]
ATACAGGTGTAGGCAACAAAAGACGATATTCTTGGATCTGTATAAACATAGCAAGTGGCAAGTCTAGTGCGGGACTCTGAAACTACCCCACTAAAATACTCCATAATAAGACACATTTCACTTTTAC
>TRINITY_DN20777_c0_g2_i1 len=139 path=[0:0-138]
CAATGCTTTACTCTTTTCTAAGGACACCTCATTTTTTTCTGACCCCTTTTCAAGTGGAGTGGTGCATACCCTCGAAAAGCCACAAAAGTGTGGGTGACTCCATAATAACTGACATGCTTGTCATGACAGGGTAAAAGTG
>TRINITY_DN20777_c0_g3_i1 len=137 path=[0:0-136]
CTGACAAAAACTGCAAGCGTGACTCGACAGTTACGGCCTTACAGCAAACATCAAGTGCAGTCGACATTCGTATGACCTGACAATTTATGAATTTATCATGACTATTTATATCAATGATATCTCTATACAGGTGTAGG
>TRINITY_DN20769_c0_g1_i1 len=133 path=[0:0-132]
CCTGAATTTGACATTATTTATTTCTTAGGATATCAGTAAGTGTGTAGTTTCTGTAAAACAGGAAAAGACAAATAACTTTCTTCAACTGGTGATGTAACTTTGTTTGTTCTTTGGCTGCTCCGTTATTGTTGAC
>TRINITY_DN20769_c0_g2_i1 len=133 path=[0:0-132]
TTCCAAAAAATGTCTCAAAAAATCACTTTGCATCCAATATGTGAGGTTGCTGGTCTCCCGTACGCTAATGAATCCCCGATCCTGTTTCTAGTAGGGTAAATTCTAACTAGCCCAACTCCAAAATGAAAAAATG
>TRINITY_DN20769_c0_g3_i1 len=170 path=[0:0-169]
CGATGATGATGATGATGTATTTACTAGCATCAATGCATAATTTGTGTACTTTTCTGCACACTCTTGTGAACTGGGAGAAACATTATAAAATATGAGAATATGTTCACAAGCAGAGGCAATATATAAGGTTTCATTCTAAATTACTTTTGCTTTTATTAACTGAAATACGC
>TRINITY_DN20734_c0_g1_i1 len=155 path=[0:0-154]
CCAGGGTTTGTGTGTAAAACTCATACTATTTATAGCATTGTCAAGTGACAGCAAAGTGTGCCAGGCTGCATTAAAGTATCCACCTAATTTGCATAGCTTAACCTATCGCGAACTACTCGTCATCAAGAAAGTTTGCGACTTCCCTTGCACCTTCC
>TRINITY_DN20734_c0_g2_i1 len=118 path=[0:0-117]
ATTTATTTAGCCTTTCTTAGTTCTCTTTTCTCTGTATTGTTTTACAACTTTATTTTTAATCATCCATATTTCTCTACTTCCCTTTTGTTTGATTACACCACAGTGATTCCAATTTCAC
>TRINITY_DN20787_c0_g1_i1 len=529 path=[0:0-528]
ATTAGGGGAAGTAAAGCTGAAGCTTGAATTGCCACACATGCTCTTCAATAATGGCAGTTTATTGCCTGATTAAAGGCAGTAAACTCCAGGAATTACTGATGCTTAAAAGAAACCATTAGCCTTCATCCATACTGTACTTCTATGACACTATATCAGTACGAACAGTTTCATTGTGTACCTAGATCTCGGAGGGAAATATTTTTATGAAACTGTGGTTTATTGGAGGTGAGAAGGAAGGGAATTAGTCTACACTGCAGTCCATTCATCACAAAGTTTACCTGATTACAGCTGCATTATGTAACAATGCAAAAATCGTAGAAAAATCTGTCTTCTCAGTAAAGGAAGGTAACATTTAAAAACACAACTAATAAATACCCATATAGGGAACTGACTCTGTGAGAAATTACTGATTGGCATATTTTTCAGTAATTTACTAAACAACTGAATGTGAAACTACTGTGTAATTAAGAGAAAATATGTAGAAGTCAAAACTGGAAGATCTGATACTGCAGTTAAAGCTGGCCACCAG
>TRINITY_DN20787_c0_g2_i1 len=182 path=[0:0-181]
TTTCACCCCCCCTCCCCCCTCCTTATGTAAGTGGAATATCCACAGCATGTTTATATTAGAAATAAGGAATAAAAATAAAAATTACAAACACATTTACTTGACACAGTACATATTGACGTAGCTTATGTTCATGAGACCTTCTTCGGGGTAAGAAAAGCATTGACGGAGGAGAGAGTGAGAGG
>TRINITY_DN20787_c0_g3_i1 len=318 path=[0:0-317]
AACATGTGACTGTTCAACACCAACAGTAAGTCTTGCAGCTTTACTTCCTCTAATCAAATATCATGTTCCCATTATTGATGACCATGTGTATTACCAATCAGGCAGCAGTAATTCTTGTAGCTTTACTTCCCCTATTGAGATATTGAATTCCCATTATTGATGAAAATATAGGACTGTTGTGCAACTGATTACAAATGAAAATGTCCATTGTATGTTGTCACTGATGTTAACTGTGGAGAATCTGTGCAGTAAGTGATATTGATGTTACATTGCTGTTTCCACATTGCCTGTCTTTCTTTTCTTTCACCCCCCCTCCCC
>TRINITY_DN20758_c0_g1_i1 len=304 path=[0:0-303]
ATCCTGAAAGCATTAAATAGAAATAAAACCTGTCTAATTATTGCTAATATGGTTCCATATCAAAGTAGTTGTCTTTGGCCCCTCAGAAGTTGCAAAAATTGCAGAAAAGTTTACAAAATTAATCTAAATTATGTAAAATGCCATATTTCTGAATTTTACATATAGCACTGCTAATGCTGTCGGAACTTTTTTATTGTATTTTTTGGACTTCTGAAAGGGCATAGACAAGGAATTTTTACCGTGACAAATTTGACACTCCTAGTGGCACACCCTAATAAGCATGTATATGCATGCACAGACATGT
>TRINITY_DN20758_c0_g2_i1 len=108 path=[0:0-107]
CTCTCATGACTTCTGACTGGCATGAACTTACCATTACTTCTTTTCACTGTGCATTTGTAAATAGATTTACCACCTGTGTTTCATTTTTTATTCTGTGCATCTCTTGAC
>TRINITY_DN20711_c0_g1_i1 len=265 path=[0:0-199 2:200-264]
AATCTTCAAAAAAGGGCTCCTTTTTGTCCCAATGGCCCCATACTTCTCAGACAAGCCATCTAATTCTTGGAAAATGAGGTCAGTGCACAAGTATACTTTGATACTGCTATGGGTCACTTTCCTGAAAAATAGGTAGCCTGATATTGATGTGTTAAGTGTGGTCAGGTCAAAGAAGATGGACCCAAGTCCTTGTAAATTCGGTGTTTCTCTTGATGATGCTTGTCATAAGGAAGCATACTGTATGCAGAAAGGTCTCCTGTTTGTG
>TRINITY_DN20711_c0_g1_i2 len=162 path=[1:0-96 2:97-161]
CTGATACCGGCTTTAAAAGACCGAACGCCAGAAATGTATTAACTTCTGGCACTGTGGCAAGGTCAAAGAAGATGGGACCCATGTCCTTGCAAATTCAGTGTTTCTCTTGATGATGCTTGTCATAAGGAAGCATACTGTATGCAGAAAGGTCTCCTGTTTGTG
>TRINITY_DN20711_c0_g2_i1 len=1330 path=[0:0-1277 1:1278-1329]
TTTTTTTTTTGTTGCAATTATTTTATTGTATAATAAGAGTATACGGTATCTACTTTTATACATCAAATGACAAAATTTACAAATTCGTATGACACAGTATTTTGGTAACTATATGAAAGGTTTACTGTTTCACATTACAACAGTTTGAAGCATTTTTCAGGAGTTACTGTGTATCGCTGTCGCTGCCACTGTCATCTTCCAGCTCTGGCATTGGATATCTCAGAATTGCAGCCACACCACTTAACAGATCCAGTTGTTCTCCTGAAACGTGCAAACTGGAGAATACCTTCACATCTGCCCCATTTTCTTTCACACTGTCCACCAGTACCACACATCGTTTTCTCTGTGCAACATCATTAGCCCTCAACAGCTTGTCTGAAATGAGCAATGTCTCCACTGCCTGCCCTTCACTTGCCTTCTCCACATGTCGCATGCCGTAGAAGGCTTTACTGGGCTCAGTCTGAAGCATCAGGTAGAAGTTTTCTAGTGCTTTCACTTCTCCTGCAGCCTTTGTGTCAGACAGTTTTGCCATCACAGCAGGGTCTGACAACACCTCTTTTAAGGAGTGTTTGAAACCACTGGAAGAATGGACCAAGACAAACTTGCTCTTGTTCTCCAGTAACAGCTTGTTGTCAAACTTGACTGCCTGCTGGAACATGTATTCATGAAACTGGTCCTTCACAAATCCTGGACTGGCCACGAGAACACATTTCACCACATCAAAGTTAATGTGTCTCAGAATGGCTTGCATCACATTTTCAAAAAAGCGTTGCAGACCCTTATCATGCTGAGCACAGTTTCCGCTCCTCTTTCTGGGAATGGACTGGTCAATCTTTGCCCGCACCAGCGTCATGTGCTCTGTCACCACACACACGTGAGCAATGCCCTCCTGCATCACCACTGCCGCCAAATCTGCAGTTTGGGTGGGGTCACAAGCCATGTTGACCCTATCTAGTGCCACAGAGTCCCAGTGCTGTTTTGTCAAAGTAAATTTCCTGTTAGTTTCCAAGTCCAGGGTGTGGTAGGCTCCCATCTTGACGTGTTGGTTTTCTGCAATATTTCTCCCCTTCACACTCAGAACACATGCCTGCGTGTCAAAGAACATATCCTCCACTCTAATCGTGAGCACTGTCCGCACTCGGTTGCTGCTTGTGGATCCTGTGGCCGACTCCGTCTGGACTTTCCTGATGGTGGAGGACCTCAGGCTATCTCCTTTGCTGATGAGGTTATAGGCATGCCACATGTCTTCTGGCTCCTCAGGAATGAGGACAATACTCCTATTACTTTAATTTTCCACAACAAATTAGCACATTTTAAGGGAAGAAGCAGG
>TRINITY_DN20711_c0_g2_i2 len=1430 path=[0:0-1277 2:1278-1429]
TTTTTTTTTTGTTGCAATTATTTTATTGTATAATAAGAGTATACGGTATCTACTTTTATACATCAAATGACAAAATTTACAAATTCGTATGACACAGTATTTTGGTAACTATATGAAAGGTTTACTGTTTCACATTACAACAGTTTGAAGCATTTTTCAGGAGTTACTGTGTATCGCTGTCGCTGCCACTGTCATCTTCCAGCTCTGGCATTGGATATCTCAGAATTGCAGCCACACCACTTAACAGATCCAGTTGTTCTCCTGAAACGTGCAAACTGGAGAATACCTTCACATCTGCCCCATTTTCTTTCACACTGTCCACCAGTACCACACATCGTTTTCTCTGTGCAACATCATTAGCCCTCAACAGCTTGTCTGAAATGAGCAATGTCTCCACTGCCTGCCCTTCACTTGCCTTCTCCACATGTCGCATGCCGTAGAAGGCTTTACTGGGCTCAGTCTGAAGCATCAGGTAGAAGTTTTCTAGTGCTTTCACTTCTCCTGCAGCCTTTGTGTCAGACAGTTTTGCCATCACAGCAGGGTCTGACAACACCTCTTTTAAGGAGTGTTTGAAACCACTGGAAGAATGGACCAAGACAAACTTGCTCTTGTTCTCCAGTAACAGCTTGTTGTCAAACTTGACTGCCTGCTGGAACATGTATTCATGAAACTGGTCCTTCACAAATCCTGGACTGGCCACGAGAACACATTTCACCACATCAAAGTTAATGTGTCTCAGAATGGCTTGCATCACATTTTCAAAAAAGCGTTGCAGACCCTTATCATGCTGAGCACAGTTTCCGCTCCTCTTTCTGGGAATGGACTGGTCAATCTTTGCCCGCACCAGCGTCATGTGCTCTGTCACCACACACACGTGAGCAATGCCCTCCTGCATCACCACTGCCGCCAAATCTGCAGTTTGGGTGGGGTCACAAGCCATGTTGACCCTATCTAGTGCCACAGAGTCCCAGTGCTGTTTTGTCAAAGTAAATTTCCTGTTAGTTTCCAAGTCCAGGGTGTGGTAGGCTCCCATCTTGACGTGTTGGTTTTCTGCAATATTTCTCCCCTTCACACTCAGAACACATGCCTGCGTGTCAAAGAACATATCCTCCACTCTAATCGTGAGCACTGTCCGCACTCGGTTGCTGCTTGTGGATCCTGTGGCCGACTCCGTCTGGACTTTCCTGATGGTGGAGGACCTCAGGCTATCTCCTTTGCTGATGAGGTTATAGGCATGCCACATGTCTTCTGGCTCCTCAGGAATGAGGACAATACTCCCCTCCCCATCTTTGTCGACACTTCTATAAACTTGCTTCATGGTCTTATTTTCAAAAACCGTGCAGCAAAGGTCGCGACATGAAATGCTTTACCCATGACAAAAATCAAATTTCCCGACACTTCGGAATTTAAGACCAAATCGTGGTCAATCA
>TRINITY_DN20711_c0_g3_i1 len=587 path=[0:0-519 1:520-586]
CTGATACCGGCTTTAAAAGACCGAACGCCAGAAATGTATTAACTTCTGAACGTTGCAGTGGACCATGGAAGAAGAACTAAGGGCAACTGGCCAGGAAGCAAGTAAAACTTCTAATATTTCAGACCTGAAAGGTCCTGCTCTTGCTACAACTCCAGAAGAAAAATTTCAATTTGATCCATCCATTACCTTGGAGACTATACGACAACAGCAGGATGAGTTTTGTATAGAAAGGAACTGGGGAAAGTATCATACACCAAGGAACCTTCTTCTGGCACTAGTGGGAGAGGTTGGGGAATTGGCTGAGCTCTTCCAGTGGAAAGAAGAAGTGAAAACTGGGCTACCTGATTGGTCAGAAGAGAGCAAGACTAAAGTTGCCCATGAACTGAGTGATGTGTTGATCTACCTTCTGCGCTTGTCAGAAAAATGCCACATTGATCTTCCAATTGCAGCATTACAGAAGATTGAAGTGAACAAGAAGAAATACCCCAGTCATTTGGTGTGGGGAGACAGCAGAAAGTATAAAATGAAATGAAAATGGAAGGAAAGAGATGGAAGGACGTAGTACAAGAGGACCTGACAGAGAGAGG
>TRINITY_DN20711_c0_g3_i2 len=632 path=[0:0-519 2:520-631]
CTGATACCGGCTTTAAAAGACCGAACGCCAGAAATGTATTAACTTCTGAACGTTGCAGTGGACCATGGAAGAAGAACTAAGGGCAACTGGCCAGGAAGCAAGTAAAACTTCTAATATTTCAGACCTGAAAGGTCCTGCTCTTGCTACAACTCCAGAAGAAAAATTTCAATTTGATCCATCCATTACCTTGGAGACTATACGACAACAGCAGGATGAGTTTTGTATAGAAAGGAACTGGGGAAAGTATCATACACCAAGGAACCTTCTTCTGGCACTAGTGGGAGAGGTTGGGGAATTGGCTGAGCTCTTCCAGTGGAAAGAAGAAGTGAAAACTGGGCTACCTGATTGGTCAGAAGAGAGCAAGACTAAAGTTGCCCATGAACTGAGTGATGTGTTGATCTACCTTCTGCGCTTGTCAGAAAAATGCCACATTGATCTTCCAATTGCAGCATTACAGAAGATTGAAGTGAACAAGAAGAAATACCCCAGTCATTTGGTGTGGGGAGACAGCAGAAAGTATGATGAATATAAGCAAAATACAAATTAATATTGGTCACTTTCAGGCAGAAGTTATTAATCAGAATTATTTCCAAGTGGTTAGATAGTAATCAACAGTAAACTTATAAAGAGCC
>TRINITY_DN20711_c0_g4_i1 len=133 path=[0:0-132]
CTTTAATTTTCAATGACAAAAGTACATTTTAAGGGAAGAAGCAGGAATGTTTCTTTGCAGTTCACTGTGACAGTATTCACTGTGTAGGATGCGCCAACATGATTGCCCTAGTGACATTCAGAATAGTTTGAGG
>TRINITY_DN20711_c0_g5_i1 len=342 path=[0:0-341]
CAGTTCACTGTAATAGTATTTACTGTGTAGGATGCCCCAACATGATTGCCCTAGTGCCATTCAGAATAGTTTGAGGCTTCCCGGCTTTTATTGCCTGTTGTAATGTCCCCATCTCCCTTAAACTTTATTCAGGAATCTGTAACGTTTGACTTCCTGTGTGCTTGGTGTTATGTCAGTAACTTCATGTAAAACAGTGTGGACATTGTCACACCAGTATGCAATGCCTGAGGATCCATTGATTATTTGTCAAGATGAAAATGGTGTCCAGACTTAACAACACTGCATTATTTTGACCAGTTTACCTTCTATCTTTCAGCGAACCCATGACAAAAATCAAATTTC
>TRINITY_DN20783_c0_g1_i1 len=111 path=[0:0-110]
CCAGCTCATTCTAGAGGGGTAGTTGATATTGTGCTGAGGTACCAGATGGGTACAGCATAGCAACAGGCCTTGGAAGGACCATTAATACAACTTGCAGAGGTGCGAGATGCG
>TRINITY_DN20726_c0_g1_i1 len=205 path=[0:0-204]
CAAATACGAAGTGTTCACTTCCGTTATTTGCTCAGTATAATACATCATACTGTACCGTCACTCACTGGCTACATCTATATGCATACTTCACGCTACCTAATAATATAATCTTGCCTGTTTCACCATATTCTTCCATATATTTTAGAATATATACTCGTATATATACGAGTAATAATGATAAGCCAAAAAAAATGCAATTACAAGC
>TRINITY_DN20726_c0_g2_i1 len=394 path=[0:0-393]
TTTTTTTTTAACTATAATACACCTTTATTATCCACCGCTTCGTCAACTCCATGTTTAATACATTTTCTTCAGTTTATTAATATTATAATATTGATGGCACTGGTGTTAATACATTTGGTTATAACTGTAGTTTCAGACAGACAGTGCATTACAGTTGTTTTGATAAATAATGCTTACGATTACAAAAAAGTTTCTCATAGGGAATGTTGAGTAACTATGTATAATGATAGGAAAGTAGTGAAGGCATAACACCCTCATCATCTTTAGATTCTAGCTGTGTTAGGAAATTACTGTAACATTATAATGCAAAACTTGATTTCGTATGATGAATATATATACAGAATTTTCGCATGTCGGAGCACCACACTTCCTGCTGCAAATACGAAGTGTTCAC
>TRINITY_DN20700_c0_g1_i1 len=244 path=[0:0-243]
TATGTGAATGGCAAACAGACTGTTACTTAATGTATGACATTACTTTGCTCTGCCATTTTATTTAGTTAGCAGAATATCATTTGGAATGAAGTTTGTGCATGCACAGACCCTTTCCAATACACACAGAAACTTGACATTCTACAGATCTGTGCCATACTTCATTGTCATGAACAGTGGCAACATAATGTTTTGTATTTATTGTCAGTAGATGTTATTAATAAGGTTCTTGATTTTTGAGAATGGC
>TRINITY_DN20700_c0_g2_i1 len=146 path=[0:0-145]
ATTTTTGAGAATGGCATGACCTCTTCATGTGTGGCTGATGAATGAAGTTTTATGATGAATAATGCATCCCACTGATCCAATAGAAACACAAACAAAAAAGAAAGTATATAACTGAAAATAAGACTTGTGCTAATCTGGCACAGCTG
>TRINITY_DN20700_c0_g3_i1 len=109 path=[0:0-108]
AAATGTTCATGAAAGTGTAATAAATACGTCATACTTTGCACAGTCATAAGTTACAGGAAGAAATATCATATTCAAATCACATGAAAAACAGCACAGACATCTAATATTT
>TRINITY_DN20700_c0_g4_i1 len=156 path=[0:0-155]
CTGCGCCTCCAATCCCGTCGTCACATGTATATTTAAAAAAAAAATCAAAATTAAAATCTTAACAGCTGGCATGCTGAACATATCCAAGAAGGAAAAAAAAATAACATTTTTCAATCTCTCCTAATACACTAACCTCTGAACTGACAGCTGTGCCAG
>TRINITY_DN20788_c0_g1_i1 len=148 path=[0:0-147]
GCTCCTGCAGCTCACATTTCCTGTTGCAGAGTGCTCCTGCAGCTCACATTTCCTGACACAAGGTGGTCCTTTACTATTCATTTCCCGAAACAGTGGTTGTTTACTGTACAGTATTCAGCTCTTCAACATGCTCCGGCATAATTCTCTT
>TRINITY_DN20788_c0_g2_i1 len=106 path=[0:0-105]
CTTAACTCTGTTTGGATATCACATGCAGAGGTGCTCTTCCACATTGTTTTAACTTTTCATGTTGCAAGGTGGTTTTGTATAGCTCACATTTTATGATGCAAGGTGT
>TRINITY_DN20721_c0_g1_i1 len=129 path=[0:0-128]
GCGTCAACAGATAAGACTCTGTTCTAAGCAAGTGACACACACTAAAGCAAGCGACGCAGATATACCGAAATGGATCGTTCGGTATATATCTATTGTACCGGTACATATCTATTGTACCGAAATGGATCG
>TRINITY_DN20721_c0_g2_i1 len=600 path=[0:0-599]
TCTATTGTACCGAAATGGATCGCTCGGTTTCAAATCCCAAAGCTGTTCTTCTATCTGTGCACCATGCAACCAGTGCTTCATACCTCCTTGCTGATTGTTTTCCACAGTTCTAGATGCAACGAGAGAGTATCCGCGTCAGAATATATTCTGTTACCATATGATAGTTCTGCTTCAACCAAAAGACCTGAATCCCTGCTTCACGAACATCATCTGGACAACAATACCATATATACGATATGGTTTGAAGAGTAGACTGTCTGTTGAAAACCACAAAGGAAATAGGATTTTCACAAGCATCGATTCGTTGTCCCTGAACTAGCTGCATACGACGTAAGTATTCATCTCCTCTCAATACCATGTTAGGACGCATCGAGTTCTTCGGTAGTTCAATTCCTTCAGTAGTCCGTGAGCCGCTCATATAGAGACAGTCCGGGAGGTCGGCTGTCCGGTATTAGAATGTCTGCACACAACCTATTATTCCTGAACGTGGGGTAGGCCCCCTTTTGCGACTGGCTCCTGCAGACATGTGACCGAGGCATGTTACAGGTACCCTCTCAATCACATGTTCTTGTAATTCAGATGCAAGACATGGACAATGTC
>TRINITY_DN20785_c0_g1_i1 len=289 path=[0:0-288]
CCACCAGTTCCTCCACCTCCCCACTGTACTACAAACCCTGGATACAGTCTTCTTTGTGATGGTAAGGAACGTTGTGAGGGAGCAGACAGGAAGGCTAACTGATTTTTATGGAACATCTTGAGAAAATATTAATTTTCTATATAGTTATGTATATAAAAGAAAAAGGTTCCCTGGGTCAATGTAATGACATATTTCAAGACTAATCAGTTCTTGCCTTTGGAATTACAAAACATCTCTGAAAAACAACACACAGCGAAACTGAAAATACCAACCCGACTCTTCTCATCAC
>TRINITY_DN20785_c0_g2_i1 len=274 path=[0:0-273]
CACAACTTCCTAGTTCTCTTTCCCCATACTTTTCCTGAAATCAGTGATGACGGATACACTGCAGCATATGGCTGATTAGGTTATACATCGACTTTGTTCCTGGCAACTTCTCTCCCTCTCTCTCGCACACACACAAGGAGATATAATGTCTTCATTCTGGATAATCTCCCGTAAGCCAAGTCTCTCACTCGATGTAATCTCTAAAGTTTACTCATGTTATGCTGATTCACAACTGGTTTTCTCCAAAACTGCATCCATCAGTACCACCAGTTCC
>TRINITY_DN20785_c0_g3_i1 len=114 path=[0:0-113]
TATGTGCACCCAGCCACAAGGGCTGAGTATCGTCAATGCACAGTCACTCCCATGTCTGTCTTTCTCCAGACTTAAGCACTATTCATGTCGCTGCATAAAGCTTAGTATCACAAT
>TRINITY_DN20743_c0_g1_i1 len=195 path=[0:0-194]
TGTAAAATGCCATTGTAGAACAGCACTAGTTAGTAAGTTCTTATGGTCTACACTGTGGCCCATAAGCACTATGCCAGGGGTTTGCCACAACGTGGCTTGCAAGCCATATACGACTCTTTAGCACTTCAATCGCAACTCATGGAATGTTATTGAAAGAACACCTTTTTGCATCTAAATATAAAACCGAAATTAAAA
>TRINITY_DN20743_c0_g2_i1 len=190 path=[0:0-189]
CTACAATGGCATTTTACACGTTATTATGCAACGCCTACAAACTCTTGGGTGTTTAACCCCGTCATTGGTCTTGACCGCAGTTCAACTTCAGTGTAGCTGAGTGCTCTGGACCCCAATAAGGGTTTTGCTAATTCACACCATTTTTCCAAGAGCTTATGATTAAAACTATAATATTATATATCCTTTATTT
>TRINITY_DN42000_c0_g1_i1 len=190 path=[0:0-189]
CTCCTTCCTACTGAAGCTCAGAACTGGTCAGTCACCCTCATACAGAAGTACGCTGGATCATAGTACCGAGAGAAATAGTGGTGTAGTAAGAAGGTCATTCAGCAGTAGAGAATCTGTGAAAACTGGTTAATGGTAACAAGAACAGGAAAGTGGGGTTATGTTCTGGTATCAGGGCAGTATTAGTGCAGTT
>TRINITY_DN42001_c0_g1_i1 len=171 path=[0:0-170]
ACATTTCTACATGAGACTGTTTCTGAAAACTGCAGTCCATGTGTAGTCATTGAATGGTAGTGGGGTCAGTTTACAAAACAGCATTCATAATTGTCTTAAGTGCTTGTGGTGCCATCTGTGAGATGCCTTTTGAAACATTGTGTCCACTGACATTACAGTTTAGGAAAAAAC
>TRINITY_DN42056_c0_g1_i1 len=253 path=[0:0-252]
TTTTCAAGAAAGCCCATACCGCTTCTCCTCCACCACCTGCCTCGCCATCATCTCCTGCCTCTACGGTCGATCCAGATGACCCAACAGCCAGTCCAGACAACATTGCTGAGAAGCATAACCCTAACGCATTACACTGTACAGTATGTCATCAGTACTGTACAGTATCATGATCATCATCTTCGCTGTTGTAAATTAAGGTAAGTTCAATAAGTTACAGTATTATTTACTGCTGTACTGTACTGTACACTAATTA
>TRINITY_DN42042_c0_g1_i1 len=518 path=[0:0-517]
TTTTTTTTTGACAATTATTCAGAATTCGTTAAATGGATCAGAAAACTAACAGCTGCTCGTAACACTCCAATGGCTGCTTATGTGTCTCTCAGCTCCCGCAGTAGACCCCCAACGGTCGTATTTGTTCGTACTCCAACGGTAGTTCCTAGGGCGAATTAGCCTCTTTGAACGCGTCGAATTCCCTTTCAACAAGACCTTGAAAGTTTTTGAAAAATATGGACGCCTTGTCAGGATTATCATTCATTATGTCTTTAAATACTTCCATTGCTTCTGTCATATGGGCTTTCATTTCGTCTTCGACCTGTTCAACAGTTTTCTTTTGGAAGTGCACCGCCAGCTGCTCCTGATATTCATCGAAGAAGGCTTCCATCACTCGGACAGCCTCATCAACGCCGGCATTCAACAGTTTCTGGCGAGATGACTCCAGCGCCGTGTGGAAGAGGTCCGTGATGGCGGGCATCGCCGAAGTGGGAATGTGCGGAACTATCTTGACGAAGACTCTAAAACTAAGAAAACGC
>TRINITY_DN42098_c0_g1_i1 len=208 path=[0:0-207]
GTCTATTCGCACACTGTGTTGATCAAGCATAAGACAAGTATTTGTTCAAAAGCTACCTTATTTTACATAATAGCCACACTTTTGACTTTCATACCGCCTCTTCTTATAGCATATCGAAGCCAAGGATTCTGGCAGAAGACAGACACATACAGAGAACAGGCAGATGTTCATTTCAAACATGAGCTGATGTATATCCTGGAAACAGATG
>TRINITY_DN42016_c0_g1_i1 len=111 path=[0:0-110]
CAGTGATTCACTAAAGGGGTAAGAATGGATTTGGTGATGGGTTAAGAGAAAGTTTCAATCATGGGATAACAAAATATTCGGTCATCGAATAAGAAGTTATTCAGTCGTGAG
>TRINITY_DN42065_c0_g1_i1 len=236 path=[0:0-235]
AACATCAATACCATCCCTGCTTTGCCTGAAAATTGTTTCCGGTCGAAGTTCCCAGCCGGGTGTATTGAGGTTCCGGTGTTGGCAAGTTGACGGTATTTCGCTCGCTTTTCATACTTCTGTAAAAATAAATAAACTACACGCACTTTTAGCTTTGTGCAGCATAGCCTGTTATTTTGCTCTGGTAGATACTTTGCCTTCCACAACGCAAAGAACAGTAAAGCTCATTTATGATAACG
>TRINITY_DN42066_c0_g1_i1 len=115 path=[0:0-114]
GCTTGTGAACATAACCATAAAAGGCTATGGGCTTTCTCTCGTATAACGTTTTGATCTACATGCACATTTCTTTCACTCATGTTTTCGATCCACAAGCTTAGGGCTTTCTGGGTTT
>TRINITY_DN42011_c0_g1_i2 len=187 path=[0:0-96 1:97-186]
ACATCAGTATGGCTGTAATTTCAGTATTTTTGTTGCTCAATGAACACTTTTCACACTTAATCCACTTTGCTGTGACAATTTTCACAATGATTTCCATGGTGATTGCGGGAGAGTATCTTCAGCATTGTAGGGTGAATCATTAGTTAAAACTGTCAGACGTCGGTCATGTTTTCTGTCACAAACACTT
>TRINITY_DN42011_c0_g1_i1 len=134 path=[0:0-96 2:97-133]
ACATCAGTATGGCTGTAATTTCAGTATTTTTGTTGCTCAATGAACACTTTTCACACTTAATCCACTTTGCTGTGACAATTTTCACAATGATTTCCATAGTGATCACAGGAGAGTTTGATATGACTTTTTTTTTT
>TRINITY_DN42011_c1_g1_i1 len=155 path=[0:0-154]
ATTTGCTGCAGTCCATGATGCTTTTATAAATGCATATCCTGAAAGGGAAGTGCCGAATAAGACAACAATACACTGACTGGTATCGAAATTCAGAATACAGGAAGTGTTTGCAACAGGAAACATGACCGATATCTGACAGTTTTAACTAATGATTC
>TRINITY_DN42097_c0_g1_i1 len=128 path=[0:0-127]
TCACTGGTCATGTGGTATACAGACAGTGTTTACAGGTCAGGTGATATTCAGATAGGGCTTACTGGTCATATGATATTCAGATAGGGTCTACCAGTCATATGATATCTGAATATTGTTTCCTGGTCATG
>TRINITY_DN42014_c0_g1_i1 len=175 path=[0:0-174]
CTTAAAAGGGACGCTACTCCTGTGATTGTGGCCATTGAATGTTGGTTGGTTTAGCTGAGAATCACTGGTTACGCCTCGCCGTCTGTCACTAAGACTGCCGTTATGCCTGCTCTGGTGGATCGTCTGTACTCGGAGTAATAGCCACACTTTCTGGTGTTTGTCAAGACAATTGCCC
>TRINITY_DN42068_c0_g1_i1 len=320 path=[0:0-319]
TTTTCCGGCCCCACCTAACCCCCTGTAGGTTGGTTGGCTGAGGTTTTACTGTATATGCAGCTAAAAATGATTAGAGGAGGGAGGGAGTGTGAGTGAGATACAGAGAGGGGAGAGAGGGGGAGGGAGGGATGAGAGAAAGAGACAAATACACACACACACATGATGGGCCTAGTACTGACAATAAAACAGGACTACTATATAGTGAATGGCTGCAAAACAATTTTTACTCTCTCAGGACATAAAAAATAATATTATGCTGAACAGGATAATAATCACAATATCAACCACCAGTTAATTTGAAAATGCAGCACACATTTGCC
>TRINITY_DN42026_c0_g1_i1 len=121 path=[0:0-120]
CTTTTTTATGAATTTCTGCTGTTTTTTGGTCCGTCGACGTGAGTCATTTGTCTCACTCCCGTGACTTCCGTACCAGTCTACTGCCTCCATATATGGCACTTTTGCTGCTGTTTTTTGTTTT
>TRINITY_DN42028_c0_g1_i1 len=104 path=[0:0-103]
TTGGCAAATATATGAAATGAATTTTCATGTATATGGTATCAAATTAATCTTCACAGCTTACAAAACTAAACCTTATGCCTCATTTTCCTGGAAGTATTATGCAG
>TRINITY_DN42062_c0_g1_i1 len=121 path=[0:0-120]
GCTGACAGCCAGCACTTGTGACTCAGTGGTCATACCTGGGCCAGTGGGGATTTTTTTTTTCATTTCAACATTACAATATGAATCAGTAGGCATAACCATGTACTGATGCTACAAGCATTTT
>TRINITY_DN42086_c0_g1_i1 len=136 path=[0:0-135]
TGGCCATTCTCTGCTTTTATTCTGGAATTTCATGATATCTTGCATTATACACCACTATGTCAATACTATTGATGTTATCATTGTCTGGTATTTTAGTACAGACTGTAGAACATGAAGATGTACTAGGACACTTTCT
>TRINITY_DN42047_c0_g1_i1 len=151 path=[0:0-150]
CGAATTCCTGTTTTTGCAAGGCAAGCAGTCAAAGACAACCCATGAGTAGATGTCTGTGGTGTATGGGGATATGTGTCCAACGTATGATATTGTAAAACATTGGTGGAGTCAGTTCAAGTGTGGCCGGTAGAGCGTCACAGGTTCAGAGATT
>TRINITY_DN42064_c0_g1_i1 len=184 path=[0:0-183]
CTTTATTCTTCTCTCTCCTCCCTCATATAAAGTGATATCAATGGCATGTAATGCTGCTACTCAAAGAAATGGTACAGACAAATGTATTAATAACTAGCCACACAACCCACACAAATGTTGCAAAAGCCAATGATACCCTCCTGAAAGCAGTTCACAAATTCATTCAAGTTCCTACATATTTAAA
>TRINITY_DN42082_c0_g1_i1 len=105 path=[0:0-104]
CTCTCTGTGGATCGAGGACATGTCACAAGAAAATTCCACTCAGCAGTAACATTATCCCTTAGAAAATGTTGTGACTCTACAACCACCTCCTAGAGAAGCCAGCGG
>TRINITY_DN42063_c0_g1_i1 len=104 path=[0:0-103]
AAGGGATCCTGCAACTAATGGCAATGCTGCCATTAAGTGTCTTTAGGTGTATACTCTTATTCCTTTTCAAATATTAGTGTACAGACCCAGGCCTCAATCCCATT
>TRINITY_DN42034_c0_g1_i1 len=176 path=[0:0-175]
CCTAATTATTGTTCCAAAAATTCCTGCAACTGAATCTCCTCATATTCCCTGCCATGAAATTACAACAATTATAACTATCCTGATCACTTAGTTCCTTCAAACTGGTGAGATAGTAACTCTTTCCATATTTGTCCATGAATGTCAACCAAATTCTAAAGACACTGGTTATAAATCCT
>TRINITY_DN42079_c0_g1_i1 len=146 path=[0:0-145]
CTACGCTTTCATCACATGATAATGCTACAAGTCTGAAGCGAATGGACAGGTTTCTTTGTTATTTTCTGCTTTCGCATATCTTTCATCTTGCAAGCGATAACTGATAAAGAATGCTTATAACATGTAACTGCTATAGTGAACACGGG
>TRINITY_DN42013_c0_g1_i1 len=237 path=[0:0-236]
CTAGCTTTCACCACGAATGGCTTCTTCAGGGATAGGGTAGGAAGGAAGGATAAATTTGAATAATAAAGTTGAGCCTGACTTATATACTCGTACATGAAAATTCCATGACTTGTCCAATGGGAGTGTTTTCTAATAAAGAACTACAAGCAGCAGCTTCACAATCACAGTATAAAGGAATCTGTCCATGACTCGGTACAAAGATATCAGACCTGCCGCTTCAGCGGCAGAATCATTCCG
>TRINITY_DN42025_c0_g1_i1 len=131 path=[0:0-130]
CACACACACACAAACAAACAAACAAACAAACAAACAGTACTTTACATTGTGATAAAAGTTTGTAAGAGAGTCAAGTTGGGCCAGTGATGTATAATATTGCACAGTTTATTTTTAGTAGCAGACACAATCAG
>TRINITY_DN42057_c0_g1_i1 len=131 path=[0:0-130]
ATGAACAACTGGAATTGTTGCCAACACATTGCCATTATGCGTCACAACAGCTTTTAGACTCAACTTTGACGAGTCTATGAACAGTCACCACTTCTTACAATTATGATTAATCATAAGGGCTGCCATCAGAC
>TRINITY_DN42006_c0_g1_i1 len=136 path=[0:0-135]
TTTATGAGTAGGTTTCCCCCTGGGGTTGCATGTACTTCTGGCCTCGGTGTCATTTTCGGTTTGTTGCGGTGTTGTCACATAATTTTCTTTCGCTTTGCTTCACGTTCCCTGTTAGGTTCACGGCTGTCAGTTCGCC
>TRINITY_DN42059_c0_g1_i1 len=140 path=[0:0-139]
ATTACAAGGTTCCTTTTCATGTTTTACTAGTAAACTGATGTCTCGGTGTTCCTGAGTACTCCTATAACTGTTCCACAACGATCTGATATCTCTGATGTTACAGATTACTCATTCCTCTGTCTCACCAGTATTCTGCTGTG
>TRINITY_DN42088_c0_g1_i1 len=147 path=[0:0-146]
CCTCCATCCCAGATGAGAAAAACTGTCCCTACATTAATCTATCATGGATGATTTATGTTAATGCTTGAGAGATTTCAATTGCTGAACTGAATTGCAAAACAACAGCTAAAGAACAAAGTCAGAATAATAATGTGTTTATTTGGATTT
>TRINITY_DN42007_c0_g1_i1 len=308 path=[0:0-307]
ATTGCTTCTTGGTTTGTGTCTTCCAGGACAGCTTTAAGGAGTGGAATTGCCTCATGGTCCTGCATCTGTCCCAGGCAATATGCAAGCTCATGCTTCAGTAGTGCTGACTGGTCAGTGAAACAATGATTGATGCAGTGTACGGCTGCTGAACCTCCAATGTTGCGCAGTGTGAAGAGGGCTCTGAATCTCTGCTTCAGGGGTCGAGATGGGTCACATAATACTTCACCAATCTTGTAGACTTTTTCCTTTTCTATACTTTGCAGAACCATATTCAAGTACTGTATTCAGAGTGGGAAAATTAATTACAG
>TRINITY_DN42090_c0_g1_i1 len=253 path=[0:0-252]
TGGCAAAGGCCATGGAGAAGCCCAAACTCCGGAAGGACATGTATGAGAAGATGATTCAGATCAGCCCTGCAGCCCCCACTGAGGAGGAACATCATTTGAAGGGCATCACAAAGCCAAGGTACATGGTATGGCGAGAAACAATATCATCCACAGCGACCCTGGGATTTCGAATAGAAGGTATCAAAAAAGATGGGACATCCAGCAAGGACTTCAAAACAACCAGAACAACAGAACAAGTGAAAGAAGAGTGCAG
>TRINITY_DN42051_c0_g1_i1 len=101 path=[0:0-100]
CTTCCTCCCTGACAACCCAGGTTCAGGTTAGGCCGCGTGACTATCTAGATACATTTGCATTCTGTAAATGTCTTTACTTAGCCTTTGATGTAGTATACTTA
>TRINITY_DN42004_c0_g1_i1 len=209 path=[0:0-208]
CACGAGCTGTACTGTCAGCGTGAAAGAGGGCATGTCGCACGCGAGCAGCGGTTTGGTCACCCCTGGACTATAAAGTACATCATGAGAGTACTGTATGCGACAAAAGGTGCAGTGGAGAGGAAAATAAGCAGATTTCAGCAACTAGGGAACTCAGCTCCAGTAAATGACAAAGACCCATAAGCAAAACGCTGTCATTAAAAAGGAAATGG
>TRINITY_DN42049_c0_g1_i1 len=145 path=[0:0-144]
ATTTTATCCTGCCTGTTATTCCTCTCAGGTAAATACCTTATTTTTAAAACATTTTGGTAAGATCTAATATGAATCATGATGGCACAGAATGAAATAAAAACAATTTAATTCTAGTGCCTTTATAATTGTGACGACAAGATTAAAG
>TRINITY_DN42076_c0_g1_i1 len=563 path=[0:0-562]
CTTTGTCACTGCCCTCCATGACCATGCGATAGACCTGCCGTATATCTTGTCGTAACTCCATCCAGCATGCTTGCAACTTGCGTGTCTCCTCAGCTTGCTCTGCTTCACTCTCCCTTTGTTCTTTGCAGCCATCACAAGTGCACCTTTTCTCCATCTCTGCTAAAGCCCCTGCTGCTCCTCTCTCAGGCTCTGCTGCAGCACCCTTTGCTTCATCGGCCTCCTTCATGTCAAATTCGAGCGAATCTTCTGCCAGCATATCATCTGCCTCGCAAGATGAAGCCCCTTCTGCCTCTTGACGATCCATGTTCACTTCTGCTGAACAGTCTACTTCAAGCTCCTTGTGTAAAGGTTCTGCGCTGCTTTCTTTCCCGAGTACTTCACCCATATTAACTCCTTTAATGTTCTTTCTCTTTTTGGTTTTCTTAGGATCTGAGGAACTCATCGTCCTCTACAGACTCTAGTGTAACGCAAAAATACTTCCTTCTTTTCCCTTTACCTGTAAATGACGGGTGTATTTACAATAATTCACACTTATCATTCACTCATATAACTACAACCTTGCA
>TRINITY_DN42078_c0_g1_i1 len=692 path=[0:0-691]
TTTTTTTTCAGCACATCTTGTGAGTTTTTTTTGGTTTGTCAATATAACCAAGGTAAATGACTCAATCAGAGCGCACATTCATCATCAGCACACACACTGTGTAGTTAGAACCTTTTAGCACTAGGAGCACGTTGATCACTTGTGAAACTCATGCAGCTGTTTCCAACCCCTTCGCACTCACAGTTTTATTTTTCTCTTCTTCCGACTCAATCGCAGGGCTTGTCGCCGTTGTTGTTTCATCTGGTACATTGTTTTCTTTCTGAACTCCTTGTGGAGCTGAAACAGCACTTCCTGATCTGATTCGGTGAAAAACCGCAAGTTTCTTGGCGGTTCAAGATCCAAGAGGAAGCTAAAGTCCAATGGCGACTCGTCTCGCACAGCTTGAATTACTTGTGCCGCTGTCTTTTTTCTGTGCAGGCCCGCAAGACCTGTGTCTCCATCACCAAACAAACTCAGCGCCCAATCTGCTGATGATGTGGCTGGGGTTGAGGAACACAAATTATCATTCTGGCCAGTATCCTCCTGGTCGTTACCCTTCCTACGCTTGTGATGCTTCTTGTGTGGCTTCAGTAATTCTACAGGGGGACAGGTGCTGTTTGCTTCAACTAGTTTGTGAATCCACTTTGCGACATCAGACGGCAGTTCATCATTGGTGTTGCTGTGCTCTGTCTTTTTTTTGTGAATGCTCATCC
>TRINITY_DN42044_c0_g1_i1 len=162 path=[0:0-161]
TGCATCTTGCTCACCTGTTCGTCTCAGATTATCTTCCATTTTTAAAGTCTAGCATTACTGTATTAATGTAAACATGTCCGTGCACCACCGGTAAAACAGAAAGGACATAAATTAAACTTTTGGGAATACTGTCACCTAAAAGTGCACCAACTTCATGCAGAG
>TRINITY_DN42077_c0_g1_i1 len=104 path=[0:0-103]
CAACAAGGAGCTGTTCCACAGTATTGATATTTCTTACCAACAGTGCTGGGAGTATCTGATGTGGCTAGATCCTGCCAATCATGGTGGAGTGAAAGGAAAGTTAC
>TRINITY_DN42050_c0_g1_i1 len=183 path=[0:0-182]
CAGAAATAAGACTAGGAGGCAGAAATAAGAGTGGAAGACAGAAATAAGACTAGGAGACAGAAATAAGAGTAGAAGACAGAAATAAGAGTAGCAGACAGAAATGAGACTAGGAGACAGAAATAAGAGTAGAAGACAGAAATAAGAGTAGCAGACAGAAATGAGACTAGGAGACAGAAATAAGAG
>TRINITY_DN42024_c0_g1_i1 len=154 path=[0:0-153]
TGTCAATGTGATACTTGAAGACACACTGCTAACAGAGCTCGCACAGAACTAGTAATCGTTACTTCACTGGTGTCGTCCACCGACTCGGAGCATACCGCAGTCTAGTACATTACTCTTCGGTGGTGTTGATTCCCAGGCGACTGTTAACTTCCCG
>TRINITY_DN42083_c0_g1_i1 len=286 path=[0:0-285]
GATAGGATGTGGCAGCAGAACTTGAGATTAACTAATGATAAATAGCAAGTTTGAAGTTGTACAAGCCAAGTAATAATAAATTCAAAAACTAGTCCTGACATATTTACAAGTCTCCATTCTGTACATTACCTGCTGTTAACCAGCTAAAGACAGATTTACCAGGCTACATTCTTCACATTCTCTCTGCAGTTAACCAGCTAAAGACTAATCATATTTTGATGACATTAGCAATAATTTAAAGCAATATTATTATTTTAATATCAAGATACAACTGTGTCCCTTCTTC
>TRINITY_DN42008_c0_g1_i1 len=141 path=[0:0-140]
AAAAAAAGGCAAAACAAGTCATCCATCAATTACATCATGCTGTTAAACCTTTTCTCCAAACAGTGTAAGTTCTGAGTTGGAACAGCATCTTTAAAATGTGACCATTTTAAGAGGACACTGAAAGAACACCTATATATGAAC
>TRINITY_DN42036_c0_g1_i1 len=102 path=[0:0-101]
TGATAACATTGCTAGAATGGGCACGATGAAGCAATTTAGCAGGATTCTTCTTCCAGTATGTTATTTTGTCCTTTCCAAACCATCCTTCAATTTTTGGCTTTT
>TRINITY_DN42041_c0_g1_i1 len=1370 path=[0:0-1369]
TTATGAAAATAATATTTATTTTCAACTTATAACAGAGATGGCCAAACTCAATCTTCCCAGTGAGGTGTCTCTGAATTACGGGCACTCACACGTTTCTCAATATTCATGGCAAGCATCTGTGATCTGAATGATAACGCTTTTGTTTTTTCCGTCAACTGTTGGTACGGTGATACTGCTTGCTGTCCCATCACGACATGACCTAACTTGGAGTCTATTTTTGCATCTAGCCTGGCATTCCTGATAAGGTTCACGATCCATCGCTCTGCATCATCAGGATTCATGTTCAGTTTTTCAGCTAGCATGCTTATGCTGATGCACTGGTGGATTCGGCAAAATGTTTCAAAGATCATGAGCCGGGCATTTTCGATAAAGTCGTCTAAGCAGGCTATCAAAAAGAAGTCATTTGAGAGTACCGTTTCACATTCTCGCAGCTTCTGCTGGGCACCATCAAAGTCAAAATTCACATACAAATGCTCTAAAAACTCAGTAATGGGGTCTCTATAAGTGTATGCTTCCTGCTGTATAACTTTCACTAAATCTTTTAGTACTGTCCTCCTATTCTGTTTATTAATTATCACAGCCGTTGCAAGGTAGCGCAGGATGTGTGGGCAGATCGTCTGGATTGCATTTAGATACTGTGCCTGATACAAGAACACATCAATGATCAGATCTCTCCCTTTCGGATGGTTGAAGAAGATGAACAGACTCCAGTGTATAAGCCAGGTTCTCTGTTGTAGCAGCTGAAGGGCTGACCCAAAAGTATTGTTATCGATGTATTCCTTCAGCCGATTCAGGTCATCCAGTGCAGTTTCCCAGTTCTGCATCAAAATTTCAGAAGCAAGCTTGCCCCAAAGACCATTCAGAAAATTCTTGTCATTTGGCACTATGAGCAGTCTGTGGAAGTAGAGACACTCTGACGTTCCCGAGTAATTGCCACACTCGTACTGAAACTTGCCAAAATCATAAAGAGTGTCCAACATGTCAATCTGGAAATCATGGTTTTTTATCAGATAATCAAGAAGCTGCTTGGAATCCCTGGATGTCTGAACCTGTCGAGTAACCTCAGTTTTCATGAAGATCTTCAGTATTGGTTCTGTTTCTGATTGCAGCTTCTTTAACTGGGACACAACCTGAGTTCTACGTTCACGCAGAGTCTCTGGAACATCCAGCTCTGGGTACAAACTCTGATGTACATCCATGGCAAAGTCCACCATGTTTGTGTTACTAAGCAAATCCAGCTTCCCACGTAGTAGTTCATCTTCCCGGTAGATATGTTTTCCCGCTGATAAAAACTCAAGCAAGGGAAATACCAAATGTCGATCTAAATACACTCCCATACGCGTGGTGAGATCAAACTCAGCCATCTTCCC
>TRINITY_DN42072_c0_g1_i1 len=209 path=[0:0-208]
CTGATAACTGACATGTGCATAACAGTCTGAAAGATTCCAACCTTGTTTATAACAGCAGCTGGAGGTCATCAGATAATGAAGGCAGTAATTTTAGCTGCTGGTTATGGGACAAGGCTAAAAAGAGATTTAGAGAATGATAAGACAGATAAATATCTGCACTTGGCAAGTACACCAAAGCCTCTTCTCCCTGTTGGTTCTGCACCACTGAT
>TRINITY_DN42060_c0_g1_i1 len=1792 path=[0:0-1791]
CAAGAGATTAATATTACAAAATCACACATATCTTTAGAGCTTAAAAGAAAAATGATAATAAAAATTGGCTGTGAAACAAAAGAGGCAGTTCACAATTTTAAGAAGTTATTACAATTAAACACAACTACAAATAAGATAAATTTTAATATCAAAGGGACCATTTCAAGACCAGTTATTAAACGTTTCAGGCTGCTGTTATTCCTGCACCAGTTTCTCTATATCATCAACATCATCAGCATCCAATTTCTCAATTCGGCGACCAAAATGTTCCTCTATATGTTTCATGACGGTAAAATTTCGGTTCCCTTCAATAAGGTTAATAGCAATCCCAGCATTACCGAAGCGTCCTGTACGACCAATTCGGTGCAGGTATGTTTCACAGTCAGCACGTCCACTCTGGTCTATAGGTAGATCGAAGTTAACCACAATTGTCACCTGCTCAATGTCAATACCTCTTGACAACACATTTGTTGTGATGAGGACTTTCTCTTTTCCATCTCGATAGCGATTCAGAACACATATTCGCTGCTCAACTGTAAGGTCTCCAGTAAGAAGAGCAACAGCATGGCCATCCTTCGTCATCTTCTCAGCTAGCCAAGAAGCTGTTTTCTTTGTATGACAAAATATCATCGCCTGTCCAATTGTGACGTAACCATAAATATTAGAAATGGCTTGGTACTTCTCATCATGACTTCTGCACACTACATAATACTGTTTAATGTTAGATAAGCTTTCTTCTTCTCTACGAAGGCGAATGATCACAGAGTTTGAGATGATGATTTCTGCAAAGTTCATCACAGCTTCATCATATGTGGCTGAGAAAAGCATCATCTGTGTTGTCCTTAGTAACATCTTGTGTATTCTGATGCTTTGATCCCTATGTCCTTGTGTTGCTATCATTACATCTGCTTCATCCAAAACAAAGACAGATATTTTCTTGAGATCAAAGAACTGGAATTTCAAGCACCAATCTAAAACTTTTCCAGGTGTTCCAATGACAATGTGTTCAGTAAGCCTGGTCCCACGTGGTACTTCTTCTCCTCGCACAGCATATTTGACTTTGATCTCTGGGCAGAACTTGGCCATGGTAATAACTACTTCCCCTGTCTGCAGAGCTAGCTCATAAGTTGGGGATAAACACAAAACCTGAGGGTAGAGCTTGCTTGGATCTACTCTGCTCAACATAGCCAAAACAAATGCCGCTGTCTTTCCAGTTCCAGATTGTGACTGTGCAATCATATTCTGTGGCGGATCTGCAAGCAAAGTAGGTAGTGCTGTCTCCTGAATCTTTGAAGGTGTATTAAAACCCATAGCATACACGCCCTTTAGAAGTTCTGGCCGGAGATTCAACAGTTCAAATGACTTGACTGAGTACAATGGCGAGTTTGGATCTCTTCTTTGCACTTCAATGTCATTTTTGTTGTTAACAAGGCCTCTTCTAATTATTTTTCGAAGCAAGGATTTTTCAGCCACTGAGATTTCATCTGTTTCTTCTGGTTTAACTCCTTCCTCTGCTGCTGTTTTCTCCTTCCCTCCTACCTTCTCTTTAATTGGATTGTCCTTTTTCTCTTTATCTGGAGTGTCTGCCTTCTCTTTACTTGGACTGTCCCCTTTCTCCTTGCTCGGACTTTCTTCCTTCTTCACCGTACTATTCAAAGCGATATTTGCAACCTCACTAATCAATTTTTTCTCCTGCTCGTCTGCTGATAACGCCCAATTTACGTCGTTCGACATAATGCAATATATTTGAAAGAGACTTGGAGAGTAAATAAAGAGACTTCTCCAAGACAGG
>TRINITY_DN42033_c0_g1_i1 len=127 path=[0:0-126]
TTGAAGAGGCATTGCAGGACACCAGGTGCCTCAGGATAGCACTCTAGTGGATTCCTTCACACTGCAGTATCCAGGCCACCAAACACAACCTACTCACAGTTACCACCAGCAATCAAGACCAGAGCAA
>TRINITY_DN42005_c0_g1_i1 len=242 path=[0:0-241]
GTTTTGTCTGCAGTGAGTACCTTTTAGGTCCATGTATCACATTTTGCAGGCATACTTCTCAGCAATAACTACCTTTCAAGTAATGTATCACTTTTTGATAGTCTGCATGTCTACAGTATCTTTTAAGTAATGTATAACTTTTTGTCAGTATGGTTATCTACAGTAAGTACCTTTTAAGTTAATGTATAACTTTTATCAGGCCTGCTTCTTTACAATAAGTACCTTTTCGGTCCATGCAACAC
>TRINITY_DN42020_c0_g1_i1 len=307 path=[0:0-306]
GGTTGAAAGGAATGTGGCTAAGAAAATTTAAAAGCCTATTGTCATCTGCAACTACTACATGAACATGGAGTGAATGGATGTTTCTGATCAATTCACATCCTCATATGATTTCACCATAAGGTCTTGAAAGTGATGGAAAAAATTGTTCTTTGAGCTACTGAGTGTTACTAGTCAATAGTTTTCTGCTCTTCAATATGATGCTCAAGCCAATCAAGAACCAATTATCCATACGAAGTACAAAAAGAATCTTCTGAAGCAGTTGGTCAGAGACGGAAAGAAATATTAAAAAGCAAGGAAGACCATCTTC
>TRINITY_DN42055_c0_g1_i1 len=107 path=[0:0-106]
CCTCCCTGTTGACCTGTCTTCAATACTGCTGGCTTTTAAGCTGTTGGTACTACTTGTTACTAGGAGGTGCTGCAGTGGATGCGTCCCAAAATTCTCTTATAGTCAAA
>TRINITY_DN42046_c0_g1_i1 len=132 path=[0:0-131]
ATTTTAACAGCCTTTCATGTTCATCTGTCATATATACAAGGATCCAGGGTGTGTGTATGTGACCCCTTTGTCAGAAATTGTAACTCTGTCTACAGAAATTTCAAGCATATATATTATCCTAAACCAATACAA
>TRINITY_DN42061_c0_g1_i1 len=368 path=[0:0-367]
GTTTCTCCATCCCACTCATTTTCCTCATTTAAGGAAAACGTAGCTTGCACTGATTAAAGCTTTATCAGGGTTAGAAGGATAGGACAGAAGAAGAATGCTTTGTTAAATGGCCCCTACCTGTCTAACGCTTGAGTTTTGGTACTGTTTCTTAGTAACCACAAGTTTTACTTTGTTATTTGTGGTACAAATGACATTTAGTCACCTCTTGCTTGCCGTGTAGTTTGGCATTGAAATCGTGGCTAAACTTATTGTCACACAGCAGTCTCTCTCAGTTCACCGTACAATTCAGAGACATGTTCTACTTTTACATTTGTGATAGTTTTAATCTATTCCCATACATGAAACTGTAGGGCAAGCGAGAAAGAAAT
>TRINITY_DN42032_c0_g1_i1 len=444 path=[0:0-443]
GCCAGATTTTATTCAGCAATTTTATACTATCCTTTGGAATGTAGTCCAGGTTTCAGCTTGGTAAGTATTCAGTTTTTCCATTTTATCGTTGATACTCTGAGAGCATTTTCTGCATGTATATGTGCCTCTGACTGTGGCTGTACATGGGAATTAATATACTTTAATAGAGCTTCTCTGTCCCTCTGAATGATATATATATCAACAACTACTAAATGGCATTTGTAATTCAAAGCTAAATCAAGTCTCTTATCTGTTCCTTTCACCATATTTAAAAACTTCTTTATAATGTCGGAGGTAGCACCATTGTTATGGATGATCTTGAGCACTTCCTCTAGAGGCAGAATCGACTGGACTTTTGATCCACCAAGCCAACTCTTACCAATGAGAAGCCTCTCAACATCCTCCCATTTCTTGACCTTAGCCCTGGCACTGATGGCAGTCCAC
>TRINITY_DN42054_c0_g1_i1 len=135 path=[0:0-134]
CGTCAGGCTAGCATGATTTTCGCACTCACCGTTAGGTCCAAAGCTTACTGCTTGAAATGGAATATGTTGAACGATTTTCGTGCACCCAGCGTACACAGCATAGGAGAAATCTTGGACAAGGTGGGACAACCCCAC
>TRINITY_DN42048_c0_g1_i1 len=105 path=[0:0-104]
CTGTACAGTATATTACAGTAGAACGCAGCCCAGTTTAGCATGGCCTACTGTAGTACAGTGTTACACAGTACAGGGCAGCCTGTACAGTGTATTACAGCAGAGCAC
>TRINITY_DN42053_c0_g1_i1 len=227 path=[0:0-226]
CTTTGATGTTCCACTTGGGCATGCTCATACTCTGATTTAAGAAAAGCATGCTGATAACGTAGCTGGCTGAAGGTCGTTCTTGTCTCATCTAGCTCCTCTTCAACTTGAGTTAGCTGCCGCTTAAATGATGACTCTATCTCTTCTCTCAGCTGTAACTCTCTGGCCTCCAGTAAGTGTTGGCTTGGCATCTGCTTTTTCAGTTGCTCTATTTGTGCCTTGGACTGTTC
>TRINITY_DN42040_c0_g1_i1 len=126 path=[0:0-125]
GCGGATGATTCTGAACTCGATGCAAGCAATGCAAGTCACTGCTGCCACATCAGGTGCTGGAGAGAAGAGTTGTGATAACACATTCAGTGTCTGGTTATTGGATGGCACAGTTTTTATCCTGTCTCC
>TRINITY_DN42022_c0_g1_i1 len=119 path=[0:0-118]
CTCCTCCTCATCTGTGCCTTCTTTACTCTCACTCTCAAGTCTCCATCTTCTGATTGTATCTAAGTTCCTCTCCTGTTCCTTTACTTTGTACCCCAAACTGCTGTCGGTCAACTTCTTCC
>TRINITY_DN42038_c0_g1_i1 len=345 path=[0:0-344]
CTAATAAGTAGCTCTCATAAATCACGGCGTACACCCTGTACATGGCTCCCTAAAATATCAGATTTTGGTCTTTTTCACGCTTTCTATCAATGTGCGTCGGCCCGGTACTGAATGACCTAGTATAACTATATATCTAAACTGATTTTCTTTTATTTTCAGAGAAAATAACAGTGAGAATATGCCAAATCAAAAGAAGCTTGCCACCCTAAAATATCGGATTTTGGGCTTTTTCGTGCTTTTTGTCAATGTGCATCGGTATGGTACTGAATGACCTAGTAACGTCATTTTATGCTGCCGTATTCCCGCACACTGCAGGGTTAGCAGCTGGGGGGATTGGAGCATGGG
>TRINITY_DN42099_c0_g1_i1 len=575 path=[0:0-574]
CACAGATTGAAGAAATAATAGACAATAGACACAACCAATAATACCTGGTTTCAATATCGGTTTGCTTTTGTAATGACTTCTGCGATGCTGTGTGTTTTACATGTGTCGGAATTGGTAACTTGGTGGAAAGAAAACAGCTGTTTTCAGGCCTCAACAGAAGAAAAAACTTCTGTTCTTTGGCTGTGTTTATCTTTGTTACCAGATATCAGTGTGGACTCGAGAGAGAAGTTGCAAACAGTATTCCTTGTGTTATATAAAATGACTGAAGTGCGTTCAAAACCAAATTCAGCATAAAAAAAAAGTCGGGTCGAGAGTAGGGAGTATACATGGCAACATCAACTAGCGCTTTCCAGTATAGATGGTAGAGCAAAGAGTCGCTCGAATTTCTGTGGGACATTTGTCTACTGGCAGTTGTAACGAAGCAAACTCGCCACCCAGAGATGTTCGGGTGGCATCTATTCCAGCTAGTGGCCGACACCAGCAGTGCTGCCAATGTTCACTGTTCTCGCTGGCCAGCGGGAACAATGCTAGGAATGACTGACACCAGCAGTACTGACAATGTTCATGGTTCTCGC
>TRINITY_DN42018_c0_g1_i1 len=1185 path=[0:0-1184]
CCCATGTGAATAAGATTTTTCTTTTTTTGAGTGCATTTTCCCTCTTACTTTCGTTAAGGAAGAAGTCCTCTTTGGAGGGTTTTAAGGCTTTCAGTTGTTACGTGTTGACAGTGTGTCCAAGAATAGTATGTTGTTTGTGGATCAAAGAACGCTTCGTGACCATGAGGGTTATCCCTTGTTATGCCCCATTGTGCAGCAGCTTTTTCAAAAAGCGCCCCCAAAACGAATTCGCCATAAGGAACTGTTATTGCCATTAGAGAACAAATTCATTAGTACATGTGCCGAGTATGCTGAGATGAAACCTGCCATAGACAATACTCTACGGGAGGTTGACCATATTTTCGATGCAATTGCCATCATGAAGAATTGCTGCTATCGACGCAGAACGACAAATAGCTGTGGGATAGGACTAACAGAGGACATTGACTACAGTGAGAAGGATGGGGCTGAGACCGCCTCAACTGCTACATGTTGGAATGGATCCACAGTTAGTACCGTTTGCAACGATCAAGGTTACGAGTCCGATTGTTCCATGTCAGTTACACCCCTGGATATATTACAGTTTGCAGACATTGGGGTGGAAGAGTCAACAAATGTTGAAAGAGCATTGTGCAGTAGCTCGCAGCTTTCTGAGACGGTTGGGTGCTCGTCTGCGAGGATTCAAGCGTCTGCGCGCCACAATTTGTCAAAACCTGGCAGTGTCTACGCATTGCCAAACTACATGCGCCCGCCTCCAACGGAGGATATTCCAGTACCGCAGTTTGGGGCCTCGTAGCCACAATACTTTTGCGGATGATCGATCGCTGTTTTCGTTTATTACACAGGTCGACTTTAAAGCGCTGTCGCTCATCCAAGCGATTTGGAAAGAACTCACATTACTTTCCAAATCCTCGTTCTTTTTCGTTTTAGTGCGTGCAGTTACTCTGCTTGACGTCCGCTCATCGCTATCGTCGGTCGCGTCTAACTGGATAGTCTTTCAGAGTAGAAACGAAATTAGGAGAAGAGTAGTTAATGAGTGAACAAGTTTTGCTAGATTAGAGGTTGCATTGTGTTGCATGTCTTGCAGGTTCCAGTGATCTAGTAGTGAGTATAGAAGCTACATAAGGACAACTAAGCAACGTTTAGTGCCGTTCCGATGCTTGTATGTGAATAACGGCTTCACACCAGCCTGTTTTGGCAAAAAAA
>TRINITY_DN42019_c0_g1_i1 len=331 path=[0:0-330]
GCTTCTTTTGGCTCTTCTTCCTCCTCCCCGTCTTCTCTATCCACTACTATCTTTTCTGGCGTGGTATTGGAGTTATCTTTGTCCTCTCGTACGGTTTCAGCCTCCGCCATGTCGTTAATTTTTGCCCTTGTCGTCGTCATTTTGCCGACTGCAATTTACAGTCCTTGTTCTTGAAATAGTTACTGGACAACTCAACAGATTTACAGCAAGTAACTGTAACAAGCAGTTGAAATGATTATGCCGTTAGTTTGCGCTGCACTTACTGAAAAATTAGTGAAATTTTACTCTGGCGTCGGTTCAAAAATGAAGAGACTCGCTGTACGAATGTACA
>TRINITY_DN42029_c0_g1_i1 len=151 path=[0:0-150]
CTACAAGTTGTTAAATATATTGCTGATGATAATGGTTTTCACGTTACTGGGACAAATATACCAACAGCACCATATACTGCAGTGCAGCAGGATTCTAACACTGTTTCTTCTGTTGCAGCCATCACTGTCGGTGAAACTGCACCCTTTTCCC
>TRINITY_DN42089_c0_g1_i1 len=148 path=[0:0-147]
CAGTTGCCCTCAGGGTAGTCATCAAGTTACCCACTTGCTCCCTGTATAAGGCAGATACAGTCTGGAACCCAGACCCTTTCTGTCTCTTGCCACCTTTCCCTGAGTCTTTGCCGCCGCCACCAGTGTCAGCGCCGCCGGACTGGCCAGG
>TRINITY_DN42095_c0_g1_i1 len=133 path=[0:0-132]
TGGGGGTTGGCGCGTCATCCAGTCCCACGAGGTCGCCGTCCACCTGGAATCCTTCGCCAACAGCTGAGGATACGACTTTCACGTGATCTGGGAACCGAGCCGATACCGCATACAGCGCGGCAAGGTACGTGGG
>TRINITY_DN42096_c0_g1_i1 len=199 path=[0:0-198]
CGGCAACAAAGTACCATGCAAGGCTAATCATAAATCATCAGGGTTTAATTCTGAAATAAACCATAGAAAGTCTTGTTATCCAAAACCATGGCAGGTGACAGTCGTTATTTTTTTACATTCCTCCTTGTCTCATCTAATTGTGGCTAAACAAGTGAGATGGGGGATCTCTGTCAGTTATAGTCTCCATTTTGTTTCTGGT
>TRINITY_DN42094_c0_g1_i1 len=163 path=[0:0-162]
CTTCAGATTCGTAGACTTGGGGCCAAGCACTTGATCAATATACTCTGCTATTGCACTTGGACGGATAGGTGAAGAGACCGACATGGACTCAGACTCTTCCACAAAGGCAGGATTAAATGTAGCATATGCAGAAAAGTCGTGACGTTTCTGTAGCAATTTTTCC
>TRINITY_DN42017_c0_g1_i1 len=276 path=[0:0-275]
TGTGTCTTCACTACCTGGCTCCTTGTCATTACACCTATGTTTGCTAAATGCTAGTTCTCTGTCTTCCATGTCAGATGTTCCTTCTCGGTCAGAATGCCTGCTTCTGTATGTGGGGGTGTGACATCGTAACCTGTCGCAAACATTCTTCCTCTTGGATTGCGAGTAACATTGGTCTTCAGTTCCGAACACACCTGTCCCTGTTTCAGATGTAATCCTGATATCAGGTACCTGTTCTGACACTCTTCCTCTTCTCATCTCCTTATCCTTCTCATCTTC
>TRINITY_DN42085_c0_g1_i1 len=127 path=[0:0-126]
AGTCAGTTCGTCTAACGTGAACACCAATGAATGTAGCATTCTGTCCCGCTGTTTTTAAAACATGTTTCAAAATAGTCTCAGCCCTTTGGAGTATGTCTTCCTTAAATGCGAATTCTTTTAATAGTTC
>TRINITY_DN42058_c0_g1_i1 len=395 path=[0:0-394]
GACGATTTGCTGTGTGCTGTATTGGGAGGCACAGTCCCCGCGTATTTGGCAGATGTGATCACGCGTAGGTCATTTGTGCGAAGGTCTCGTGACACTGGTGTCTCACACGAGGGTTGTCGGCACCGTAGTCACCACCGGCAGATGCGGCAGGTGATTCGCCTGGCCGCGGAGGAGGAGGTGGAGCCCCTCTGTTGCTTCTGCCCTCAGCATCCTCGTAGCTCCGCTCTTATTGAGATGGTTCGTCGCCAGGAGGCGGCTAGCGCCCTTGGCAGTAGATCCACTATGGAATCGGCTGAGGACAACCGTCCCGCCAGAGAACGCCCAGACCTAATCACAGTAGATATGCGAATATGCTTGTTGGGTTTCCTGACCGCGCGGACACTCGAAGACGCCAT
>TRINITY_DN42091_c0_g1_i1 len=156 path=[0:0-155]
CGAAGTTAAATTTAACGGAACACTATTCGAGCCCTACTGGTGGGTGCCATAATTTATAAACGAGTTTATCTTCTTGGAGGAAGAACGTTATTATTATGCCCCTCGTTGTGGAGCCATAGTTTATAATGGTGTTTACTTCCACTTCGGAACATCATA
>TRINITY_DN42075_c0_g1_i1 len=240 path=[0:0-239]
TGATATTTTTGTCTGTTTCATTTAGGTACGTTGGATTAGAAGATAAGTTCTCCATAAAGTATTTGCATCTTTGCTTTTAGTTGCCATTACATTATAGCCACAAACATACATCAGTAACAGTATCGCCTTCCCTTATAAAATATTGCTTTCCAGTAACCCCTTCAATATTAAACCACATGCAATAGGGTTAGCTGAAAACTGAGATGTCGATTGTCTGCGCTTTCACTAATAGTAATAGCC
>TRINITY_DN42069_c0_g1_i1 len=449 path=[0:0-448]
CTATGGTGTGGGAAATATCTGTTTGTAGATCTCCTATGGTTTGCTCCTACTACAAAGCGCCAACAAGCCGCCGATATCAATAGCTATGCCATCCTTGCCACCACCAGCATAAGGCGTGGTTACCCTCAATGCTACAAGCACACTCAGGAATGAGCCGCATCACGGATCAGCAATAGGTCTCGTAGTATTGACCAGTCACGAAGCAGGTTATGCTGGGCTCCCAACTCTTGTGAACCAACACGCTTTTCGATAAGCTCAGCTGTCCAATAGTCCTTATCCGTTCCTCGAATGTATTTATACACCATCAGCGGCGGCAGCAGCGGCCACATAGTTCGGCAGAAGGTGCCCGTCTGGCAAACCCATTTGCGCGCGTTTACAGAAAGATTGGAATACTGAAGAATGTTAAACATTTCCGTCTTCACAATATCAACCAACACTTCAAGTTGTGG
>TRINITY_DN42073_c0_g1_i1 len=138 path=[0:0-137]
GCCTGCTGAATTTCATTAACCTCCAGCTTACTGCAGCTGGCACTCAACATTGATGCTTTTACCCCAATTCTGTGGAGAGCCATTAACTGGTCTTCCATCAGGGACACAAGGGGAGAAACTACCAAGGAGACACCTGAT
>TRINITY_DN42009_c0_g1_i1 len=126 path=[0:0-125]
CCGGCTGATCCAAGCTAAGTGTGTCTTCATACAGAACATTCCACATTGTTCCTCGTATCAGCTCCAGGAGCTGATGTCGCCTGCCCGGTCTTATTTAAAGCTACAGACGGCTTCCTGGCTCAAGTT
>TRINITY_DN42074_c0_g1_i1 len=150 path=[0:0-149]
CGAATTTTGAACTGAAACAGTTAGAGCTTGCAATTGTAATGGCAATGTCTGCACTGGATCAGGTAGAGGAACAGTAATCTTCAGCCGAGCTCTGCCTGAAGGTCACTATGACCACCACAGCACTCATGCACGCAGAGTACAGAAATACTT
>TRINITY_DN42023_c0_g1_i1 len=107 path=[0:0-106]
TATGTGGTGATGCAGCACTGGGATTCCATCCCAGCTAGCTTCTTACCTGATTCTGACAAATTCTGTTTTATACATACCAGGGAACACTGGCCTTCAGTGTACAGCTC
>TRINITY_DN42081_c0_g1_i1 len=515 path=[0:0-514]
TAACATTGGTGGTAAATCCGGAATCTACTGTTTGAAGAATGAAACCTGTGGATACTGCTGAAATAGTTCCACTTCTGTCCACGAAGACACGTCACTATCCAACGGATCACAACGAGCGAAGTACAAAGACAGCTTCTGATGCAGCAACTAGAAAAGACCATTATGAACGTACAAGGTTTCATGAAAAACCGCATCACGATAACATTGAGAATTTCGATTGCTGTTTCGTATTCAACCCAAGGAATGAAGAAGCAAACGAAGGAACTTTCTCCAGATTAGTTGGAAGATGTAGAAGTGATTGGATGACATCGCATGAGGTGAAAATGAAACTAATGCATATTTGCATTGCACGGAGTGTAGCTGAAACTACCGAAGGGACGTTGAACAAATATGATGAATCGCAACTGCCAGCCTTCTATGGTATCAGCAAATATCTCGGAAAAGGCATGACAAGATCGGATTTCAAGGAAGCAGTATTTGAAATATTCACTAGGGTAATGCGCACGGTAGTCTGC
>TRINITY_DN42092_c0_g1_i1 len=110 path=[0:0-109]
AGCTGCAGTAAAATTGAGTACCTATTATTATCTGTTTTTGGACATTCTTGCATTAATTCTACAAAATAACAGTCACCAGTAGTATCATGCAGTGTGGTGGTGGTGTTTTC
>TRINITY_DN42003_c0_g1_i1 len=286 path=[0:0-285]
CAATAAGCACCTGAAGAGATGAAAGCAGGGAACTGGTGTAGGTGACACTGAAATGAGACACCTGAGGAGATGATAGCAGGGAACTGGTGAAGGTGACACTGAAACAAGAGACACCTGAGGAGAAGATAGCAGGGAACTGATGAAGATGACACTGAAACAAGACACCTGAGGAGATGATAGCAGGGAACTGGTGAAGGTGACACTGAAACAAGAGACACCTGAGGAGAAGATAGCAGGGAACTGATGAAGATGACACTGAAACAAGACACCTGAGGAGATGATAGCA
>TRINITY_DN42010_c0_g1_i1 len=211 path=[0:0-210]
CAGAATACTATATGATGGCTGGACAAAAAGTAAGACAGTACAGGAAGATTTTTATTTATTTTAAAGAAAGGGTACAGTTTTTATTAGTTTATTTTCCTTAACAAACACTACAAGCTGCTGAGTTCATCCCAGAGCCAATTTCACAACACATAATACAACTGAAGATTCATGTTTCTGAAAACTCAATGGATAGCAAAGAACAGACCCCCCC
>TRINITY_DN42039_c0_g1_i1 len=113 path=[0:0-112]
CTCTGTACCATTCTCACTATCTCCTCCTATCTTCTCCTTATATCTCTCCCTACTTTTCTTACTATCTCCACTGATCTCCTTATATCTCTCCCTGCTGTTCTTACTATCTCCAC
>TRINITY_DN42037_c0_g1_i1 len=119 path=[0:0-118]
ATATTCAGAACCCCTCTGTCTCCTTTCCCCTCCTGGTACCACCAGTCTCCCCATTCTACCACATTGAAATATCCAGAAACTCTCTGGCTCCTTTCTTCTCCTGGTACCACCAGTCTCCC
>TRINITY_DN42087_c0_g1_i1 len=144 path=[0:0-143]
TTATCTGACTTAGGTGACCAACAGTGAGTGATCTAGGTCAGTGAATTCATACCAAGTGAACTACATCAAGTGATCTAGATCGAGTATTTGATTCACATGATCTAGACGCAGTAAACTAGATAAACTGACATGTTTCAGATTAAT
>TRINITY_DN30589_c0_g1_i1 len=113 path=[0:0-112]
ACTGTTGATGCTAACTCTTTACTTAATGACTGTATTGGTTGTATTTGTTTGTATGCTAAGTCTGTTCGGTTGCTGGCCATTTATCTTTCATCGTGTCAACTTCTTTGGTTGAA
>TRINITY_DN30576_c0_g1_i1 len=147 path=[0:0-146]
TGATTAGTTATGTTGGATTACAAGAAATGATTTCTGGCAGATATACTACATACTATGTTCTGATATGTAAATTCTCATGTTTGTATTTATTTGTTTTGCAATGGCCTTTCATAATCAAGTTGGGTGCTACTCAACACCAGTTTGCAC
>TRINITY_DN30548_c0_g1_i1 len=155 path=[0:0-154]
CACACAAATCGTCCTTCATCTCCAAGAAAGTAAATGAAGTTCTCAGTATTTACTGCAGCTTCTCCGCCTCCTGCACTGAAATTAACCTGGCCTTCTGGAACTTGGTCATATGTCGAATCCCAAGGGTCTTCCAAGTCGCACGGCCCAAAGAAGTC
>TRINITY_DN30548_c0_g2_i1 len=127 path=[0:0-126]
ACGTAGTAGCCCGTACTAACTTGGGGGTGGAACCTTTGACTTTGAGGGGTGACATCCTCAAGATGGGATGATTGGGCAACCTGTCAACATCATCCACAGTGTCCACTTTCTCGACTTTGCTATCAAA
>TRINITY_DN30529_c0_g1_i1 len=1204 path=[0:0-1203]
GCTGTGTATGAGGTTGACAGATGTCGACAGCTAGTTGCCGAATTGTACAGAAACTTTGTCAAGGAATTGCTCGGCAAGCGAGTGGACAGGTAACATCCAAAATCCTTTCCCAGTGGTCCAGTAGTGCCATCCACAAACTAGATGACACTGCGGTTACCTGGAAGACTACGTGCTCCCGAGTCATGGAGAGACTGGAATGGGAATGCCCCCAATGCGGAAAGGTTGCCAAAAGCTTTGCATTTTTCTGTCCTTCCTGCTCTGCGGTTTCACCTTCCACGCTTTATTCTGCCATTTCCGAGAGAACTAATGGTCCAGTGGACGCATTTTATGTTCTAAAATGCGGATCTCCAAATTACAACGTGGACTTGAAGTTGGCGGAGAAAAGTCACCGGGAACTTCAGCGGCAGTTACATCCCGACATGGTCCAGTCCCGGCTTTCCAGTGGCCGCAGAACCGTGCAGGAACAGCAGCAGATCGAGTACGGAGGCGCTCACTCCGCTCAGCTATCAGAAGCGCTGAGAACTCTCACCTGGAGCGTACCTCGAGCACAGCACATAATGAAGCTGGTCTGGAACCGAAGCGTTCTCACTGAAGCGGGTGACGAGGATGACATGTCGGGAGATCCAATGTTCCTAGTCGAATGCCTGGAGGTGGCTGATCGACTAGAATCGTCCATTCTTCCAGTAGAAGAACTTCAGCAGATCCAAAAGGAATGGGAGGGCCGAGCAGCCAAGGAGGACGCGGTGGTCTCGTCGGTGTTCCGTGATCTCATAGCGGCCTCACTGGTCTGCGAGCAGGTGGACAACACGGTTTCTGTGGAGCACCTGAGCGGATTCGAAGAGTCTTTCCACGCTCTGCGTGCAGCTCTTGCTCGTCGAAGATTCATTCAAAGAGTAGAGGAGGCCATAAGTCGTGCTGATACCCGGCGTTTTACCGACACCTAAAACGTTCAACGTTCATTCAGACGGTAGAGCACTAAGCATTGCGATGTTGGCATGCTGTTTGTTGAAAATATACATTTGGACGCATGGCAGTAATTTTACTTGGGTGTTAACAGTTGTGTTAACACCCAACGTTTTGCCAGTGTCAAGGAACCAATTGACCTACATAACTCATTGTTTACAGTTTGCATGCATGTTCGTCTCTTGAGTTCTTGTTTTGTCTTTTCCTAGTAGAGGTTGACTGCTACAATGGTCTACACAGA
>TRINITY_DN30529_c0_g2_i1 len=131 path=[0:0-130]
GTTGGATCGGTTTGACTGGTACTCTATTGTTGCTGTCATAGTAACAGGGCAAGAGTGGCAGTTCGACAAATGGCCGTACACGAAGCCAGCTCACATCTTCGATGTCGTCAAAGGATACTATGTCCAATACA
>TRINITY_DN30529_c0_g3_i1 len=227 path=[0:0-226]
TTTTTTTTAACAAATGCTATCTCTTTGGTGTAGGCTGCGGAAGCTTATCACGTCTAACACTTGCAAAGAAATCCTTCATCTTTCGTTGCTGAGTAATATGTGCATACAAGCTACGAGTGAACGCGAGCCAAACTGCAGAATCAGAATGTCTGCTTAGCTGCTTGAAAATCAAGACCTCCAAATTCCAATCCTTTGTACACTCTGGTACATTTCTGTCATTGTATTGG
>TRINITY_DN30502_c0_g1_i1 len=125 path=[0:0-124]
TTTGGGAGTGGGTGGCCGGAGCTGGCTGCCGTGCTCCGGCACTGGACGCGCCGGCCCCTTCCGGGGTGGCGGTGGCACCTTTCTGTCTCGAGACTCAGCACACCTTGGGAACATTGCACTGATAC
>TRINITY_DN30502_c1_g1_i1 len=128 path=[0:0-127]
GGGGTTCCATCTGAAGACCAGATGTTCTCTTTGTGGGCTTCCTCTGAACTCGTTCAGGTCTGGTAGCGTCCCCTTTGGGAATGGGTGACCGGAGCTGGCTGCCATGCTCCGGCACTGGACGCGCCGGC
>TRINITY_DN30502_c1_g2_i1 len=172 path=[0:0-171]
CCCAAAGGGGACGCCACCAGAACCGAACGAGCCCAGAGGAAGCCCACCAAGAGAACATCCGGTCTTCAGATGGAACCCCACGAATCCAGGCTTCGATCACTTGATCCATTCTCACCCGAATACAGGCGACTGAGGGGGCAACTCATAGAGGTCCCCAAATGCCCCGCAGGAC
>TRINITY_DN30547_c0_g1_i1 len=239 path=[0:0-238]
CAGGGTTTTACTACGTGAGAGCAGACATTCAGATGAGAGTTTGTCTGCCTAACCTGGGATATGCTACTTCAGACCTGACTTTCCTCCTTGCTGGATGTGAATGGTGTAGAGCTCTGCAGTGTCCGTGTGGCCACACAAGGGGCAGAAAGTGAAGATACATTCCAGGGTGGATGATGTCTGTTATGGGGGAGACATCTGGTGGGTCCAGAGCAGACTGGAAAAGCTGTGCGTACTGTAGT
>TRINITY_DN30547_c0_g2_i1 len=441 path=[0:0-440]
GTAATACTGCCTTCAAGAATCCACAGGAATTTGTCAGACATTTGAGGTCCAGACACTGCACCCAGGAAGGTGGCTCCTTTGTTTGTCGTTACGGCTACAATGATGTCTGCTTCTCTTTGCCTGTAGAGGGTGTCAGTGATCAGGATTACGAAGCCCACATCCTTAGGCACCATCTATATCCACAGTACAGGGACACTCTTGCTTTGGTTAAAGTTGCCGAGAAGAAAGCTGCTATGTCTCAGATCGGCATGCGTCACCCCGAGCAGCCCAGTGTCATTGCCGACGGTCAGAAGTGGAGTTTGTACATGGCTACCCAGAACTTGCCAGCTGTACTTAATGATCCAGGCCGAGGAAAGCAGAGAGACTTCTTTACAAAAACCTGGGGGGACCACTTTGTGGACAAGCTGGACATTCCTCGAAGCTCTCACCTTCCAGATGTAC
>TRINITY_DN30567_c0_g1_i1 len=137 path=[0:0-136]
TGTGGAATACTTTTGTACAAAGCTCCCTCGAAAGTACATCATGGGTAAGGTGCTGCTGAACTATTCCTTATTCATTCTATGGCTTGTCACATTTTACATATCTGATGGTTAAATCAATTTCTTTCCATGTTGGTTCA
>TRINITY_DN30567_c0_g2_i1 len=119 path=[0:0-118]
ATTAACATCCTGAACATTATGATCATACCTCAGAACATGGAATGGTCATACCATGAAGCCATATTTCTTCAGAAGAACAATGAGTGCAAAAAAGAAGAAAAATGCAGAACTGTGAATAA
>TRINITY_DN30567_c0_g3_i1 len=158 path=[0:0-157]
TTCAAAGCCTCAGTGGAGAGGACTACAAGCAGCAAAGGGGCTCTATGAGACTTTGTGCAACAACTTTGGTGCTAACCCTACTCTTCAGGATGTGCTGCAGCATTACAAACATTTGTTCAAGCTGAATTAGCAGATGTACAAACACAGACAAATGATGT
>TRINITY_DN30567_c0_g4_i1 len=107 path=[0:0-106]
CTTTGTACAAAAGTATTCCACACTGTTCGTACTGTTTTCTCTGAAGGCAGAACTGTTTCCAGCCAAGGACTGAATTACTGACGCTACCAGTCTGGTCATACTGTTGG
>TRINITY_DN30545_c0_g1_i1 len=963 path=[0:0-962]
TTTTATTCACAATGGCTTCATAATTGTGCCAGGAAAGGTACATACTCATCCTGAAGACTGCCTGGGAAACACAAAAGGTCAGTGATATGGCACAGCTGTGGAAAGAAACCACTAAGGAGGAATCACTCGAAACTTCAGGAGAAAATGTGGCATGTTTGCAGCTTGATTGCGTGTGGCTTTGTTAAAGTCAATATCCTCCTAAAAATATCACACGGTTGATGATCTGAAAGCTCTCCACAGCTCTCACTCCAGATTTATGCAGCAATGTCTGTTGTTCTGTCCCAGAATGCTATAATGTGCCTCAACAGTGATGAAAATATATTTGAACATCTGTTATATGGCATTTCTGTTAATGAGCATCTGCTTGATTGTAACAGTGTCAACTTTCTTTTTCCATGAAATACATCCAACTTTATACACATTTCAGACACCTTAATCATTTGATGCAGCAATAATTTGAGCTACTTCTCTTAAAGTATCATGCAGCTCCTTTGCAAACTGTACCTGCGTTTTTGCAGTGTACACATACTGACTATATGTTAAAGAGTCTAGGCTCGGAACAGTTTCAGTCCGCGTTACTGCTACCATGAATGGCACACACCGTTGGCTGGTGGTTCCTTGGTTTATGCATTCAATAGCTGTTTTAACACTCACTAGGTGCAGCTCTATTTGATCACAAACTGCATAGAATTCTTCCAAGTTTCTGTCAAACTTCATCCCAGAGGGATCAACTCCTTTTAAAGATCCCATATCAATATAGCCATTATGACAGATGTTCTGGGCTGAAGCTCTGATAGCAGCCGCCAAAGAATCCTTTAAAGGACCAACCAAAGATTTCACTTTGGAGATATTGTCCAATTTTTGTTCTGAATTCTGTTGCTGGGCCTGCTGTTGTTGTTGCTGTTGCTGTGTTACTGGTTGTTGATTTACCGTAGCCCCTTGTACATGCTGCATCGTAGTCGC
>TRINITY_DN30562_c0_g1_i1 len=106 path=[0:0-105]
CTTTGGCTTCATAAAATTATATCGGCAGTGAATAATAAATAACGCATATACGCGACCGTCGCAGCTAAAGGGCTAAAAAGCCCTTCTGTGTGCAATAACATACACA
>TRINITY_DN30587_c0_g1_i1 len=116 path=[0:0-115]
TCACTTCCTCCCCTCGTTCCCCATGCAAAGATGCTGGTGCTGTGGCATGAGCGACGGACAATGGAACATTCTGAGTGTATTCACCCTTCACAAATGGGCATGACGGTGAGTGGCGC
>TRINITY_DN30587_c0_g2_i1 len=155 path=[0:0-154]
TGATACTTCTGGCACTACTGATTTTGTGGCCACTGCAACGGAAGCAGGGTCTGTAGTCGTGTGGAATGTTGCAAGGCAGTTAAAGAAAGAAGTATCTTTTTATATAGACCCAGCAGAATCACTTTTGCTGGATTGCCATTTGAACTCATCATCAG
>TRINITY_DN30584_c0_g1_i2 len=129 path=[0:0-128]
CTGCATAAGACATCACACTGGCTTGAGAGAGGCAGCAGAAATTGCCACAGCAGCCTGGATTGATGCTGGCATCATCACAGAGGATGACAGTCACCTATTGATAGATCACAACAAGTTGAGGAGAGCGCA
>TRINITY_DN30569_c0_g1_i1 len=193 path=[0:0-192]
CTGTGATATTTCCATACAGTAGTAGTTGCAATATATTTTGTTCATACTGGACTTCAAATGCTTTCTTCCACTCTTCTTTGTTGCTACCCACTTCACTGAATGACGGCTGTAAGACTGACATGGTGAGAACAGTTACAGGCTGTTAATTACACTCCTTCGTCTGTCCAGGTATGCTGCTAAATTTGAACTCAAG
>TRINITY_DN30569_c0_g2_i1 len=103 path=[0:0-102]
GGAAATATCACAGACGTATAGAAGAGTCAGTAATATTTTCACTATTTGGAAATGTTACGTAAGACTGGAACTGTCATTACACCCATTTTTCCCGTCAATACTT
>TRINITY_DN30593_c0_g1_i1 len=126 path=[0:0-125]
CGTTGTGTCATTTTCAATTCCTAACTTCCGATCTTTGATAATTTTAACATTTATGCATGCCCACATTTCATATTTTAATAGATATATAGGATTAATTCCTCTCTCTCTAATCATCATCATCATCGC
>TRINITY_DN30593_c1_g1_i1 len=152 path=[0:0-151]
AAAAGAAAGAGACAGGAAAAGAAAAGAAAAAGATGAGAAGATGAGGAGGAAAAAAATGGTTTGAAAAAGAAGCAAGTCAACATGTGAATTTGTGTGTTTTGTACCGGTGCATTCTGATCTTTTATAATTTTTAACATTTATGCATGCCCACA
>TRINITY_DN30586_c0_g1_i1 len=160 path=[0:0-159]
CTTTCCTAGATGTCAATGTCATCTTAGAGAGTGGTTTTCTGCACACTTCCATCTACTGCAAACCCACTAATACTCAGTAGTACCTTGACTATCCCAGCTGCTACCCTCCACATTTATGTCATAATATCCCCTACTCACAAGCCTTGCAACTCAAGTGCAT
>TRINITY_DN30540_c0_g1_i1 len=107 path=[0:0-106]
TAAATGCTAAAGATAATACTTCACTAGTCACACCTGAGCAGTTTGTAAAATGTTAAAACCACATGATAAACCAGTGACTCCCATACCCTAAGGCAGTTATGTTTTTC
>TRINITY_DN30540_c0_g2_i1 len=111 path=[0:0-110]
CCAGGAATAAAGTTTGTTATTAACACTGTCTTTCATCTTGGTTAATATGTGCATCACACAAACAAAGTTGGTAGGGAATAATAGCTTCATTGTAAAAAGGAAAAAAAAAAT
>TRINITY_DN30540_c0_g3_i1 len=192 path=[0:0-191]
TTAATAACAAACTTTATTCCTGGCTAAATATATACATTTTCACTGACTCGGTTATGCTATTAAGCAAATGTTCTGCTAAGTTCCTTCACAATTTTAATGTCCTATACATAACTGAAAAGAAAAATACCTGTAACTACAGTTTCCACACTTCAGTCAGAAGCTGAGTTATTAACAACTCTATAAATGCTAAAG
>TRINITY_DN30558_c0_g1_i1 len=184 path=[0:0-83 1:84-183]
TCTGCTAGGTTAACTCCCCCCATTTTGTCATTGTATTTCACAACCACTTCAGGCTTTTGTTTCAACCTTTTCCCTGATCCTGTCTCTACAAGTTCATTAGAATTTATACTAGACAACACATATGCATCTTCTTTATCTCACCACCTCAGTGCCATTAGTTTCCCTTTGTAGTATGTTTGTTTCC
>TRINITY_DN30558_c0_g1_i2 len=136 path=[0:0-83 2:84-135]
TCTGCTAGGTTAACTCCCCCCATTTTGTCATTGTATTTCACAACCACTTCAGGCTTTTGTTTCAACCTTTTCCCTGATCCTGTCACTACAAGTTCACTAGAATATATACTAGACAACACACACACATCTTTTTTAT
>TRINITY_DN30524_c0_g1_i1 len=193 path=[0:0-192]
ATTTTTCACTAGAGAGCAGTGCATATGTAAGCATGTTTATACATAATTCTGTCGGAAACTGAGCAAAGTAGTGTACAATATTTAACACAGAACTACAGGAGTCAGTCGCAAGAAGAAAATAAAGTGGTTAGAAGAAACAAAAGAGAGAGAAAGATGCAAGAAATACAGAACGTGAAGTTTTCAGGTGTTTGAG
>TRINITY_DN30594_c0_g1_i1 len=167 path=[0:0-166]
CCCTCATATACCAGCACCCACGCTCCATCCACCAACTACACATGGCAAACACCTTTATGGGCTCTCAAATACTTATTTCGAATTTCTCACATCAGTACTATCCTTTCCAACAAAACACAGCTGCCACGACTTATAAAGTGACCCTTGTATTATCGCAGAATACAAAT
>TRINITY_DN30594_c1_g1_i1 len=187 path=[0:0-186]
CTATGTATTCCCTTTATATGCCGGCACTTATGTTCCATCTACCAACTCCATATGGTAGACTTTTTTATGGGCTCTCGCATATACATTTCGAATTTCTCACATCAGTACCAGTCTCTCCAACAAAACACAGTTGCCATGACTTATGAAGTGACCCTCGTATATTAATATGGCACTAGCCATCCCATCC
>TRINITY_DN30520_c0_g1_i1 len=160 path=[0:0-159]
TACCACTGGGCCATTGAGAGGACTTATACAAATTAATTTCATTTCTTTTGGCATTTCATTCATTATTTCACCAAAGGTAAACCCAAAAGTTGGTTGGTTATATCATAGTTTATATTACTTCACTTTAATTCTTAATGCATCAAATTGATAAATAGGAAAC
>TRINITY_DN30520_c0_g2_i1 len=170 path=[0:0-169]
CACTGAGTACCTGAAACTATCTCATGAGGTACTTATGAGTATAAAATCTTGATCTGCAAATTAAACTAAATCTCTGTTTTACACAAACAGTGCCCACTTACTGCAAGGAACATCACTGGAATTTGATATAATTGCACATCAACTATACAAATACAACGGTGAGGACGTTT
>TRINITY_DN30515_c0_g1_i1 len=106 path=[0:0-105]
TTCTTTCTTAGTTCTTACCTTCTTTCCTAACTCATACCTTTTTCTAGCTCTTCCTTTCTTAGTTTTCTTACCTTTCACTCCTAACTCTTACCTTCCCTCCCTAGCT
>TRINITY_DN30515_c0_g2_i1 len=184 path=[0:0-183]
TGTAGATCAGGTTTAGGTTATTGGATAGTGTCATTGTGACACATCATGGTAGTTCAGTTAGCACTCCAGCCTCTATCTTTCTCTGCTACCCTTTTCCCTAGCTCTTACATTATCTAACTAATCCGTACCTTCCTTTCCTAGTTCTTACCTTCCCTAGCTCTTCCTTTCCCTCACTAGTACTTCC
>TRINITY_DN30515_c0_g3_i1 len=203 path=[0:0-202]
GATTAAACTTGCATATCAGCTTGGCCATTGCTTCTAATCATTATAATGACTCTTTCTTTGATTGCCCTCTGAATCTTGTCATCAGCCAGTATCCTGCTACTATCACTCCAGGATTCTTTAATGCTGAAATTACAGTATGTAGAAACTTTTCTTATGGTATCTGAGCCTTTAAAATACATTGTTGAAAGTTCCAAGCATTATAT
>TRINITY_DN30515_c0_g4_i1 len=466 path=[0:0-162 2:163-311 3:312-465]
CTTCCTTTCCCTCACTAGCACTTCCCTCCTGAGTTCTAACATTTACATAACTCTTACATTTTTTTCTAGCTCTTACCTTTCCTCCCTAGCTCTTTCCTTCTTAGTTCTTACCTTTCTTTCCTAACTCTTACCTTTTTCTAGCTCTTACCTTCCCTCCCTAGCTTTTCCTTTCTTAGTTCTTACCTTTACCTGAGTTACATTTTTTCCTTAGCATTTCCTTTCACTCACTAGCACTTCCTTCCTCAGTTCTTATCTTTCTTACCTAACTCTTACATTTCTTCCCTAGCTCTTCCCTTCTCTCCCTAGCCCTTCCCTTCCCTCTCTAGCTCTTTCTTTCCTAGCTCTTACCATCCTTTCCTAGTCCTAAAGAAGTCTTACACAATGTTATTTGTATTTAGTTGTATATATATATATGTATAGTGCTTACAGCATCTTATTTTATTGCACATTTTCCAGTCTATTCTGT
>TRINITY_DN30515_c0_g4_i2 len=321 path=[0:0-162 1:163-166 3:167-320]
CTTCCTTTCCCTCACTAGCACTTCCCTCCTGAGTTCTAACATTTACATAACTCTTACATTTTTTTCTAGCTCTTACCTTTCCTCCCTAGCTCTTTCCTTCTTAGTTCTTACCTTTCTTTCCTAACTCTTACCTTTTTCTAGCTCTTACCTTCCCTCCCTAGCTCTTACCTTCCCTCTCTAGCTCTTTCTTTCCTAGCTCTTACCATCCTTTCCTAGTCCTAAAGAAGTCTTACACAATGTTATTTGTATTTAGTTGTATATATATATATGTATAGTGCTTACAGCATCTTATTTTATTGCACATTTTCCAGTCTATTCTGT
>TRINITY_DN30523_c0_g1_i1 len=112 path=[0:0-111]
CTTGCAGAAGGCCGGTATCTGTCGTCTGGTATGCGCGACCTGGCGGCGGCAAACTGCCGCTAGCTGAAGATCGAGAAGAAATACAACTTCCCTGGCGCTGTAGACTTGGTGT
>TRINITY_DN30523_c0_g2_i1 len=112 path=[0:0-111]
CTGCCCCAGCACCTTCTTAATGATATTCTTGTCGTAGTAATAGCGCAGCGCCCTGCTCAACTTGTCGTAGTTCATGTTGTTCTTGTTCTTGCGGAGGCCCCACAGACGCGCC
>TRINITY_DN30523_c0_g3_i1 len=182 path=[0:0-181]
TGGCTGTACTGGTTACTGATGAGCAGCTCCAGAAGAAACTGCCACAGTGTGATATTCGTCTCCATGCCTACTGCTCCCTTCGATTCGGTCACTTCCGGTGGAGACTTTGCTTGTCTGCTGTCCACTGCCTCCAGGAATGAACTGCTCATTCCCGTCATCCAGAAACAACACCAAGTCTACAG
>TRINITY_DN30519_c0_g1_i2 len=738 path=[0:0-629 2:630-688 3:689-737]
ATTAGACACTTCACTGGTACCTACTGACAATACCCATCAGATTCTTCACACGAAGTGGACATTGATCGTCTTCATTGGATGTGTCGTTGACTGTCTTCAATGGATGTGTCGTTGGCTGCCTTCACTGGATGTGTCGTTGGCTGCCTTCAATGGATGTGTTGTTGGCTGCCTTCAATGGATGTAGTAGGCAGCCGCTCCTCTTCAGTGGGTGGACCTCCTTCCTTTAGAGCCGCAAATCGACTGAAGGCTCGTTCACGTCCACGCGTCCTCACAGGCACAACGATTCCAGTCGTTGGTTTCTTCTTATTCCACAGAATCATCATTCTTCTTGGAAATTTGTCTTTCCCCTCTACAGCCGCCGCCTCTGCCCTGCGGATCGATGCCTGCTTCTCGCGATGCTGGGCTCTAACGGTCTCCATCATTCTGAGCACGTTCTCGTGTGATCCAATAAACGATTCCTCGGGTTCCCACGTATTGTGGGAGTCCTCGTAGTCGCACCACTTCACATACCAGTACGCCACATTTCTCTCGACTTTGTAGTCCAAAACTCGTTCCACATCGTACCGCTCAAGGCAATCATCCGCCTTTCTAACTACGTACTGTCCTGAATGGCGTCGACGGGTCATTGCACCAATTGTATGTGCCCAACGCTAGTATCCACAGAAACCATAAATGCCAATAAAGTAAATCATGCTGTTCCTATGGCTATTGACGACCATCACACTGTGAATTTTGGAG
>TRINITY_DN30519_c0_g1_i1 len=707 path=[0:0-629 1:630-657 3:658-706]
ATTAGACACTTCACTGGTACCTACTGACAATACCCATCAGATTCTTCACACGAAGTGGACATTGATCGTCTTCATTGGATGTGTCGTTGACTGTCTTCAATGGATGTGTCGTTGGCTGCCTTCACTGGATGTGTCGTTGGCTGCCTTCAATGGATGTGTTGTTGGCTGCCTTCAATGGATGTAGTAGGCAGCCGCTCCTCTTCAGTGGGTGGACCTCCTTCCTTTAGAGCCGCAAATCGACTGAAGGCTCGTTCACGTCCACGCGTCCTCACAGGCACAACGATTCCAGTCGTTGGTTTCTTCTTATTCCACAGAATCATCATTCTTCTTGGAAATTTGTCTTTCCCCTCTACAGCCGCCGCCTCTGCCCTGCGGATCGATGCCTGCTTCTCGCGATGCTGGGCTCTAACGGTCTCCATCATTCTGAGCACGTTCTCGTGTGATCCAATAAACGATTCCTCGGGTTCCCACGTATTGTGGGAGTCCTCGTAGTCGCACCACTTCACATACCAGTACGCCACATTTCTCTCGACTTTGTAGTCCAAAACTCGTTCCACATCGTACCGCTCAAGGCAATCATCCGCCTTTCTAACTACGTACTGTCCTGAATGGCGTCGACGGGTCATTGCAATGGATTGCGCAGGACGGCTGTAACTTGCATGCTGTTCCTATGGCTATTGACGACCATCACACTGTGAATTTTGGAG
>TRINITY_DN30526_c0_g1_i1 len=141 path=[0:0-140]
CCTATGTTAGTGGGATTGCTACCAGGGGTCTGTGATTTGTATTTTCAATTGAACTTTGGTTTTATTAAAGTTGTTCATATTTATGGTAGTACAAAATTATTCTAAATCACAGTCTTTGTGAAGCACTACTCCAGCATTTCC
>TRINITY_DN30526_c0_g2_i1 len=101 path=[0:0-100]
TGAGGAAGCATGCACAGTAGTGTGCTCAGATCTGTACACTGCTCTGCTTACTTTCAAGAAGAGAAAATCTTAAACTTAATATTTGAATAGTACATATTTCC
>TRINITY_DN30534_c0_g1_i1 len=139 path=[0:0-138]
TACTTTCGATTATATCTTGTTGCTTATAAAATGTACAAAATTCTGACAAGTTTATTTTAAATTTATTACACTGACGTGAGCAATACTAGATGAATCTTTGGTAGACAAGTATAGTTTGCCAAGGCCTGTCAAGTTTTGG
>TRINITY_DN30534_c0_g2_i1 len=122 path=[0:0-121]
AAAAATATCACACCTCCTGTATGGCAACACTGGAATTCTTGTGTACAGTGAATGGAGCCTTCAAACTACAATACTGGCAAATGTTAGAACCACCTTGTCATGGGTATGCCAAGATTTCACAA
>TRINITY_DN30544_c0_g1_i1 len=125 path=[0:0-124]
TTTCAGCTCTCTCCAGCATATTTTCAATGTCTGCTTTCGTTGGCCAGGTCTCTCAGCCATAAATCATTACACGTTGAACACATGCTGTATACATCTTCCCTCTTCGTTTCAGTGGTATTTCCATT
>TRINITY_DN30544_c1_g1_i1 len=112 path=[0:0-111]
CTAACCATTCTCATTTCAGCTGTCTCCAGCATATTTTCAATGCCTGCTTTCGTTGGCCAGGTCTCTCCGCCATAAGTCATAACACTTCGAACACATGCTGTATACATCTTCC
>TRINITY_DN30512_c0_g2_i1 len=160 path=[0:0-159]
CATCCAAGTCGTCCAAGTCATCATTCTCCATCGACTCTCCGGATGCCCTTCTTCGTATTGGCGGGTCCGTCGACACCGAGGACTGCCGCACTGACAGATCCAGTGAGCACTCGTGGCTGGGGAAGCTAAGGTCCTCGTCAGTCCCTACTCGCGAGCGGCC
>TRINITY_DN30588_c0_g1_i1 len=448 path=[0:0-447]
TTACTCCTGCTCCTGAACTGAAGGAGGAAAATAGAAAACTCATTACTGCCCCTGAGAATTCCAGTGGGACAGACAGCAAGCAGAAAGTAAGTGAGCGTTGTAAATACTGGCCTGCCTGTACAGTTGGAGGGAAGTGCCCATACCAGCACCCCATGCTTCCATGCAAATCTTTCCCTAGTTGTAAATATGGAGACAAATGTTCATACATTCATCCCAGTTGTAAATTTGATGTTGCATGCACACGCAGAGATTGTCCGTATACACATTCTAGTCTACGCAGTCTTAATGTTCAAGCTCATCACGCTGCATCCCCAGCAACCACTCCCTCCAAACAAAGTGTCTGTAAATTCTTCCCTGGCTGTATCAACAAAAAGTGTCCCTTCTATCACCCAAAGGCATGCCGATTTGGACGATTCTGTGCAAGGAATGGCTGTAATTTTCAACATCC
>TRINITY_DN30588_c0_g2_i1 len=115 path=[0:0-114]
TAAATAGCAAATTTTGACTTCCTACAAATATAAAAAACTGGGCATCTTCAGGTTTCCTTGACTCAAGTACATATGAATACACTTACAATCTCAAGAAAAAAAAAATTCAATAAGG
>TRINITY_DN30588_c0_g3_i1 len=941 path=[0:0-940]
CAGGGTCAACTCCATCCAGTGTCACCACAAACTGGGGGCTTGTTGGCCTGACTGTCGGTTCTTCCTTTAAAAAACTCTGCTCTACAAGTCTGCTGTCTCCATCATTCTGGGCTGACAAATGTGGCAGTTCATTAACTGAATGTTCATCTCCTGAGACTTGAAGTTCCAGATGTTCAACACTCTCATCCATGTGAACAGGTAATGAATTCTTTTTCTTTGCACTTACAATATGAACGAGGGTTCCAATATCATCCATGGCAGGCTCGTGTAGCAAAACTTCATCTGTGTCATCACTGCTCTCTAGAAGTTCATCCTGAACTTGGACAACTATATTCTCCTCCAGCTTCCGATGGATAGCTCTTTTATCCCCATCATACCTAATTCTCTCGCACTCTCTTCTTCTCATATCAATATCCTTTCCTGTTCCTCTCTCACACTGCCACCTTCTCATATCAATATCCTTTTCTGCTATTTGTTCCAACTGTCTGTCTTCATCTCTTCTTCTCATGTCAACATCCTTTCCTGCCATTTGTTCCAATTCTCTGTCACTGTCCCTTCTCAGATCAATATCCTTTTCTGTATTTCTTTCCACGTGTCTTTCACACTCTCTCCTCCTCATATCTGTATCCATATCTGCACTGCGTTCCAGTCCTTTATCCATGTCTACGCTCTCTGTGTTTCTTCTGTTTGGAAGAGTAACAGCAATTCTTTCCCATCTGGAGTTATGTTCTTCTCTGTACCTCCTGGTGTACAGCTCTGGTGATGGCTGCCTGCGGGGCTCCAGGTATCTGACTGGTGCCTGGGACAGTGACTTCTGTGCCTCAGCCACAGCTTTCAGGATCAAGTTCTTATTGGCTTGTCGAGATGCTGGCACCTTCGGCCTTGCTTTTACTCGGACCACACTGGCCACACTTCCCACTGCAGGATTAGTAGGATCATAC
>TRINITY_DN30588_c0_g4_i1 len=105 path=[0:0-104]
CGGGAGAGGGACCGCAATCGGGACAGAGACCGGGAGCGAGACAGACATTGTGAAAGATCATTTCCTAGGAAGCCAGTGACATTGCCTGAAAGACGAGGCCTAGTT
>TRINITY_DN30588_c0_g5_i1 len=110 path=[0:0-109]
CCCAAATCCTGAGGATGAGACTACGTGACTGTTCTCACTTGGTGCCGAATGTGATAACTTTCTCCCATGGCTGCACATGACACGCTTCACATGTCAACCTCCCACCTGTA
>TRINITY_DN30514_c0_g1_i1 len=234 path=[0:0-233]
TCCTTTGTTAACCCTGTTATTAGATCAACTGTACTTTCCTTCCTCCTTTGTTAACCCTGTTATTAGATCAACTGTACTTTCCTTCCTCCTTTGTTAACCCTGTTATTAGGTCAACTGGGCTTTCCTTCCTCCTTCTGTAACCCTCTCCTCAGCTCAACTGTACTGCCCTTCCACCTTCACTAACACTGATGTTATGTCAGTTGTACTTCCATTCCACCTTCATTAACTGTCGTC
>TRINITY_DN30506_c0_g1_i1 len=151 path=[0:0-150]
CAATAGCTCAAGCAGCCATTTTTGGTTATCGTCACAGACACAGATGCATCAGTTTGCACATCGAGACTGTCGCTATATAGAGTTGCTTGCACAGCAGGAAGCCACCAACAGCGTTTTTTTTCCTGATTATTACTTTCTAAATTGGGCTGCA
>TRINITY_DN30506_c0_g2_i1 len=530 path=[0:0-529]
TCTAAATTGGGCTGCATCGGAGCATGTTATAAGCCATGAAATGCAGTATATACTGGTAATTGGGTAATGAAAGTATGTTAAGGTGTTGAAAAATTAATTAACAATATTAGTATAACTGGTTTAAAATTGGGACTATGTGTCATTAAAAACAACAGAATTGCTCATGTAATTTTTCTTTTTAATTAAGAGTGTTATGATGCCGAGAACTTCATAGCGCCATTGTTTCAAGCTGATTAATTGCAAGAATTATTTATTATGCTCATGGTTTAACAGAAGATATGTAATAACATTTTAATTAAACACCCCCTGCAGGTGTATCCACCTGAATGATGCATTTATAGTCATACATTGTGCATTTACTAAAGTGTTAAAATGCCCCAGCATCTCACCTCTCAATCAAAAGATACTATTATAGTGACCTTTCTTATTTGGACACCATTCACCCACTTCATTCTACAAAGATGTCTGCTACAGCATTGGAGAGCACATTGTCCTCTGAATGGTGTTAACCCACCTATTTTCAGTGTTCT
>TRINITY_DN30541_c0_g1_i1 len=251 path=[0:0-250]
GCTCTGCAGAAAAATCCCCACTGGCACAAATGAAATTACTTAGGCTCAGACTCTGATATGGACCACCCACTCACTGGCAGACAGAAAACTGAACAATTTTGGCCACACAACCACTCCACCAGAACAGGTTTAGTTTTCCTCTCTGCGAGTGAGTGGGTGCTGTAACTCGCGGTTTGAGCATAAGTCTTGTCATTTGCCACTGGGGATAATTTCAGACTAAAATCCATTTCTTTGAATTCCTTTGTTAACAA
>TRINITY_DN30595_c0_g1_i1 len=170 path=[0:0-169]
TCAAATTGTGCAATAATACTAGTATATATAAAACTGAGAAAACTGGGGAAAAAATACTTTGATATTTACAAATATGGTGATCCCAATGATCCCAAGCTCTTGCCAAGCTCGGCCTCCTCAGGGATAAGATTGGAAGGAAGGGCAAGTGAAGGAAGGTGCAGCTGTCTGTC
>TRINITY_DN30595_c1_g1_i1 len=184 path=[0:0-183]
GTTATAACATAAGTGTCAATTTTACAATAAGGCTAGTATATATAAAACTGAGAAAATAAGGGGAAAATACGCTACAATATTCAATCATCATGCAACAGACAGACACCTCTCCTTTCTTCCAAACCTATCCCTGAAGAAGCCAAACTTGGCAAAAGCTTGGAATCACCTTCATGTGTAAATGTCT
>TRINITY_DN30595_c2_g1_i1 len=190 path=[0:0-189]
GGTGAGGGATGAGGTGAAAAGAGGGAAGGAGCAGAGATGAGAGATGCGTCACTTGACTCCTTAGTACATCTGGCAGTGGTGAGAAAAAAGCATGTAAACCGGATGCTCAATTCAAATTTTATTACGACAGACATTTACACATGGGGAGATTCCATGCTTTTGCTGACTGGCGTCTTCATGGATACAGTTG
>TRINITY_DN30552_c0_g2_i1 len=124 path=[0:0-123]
TGAAGTGTTCCACCCTGGCAAAAGTTGTAGGATAAAATCGTGTTTAAGCATACACCTACCAAATAAAAGAATAGCATGACTTTTGCTAAATCAGAGTAAATGTCAGACATACAGTTGATGCCAT
>TRINITY_DN30552_c0_g3_i1 len=172 path=[0:0-171]
CTTAATTATCCTTATTTTTAATGTGTGTGTGCTGTACAGTAATTACATGCTTATTTCAATTTGACCAGGAGATCTGTGGGTGACCCACAGTACATCTGAATCCACGAGGTATCAACCACTGCTGTATCAGGCTTCCACTGTATAACAAACTGGCATATGTCTGAAGTGTTCC
>TRINITY_DN30516_c0_g1_i1 len=168 path=[0:0-167]
AAAACGCTCAGCTGTTAACTTCGACAGGCGTTCCTTCATTGGATCATAATATAGGTGGTGGAGTTGCAGTTGGTACTGTCATCCTTGTTGAAGAAGACACATTTGGGAGTTATGCAAAGCTGCTGTTGAAATACTTCTTGGCTGAGGGTGTGATGTGTGGCCATTCCC
>TRINITY_DN30516_c0_g2_i1 len=103 path=[0:0-102]
AATGGCTGCACACGTCACTGTCACGAGCTTCAAGAAGAAAACCAAATTTAATGTTCCAAAAATACCAGGGACCAGGCCTTCGATTCAAAACGCTCAGCTGTTA
>TRINITY_DN30538_c0_g1_i1 len=180 path=[0:0-179]
ATACTCAAAAGTGTGTTCGGGATTTGTTCCTCATCAACTGACTGAAGATCACAAAGCCCAAAGAAAAGAAATTGCTTCTGAGTCGCTGGCTCGATACGAGACAGAAGGGGATGACTTCCTTTCACGAATTGTGACTGGGGGATGAGACCTGTATACACCACTTTCAGCCTGAAACAAAAC
>TRINITY_DN30508_c0_g3_i1 len=103 path=[0:0-102]
CACCTCCAATCAGAATACTGTATTTCTGTCAAATATGAAGTCCACTTTAATTATTTCACAGCTTCATGCATTCTCACCCACTGCCTCTCTATATAATAGCCCC
>TRINITY_DN30500_c0_g1_i1 len=185 path=[0:0-184]
TTACTCAGCCTTTCGATGAGTCAGAGTAGTGCTGTACTCGACATCAGCTTCAGACGATTCATATTTTACTTAGTCAGATATGGAATTGCAAACACAACACATCATGGTGCTCATAGCCAACATCTAGACAGGATAATACAAATAGTCAAACCAGTGACGCACAGAAAAAACAGCGGACCAATGCA
>TRINITY_DN30500_c0_g2_i1 len=148 path=[0:0-147]
CGTCACACCAGGTGCCACCAACCACGTCAAGCAATACAGAGCACCAAGGTGCACCCTCTTCTACCACCCAGACAGTACAGGAGGACACATACACATACTCTTCAGATCATCCTACAGGAATCAGTCACAGGCATTCAAACGTATCATC
>TRINITY_DN30554_c0_g1_i1 len=140 path=[0:0-139]
TGGCAGAAAAGTGGTAAGGAGTACAGGGAAGTGAAAGGCAGCATGAAGCTGTAGCAGAAAAGTGTTATGGAGTAGAGGGATTTAAAAGGCAATTTTCAAAGGTAAGGGTGATGCCCTGATGTGAGGATCTTATAGAGGTG
>TRINITY_DN30554_c0_g2_i1 len=352 path=[0:0-351]
ACTTTTCTGCCACAGTTTCATTCTGTCTTTCACATCACAGTACTCCATACCACTTTTCTGCCACAATTTCATTCTGCCTTTCACAGCCCTGTACTCACTACCACTTTTTTGCCAGTTTCATTTTGCCTTTCATTTTTACTTCCCTGTATGCCTTACCATTTTCTTGTGGAAAAAATAGTCAGATGGACAGAGAATAGAGATTGAAACATAAGGGTTAAACCCAGTTTATATATATACATACACAAACAATGAAAGCTGTGAGCAAATTTAGATTTCCGTACTTGACATGCTGACCTGTCGGCATCAACATGAAGCAACCACGTTCAGATAATTAAATAACTGCCATTGTTAC
>TRINITY_DN30550_c1_g1_i1 len=112 path=[0:0-111]
TAACTGGATATGCGAGTGACTACAAAGAAAAGATGCCGCTCCGACTCTCACCGGCTGAGCAAAATAGAAAAATAGCATGTGACGTGGCCGCGAAAAATTCATGAAACAGCAG
>TRINITY_DN30559_c0_g1_i1 len=120 path=[0:0-119]
TAGATATAAACCTGAGAAAACAGCTCTGTAAACACACTTACAGACATTTACACAATATACACGGGGTAGTTTCAAGCTTTCATCAAGTCTAGCATCTTCAGGAATAGGATTGGAAGGAAA
>TRINITY_DN30570_c0_g1_i1 len=297 path=[0:0-296]
CTGTGGTCTTGTTGTCACAGTTATATTTTTCTACTAACTTTCTAAATGATTATATTTTGTGAACACATCTGTGCATTTTCAATTCTAATTGCACAGGGAAGTAAGAAAGACTGTCAGCACCTATGACTGGATAAAGCCTGTGAACTTATTACATGAATATAGTAATTCTAGAGCTTGAATAGAATTGGAACTTGCTCATAGTTGGCACCAGTATGAGTATGGCCACTCTTACAGGCGTGCTGCTTTAGATCCATACTTTTAAATAAGTAGCATTTAAACCAGAGAGCATGGTATAAG
>TRINITY_DN30570_c0_g2_i1 len=132 path=[0:0-131]
TAATCTGTAGTAGTCTGTACCTCTCATCTTCTCATGACAGTTATATTTTTGTACATATTCATACATCTGATTCTACTAGCCTGTGTAATAACAAATTTCCATCTCAACCACCTCTGTTCACATTATCACCCA
>TRINITY_DN30570_c0_g3_i1 len=258 path=[0:0-257]
ACTGCTGCTTCATTTTCTTTTGACTTTCTATCTGATTTGATTTCCTGTGCAGTTCTAAAATATAAATAAAATTCCTGACAACCTCAACTGGTTCAGCTTGTTCACTGTTCATGAAGATCAAAGCCTTGAATTTCAGTGGTCAGACTCAAACAGTATAAATTACATGACACAGTATGTCTTGAAAAACTATGCTTCATTTATCTGATGTCAGAATAAAATACCAGTCGTTACAAGTATGACTTGGAGGCAACAGTGAAG
>TRINITY_DN30570_c0_g4_i1 len=317 path=[0:0-316]
ATCCTTTAGCTGTCTGTGCCTCCAATCCTATCATCACAGTTATATTTTTGTACATATTCATACATCTGATTTTACAAGTTAGTAGAAAATGAAGAAGCAGGTTACAATTTGAACATATCTTTGAACAGAAAACAAGGTTGGTTAATCCAAGGCTTTGCCAGTCAGGATTTGATCAAGGTAAGAGCTTCTTACCCATTTTAGCCTTTAAACACCAGAAATATTCTCATTACTATTTCAGATCAGACATCCTTCAGCCACTGAACCTTCAGACAGAATCATAACCACATGGACTTCTCATTTACTGGTTCAAATCAGAC
>TRINITY_DN30570_c0_g5_i1 len=172 path=[0:0-171]
ATTTACTGGTTCAAATCAGACATCCTTCAACCATCGAACCTTATGACAGAATCACAACCACATGGACTTATAATTTACTGGCTCACATCAGACATCCTCAAATCATCAAACCCTAAGACAGATTCACAACCACATGGATACTACAGCTTGCAAAACAAATGTACCACTGCCA
>TRINITY_DN30570_c0_g6_i1 len=564 path=[0:0-563]
AAAAGAAAATGAAGCAGCAGTCACAAATTTGTGAACAAGAACAAGGAGTTCATTCAGACTTGTGTATGGTAAGTCTTTGTCAGGGCAGCAGCTAGGTTTGGGACAAAGAGAGAGTGGGAAGAGTGTAGCTGGATAATCGGTGTACAGATGTTGCTCCAGTCAAAAGAGACTTGTCAAGGTCTGAGAGTGTGTGTTTAAAGGTTTATCCACTTTCTTTCTGCTGTAGTTAGATCTTTGTTATGATGCACTTTGTGGATGGTAATGAGATCAATCAGATCCACAAAGCCAAAAGTGGATTTTGAATTGGGTAGTGAGGCATGTTTTCTCCATGTGCGTCTTGCTACTGGCTTGTCATCTTGTTGGCTGTTTCATTTTGTGCCATTGTGTGTAATGGATTAGTTAATGTCTGCATAGAGTCTGGACATGTTGCCTGACCCACATACTTCATTAGGTTTTGCATGTTGCTGCATAGATTGCTCGCTTGTTTGTCAGTTTATGGCACACATGGTTTCGTGTGGGGGGGTTACTGTTGAAGAGATAATGGCAGTGGTACATTTGTTTTGC
>TRINITY_DN30570_c1_g1_i1 len=633 path=[0:0-632]
CCTTTAAATATATATGAATCAGACATTAGTGGGATTGAGGCCTGGGTCTGTAATTTGCAGACAAAAGTCAGTGTTAGGCATACATACTTGAAATAAAATATGAAACATAAAGTCAACTGCACTGAAAGCTGTTAAGGTTGTTCAGTGTGACAAATGTAGTCTGGGGATATCATCTGGTCATTCTTCATAATACTTTACTGATAAACAGGTTTATTCTAAATTTGTGTAACCCCTGTACCACAAATTATTATTTGTGATTCTCAAGCTCAGGAAATGACTGCTTAGTATGTTCTCTAGACCCCTGCTTTTTGTAATAACACTGGACCCATCTTTCTAGATTATCAGTAACTTTTCTACCTTTCCCCTAATAATGAAGCAATGGGTGTCCAAATGGGTCCAACAAGGTGAAGAAAAGAAAAATGGCCAGAGTCCTATAGACTATTCGAGACCAACATGCATGGACACAAAAGAACATTAAGAGGAAGTTTAACATTTTGAAGTTGTTACTTTTTAAAGATTCAGATGCATGAATATGTACAAAAATATAACTAAGATCAGAGGCACAGACTACCAAAGAATAGCAAAACAAGATATTTACATGAGGGAAAATTTGAGGTTTCACTGCTATACCTC
>TRINITY_DN30570_c2_g1_i1 len=307 path=[0:0-306]
ATTAAATAATTCCATATTCTCTGCACGTATTAAAGTGTACATGTACCATGTTACTGTGTCAAAGAAGGAAGAGTAGGTTGATTGTATCATATGTAAATTATTGCATTGATTACTGTAGGCTTTTTAGTCATTCACAAAGTTATAATTAAGCATAGGAGAATATGTATTGTAAAATATTTGAGGCAGACATTGAAGTTACTGGCATGTAGCAGTGAAACATAAATCTCAACATAAATGTGGGTCATTTTCATTGCTTTTCTTAGGTCACATACAGATTACAGACCCCAGGCCTCAATCCCACTAATGT
>TRINITY_DN30596_c0_g1_i1 len=211 path=[0:0-210]
TGCCATCATTGCAAGGTGAGTCATTCAAGTTTGCAGCCAAACTAGTGCATGGCACACCAGGCTTAATGTGGTCTGATATGTGCATAGCTTTACTGAAGTAGTTCCATTCCACTGCTGACAAATTCAAGGCTAAACAAAAATGGCTTTCCTTACAACAGTCAGAAACTCAGTCTATGTATGGTTTTGCACAGAAAGGGTTACATACCTGGAG
>TRINITY_DN30596_c1_g1_i1 len=111 path=[0:0-110]
CAAATGTGGATGTGAAACCAGTGCAAGATTCGTTAATACTGAAATTCATAGAGGGCCTGCAGTCCGTAGGAATTGCCCGACACATAGTGGAGAAGAAATACTATACTCTGG
>TRINITY_DN30527_c0_g1_i1 len=146 path=[0:0-145]
CAATCTTGTAGCGCTCTCGAATGGAGTGTTTGGTGACAATCGCCTTCTGGTTGCGGGCCATGCAGCCAATGTGGTCGATTTCCCTCTGGCACAGCTTGGTCCTCTCCTTGTCCAGCTTGGTCTTGCCGGAGCTGGCCCCCGCCCCC
>TRINITY_DN30527_c0_g2_i1 len=179 path=[0:0-178]
TTCTTGCCACACTCCTCGTCCACCACGGAGTGGATCAGCTCTCGGCTGATCAGCCGCGAGTAGGCGACGCGTCGTCCACCGGAAATGAGCCAGATGAAGACGTCGGGCAACGACGCCTGGGGATCTTCAGTAAGGAATTTCAGCTTGTTGAGGAATCCCTGAGCAATCTTGTAGCGCTC
>TRINITY_DN30510_c0_g2_i1 len=171 path=[0:0-170]
GTCTTGTATCCTTGCCAGTGTGTGATAATACTGTTGGCAATGATGTCTTAGTCAGAATATATATACAGAATAACAGTCATAGTGCCAGAGAATGGCCTTACGGCAAATCACTGTGAAAGACCTTTTGGCAAGACTAGACAGAACATTACAGCCAAAATAGGTACGGTGTCT
>TRINITY_DN30510_c0_g3_i1 len=107 path=[0:0-106]
AACCAGTACTGTATTGTCTGTGACACTTGCAAAATATTTGAAGCATTCTCATGAGTTTATTCAGTGTATAAGAAGGGCAGTAATGTCTTTGATGTGCTTCAGCAAAG
>TRINITY_DN30585_c0_g1_i1 len=143 path=[0:0-142]
CTTTACACCCTCAGGCAAGTGGTACTGTATATCACTGGTACAGTTATACTATTAACATTAACACAGTCAACTTTCTGTTAGTGATTACAATTGAATGAGTACATCTCAGTAAAATGACAACCTGCCACAAATCTCCACTGAAT
>TRINITY_DN30536_c0_g1_i1 len=105 path=[0:0-104]
CCTTTTGTAACATCTCAACAGTATATCATCTCAACTGTGTTTCCTGGTTTCTCGGTAACTATGTTACTGACAGCAGTCTTATCACTCATTTTTAATGGTCCTCTA
>TRINITY_DN30536_c0_g2_i1 len=180 path=[0:0-179]
CTCTACTGTTATCAGTGGACGTTGTACTGTTTATATATGAAAAGAACTGCTTTTATCCACAAGACATGTCACCTAGATGAAAATTGCTATCGTTGTCACACTGTTGGACCTGTGGAACAACTTAATACCAGCTTTAGAGATTTTAGCCATTCACCTCTACATAATTCCAAATGTCAAAGA
>TRINITY_DN30511_c0_g1_i1 len=250 path=[0:0-249]
TTGTAGAACTGTCGTTAGAGTGGGGAGGAGAATCAGTGTAAAATTAGTTGTAGAACTGTCGTTAGAGTGGAGAGGAGAATCAGTGAAAAATTAGTTGTAGAACTGTCGTTAGAGTGGAGAGGAGAATCAGTGAAAAATTAGTTGTAGAACTGTCGTTAGAGTGGGGAGGAGAATCAGTGTAAAATTAGTTGTAGAACTGTCGTTAGAGTGGGGAGGAGAATCAGTGTAAAATTAGTTGTAGAACTGTCGT
>TRINITY_DN30591_c0_g1_i1 len=106 path=[0:0-105]
CATGAATTTACTATTCTGCCTACCAACATGGAGAACTGAACATTTCTGAGCATTAAATTTCATCCCCCAAGCATCCGCCCAATCAGCTAGCCTGTTTTAAGTCCCC
>TRINITY_DN30542_c0_g1_i1 len=160 path=[0:0-159]
CCATATGAAAATTATGATTATTATGTAAGCTTTTTCCTGTTTGAATTTCTTATATTGCTTCTCATCTGACTGCCACCACACCACATAAAAAAGCAAACCTGTATACAGAATTGTTTATTACAGGGCCAACCATTATTATACTGTTCCCTGTGAGCATTAT
>TRINITY_DN30555_c0_g1_i1 len=196 path=[0:0-195]
TCAGTATGACTGGCAGAAGTGAGAAAGGAGCAGAGTGAGTTGGCTATTTTTTTCAGTGCCCTGGGGTCCTTTCTGGTGGAGCTCTACAGGCTTTCATTTTGGCACTTGGGAGGATCAGTGTGTCTAGAATTTTGATCCACATTTTCTCAGCAGCTGTTAAATTAGATACTGATGGTACTCTGTAGATGCCTGTAAT
>TRINITY_DN30555_c1_g1_i1 len=113 path=[0:0-112]
CTGCCATGGAGCTCCACCAGAAAGGGCCCCAGGGCACTGAAAAAATAGACAACTCCCTGTCTTTTGTTCTCATGTCCATCAGCCATACCTAGGATTCGAGCAATGCATCTTCC
>TRINITY_DN30568_c0_g1_i2 len=179 path=[0:0-77 2:78-78 3:79-178]
CTCCCTCCTTCTATCTTCCTTTTGTTCCTCTATTTTTCTCTTTCTTTCTTCCTTTTCTTCCTCTTCTCTAACCATCTCCTTCCTTCTATCTTCCTTTTCCTGTAATACTTTCTTTTCTTCTCTAGCTACCTCTAACTTATGTACCGCACTCTCGCCGATACTGATTCCCTCTGAGTTTT
>TRINITY_DN30568_c0_g1_i1 len=463 path=[0:0-77 1:78-148 2:149-149 4:150-462]
CTCCCTCCTTCTATCTTCCTTTTGTTCCTCTATTTTTCTCTTTCTTTCTTCCTTTTCTTCCTCTTCTCTAACCATCTCCCTCCTTCTATCTTCCTTTTCTTCCTCTATTTTTCTCTTTCTTCCTTCTCTTCCTCTTCTCTAACCATCTCCCTCCTTCTATCTTCCTTTTGTTCCTCTATTTTTCTCTTTCTTTCTTCCTTCTCTTTCTCTTCTCTGGCTCCTTCTAACTTATGTAGCACACTCTCGCCGATACTGATTTCCTCTGAGTTTTCTATTGCACTCTCATCTATTGCACAGGTACTGACCAAGTGATACAGTATTACACCCAAGATTTCTTTCTTTAACATTGTATTCTTATAATACACTTTTAAATGGTCACTTAACACCATTAAATTGCTCCTAGTCAATGACCTTACCATCTTCACCGACTCCTTGTCATCTGGACAAGTATCAAGTTCCTCCA
>TRINITY_DN30568_c0_g2_i1 len=239 path=[0:0-238]
GTCATATGGCCTTGACCTGGGGTCAAACCTATCTGGTCTTCTATCTGTGTCGGGCCTATCATATCTAGGTTTTGCTCTAGTAATATATGATCTTGGTTTATTATCACTCATTGGAATTTTCCTCCTATCCGACCAGTCACGTCTACTGCTCAACTTATGAATAATAGCATAATCATCCTTTCTACATGCTGCAATATTTATGTCAGTCACCTGCAAATCACTTATATGAGTTCTAATTT
>TRINITY_DN30568_c0_g3_i5 len=212 path=[0:0-30 4:31-114 5:115-151 7:152-211]
CATCCACGTCGTAATCTTGAAATAGAGGAACCATTCTAAAACATTTGGTAGCATCAAACCTTGTCTCAGTATCACTGCCTGCATCACTCAGTCTATCTTCCTGATCTAATCTAATCCTTGCTAGTTCACTTTGTTTACGAATTTCTATCTCAACTAATTCTTGTGGAACCCTTAAACGTTGCACAGCTTCTTCTCTAGCTATCTCCCTCTTT
>TRINITY_DN30568_c0_g3_i4 len=1071 path=[1:0-413 3:414-455 4:456-539 5:540-576 8:577-577 10:578-1070]
GCTCTACGTGCCGTGATATTCATGTCCAGTCACCTGGAAATCACTTATATGAGTCCTAATTTCAGGGTTTACTTTGGTTATGAACACTTCCATTATAATCATTTGTCTCAATTCCTCAGCAAAATTGGCATGTATTGATTTACTCCATCTATCAAATAATCTAGCCTTTACTTTAGCAAATTCAGCATGTGTTTGGTGGTCCAACTTATAATTATCTCTAATCTTTAATCTGTAACCGTCTGGTGCCATGTCATATGCATGTAATATAGCCTCATTCACTATGTCATAACTTGAACAATCTTCAACTGGCAAAGATGCAGATGCAATCTGTGCTGGCCCCTTTAATGCTGAATTCAATAACAAAGCCCACTTGTCCCATGGCCATCCAGCTAAATTTGTACATCGTTCAAATGTCTCAAAATATGCATCCACGTCGTAATCTTGAAATGGAGGAATCATTCTAAAACATTTGGTAGCATCAAACCTTGTCTCAGTATCACTGCCTGCATCACTCAGTCTATCTTCCTGATCTAATCTAATCCTTGCTAGTTCACTTTGTTTACGAATTTCTATCTCACCTAATTCTTGTGCAACCCTTAAACCTTGCTCAGCTTCTCTAGCTATCTCCCTCTTTCTGTCTCCCTCTTTCTATCTTCCTTTTCTTCTTCTTCTCTAGCCATCTCTAACTCACGTACCTCACTCTCACCGATGCTGATTTCCTCTGACTTTTCAATAGCAATCTCATCTATTGCACATGTACTGACCAAGTGATACAGTACACCTAAGATTTCTTTCTTTAACATTGTATTCTTATAATACGATTTTAACTGGTCAGCTAATGTCACTAAATCATTCTTAGTCAATGACATTACCATCTTCACTGCCTCCTTGTCATCTGGACAAGAATGAAATTGTTCCATAAATAAATTTACATCAAACTGGGGTGCAGTTGACCTTCATCAGGACATGGTGAAATTGCTTGGTCTGTTTCACAATGACCACAGAACAGAATTAATGCCAGAAAATCTTAAAGCGAATAGTATCAAATTTCAGCTGCAGGAATATTTCACA
>TRINITY_DN30568_c0_g3_i3 len=646 path=[0:0-30 4:31-114 6:115-140 9:141-152 10:153-645]
CATCCACGTCGTAATCTTGAAATAGAGGAACCATTCTAAAACATTTGGTAGCATCAAACCTTGTCTCAGTATCACTGCCTGCATCACTCAGTCTATCTTCCTGATCTAATCTAATTTTGGCTAGTTAATTTTGTTTACGAATTTCTATCTCAGCTAATTCTTGTGCAACCCTTAAACCTTGCTCAGCTTCTCTAGCTATCTCCCTCTTTCTGTCTCCCTCTTTCTATCTTCCTTTTCTTCTTCTTCTCTAGCCATCTCTAACTCACGTACCTCACTCTCACCGATGCTGATTTCCTCTGACTTTTCAATAGCAATCTCATCTATTGCACATGTACTGACCAAGTGATACAGTACACCTAAGATTTCTTTCTTTAACATTGTATTCTTATAATACGATTTTAACTGGTCAGCTAATGTCACTAAATCATTCTTAGTCAATGACATTACCATCTTCACTGCCTCCTTGTCATCTGGACAAGAATGAAATTGTTCCATAAATAAATTTACATCAAACTGGGGTGCAGTTGACCTTCATCAGGACATGGTGAAATTGCTTGGTCTGTTTCACAATGACCACAGAACAGAATTAATGCCAGAAAATCTTAAAGCGAATAGTATCAAATTTCAGCTGCAGGAATATTTCACA
>TRINITY_DN30568_c0_g3_i2 len=1177 path=[1:0-413 2:414-560 9:561-572 10:573-1065 11:1066-1176]
GCTCTACGTGCCGTGATATTCATGTCCAGTCACCTGGAAATCACTTATATGAGTCCTAATTTCAGGGTTTACTTTGGTTATGAACACTTCCATTATAATCATTTGTCTCAATTCCTCAGCAAAATTGGCATGTATTGATTTACTCCATCTATCAAATAATCTAGCCTTTACTTTAGCAAATTCAGCATGTGTTTGGTGGTCCAACTTATAATTATCTCTAATCTTTAATCTGTAACCGTCTGGTGCCATGTCATATGCATGTAATATAGCCTCATTCACTATGTCATAACTTGAACAATCTTCAACTGGCAAAGATGCAGATGCAATCTGTGCTGGCCCCTTTAATGCTGAATTCAATAACAAAGCCCACTTGTCCCATGGCCATCCAGCTAAATTTGTACATCGTTCAAATGTTTCAAAATAAGCATCCACCATAATCTTGAAATGTAGGGACCATTCTAAAACATCTGGTAGCATCAAATCTTGTCTCAGTATCACTGTCTGCATCGCTTAATCTATCTTCATCTAATCTAATTTTTGCTAGTACATTTTGTTTACGAGTTTCTATCTCAGCTAATTCTTGTGCAACCCTTAAACCTTGCTCAGCTTCTCTAGCTATCTCCCTCTTTCTGTCTCCCTCTTTCTATCTTCCTTTTCTTCTTCTTCTCTAGCCATCTCTAACTCACGTACCTCACTCTCACCGATGCTGATTTCCTCTGACTTTTCAATAGCAATCTCATCTATTGCACATGTACTGACCAAGTGATACAGTACACCTAAGATTTCTTTCTTTAACATTGTATTCTTATAATACGATTTTAACTGGTCAGCTAATGTCACTAAATCATTCTTAGTCAATGACATTACCATCTTCACTGCCTCCTTGTCATCTGGACAAGAATGAAATTGTTCCATAAATAAATTTACATCAAACTGGGGTGCAGTTGACCTTCATCAGGACATGGTGAAATTGCTTGGTCTGTTTCACAATGACCACAGAACAGAATTAATGCCAGAAAATCTTAAAGCGAATAGTATCAAATTTCAGCTGCAGGAATATTTCACACTACAGTCACCTGAAAGACCACTGTTATTTATTGTTTAATTAATGACTCATTAATTGCTCAAAACCCAGACTTTGAGTCCCCAGTAAATATGTTACGTTGTGATATTATAG
>TRINITY_DN30568_c0_g3_i1 len=1284 path=[1:0-413 2:414-560 9:561-572 10:573-1065 12:1066-1283]
GCTCTACGTGCCGTGATATTCATGTCCAGTCACCTGGAAATCACTTATATGAGTCCTAATTTCAGGGTTTACTTTGGTTATGAACACTTCCATTATAATCATTTGTCTCAATTCCTCAGCAAAATTGGCATGTATTGATTTACTCCATCTATCAAATAATCTAGCCTTTACTTTAGCAAATTCAGCATGTGTTTGGTGGTCCAACTTATAATTATCTCTAATCTTTAATCTGTAACCGTCTGGTGCCATGTCATATGCATGTAATATAGCCTCATTCACTATGTCATAACTTGAACAATCTTCAACTGGCAAAGATGCAGATGCAATCTGTGCTGGCCCCTTTAATGCTGAATTCAATAACAAAGCCCACTTGTCCCATGGCCATCCAGCTAAATTTGTACATCGTTCAAATGTTTCAAAATAAGCATCCACCATAATCTTGAAATGTAGGGACCATTCTAAAACATCTGGTAGCATCAAATCTTGTCTCAGTATCACTGTCTGCATCGCTTAATCTATCTTCATCTAATCTAATTTTTGCTAGTACATTTTGTTTACGAGTTTCTATCTCAGCTAATTCTTGTGCAACCCTTAAACCTTGCTCAGCTTCTCTAGCTATCTCCCTCTTTCTGTCTCCCTCTTTCTATCTTCCTTTTCTTCTTCTTCTCTAGCCATCTCTAACTCACGTACCTCACTCTCACCGATGCTGATTTCCTCTGACTTTTCAATAGCAATCTCATCTATTGCACATGTACTGACCAAGTGATACAGTACACCTAAGATTTCTTTCTTTAACATTGTATTCTTATAATACGATTTTAACTGGTCAGCTAATGTCACTAAATCATTCTTAGTCAATGACATTACCATCTTCACTGCCTCCTTGTCATCTGGACAAGAATGAAATTGTTCCATAAATAAATTTACATCAAACTGGGGTGCAGTTGACCTTCATCAGGACATGGTGAAATTGCTTGGTCTGTTTCACAATGACCACAGAACAGAATTAATGCCAGAAAATCTTAAAGCGAATAGTATCAAATTTCAGCTGCAGGAATATTTCACAATGGGTCATTTTACTTCGCACTACAGTTACCTGAAAGACCACAGTTATTTATTGTTTAATTAATGGCTCATTAATTGCTCAAAATCTCAGACGAGCCCCCAATAAATATGTTACGTTGTGGTGTTACACCACTTATAGTATGGTGGTAGAATATTAAAATGCACCAGCCTGGGAGACACAACGTAGCATTCAAAATGAAATTATAAGAGACAATGTCC
>TRINITY_DN30568_c0_g4_i1 len=223 path=[0:0-222]
GTGTATTTTGGTTATGAACTCTTCCATTATAATCATTTGTCTTAATTCCTCAGCAGTATTTGCATTTATTGATTTACTCCATCTATCAAATAATCTAGCCTTTACTTTAGCAAACTCAGCATGTGGTTGGTTGTCCAACTTATAATTATTTCTAAACTTTAATCTGTAAGCCTCGGGTGCCAAGTCATATTCATTTAATATAGCCTCCTTTACTGTGTCATAA
>TRINITY_DN30568_c0_g5_i1 len=241 path=[0:0-240]
CATCAATATCACCTCTCTTTTCATTTACTGACTCACCCATTTCTCTACTCTCTATACTCACTATATCACATTCAAGATGCTTAGTTACAGCCAGACTCACTGGTTTCATTTTAGCCTCTTTTTTTGCTTTGGGACAATTTCTACTATAATGTCCACTCTTACCACAATTATAACATGTGTAGTCATATGGCCTTGACCTGGGATCCAACCCATCTAGTCTTCTATCTGTATCGGGCTTATC
>TRINITY_DN30568_c1_g1_i1 len=129 path=[0:0-44 2:45-128]
GTCCCTTAATATTTTCACGTCTGTTTCCCAGCCATCATCTGAGGGATCACTGATTTTACCACTTGAAATGAAATGTGAATATTCATCAATATCACCTCTCTTTTTATTTACAGACTCACCCATTTCTCT
>TRINITY_DN30568_c1_g1_i2 len=215 path=[1:0-130 2:131-214]
CCTGAGACCAATGCCTGTTTCACTGTATAAACTTTTGGCATATTATTAACCACATAGTCTAACACCAAACTCTGCGAAGCTCCAGTGTCCCTTAATATTTTCACATCTATTTCCCAGCTATCACCTGAGGAATCACTGATTTTACCACTTGAAATGAAATGTGAATATTCATCAATATCACCTCTCTTTTTATTTACAGACTCACCCATTTCTCT
>TRINITY_DN30568_c1_g2_i1 len=162 path=[0:0-161]
TGGTCTCAGGCATAGATAATACTATTAGCATTCCCTTGGCTCTGGTTATGGTAGAATCTGAGTTAGTTGGTGGCATTGTTATTGTAGGAATTGTGAGGAACCTTCCTATCCCTAATGTGCACATGTTGTTGGGAAATGATTTAGCAGGAAGTAAAGTTGTAT
>TRINITY_DN30597_c0_g1_i1 len=172 path=[0:0-171]
CTGGGAGTACAGGTGAGACAGGGTTTCCTCACAAGAATATTTCACATGTGAAACAGGATCTCTTGACAGGAGTATTTGTCAGGCGAAATCTGTAAGTACAGGTAAGACAGGATCTTATAACAGGAATATTTCTCAGAGGAAATCTGGGAGTTACAGGTGAGACAGGATCTTG
>TRINITY_DN30597_c0_g2_i1 len=166 path=[0:0-165]
CTGGGAGTACAGGTGAGACAGGGTGTTTGACAGGAACATTTCTCATGTAAAATGTGGGTGTACAAGTGAGACTGCATCTCCAGACAGGAGTATTTGTCAGGTGAAATCTGTAAGTACAGGTGAGACAGGGTCTCCAGAGAGGAATATTTTTCAGGTAAAATCTGGG
>TRINITY_DN30501_c0_g1_i1 len=221 path=[0:0-220]
AAAAATATCGTGTCCATACAGTCTATGCTGTATTCTGCCTGACGACTTGCATACAATGTTTTCCTGAGAACTTGTGCCTCTGCTCAAGCCCATACTGACAGGCTACCACAGTTACCCTTACTGTTAATACTCGGCTTAAAGATCTATTCTCAGACAAACGAGCCATAACCCATTCAACGTCTACAAAGCCAATTTACACAAACGAGCCTAATGGTTTGATG
>TRINITY_DN30517_c0_g1_i1 len=156 path=[0:0-155]
CAGATAGTGTATGGCCCCAGTCACACCTGCATTTTCGCGTGTTATAGGCACCCAAAGATTACCATAAACGCTGCGCAGTCGGGCTGTCCGATTGGTCACTTCGGGTGGTCAGTGAGAGATAAATACGCACTGCTACTGCGCATCTCTCTCACTGAC
>TRINITY_DN30551_c0_g1_i1 len=238 path=[0:0-237]
GGATGATGTGTATTTCTCTAAAAGGAGATTATGTAGAAAAATAGCAATAAAAATTACAAATTCGATTCCTCTTTCATTGTTAGGACCAGAACTTTTTGATTCCCCCTCATAAGAACTGTGCTATCCCTCAATCCAAGCCAAACTGTGGCATGCAATCATTAGAAGCCAGGCACAGGTCACTAATTCATATTGTGTGAATTTCAGACTATGCTGTCAGGTTCACTCTCTATCTCTCCTC
>TRINITY_DN30551_c1_g1_i1 len=124 path=[0:0-123]
TTTTATTACTGTTTTTCTACATAATCTCCTTTTAGGGAAATACACTTCATCCAGAATTTCTCCAGCATCTGGATACTGGTCAAAAAGAATTCTTCAGTTTGCTCCTCTAACCAGTCATTAACAG
>TRINITY_DN30557_c0_g1_i1 len=106 path=[0:0-105]
CCTTCCCTCCCCTCCTTTCACTTCGCCCTGGTGGGGCTTTGGCGGGCGCAGGCTCGGTTCCTCCTCCTGTGCTTTTGTTTGGTGGGTGTTGTCCGGTCTGTTTTGT
>TRINITY_DN30539_c0_g1_i1 len=154 path=[0:0-153]
CAAGATATATCCAAACTCCATAATGCCTTCATACAGAGAGGATACCTGACCAACCTGCTCACCAGACAACTCTGCAAAGGTTTCCAACACACACAGATGGACCTCCTCAGTACGCAAAGCAGAAAATCCTCCTCTAATACTGCTGACCGTGTCC
>TRINITY_DN30504_c1_g1_i1 len=106 path=[0:0-105]
CTGGAACTGTTGCTAGTCAAGTTGTTGCAGGTTGTGTTGGTCCTGGAACAGTTGTTACAAGTCATGTTGCTGCAGCGTGGGATGCTGCTGGAACTGTTGTTGCTAG
>TRINITY_DN30504_c2_g1_i1 len=118 path=[0:0-117]
ACTGTTGTTGCTAGTCATGTTGTTCCTGGTTGTGTTATGGCAGGGTGTGTTGGGGCCTAACTGTTGTTGCTGGTCATGTTGTTGCAGGTTTCATTGTGGCAGGATGTGTTGTTGCTGG
>TRINITY_DN30579_c0_g1_i1 len=141 path=[0:0-140]
TGGAAAAGAGACTGCTGTCCTGTTGTTTCTGAAAATATGCTCACCTTACTTGAAGAGAGCATGAGCCATGACATGACTGCGTCCTTGTGGGTTCCATGTTTCTGTCTGCAGCATGTGTGTAGGGTAACTATTGCAGGAAAG
>TRINITY_DN30579_c0_g2_i1 len=105 path=[0:0-104]
GGAAGCAGTTAAGTGTGGTCAAGGAAAGTTGTTTGACTGGAATGATGAACTTGTCTGTATTTTCTGGCTCTTGCCAGTAGTACAAGTTTCCTTGGTATTGTTAAC
>TRINITY_DN30566_c0_g1_i1 len=349 path=[0:0-348]
GAAAGTGTTAGATGAGGTTAAAAAAAATGTTCTCTTGGATAGAACAATAGTAATTACAGTAGCCTGTTAATAGATATATGGATATTGAATTGTTGTGTGTAAAACCCTGTTATATGACTATAAATGGAGTATTGTTATAAGATGATTATTGTAATAATGACTTATTGGTGAAAGGAAGTAAATTATGTTGTTTTATTCTTAAGGATTACAGACAAGTGAGGTTTATTTTTATGAGGTTATTTTTCTAATTGACAAAGTGTGAATAAAGAAGATGGTCCACTTTATACACAGAAAGACTGTCAGTATGGGCAAAAATAAATCAGGGTTGAACATGTCATATAGATTATTT
>TRINITY_DN30543_c0_g1_i1 len=3025 path=[0:0-3024]
TGGCACTGCCGAAGAGCAGAACGCCCTGTGATATTTTATTAGTCGTTAATGTTTAGTGTGTCGGAAAGCAGCGAAATTTCACAATGTTCAGTTGGCTCAATAGCGACGAAAATCGGAAGAAGAATCCAGATGTATATGAGAATGTGGTTGAAGGTTTAAAAAAGACTTACAAAATCAAACTTTTACCGCTAGAACAACATTACCAGTTTCATGATTTCCATTCGCCCCAACTCGATGACCCGGACTTCGACGCGAAACCTATGATTTTGTTGGTTGGTCAGTATTCAACAGGCAAAACTACATTCATCAGGTATCTACTTGAGAGGGATTTTCCTGGAATTCGGATAGGGCCGGAGCCCACAACAGACCGCTTTATAGCTGTCATGTGGAATGACACAGATGGCGTCATTCCAGGTAATGCATTGGTAGTTGACCCCAAGAAGCAATTCAGACCACTGACAAAGTTTGGCAATGCCTTTCTCAACAGGTTCCAGTGTTCCCAGTTAAATTCACCAGTGTTGAAGGGGGTTTCCATAGTTGACACTCCTGGGATTCTGTCAGGGGAAAAGCAAAGGGTGGACAGGGGTTACGATTTCACCGGTGTGTTGGAGTGGTTTGCCGAAAGAGTGGATCGCATCATTCTGTTGTTCGATGCTCACAAATTGGACATTTCGGACGAGTTTAGAAGAGCGATCGAAGCACTACGAGGTCACGATGATAAAATCAGGATTGTACTAAACAAAGCGGACATGGTAGACCATCAGCAGTTAATGAGAGTATATGGTGCTCTTATGTGGTCATTGGGAAAAGTACTAAATACACCCGAAGTCTCCAGAGTTTATATAGGATCATTTTGGGACCAACCGCTTCGTTTCGACATGAATAAAAGGTTATTTGAGGCTGAAGAGCAGGACTTGTTTTCTGATTTGCAGTCCCTTCCAAGAAATGCAGCACTCCGCAAACTGAATGACCTTATCAAGAGAGCCAGGCTAGCTAAGGTCCATGCCTACATTATCAGCAGCCTGAAGAAGGACATGCCTTCAGTGTTCGGCAAAGACAACAAGAAGAAGGAGCTGATCAAGAACCTCGGAGCAACGTTTGCCCAGCTGCAGCGAGAACACCAGATCTCGGCCGGAGACTTCCCAGACCTGAAAAAGTTACAGGAGCAGCTAATATATCATGACTTCAACAAGTTCCACACACTGCAGCCGAGGCTCCTGCAGACAGTGGACAGAATGCTGGCGGAGGACATTGCCCGGCTGATGGCCCTCATTCCTCAGGAGGACATGAGCACCAAGGAAACCTTGATAAAAGGTGGAGCCTTTGAGGCAGTCGAAGACACCAGCAGTCCATTTGGCTACATGAGAGGAGAAGGCATTGATGAAGGTGCCGGTGAACCAGAGTGGATTGTCGCCAAGGAAAGATACAAGTACGATGGCGTCTTTGAGAGCCTGAATCCTATTGATGGGAAGGTTTCTGGTGCTGCTGCGAAGACTGAGATGGTGAAGTCGAAGCTGCCGAACTCAGTGCTGGGGAAGATTTGGAAGCTGGCGGATGTGGATAAAGACGGCATGTTGGATGAAGATGAGTTTGCCCTGGCCATGCACCTGATTAGCATCAAGATTGAAGGCCATGACCTGCCATCAGAGCTTCCTGCACATCTTGTGCCACCCACCAAGCGTGGATTTGAACCCTAGGGCACCACTGACCATCACACCATTAGTTTCTGTACTGGGTAGTTACCAATGAACAGTTTCCTTTTTTGTACAGAATGGCTGTTTTTTCACACTATATCATCATTTGTATTCTGCAAATTACAGATGAAAGGTTATCAGCTGCAGACACACAAGACCAGATGTAATGAGTACTACACTGAAATTATATGCAGAAATTGTGTCCTCTTCATTTCTTGTAGCCAGCGAGAAAGTTAAAAATCATTGACTTGCATATATCTGTCAGATCTCTTCACAGGTGATATGTAGACTGAGCACCAGTCTTTTACCTTTAGATTTCATGTGCTGAGTTCAGCCCCTCTGGCTGGCCCTTGATTCTGTTCCCATATAGACTTAACCTGAGCCTATTCTAACCATCTGTGTTGCCTGTTGAAAATCATAATGGTACCAACCCTCTGTCTGGAAATCATTTGCTTTTTTCAAGGAATTAGTAAAACTCAATGAAGGGAAGCTATGAACAGCTATTCCCTCGGTGTTATCTGTTCTGTGGCTTGACATAAGGCATATTAACTGTGCATGTAGGGACATCGGTGGTGATGATTCTCTGGTCGGTATCATGTATTTTCAACATATGGTACAGAATAGTACTGATCTTTCACCAGCAGGAACAGAATCAGGTGGTTTTCCCAACATGAGTCTGTGAGATAAGTGTTCAGATGGTAGTGCTTTAATTTGTGTCTTTTTCGAGACAGTTATTACACTAGCTTGTGCTTCATCACCTATGTTCACATGATACACTTGTTGTTAGACCTCTTCTGGGTAAACTACTACAGAATGAGCTGCTCTTACAGTCAGTGATAATCCCAAATTTGTGAAACAGAGGATTGTACCATCAAAATTTTATGGAGCTTGTTTCATGTGGTACTGCTCTAGTTTACTGCAGCTGAGATGTCAGCATCAGCTGTTGGCTGGTTATTAGTTTTTAGATTGTAGGTCCCTGGTGTATGGGCTTCTGTAGGGAGCTGCAGTGACTGTACACACCCAGTTCCCCTCACTGCTGTGAACATGTGAAATATCACCAGTATGTGACATACAGGAGGACCACCTGGTGGTCTCTCCCCATCACCACATGCACTGCTTGAGGTAAGCATGCAGCGTGTCCACCCCAAATGCCTGCACAGTCACCATGACTGCACATTGTGACTTCAGACTTGCATCGTGGGACTGCAGCTGTAACAGATACTTGAATTTATGTCATGTGACCACACAGTTTATCAGGCACTTGAACTTGCTGCATGTGACTGCACAGCTGTATCAGACAGTTGAACTTACATCATGTGACCACACAGCTG
>TRINITY_DN30560_c0_g1_i1 len=348 path=[0:0-347]
GTTCCCCCAGCCAAAGTCCGACACACTACTGACTAAGCTAATCAGCAACCCTCCTGACAAAAGTAAAAACAGCAAATGCTTGAATTAACCCAGTGTTTATGTCTGTAAGTATATTATTTTCCTGCCTGCTCAATTTCATATTTACTAGTATTTTTTTGTGCAAAAATAATTTCTAACAAGTTTGCTGAGTGAACTGCTACATTGTCAGTATCACTGCCTCACATCCCCACATATGGATGTCTACTTCTTTTTTTTACTGTATGCAGTTGCTGAGAGATTTGCACTAGTCAAGCATAGAAAATCCAGTGTGTTTGAAGTAGAAATAAGGAATGAAGAAAGAAATTGCAG
>TRINITY_DN30560_c1_g1_i1 len=248 path=[0:0-247]
TTGGCCATTTTTCCATCCACTTCCTGTCTACGTCATAGTAATATATTCATTTTATGAATAAGAAATTCAGATAAGTTGAGAAAGATTCAATGGAAAGAAAATATTTGAAAGCAATGCAAAAAAGACTCAGGTGCCTTGTGTATAACTTAACGTTGGACATGTTTGACCATGTGATTTTCTGTAAGTGGGAGCAAAATTGTGTGACTGCTTTCATCTGATGAACTGGGGTGCTGTATGGATGGCTAGGG
>TRINITY_DN30560_c2_g1_i1 len=122 path=[0:0-121]
CTCACTTCTCACCTCATCCTTCACCCTGCTGAAGCCCTAACTGGCATAAGCTAGGTGCAAACTTTGACTACCTTTATTCCTTATGTCTCATTTAAACACTGGATTTTCTATGCTTGACTCAT
>TRINITY_DN30531_c0_g1_i1 len=123 path=[0:0-122]
CCTGCCTGTTTTTTCATTTTTATTTCTTATTTTTTTGTACCCCATTCATTGTTGTGTACTATCCTTGCCATGCAGTCGCTTGCCCCTCCTTGCACCGATTTGATTTCCAATTTAAGACGCGAA
>TRINITY_DN30592_c0_g1_i1 len=133 path=[0:0-132]
TTCTCAAAGGTGGGTCAATACCCAAGAGGGCTGCAAGCTGGTTTCTGGGGTAGGGTGTTGTGAGCTGTCTGCATATATCTGGACTATGAATTATTTTATGTTGTTTTTTGACTGGTATATAAATGAGAGAAAG
>TRINITY_DN30599_c0_g1_i1 len=110 path=[0:0-109]
TGAAGATCTAGCAAAATTACATACCTCAGCATCTGTTAGAAGTAGACTAAAGGGATGTCAAGGAGAGAAGAAGAGGCATTTGGAAAAATACCTTACATGTATAGCCAACA
>TRINITY_DN30599_c0_g2_i1 len=132 path=[0:0-131]
TTCACTCTCTCTTAATGTCACATCCGACACTTGAGACTCTTGCAAGTTTCTATTACCACTGTTTGCCTTGTCTTCTGACCTGGTCTGTAAGTAGACTAAATTACTTGTATTTAAGTGTGTACCAGGTGCATT
>TRINITY_DN30599_c0_g3_i1 len=108 path=[0:0-107]
CAAAAATTTAGATCCCAGTATAGCCAAAGACAATCTCAGCAAGAGTACAAATAATGAGCTTGTATGTACGAAAATAGCTAGCCAAGATAACCATGCCTCAGATATGAC
>TRINITY_DN30599_c0_g4_i1 len=177 path=[0:0-176]
CTGGGATCTAAATTTTTGTTTATTTGTTGCTGATTTCCAGAATTCAAAGTATAGCATAGATTATCATTATTATCTTGTTTCAACTCATGATCCACGTTTTTACTACATTCCTCAACTTTACTCCTGAATTTCCACTGGTTTGTGTTTGAGATTGGAGTTTCTTTTTCATGATGTGAG
>TRINITY_DN30525_c0_g1_i1 len=126 path=[0:0-125]
GGACAACATCCATAAGTCGAAAAAGTGCAATTGTCTGTAGTAATGTCACAGCCAAAGTAATTGGGCCCAACAGCCATAGTATATCCATCTGGACAGCAGCCGTATACAGTATTAATACAATCTGCA
>TRINITY_DN30525_c0_g2_i1 len=163 path=[0:0-162]
TACAGTAGATGGATATTCCACTTCTGGCACCGTAGGTTCACTAGAGACTGTTTCATTGCAGCCCAGAAAGTCTGTACCTTCAGCAGCCTGGACCCCATCTGGACAACAGCCAAACTCAGTTTCATTACAAGACACTGGCTCAATTTCACACCCATCATTTTCA
>TRINITY_DN30525_c0_g3_i1 len=371 path=[0:0-370]
GATGGAATCTCAGGGATGGATGGAATCTCAGGGATGGATGGAATCTCAGGGATGGATGGGATCTCAGGGATGGAAGGAATCTCAGGAATGGAGGAAATATCAGGAATGGGTGAAATTTCAGGAATGGAAGGAGTCACAGGAATGGAAGAAGTGACAGGCACAGAGCCAACACCTTTGGAGGAAGCTGTGGAAAAGGAACATAGACCAAAGAAGAAGTGTAAACCCAAGGTTCCTGATGAAAAAGAACCAGAACCAGTAGGCTGTGAATATTCACAGTTTGGTTGTTGTTCAGATGGACTCACAGAAGCTGCAGGTCCTTTTGGTAAAGGATGCCCTCAGTTTAAGACCTGTAAAGACACAGAATATGGATG
>TRINITY_DN30583_c0_g2_i1 len=394 path=[0:0-393]
CACCATTTTGTATTTTCCTACTGTCTAGGCCCAATTGTTCTCGAACTCCATGGCAAGAGTCTGAGTGATACATGCACTCCACCCTTCTGATTTTGCTGCAAGTACAGGAAACAACCAGTCCATTACAATCCTGACACTTTCAGCCTGGACAGGTGTCTGAGTGCTGGGAGCAAGGTTTTCTACTCCCAGACGTGCACACATCCCATTGCTCCCATGAATGCACATGCAAAAACTGGGGTTGGGAGAAAGAAGTCACATCTGGGAAAATGTTTAAAATACATTCATATTGTAACATATTTCATTGGACTTTCACTTTTAATGAACACTGAAACTGACTGCAATGTAATTTGCATCTACAGAAAAAAAAACACATTCACTTTTAAGTTTTCACTCT
>TRINITY_DN30583_c0_g3_i1 len=106 path=[0:0-105]
TTTTCACTCTCACAATTTATTTCCTCCACAGCACATTTTACAATATTGTTAAAAATAACAGTTTCCGAATGGAGTGTAAATAAAACACCAAGAAATCTGTAGAAAA
>TRINITY_DN30564_c0_g1_i1 len=590 path=[0:0-589]
CACACACCAGAAATACAATACATATCTCCCAAAGAACACACACACTACAACCCCATTTACAAAAACACAAACCTACTAGACATGGCCTTAGTCACAACAAACTCTCTAAACCAAATAAACAAAATCAAAATCCTGCCACCTCTTGACTCTACAGACCATTATCCACTGTATATCAAATTCAATACCACATCAATACAAACCACAAACAAAATACGCATTCCAAATTATTCTAAAGCAGACTGGAGATCTTTCAAAAACCATATCATACAACACTTAAAACCTACAAACACTAACTACACAAACTTAAACACTCAGGACATAATCCAAGAAATTGAAGACGAAACAAACCACATCACAAACCTAATAACACAAGCCTCTGAATCTTCCATACCCAAATTAGAAATCACCACCACAAGAAAAAGTTATTACCCCGAATACATTATTAAACAAATTAAAAAGACTAGAAAATTAAGACACACCTACCAAAAATTTCACGACCCAATAACCAAAAAAGCTTGGACAATTGTAAACAACACTAAAAACAACATGATTGACACATACAAACAGAACACAAACATAAAACATACCAA
>TRINITY_DN30564_c0_g2_i1 len=480 path=[0:0-479]
TGTCACTCTGAGGAAGAAAAAGCAGCGGTCCTAGCGGAGCACTTCCAAAACACTTGCACCCCACACAACATGAACAAGCATGAAACCTTCCATAATTCCATTGAAAAATTCATAAAGGAAAATCAAAACTTAACAAATCCCACCAACATTGTAGACAACACCTTCAAAAAATACAACAGATCAGAAGTCATTTTGGCCATCAAAAAATCAAAAAATAACTCGCCAGGACATGACAAAATTTCTAACCTTCAACTAAAACAATTACCAGAACAATTATACACTGAAATTACACACCTTTTTAACAAAATTACACAAATAGGCCACTTACCAAAACTATGGAAAAAAGCTCATATAATAACAGTTCTAAAACCACACAAAAAACACACCAACCCGGGTTCTTATCGTCCCATAAGCTTACTACCTACATTAGCAAAATGGTATGAAAGACTCTTGACAAACAAAATAACAGAATACACAACA
>TRINITY_DN30564_c0_g3_i2 len=358 path=[0:0-357]
CCTTAACTCTAGAACCAACTCAGCAAGTGGAAATAAGCTATACAATTACATAATTCACACACCAGAAATACAATACATATCACCCAAAGAACACACATACTACAACCTCACACATAAAAACACAAACTTGCTAGACATGGTATTAATCACAACAACCTCCCTTAACCAAATAAACAAAGTCAAAATTTTACCACCTTTTGACTCAACAGATCATCACCCAGTATGCATCAAATTCAACACCACAACTACACAAATCGCTAACAAAATATACATCCCAAATTTCTCTAAAGCTGACTGGAGATCATTCAAACACCATATTACTCAACATCTAAAACCCATCAACACAAATTACACAAAC
>TRINITY_DN30564_c0_g4_i1 len=213 path=[0:0-212]
ACCAAAATTAGAAACCACAATCACAAGAAAAAGCTACTACCCAGAATATATCATAAAACAAATAAAAAAAACAAGAAAACTAAGACATGCATATCAAAAAACCCATGATCTAACAACCAAAAAAGCTTGGACTAATGCAAACAATATAAAGAACAACATGATCAACACTCACAAAAAACACACAAACATAAATCACACAAAAAATCTCATAGA
>TRINITY_DN30564_c1_g1_i1 len=196 path=[0:0-195]
CAGTAGTTCTAGCAGAACACTTTCAAAAAACATGTACCCCGCACAACATGAACAAACACGAAACCTTCCACAACTCTATTGAAAAGTTCATAAAGGAAAATCAAAACCTAATAAACCCTACCAACAAAACAGACAACACCTTCAAAAACTACAATAAATTAGAAGTCATCTCGGCCATTAAAAAATCAAAAAACAA
>TRINITY_DN30564_c1_g2_i1 len=216 path=[0:0-215]
CAGTAGCCTCTCATACCATTTTGCAAGTGTGGGTAGTAGGCTTATCGGACGATAAGAACCTGGTTTAGTATGATTTTTGTGTGGTTTTAAGATGGTTATTATGTGTGCTTTTTTCCATTGGTTTGGTAAATAACCTGTTTGTATGATTTTGTTAAAAAGGTGTGTTATTTCGGTGTATAGTTGTTCTGGGAGTTGTTTGAGTTGAGTATTAGAGAT
>TRINITY_DN30564_c2_g1_i1 len=176 path=[0:0-175]
CAAACATAATAATTTTTGGAAAACTGCAAATCAACTACTATGCAAAAAAAACACAAAAATTAACCCCTCCACTAAAAGACAAAAATAACATACTATGCCACACAGAAGACAAGAAAGCTGAAGTTCTAGCAAATCACTTCCAAGAAACATGCACTCCACACAACATGAACAAACAT
>TRINITY_DN30564_c3_g1_i1 len=133 path=[0:0-132]
CTTTTGTGTTGTCTAAAGCCTGCTTGGTTGGGGTGTAGTAGGTTGTTTTGTGTTGTGTATTCTGTTATTTTGTTGGTCAGTAGCCTCTCATACCATTTTGCTAGTGTGGGTAGTAAGCTTATCGGACGATGAG
>TRINITY_DN30564_c4_g1_i1 len=116 path=[0:0-115]
TACTCTAGACACACACACAAAATCACACTTGCAATATTTTTAGACATAGAAAAAGCTTTTGACTCTGTATGGCACCCAGGACTCATTTTCAAGCTCAAACAAATACACAAACTTCC
>TRINITY_DN30564_c5_g1_i1 len=223 path=[0:0-222]
GTTAATTAGGTTTTGGTGGTTTGAAATAAAATTTGTTATGTTGGTGTGGAAAATTTTATGTTTGTTCATGTTGTGTGGAGTACATGTTTGCTGGATATGTTTTGCTAGAATGTCAGCTTTTTGTTCTTCAGTGTGACAGAGTATGTTATTTTTGTCTATTAGAGGAGGGGTTGGTTTGTTAGTTTTTTTTCCTAATATGTGGTTTGCTGTGTTCCAGAAATTT
>TRINITY_DN30564_c6_g1_i1 len=124 path=[0:0-123]
ATAAAATTACAGAATTTGCCATACAAAAAAATCTATTACACCCCAACCAAGCAGGTTTCAGAAAACACAAAAGAACCACAGACCAACTGATACGTATCACAGAAACAATAACACGCACTTTCCA
>TRINITY_DN30598_c0_g1_i1 len=207 path=[0:0-206]
TTTTCTCATGTCGCTTACTGGTATTGAGTTTTTCCCTCGTCTGTGGAGCTGCTTGTTTGTAGCTGCGGGTTCCCAGGGCACATATACTGTGTTGTTTCGCCGGTGTTAATGTCCTCATGGCTGGTGTACTACCCTGTTTGGTGTTGGCTGACTTGCTTCCTCACGATGTTTTTAGTTCTTAGATGGCTGTGTTTCATGGCACACCAT
>TRINITY_DN30598_c0_g2_i1 len=129 path=[0:0-128]
GGAAAGCCCCTGACCGGGCCACCCACCTCAGGCGTTCTACTGAACAGGCGAAACACAGAACGGAAGCGATCCAAGACACAACGTGACCAAAGATGGCAGTACAAACCCTCACAATGTAGATGGTGCAAG
>TRINITY_DN30505_c0_g1_i2 len=160 path=[0:0-159]
TATAAAATACTGGCATTACTGACATCCTTTGATGAAGCCAGTACAAAAATACTGGTAATATTAACATCTAGGACAAAACTAATGTACAAATGCTGGCATTATTAACATTCTGTGATATAACCAGTATAAAGTACTGGCAATAATAACAACTAGGACATTC
>TRINITY_DN30549_c0_g1_i1 len=122 path=[0:0-121]
TCAGGATGAAATTCGGTGTGAATGGCGATGTTAAATAAGCCCACTATATGTTCGTCATTTGTTTTATATTTCCTGTCCTAGCTGGTTCCTTCTATGCATTGTATTTGTTTCATAATATGTGC
>TRINITY_DN30549_c0_g2_i1 len=184 path=[0:0-183]
CCAACCCTCTCGGCTGCCAGTATCGCCGAATGTTCTAGGGCACCAGTCTGCCGCTGCCACATGCAGTGTGCTAGACCGGGTTCAGTTCTCTTTAATTTGTGGTCAGGCGAAAGTTTTTCAGGGTAAAATTCAATGTGAATAGCTCTGTTAAATGAGCCCACTATATGTTTGTCATTTGTTTATT
>TRINITY_DN30578_c0_g1_i1 len=684 path=[0:0-420 2:421-683]
TGTGGATTTGCCATCACCTGATTCAAGAATGAGAACTTCTGTCTTCACTGTTCAGGAAATTATCTGGTTATCTGCTGGCAGGAATACTATAACTAGCGGGAAATTGACTTCGTCATATTCAGTAGATTAGTTCCACAGTATTTCTTAAATATTTTCACAACTTAAATTGTCGTCATTCGTACTATTTCTTTGGTATGCAAAACTAGGATGATTCCAACAGTATATTACTGTGTATTGGGCAATGAAGTGGGACCAACAGCATGACTAGTGTACTTACTGAGCTGCTATTTGCATCTGCACTGATTTTCTGCTTGGAGCAAGCTTTATACACAGCTGCATCACTGAATTTTTGGCCTGATGCAATTTCTTGCGAGATGTCAAAAATGTGGCTGTGACTGATGCCGGTTCCTTAGTGCAAGTGCATACAGAACAAAACAAACAAAAGCATATCAAAATGCATCAGAGAGAATGTGTGAAATACAAAACTGAAAATATAGGCATGTAACAGGCTCATTCTCATATCTTCTGTCAATCCATCAATTTGGAAACTCTTGCTTTAATGTGAATTGTGGGCAGGGGCATCATCTTCTTGAATCCATGTTGAGCATTTTATCCTTTCCTTAAGTGATAGAATTGGTCACTTAATAATATAATATCTTGTAGTGTGTTGGGATGTATGGTCCA
>TRINITY_DN30578_c0_g1_i2 len=448 path=[1:0-184 2:185-447]
GATGAAATGGAACCAGCAAAGTGACTAGTTTACTTACTGATCTGCTGTGGGCATCTGCCCCAATTTCCTGTCTGATGCAGACTTTTATATGCAGCTGTGGCAGTGAATAATTGCACTGATGTAATTTCCTGATCAGGTTTCAAAAATGTGGCCTTGACTGAAGTGGTGATTCCTTAGCACAAGCACATACAGAACAAAACAAACAAAAGCATATCAAAATGCATCAGAGAGAATGTGTGAAATACAAAACTGAAAATATAGGCATGTAACAGGCTCATTCTCATATCTTCTGTCAATCCATCAATTTGGAAACTCTTGCTTTAATGTGAATTGTGGGCAGGGGCATCATCTTCTTGAATCCATGTTGAGCATTTTATCCTTTCCTTAAGTGATAGAATTGGTCACTTAATAATATAATATCTTGTAGTGTGTTGGGATGTATGGTCCA
>TRINITY_DN30578_c0_g2_i1 len=128 path=[0:0-127]
CTCACCAGGAAATTGCATCAGGCAGGAAATTCAGTGATGCAGCTGTGCATAAAAGCCTGCACCAAGCAGGAAATTGGTGCAGATGCCTACAGCAAATCAGTATACACTAGCCACACCGTCAGTTCCAC
>TRINITY_DN30578_c0_g3_i1 len=104 path=[0:0-103]
CCCATATATTTCACTAGCTTAGAATGTAAATAAGGCCTGCCCACACGTGGGTGTTACATGCCTATAATTTCAGTTTTGCATTTCATGTGTTCCCTCCAATGCAT
>TRINITY_DN30580_c0_g1_i1 len=102 path=[0:0-101]
ATCTATGGCATGCTTAGAACCGCTGGAAGTAGACGTAATGGACCGAGCGGAAGTCATGCAGGGGCACACCCCGCACGGTCCCGACGGACTACAAGGGTGAGA
>TRINITY_DN30507_c0_g1_i1 len=116 path=[0:0-115]
GTTCACAGCACCGGTGCAGTTAGAGTACACCAGCCTTGCTTTCCTGAGGTAGGGGGGCAGTTCCTTTCCTCTGCCACCATTCAGTGCGGGCGATGGGGATCAGAAAAGGAATCGGC
>TRINITY_DN30582_c0_g1_i1 len=169 path=[0:0-168]
CTGTGACAACACGTGCCTCTGCCTCTCTGGTTTGCCGGATGAAGGGCTTACGACACGATGTTCAGAAAAGAATCTCCCGCCTGCGCACAAGCCGAAGTGTTGAAGGTGAGAGGAATGGGTTTGCAGCTGCGAGTGGTCCCATTTGCAACCCTCCAGCACCACACTCCAA
>TRINITY_DN30577_c0_g1_i1 len=216 path=[0:0-215]
TGCTAACTGTGATACTGGATCATTTCTTTGTACAAAATTAACCAAGATCTGCTGTAGTTATCTCCCTGAAACCTGGTGACTACTGACAAACCTACATAACAGCCTTATTCCCTCTCAATTCTCTCACAGCCAAGGCAAGGAAATCTGTCATCTAAATGCAATATTCTGGCCAGTACTGTCACTGGCATCTACAACAATACCAGTGGAATACTGAAC
>TRINITY_DN30577_c0_g2_i1 len=146 path=[0:0-145]
TAGTTTGTATACTTTTTTGTGCACTGCTGCTAATAGTTTTAGTGATGACACAAATTCCTTTCATTCTGCATTGCTCTGACAGCTATCATTCACAGAATATTACTATTACCTAACACAGTATCAGTACTGGCCTACCCATTTTAAAC
>TRINITY_DN30521_c0_g1_i1 len=121 path=[0:0-120]
TCTATTTCTGTCCCATTTCGGAATAATATTACCCGCTTCATTGACTAAATACGTTATAATTACAAAGCGAGTTACGGTAAACCCTTTGGCGATTATTTACACGATTGTCACTTGTTCTCCG
>TRINITY_DN30521_c0_g2_i1 len=151 path=[0:0-150]
CAGCCAGCTCCAAGTTTGCATTGAGTGCCAAGAAAGTGTTCACCCCCCAGGGAGGAGAAGTAGATGACATCAAACTTATCAGGGATGATGATATATTATACGTGTCCTGCGGGGAAGACTTCATTGTGCAGAATCCACCAGTGAAAGCCAG
>TRINITY_DN30532_c0_g1_i1 len=135 path=[0:0-134]
CATACCGTGATGGCCATCTGGTGAATCTCCCATGGGCACTGCTTGTGGAAGGAGATACCATTCTCTTAAAGTCGGGACAACATGTGCCTGGGAAATGCCGGCCTGTGGATGAGAAGGATGGCTCAGAGCTTCAGG
>TRINITY_DN30532_c0_g2_i1 len=135 path=[0:0-134]
CTTTGTCAACATATGACGAGCACACTGTGGTATCTCAAGGTAGCGTTGCCTGCTGTCCCATCCCACAAGTAAGATGTTTGAGAGGAGCAGCAGCAGAATGAAGAAGGTCTCAATAGGCAAAGTCTCATATCTAGC
>TRINITY_DN30571_c0_g1_i1 len=183 path=[0:0-182]
GTCTCTCCCCTGCCCATTCATCTCATACAGTATGTGTTTCATTAGTTGTTTGCCTTCCATTCATTATGTCCAGACCATGTTAATAAACTGTTTTCCACCATCTCTAACAACCTAACCCTTATCCCACTTCTCTTTCTCACTCCTGCCGTCCACGCTGAGAACTCAAGCAACTCCTCTGTTTCC
>TRINITY_DN30571_c1_g1_i1 len=132 path=[0:0-131]
ATGAAAGCATTCCCTAGAGCTCCACCAGAAAGAGCCCCAAAACACAGAGAAAATAGCCAACTCCTGTGCTTCTGCCTCCCTCCTGCTGTCCACGCTGAGAAGTCAAGCAACTCACTCCTGTTTCCTCCGTCC
>TRINITY_DN30572_c0_g1_i1 len=106 path=[0:0-105]
CTTCAGCTGAAGGGTGGGTAAATTACTTAAACGTTCATCACAAACAATCTTGTTGGTTTGGCTCCACGTGCTGTCAACAAACAAAACCTTTTGAAACCGAGGAACT
>TRINITY_DN30572_c0_g2_i1 len=122 path=[0:0-121]
ATCGTACTGTCCACAGTAATCACTGTTAATGAAAAGTTGATGGTAGTCAACCATGAAGTAATAGATGGCCTCAATGGTGGAAAGGTAGGTTCTTGGATTACTGTGTTGTAGCCTCCAGAACA
>TRINITY_DN30522_c0_g1_i1 len=195 path=[0:0-194]
CGCAGGTGTACACAGAGTTAAAGTGAGCCTGCAACCTTGCAGGCTTCTCAAGGGTATGAGTTAGGGGATGGTTCTGGTTGTGGAAAGCACAGCTTTCTTTCCCTATATTCAGTTGACCTTCCCCAGCTGGCACCTTCCTCTGCCCCTAATTCTTAACCTGAAGAAGCATAAAAAGGTGCAAGCTCAGCCTAATCC
>TRINITY_DN30522_c0_g2_i1 len=187 path=[0:0-186]
CACTGGTTGTCAGTGTGAAACTCATGCAGTTCTCCCAGACGTTGCTTTTAATTGGGAATTTTACGAAAACTCAGAATGTACTATAATGTATGCAGGACATAACTGTATGTAAATTAAGGAGAGTGAAAGAAAAGAAGAAGAAAAAAAAAGATTGAAGATACAGATGAACATGAGGGATTAGGCTGAG
>TRINITY_DN30575_c0_g1_i1 len=135 path=[0:0-134]
CTAAAATGACAATTACCCAATAACATATTGCAAGAAAAGAACTTAGTATCTATGAAAAGCTTGGCACCATGTTGCATACTGGCTGCAACTATGAAGAATGAAGCATTAATAATTTTACATATTGAAGGAAATGAG
>TRINITY_DN30575_c0_g2_i1 len=124 path=[0:0-123]
TATTGGGTAATTGTCATTTTAGTTTTTACATCAAGATTCACAAGTTACACTGCCATCTAGTTCTGAGAAATATAACCACTGAGACAACACAGGACAGCATAAGAACCAACTTTGTACCATGCGG
>TRINITY_DN30528_c0_g1_i1 len=212 path=[0:0-211]
TGATTCTGTAACATTTTGTGCTGCTGTTGTAAAGAGGTGTACTTGTTCAGAGTTTCTAGCTTTTCTTTCTCTCTGAACTCCTTATCCTGGTCTGCTTTCTGCTGCAGCTCATCTCGGCTTTTCTTGTGCTCCTGCTTCTCTGACTGTAAGGACTTCTCCAGCCGACTTTTGTGTTCATACACAACTTGCAACTGTGCTGACAAGGATTCCTG
>TRINITY_DN30528_c0_g2_i1 len=147 path=[0:0-146]
GGATTGTCCTGTTCATCCTATGAGACAGGGAAAGTCGAGAATCTCTAGTTACCATTCACACACTTCCACTGTAATAACACGTTGGAGACAGTTGTGGCGCCAGGATTCTACAGGAATCCTGGAGCACTTGGCGTAAAGGAAGCTGCC
>TRINITY_DN30528_c0_g3_i1 len=194 path=[0:0-193]
ATACAATGTTCAGCAATTCCCCTTGGATGTAGTGCAGTTGCCACTGCTGGTGTACTCCCCGTGCAGTTGTGGCCGAGTAGCTCCATCCTCTGCCACTTGATTTCCAGCTCCCTGTTGCAGTTTCTCAAACTGCACCAGCAGTGACCGGTCATGGCTGTTGCTCGATTTACACGCGGCAATAAGGGGCGGCTAGT
>TRINITY_DN30537_c0_g1_i3 len=156 path=[0:0-155]
CTTTTCTTTGCCAACCAGAGAACTCTTTCCTACATCAGGACGGAGTCTGATTTCACTCTTCTTAACTACTTGTTCTCTTGGAGAAAATGTCTTGCTAAATCTCCAGTCCCACTTTGGGTCAAATTTATGAATAAGTGTGTACTCATCCACCTTCCT
>TRINITY_DN30553_c0_g1_i1 len=155 path=[0:0-154]
CAAGACAAGAAAAGAAATGGCACTTGGTGCAAGGTGAATCTAATTGCCAGAGCTCGTCCTGTGGATGGATGTACGTCCACTGATACCCCGCTGACGTAACGAAGGAGGTCGTCCCGTACATAGACAAGGCACATGTTTCCCCCCTCACAAACAGG
>TRINITY_DN30553_c0_g2_i1 len=122 path=[0:0-121]
CTGTTTTCACATTTGGTTAGTGGAATAGAAACATTTTGTAAGAATGTGCTCAAGTCAAAGCGTTGCGAAGCGCTTGTTTCCCATTCAGTTGTTTCCATTGTTGAAAGCTGGTCCAACTCGTC
>TRINITY_DN30553_c0_g3_i1 len=660 path=[0:0-659]
CAGACGAGATCACCTTAAGGGACGTCTGAACTGGAGCGAAACTTTTGATAGCGTCCATGACTTTTATAGGTTCATCTACTGACAGTAGTTGGCGAGACGATGATTGGTCTTTTTTCAGCGCACTCCACAGCCTCACATATAGCTCCCGGAGTCTCTCAGGACTTACAACTGGAAGCGCTGTTCTGAACAGCATTACTTCTGGCGCAACCGTTGTGTTGAGATTCGATCCGTCCATGTCGACAAGCTCAAGGAACAAACGTACAAGCCCTGCTTGCAAGACCTCGACTTCTCCCTTGAATTTTCGTCCATTCCGCAAGCTGGACGCAACTTGTAAATCCAACAAGCGCAAGCGTTTAATCAATGCAACGTTTCCTGTATCCACCCTGATTTTGTTGACTTCGGCAGCTCCAATGTTATCCTTACAGCCAAGGAATACGATCACCGCGTGATCCTTCACGCTGAATGTCCGTCCCTGGGCTCTAAAGTTCAATCGCTTCAAGATCGACTGAAGTTGTTGTTGGCGAAGGCTTGCCACAGGTGGAGAAGAAGCAAGCACTTCTTGTATCTGTCTCTGATTTCGTGGATCTGCCTGTGCTATTTCAACTAGTTCTGATGGAATTTCCAGCTCGTATAGCGAGCAAGACAAGAAAAGAAATGGCA
>TRINITY_DN30553_c0_g4_i1 len=482 path=[0:0-481]
CCTTAAGGTGATCTCGTCTGCTGCGCAGAATGTACCTACTGCATTTCAAGTTCACGTCTTTTCACACCAACACGGTGCCATTCGACCCGTATCTAGACATTCGTTCCACCACTTCCAGCAATCCTTGAATTCCGACGACGTTGCTCATGCAGACCTACAAAATGCTAAGCCCCAAACGCCGCGAGAGATACAGAGTACTACAAGGATCCTAACTACAGACTTCGCCAGAAAGTTCACTGTTCTACGGAAAACAACAACGGCATCCATCAGAAGCGCTGTAGATACATTCGGAAAAACGATTACACCTCGAGGAGGTAGTAGCAGTCCCAGAGAAGTGGAGGACAAAGGTCATCTGCCACAACAAGACTCCACTACGTCCGTCGAATTTCAGACACAGCAGAAAACACCCGATAGCAACATGGGATCACGCAGAAGTGCTAGCGAGCTAGAATCATCAAAAAAAGATATCAGGTAGTGTCATC
>TRINITY_DN30553_c0_g5_i1 len=116 path=[0:0-115]
CCGGAGACAAGAAGTGGAATAGAAAGTGATGTGCAAGCTTTGGAGGGGTTGACTTATGAAACAGGAAATAGGACGCCCATTCGATCAACCCTGTCTGCATCAGCCACCTAGACTCC
>TRINITY_DN30553_c0_g6_i1 len=458 path=[0:0-457]
CGTGAACAACCAAAGAAAATCTTACGCAGTACGTCATCATGTGGTGGACTGGTTCCAGCAGCATAGGGAGGCAAGACCCAGTATATTCCGACAGCGACGCCAGAACCATGAAAAAGGATGATGGGCTAGGACTCAAACCCGAACAGATTGAGTTGCTAAAAGCGTCACTTGCGTACTACTCCAAAAAGCTCACTGATCTTGTTGATCATGACATTTACTGCGTGTCGTGGGACTGCCGAGCGCTCCAGCGTCCTCCTGACGATCTCTCGGCGGTTCTTCCTCCGTCATGTTGGGACTCTCCAGATCTAATTGTTATTGGGCTCCAAAACGTATGCCCTCAAAGCTCGGCTCTTTGGACAGCAGCTGTAGATCTTTCACTTCGTGCATACACCGGGGCGGACTATGTTGCGGTCATGTCCCGACGTTCGACATCAGCTTCTGTACCTGTTTGTGAGGGG
>TRINITY_DN30553_c0_g7_i1 len=140 path=[0:0-139]
CGGAACCTCATTTTGATGATGAAAATGTTGATTGTGTTACGTCTGAGAACGATCAGTCGCCGACTTCCGCTTGAACGCCATCTTAATCCGCTGTCGTGCGCAGTGTTTTTGATACGCAGATGGTCTGTAATGAAGATGGG
>TRINITY_DN30553_c0_g8_i1 len=480 path=[0:0-479]
CCATCCCAGCCCTGGAACTGTCATCAATCGAAGGTGTAAGGATTCAGTCGGAACCACACGAAACAGCAACGAAAACTGACCTAAGCCGGTGGATTATCGTAGAGCCCGCAGAAGGGGTTGTTCTAGGAGGACACTCCGTAACCATTAACGTCACCCTAAACGTTTGCCAATTTCTGGACGCGTCAAGGAGTCCTGAAGACATTATTCTGGTCATTCGTGCTCCTAACGGGGATATTCATTGTTCGATATCGCCTCAACGGTACAAGCCATCATTTCTTGGTTTGAGCATTGACTCATTAGCACAACTGCCCTCGAATTGCACACTGGCAGGCTCCGCATACGAAGGGGGAAGAATAGAGTGTGAAGGAAAGGTTGTCCTGGGAACGGATCCTTCAAGCGTGCTACCGTTACCAAAAGAGATTTGGTGGATACTGCGCCACATCCACCTGCAACTAGAGGACGAGTTGGACCAGCTTTCAA
>TRINITY_DN30553_c0_g9_i1 len=314 path=[0:0-313]
GCGTGCCATTTGCCTTCTCCACGGATGATCAAGGACCTCTCGGAGCACAGCAATAATGCAAATGAAGACATTTCGTGAGATGGGCGGAAGGCTCAGCAGTACTGCCCGGCACAGTAAGTGAGTGAAATCCTCACCTGAGGAGTCCCCTGATAGATCAGCAACGAACTCTTGTGGTATCAGCGGAATGGGAAGGCATTCTGCCCATCTTTCTAAAACCCGAAGTGCACATCCAACCGAAATCGACTTTGGGATTACGAATCCACGTTCGATGCAGTTCATACATGTGTGAACCTCTCTTCTGGTTCTGTTTTCAC
>TRINITY_DN30553_c0_g10_i1 len=122 path=[0:0-121]
CTGCATCAGCCACCTAGACTCCTCGCTAAGATCGTCCATTCTCTCAGCCAACGAGTCGTCAGATACCAGCTCCACATCAGCTCCTTTTTGTTGAATGAGTGCATGAAGGCGTGCCATTTGCC
>TRINITY_DN30573_c0_g2_i1 len=104 path=[0:0-103]
CTGAGGAGAAATGGTCTCAGAGAACGACTGGAAGGATTTCTGTCCCATTTTTCAACCCAGATTTCAAGTTTTAGGGCTTCCAACACAACTGCCTTTTTCATTTC
>TRINITY_DN30563_c0_g1_i1 len=108 path=[0:0-107]
TTACTTGCAGCCCCAACAGAAAGGAAACAGACTGGATGGCCATACACACAGGAAATGGCTCTGTCTCCAAGAGGGGCACATACCATGTAGAGTTGTTTGCTTAGATTT
>TRINITY_DN30563_c0_g2_i1 len=122 path=[0:0-121]
TCACATCCTAACTTGAGCTCAACTTCGTGTAATAGATTGTGTCCGTGCTAACATTGGTAACATCAACAGTTGTAAACGAGATCTGCAATGTCATTAATGTGGATGTTTTCATAAGGACCTAG
>TRINITY_DN21819_c0_g1_i1 len=123 path=[0:0-122]
AAAATCTGTTTCCATTTTAGTTTCTCTGGCTGGTAACAGGACGCAGTATTTGAGAAATTTATGCTGCTGCTGTACGTAGTCAATTATCGCTGGAGTATCACAGAATGAAAATGTGAAAGTAAG
>TRINITY_DN21819_c0_g2_i1 len=139 path=[0:0-138]
CTTGGAGTTTTACTGAATGTTTCTGCAGATTTTCTGCCCAATTTCCAAGTTATTTCAAACCCTGTCATTTCTGTATCTTCTTTCTTCACATCCCTCAATTCTTTTGTACTTTTTTTTTGAATGGCACTTGAATGGATTA
>TRINITY_DN21852_c0_g1_i1 len=303 path=[0:0-302]
CTCTGGTGTTAAACAAGAAAAATATGACTCCCTTTGCATGTCACCTCCATCTTCATTAATCCACTGGAAAGTGTAATCTTCACTGGTAGCATTTACAATGAAAAACTTTTTCATACAAGATTTGCATCCAACGACGTGTAGTTCAATGACCTTTGTATTTGCATCAAGCTGTGTACCAGATGGAGTGCCCAATGGACCAGGTAGTTCTGGATTTCGCCGGTTGGCCCGCAAGTAGTCAGAATCGTCCACCTCAAAGTGACAGTAAGGCAGCAAGCTGCAAGCTGTTACATGGATCACCGGACC
>TRINITY_DN21852_c0_g2_i1 len=101 path=[0:0-100]
TGTCAAGTTCTCACCCCTGGACATATGTCGTTATGAGGCAAAATTGATTTGTAGCATTGACAACCTGCCAGTTACAGAGTCAGGTCCGGTGATCCATGTAA
>TRINITY_DN21868_c0_g1_i1 len=144 path=[0:0-143]
TCCACTGTTTCCTGAACTGCGGACTGTTGCGCCGAACCATTGGTTGGATTTCTCGTCAATCTGACCAATAGAAGCGTAGTTGTTTCCTGTTCTGTCAAAAGGCAGCATTGTGCAGGCATCCGGCTGCAGGGTGCTACACCTGTA
>TRINITY_DN21868_c0_g2_i1 len=117 path=[0:0-116]
ACCTATAAACAAACGAGTACCATCCTCGTTAACGGTTGCTCCTAGTCCAGCCTGGCATGACCCTTGTCTGTGGTAGCCCCAGTCTGCTGGTGTCCTGCAGGGAGAATATTCCGAAAA
>TRINITY_DN21849_c0_g1_i1 len=403 path=[0:0-402]
TCAGCAGCGAGTGCAGTGGGAGCTCAGAACTCACCGCGCTGCCTCAGCTGGTGTCCCCTAGAGACGACAAGCCGCCCCCCGCCAATCTGGTGGCTCCTCCGGCCTCCCTGCTGCCCCCCCGGGGAAGCGGCCCGGCTCTTAGAAGGGGTTCGAGTAGTTGGGAGAGTAGCCGAGAGATAAGAAAAAACATTGAAGCGCCGCCAGGTGTCCCACACTCCCTTCCTCCGACATCTTTCCTCTCACGCGGAGCAAGCACCAATTCCACCGGCAATAACACCGGCAACAACACCAACAATAATTCCGCCAGCGATAGCATCCAACTTGCACCCGCGACGAGCAGCGCCTCGTCATTCCGTCCCAGTCCGTTGAGAGAGCGACGACCGATAGGTCATGTTAATACCGG
>TRINITY_DN21849_c0_g2_i1 len=225 path=[0:0-224]
CCTCGCCGGCGCGCCCCCGCGATCAGGCGGCGTGACAAGAGGGGCCTCTTTCCAGATGGGTCTTCTTTGCTTCGAGAGTCCCGCGGCTCCTGTCTGAGAGGGTTCTGCTCACATGATCCTTCCCCGAAAGCAGTGCCGCGAGAGGAGATGAGGATGATCCGCTGTTTCGCCCACTGCAAGAAGTACCATCAGCTGCGGCAGTGGCTCGCACACAGGCTGACCGGG
>TRINITY_DN21849_c0_g3_i1 len=328 path=[0:0-327]
CATGTTAATACCGTTGGACGCGGAAGGTCCGCCGGGGTGAGACCGGCTGACGTTCCCCGTCGTCAGCCGAATCCGAATGATCCGCTCCAGAATCTGCTGAAATCTGACGCGACTGAAGAAAAAAAGTGTCACGATTCGCCAAAGCAGCGAAGGAGATTTGCCAGTGTTTCAACCGCTATCTCTTTACAGAATGCCGATCCGCCACCATCAGATGAACGCCGGCAGCCCGACCGAGACCTGAGTCAGCTGAGTCTTATCTCCCACCGAACCGATTCCCTTGTCTGCTCCGGCGACGTCTCGTCAGAGGATGACGATCCCCCCCCCGGAC
>TRINITY_DN21863_c0_g1_i1 len=281 path=[0:0-280]
TTTTTTTTTGTTACTGTTGATCTGTCAAGTTTTCTGGAAGGTTATTACCATACTGCGTCCAAACTAGATATACCTAAATACCAACGTTCAGCAAAACTAGATAGCAATGGTCATAACAATGCAAATTCAGGTAGTCAGAGGGAAGAACTACCCAAAGGAAGCTTATACATCCAGATCGTCATCAGGAGATCTATGCCAGCAGGAAGTACTGTGGATCATATGTCCAGGGGGGAACATAGTATATGCTCGATCCATGACGAATGTTCCCCTTTCGACCAGGC
>TRINITY_DN21848_c0_g1_i1 len=143 path=[0:0-142]
CAGCAGCTCTGGGCTCATTGATGTTTTTGGCCCAATCTGCTTTCTTCTTAATCAAAAGCTTTTTATCTGCAGCATCTCCTGAGCCAAGAAATTCCTGTGCTAGGTCAAACATCCTGAGGTCAGTATACATGGTCATAGCTCTC
>TRINITY_DN21848_c0_g2_i1 len=127 path=[0:0-126]
CTGCTTTGTCCAGTTTGCGACCCACATCTACTAGCATATCTATCCACTCATTTTCTCCCATGATCTGAACTGCTTTCATTGTCTCTCCAGCAGATAAATACATCTCAGCAGCAGCTCTGGGCTCATT
>TRINITY_DN21877_c0_g1_i1 len=200 path=[0:0-199]
AAACGTTTAGACAACTGACTCCAGCAGGCCTCCAAGACACTCTACCAACCACGGAGGGGTATCATTCCAGCAACATACTGTAGCATGTGTCAGACACTCAGTTACCACTTCCTCCAGTCTTCCTCCCAACCGCACATCTGATGAAGTTAACTGGCAAAACATTGGAGTAACTCCGTTTGGTCATTTGTAAGCTCTGTATA
>TRINITY_DN21877_c0_g2_i1 len=124 path=[0:0-123]
AACCAGTATACACTTTAATTAATCATATGTTTTTGTATGTAAGTGTGGCTAATCTCAAAGCTATTCCAATTTCTACCTGCTATCTGCTGGAGCTGTGGATTAAACGTTTAGACAACTGACTCCA
>TRINITY_DN21845_c0_g1_i1 len=207 path=[0:0-206]
GTTAATGGAGGAGGACAATTTCATCTTGAGTGGGTCGTCTAGAAAGGGAGAATCCTTTGTCAGTTGTTGTCCTGCGAGTTTGTTGAGCTTTGAACTGAGCAGGGCGATAGGGCCCAGTTCGCCCTTCTCGGCGCTAGCCTCCGATTGCACCAGAGCAGCAAGGAAAGAATTGTTTTGGTGATGGTTGTATGTACACTCGTAGTCGCC
>TRINITY_DN21845_c0_g3_i1 len=206 path=[0:0-205]
GAACGGGATGCCGAATACTACTTCTGTGACATTGTTCGAATTGACTGGAGTGGCATTTTAGGGTCAAAAATGATGGATGTGCCCTGCGACCAGTCGACACTGAAAGAGGTGGTAGAAGAAGGAGACTTGGCCATGTATGGAGAGAAGCCCTATAGGATGAGGAAATTAGAGAAGGCACGGGAACTATCAGGCGACTACGAGTGTAC
>TRINITY_DN21816_c0_g1_i1 len=162 path=[0:0-161]
CCAGGTAGTGCAGCTCCTGCTGTCCGCTCTCGCATTCCCCTTTCACCACCCTGAGGTCCTTGGCACTGCACTGGGGACATGCAGCCGAGCTCTTCCAGAGGAAATGAAAGTTGCAGCCGTCACACGTGCCGTCTGGACACTGTGACGGCAGCTGGATGGTGC
>TRINITY_DN21816_c0_g2_i1 len=376 path=[0:0-375]
ATGGTGCCATTGTGTGGGTACGAGGAATCACACCGCATGGTGATGGTCGTACTGCGGCCTTCGGGACAAGCCTTCGTAGTCGTTGGGGTTTTATAATAGAAATGCAAGTCATGGGGATGAGTCACGTCTACAAACTCCTCTATAACACTAACATTCATGAGGTGTGGCTCTGTAGTGACCCCAAGCAAGTGGTCCCCGAGACTGACTGACTGTGTGGAGAGTGTGCTGCCACCTTGTGCTGTAGATGGCACCAGGGTGCTCCGACAAATCAGAGACTTCACCAATGGACTCTCTCCCTCGAGGTGATAGGTGACGTTGTTAGCACAGAGGACCGGCAGGCGGGCACACAGACTCAGGTTGAACAGGTGGAAGTACT
>TRINITY_DN21805_c0_g1_i1 len=134 path=[0:0-133]
CTTTATAACCTTCCACAGTTTTGTGTCTGTAGTATTTGTTCTAAAGAAGTGTGTTTCACTGAAGCTGACAGAAGGGACCAGCATTCAAGAGAAGAATTGCAGAGAAGTGTGTCTCACTTTGAGGCTGACAGAAG
>TRINITY_DN21805_c0_g2_i1 len=108 path=[0:0-107]
CCCTGACTGCCACTGTTAACCTAGTAGGACCTTGTTCAAAGATATGTAATCAATTCCTCACCATCCTAGCAGAGAGGGAATATAAACTGAACACTGACACTTTATAAC
>TRINITY_DN21831_c0_g1_i1 len=362 path=[0:0-361]
ATCGGTCTCGTTCTGTGGTGGTCCACTCTTCTCCTCTCTCCTTCACATCCTTGTGTACTACTAATTTTCATCATGGTGTTCGAAGTTGATGGATATGTACTGAAATGTTTTGCTAATTCCAGCCAGCTCTTGATTTATTTTCCAATTCATTAATAGTGTAAACGTTTCCTTAGTAATTTTGTTTATACTTATGGCCACTGCAACACAAATGTGGGTACTGGCAGAATAATAAATTGTACAAATTTGTTGGCACAGAAAGCAAACAGTAGCAGTACAAAGTGAACATTGGGAAGTACATTAGTGTACAGATTGTTCAGGCTAGAATTTTTCACACCAGGATGCTGTCTACTTCATCAAGGGAA
>TRINITY_DN21831_c0_g2_i1 len=128 path=[0:0-127]
TGCTGTCTACTTCATCAAGGGAACTTAGGCAGGAAGTATTCCTACTGGACAGTGGGAACTGTGAAATTAATTCACCAGCAACGTTATTGGTTTTCACACTTTATTCTCAGTGACAGTATACATGCCCC
>TRINITY_DN21897_c0_g1_i1 len=468 path=[0:0-467]
GTTTGTTGTCTTGCACAGGCAGCTGTCAGAATAATATGGGCCTGCTTCTGCCGCTCTCTAAGTTTGGTGTACTGTTTCTTCAGAGCTGTGATGTCCAAGTTGATCCTCTCCTTGTCCACGTTGTGGTGAGAGGGAGAGGGGAAGTTGCCGGTCACAGGACCAAAAGCTCCAGGAGAAATGCTACCGAAAGAAGTGGATGGGGACGGACCACGATTGGAATCTTTCCTTCTCGGCGACCTGAACACCGCTGATATTCCATAAGCTGTTGCCAGAGCTATTCTTTCATCGTCGTCTTCGACGTCATCATCGTCATCGCTGTAGAAGAGCCGCAATCCCCGCCGAGCGGCGCTGGAGACGGATTGCGTCCAGGGGGTAATGTTGTACGTGTATTTATCCCTCAAGTCAGCTAACTCCGGAAACGGAAATGCAGCCATCGTGACGATAGTCTTCACAAGACGGTTGGCGTCC
>TRINITY_DN21897_c0_g2_i1 len=226 path=[0:0-225]
CTGCTACCATCATCATCTTCTCTAACATTATCTGCTTCGTACATCTCCAGAAACTTGATCCCAGGCTTCGGGGTGTCTGAGTCTTTTCGTTCTTTCAAGGTTAGTGAGTCACGACGCTCAGAAAGAACTGCAGAGCCACGTCGTTCTTTCTTTGCATCCTTCCAATGCAGTGTCTGCCCCGACTCAGGGGGAAGCTCGACCGGTGGACCCTGTAAGGGACTTTTGG
>TRINITY_DN21897_c0_g3_i1 len=172 path=[0:0-171]
CTATGAATCACCTCTTGCTTGGTAAGAAGTCTCTAATCAGTAAGACCAAGCGCAAAACCCCACCAGGAACTATTCCATGTGTTCGACCAGTCCTACAAAACAAAGTTTCAGACAAGAATAAGAAAGCAGCTAGATCCTCTCAATCCAAATCCACTCAGTTGGTAAAATCGCC
>TRINITY_DN21897_c0_g4_i1 len=168 path=[0:0-167]
CTTTCGTGTTGCTTCTAAACAGCTGTCCGGTGATGATCTACCTGATCGAAGGAGTGCTCCCGGAGAGCTACTTTGCTAATAATCTCCGTGGGCTGTCGGTAGACATGGCTGTCTTCAGAGATCTCCTCCGTCTGCGTCTTCCAACACTTTCCCGCCATTTAGAGCAAC
>TRINITY_DN21897_c0_g5_i1 len=307 path=[0:0-306]
TAGAGCAACTCCAGCAAGACGCCCATGATGCAGCAACAGGTACGAGCTATGAGCCACCATTGACCAACGTCTTTACCATGCAGTGGTTTCTAACTCTGTTCTCCAACTGCCTGCCAAAGAGTGCCGTGTTGCGGGTCTGGGACCTGATCTACCTGGAGGGGAACGAGGTACTGCTGAGAACAGCGCTGGCAATATGGGACGGACTGGCAGACCGCATTATGACGGTGGACAGCGCCGATGAGTTCTACAGCATCATGGGCGTCTTGACGCGAGAGATGCTCGAGTTTGGACTGATGGACGCCAACCG
>TRINITY_DN21874_c0_g1_i1 len=106 path=[0:0-105]
GTGCATCCTCTTGAGCCTCCTCTGCTGGGCGTTCTAACTCTGCGGTTACTGACCAAGACGAAAGAGACGGGATTATCACATTGTGATAAAGTGAAGAGAATCTTCC
>TRINITY_DN21874_c0_g2_i1 len=530 path=[0:0-529]
CTTGCTATGTATAAAAGAAGTATCTCTGTTAAAAGTCGGAGAATTTGACGGTGCATTGATGCCGTTAGTGTCAGTAGTTCTTCTTGTTTGTAGGCATGGGCTACACCCGGGAGGTTGGATGTTTGCAAAGTGGCCTCTTGAATAACCTCCTGTATTGCGCGAATCAATTTTTCTGCGAAGCCTCGTCGTGTAAGTTCTACAAAAAACGCAAGCGCTGCTTTGTTGATAGGACACGATCTTGGTTCGGCGGGCCGAGCGTTGTCGTGGTTTGGTTCTGAGTACCCCACAGTGGTTCCTGTCGACTGCCGCTCCAATTGGTACTGGAAGTTTTCCTGAACTCCCAAGTACTCCGTTGGATGTACATCACGCAGCAATGCGAGTAAGCACAGCAACTGATACCGCTGTTCGTCATAATAGGGGACGTTCAAGACAGATTCATCCGGTTCTGAGCTCTGATCAACTGATGAACTAAGAGGTTTAATGAACCAGCAAATGCTAGCGCGCAACACCGTCCATGCATCCTCTTGAGC
>TRINITY_DN21890_c0_g1_i1 len=114 path=[0:0-113]
CGCCAGTCTGTCTGCAGGAAAGGGTTGTTGGTATTCTATTGAAGATACATTAGGATGGTATTATGCGCCTGCATAATGAAGAACTTAAACTGTCCTCTTCAAGGCAGTTATAAT
>TRINITY_DN21890_c0_g2_i1 len=107 path=[0:0-106]
CAAAACACACGTCCGATATTGTGACGAAATTATGTCACTGTCATAAGTTACCACCAAGTTGATATTCGCAAAAGTTTCAATGTAACATTGTTAATAATCCAAGTTTT
>TRINITY_DN21890_c0_g3_i1 len=118 path=[0:0-117]
AACCTTGTGCAAACGAAGAAATATGTCAGCATAGCTCCGACAGATGTTCCATATTTACAGTAAAGACCAAAGTGCCCCAGAATCAATTATTCAAAGCACTGTATACGATTTATTTGTC
>TRINITY_DN21886_c0_g1_i1 len=227 path=[0:0-226]
TAGACTTTACATCTGCCTTGTGATCTCCATTATCAGGGGAGCCTTTTCCATGAAAGACATCTAAATCGCTGTTCTCTTCAGAAACATCAGGCAGTTTTGGTGGCTTAGCTGGTGCAATGTACTGAAGGATCTCAAGTGCCAGCTGATACCAGATGGTGTTTGTCTCACAAAAGATACAATCAGTATTCTCACTGCAGGTGTGTTCTCCAACCCAGGGGGCACATACC
>TRINITY_DN21886_c0_g2_i1 len=141 path=[0:0-140]
TGCAAGGTCCATTTCTGCCATTGTTTCAACTGTTGCTGTCATTATCTGTGGCATATTAACCAAGACTCCTCCAACAAACTGGGGACTTTCCAATCTTGGTACAGAGATTACTGAATCAGTAGACTTTACATCTGCCTTGTG
>TRINITY_DN21834_c0_g1_i1 len=205 path=[0:0-204]
CTGCCAATAGTCTATAACTCATTAATCTTATAACGTTTTAAATTCTGTAGGACAGAATCAATTTTTTCTATCCATATAATAATAATGTGAAAGCGTGTTTTCTAAAACTGTGATTTTTTGAAGCATGCCCAAACTCAGACAATGTTTATTTCATAAGATTTAATTCTGTACAATATAAAGGTCAAAATGGGACGGCTTGACCCGG
>TRINITY_DN21834_c0_g2_i1 len=573 path=[0:0-572]
CTATTGGCAGTTATCTGGAGTTAATACAGTTAAAAGATGTAGAAAGTGTGTGAGAGCAGAAATGTGTAATATGAAAATATGTTTTACAAACAGTGAAGTTTCTTTCCTAAGAGTATTAGCTAATTGTGTCTAGCCAGACTGCTGTGAGACGAATGATTATTTTTAAATAATTCAGGCTAGGAGAGAAAATGTAGCAGATGACAAGAAGAAAACATGAATATAAACTTTGACTTCAGACTGAAACTAAATAACTCTGAATAGTAACTCAGTTGTCACTAGCTAGTCAGCAGGAGTGGGTTCACATCAACTTTCATCTGGTAAATCCACTCTCTTTGCAGACAGTAGACAATACAGCATGAGACTAAAGGAACAGAACAAAAATAAAGACAAATGATATAACCTTACAGTGTTATAAAGCTTCAAGTAACATCTGATACCATACTTATATAGCTAATTGAATATGCCATTAAGTTACAGCAATAAGTTACTGGGAAATTCATTGATGATATTTAGTAATAAATGGTAGCTACACTAGATATGCAGTCTCAGTGAAAACTCTGATATGTGTGTTCC
>TRINITY_DN21846_c0_g1_i1 len=147 path=[0:0-146]
TAGTGTCCTCTCCAGATGCTCCACGGGGACTCGCAGCAGTCTGGCGGCGAGTTCGGAGCGGCTGGCGCGACGCAGGGGGGAGCGAGGGGAGGAAGATTCACTTCTGCCCCCCATCGACGAGACCGTCGACGCCAAGGAGGCAGTTCG
>TRINITY_DN21846_c0_g2_i1 len=134 path=[0:0-133]
CTAGTATCATGACACCGGCGGGCTCCGGCGGCACCGGCAGAGTCCTGTTGATGGCGGGGGCAGCAGGAAGATGTGCTCTCAGACTACGGTTGATTTCCCCCTGCAGAGCCGCCACAACACCAGCATAAAGTTGC
>TRINITY_DN21836_c0_g1_i1 len=291 path=[0:0-290]
TTCAGGAGTGTTTCTGTCACCATCCACCTGAGCTGTTAAGATCATTAAAACAAGACCTTGGTATGGCTCTCCCTGCAGTGTACAAGTTGTGGTTAGTTACTGTAATGTCCAAAGTATTGCTGCTTCTGTTGAAAGATCATTTTCTGCTCTGGAAAGGTTCAACCCATATCACAGGTCCACAGAATATTACCAGTAGGAAAGGACATCATCTTTGATGATTTTATCCAATTTGTGATGCAAGAAAGAACAGAATTTACCTTCATATAGGCCTAGTTTGACCACCAACTCAAC
>TRINITY_DN21836_c0_g2_i1 len=267 path=[0:0-266]
ACCCAGCTTCCGGTCCCAGCCTCTTGGCATTATGGCAGTTGTATACAATACTGTACTGCATTCCTCATTACCAGTGGCATGCATGAGTCACTGACACAGGGTACGCTGCCCACAGCTGGGTAGAAAGAGAGAAACATTTGTACACAAAATGTGAATGTTATTCCTGTAATAATCAGAATATGAAAAGATGCTGGGTACAATAAAGCCATTGTAGAAATCTTATTGCACACAATTAATACTAAATATCAATACTAAAATTTCACTGCC
>TRINITY_DN21829_c0_g1_i1 len=119 path=[0:0-118]
CATCACGACGAAATGTTGCTTTAAGCATAGAGGCAACATTGGCAAAAGAGCCATTGTGTGGGGGACTGGAGATCCCCAGTATGGTACACATGAGAGGCATCAAGTCCACACTGTTGAAG
>TRINITY_DN21829_c0_g2_i1 len=249 path=[0:0-248]
CTCAGTCTTCTCCTCTGGTGAACCCTGATACTCATATGTCTTCTGCTGCTGAGGGAAACAGCAAATGCTGTTCTTCTTGAATGTCCACAGCAGTGTCGAGCTGTTCCCGCCGGTTCATTTTTCTGTAATATATGGTGCTGACAGTGGTTTCCTGTTTTCTTTTGCGGTGAACCATAACAAGGACACAAATGATACCTCCCAGCACACTCACAGCCAAAACAGTTCCAGAAGCAAAGATCCAGACCTGGG
>TRINITY_DN21859_c0_g1_i1 len=109 path=[0:0-108]
TTGCATTGGTAAAAATATGCAAACTTTAATATATCACAAATTCCCCCTTCCAGGTAGGCAAAGACACATATTCATGAGAAATAAATATTGTTTTAGAGCTTTGACAAAG
>TRINITY_DN21859_c0_g2_i1 len=101 path=[0:0-100]
TTTTTACCAATGCAAGATGTCTCCTGTGCTGTTTTATCTAGAGAAGGCAGCTGTTTAATGTCCACTACAAATTCACATACTACTGCCAAGATGATAGGCAC
>TRINITY_DN21873_c0_g1_i1 len=141 path=[0:0-140]
TATTTATCCCATGACATGATTGCCGTATTTCTGTTTAGTCACACAACTGCATGGTATTCTGGAACTGGGATCACAGAGATACTACACGGTAAAGTAACAAATGTCAACTGTGTTCTGGAGAAGAGTACTCGCAGAAAGATA
>TRINITY_DN21873_c0_g2_i1 len=332 path=[0:0-331]
CTGTGGTGTCTGTCGGTGTGTGATAGTGGTGATGGCAGTGCTCGGAGCCCAGCCGCGGCGAACAGCAAGACTGGGGAGTATATAGTGTAGAAACAAGTGCTGAATATTTCACTGGGTATTGTATTTTATATCTAGCCAGCATGTTGACTTGTCCCAACTGCTTCCACACGCTTCGACAACCTTGCCAGCCCCAGTGCGCCACTGGTCGCTGCGCTAGTGAAGCGACGAGGTACGGACCCGCCACTGTCATGCAGGGACCGGGTTCGAACTCTGATGGGGTCATGTGGATCTCTGACTTCGACATAACATCTGGAAACCAAGCAGCTACGAAT
>TRINITY_DN21872_c0_g1_i1 len=218 path=[0:0-217]
AAGAGGATCGATAGCTCTAGGAGTTCTTGGTAGTCATCCCTGGGGTGATGGATCTGAAGTTGTTCTGTTGCAAATTTGATTATCTTGTCTGCAATCTCAAGAAGCCAGGGATCTGGGTCTGTGGCCATCACCAGTGAGGGGATGTTTTTGTTGATAAACTTCTATTTCTGCTGGAAACATTTGAACAACAGGATATCGAGACATGTTGATGAACCCAT
>TRINITY_DN21872_c0_g2_i1 len=126 path=[0:0-125]
GTAGAATTAATTGAGCCTGTACTCTATTGGAACAGAAGTTGGAGAAGGAACTCTTACATCTGGCCTGTCAACATCACATCCTTGAGATTGTGTTAGCAGCTGCCATCACATCAGTGATGGGTTCAT
>TRINITY_DN21871_c0_g1_i1 len=455 path=[0:0-454]
AATAAGGGCACCTGTTTCCAGGCCCTCCTGTAGCAGCAACACAGATTCTGCGAGAGCATCTGCTCGTGACACCTGTGCTGAGACATGCGGAACATCGGGAACATACTGAAAGGCTGGCTCTTCTATCTCCTCCCCAACGTATACTTGCTGCCTGACAGTCAGTACCAGCTCTCCTGAATGTGACTCACGGGAGGCCCGGATAAAATTCACAACCTGTTCATGTGTCATTGAACTTATGTCTCGTCCATTGATGAACAATACCTGATCTCCTTCATTTAGCCTTGGATAACATCTGTCAGCTGGGGTCTTTGGAGCCACCCTGGACACAATTATGGGCATGTCTTGATCAGCACCACCTTTCACATTAAACCCAAACCTGCCTTGTTCATCGGGCCTCATTCGGATTGTTACCACCCCATGTAAGTCTTCTTCCTCTGGCTGCTGTTCAATGTATG
>TRINITY_DN21871_c0_g2_i1 len=447 path=[0:0-446]
TCTCAGTATTGATTAATGTAAATTCCCTGAAAGCAAAGTTTGGAGTCTCTTGCTCTCTGACACAGGTCACTTGTAACATTCCATAGTCGACTGTCTCATACAACTGGGGCCAGTACTTGTGACACTTCACACGCCCTCTCTCAATCACAGTTGTCAGCATCACCACGAGGGTGCTCTGGGCTTCCCACGTCATTTGCCAGAAGTCAGCACAAGTGTTTGACAAGGGTCCTTGAGTTGCAATGTATCTGTTGACAATACCTGAGCCTGGGATCTCCATGTTCACATAATCAGCATTTATGTAATCTCCCATGAGTCCACCATGTAACACTACCCGTGTTGCATCATATGGTGAAATATCCCTGTATCGATTTTTAATGATATTCTCTGGCTTCTTAGCCTCATTCATTGATAAGCCTGGCTTTCTCCTGTAAAGCTGCTCAAACTGTG
>TRINITY_DN21820_c0_g1_i1 len=132 path=[0:0-131]
TCTGGCAAGAACGGCTCTGTGGTATGTTGTCTTGCATCTAAACCACTGCAGTCTTCTCCCAACAGGGAGTCTAAGAACAATCCCAAGCACAAAAAGGACCCATTTTGAAAATAATATTCTGCTTATGAAAAC
>TRINITY_DN21820_c0_g2_i1 len=130 path=[0:0-129]
CGTTCTTGCCAGACGTACAGCTAGACCCTGTTCGATGTCAGCAGCCATAGTGTGGCCGAAAATACCCTGTTTGATGCCAGCAGCCACAGTGTGCCCGGAAAGAGGACGCCAAGGGCGACGGTGCCGCGAC
>TRINITY_DN21826_c0_g1_i1 len=197 path=[0:0-196]
GTGAGAATGAAGGATGGCAAAAAGAGAGATGAAGGGAAATGCTTCATTTGACTCCTCGGTACGGTTGGCGGAGGTGAGAATGAAGCCTCAACCGGCACAAGCTACGCGCTCTCTCCTTTGTCTTTGTGCCTGCCAAGTGTCATCTTATATTCCATCTAGTTTCTCATTTACATACCAATTTTATGCAAGCTATGTGC
>TRINITY_DN21807_c0_g1_i1 len=116 path=[0:0-115]
TGACAAAAGTAACAGTGCAGTTCATTATTTTACCTGTGTTCATTTCCAGGCAGGTGGTAGTTTTGCAGAGAAAGGGATAAGAATGTTCTCAAGGTGACAGATTGGTTGGTAAAAAA
>TRINITY_DN21807_c0_g2_i1 len=184 path=[0:0-183]
ACCACAAACATCAGGACGGGTAGCATCTGCATGCTCTCTGCAGGATATATACATATTTACACTGGATATGAAGGTCACTGTCGTAATGAAGGGATGCCACAAGAGCAGCTCATTATTCATTTATATTATTGTTTCATTATTCAAACACTACAAGGCATAAGATATTCTACTGGTATATCCAGAG
>TRINITY_DN21888_c0_g1_i1 len=150 path=[0:0-149]
TCAATGAGTTACATAAGTTAATTCTGAATACTTTCCTCCCATGAATGGGTAAAATGCCACATGTGGTTGATTTAACTGAAATACTAGAAATACCCCACTAACTTTAACTGTTCCAATCCGATTTTGTCACTAACAGAGTATTCAACCAAC
>TRINITY_DN21888_c0_g2_i1 len=223 path=[0:0-222]
TATGGCTGCTTACACAGCTCAGTGACAGCAATAGTTTTCATATATTTAGTTTGATTTGTAGCCAATTTAAAATGTCTGGAATACAGGACAAATTCAGTACTTGCATGAGAGTGTGCAAATTTAGCAGCTGCCCTGAAAGTAAGAAAAGTTCTCTTAACCCATATGAGCCATGTTCAGACCTTATTCCCTCCATACTTTTATACGTCAATGAGTTACATAAGTT
>TRINITY_DN21856_c0_g1_i1 len=138 path=[0:0-137]
CTTAAACCTCTATTATCCACAAAATCCTCCTATCACTCACCACAACCTCTTTAATTGGTCATTACTACAAAATATACAATTAACAAAATCTACAATATAAATTACTATTTTAAAACAGAATACTCTATCAAAATTATT
>TRINITY_DN21856_c0_g2_i1 len=180 path=[0:0-179]
AACTATAAATATCCATCCCAATCTAATTTACCTCTACTTACCGACATCAACCCTAAATACTCCACATATTACATAAATAAAACATCCCATCCTATCGAAATAATATTATTAAAAACTATCACCATAATAAACCCCTACTCACTTGCCAAACAAATCTCAAATAATACCCTTAAACCCTTC
>TRINITY_DN21835_c0_g1_i1 len=102 path=[0:0-101]
CGGAACAAATTGGTACATACCAAGCCCAACTCACAAAAACACCCAACCACCAAACCTGGTTCCCAGCCCTGCGGAAACCGCACAACACGCAGCAACACGCAA
>TRINITY_DN21835_c1_g1_i1 len=109 path=[0:0-108]
GAACAAACCGGCACATACCATCCCCAACTCACAAAAGCACCCAACCACCAAACCTGGTTCCTATCCCTGTGGAAACTGCATGACATGCAGAAACATGCAATTAGCCACA
>TRINITY_DN21835_c2_g1_i1 len=116 path=[0:0-115]
CACCAAACCAGGCTCCCAACCCTGTGGACACTATAGTATGCAGAAACATGCAACCAGCCATATCCATATCTTCCACTACCACCAGCCAAGTTTTTCCAATCAAATCTGCCATTAAC
>TRINITY_DN21858_c0_g1_i1 len=123 path=[0:0-122]
TATATATTTGTCATTTGCATTTATGCCTGCTAATTTTCAAAGCTGCATGCAATTGTGATGGAACGTGCTTAAAGTGACAGTGTACATGACTTTTAACCTCATTAACACAAAACAAAGTTCCTA
>TRINITY_DN21858_c0_g2_i1 len=219 path=[0:0-218]
CTCATCACCTGAAGATCTCTCTTCTATTTCTTGTTCTCTCTTGAAATCTGCATTCTGATCCGACCTTGTTTATTCCATAAACACCTTTCTTCTTGTTTCTTGTATCTTTCATGGTCTTTCTTAAGGTGAGTCTCTGCTATTTTGTTTCTTCTAACTGCTTTTTTTCCCCCCACTTTTTCTGAGCTGACGAATCGAATATTTTACTTTCCTTAGGAACTT
>TRINITY_DN21861_c0_g1_i1 len=154 path=[0:0-153]
TCCTGCTCCTCATCATACTCTGAGAGTTTCTGTGGCCCGGCCACCAGGTACAGCTGCTCCATCAGTATGACCCATGGCTCGCTCCGCAGTCTCCTCACCGGGATTTGCAGCTTGATTTTCCCAACAAATCCAGACCGGACTTCTACAGGAAGAT
>TRINITY_DN21861_c0_g2_i1 len=135 path=[0:0-134]
TGAGAATCCATGATGTTCACCTGCGTTATGAAGACGACATCACTGTTCCAGGTTCAGTGACAGCATTTGGTGTGACAGTCGGTGGTCTGACTGCTCAGAGCTGTGATGACAACTGGATGCCTAAGTTTGTTCAGG
>TRINITY_DN21861_c0_g3_i1 len=183 path=[0:0-182]
CATGACCCAAGATGTTGGAGGGGCTGGTAACTTGGGTGTTGAATAACTATCTCGGCAAATACCTTGAGAATCTGAACACGGACCAGCTGTCTATAGCTCTGCTGCAAGGGCAGGCAGAACTGGAAAATGTACCTCTGAAGAAAGATGCGTTACGCCACTTTGATCTTCCTGTAGAAGTCCGGT
>TRINITY_DN21861_c0_g4_i1 len=111 path=[0:0-110]
CTGGCGGACCCAATATGACTCCAAGCAGAAGACATCTTACTACTACTACAGCTACTCCTCGTGGCTGAGTTACGGGACCAGCCTGGTTGCCAGTATTGTAGAGAACCTGCA
>TRINITY_DN21861_c0_g5_i1 len=135 path=[0:0-134]
CGGAAATATCGGTACCGCTGTGACCGTGATGTGTATCATTTATGCGTGTGTATTACCAAAGAAAGTGGATATAAAAGCAGTTCTCCATAAAGTATTGAAGCTGTGACAAAGACATGACCCAAGATGTTGGAGGGG
>TRINITY_DN21815_c0_g1_i1 len=280 path=[0:0-279]
TATTCCAGACATGTAAGACTCTGTCATTTAAAATGTGAATGATGAACTCATCAGAGAAGCACATCTGAAATGGTACAAACATTGCACACTTTTATTCTGCTGTACTTGCTTTAGTAGAGGAACATCTGAAACAAACACCACAGTGGGAAATTAAAGCTACCTTTTCCCAGCTGCCCTCAGTCCAGCTGGCATGATCTTTTGACTCATTGGAGTATTTTCTTCCACATTGCATCAGCTTTGGTTTCATCATAGAGTAACATGCTCAGAAGCCACTATCCAG
>TRINITY_DN21815_c0_g2_i1 len=165 path=[0:0-164]
CCACTGGTAATTGGGAAAATGCCACAAACGATGATGATGATACTGCCTTTAATTCATGAAATCATCTACAATATACAAAAGCCTGTACCTCTGTAAAAAATGATGGAATATGCCATATTTTTGTTGGATATTTTGCTGTTTCAGTCATTCCAGGAGATACTTGTC
>TRINITY_DN21825_c0_g1_i1 len=523 path=[0:0-522]
CTAATTTATAACATTGTTACTCGACGAATCCAAATATATGTGCTTCAATTGTACTAGTTACTAAAAATATGCTGCAAGATCAACAATACACAATTTAGCTATCTATGAGTTCGGAATACATTTTAACTTCTAGCATGCATATACAATTGTAAATCAAAACCATTTCAAAGGCTGACTAACCCTGTGTAATTTATAAAATACTTGAATAATGTCACAGTTTTAATTCTGCTCCTATTTCATGTTGCATCATTTCATACAGTGATGAATGGTTGTACATTCTCGTGTCTTCTGTTACAGGCTATGGGAAAATATACCAAACCAATTTTACTAAGCCAGTATAGCTGAATATCTAATATATTTCATAATACCGAAGTATATGTCATGTATTCAGAGTAATCTCAGCAGCAAATCATTTAAACCCCAGTGCAGAAATACAAATAAAAATATACACTTGTGTATAGAAAACATTTTATTCTACTAAACGCCTCTTGCCAGAACATTCAAAGGGTGCATGGTAAGATAG
>TRINITY_DN21825_c0_g2_i1 len=299 path=[0:0-298]
TTCAGTTTCACATGAGTATCATGTGACTTTTTCCAGGCAATATGTGACCCTGAATATATAAGAAACATCTGTGATAAGAATAACAGTAGAATATTTGCAAGTCTTTTTAACAATCCTTTTCTGCTGTACACCCAAAAAGGGCAGGAATGTTCAGGACTGAGGTTGCTAATTGAAACTCTGCTTATAGCACCATTATAATCATATAATGCAATTCTGAAAAAAATAAGCCATGCAATAATATTGCTGTATACCTCAATGAGGCAGGAAATATAAACTTAGTAATCTCACTTATTATTTTC
>TRINITY_DN21825_c0_g3_i1 len=320 path=[0:0-319]
ATCTCACTTATTATTTTCTTTTGTTACACTGTTTATCACCTACTGGCAAATATATTATTCATGTTGCTAATTTCCTTTGTTTCTAGTATAAGACTACGAAGTACGAAAAGGAATCACTGAAGGTTAAAATCTCCCTAGCCAAGCTAGTGTTTGTATGGTATGGATGTACGTACTATCCATCACTTCAAACATACTAGGAAAGTTATATCAATTGATTATATAAGCTAAGGCTACTTATAATATAAGGCAATTAGAGAGTAATTTCTCTGTTTCTTTACCATACGTCTTAGCTTAAAATGAACCTTATAATCTATCTTACC
>TRINITY_DN21813_c0_g1_i1 len=133 path=[0:0-132]
GTCACATATGTATAACAAACGATGGCAGCTCCTTGAATGTTGTGCTGTTGAGCTGCTGACGGGAGCATGAGGTGTGCAAATGTTCTTTATTACATTACTAGAATTGTGACGACAAGACTAAAGGCACAGACAA
>TRINITY_DN21813_c0_g2_i1 len=146 path=[0:0-145]
TTTTGTGTGTTAATATTTATTTATCTTTTCTATGTTCTGTTTTTAACTCCTCAATGCTGGGAATGTCAGAGCTCGCTGTCTCCATGGTGCACAAAAAAAATTAAAAATAAATAAAAATTACCAACCTTGTGGATGGGTCACATATG
>TRINITY_DN21823_c0_g1_i1 len=199 path=[0:0-198]
ATTTGTATAAACTGGTACATAAACAAGAGAAGGTGAACAAACAAGATGACACTTTTCAAGCAGAAACAGAGAGGAGGGCATTTGGCTTGTGCTGGATGATTCTTCATCGGTGGGAGGGGAGAGGTGAAAAGGGGAGATGAGTCAAGCGACACATGTCTCATCTCCCCATCTTCCCTTCTCCCTGCTTTTCACCTCGTGC
>TRINITY_DN21823_c0_g2_i1 len=234 path=[0:0-233]
TGGGTGGGTGGGGTTAAAGTGCATCAATTTTATGATTAAAAAATATTCACTGCTTAATGTGCTTTCTAAAGACACAAGTGCCAAGTATAAAAGCTTCATGTTTTTCTTGTGTTAAAAAGTAATAATGGTATATAAATGAGAAAAAGTTGGCAAACAAGATTAAATTTGCCAAACAAAAACACAAAGGAGGGCACCCAGCCTATGCCGGTCGAGGGTTCATCAGGGTGAGGCACG
>TRINITY_DN21884_c0_g1_i1 len=175 path=[0:0-174]
TGTTAGTCATGCAGGATTGTAGGGCACATTTAAAAGCTATAGGTCTTTCACGCATGACAAGAAATCCTGGATAGAGTACGTGATGGTGTGTGGGCTTAATTTAATAATATAGCAGACGAGGATTCATTAGCCAACATTCTTCCGACCCAGTAGTGTGAACATCGGTAATTTTTTC
>TRINITY_DN21884_c0_g2_i1 len=110 path=[0:0-109]
GTGGAATTGTTCACATTCATTGTGGCCCAATGGCTGTAGCCTTGTCTTTATGGTTGGCCATTCTTTTTGTAAGTTATGACCAGTTCACTATCACACACACACGATCATAT
>TRINITY_DN21892_c0_g1_i1 len=171 path=[0:0-170]
TTAGTTTCCAGGTCTTGAAAACAAAGCCTTTTAAATGCCCACGTTTTCAGGTATGCACTGAGGCACACGAACAGCTACGTTTAGCATCATTTTCCCTGAGTTCTCAAGTCGAATAAACGATATTTCCCGTTCAATTTGCTGACGTAAGTCTAGAATGCTTCTTGTTCTTGA
>TRINITY_DN21892_c0_g2_i1 len=102 path=[0:0-101]
CAAAATTCCAACCTTCTTCTTGTCATCTTGACTAAGTTCTTGCAACAGTTGAATTTTGTAGAGAAACATCTTTTTGTATGGTCTAGGGCAGGAGCATCCGAC
>TRINITY_DN21870_c0_g1_i1 len=198 path=[0:0-197]
TTTAAAAGTTTGTTTGGTGAATTTAGGTCTCCAAGAATAACTGCATATGGGTTGTATTGTGTTATGTAGTTAATGAGTTTTGTGTTGATCTTTTGTTTGGGGTTGTTGTATATGTATAGTGTGGTAGTTTCAGGGGTGTTGTGGCTGTATAAGTTAAATGCAGTGTGTTCAGTGTCATGGAATCTGTTTGGGGTTATG
>TRINITY_DN21870_c0_g2_i1 len=247 path=[0:0-246]
TCTGTCAAGTCTTATGTGATTAAATTTGTTTGTTAAGTATTTTGGTGTGTTGTGGTGGGTTTTAAGGCAAGTTTCTTGGAGTAGTAGAATTTGAGGATTGTAAATTTCTATTATATGTTGTAGGTCAGTGTGTGAGGTGCCTATCCCCCTGACATTGATGTGTAAACGCAGCATGCCATTCCACGCTTTTAAATGAGCTATGAACTGCCCGAGAATGGGAAAATGTATTCTTACCCAGGAATATCAC
>TRINITY_DN21898_c0_g1_i1 len=147 path=[0:0-146]
GGTTTCAGTTTTGGAGGTCCCCCCAATCCTCTGTTTAGAACTATGGGTGTATGTTCTGTCTCTCTGGCTATATTCACATCATCACTTATGTCAATGTTATTATCTAACGGCAACACTTTTGAACCTGCACTGACCTTGTTTGGAATT
>TRINITY_DN21898_c0_g2_i1 len=162 path=[0:0-161]
CTAAATCTGCAAAGTTACCACGTACAGATCATATACTATCTAACACAGCCATATGCCTGGGGAAAGAGGACATGGGTGTTTCTCAGGATGATCACACACAAAATTCACAGCCACAAACAACCAGAAACAAAAAGACTTTACAATCCCAGAAGAAGTCAAAAC
>TRINITY_DN21898_c0_g3_i1 len=128 path=[0:0-127]
TTTATAAAGCATACTGTGGACATTTTGACTTAAATGATATTCAAAGTTATCACCACGCTCTTTTTCTATAATCTTCTTTCTTGGGCTATTACTGACACTTGACTGCTTCTGTTGTCTGTACATTGCAG
>TRINITY_DN21880_c0_g1_i1 len=174 path=[0:0-173]
CTCCAGCAGACATGTCACTGCACTCTCCTGCAAATACTCCACACAACCATACAAAACAGGGATGCGAAGAATCAGGTTTTCTGAACTGGCTTCCAGTGTCACTTTCTCTCCTTCCAACTTCAAGAATCCATACTTGTTCAGTGGATTTGGAGGATCGTCATACTTGAATGGAGG
>TRINITY_DN21880_c0_g2_i1 len=143 path=[0:0-142]
TGCAGTGACATGTCTGCTGGAGCCTCTGCTCAACCAGACATCCTCCTGCCTTATTTCAGACTATGAGATCAGATGGCCATCTCATGTGAAAGACATTGCACACATCTGTTTCCAGCTGGCAGAGAGAAAGTTACAGGATGGTA
>TRINITY_DN21880_c0_g3_i1 len=141 path=[0:0-140]
TCAAATGGGGTGTGTGCTGTTATTCCAAGTGCTTGCAAACGAGAAGTATCTAATTCAGTATTATGAGGCCGAGATACCACTGCTGAAGGTTCAAGGTTCCTCTGAATATGACACATAGGAAGACCAAGCACAGCAGCCATG
>TRINITY_DN21850_c0_g1_i1 len=192 path=[0:0-128 1:129-191]
CAAGTTAAAATTTTAAGTAAATACATATTACATTCTTACTCTTTCTCAGGGGTATCTTTGAAAAAGGAAAATTTACACTTGCAGAGACAAACAATAAAAGAAGTGCAGTAAAAGTCCTTTAATCTGGCACCCAGTGGTCCAGAAAGCCCGACTGTCTGCGACATCGGCTCCTCCACAATCTATGACATCAAG
>TRINITY_DN21850_c0_g1_i3 len=251 path=[0:0-128 2:129-250]
CAAGTTAAAATTTTAAGTAAATACATATTACATTCTTACTCTTTCTCAGGGGTATCTTTGAAAAAGGAAAATTTACACTTGCAGAGACAAACAATAAAAGAAGTGCAGTAAAAGTCCTTTAATCTGGCATGCAGGGGGAATGGGGATGCTGAACCATCGGATATGCTGGATTATTTGATGTTACCCTTAGTCACAACCTCAAGACACTTTATTTTCACTTTTTTATGTGATGTACTGTGCATGTAATGCAG
>TRINITY_DN21850_c0_g2_i1 len=150 path=[0:0-149]
TTTTAACTTGAACTTTGCCCTGACTGACATAAACTAAGTTGAGCTGAATTTTTTTTTATTGGCAGTTCTATTTGGGATAATAATAACTTATTCTACCAGCCATTACCATGTAGTTAGCAATGATATAAAAATTTTCTTCCTCTATAAACC
>TRINITY_DN21893_c0_g1_i1 len=111 path=[0:0-110]
CTGATGGTGGTTCCTATTTCATTGTGGACATCACTATTTTAGTTCTGAAATGTGTTTGGATCCAAGAAAAAACAGCTGTCAGATAATCTACACAATCAAGTTCAACACTGA
>TRINITY_DN21893_c0_g2_i1 len=143 path=[0:0-142]
TCCAGGGATCATTGCAATGATGAATGTGTGGTTGACACCAGAGTCATGATGATCTTGAAAATGTGGCTTGTTGAAATTTCGTAAATCACTGTGTGAAATCTTTGAAGATGGGGATCATCTATGAACAGAAATTGCACAGAAAG
>TRINITY_DN21824_c0_g1_i1 len=123 path=[0:0-122]
GCAGAGAGAGAGAGAAAGAGACAGAAGGATTGTCATAGCAGGTGTCAGTAGTAGCTATCAGCCGTCGTGTAAGACTGAACCATGTTTCATTGATACAATTTTCAAATTCGGCATTGGGTCCAC
>TRINITY_DN21824_c0_g2_i1 len=146 path=[0:0-145]
TCTCTTTCTCTCTCTCTCTGCCTTTCTATACCCTCTCTCTCTCTCTCCTCTTCCTCGTTTTTTGTACTCTCTCTCTTTCTCTCTAACACTCTCTTTCTCTCCTACTTTCTCTTTCTCTCCCACTCTCTCTCTCCCTCTCTCTCGTT
>TRINITY_DN21854_c0_g1_i1 len=121 path=[0:0-120]
CCGAAGTATGTTGAAATGCCTCAGTTTTCCAGAGTAAGCATGAAATGTCATGTGCCTGTTTCTTTGCTGTGCTGTAACCAGTTCTGTTAAAATGTCAGCCATCAACAGTACAGAGAAAGCC
>TRINITY_DN21854_c0_g2_i1 len=122 path=[0:0-121]
TTATGCTTGGCATCAACAGTTCATAATGATGGGGCTTTTTTTTTTAAGGGATTCCTGAATCACTGTGTCTTTGTAACACAGTTCTACATCACCATGTGCAAAGTGCAGAGAAATCGAACAAT
>TRINITY_DN21878_c0_g1_i1 len=131 path=[0:0-130]
GCCATACCAGACTTCTGGGGATGAGATTTTGATTCTTCACAGTGGCAGAAAAAGTGCAGAAGATATATTTTCTGAGGAACATGCTCAGAATAGGTTTTTCACATGGATAATGAGGGTAGTAGGATGGTTTA
>TRINITY_DN21878_c0_g2_i1 len=903 path=[0:0-902]
CCAGAAGTCTGGTATGGCCGAAGTTCACGCCCTGCTTGTTTTGCAATAATACTGACCACATCTCCATCTCGACCAGCATATGAAAACTGAATTCGGAAGTCTCCAATTTCTGGGTTCCATACATCCTTGCTGTGGTAGTACAATCCTGCATGCATTTTCACATCTGGCCGGTCTGGACGTTCATCACTTGTAAATGGGATGAAGTCAGCAAATTTATCCTTAAGAGCACTGCCCAACAAGAAATTACCAACCTTAACTCGGTTATTCACATATGTTTTGCTCTTCTTTGGGAGTTCCAATGGATTCTCATGACCAAATGGAATATTGAAAAGTACACTATCTATAAGTTTGTCCTTCCACTCCTTGGTGTAGTAATAACTTGTTTCTGAGTGGGTATGATCCCCTTCTTGTCCAGACTCCAACTGCCTGGTACTTTCTTGTTCCACCCACTGGTACACCTGCACCCTGCATTTAAGCTTGACTGCTGCAATAGATATCCCATATGCCTTCTCTTCCAGTGGGTCCTGAATCCATAATGATCCAATTAAATGAACCAGCTTCCTATCATTCTCATCAAAGATAACATCCACAGTCTGCAGAGGCTGCACAATTTCAAGCCCCTCATCTAAAGACCTTGCTGTCTGGACTGCTCTACCCTCATTCCAGAATAAGACCAAAGCACCAATAATGAACATCACAATGCCAATGACTGCTGTGAGCCAGCTTGACCGAAACTGCTCCCACAGTGACAGAGGTCTACGCCAGTGGTAATGCCAGTGATTCTGGTTGTGCATTCCAGGGGCATCAGGAAAATTTGTTCTGTACATACTGCAATTAGGATTAGGTTCAGGAGAAATCTCCCAGAAAACCACTTGGATCAATCACGCAGCTGCCATGTTTCAC
>TRINITY_DN21878_c0_g3_i1 len=211 path=[0:0-210]
CCCAAGCACCAGAATGATTCCAAAAAGTGGTCGGTACCACAACCAACCAAACGCAATGATAAGAAGTGAGAAAGAAATGGAGATGGACATGTTCAAGGAAGTCACTCCAAGCGCCACTAGATCACAAATAACCGGGAATCTGGAAACCAAAGTATTGAGCATATTGGTGACACAGCTTAGGCCAAGGAACATGATAAACCATCCTACTACC
>TRINITY_DN21882_c0_g1_i1 len=127 path=[0:0-126]
CTGGAAGAAACTAAGAAAAGAATATCAAGTCTGGCTAGCCTGTCGCCATGGCTATTGTCCACTGATCTGACTGGTGAAAACAGTATACACATGCCAGGGCCCACTCCAGGGCTTAACATAAAATCAG
>TRINITY_DN21882_c0_g2_i1 len=151 path=[0:0-150]
CTGGCATGGAACAGCTCCTACTTGTCTGCATTGTCCATTGGCTGACAGGTGACACTAAGTTGCTAGGAAGGTCCTGCCAGAAGAAACAAACAAAAAAAAATCAAGTCTGGCTAGCCTGTCACTGTGGCTGCTAACTGCCCACTGATCTGAC
>TRINITY_DN21882_c1_g1_i1 len=181 path=[0:0-180]
TTTTCTAAAATTTTACTGCTGCTTTTTTGTTTATACTCCATTTTCTGCACTATTTTATCTAAAAACTATGGAACTGTGTTGGATAGGCCTACTAAATACAGTAGCATACTATCCTATTTGGTCCCATCCAAATGCATGATGTGTGATGATGTACCCACTAGTGCATCCCTGTCTGACCTCA
>TRINITY_DN21882_c1_g2_i1 len=194 path=[0:0-193]
CCCAAACAAAACTGAGAATTACAGTGGGTGCCGGCAGTGTACAACTGAAACCAGATCAGATCAGCTAACTTGGCATAACTCAACTCACAGCACACCAGGCTCCTATGCTTCTTGTGGTATGGGACACAACTCCTACTTGTCTGCACCCTTCATGGGCTGACAGGCAAAACTAGGTCACTAGGAAAGTCCTGCCA
>TRINITY_DN21882_c2_g1_i1 len=141 path=[0:0-140]
CTTGTGGCCCACAGACACAATTGGGAACCGGAAAGCTACACTTACCGTGTATTTGTCATTCCATACAGTTGTGTAATTTTTATTATTTTTATTTTGTTTTCTTCTTTCAAGCATATTTTATAAATTTTTTTTCCTTCTGCC
>TRINITY_DN21882_c2_g2_i1 len=131 path=[0:0-130]
CTGGGAAACAGCTGCTATAGCAGTTACATCATCCCGTGCCACGTGCTCAAATGGTACCGTGTGGGATAGTGTGCTACAGTGTTGGTAGGCCTATCCAACACACAGTTTTCTAGTTTTTTTCAGAAAAAAAT
>TRINITY_DN21841_c0_g1_i1 len=148 path=[0:0-147]
TTTTGTTTCTTGACAAAATTAGCCACCTTTAGCTTGAAGTTGGCAACGTAACTGGAAATTTGTGAGTTGGGCCTATACTGTAGCGATGACAACTGTCCAGAAAAGACAAGACCCAAGCATTTCACGATCACATATAATGTGAATGCAG
>TRINITY_DN21841_c0_g2_i1 len=113 path=[0:0-112]
CTTACTGTTGTTGTGTTTCCTGTATGTAATCTACTACTTCTGTTTCTAACGCGATATTAGGAATTTTGTATTTTTTAGATTGCAGAATGCACTTCATTTATTTTCTGCATGCT
>TRINITY_DN21832_c0_g1_i1 len=191 path=[0:0-92 2:93-190]
AATTTTTTTTTTTTTTAATTCTTGATAGGTGCAAATATCATGGTGTCGACTTTGCAGTCTGTAGCTGCAAATGTGGTTAGAGCATGCTAACATCTGGGCCCACAGTATTAATGAAGTAGGATGGCTAGTTCCTTTCTTCTACTGCCTAAGCACTCTTAGGTACACATCCGGGCTGGGCGAGTGGACCTAGG
>TRINITY_DN21832_c0_g1_i2 len=171 path=[1:0-72 2:73-170]
TAGGTTAATGCAAAGTTCGTGGCATAGACTATGAAATCTGTAGCCGCAAGCATGGTTAGAGCATGCTTACATCCTGGGCCCACAGTATTAATGAAGTAGGATGGCTAGTTCCTTTCTTCTACTGCCTAAGCACTCTTAGGTACACATCCGGGCTGGGCGAGTGGACCTAGG
>TRINITY_DN21832_c0_g2_i1 len=110 path=[0:0-109]
CTAACCACCAGCCTATGCTATACCTTAGCAGATAAATAAGTGACAGAAGGCAGAAGATACATGAATCTGCAATACCCCCCACCCTACTAACACACACACACACACACACA
>TRINITY_DN21896_c0_g1_i1 len=148 path=[0:0-147]
AATTAAAAACTTTGAAATCCTGGAATTATCTTATAAATGCAAGTCATTATATTTTTCCTCTTTTGCTGTAAACCAGTACCGTATTTTGCGGCTTATATGACGGATTTTTTTGTTTTTCTTTAAAACGTCTCCAAAAATCACCCTACGT
>TRINITY_DN21896_c0_g2_i1 len=372 path=[0:0-371]
ATTTATTTTATCTCAAAACATACCAAACACAGAACAAAAGAAGGAAGACTTCATCAGGGTTAAAACGAAAGTAAGAACAGTTGAGCAAACTTCTTATGATGGAGAGACTGAATCAGAAGCTCCTGAGCAATTTAATGTAGTTGAGTGTGCACAGCAGAGAATTGCCATCACAAACAGTTAGCAGTTGCAACATTTTGAAGTTTCACTCCAGCATCAGAAATGCAAAGAGAAGAGAGAAAAATCGGAGAAGGGTCAGAATTAGGATCCTGTACAAAATCTAGGCTGTTGTGATGTGTTACTCACATTCCATTCTTCTTCTTATGTCTCATGTTTCCTCCTGATTATTGTTTAATTAAAAACTTTGAAATGCCG
>TRINITY_DN21803_c0_g1_i1 len=226 path=[0:0-225]
TGAACACACTGATAAAGAAAAAGCAGAAATACTAGCAAATCAAGTAGAAAAAACATGCTCAGAGCATAAACTCACAATAACCCCAAAACAACGAACACAACAACAAAACATAGAAGAATACATCAAGAAAAACGAAAAATCCTTCACCCTCAGCAAATCAAATAAACAACAATGAAACAAAAACAGAAATAATAAAAGCTATAAAAAAAAAAAAAGAAAAAAAATA
>TRINITY_DN21803_c0_g2_i1 len=108 path=[0:0-107]
AAAAAAAAAAAAAAAAATGGACACAACAAAGGACACAGAAAGACAAATTCATAACTTACAAAATACTAAAAACAAATTAGACAACTTCTGGCACACAGCAAATAAAAT
>TRINITY_DN21803_c1_g2_i1 len=148 path=[0:0-114 2:115-147]
CTCACCACCACTAAAAAATCAACAGAACAAATTCATACACACTGACAAAGAAAAAGCAGAAATTCTAGCAAACCAAGTAGAAAAAACATGCACAGAACATCAACTCCAAACATCAAACAAAGAACAAGCAGAACAACAAAAAATAGAC
>TRINITY_DN21803_c1_g2_i2 len=235 path=[0:0-114 1:115-234]
CTCACCACCACTAAAAAATCAACAGAACAAATTCATACACACTGACAAAGAAAAAGCAGAAATTCTAGCAAACCAAGTAGAAAAAACATGCACAGAACATCAACTCCAAACATCATACAAACAACAAACAGAACACAAAATAGAAGAATACATTAAACAAAATGAACAAATATTCACACCGACAAACCAAATAAATAATGACAAAGATACTCTCACCAAAGCACAAATAATAAAA
>TRINITY_DN21803_c2_g1_i1 len=165 path=[0:0-164]
GTTGAATAGGTTTTTGATTTGCTCGTATGCTATTTCTGCTAGTTTTTTGAATTGTGTGTATGTTATTTTGTCGTGTCCTGGTGTTTTGTCTTTTGTTTTTCTTATGGCTTTTATTATTTGTGCTTTGGTGAGTGTATCTTTGTTATTGTTTATTTGGTGTGAATA
>TRINITY_DN21803_c3_g1_i1 len=143 path=[0:0-142]
CAAGGAACCAAATCATCAACAACAATGAAAAACTAACAAAAGCAGAAATACTAAAAGCTATCAAGAAAACAAAAGAGAAAGCACCGGGATATGACAAAATCACATACACACAATCCAGACAACTATCAGAAACAGCATATGAC
>TRINITY_DN21803_c4_g1_i1 len=139 path=[0:0-138]
TCGTTTTTCTTGATGTATTCTTCTTTGTTTTGTTGTTCTGTCAGTTGTTAGTAAATAGTTTGAAGTTGATGTTCTGTGCATGTTTTTCCTACTTGTTTGGCGAGTATTTCTGCTTTTTCTTTGTGTGTACGAATTTGTT
>TRINITY_DN21803_c5_g1_i1 len=136 path=[0:0-135]
TCACAATAACCCAAAAACAACAAACACAACAACAAAACAGAAAACTATATTAAAGAAACAAAAAAGCCTTTACCCCAACCAACCAAATCAACAATAACAAAGAAACACTAACAACAAAAGCAGAAATACTAAAAGC
>TRINITY_DN21808_c0_g1_i1 len=309 path=[0:0-308]
TTTCATGTTAGTTTCAGTATTAGACTTTTCATTTCCGGGAAAATATGTCCACTTGTCAGGTGGACAGACACATTCCTGTTTACCTGAATGAATCCACATTTTGGTATTGTTATTTCTTTTCACTTTTACCTGCTTCTTTTTCTGATTATCTGTGTATGTCAAGTGACATTTTCCATTCTCTGTCATATCTAAGCAAAATAGAAATAAACTTTTTCCCATCCTTATATGTCCTAGACATGTACCATGTCAACTGATTTTGAGGAAATTTCATGCCTTTTTTATGATAAAATTCTGATATTTTGATTTCAC
>TRINITY_DN21808_c0_g2_i1 len=130 path=[0:0-129]
CAAAATTAGCTATAAAAGATTATTAAAAAACTTTACTAAACATGATGATGATGATGACTAAACATTTCAAATTAACTGATCCACTCAAAATTACCAATATACAATGACATTTGGAGTATTCTTTGCTGAG
>TRINITY_DN21839_c0_g1_i1 len=109 path=[0:0-108]
CTTCTCCTCTCTTTTCATCTCACTCCTCAACCTGGTGAATCCTCGGCTGGCATGGGCTGGGTGCCCTCCTCTGTGCTTTTGTTTGATAAGTGTCATCTTGTTTTCATTT
>TRINITY_DN21839_c1_g1_i1 len=164 path=[0:0-163]
AAAGCACAGAGGGAGGCACCCAGCCCATGCCAGCCGAGACCTCATCAGGGTGAGGGGCGAGGGGAAACGAGGAGAGAGAAGGGAAGGTGGGAGACGAGATAGGAGATGCGATGCCTCACTCCTCTGGTGGAGCTCCAGGACAGGATTCCATTCAGGCCCCCGGG
>TRINITY_DN21818_c0_g1_i1 len=248 path=[0:0-153 2:154-247]
CTCACCATATAACAGATACACTGCTATATCCTCCTGTTTCCTCTCTTACTTCCAATCATATCCCTGACAAGTCCAAAATTGGTAAAAGATTGAATTAATGCTCTGACTATATATCTCTAAGTATGTTTATTTTCCATCAGCTCAATTTCTTGCCACTAATACTTTGTATACAATTTTAGGTTTACTTCTGATACATTGTAATACTGGCACAAAGAGTGGAGAATAAAACCAGACATCTGACAGATAAC
>TRINITY_DN21818_c0_g1_i2 len=126 path=[1:0-31 2:32-125]
ATGTTTATTTTCCATCAGCCCAATTTCCTGCTACTAATACTTTGTATACAATTTTAGGTTTACTTCTGATACATTGTAATACTGGCACAAAGAGTGGAGAATAAAACCAGACATCTGACAGATAAC
>TRINITY_DN21818_c0_g2_i1 len=102 path=[0:0-101]
AACATGGGTTTTTTGTAACAGAGCAATTAAAAAAAAATTCATTTTTCTCTGAAATTCTCTGTTAAGAAAAACCTACATGTCCGTCAACTGTCTGTGTTTCCA
>TRINITY_DN21818_c0_g3_i1 len=308 path=[0:0-307]
TAGCAGTGTATCTGTTATATAATGAGTCAGTTGCTGTAACATATTATTGTTTGAATGTCTAGCTCACTAGCCAAAGAATCAAACAAAAATATATTACAGTATCTGTCTCACCATGGAACAGACAGATTGCTACACCTTCTGTCTGCCAACCTACCTTCTAACATGACCATTACAAGACAAAATTGGTAAAAGCTTGAATTAACCACCTGTAAACGTGTCTCAAAGTATGTTTATTTTCCCGTCAGCTCAGTTCCTTGTTACTAATATAGTATCATCATCATCATCATGATACTGCACTGCTCTTCTAG
>TRINITY_DN21818_c0_g4_i1 len=105 path=[0:0-104]
CCAATATCACTCACCACACACATCCCAGCATCTTCACCACACACTCATCCCACATCATTCATCACTGCTCCCAATATCACTCACCACACGCATCCCAGCATCTTC
>TRINITY_DN21801_c0_g1_i1 len=252 path=[0:0-251]
GTCAGCCGTCACAGCTGGAACAACTGTGCCAGAAACTGAGTAATAATGATGTTTTGGAGGCCATGATGGAGGTTGGAAGAGTCCTCAAAATAATAGAGGGGAAGAGTGAATTAAAGGAAGTGGCTGACACAGAAGAAATGGCAGCTAGCAAAAGCTTGGATGCAGAAGAACAAGGAAAAGCAAATGACAGAGAACTTGCAGGAGTCAAGGGGAGAGGACCACGGCCTCGGCCAAACCTTCGGGGGAATAAAT
>TRINITY_DN21801_c0_g2_i1 len=159 path=[0:0-158]
CAGAAGAAGACCAACATGAAGACTCTGACGTTCGTTTGGTTGCTGCTGTTACCCATTGCCACTGCTGCACCCCAGGGTAGCACTGAGGAGGACACGGAGGAAGTAGTAGAAGAGGCTGAGACGGGCAGTAATGCAGACAGAGACTGTCAGCCGTCACAG
>TRINITY_DN21855_c0_g1_i1 len=115 path=[0:0-114]
ATAATGTTTTATGCTTACATATCAGGCGTGGCCAAATGGCGGTTCCCGAGCCGCATGCGGCGTTTTTAACAATTAAAGTGCAGCTCACGAAAAAATATTGATTGGACACCTTTCT
>TRINITY_DN21855_c0_g3_i1 len=104 path=[0:0-103]
AATTGTTATTCACATTTTTGTCTCATGCCGCCTTAGCTTTCCAGACACATGTTACTTTTCTTAAACTGACCCTGACGTGTATACAGTATACATGACTGTCATAT
>TRINITY_DN21895_c0_g1_i1 len=268 path=[0:0-267]
CCCCAGACGGTAGTATGCCAAGCAGCTGTGGACAATGTGACCGGCAACACTGTGTCTGTATTCTCGTCAGACAGCAGTACGAAGAGCGATGCTGCGGACACTGTGGCTGATAGAGCTAATGTGTTGTGACAAGGTCCTCATTGGCTCCACCTTGGCATGAGAATGTGCAACAGCAATAGACAAGCACTGAACCCACTCTTCAGCATTCTTCCCATCCTTGGCCTTCAACACATACGTCTTATCGTTTGTAAATATCTCAAAGGCTTTT
>TRINITY_DN21895_c0_g2_i1 len=262 path=[0:0-261]
CTCGGCTCACCTTCACACTACGTATCTGTTTCACTTCTATAGGGGTGACCTCTTTGTCATTCTTAGAACCCCTGTATGACAGATGCGCACCAGACAGAGTAAAGTATCGGGTCCTCCATCTTCGGAATATTTTCCACTTTCCCTTCTTCTCCTTCAGCTGGCCCTCCATCACTGGCTCATTCTCCTGTAGAAAGCCCATAGCCCGCTCTGGGTGGTTGCACAAGAAACAGCCCCACTGCTTGAGAGGTCCGTTGTATTCAAA
>TRINITY_DN21842_c0_g1_i1 len=145 path=[0:0-144]
CAAAATACTACAGGAAGCAGAAAGGAAAAAAAAGGCATACAAGACAGCAGACACCAGCTAAAAGGAGGAGTGATTACAACATGAAAGTTAATTTACGAGATGCAATAGATCTAGGGAACAGTATTCACTGTAGCACAGTTTATTC
>TRINITY_DN21842_c0_g2_i1 len=236 path=[0:0-235]
AGATGCTTATTATACTAGAAATTCAAAGAAAACTGGCAGCAATGGCCCTAACCATGAAAGAATTCCAGCTATCACAGTAGGAAGTAACTTTCATTCCATTGAAAATCGAAGAAATCCAGGCATAAATACTGCATGTAGTCAAGGGATGACAGAGATTCTAGGCAATATACATGACCAGAAAGAACTATTATTAGACAGAGAATGTCACCCCAGAAGAAATTCACATATTCCAAAAT
>TRINITY_DN21842_c0_g3_i1 len=263 path=[0:0-262]
TTTCTGCTTCCTGTAGTATTTTGTCTGCCTTTTACCTTCTTGAGTTCTTTCCTGAGGCTTTACAGCTATTGCAGTGGAAGGACCATTCCTATCTTCTAGTAGTGAAGTAGGAAGACTTTGACTTTCATAATGATGACATGGGACTTTCCTGTTTGAATTTAGAAAACATTCACGGCCTTGCGGATGTGCAATTACATTGTCTGACTGTTGTGGGACATCTGAAGAACATCCAAAAATATCAGTTTCTGCTGCTGATATCCTTC
>TRINITY_DN21812_c0_g1_i1 len=122 path=[0:0-121]
ATCGTTCGTGTCGTCAGTCGTGCTTCCGGGGGAGGGGGGACAACAAATGAAATATGCTGCGGCAATGACAATATACTATCGTATAAAAATGTGTGTACACACTAGTAATTCTGTCACTAATG
>TRINITY_DN21809_c0_g1_i1 len=237 path=[0:0-236]
TAGCAGTTGGATTGCCCTACCTTCCGTATTTTCTATGTTGCCACTCAAAGCAATTCGAGGAACTCCAGCGTCATCGACTGATACGTCTATGTTGATCAGTTTTCCTTTCGATTGGTCAGTGTCAGATTCTTCTTTTCCTCCAGAGGTGGGTGGACTCCTCGATTTGGGTCCGGATTCTTGTTCGTCTTCATTCTTCTTTCCTTTGGCTGATTTATCACCACCTTTCTTGGCCTTTTC
>TRINITY_DN21809_c0_g2_i1 len=213 path=[0:0-212]
TGAACGACTGTTCACCGTAGGATCTCTTGAGATGCCTCCACGCAATGTCAGAGCCTTCAAATCCTGATAAGGAAGGACGTAATAGTTGGATGAATGCCATCACTGAGGCATGGTTCTGCGAGACCTTTGGAATTCCTAGCACCCTTCTTCCTAACAAGGTTGAAGTTGAGAAAGCTAAGGAAGAGAAATCAGAGGAGGAAAAGGCCAAGAAAG
>TRINITY_DN21851_c0_g1_i1 len=258 path=[0:0-257]
CGCGACTTACAAGAACAGGCCTGGCAGAGATGGGAAGGTGCTGCTGCCCTAGTCTGCCTGGCCATCCACAACCACTGATGTGACCTTCCAAGCTGGAGCTGCGAGCAACAGATAGGCCCACGTTTATTTGTAATTTGTGCTCATATTCTCACCAGTCACTGCCACCATTAATTTTAAGTAAATTTAACAGGAAGAACAGAGCAAACATTCAAAGACACACAAGCCTGCCCACACTCACAATGCCATCTGCTGACAGAC
>TRINITY_DN21851_c0_g3_i1 len=824 path=[0:0-823]
TCTCAAATAGGCACGAGCTTATCTTACAATGTCTGTTAATGATCATCTGGTATCTTCTGCTCAAAATACCTCGGCACCTTTCCACTTTCCAACTACTAAATTCACATTTGTAAATATACTGTAAACCTCAAATCCAGGCCATTCTCAACTTCTGCATTTACTTCCAAAAATATAAAAAACCATGGAACCCCGACCAAGCTACTCTGATGACAACATTCAGCACCATAAGGAAGAACTGGTTTATTTCATAAAACAAGTAATCCAGCCACTGCTGTTGTTAAACTGCGGCTATATAATCCCTCACTGTCATGCAAGTGTACACATCTTGGCTTGCGTTATATCTGTCGGCACAAGTAGGCAGTAATTTCTCTGCGTCTACCATTCACACATTACATCTGTGGTTTGGTCCATTAATGCTTTCTGTGAAATATGCACAGGAACAATGGTAATGTTTTGTTCTTCAGTCCCATACATAACCTAAATTTGAGCTCTGCTCTGCAAAGACAATAACTTTCTACTGAAACAACATTATTTAATCATGTCTCTTGTACTTCTCCATTTTCACTTCCTCAACAATAATAATCCTTTCTCTACTACTTTTGATTAAATCACTTCAGACATGTGTTAATTCACACCTCCTCTGAAAGAAACATAACATGAATTCTTGGTGCTCTGTTAACTGCAGTGAATTGAGTTTAACATGAACAGTGAAGAATACTATGGGTCTGTGTATTCAGCAGGCTTTACGTTTACATCCACTGCAATTTTACAAAATAAATCAACTTGGGAATGAAATAATAAATCTAATGAGCACTGAAGGTAAG
>TRINITY_DN21851_c0_g4_i1 len=142 path=[0:0-141]
TAATGAGCACTGAAGGTAAGAGATAAGAAGCAAAGCACTAATGACAGGCTATGTTAACAGAGCTTTCCATAATGACTCTTAACTGTGAAAAATTCCCATCTGACAGCACAAGAGAAGGCACAGTCTTGAACCCCGACTTACA
>TRINITY_DN21869_c0_g1_i1 len=229 path=[0:0-228]
ACTTCATCGGTAGCGCGCAAAATTTGGCTGAGAATGTCTGGCAATGTGGCCAAAATGGATTCTGTGGGCAACCGACCTGTTATGCGCACGAAGACGAAACCGATAACTGATGATTTCAGAGTTGGAAGCACAGTTCTTGGATTAGGGATAAACGGCAAGGTTGTAGAATGTTTCAGAAGAGCCACTGGTGAAAGATACGCACTTAAGGTATTGAGGGATAATGCCAAGG
>TRINITY_DN21869_c0_g2_i1 len=133 path=[0:0-132]
CGCTGGAATAGTTCCCCTCCTACCATACATTCCATGATAACCAGGAGACACCTGTGCCCACTGTACACATTTTCAAACACATCAACGATGCCAACAATATGTTTGCAGCCACTGGCTCTCCAGTGAAGCTCCA
>TRINITY_DN21894_c0_g1_i1 len=227 path=[0:0-226]
GAAGCATTATAGTAAATAGACATGAGTTGGAATGGGTGACATGTTTAGGTACTTGGGGGTTGTTGTAGCCATAAATGGAGGTACGGTAGAGGAAATGGTACACCAAGTAACTGAGGGTGGAAAGGTGATCGGTGCACCGAGGCAAATATATAAGGAAAAAGATTGACACTTGGCATTAAACCCAGTATGTTCAAAATCCTTCCAAAATCCAACCCCTGCATCTGACC
>TRINITY_DN21894_c0_g2_i1 len=118 path=[0:0-117]
TTTACTATAATGCTTCAGGTTACTTCTATCTCTCTATCACCATGAATCTACTCTTCTCAAGACGACAGATCTTGAGATTTCTTCTATCACACACAGTACTGAATTCATTCACCAACAC
>TRINITY_DN21843_c0_g1_i1 len=411 path=[0:0-410]
TGAATATATCAATGAGAAATAGTATGAAAGTTTATGGAAAACAAAAGGAGCCCAGCAATGCATCCCCTTCTTCTCACCTCATTGTTCACCCTGATGAAGACTCAAATGGTGCAAACTAAGTGCCCACTCCATTGTGTTTGTGTCTGGTAAGTGTTGTTTTGTATTCTATCAGCTTTAATACTATTTCTCATCGATATATTCATTTTAGACAAGCCTTGTGCTCAAATCGCTCTTCAACTGTTCTGTCTCTAAATAGTGATACAGCTATGAGAATACATACAGCCATAGTTGTTAGCTGAAGATGTTATTAGTTGATATATTCCTTGATTTCTATATGCAAATGAATACATCAGTAAATTTCTTGCAATGTCACAGTTATATTTTTGTACATACTCGCACATCTGATTTTAC
>TRINITY_DN21875_c0_g1_i1 len=222 path=[0:0-221]
GTGGAGCATCTAGTTTAATTAACCCGAGTTTTATATTCTTTTCTAATCTTATCTGTCTACGGGGACTTTGAAAATACTGTTTATAGCAGTAGCATATATTCACATATTGCAGCAATACTGCTGCCCATGACAAGATTAATTTTGCACATGGATGGAAAAATCCGAGGGAACATTGCTCAACAGTGCATCATATACCATACAAAACTTGCTACTAGTTCTTGC
>TRINITY_DN21875_c0_g2_i1 len=106 path=[0:0-105]
GATGTTTCATGCAGTAAGTGCACCACCAAAGTCATAGGTGAGATGTTTCATGCTGTGTTCATTCTGAAGATGGCCCGAGAATGCCCTGCAAGAACTAGTAGCAAGT
>TRINITY_DN21830_c0_g1_i1 len=177 path=[0:0-176]
CAGGAAGAGAAGTCTGGTGTGTGTCTCTCAGAGATAGAGTTGAGTCATCAGCTGCCATATCACCTTGTGGAAACTTAATTTTTATAGGCTGCTATGACCACTGCCTGTACTGTTTGGAGTCCAGCAGTGGTGCCGTCAGATGGAAATTTAAAACAGCAGGAGAGGTGAAGAGTTCCC
>TRINITY_DN21830_c0_g2_i1 len=153 path=[0:0-152]
CACGTGCCATCCAGAGTTGCAACAAACACCTGGTGGAATGAGGGGCAAATACAAGGTGAGGAGAAGATGCTTCCTTGTCTAAACTGCTGCCTCCAAACAAGTGAGCCTTTCTGAATATCCACACAGTACAGACTCTGATCATGAGACCCAAAC
>TRINITY_DN21844_c0_g1_i1 len=208 path=[0:0-66 1:67-207]
CCGAATGCTTAAGGAAGCATTTGGTGATAATGCTATGAGCCAAAGCAAAACTTTTTTGTGGTACAAACGCTTCAAGGACAGACAAACATCTGTCGGCGACGATGAGCATTCTGGGCAAACATCAACAAGCACAACACTGAAAAACATTGCAAAAGTGCATGAGGCTATCCATGCAGATCATAGGTGAACTAGCCATGACCTTTGTAAG
>TRINITY_DN21844_c0_g1_i2 len=218 path=[0:0-66 2:67-217]
CCGAATGCTTAAGGAAGCATTTGGTGATAATGCTATGAGCCAAAGCAAAACTTTTTTGTGGTACAAATGCTTCAAGGATGGACGAATGTCTGTCGGCGATGATGAGCATTCTGGGCAACCGTCAACAAGCACAACACCGGAAAACATCATAAAAATGCACAAGGCTATCCTTGCAGATCGTAGGTGAACTATCCACGATCTTGTAAGATTGCAGGACT
>TRINITY_DN21887_c0_g1_i1 len=183 path=[0:0-182]
CAAACTGTTCATCGTGATGAGAAAAAGTATGAATGTCAGGTCTGTGGGAAGAAGTTTGGTCGGAAAAATCATTTGACCAGACATGTCGATGCTGTTCACAAGCAACATTACCAGTGTTTATACTGCACCGAAACATTCCGTGGAAAAGGTGGCATGAGTGTACACATCAGTAACACACACGTG
>TRINITY_DN21887_c0_g2_i1 len=188 path=[0:0-187]
CACTGTGCACAATGTTAATGTGTCTTTGCAAAGTACTCATTAATCCAAATGCTTTCCCACATTGTCCGCACATGTGTGACACCTCAGATTGATGCATTTTTGCCACATGTTTCTTCAAATGACCTAATTCATCAAATAACATGCCACAGTGTGGACAATGAAGCTCACTGTTCTGCCGGTGTGTGTTA
>TRINITY_DN21887_c0_g3_i1 len=226 path=[0:0-225]
CACAGACCTGACACGAATGAGATAAGGTGTGATCATGTACAATTTTAATATGTGTTGCGAGTGCACTATTCTGTCCAAACTTCTTCCCACACGACTGACAAATGTGTGGTTTATCCTTCATATGAACAGTCTGAATGTGTTTCTTCAAGCTGCTACTGTGGCTCCATCGTGTCTCGCAGTAATGACACTTAAAGGGTTTTTCTTCCATATGTGCACAAATGCTGTG
>TRINITY_DN21887_c0_g4_i1 len=194 path=[0:0-193]
ATCGCATATCAGCACAGTGCATAAGAAGGAGCAACCACACCACTGTCCACAGTGTGGAAAGAGATTTAGCAGGAAACTGAACCTAAATCTTCATATTAGTATTGTACACAGGAACGAACGACCATACATGTGCCAAATTTGTGGCAGCTGCTTTGGCAGGAAAGCCGAAATGAAAATTCACATAACTACAGTCC
>TRINITY_DN21840_c0_g1_i1 len=162 path=[0:0-161]
ACTCTGACGACAGTTCTACAACTAATTTTTCACTGATCTCCTCTGCACTCTGACGACAGTTCTACAACTAATTTTTCACTGATTCTCCTCCCCACTCTGACGACAGTTCTACAACTAATTTTTCACTGATTCTCCTCCCCACTCTGACGACAGTTCTACAAC
>TRINITY_DN21889_c0_g1_i1 len=127 path=[0:0-126]
ATGTGTCTATAATAGTCTGGATATGTCGAGTACAGGCTGAAGTTTTCGGGCTCCATCTGCTCACCCTCTTCCCCATTCTCCACATCGTAGTCATAGTCCAAGAAATAGGAATCCTCGTTCTCCTCAC
>TRINITY_DN21889_c0_g2_i1 len=168 path=[0:0-167]
CAAAACAAAATAGTTGTAGAGGAACTAAAAAATCAGTTAGAAGATCTGTGGAAGCAAAGCATGAAGGCTGGGGCTGGAAGGGAGCGTGGGTGGAGACCATCAGGAAGAGGAATGAACCTACGCCAGAGGACAACTGCATTTAGGCAGAATCAGAACCAGACAGATGAG
>TRINITY_DN21800_c0_g1_i1 len=124 path=[0:0-123]
TAAAAAAATAAAAGTGATGGAATAATGCATCAACATGCCATGGCAGCCAGGGTTTCAGATGACATACTATATTTGACATGCATAACAAATTGGAAACCAATGTAATACTGTCAAAGATGGATGT
>TRINITY_DN21800_c0_g2_i1 len=138 path=[0:0-137]
ATGGATGTATAAATCAGTTACTTCAGTTCATGATGGTCTAATACAAATCTTAGTATGTGTTACACAAGTATCAAGTACAGATTCAGTGGCAACAAAATATATAGCAAACAATATCTTCAACAGCTGATAAAACCAAAG
>TRINITY_DN21817_c0_g1_i1 len=166 path=[0:0-165]
CTACTTGAGAAAGAAGATGCAGTGCTATTCTCTGAGAAGACTGTTTTGAGCATGTTTCTCTGCAGGCAGACTGGTGGGTGGAGGGAGACTCGTGGCAGTCGCTTGGGTGATGCAGAGGAGATACGGCCAGTTGGGTGAATTATGTTAAGGCTTCGAAAATGGTACA
>TRINITY_DN21817_c0_g2_i1 len=208 path=[0:0-207]
GTACCTTTCACCCGAGTACTACCCACATCACAGACTGTAATCTACACATTACAGCTTGCACCAGTCCAGGGTCCCTGGCTCAGCCAGCTCTCTCGGCTGTAGACGAGTGTATGAAATTAGTGTGCTTATTCCTTGCTGACAGAGCTGCAGTTAAATCAGATCCCATGATACTAACCTGAAACTGACAACTGCCTATCACTGCTTGTAC
>TRINITY_DN21891_c0_g1_i1 len=161 path=[0:0-160]
CATTACGCACTTCAGTCATTGCGTATAAAATCTTCTGGGTCTGCTCAGGATGGGACAGAAACTGAGATATAAACCGCCCTGCTTGCTGTGACATCCTGAGAGACTGCAGAAATGAAGGTAACTTCGGAGCAGTTTGAGGGGGAGCAAGGGAAACCAGTGAG
>TRINITY_DN21891_c0_g2_i1 len=130 path=[0:0-129]
GTTGACAGAGAGCACACTGTAGTCTCGGCGTTCGTTCATTTTCGTGTGTAAATGTGTCACCTGCAACTTTCATTAAACCTGTGTGTGTGGAATGCTGGGAACGTACTGGAAGTACGACGGATTTTTCTTA
>TRINITY_DN21891_c0_g3_i1 len=589 path=[0:0-588]
AATTCACTAGAGTCTGCACAATAGCGTGATTGGTGGAGTTCAAGTGATCCGACAACGGAAAGGGACAATCCCCGTGACAGTAATAAGCATTGTACCCTGGCGGAGCTATGATCCAGTCGTTCCAGCCAACATCCCCAAAATCTACATACAACGAATGTCTTCTACAGTTATCTCTTCGCCCCTTTCTCTTGTGTTTTCTATCTGCCCCACGTTTTGTTCTCACTCTGGCTTTGCCATCGTCTGTGTAAGTTAACACCATTGGCCTTTCCACTTGCCACACACTATCTTTCTCTTCTGCGTTACGTTTCAATCTCACGCGCTCCACTTCTGTCACTTCGCCATCCATTGTCCTCACCTGTACTATCAAGCCATGGTTCGTCTTCGGGTTTTCCAACCACCTCACAGCTGCCGGAAGTATGTCTAAACTCTCCCAGCCCAATCGGCGCGTGTCTATCATTTTGCTGTCTATAAGTCTTACAATTGGTTCCTGTGAACCCCTGCCCGGCCGCAGCATATCATAAACAAGCACTTGCTGAAAATGTCTTTTCCTTTTCTTATTTTTCTTTGCTGGGCCTCGTTTTGTTTTTAT
>TRINITY_DN21891_c0_g4_i1 len=184 path=[0:0-183]
CTTGCTTTCAGCGTTCTCAGTTTCGGTAGAACACACACCGTAAACTACTCTACACCATACACTTTTACCTGCATCCGCACCCTTGCACAACCATGTCCTGATAATTCTTGAGCACAACTTTTTCATATTCGTCCTGATAAAGCATAGAGATTGGGGAGAGCTCTGTAGGGACGCAACATGCTCT
>TRINITY_DN21891_c0_g5_i1 len=194 path=[0:0-193]
CGTAATGCTGACATACATTTCCACTTTACAACAGTCCACTCGAGTAATTAATGGAAAATGCAAGACCTGGCATTTTTTAATACCGGTACACTTGTACTATGATTACTCTTATGATATAAGTTCCAAACTTGGGCACCAGATTACAGCACCAAACAGAGGTGAAAGAATGATCACACCAAGTTGACAGAGAGCAC
>TRINITY_DN21867_c0_g1_i1 len=301 path=[0:0-300]
AGACCGCAATGTTTGGTATTAACCTGACGACTGTGGAGTAGCTACAGTACAGCCTTAGGCAGCGCTGACCCAGGTCGCGGGATCGATAATCCCTGTGGACTTCTTTCAGTTCGAGCAGGGCACTGTACCTCGGGCCGTCATTTACGGTGATAAGCTTCTCATAGTCCTTCAGAGAGCAGCCTTGCGCAGCGCATTCCTCCGTCATGGTGGGCACACCGTAGCAGGTGGCGCCGCCGTTGCTGGGTGCCGGGTTGTTGCACTTGCGGGAGCGGCTCCTCTCCCCTGTCTTCCCGCACGGCTG
>TRINITY_DN21867_c0_g2_i1 len=129 path=[0:0-128]
CCCCTCGTGAACATGTTCTTGCAGACCCGGGTCTGTTGGCGGACACCCCAGCTGCAGCTCATGGAGCAGGTCGACCAGGATGACCATGGGCCCCACATGCTGCCATTCGTTTTCTCGCTGGGGCATTTC
>TRINITY_DN21867_c0_g3_i1 len=183 path=[0:0-182]
CTTTGATGTACACTCGACAGACTCGAATCCTCTCCCCTGACACAGCTCATTCGCCGACGATGGCGGAGGGTTGTTACAGCGACGGCTCCTGTACTTCTCCCCCATCCCGCACGGCGCCGTGCACTGGCTCCAGGGCGTCCACAGCGACCACTCTCCTTGCACGGCACATCCTTTCGAAAATTT
>TRINITY_DN21876_c0_g1_i1 len=154 path=[0:0-153]
AGAAGAGCGAATTTTCCAGAAAACGTTTCGAATGAAGATGGAATAGAAGAGACCACGGTGAAAACGAAGGCAGAAGTGGAGGAAAATTGTGCAGAAGGACCTGAAAGATAGAAGGGAGAACTGAATCGTCAAAAACAAGAGGAGTGGTGGAAAT
>TRINITY_DN21876_c0_g2_i1 len=235 path=[0:0-234]
CTCCCATTCTTATAATGTGCCCAATTTTCAGCTTTGCTTTGCCCCTTCTTTTTTCTCAGACTCATTACTTGTAACTGTTGTCTAATATTTTCAACCCTTATCCCGTCCTGTCCTCCCCAGTACACTCCTCAAGAACATCATATCAGCTGCTTAAATTTTCTGCCTATATTTCCGACTCATACATCAGTGCGTGTAGAAAATAAACTTTTATACAGCACAGTCTTAGACTGCCTGG
>TRINITY_DN21804_c0_g1_i1 len=526 path=[0:0-326 1:327-525]
TTTTTTTTTATTGTCTATGATGCTTGTTGAATTCTTGGAGCATTCATTTACTCATAATATGTCTGACATGGAAAATATCGCTGCACAGACTATTGAGCTCTGATACAATGCTTTTCACTCCTTCGTCTTCCATGATGTCCTTGACTTGTGGCAGAACCTTGCGCTGGTGAATATTACAATGGGGTTTCTTCACCTTCTCTCGAATTCTGGTTTCCTCACTGCGCTTATGTTGGAATTGCCTCAGATACACTTCTTGCTGATGTCTTTGCGTGATTGCCTGATTGACCTCTCGATTCCTTATAGTCTCTGGCACTCGTGCAAGCTCCTGCGCCCTTAGCTCCTTGGAGGCCTTGAACTGCTTCCCAAATGGCTGTCGCTCAGACAGGGCTGTATGTTCTAGTGTGGCTGCGCTACAAGGCGACTCTGTTGGTTGTTTGTTCTTGGTGGCTGTTTTGGTAACACGTATTCCTTTTTGCTGTAGTTTCTTCCGCTTCTTCATAGTCTACTCAAAAAAACACAATAATGC
>TRINITY_DN21804_c0_g1_i2 len=396 path=[0:0-326 2:327-395]
TTTTTTTTTATTGTCTATGATGCTTGTTGAATTCTTGGAGCATTCATTTACTCATAATATGTCTGACATGGAAAATATCGCTGCACAGACTATTGAGCTCTGATACAATGCTTTTCACTCCTTCGTCTTCCATGATGTCCTTGACTTGTGGCAGAACCTTGCGCTGGTGAATATTACAATGGGGTTTCTTCACCTTCTCTCGAATTCTGGTTTCCTCACTGCGCTTATGTTGGAATTGCCTCAGATACACTTCTTGCTGATGTCTTTGCGTGATTGCCTGATTGACCTCTCGATTCCTTATAGTCTCTGGCACTCGTGCAAGCTCCTAGCAGGAATGGGAAGACTGCAAAGAACAAGTAAACTGGATTACGCACCTGCGCCCTTAGCTCCTTGGAG
>TRINITY_DN21822_c0_g1_i1 len=215 path=[0:0-214]
ATCTGAACGTAGTAGCTTCATGTTGATGCCAACAGGTGTCACTGTGTTAAAGATGATCGAAATGCACTCACAGCTTTCCATAGTTTGTATGGTCGATCCATCCGGTACTTTCCGGATCCCAGTAATAGTTACTGAGTATTCAAAGTTTGTACATACGCGGTGGAGGTACTACGCTCCTTCCTCCCTTCTCTCTTCACTCCTCTGTCCCTTCTCAC
>TRINITY_DN21864_c0_g1_i1 len=193 path=[0:0-192]
CCCGCAACTTCAGAGAGCACTGCTAGCACTTGTCTATGGTTTTTGGTAGGCTTAAGGAGGCAGGCCTAAAGTTAAATGCTTCTAAGTGTTCCTTCGTCCAAGAAGAAGTTAAGTTCTTGGGCCATATCATCTCCCAGGAAGGGGTAAGACCGAACCCCGAGAAGATACAAGCGATTGCGGCCATGCAACTGCC
>TRINITY_DN21864_c0_g2_i1 len=161 path=[0:0-160]
TGGGGCTGCCATTTGCATCGCCGTACATTGACAACATTATTGTCTTTTCCCGCAACTTCAGAGAGCACTGCCAGCACTTGTCTACGGTTTTTCGCAGACTTAAGGAGGCAGGCCTAAAGTTAAATGCCTCTAAGTGTTCCTTCGTCAAAGAAGAAGTTAAA
>TRINITY_DN21862_c0_g1_i1 len=139 path=[0:0-138]
TTTTTTTTTTTTTTTTTTTAACAGATTCATCATTAGGTGAATATTATTCTTACCTGACTGAACCTTCATTGTAACTAGGCATGGTGTTGTTTTCAGGCCATACAGAACTGGCAGTCGTACTATATGCTGTGGTTGCAGA
>TRINITY_DN21838_c0_g1_i1 len=254 path=[0:0-253]
ACTCCTGTCACTCTCTTCTTCACTAATTTCCCTGTCTCTGTCCACTAGCTTCACATCTTGGATCTCAATATGAGTCACTTCTCCCACTTCACCTACTTCACATGAGGATTCTTCAGTTCCCTTGGTTGGTGCAAGGGTTCCATCTATTAGGGAGTCATCAACTGTCTCATCACTGGCTGTTCCTTTCAAGACAAGGTCCCTACTTTCTTCTTGTATCAGCTTGGCTTCCTTCATCGCCTCATTTCTGTCATGGA
>TRINITY_DN21838_c0_g2_i1 len=118 path=[0:0-117]
CACATTCTTCATACAGGAAGAAAGGATTTCTCCTGTCCGTTATGTGGTCGTACATTTGCCTTGAAGAGTTACTTAAAAGCACATCTGGAAACGCATAAAAAGAGGGAGAAATACCTGC
>TRINITY_DN21838_c0_g3_i1 len=153 path=[0:0-152]
CCTGTATGAAGAATGTGATGCTGATCCAGCTTGGATTTCTCAAGGAAGGATTTATTACATATTTTACACTGGTAAGGTTTCACTGAGCTGGAGTGTGCCTCAATTTCATGCAGTTTCATGTGGACTCTCTTCAAATGGTCTAACCTTGTGAAC
>TRINITY_DN21811_c0_g1_i1 len=104 path=[0:0-103]
ACTCAGATGACCACTTGCACAGCGTTACTTCCCCGGATTCAAATCCGACAGCTAAGACGCGCGTTTTCCTCAAACCTTGGAACGAAAGACTGACTTTGGTGATT
>TRINITY_DN21811_c0_g2_i1 len=136 path=[0:0-135]
TCTGCGGGACAAGCGCTGCTGCCGGTTTCGCGTTGGTCAGTCCAATCGTATATCTCTCCACACGGTCCATCTGCAGTAGCTCCGCAGGCGCGTCTTCGCTGTTCACTGCCGTGCGCTGCGCTGTCACGGAGGACGC
>TRINITY_DN21802_c0_g1_i1 len=187 path=[0:0-186]
TACTAGATAGTTATGGGAGGGTTTGGATTTCCCTACTTGATACACTGGCCTCCTACTGGCATCAACATGATGCAGCCACTTTCAGATAACTAAATAATGGCCATTGAAACCCACCCTGTATACACATGGGCTTGTGTAGCCCCTGTTCTTTTCTTCCTTGTCCTTCTCTTTTCCATCCATGTTCTTT
>TRINITY_DN21802_c0_g2_i1 len=207 path=[0:0-206]
TTTCTGTAATAGATTCCTCTGTTAATTTCCTGATACCAGTAACGGTTACTGAGTGCTCAAAGTCTATAGGATCGGGATTATGGGAAAGAAGATGTCTTGAAATGGGTTTCTACTGGTCATGTTTCAGAAGGGGCATTCTATGCTGTGTAAAGAGAGTATGAAGCTTCTGTGTAGTCTGGCAAGCATATTGTTTACCAGTTATTTACT
>TRINITY_DN21837_c0_g1_i1 len=109 path=[0:0-108]
CCAAAAAAAAAGTTCTGGATTTTGCCTTTGCATCTCAGATTGGTTTATATTTTTCATTGCAGTTTAAAGTGTTTTTCCAGGCAAGTCACTGCAGCTAAAAAGTGTGCAT
>TRINITY_DN21837_c0_g3_i1 len=292 path=[0:0-291]
CTTTACTGCACTTTTTTATCGTCCTGGTAATGATTTCAACCAAGTTTCTCGTGTGTTACAGGGTAGTTTCTGTTTCCTTGAAACTTGTGTACTTTGACCATATGCGACTCCTAATGACATGTGAGACATTGGTGTTATTGTCATAATTGCAATCAGATTTTAACAGCAGAAAGATGCAGTGTATTTGGGTGATATTGCTGTAAAGTAGTATTGGAAGGGTGCCCAGGAACTCAGTTCCCAGTGTGAAGCTGCTATCATAAGTAGAAGATTTTGTACTTGTGTTTAATCCTCC
>TRINITY_DN21879_c0_g1_i1 len=136 path=[0:0-135]
ACCATATACCCAGTTTTCTTTTGTCACCAAACCAGTCAAAATAATTCATTTAATTGCTGTTTTCACAGAGTACTTTTCTATTAGAATCAAGTCATCTTGTTACATGGTCATATAGGGAAATGATGTACAAATGAAC
>TRINITY_DN21879_c0_g2_i1 len=125 path=[0:0-124]
AAGTAATGATGTCATCAAAACAACTAGATGACATTGTTCACCATTTATAGTTCTGTGTATGCTGTTTAGAATTCATGTCCCACTTGCTGCCACAGTTACCAGAGAGAAAAATCATCTTATAGCAT
>TRINITY_DN21879_c0_g3_i1 len=267 path=[0:0-266]
ACATCATTACTTATACTTCACATTAATGGATTATCAATAATTTTGCACCAGTAACATGCTGGGGAATTATCAAATTCTTATTACAAATTTATATAAAACTGCTCATAGAGATGTGGTATATGACAAACGTTCAACTGCGTACTGGGTGCCATCGTTAAATGAATATTTTCCCAAACATGTAGTAACTGGGAGCAGCAACTATCACAGTGAGTATCTTGATGCAGTGCTATTTATTTGCTTCATAAAACATGCTACATTAAATAATTC
>TRINITY_DN21810_c0_g1_i1 len=115 path=[0:0-114]
CTGGGGACCAATTTTGCCGGGAGCTTTCTCATGCCAAGGGTGTCTGACAAAACAGACTGCACTGAGCCATAACTGATCCCCATACTCTCTGCAACATATCAAATAGTAATTCGTC
>TRINITY_DN21833_c0_g1_i1 len=578 path=[0:0-577]
CTCGTCTGCTGGTTCTGCTTGGTAAACATTTCCTGGCTCTGTCCGGTAACTGGCATTTAGTCTATTTGGTAATAAGTATCTGCTATCTGCTTACTGTCATCTTGAAGTGCCTGTTTATCTACATACAGTATTGGTTCTGTTTTATAGTCGGTATTTAATGCTGTCAGATAGTGCTCTTGATAATATATGACTGGTTTTCTAAATGGTTAGTGGCAGTGATGGATCTAGGGTTCTCCGAGTCTTGGGCGAGTCATTTGGAGGCTCTATGAGGTTTGACTTTGACAATCTGTATGCAGGTCGGACATTTCTGAGTTAAATTTTGGGGACCCCTAAAGTGTGGACCCTGGGCAGTTGCCCGATTTTCCCTCCCCTAAAGCTACCTCTGTTTACTGGTGACTGTACAAGAACTTATTCTGATAATGAATGGTAACTAGTTGTTGGCAATATCCTATCTCTGGTTTCTGTACTGGCTAATAACAGTTCTTGGCATTACTTGGTAGCTGTTCCTTGGTAAAAATCTTCTAATGACTGATTAGTGATTCTGTCTGCTGCTTCTGGTATTGTCTCTGGTTGTTGAA
>TRINITY_DN21833_c0_g2_i1 len=108 path=[0:0-107]
TTCTGTTAGAAAACTGTTCCTTTTCTCTCTTCCTGTCATACCAACTGTCTCTGAAGAGAAATAAGATTGGTCCCTGCAAACCTGTTAGCATCAATTACTTTTGCAGGG
>TRINITY_DN21833_c0_g3_i1 len=153 path=[0:0-152]
CATGCTTATGCGTGCTGATAAATCTAGTTCATCATGAGAGTGCTGTGTATCAGTGTCTTTTGGATACAAGTTTGTATTGTAGTTACGCCTTCCATCATGATTATTTTTGAATTATTATTTATCAGATTCTGGATATCCACCTGAGCAATAAAC
>TRINITY_DN21847_c0_g1_i1 len=1136 path=[0:0-1135]
CCTTAATCCATCTCTATTTTCCTTTAATCTGATATTCTATGATTCTAGCTTGCCATGCTTCATGTCTTGTATATATTTTAAATATATGTATTTTTAGTCCTGTACTCACAGATGGAGCATTGGTCAAATCCATGAAACTGGAAAAAGTGGACTTGAATATGTCTATTTGTGAGTACAATTTGTAAATATGACAGTGTGATGGCATTCAAGACAGTGAGCAAAAATGTGATAAGATAGTGTATAGTCTACTATCATTCTGTTTTCTTTTTTCTATGTGCTGTATAATATTGTACAGATGCTTGTATAGATATAACCCTAACAGTGAAGTAATTATTACTAAATAGTGATATAACTAAAGGACAGACTATAAACACATTATGAACAAATTAGAATTTTTAAACTGCTCTTAATTGGCTCTATTTTTACTTTTGTTTGCAATTCAGTTAGGCAAAACCAGATACAAAGTGACAAAGAAATAAGTGTTACAAACAACTTATCCTTCTTCATCCTTTAAAAACATATGCCTGTAGCACTTCTGCATGACAGAGATGGAGAAAGAAGAGACAGCAACAGAGAGAATGAGAAAAGAAAAGTAAGAGAGAGAAAGATATGTAAGTGAAACATATAGACATTTATGGATATATCTTGCTGTCATTGCTTCAGTAACTCGACCCTGAAGAGTGTAACATTTCCAGATATTAGAAATGTGAAAGAAAACAGAGAAACCAGTGTGTAACCCTTCCACATACCAAAAATGAGAAATAGGGAATCAACATTATGCAATTTGCATCAGAAATATGAAATACAGAACTACGAGTGTACCATTTACACAATGCCAGAAATGTGAAATAGATTATTAAGACTGTGACAGTTAAAATTTCAGAAATCTTAAACAAGCACTCAGAATTGCAATATTTCTGCATACTAGAAATGTGAAGTAGATAATACACATTGCAGTGGTCTCAGAAATGCGAATTAGTTGATCCAGAGTGTAACACTTTCAGAATTCTGAAACATAAGAATGCTGGAAATGCAAAACAAAAATATCTATTTAGACAGACACACAACAGTGAAATACATTTTGTGGCTTTTATATATGTATGTAATTGCATGTTTTTGATGTATTCACAGATTAC
>TRINITY_DN21847_c0_g2_i1 len=135 path=[0:0-134]
ATTTTCTGTATCTGAAAGAATGTTGCAGTTTGAATTTGAATTTTATCTGGAAGAGGGATGAGATTTGAATTTGAAAATGTTTTGTTTTGTTTGATTTCTTATATTTTTTACCTGATTCTTACTTCCTTAATCCAT
>TRINITY_DN21866_c0_g1_i1 len=228 path=[0:0-227]
TCCGCAGACATATATAATATTCTACAGACTCCAGTTTTCTGCTTAGAGATGACCAACTTCAACAGAGATTTGACTGCCTAAATCTGAGCCTTAGCCGCCCCGTCACGTGTTTAGTGCACTCTGAAAGAGGCACAATGTTTCTCAAATTTCTTCTTTCTTCATATAGAGCATGCGGCTATTAATACATAATTGACCCGTCATTTTATAAGACGAGCAATTGAGAAGTGG
>TRINITY_DN21866_c0_g2_i1 len=136 path=[0:0-135]
ATACTCGGAAACGACGTCATATTCTAGGAGTGGTACCTCAGCTGTTTCTTGTACTGCTGTCTTAAATGTATTCTACCCACACTGACACTCTCGCATACATGCATTTCATAATACCTCTATCCATAATCATTTACAA
>TRINITY_DN21814_c0_g1_i1 len=142 path=[0:0-141]
TTTCCTGCTTCTTCCACTTTGCTTGTTAGGCAGAAAATATTAGTTAAGTCACAGAAAATATTGGGCAAGCTTTACTGACCTGCAGATAGATATAATCATATATAAATTAGAGATGATAATAGACCAGAATAAAATAAAAATT
>TRINITY_DN21814_c0_g2_i1 len=161 path=[0:0-160]
ATTGCAGTGATAAGTGTTCACATTCGCTGATACTGACCACCACATGTCACTAACTTCTGCCTATAAGAGTGAGGACACTGAATAGGTCAAACGTTGCAAGATAGCAAGTTACCAAGTGACTCAAAATGACTAATCACAAAGTACAAAACACTGAATCACAG
>TRINITY_DN21883_c0_g1_i1 len=164 path=[0:0-163]
GTCCAGAGAAACACATTATCAGGATATGCAGTAACTGCTCGACTGGGAGGCTCCATGAAGCAGGCTGCAGCAGGTTTCTCTACATTAGCTGCTGACTTTGCTCACTCCTCAGATCCAAGTGAGGGGGAGATCAGTGAAGGGCAAGTTGTAATGGCACAAGTAAC
>TRINITY_DN21883_c0_g2_i1 len=174 path=[0:0-173]
CATCTTGTCAGAGAAGAGCAAAGAAACAATGAGACAGGATGTGGGTGGAGAGCCGGAAGAAACAGAGGAAATTGAGGAGGAGAGAGCTGATATTAAGAACCCAAAAGACACAGGCCTTCTTGGTGGAAGTGGACTTCAGCTATTCATAGATGTTGGTCAGCCAGTAGATGAGGG
>TRINITY_DN21883_c0_g3_i1 len=125 path=[0:0-124]
TGATAATGTGTTTCTCTGGACTCCACGTGGATGTAATGGAATCCTGGCCTCACCCTCACTCAAGGTAATCTCCACTGAGCTGTGAAGTTCCATGTCATTATCCAACTCATCAGCTTCCTGAAGTG
>TRINITY_DN21883_c0_g4_i1 len=115 path=[0:0-114]
CAACTCATCAGCTTCCTGAAGTGTATTGTCCTCACTTCTATTCATGGTTTCCACCTCACCAAGAGACAACCCAAGGAAAGTCCTGACCAGGGGGTCCCGAGTCAGCTGCTTGCGG
>TRINITY_DN21883_c0_g5_i1 len=380 path=[0:0-379]
AACTTCTCCATCAGATACAGCTTCATCTATGCTCTCTGACACAGACGTGGTTCCCTGGGTCACGGTGGTGCTGCTGCTGTCTGTGCTGCTTTTCAGTGGCTTCAGCTGCTCTGCGGCAGCAGGACAAGGCTGGGGAAGGTCAGGCTCCTTTCTAGGTGAAGATGGAGGTGTTAGAATGCCATGAGAATTGGGGTCTTCAGGTATGGTTGAAGTATGCTGTGAAGGCTCTGGAGTGAGGATGCGGGGAACTGACACTGGCGGGGGTGACGGGGTACGACATGGAGTTGGGACCCGCTCTTGTGCTGGATGATGTGATGATTCAGGTTCATCAACAGGTTCTTTCCCTGGAGCAATGCATGTTTCAGCGAGGGATGCCTCAG
>TRINITY_DN21883_c0_g6_i1 len=235 path=[0:0-234]
TAACTGAGCTGGCTAGAGAAGTGGTTGGTGAGGAGATCCGTGGACTGCTAGGTCAGCCACTGAGGCAGGCCACAAAGAGAGCCATACCTGGACTTGGGTTGCAGCCAGGAGGAACCAGTACACAGCACTCCACCCGTTTCCCAGAACAGGATAAGGTTTCTGGCTATAACAGTATACCAACTCCTCAGCTGACACCTCGGATGATCCCCAAACCAGATGAGTTTCTCAGAGAAGT
>TRINITY_DN21883_c0_g7_i1 len=124 path=[0:0-123]
CAAGTAACACACCCAACTTCTCACAGAACATCTGACGGGAAAGCAGATTTGGAGAGAAGAATAAGTAAGAAAGAGACTGACAAATACATCTCACAAGAAGAACAAGTGCAGATGGTGGTTGAGG
>TRINITY_DN21857_c0_g1_i1 len=160 path=[0:0-159]
TGGGGGCCAGCGTGTCCAGAAGCCTGATCCACACTCCCTCAGCAGCTGCCAGGTCCGATTCCGATGCTAATCCACGGATACCCGCCACTGTGATAAGACTGGCTACACCAGACGAAGAGCCGGTGAGGGGCGGGCGACTCCCCCAAATATGGCGAGCACC
>TRINITY_DN21806_c0_g1_i1 len=204 path=[0:0-203]
GATGTTAGGATGGTGATGAACTCCATGTTGGAAGCTGATATCATCCCAGAACGAAAGATAGAATTACTGAAACAACAGAAACCATATGATTATCAACACAGCCCAGTATTGAACATGGATATCCGTCAGAAACAGATACGAGAGAAGAGGTGCATACAACAGCAAGAGAGGAGGAGGATAAACCAGGAACAGCAAGAGCAGAGG
>TRINITY_DN21806_c0_g2_i1 len=101 path=[0:0-100]
CCAACTTATCTGGTGGAATAATGCATTCTGTGTTGCCATGGAAATATTCAGAAAGCTCACATGAAGCACACAGTATACCCTCTTGGAGGTCCTTGAAAGAA
>TRINITY_DN21853_c0_g1_i1 len=216 path=[0:0-215]
TCATTAATGAAACTCATGAAAGAATCTTTTATGCAAAAACACTTCATAAACAGTTATCGCCAAACCTGGGCTACAACAGCTGGTGACCATCAGATCGTCACTTTTGCAGTTTGTCTCACGAGAATGTTTATAACACATCGCAGCACCACTCACTATCAGCATGTCTTGCTGCTGTGTACAGTAATCTTCTGTTTTATATACATTCGTGATAATTAG
>TRINITY_DN21853_c0_g2_i1 len=296 path=[0:0-295]
TTTCATTAATGAGATTGACTGTTAATGGATATTAATGCTTCTTGTAATGGACTAGCAGTGGCCACAGTGGATGAAGAATTATGTGAAAGATGTGATGCATAAAAATTCACATTGCAGCCATTTTTGTAACAATGATGTGCCTTCCAGCCCTTACACATCTGCTGCTCTGATAATTAATTATGTTGTAACCCTTTTGTTCACATCTGCTTTCTGTCCCATTTTCTGCTTGTTTCTCTCATGATTTTCTTGTCATGTCTCCATCTCACACAACTGTTCTTGTCATGCCTGCTTCTCAC
>TRINITY_DN21860_c0_g1_i1 len=241 path=[0:0-240]
GTTAATTGTGCTTCTCCTGATTCCAGACTCCTTTTCCCATCACATCCTCCTCCATTTGCTTAAGCCTGGGCATTTACACCAAGCCCACTGCATTGTTGGCGAACGGTAGAAGTAGAAAGATTTTAGAAATAGTAATTTCACAGATAAAAGCAAGAAACTCCCGTGACTGTTTATAAATCAGTTAGTGCAGCTCAGTGAAGGGTAGACGCATATTACAGGCATGGTGATGAAGGCACTGTAG
>TRINITY_DN21860_c0_g2_i1 len=140 path=[0:0-139]
CATGTACACTTCTAAATGGTATTAACTCAGGGTGTAGGTAGGGTAGAAACAATCTCTAAATGGCATTTAAAAGCAGTTTTATTAATGTTTTAGGACAAGAGTATGTAATGCTAGACAACATAAGTAATAAGAAATTTTTC
>TRINITY_DN21828_c0_g1_i1 len=123 path=[0:0-122]
CTGACGGTTGTCCGGTTGGACTGCCTTCTGATCTTCGCCCTTCTTTCTTATCTGGGTCTACAGGCTCGTTTGTAGGTGACACTTGGTTCTTGGAACTCCCAGTCGGCTGTCCCTCCATTTTCT
>TRINITY_DN21865_c0_g1_i1 len=151 path=[0:0-150]
TTTTTAACTTGCGCTATAATTTCACTGCAAAAATTGATAAAGGATTTCGATTTACATACTTTATATAAGACGTAACTTTCTGTGGGAAAAATATAATCAAAGTCACCATTTTCACCATTATATGCTATCAAAGAAAACAGAAAGATGCATA
>TRINITY_DN21865_c0_g2_i1 len=807 path=[0:0-806]
GCCATATAACTGCAGCAATGGTAGACGTAAAATCAATTATTTCTTGTATTCTGCTACGCGTGATGACAGAGACTGCATCATCATCCTGAACACTACCAGGTCCACTTAACTGGTCATTTTTAGGAATGTCTGAGCCTGTGCTTGTATAAATTAGTAGATCTAATACCAGTCCTATTTCAAGTCACATAATACATGTACCTTTATGCCGAATCTATACTGTTTTCTGCACAAATACCGTTTGAAGTTGAGATATATGAATTTCTATTGTCTGCAAAGATGGGAAGTACTTTTGAAAGTCTGCCTTTATCAACTGCAAGATTGGTCGAATTTTGCACAGTTGATCACATCGGTCCTTCCTGGTGCTGCCAGAAAACTGAAGGAAAGGTAATAACAGGAGGAATCAGTTTTTTGTCACTGTCTTTATTCAAATAATCCCCTATACCATGCTTTTTCACCAGTTGCAGAAGCAAACTTAACCCAAGAAAGACTCACATTTCACAAAGTGGTGTATTTTTACCACTGCATACATGGGCAATAAAGAATGTTTGTCTCAGCTATAGTCAAACTAGAATTTATCTCAGCTGCCAACATGTAGATTACCTCACCATCTATACACAGTTTGAAATAATTTAGCACTGATGTGAAGTGGAAGCATGTGATGATCAATATTTACTATCACGAAAGTTAGAGGGCAACCGAGATACGGTGTGTACAGAGACAGTGTCCAAGGTACAGAAAAACAATGGGAGGCAGCATTTTGCCTCCTAACTGGAACACTAGCTCCATGAAAATGGCGTTGTGCACCCA
>TRINITY_DN21821_c0_g1_i1 len=167 path=[0:0-166]
TTCTTTACTCAATGAGTGGATTATTATTTTTTCATTTTCTGTTTCAACCATTCCTCACGCAACTTTGGAACTTTAGGTGCCCATTCATCTGTATGCTGGAGTGAAGTTTTCATTTTCTCTAACAACCCATCTCCTTTGCTAGTTAAGATGGCATGAACCAGGCAGAG
>TRINITY_DN21821_c0_g2_i1 len=116 path=[0:0-115]
ACTCATTGAGTAAAGAAAAATATAATATCAAAGTTCTTCAGTGTCACTATATTAGCTAAGAAAACGAACTGTGCGGCAGAGAAATCGCTGGCATTTAATTGGATATTCTATGTTTT
>TRINITY_DN21881_c0_g1_i1 len=163 path=[0:0-162]
TTAATCTCCAATACACGAATACACCATAACAAAACAAAAAAGATCTGGATATTTCATAATAAAATGTTTGAGAAAATAATATGACAATTATTCTCTTTCAGTAATTAACCTAAGGGGCCAAAAATGAACAGTCATTTTCCCCAGAAAATAGCATCTCTTTTAC
>TRINITY_DN21881_c0_g2_i1 len=108 path=[0:0-107]
TGGAGATTAATGGAAAAGTTACACTTGGAAACCCTTTGAATGATTAAAGGAATAATTTTTATGGATTCAACTTTCGAGTGACAGGAAAAGTGGCAGCAGGAATAACAG
>TRINITY_DN21885_c0_g1_i1 len=123 path=[0:0-122]
TGTCCCAGAATCTTGATCGTTCGGCCATGACTGCGCCCTGGTATTCTCTGCGAATCTCGAAGTCATGGGTGTATGGACTTGGGGTAATTATTCAACATGCTGGTCTTCATTCAGCTCATGCGT
>TRINITY_DN48599_c0_g1_i1 len=109 path=[0:0-108]
TTATGTGAACAGAAAATCTAAATGATCATAAAGGTGTTCTTAAATTTATTTTTCATGTCTGCCTATATGTTTTGGGAGGACCAGTACTGGATATTGATTTTTTTTTTCC
>TRINITY_DN48537_c0_g1_i1 len=143 path=[0:0-142]
CCATTCTGTAGGTAGTAATTTGACGTAAAGCGTCATCCAATAGCTCTACATATGTGTTGCGTTCAGTAATTATGTGATGTAAATTTCCAACAACGACGTGCAGCTTGGCATCCCGGTCTTAGAGACTTCTAGCAATGGACGGC
>TRINITY_DN48597_c0_g1_i1 len=145 path=[0:0-144]
CCACCTGTGACTCCAGAGTTACTCAAGAGCAGTTTTGTTCATATCAGTTGCATCCCAGTGTGGTGTAAACTGTGTGGTGTCAGGCTGAGTTTAGTGTAATGTTTCAAACATTTTTCACTCTCTGAAGAAACATTAATTTGTTAAA
>TRINITY_DN48504_c0_g1_i1 len=196 path=[0:0-195]
ATTTTCCATTGGAACATTATGGTGTTCGTTTGTTTTGCGACCTTAAATGGTAAGGTCAAAGTACGTTTCTGAGATTCTTGTCTTTGAATCCAGATTTTGTAACCTTCTTTCTTGTGGCAGCCATTACAAATTTGTCATTGACCAGTATTTTATATACAGATTTGCACGTCATGTTTTGCATATTTAATAATAATTC
>TRINITY_DN48545_c0_g1_i1 len=146 path=[0:0-145]
CTATTCCTAACAATGCTATAGCAGTGTAAGCTTGGATTAATACCCTGGGTCTTGGTTTGTAAGTATGCTTGTTTTCATATCTGCTCAAAATTGCTGTTCACTTCCCATTCATTTATAATTTGTTCACACACTTGCACCTATCAATT
>TRINITY_DN48589_c0_g1_i1 len=118 path=[0:0-117]
TGCATCATCATCATCATCCATTGTCGTTCCGTCCATCATTGCAACACCGTCTAAAATGCTATTTAAAGCAACGTAGATTACATCCCCAGTACACATGATATATTACTCATTGTAACAC
>TRINITY_DN48588_c0_g1_i1 len=236 path=[0:0-235]
ATTTATTCATAATAGGGGTAGTCATCACTTTTCGCACTCGTATAAAGCATGTATATGTCATTTTTAATAAATGACCTAGTTTACTGCTTCAGATTGACTCAGTGTTTATTTGCTCAGTGGATTTAAGCCGAACAAGAACTTGCAAACGTGATCTTGTTGCAACAGTCACGAACCCAGAAGCGTAGAGTTGACGCTCCATCAGCTAAGTCAGAAGAGCCAGTAAAGCATATAGTTCC
>TRINITY_DN48594_c0_g1_i1 len=128 path=[0:0-127]
TGAACCTTGCACTATCTCTGACTCTGACACTATCATCATCTAACACTCTCATACTCTGAAACTCGCACTCTCTCCCTCTCTCTGATGCCCTCGCACTAGCATTACCTACCTCTCTGCCACCCTCCCTC
>TRINITY_DN48592_c0_g1_i1 len=200 path=[0:0-199]
CTCTCTGTTGTGACCCATGACGCAGCTGTTATACGAAGAGTAAGGTAGTAATTGTCCTTCAGCCTGCTCCTGTGTAGCAGACGTGGTGAAAGAGCCTGGAACTGTGGTTCTACGTCCAGACTTCGTTCTATCAGCACATGATCAGGAGTCCCGCAAGCACTTAGCTGTCATTACTGTCTTCTTCATACGTTGAATGCAGT
>TRINITY_DN48543_c0_g1_i1 len=135 path=[0:0-134]
CGGCCATTTGTCAAATATTCAGAACATTACCTGCCTGAAGTCAGATATGTCAGCTGCAAGTGGCTACCACTGTGCTCTAGTTCACAACTGGCGGCACATGAAGTCCTTTTACGTGTACAGGGTTATAAATACACA
>TRINITY_DN48559_c0_g1_i1 len=348 path=[0:0-347]
CTCTTGTCACTACTTTCTCGTCCGTCTTCTCTTGGATCCACTCCTTGTCCGGGACGTGTCCCTTAACTTTCGCCTCCTCTACTGGAGCATCTTCCACACTTTCTACCTTCGCTACATCCAACGATCTGCTCTCACCCTCAGGTGGCGGGTGCGGAATCGACTCCTGGGACTTCACGTCTGTGATTTCCGTCGAGACCCGCGGCTGCGACTGCGAGGTCTGCATGGCCCCTTCCGGCGCGGTCTTACTTCCCTTCCCTGCTTCGACCATGGAGGCAACCTTCATGAGAGACAACTGCGTCTCGACCTCCTCATATATGATGAAGTCCTCGTCGTGATCCGACGTTTGGG
>TRINITY_DN48522_c0_g1_i1 len=116 path=[0:0-115]
TGGGCCTGTCGGCATGCAGATGTTTTATCAACGGGATACCTGCCTCGGGCAGTCCCTCTACACCCTTGCTTATCGCCTCATGAACTTCATTCTCAATGGTGCCTGCTTCCCGTTCT
>TRINITY_DN48562_c0_g1_i1 len=131 path=[0:0-130]
CTGGGAGCTGCATCACTTGACTCCTCAGTACAGCTGGCAACAGTAAGAAAGAAGCACAGAGAGTTGGCCATTTCTTCAGTGCCCTGGGCCCCGTTCTGGTGGAGCTCCAGAGCAGGCTTTCATTTAGGCCC
>TRINITY_DN48528_c0_g1_i1 len=168 path=[0:0-167]
GAGACAGACCCTATGGCTGTGACCAGTGTGAGAAGCCATTTACTGACGGATGTTCACTTGTGAAACATTTAAAAATTCGTACAGAAGACAGACCCTATGCCTGTGACCAGTTTGAGAAGGCATTTACTGAATAAAAGTCACATGTGAACCATTTTAGAATTCATAGAG
>TRINITY_DN48520_c0_g1_i1 len=215 path=[0:0-214]
CTGTAATTTCGTTTCCTTCTGCCATTTCCAGTTAGTGCTTCTCAACCTGAAGATACTTTACTTTATGATTTAGTTTCAAGTAAAGATAAAAATGACATTACAGTAATGAATGGGCTTCTTGTGTAAGGGGAAAAGAGTAAGTTTGCATTGCATTGCATGAATTGATGTTGGGGTTTCTTGTGACACTTGGATGAGAATTATATGGGAAGGTCCCT
>TRINITY_DN48536_c0_g1_i1 len=146 path=[0:0-145]
CCTTGTCCTAATTTTGACTTCTGCTGTCATTTCATGTAAAGTGAAAATTTTTCTCATTCTGCTTTGAATGCTACATCTTGTTCATAAGAAAATTGAAGCAGTTGAAACACCTATTTCCTTTTCCTTTGCTAAAATCACGTTTTTAT
>TRINITY_DN48579_c0_g1_i1 len=141 path=[0:0-140]
CTGCGTTCTTCTTGTAGCATTTCCACCACATTACTAATTTTCCTATTTGCCCAGCTTATATTTTCAAACATCCCCAAACACACGTCTGAAAGATTTTTAGACATCTTTTCATCTATATCTAAGCACCTTACCAAATTCCAT
>TRINITY_DN48503_c0_g1_i1 len=135 path=[0:0-134]
TGTAAGTATACCGGGTTTCAATGTGTGTATGTGTTTTGTAACTGATATTTCTTACAAGGTCTTCCCATATATCCCTGGATTCCTCCTGTTCTGTAATTGGAATATTTCTTACAAGTTCTTCATATATATCCCTGG
>TRINITY_DN48514_c0_g1_i1 len=148 path=[0:0-147]
AGGAGTTCATGACCTTTGTACCACATGGACCTGGGAGTAGTTTATGTTGAGCATAGTGCTGATTTGAAGTCTGTCCATCTGGGGTTGAACAGCTCTTTCCAGCTGTTCTTGGATAACAATTTTCTGTAAGGATGTTAAATGTTCATAG
>TRINITY_DN48558_c0_g1_i1 len=113 path=[0:0-112]
CTAACCTCTACAAAAATATGTAGATTCTTCAGTGAGTTGTGTGATGAAGAAGAATTGTTACCTGACAGTGACAGTTATAGCAATAGGGATGAAGGTGAAAGTGATGAAAATAG
>TRINITY_DN48555_c0_g1_i1 len=724 path=[0:0-723]
CTGAAATGTGAAGTGAGTTTTCCTTTGTCAAGCTACATGAAGCAGGATGATGACACATGATGCATGTTATTTGGTATGCTAGCTGCCATCAGAACTTCTGAAGACTAAATATAAAAGATAGCCCATTGATGTCATATACCTTTCAGTGCAGAGTTTAAAGTTTTGGCTGTGATATAAAAGAACGTAAGTGATAACAAAATAAATTCACCTTTTTTTTTTTCATTTTTATAAATAACCAAATATTCATAATTACAGAGTGGAGAAGTAAAATATGCATACCTTCTGAAATGTCTAGTGCGTAATGACGTAAGCACACATGCTGTTGCATTTCTTATGCAGAACAGAGCAAGTTCGGACCGCTGTATATACAACAGATATCTGTTGATGAGGGGTAGGTGTGGAAGGACCTTTGTTAGTAGTAAATTTTCATATGTACACTAAGAGATTGAAGAGAATGTCAAAAAACTACATGGTAGTGACAACACTATCAACCCCAGGTACCAAGTGAAAGAAAAACTGATACCTCATTAATTATTTTGAAAATGGCATTGTGAAATATTTGATATTTGGGACATGAAATATGATTTTGAAACACTCATTCCAGATTATGGTACTTACTGAGTACTACAGAGAAAAAGAGTTATATATTGTTTTGTTACACTATGGCATGTAAAGTGAGATGTGGTTATTACCGAGCCCCCCCCACCCCCGGAGAAATATGTTG
>TRINITY_DN48591_c0_g1_i1 len=161 path=[0:0-160]
CCTTCCCTGATCCACCTATGATAGCATTCAGATGACCCACTAATCTCCAAAACATCTTGTCTCAAACAAACATCCACAGGAGCACTCTAACAGCAACAAAGATTCTCACCCATGTGGACACTGCATAGCCTGCAAAAAATATGAAATCCATAGACATCCCC
>TRINITY_DN48570_c0_g1_i1 len=225 path=[0:0-224]
CAGCTACATCTGTTGGTAGATCTAATGAAGACCAGCGAGAGGTTCGTGACATCTTGCAGAAAGCCAAGAAAGAAGATGGGAAGCAAGAACAGGAAAACCAGACTTCGGCTAGCACTGCAGCAACCATCAATCGGGAGAATGCATTGTTTTGGCGCCTTAGGGAGAAACCGAGAATGGCTTCCACGCGACTCGTGCGATTCGAGTATGGGGATGCAGACAACGGAC
>TRINITY_DN48534_c0_g1_i1 len=142 path=[0:0-141]
GTAGATCCATAATAATGGGAGACCAGTCTGGTATTCCATTATTATTTACATGTATACACCCTGAAAATATACACAAGTATATGTTATTATGCACCAATGTATCACTGTATCCTGACTTGTGTATAGCAGTCAGGAAATTAAC
>TRINITY_DN48505_c0_g1_i1 len=245 path=[0:0-244]
TGCTCTTTGCCAATCATCTGGTACCTTGCCAGACTACTAAAGGAAAGTATAAAACATACTTACAGATAAGGACACGTGGAAATTTAAGGTTTCGTTCCCATATTTCATCAGAAAAGATAGAGTGGTTGGGGGTGGATTGGGGAATGACGTGTGAAAGGTGCATATTGTAAAAATAAAACACAATTGAAGATCGGAATGAGCACGAGGTATAATCTAAATCGACAAAATGACAAGAAATGCAACCG
>TRINITY_DN48542_c0_g1_i1 len=120 path=[0:0-119]
CCCAGGGTGGACTGATATGAACGTGTTGTGCACCTTATTTGAAATACTATATATTAACAGAGAATTGTCTGAAACTTATCTGATTAGAGCAATATGTCTATGCACTGTATTAATTGAGAC
>TRINITY_DN48551_c0_g1_i1 len=172 path=[0:0-171]
CATGTTCTCTCATTTAAATGCTATTATAACAGTAATAATGATGGGCATAAAAATGCACTTACAATGAAATTCAACCAAAGAACTCGAGATGGTGAAGAAAAATGCCCAGTGGCCCAGCAGGCTTACCGTACAGATACAAACACATAAAAACAATCACTTACAAAACAATTGG
>TRINITY_DN48539_c0_g1_i1 len=155 path=[0:0-154]
ATGGTTTCGCGGAACCTCCAGCGGCAGTTCAGAGGATCTCGTTTCACCGAGTGCTACGATACTCTACTCCGATCGCCAGCTGCACTGTATCGTCGAATTCACTCATTTGCATTTGCAAGTGAGGGTTGCCTTCTAGTGTCCTTGTCCATTCTGTT
>TRINITY_DN48515_c0_g1_i1 len=178 path=[0:0-177]
ATAGCCTAGTCAGTGTTTTAAACATCTCTGCTTTATTGTGTTGAATTTTTACAAATTCTTCCTGCCACATCATTTATAGGTACTATAGTATCTCATTTTTTCTAGTGCACAGTAAAGCTCAGACTTGCAAAGAAACAAAAAGGAATTTGAGTACAATAACATGTTTGTAACCATTGAC
>TRINITY_DN48525_c0_g1_i1 len=131 path=[0:0-130]
CCTAGCTATCTAGTAGAAACTCCACACAGGACCTATATCAGCACACTGTCCAGCTGTCTAGTAGAAACTGCGCACAGGAACCATGCCAACACTGTCCAGCTGTGTAGCAGAAACTCCACACAGGAACCATT
>TRINITY_DN48549_c0_g1_i1 len=111 path=[0:0-110]
CATACAACACATGCCAACCACAATAACACCCGAATACAACACCCCAAAACACACAGTATGCCACCCCAATCTCTCTCTCTATCTCTCTCTCTCTCTCTCTCACACACACAC
>TRINITY_DN48554_c0_g1_i1 len=295 path=[0:0-294]
CTTCCGTCACTCCTCCTGTTCCACAACCTGTTGATCTACCCCTTTGTCCATCCAGTCCTCCTGCACTATGTCCTGCCTTCTCTTCCTTGTGGTCTCATTCCTTCCACTGTCATTTCAAATATCTTCTGTGGGATTAATTTTTACTGTACTCTGTTTATCCGCATATAGACTTTCAGTCCTCACTCTCAAACTGTTTGTAACTACTCTTTTATAAAACCTCCCAAAACTTTCTTTGTTGTTACAGTATCTCATGCGTTTTCTGTATCTAGAAATGTCATCCACGGCTCCTGCTCAT
>TRINITY_DN48569_c0_g1_i1 len=161 path=[0:0-160]
AAATATCTCTGGTGTCTTCTCAGTTCGGGGTTAACTCATTGCTGCCTTTGGTGCAGACATCTCTTCAACTATAAAAACGCAATAATTCCATGTAGGCAGAAAGCTAGTAATGAACCCCATGACTTACAAGCAAGTAAAATATTACAAAGTTTAGTGATTTT
>TRINITY_DN48575_c0_g1_i1 len=149 path=[0:0-148]
TGTTCATGAAGCAATGCCATGAACACTCAGTCTTCCTCACTGTTCATGTAGCACTGTCATGAACACTAATTCTTCCCCACTTGATGCAGCATTGTTGTGAACATTCATTCATTCCCACTGTTCATACAGTACTGTTGTGAACACTCATT
>TRINITY_DN48523_c0_g1_i1 len=102 path=[0:0-101]
GCAAACTGAAAATGGCCGACTCCCAGTCTCCATTTTTGTTAGGCGACAACACTTACGTATTTCAGTTTGTGTTATAGATAACTGGGAACCCCTTTGCGGATG
>TRINITY_DN48557_c0_g1_i1 len=120 path=[0:0-119]
CATTTTAACTGAGAAGAGAAAACATCATGTAGCATATGACTGCAGAGAGAAAATGTCTGAGTTTCAGTGAATAAAGGAAATATTATTTTCGTACGAGACAGATCTAGTTAGAGAAATTGG
>TRINITY_DN48586_c0_g1_i1 len=147 path=[0:0-146]
TGGAAATACAAATAAACATTTAGTGAGCTTATGTAACAGGGTTATTCAAATTGAATTTTACTCTGAAAAACACCTGCCAGACCAAAAATAACACAGAATCAAACCCGGCCAACTGTACTGCACGTAACGGCCGTAGACTAGTGTCCC
>TRINITY_DN48563_c0_g1_i1 len=110 path=[0:0-109]
CAAGACATGACAAGCCATGATGCAACAAGTCATCAAAAGATATGACATAACAAGACATACATGCTATGATGAGACATGACATGACAAGACAAGAGAAGACAAGGCATGAC
>TRINITY_DN48576_c0_g1_i1 len=253 path=[0:0-252]
TTAGTGTTGGAATTGATTTGCATGGTTCAACTGCGTGTTCTTCTTCGTCCAATAATACTAGTTTGTTATCTATTACTGTGATCTGATCTTCTTTTGTTTCAAAGGCTACTTTGATTGTAAGAGTTGGTATATTACCAGGTTTTTTCATTCTTATGATACTTGATATTGGTCCATGTTGAGATTCTAGTTCTTGTTTTATTTGTAGTATTGTTAGTCCTATTGGTACTCCTCGTAAAACTATCCAGTGTTGTTC
>TRINITY_DN48583_c0_g1_i1 len=330 path=[0:0-329]
CACCAGCATTGCCACATGTCACTGTTGAATTTTACCATCCTTTCTACCCTTCTGGATGACTCCGAATGGTAAAAATACATATATTTGGAGATAAAACATTCATTCTTGGGACTGCCGCATGGTGAGACTTAAAAAATCTCATGACATCAATGTGCTCATTACAGAATGCTCAGTTATCTTGCCAATAACCGACCAGTTTTGGCTTGTTATATAGTCAGAAAAGAAGCAAATAAAGTTGCTTTTATAAATTATACTATAATTGTCTTGCTGAAATGAATCCATCACATCAGACTGAATGACCCTGTACACATTTAAGCTGTAATTTAAAAT
>TRINITY_DN48506_c0_g1_i1 len=134 path=[0:0-133]
AGGAATTGGGATATGCAGTCACACGGTATCATTGTTACAGGCACTTTAGTTGATTTTGTCTTCTTCCTGGTGAAATATACGTCATACCATCTGGAAATATGCAGCGATCCATAGTTCATTTATTTAAAATCCCC
>TRINITY_DN48526_c0_g1_i1 len=154 path=[0:0-153]
CATATTTTTATTTGAATGGCTGGTCAGCCGACATTTGACGTCACTCCAGGTTAGACTCTCATTCAGGCCCACTGGAGACATCGTGTTTAAAAGTTTAATCCACATTTTTTCAGCTGTTGTGAGTTTGCTCTCACTATAATCAATATTGATCGCT
>TRINITY_DN48509_c0_g1_i1 len=135 path=[0:0-134]
ACAATGTATGAATAAGTGTGACTGTATGCACGTATTCATGTTGAATGCTAGTGTGAGAGATGAAACATACAAGTAGCACCAAGGGAAACACTGTTAGCACAGACAGATTCTACACTAACATCACCATATATGCAC
>TRINITY_DN48527_c0_g1_i1 len=103 path=[0:0-102]
CTTCATCCAGGTGCTTTCTTCTGTAGAGCCGTATGTAGGTAAACATAATTCCCTGATTCAGAGGGAATAATAGTACCAGTATTCAAAAAGGGTGACAAGAAAT
>TRINITY_DN48572_c0_g1_i1 len=102 path=[0:0-101]
TGGGGTACCTGATTGTGGTGGTTTCTGATCCTCGATGAGGAAGTCGCTCCACTCTTCGGAAAGTTGGATTTACTGGACTGTAACCTAGTTTCTCTGTAGCAA
>TRINITY_DN48521_c0_g1_i1 len=203 path=[0:0-202]
AGCCAATCAGATTGTCTTCGACAGCTCCCTACCAGATGGGCAGTTTGTTATCCAGTATGTGGCCGAGAGCAGCATTCCTCCAGCAGCCCAGAAGTTAGCACTGGGGGTGGAGAACCTCCACTCAAGTGACAGGTGAACTGTGACCAGGAAGAGAACCTCCACTCATCTGACAGGTGACCAGGGACCAGGAAGAAAATCCCCAC
>TRINITY_DN48566_c0_g1_i1 len=115 path=[0:0-114]
TGCCGAGTTGAAGACTCTTCGTCTTGACGGCTCCTCCGAGAAGGCACCACTAATGGTGTATAGTGTGAGAGACGGCCCGGAAGATGACGCCTTGAAACGTGTGATCGTCAAGAAC
>TRINITY_DN48560_c0_g1_i1 len=122 path=[0:0-121]
CTGTTCTTTTGTAGTCTCATTCCATAATTCGCACTAACCTGGAAAACAAATAAAGTTACTCACATAAATGACCACTAGATCACTATAATCGTGATTTGAGATAATAATGTGTTGTCCCTACC
>TRINITY_DN48587_c0_g1_i1 len=113 path=[0:0-112]
ACTGTTTGCTTCCTTTTCTCTCCTTCCGAATCTTTCTCTCCACTCTCATGCATCCAACAGGAATGGAATACTTGAATGCACATACATATACACACACATACACACACTCAGAC
>TRINITY_DN48552_c0_g1_i1 len=182 path=[0:0-181]
CGGCCACCCTGGCGGAGCGGAAGTTCTGCTTTCGTGGCCGGTGGATGTGTGCCATTCGTCCGCCCACATGGCCGGCAATTGATGGAGCTTTAAGCATGAAGGAACACATACACACAAGCCTGGGAAACTGTTAACATTGAATGGCTGGTTGGGCCTAATTCAGATACGTCGTGTCATGGCGC
>TRINITY_DN48598_c0_g1_i1 len=442 path=[0:0-441]
GCCTTCTTTGTCCCCCTCCCTTAAGGTGAAAAGCTCAAACAAGTCATTGGCCTTGAAGAATCTTCTTTGTCTTGGGTCTTTCAGTACTTTGTTACACAGGAACTGCTTGAATATTTGTCGATGATAAATTTTTTCCTCTATGGTTCCCGAAGTAAGAAGTCTGTATATGGTAACATGGCGCTGTTGCCCAATTCGCCATGCTCGTTCCCTGGCCTGTGTATCTGTAGATGGATTCCAGTCTGGGTCAAAGATAATAAGCCTGTTGGCCCCTGTCAGATTTACCCCAAGTCCTCCCACACGAGTAGTCAGCAAAAACAGATATATGGTTGAATCACTATTAAACTTATTAATTATGTGCTGACGAGCAGCAATTGAGGTTCCTCCATCCAGTTTTACATATCGGTAGTTCTTCTGCATGACAAAAGCCTCCATAATACACAGC
>TRINITY_DN48556_c0_g1_i1 len=143 path=[0:0-142]
CCCCTAACAGGATGATATCTACTGAATATCCGTACTTGAAAAATATCTGTTATCTTACCTTTGCCCCTAACAGAAGTAGTGTACCGAATGACCACATTTGGCAAACGTGTATTATCTTAATTTTGCATCTAACCTGATCGCAT
>TRINITY_DN48567_c0_g1_i1 len=106 path=[0:0-105]
ACACTTGAGTTTTTCTATTATATTTCTACTCTTAGAGATGCAGTAAATACAACTTTACTACAGTGTTGTGACTTGTTTCTCTACATACCACACTGGAAGTCTGGAG
>TRINITY_DN48541_c0_g1_i1 len=109 path=[0:0-108]
GCGATACGTGTACTGTCAAGACAATACCTGGACCAAATAACTACTATTTCTGCTACAGCTTATCAAACACGATAAAATCGTTAAATATACATCTCTGAGTAATATCTTA
>TRINITY_DN48535_c0_g1_i1 len=175 path=[0:0-174]
GGCAAATGTAAGCGAACCTTTCCCATTGAACACTCCTGTTCCCCCGAATTCCCCTTCATAGCAGGTCTCATCTTCAAACATCATAACACCGAAACCCGACATCTTGTTCTGTGTGAATACACCTTCATAGTAGACTCCATCCAGTGTGACCACCATGCCGTTTCCACACTTCATG
>TRINITY_DN48519_c0_g1_i1 len=331 path=[0:0-330]
TAATGATTCCCTCCTGATGTCGCTCAAAGAAAGACTCATTCATGTCAACCGGGGTCACGATGTTTAGCAATTTAATCCACATTATGTCAGCGGTAGTCACACCACTTTTACCTTTGTAACAAAGCTGAAGTTTAACTTCGTTATTTTCCACATACACTTTGGTTTTCTAGAATTTTACAAGAATCTGTGAAATCACACAGTTCATCAGCAGTCTCTTATCAAATTAAATGAGTGGACCAAATGGAAAGGTCGGAGAATTAGTCACTTATAGGAAGACAGAAAGAAAGAAAATTCCTGTATATGTGTGAAAAAGAAAGAAATTTTATGTTTC
>TRINITY_DN48561_c0_g1_i1 len=176 path=[0:0-175]
AGGAAAATCAGCAAACCAGAAATCTACAAGACTGGAGGAATATCAGGAAACAGCAAATCTTTAACTTTGAAGGAAAATCAGGGAATAAGAAATCTACATAATGGAGGAAAATCAAGAAATAAGAAATCTGAAAGAATGGAGGAAAATTAGGAAATAAGAAATCTATAAGAAGGGAG
>TRINITY_DN48518_c0_g1_i1 len=103 path=[0:0-102]
CATTTGGCCAACAACACAATTGCTACCCATCTCAACCCTTCTCAGCAGTCTCTGGGACAGTTGCAGATGGGGCAGCCACACCTTGGTCAGACAGCAGTTGGAC
>TRINITY_DN48517_c0_g1_i1 len=145 path=[0:0-144]
CGCCCCTAGTGTCTTGAAATCTACTTTGCCAGCCTTCCAGTCTTTCAGCAAGTCTAGGATGCAGTGGATGTCTTTCTGTATGGGAAACCTTTCTCGGTATGGTGCGCCAGTTACCTCATCTTCTGCAAGTGAAAATGGTTCCAGT
>TRINITY_DN48513_c0_g1_i1 len=221 path=[0:0-220]
CAGCAAATAGAGTTACTCCTGAGGTTATGAATGGTGAGGTAAATATGTAGCAGAGAGAGGGGAGGGACGGGGAGGGAGACAAAGACTTCTGGGCAATTTCAAATAGGAGGATCTCCTTATATGTCTTTCAAACCATGAAGTTATTGTCTTATTGGTTACATCCTATCTGAATTTCCCCACATTGAAGTAGAAACACCATCTTAATAGCTTCACTGTTAATT
>TRINITY_DN48582_c0_g1_i1 len=249 path=[0:0-248]
AGAATGGACACAAAGATCCGAGGGAAGCTAAAATAGCAAAATTAGTAGATCTTATAGTGCTCTTCAAACTAGTCATGTGAGAGCAGTCTAGTCAATAGGGGGAGGACGATAGTACTATTGGTTCCCTCAACCAGAAGATTCAGTGCCATTGTTCCAGTTTCGACGACAGGAGCCATCAATATCAGAAATAAAGTGTTATAAGTGTCCCACAGTTCCTGCGGCTAACAGTTCGCATCCTTGATTCGTTCA
>TRINITY_DN48553_c0_g1_i1 len=125 path=[0:0-124]
ATGCATATTATCTCTTGCTTTTGCATTGTTAAAAGAACTATCCATGGCTGGTGCTGCATTCTCAACAACTGCATTAAACTGTGAAGCCTCTCCACATAACTCATTGGTACTGTATTGCACATCAC
>TRINITY_DN48568_c0_g1_i1 len=179 path=[0:0-178]
GTTCAGAAAGAGAGTGAAGCTGGAAAATCTGAAATCCCAGTGAAAGTGTTCCAGATGACCACGATCAATCCGAGTGTCCAGGATGTGCCTGGCATTCGGATGCCTCTACAAACCACGTATGCCTCAGCAACTTCCCCCGCTCTTTTCATGTACACTGATCCACTTCCTGGCCCTTCCCC
>TRINITY_DN48508_c0_g1_i1 len=301 path=[0:0-300]
CACAGGCTTGTAATTTCATCTCTTCACTACAAGTGTACTTGAGTTGAGTATTACTCACAAAATGCTAATGCATGTCATATTTCAGATATATTATGTTACTGTTAACACTGAAGACTTGTTGCCTTATACTGTTTGTCTTCATAGGAAATAAATTTAATTTTAATGTCCCTTATACAGACCAATGTGTACAAGTCACAGGCTAGAGATTGTTTCACTGTCTGTATCTTGTATGATTGACAGGTATGTTTGGGAGCAGGGAGGGATACAGTCACAGTGAACAAAAGGTCCATGAGCAGGGAGG
>TRINITY_DN48501_c0_g1_i1 len=253 path=[0:0-252]
ATCAAGAAGAAGAATGGCAACCCTCTGTGATTTATCAGGAAGCACTGTTTTGGTACTGGTGAAGTTTTGCATGCCAGATATATCCACTTGTGGTGGGAAAAGTGGCTGATTCTGATCATCAAATATCACTTCAAAATCAATTTCATAGTAATATGGGGAATATATATTTGCACGGATATACTGTGGACTTTCCAGCAGGACTGCTAAGTAACTATAAACTTCTTTGTGAAATGAGTCATTGGATGGTACAGCC
>TRINITY_DN48581_c0_g1_i1 len=212 path=[0:0-211]
ATTTCTGAGCCTTAAAATTAATGTTGTACATGTTTTCAAGTGTTTCTCATCCTATATATGATGTTGAATTATCAGACAAGAAAAACTAGGTATTTATCTAATCAAGTGTCGACAGCAGGTCAGTTTGAATTAAAAGAACTGTGTACAAAGCACTTGATATTCACAACTGTAAGAGAAGTGTTGTATGTAATTTGTAATAAATTATTCTCTCT
>TRINITY_DN48511_c0_g1_i1 len=118 path=[0:0-117]
TTGTGTAGCAGTTTTGTTTTAGTCTACTTAAACAGCTATAATCCACTCATTTTATCCATCACACACAGTTATCGAGGGCCTTATAATATGTTCACTTTTATTCAGTAAACTCTATTAG
>TRINITY_DN48546_c0_g1_i1 len=185 path=[0:0-184]
TGACAACTGAGAGATCTGTGACCCTAGAACAATTTCTCAACCGGTTTCCGATGCCGGACGCAGTTGGATTCTCTGAAGGCTCCATGAGGGTGCGGTTGTCTCGCGTTGTTGTCGCCGTAACTCTTGACAATTTCACCACCACGCTGAGGAGTACTTCGAAAGCACACATGTCGAGATGGATCAAC
>TRINITY_DN48547_c0_g1_i1 len=186 path=[0:0-185]
ATTTTATTACATATCCTTTGTTGCCGAGGTGGAGTTATGAATGCACGCCACAGGTGTATAAGCTACTGTCATAATAATGATCTCATCAAACAGTCATTGCCTTCCTCAATGTACTGATGGTATATCCACCACCGAAGGGTCACAAGGCTTCTTGTAAGAATACGTGTTCTTCAAGGCTGATCCTGC
>TRINITY_DN48548_c0_g1_i1 len=186 path=[0:0-185]
CAGAATTTGATGTTGATTGCCGTCCAGACTGTTCAGCATCTTTGGTTGATATGTTACCTTGTTTGAATTCTGCACACCTCCTTTTAACTGTGGAGTCGGATAGGGCGGAGTCTCCTAATGAGTCCAGCATATCAGCCAAAGTATCTGGAGGAGACACATTTTTCATACAGAGATATTTTGTGACAG
>TRINITY_DN48532_c0_g1_i1 len=102 path=[0:0-101]
CTTCAGCTTTCAATAAGTGGATGATTCCTGGACCTGAGCAAGCATGACTTCTTCAGGAGTTTTACACCTTAGACAAAGAAAATCATCGCCAACACCATGAGG
>TRINITY_DN48529_c0_g1_i1 len=215 path=[0:0-214]
CGACAGGGTAATGCAAATAGGATCCGGAACTTTTGGTCAAGCATGGCTAGTGAAGTCTGTTGCCAGTGGGCGGCAGTATGCAATGAAAGATGTTCGAGTATCTTCCATGACTGAGCAGGAAAAACAGTTAGCTCTTAATGAAGTAGCGATTTTATCACGTTGTAAACATGTTAACATTATTCGCTATAAGGAAGCGCTGCTGTTGCACAGCCAAG
>TRINITY_DN48571_c0_g1_i1 len=140 path=[0:0-139]
GGAGTCCTGCGCCCAACTTCGCCGAGCCCTGGCCACCAGGGGGTGTCCAGGCCGTGTCATCGCTGAGTGGATGTCCGGAGTTGTCCTGTCCCCCAGGGAACCGCTGCCACTCCGGAACACTCGGTTGGATGTCACCCACC
>TRINITY_DN48507_c0_g1_i1 len=112 path=[0:0-111]
TTCCGTAGATTCCTTGATCGTTCCCGTTGATTCGTTGTTTTGGAGATGTGTCTGGATTCAGTGACCTCAGATCGAGATGGAGATCACGTTTCTGCTGCACGATGGAAGTTTT
>TRINITY_DN48544_c0_g1_i1 len=146 path=[0:0-145]
AATCATACTGACCAACAGTTACTGTGAACTCTTAACTGGTTGGCAAGACACAAATAGACAATAAAATCCACCGAAATTTCCACTGAGTTGGCAGAGAGTATGACTTAGCACCATATATTTGTTTCTTAATTTCTTCCTTTTTTTTT
>TRINITY_DN48577_c0_g1_i1 len=219 path=[0:0-218]
CTCCTATGCCCATTCATTTCAATATTTTTCTGCTGAGTTTCTACTATGAACAGTAATAACCTATTTCAATAACTGCAACATACACAAAAATACAGTCACTATTATTCTGACACAGATGGCACACTTTCCATTGTCACTGACACACCTGAAAATGATGCTCAGTGGATAAGAATATGTACTAAATTTTCACATAAATTCTTTCAGTATGCATCACTCCTC
>TRINITY_DN48510_c0_g1_i1 len=134 path=[0:0-133]
TGTTTATACCGACATAGCCTATAAAAACATCACCATTTGTACACACAAGGAAAATCAATATTGGACTTAAAACAAGTCAGATCATAAAATAGTAATAGGAAATGTAATTGAGAGAATCTTTCCTCCCACCTCCC
>TRINITY_DN48593_c0_g1_i1 len=120 path=[0:0-119]
AGTTTGGTGACTGGATACTGGCCGGACATGGACAGACCACGGATGAGGAGGAATGTGCAGGAGAGAGTAGTTTGGTGAGTAGATTACTGGTCTGACATAGACTGGTGAGGAGAAATGTGC
>TRINITY_DN48512_c0_g1_i1 len=157 path=[0:0-156]
CTTCCACCTGGTCCCTCCCAGCCATTCATTTCGACCATATCAGACTTCAACCTCTCATTTACTGCAGTTCTTCCATCTAGTCCCTCCCAGCCAGTCATTTAAACCACCTGACAGTCTTCAACCTCTAATCCAACACAGTTCTTCCACATAGTCCCTC
>TRINITY_DN48540_c0_g1_i1 len=159 path=[0:0-158]
AATATTGGTTCTACAGATACTAGACAAATCCTAGATAAATGTTAGTATTGTTTCCACAAAAAAATAAACAAATCCCTGATAAACATTAATATTGGTTCTACAGAAATTAGAGAAATCCCGGATAAATGTTACTATTACTTCCACAGAAATTAGACAAAT
>TRINITY_DN48564_c0_g1_i1 len=116 path=[0:0-115]
CTGATCACTGTGTAATCTCAATCTGTAATTACAGAAACAGTAGTCTATATTGATCACTGTGTAATCCCAGTCTGTAATTACAGAAACCAGTAGTATATATTGATCACTGTGTAATC
>TRINITY_DN50972_c0_g1_i1 len=240 path=[0:0-239]
TGTAAATTCTTTATTTCTGTGGATACTTTAGCACTCATATTTTCCTTTCTGTACAACGCTGCTCGGTTGCAAGTAACTAAATGATACTTGATGCACAGAAAGATTTATTCCAGATCCCCAGATTAATTACTCTTGTCATAACCTACCAAGAATTTTTCATATCAAGTCATGCACATACATTAATTACTCTTGTCATGCTCTACCTTGAATGTTTCATATCAAGTCATGCACATACTCTTG
>TRINITY_DN50975_c0_g1_i1 len=209 path=[0:0-208]
ATCACAACCAAGTCTATGGCTTTCATCACATAGACAAAGAAAACTTTTGCATCAGATATATTGAAATGATTACCTCTGAGCACCTAACATCACTGCTATGTGTGGACTTTGTCTACTGCAGTTTATTGCTGTTGAAATGAAACATGGCTGAATGCCACTGCAGAGACAGCAAGTACAGCTGTTATAACATGCACAATGATGACAAATCT
>TRINITY_DN50909_c0_g1_i1 len=132 path=[0:0-131]
CCTGCGCTGTGGTGGAGCCATCAGCTACAACTGCCAGCAGCGGACCCAGCCTCTAGAGAGGCTGCAAATGCTGCGACGGATGGTAGCGGTTTTAAGGCACGCGATCAGCATGGCAGCTCTTCAACCCTTGTT
>TRINITY_DN50920_c0_g1_i1 len=108 path=[0:0-107]
TAATATAAAAACTTTCAGCAGCTTCGTTTAGTCGCACCACAATTTACTGCAGGGATGGTGTGTGACTCATCTGTCGTACAATGCAGCAGGTGTCACAAACCATTTCAG
>TRINITY_DN50991_c0_g1_i1 len=164 path=[0:0-163]
CCCGAAGCTTAAACAGAAGATTCAGCTGTTGGTGAGCGAAGGGGTGTGCTCAGTGGTGAACATGAAAGTACAGTTGAGACAATATGTCATGGATGAACTGCTTAAGGATAGCAAAGTGAAACCACCGTCGACAAACACTGCTTTTTATCCGTCTGACGAAAACA
>TRINITY_DN50942_c0_g1_i1 len=119 path=[0:0-118]
CACTGATATATGTGGAAGAGATGACCTAGAAGATGTAGCATATCTGCTATCTGTAGATGGAAGAGGTGACCTAGAAGATGTTGGGTGTCTGGTATCCATAGACTGAAGGTATGACCTAG
>TRINITY_DN50923_c0_g1_i1 len=124 path=[0:0-123]
TATCAGTTCCTCTTTGTCCCACACCTCAGCCAAGCCTGCGCTAGGTACTGTACTAGGCCCTGTAACCAGGGCCGCCTCAGGGGGGGCCTTCCGATTTAAGTTGTGGATGCGCAACTGGCTTAAC
>TRINITY_DN50910_c0_g1_i1 len=219 path=[0:0-218]
CCTGGCACCCATTCCACAACTGCTCTGACCCTCCCAGGCTGCCATTCACATGCAAACACCCTGCAATGCTCTCAAACCAACTCGTACAGTAGATACGAACCCAGGACGCGAATAATGGAGAGACCATTGATCTCCCTACACGGGAAATGTAACTGCCAATCTGTACTCCAACGGCCGAGTCATTGTCTCGGACCTCTACCTGCACAAATTGTAATTTCA
>TRINITY_DN50978_c0_g1_i1 len=114 path=[0:0-113]
CTTATGCTTGTGCTGATTGTTTCTTGCTCCACTGTTTCCCTCAGTATTACGACACGATGTGTAAACAATTAGTATGACTATATCTGCCCATAACTTGAGGAGGTGTGTGTGTGT
>TRINITY_DN50947_c0_g1_i1 len=181 path=[0:0-180]
CTACCAGATCATGTCTGGATCTATTCCTGGTCTCAGAGAAAATCTCCTTCTGGAAAAAGATATAAAGAAGTACCACTTTATCAGTCAGGGTAAGACACGAATAGCTGGTCTTGATGATGGAGAGGAAATGAATGTAACAGACGACGCCTTTGATATCCTAGGATTCAACGCAGAAGAAAAG
>TRINITY_DN50918_c0_g1_i1 len=170 path=[0:0-169]
TTTTATCACAGTTATGCAGGATGTGTCAAAGAACACTATGGAAGCTTTGCCATGAGAACTACTGACACAGATGACCTTGTTTTGTTGGCATATAGGGAAGAAGAGCTGAGGAATAAAGTGGTTGGCTGGAAGGAGTGCTTGGAGAAAAAAGGTATGAGAATAAATATGGG
>TRINITY_DN50990_c0_g1_i1 len=174 path=[0:0-173]
GAAAAAGAATTGCAGGGTCTAGAAAAGAATTATTTTTATATTGTGATGCTGTAAGTGCCTCATTTTCCACATTATATCCACAAATGTAGAGTATAAATTACTTTTCACATGAATTTATTCAGAAAATAGTAGCAGTCATTTAATGTGAATTATCTGAGAAATTTAGTTTTTTAT
>TRINITY_DN50929_c0_g1_i1 len=256 path=[0:0-255]
TTTAGATACAGTCTATGTGGCTCACTCTTTATTTTTATTTGATTGAGAGCTGGCAGTGATTGAATATATAAGTAGGCCATTGCATTTTGATACATAATAAATATTATAGCATGGTTTCCCCATATGTGTACTAGTCAATCCATTTTTACTGCTGTTTTCTGTTCCTTGTATGTAACTTTGCAAGGAATAAGAATTATGATGTAATTAACTTTGCAATAAGTATGGAACCTTGGTAATGACAGATAGCAAGAGTGGG
>TRINITY_DN50912_c0_g1_i1 len=109 path=[0:0-108]
ATGCAGACAGAAGGGCACTCGATGGATGATTCTGTGAGAGTGAAAAGGCCATAAAGCAAGAGAGGATAGAAAAATGCAAACTTGGCAGACATGTTTTGCTGTAAGGAAA
>TRINITY_DN50960_c0_g1_i1 len=121 path=[0:0-120]
CACAGTTTTGTTGATGATTACAGTATTGATGAGTTTAGCAGGGAGACAAAAACTAAAAACATATAATGTATCTAAGTGGAGGCGAACCACTACTTGACATTAAAGAAACAAGTTTTAATAT
>TRINITY_DN50916_c0_g1_i1 len=109 path=[0:0-108]
CGGCTCTAAAATAGTATTTCCTCTTCTGACAGTTAAGGTTATAAAAGCAAGAAAATCACAATTCCATCCATTAATGCTACCTTTGTCTCATATAATTGGCATAGGTGGG
>TRINITY_DN50982_c0_g1_i1 len=137 path=[0:0-136]
CTAGTTAGCTGAACCCTGCTGCTGACACTAAACTCTCCCACAATAAAACTAGTTAATGAACACTGCCGACACTAAACTGTCTGCTCCATTATATCTTTGCAACAGTGCAGAATATTTAAAAGAAAAAAAAATAATAG
>TRINITY_DN50926_c0_g1_i1 len=211 path=[0:0-210]
ACTCTAACTGCACCAGTGCAGCCAACCCTCGGAATCGAGGAAGGCACCTTGAATTAATTAATTAGTTAATTAAAGTCAGTAAGCACAAACAAGATGAAGGTAAATTTCCTGGATTAAAAATATCTCGATTAACTTTCTCTTTTACAGTATGATCAAATTCGACCAAGGAAGTTGAGACAGTGAAGAAAAAATGGCCGGCAGCCGAGCCGAC
>TRINITY_DN50988_c0_g1_i1 len=137 path=[0:0-136]
GTTCCTTGGAATGAGTGGGAAATCTGGCCCATACCTCATCCAGTCTCCCGTGTAACACATACACTACTGAAGTACTTACCACCATCTTCAGCTTCTCAATTTCATCTGCCTCCAGTCATATATTATTTGCAATCACT
>TRINITY_DN50986_c0_g1_i1 len=143 path=[0:0-142]
CACTCGATATCTCTCTAACTCCATCCCTGCATCCATGTATCTTCTCCTTGGTCTTCCCCATGGTATCTTCCCTGCCACATGAGCTCATCCCTTCTCACTGTTTTCTTTTAAGATTAATCATTAGAAAAAAACAAAGGATTAAC
>TRINITY_DN50968_c0_g1_i1 len=210 path=[0:0-209]
ATAAAAGTTTCCATGTTATCTCTGTTGTTACAATCTTGTGGCACCCTGTTACCTCAATGTCACAGTCCCATGCCCCCTGCTGTCTCAATGACATCAATCTCGTGGCCTGCCACCTCAAAACCACAATTTTGTGGTTTCCCATTACTTCAATGTCATGACAACCTTGTGACTGACCTATTATTACAAAGTCATTACATATTTGGGCTTCCT
>TRINITY_DN50979_c0_g1_i1 len=149 path=[0:0-148]
ATATACTGTACTCTACTGGTCCCCTTCCTTCTCCATACTCACTGAATAATATTCTCTGGAAACATTTCTATTTCACCTTGAGACTATGCACTTTCTCGTTTCTAGACATCTAAGGAAAAGTATGGTTCCATTCCTTTTTAATAATTTTC
>TRINITY_DN50922_c0_g1_i1 len=119 path=[0:0-118]
TTTGTAGTAATCGTGATAATCAGTTTGGTAGTGTTTGTATATAGACACGACATGCGTGTGTGGCTTCATTCTCATTACGGACTTCGCTTGTTTCAGAAAAATAAAGTTAGCGAAGATCG
>TRINITY_DN50949_c0_g1_i1 len=119 path=[0:0-118]
CACAACATTATCCACTTCTAACTTAAATGGAGAAATATTAGCATTTGTATAATCAGTGCTTTTCAAATTACTACTAACTTCTGATTTACCAGTGACCAGATCATCACAATTGATGTCAC
>TRINITY_DN50953_c0_g1_i1 len=124 path=[0:0-123]
CGAATTCGTACTTGAATAAGTGAAAGAAGCCACAGAGTAATTTCTTCACTTGAAGAAAGGATGTTTTAGATTATTAGCCCAAAAATATGTTCACTGCGACTTAGATTTGAAAGTTGCAGTCAAT
>TRINITY_DN50989_c0_g1_i1 len=357 path=[0:0-356]
TTACAATCCCCAATTCAGGTTCAGTACCATGGTTTCTGTTACGTTTCTTTATACTATGTGTAAACAGTTGCATTGATTTACGGACAGTTTCCTATAGAAACACGAGTATAGTAGCATAGAAAACAAAGGTTCAATACTGCTCTCAAGGATTAATACGCCTTGCTGTCGAGGTGGCAAACTTTGAAGGCTGTTTTTCATCAAGGTTATGGCCCTTTACTCATGGCCATGAATGCGAACATGGGCAGCAGTGTGGTAAAGGTTTGACCTTGTCCTTAACAGTTAAGATCATAATGATGTTTTGATATGTGTTAAACCTTGGAACTTCCAAGAGAAAATCCAAATCCTGTCTGCTATCAC
>TRINITY_DN50941_c0_g1_i1 len=125 path=[0:0-124]
ATTGGCTTGCTTATAATAATGCTGAAAACTTTCTGTTGACTGCTTAGAGCCTTCATCTCAACCCAAAACAATATATCTGGGATGAGTTGGAGCATTGTATGTAGGACAAACAAGACAGTCATCAT
>TRINITY_DN50927_c0_g1_i1 len=164 path=[0:0-163]
GTCAACTTCCTGGTTGCCCTAGAGCGGCTACCTGCAGCATCCTGACAGGTGGTCTCTATAAGAGCTCGAAAAAACACCAGTGCAGATTTAGTCTTCAATTATTCCAGTTAATTATGGTGTAACACAAGTGTAGATTAAACCTTCAGTTATTCCAGTTAATTACA
>TRINITY_DN50935_c0_g1_i1 len=105 path=[0:0-104]
CACAGATCAGCTTTGGCATCATACTGCAGTGACATTATCACCTCTGGTGCCATGTACATGGGTGATCCACACAGGGTGGCTGCCATCACGCCTTCTTGTAGAAAC
>TRINITY_DN50906_c0_g1_i1 len=112 path=[0:0-111]
GATGACTGCAAAAGCTTCTTTCTCTACTGTAGACCAGTTCAACTGAGACCCAGCTAGCTGCTGGCTCAGATAGTGGACGACTCTCTTGCAGTTGTCTTGCACCTAGCAAAGA
>TRINITY_DN50961_c0_g1_i1 len=127 path=[0:0-126]
CCTCCTCTGCTCAGTCTTAAAATCGGCACCAGGAGTGGATTGTGCAACAGTCTTCAAAGTAATGTAGTATGCAGCAGATACAATTCACACCCTGAACTAACCAACAGCCAGCCCTCTAAACTTGTCT
>TRINITY_DN50985_c0_g1_i1 len=178 path=[0:0-177]
TTGGATTCTGAAACCCACTGCCATCACCAGGTGGGAAAGAAGCAGAAACATTCTGTAAGATCTGATACTGTTTAGGACTCCTTGAATCTTCATAATCTTGATTGCCACCTCCTCCACTGTCCATGGGGATTGGATCAGGTTGACTGCCTTGCATAGAATCATAGAAATTGCGTATAGA
>TRINITY_DN50962_c0_g1_i1 len=145 path=[0:0-144]
ATTTTACTCTAAAGAATTCCCGCCTGGCCCGAAATAACGAGACAGACTTGAACCTGGGTACAACACTACATAACAGCAATATAGCAGTGGCTTAGACCACTCAGCTGTTCGCAATCATGCTATTATTGTAAGCAGTATGGGCCTC
>TRINITY_DN50966_c0_g1_i1 len=129 path=[0:0-128]
CTCTGCAGAATTGCTCACATTTAATATAAATCTGAAGAGAAATTGATGTGTCATTAGGGGTGGCCTACAATTTGCCCTTCCAAGATTTGTTTTCACATTCAGGCTCATGTCTGAATATTATAATTAAAC
>TRINITY_DN50997_c0_g1_i1 len=204 path=[0:0-203]
TCCACTTTTCTCTGGTAAACTGGGTTCCTTCGGCTGTTTTATGGTTCCTCTGTATCTGTTGCCTCTAAATTCGCGTTTTCTCTTCCTTGGTATATTAACCTTCCTGTCCTTTATGCTATTTCCGAGCTACTTTTGTTTACATAACTTCACTGTCTGTGCCAACGGTGTTTCCTTTAGTGCTACTTGTATGCTTCATCTCTCACA
>TRINITY_DN50974_c0_g1_i1 len=204 path=[0:0-203]
GTTTGGTGGAAATAATGAAAGATCTGAGTCCTGTGCTGAGAAAAAAATACAGTTATCCAAAATACTCACAGATAACAACTGCATACAAGTACATTGTTAAAATCGCCACTTATTTGAAAGAAATTATGTTATAGAAACAGAGTAAAATATATATGCATCAAATGCTTACCAACTGAATACAAAAGAAGGAAAAGTCTGGCTGAT
>TRINITY_DN50963_c0_g1_i1 len=191 path=[0:0-190]
GCTATTATTGCTATTAGATAATCCTTAGTCACTACTATTATTGCCACTATATCATCCATGGCCACTACTAACATTGCTGCTACATCAGCCACTGTTACTACTATTGTTGCTGCTACATCAGCCACTGCTACTATTATTATTGCTGATACATCAGCCACTGTCACTACTATTATTGCTACTACATAAGCCAC
>TRINITY_DN50901_c0_g1_i1 len=114 path=[0:0-113]
CTTTGTGGCAATGAGGGATCACTATGAGGAAAATATGAAAGTTCTTGAAGCACAGGTGACTGATTTGCAAACAGAGAAGGAACATCTGTTACAAGCATTGAAAACAGGACGGGG
>TRINITY_DN50921_c0_g1_i1 len=108 path=[0:0-107]
CTGATGTTTCCCCTTTTAAACCGTGTTAAGATAAACTGGGTTACAACACAGACGAAACAGAACACAACACTAATGATTCCCATAAGCTGTTGATATACAATAAGCTAC
>TRINITY_DN50993_c0_g1_i1 len=279 path=[0:0-278]
TCAACTATACGACATTAAATTAGTGATGGCCATCTTATGTCCACTCTGTCCAACAGTCACCACCTTCAACAATACGACATGAAATTACTGATGTTCATCTTATGTCCACTCTGTCCAAGTCACAGCCTTCAACTATACGACATTAAATTAGTGATGGCCATCTTATGTCCACTCTGTCCAACAGTCACCACCTTCAACAATACGACATGAAATTACTGATGTTCATCTTATGTCCACTCTGTCCAAGTCACAGCCTTCAACTATACGACATTAAATTAG
>TRINITY_DN50914_c0_g1_i1 len=218 path=[0:0-217]
TCAAGATTGGACTTTGCTTAACTTTACTCAACTGTTCAAGTCCACAATGACGAATGTCATCCTGTACAGCTCTGGCCATGTAAAGTGGTACATTCTTCTCCAGCAGCAAAGCACCATCATGCAGTTGGTCCAGCAATTCAGCACAATATTGACCAGTGATTTTAGTTTTGTGTGGTATGCAGTCAGTCAACAGTACTCCTTTATCCCGAAATTCACTG
>TRINITY_DN50973_c0_g1_i1 len=223 path=[0:0-222]
ATAGATTAAAAAATGGCAGAAACCCACAGGGTTATATTAGCAAATAGATAGTTCTTCAATAGGAGTTAACCTGTCAATGTATTCGGGTGCAAATCCAAAGAAAAAGGAATCGGTATCTCAGACGCCACTCATGGCCGCCATTGTTTCCAGGAACAGAAATTTTCCGAATCTTTGAAGCATGCAGAGAAAGTTGGTGGACCCCAGTACACAGAACTGTTATACA
>TRINITY_DN50995_c0_g1_i1 len=140 path=[0:0-139]
GTGGAATTTCTTTCCGTCCGCTGGTGGATTCAGCACTGCAAAAGCAGAAGGATGGAATGTGCATTTCTCCCATCCCAGTAGGTGGTAATATGCACTTTTCCCAACCCCCATCAGGACAAAAGAAGGTATGTATGACAGCG
>TRINITY_DN50946_c0_g1_i1 len=150 path=[0:0-149]
CCACCTATATACAAACCTATGACAATGGTGGGCCTGTCCTATTTCCTCTTCTTTATCCTGTAGTCACTGACGTTCTCTATGCTGATTACTTTTAGGACTAAGGAAATAAGGTTAACGTGTGTCATATAGTGGAATGTTTATGTTTGCATT
>TRINITY_DN50934_c0_g1_i1 len=108 path=[0:0-107]
CAAGGCGGATTTCTGTAGTGATGAAGTTCAGATGCTGCACACAGTGTGGATCAAGAACTACATACACTACCTAAAGCAACTGTCTCTCTTTGATGAACTAACCGCAAG
>TRINITY_DN50931_c0_g1_i1 len=103 path=[0:0-102]
CAGTCTTCCAAAAGTCCAGAATGATAGTGTCCTGACCATGGAGTGAGGTCAGACAAGGTCTGCCCACCAGACACACTAACTACCATGTAACAAATATATAACT
>TRINITY_DN50911_c0_g1_i1 len=133 path=[0:0-132]
ATGATGATATGAACAATATTACCATAAAGAAGGCAATTAATCTATTTGTTTTTTCATCATGATGCTTGTGTAACCATTTCTAGTATTGCCTTAAGTAATAAATAGGTATATAAAAATGTATCCAAGAGCAAAC
>TRINITY_DN50956_c0_g1_i1 len=139 path=[0:0-138]
CAAGAATAGCATGCTGTGTCTCCAGCTCCTGGCCACCGCTGTCCACGCTGGTTGGTTGCCAGCAGTTGCAGCAGTAGACTTGGTTAACATCAGTCAAGTCCTGGATACACTTCAAACAGAAGTAATGCTTACATCGTAG
>TRINITY_DN50998_c0_g1_i1 len=141 path=[0:0-140]
TTTCTTTAGTGCCATGAGCTTACACTTCTGCTACTTGCTTCATTGCTACAATCAAGGACCATTAGCATATCCTTAGAGTCTTTAGTTCCAGCTGGTGTCTCCTCAGTATCTGTGGCAAAGATTTTTTGAGGCATGCAATGC
>TRINITY_DN50977_c0_g1_i1 len=112 path=[0:0-111]
ATCCTTGTCAATACCCTTCACTTTGTAGAAAATGCTCATTAACCCTGTAACACCTGAATTTTGAAATATCGATACATATTTTTATACAGTGCATACATTAGTTGCTTGTAGA
>TRINITY_DN50994_c0_g1_i1 len=142 path=[0:0-141]
GAACAGTCTCAGCTCCCATCCCCCTTCTACCACCAGCAGCCCTAGGACCAGGCGGAGTGAGAGGGACGTTAGTGTGGAGAAGGACGAGGTAATACAGGGTCGATTTCGGACTGAGGGAGAAAGACGTGGTATTATGAAAAAG
>TRINITY_DN50954_c0_g1_i1 len=108 path=[0:0-107]
TGTCTATAGGTCTGTGCTTGTCATCTTTCACCCTTCTCTCAAATTCTGCCTGCAGCTGTTGGTTCTTGCAGTCATTCTGCTCTCTTCTGTACATATCCACAGCATGTT
>TRINITY_DN50928_c0_g1_i1 len=111 path=[0:0-110]
CTGTGACATATACCCATCCCAGTTGGTACTTGAAATAATGGAACTGTGTCAAAGGTATAAGCTGCATTTCATATCAGATGAAATGTATGCCCTCTCTGTATTTGAAGGCAG
>TRINITY_DN50952_c0_g1_i1 len=288 path=[0:0-287]
TTTTTTTTGGCACATGAAAGGCTCAAGGATTCAGTTTCCCTTGTGTGTCATCACAACCGAAGAAACTGGTGGTTGCAGTATTTGTACACAAGTGTGCAAGGTAAGGTAGTATAAACAGGCTGTAAACTAAATGAAGTTTATAACTGACAACACGGTACGAGGCACCGACTACCAAAAAATAGCAAGAAAGCATATTTACAGACAAGGACAAGGGGGAAATTGAAGCTTTCACTGTTACTCTTCATCAGAAAAGGTAGAGGGATATTAGCTTTGTGGCTATTTGAGTAT
>TRINITY_DN50917_c0_g1_i1 len=118 path=[0:0-117]
CAAGAATGCAAGGTGCATAATCACCAAGTGGATTGCGTTTGTCCTACTGGGTTTGAGGGTATTCCAGGACACTCTTGCTCAAAAGTTGATATTGGTTGTCGTAGAGACTCTGACTGCC
>TRINITY_DN50915_c0_g1_i1 len=111 path=[0:0-110]
TTCATGGTCACCCCATGGCTGTAGAGGACAGAGTCAACATCCTACCTGTAATGCTTTACTCTGAGAAAGACCTTCCCTCCTTGCTACCAATCAACCTGCCACCACTAAAAA
>TRINITY_DN50992_c0_g1_i1 len=132 path=[0:0-131]
CGCGCCGCCATGTGAAGTACGAATGCGGGAAAGAAGGTTACTTTATGTGCCAGATCTGCAGGAAGAGATTCAAGCAGGCTGTCCACTTGCAAAAACATATGATCACACAGCATAAGTTAAATGAAATTGGAC
>TRINITY_DN50971_c0_g1_i1 len=129 path=[0:0-128]
TCTACAGTTTTTACACACACGGATGGAACACTCATGCTGCTGATCAGTTTGTAGCAAAGTCACTGCCACTGAACCTGGCAAGGAGCCAGCAGATTACTGATTTCCAAAATGCAACGGCAGCAATGAAAG
>TRINITY_DN50965_c0_g1_i1 len=109 path=[0:0-108]
CCCGGACTGGATAACATGAAGTGGAACTACATGCTGGTGGTGATCTCATGCTACAAGGCAATCTCCTTCCGAACCGCTCTCAGCGCTGCCATGTTGATCTATACGGTTA
>TRINITY_DN50925_c0_g1_i1 len=170 path=[0:0-169]
ACCCAAAATGCTCCTCGCCATTTCTTCCTCCATTAGAAGACCCATATAAAAGGCGTGGTAGCGAGCGCCATGTCACTACGCACCAAACAAGATAAAACTTACAAAATAACAACTAGATAAAACGGTATACAACCTGCCCCTCGCCCCCCTTCATCATAACAAACAAACAC
>TRINITY_DN50905_c0_g1_i1 len=178 path=[0:0-177]
CTCCCTGTCTCCTGTTAATGATTAACACTGTCACCTCTCTCTGTATGTGTCTTTCTCTCTCTCTCCTGTGTCAGCAACTACCACTGTTCTCTCTCTTTCCATCCTCTGTCAACAACTATTTCTGTCTTCTCTTCCTCTCTCTCTCTCCTCTGTCAAGAACTATCTCTGTCTTCTCTAC
>TRINITY_DN50907_c0_g1_i1 len=121 path=[0:0-120]
CCAGCCAGGAGACAGTATCCGATGGTCCAGGGCAGCTGGAATGCCATTCCTGTGATAGTCCGCCATTTCCCTCCTGTCCATTCCATACAATAGACGAAGCCAGAGTTGTAGAGGCCAGTGG
>TRINITY_DN50981_c0_g1_i1 len=195 path=[0:0-194]
CTTATGGCAATGTGTTCTAGTAGCTGGATGGCCTTATACTCCAACCAACCAGCTCAAGTGTAGGAATTTGATTTGAATGCTAGAAATCCAGTCCAAAGTCAGGCACCTTACAGACTGAAGTAATTGCTACCCTATCAGAGTGTACAGATTGATATCAAGTGGTAAACTGGAAAATAGAAAGACCATGACTGTAGG
>TRINITY_DN50987_c0_g1_i1 len=141 path=[0:0-140]
CAGACTTATTCTCTAGCCATGCAACAACAAGCAAGGGGACTTGATCTTTTGTACAGACACAGATGTACCTTTCCATTGGCCTGTGTTGTATTTGAGGCACAAATTTCTTTGTCATGCAGGAAGTACTGTACAGTTATTCAG
>TRINITY_DN50948_c0_g1_i1 len=113 path=[0:0-112]
CCTGACTTCACTATTTATAAGCTTCGTGGTTGCTCGACCATTTTGAATAAATAAATATGCATTAGGTTCTAGAAAGTTCTATCCAGTCAAAATTGCCTGTTTCCCCAAAACAC
>TRINITY_DN50957_c0_g1_i1 len=141 path=[0:0-140]
CGAACATATGCCATATACATCCTCCCTCTTTGTTTCAGTGGTATTTCCTTCTTGTCAACATTGATGCCAGTTCTCTAAATTGATCCATCCATTTCTTATATGTGCTATGACAGCCATCACAGATCCTCCTCCAGCACTTAT
>TRINITY_DN50950_c0_g1_i1 len=124 path=[0:0-123]
GGCTTCTTAAGCAGCTCAGACTGGAGTGTGTGGTCATAACTCTGCCACACTCTGACAGTAGGAAGGTCCAGAGGGATTTCATCAACCTCTACTGTATCATCTTCCTGTGCCAGGCCTGGCTCCT
>TRINITY_DN50944_c0_g1_i1 len=110 path=[0:0-109]
TTACTTATGAATTACCAATATATGCAACTATTAGTTCAACCCTTTGTGACCTAGTCATGAAAAGGTGACACTAAATCTGACATCATAATAAGCATAAAATATTAACCAGC
>TRINITY_DN50955_c0_g1_i1 len=260 path=[0:0-259]
CACATAGTTCATATTAACCAAAGCCACCATTTTCAAAGCAATATTTTAACTCACACGTCCATGCTATTTAGAATTACTTTTTTTAATCTTTCTTCTACTATAAAACTATCTGGTTAAATATCTTTGCCAAAATGAGTGCACATGACCATACATTTTTGTTGCTGTGATACTGTTTTAAATTTTGTGATACTGCCTTGGCCACAAGAGTTCCAACTACAGGCTCAACATATAATTAACACATTCCTAATTGTGGATGCATA
>TRINITY_DN50900_c0_g1_i1 len=139 path=[0:0-138]
AGAAAAAAACTGCTTCTTTACACATTCCAGCATGCTGCAGAATTTCAAGTAGACCTGAACATTAAAAAAGGCTGAAGAACCAAATGTGCAAGGACCTGGAAATGTTAGTGGCTTTTGAAATCTGATACATGTACTACCA
>TRINITY_DN50940_c0_g1_i1 len=103 path=[0:0-102]
GTCTGTTTATACCACAGAGGCTTCTGTGCTTGTTTGGTCTCCCTCTGTGCAGTAGCAATTAGAGCAGCACGCAATGCAGCCACGGCACCCTCTCGAATCATTG
>TRINITY_DN50959_c0_g1_i1 len=189 path=[0:0-188]
GCGCACCCTTCCTTGCAATACACCGTGAAATTATCCATGACTCTACGCAGAAAGTTTGGGGGAATGGCTTCAAACCGAGATATGAAAATAAAACAAGGGCAAATAAGAGATAATATACATTTAAGCAATTAGTTTTTCAAGAAGCGATTGCGATTTGTGATCAGTATAATCCCAGTGTGTGTAAACTCC
>TRINITY_DN50938_c0_g1_i1 len=295 path=[0:0-294]
GTTTTAAGTTTAAAAAAACGCATCCAAAAACACTGCTGAACATGACTACAGTAAATGGCACATACGGAAAAGCTCTTCAGAATACTGGATGACTATAGCAGTGTTTCTCAAACTGTGGGTCATGATCCTCAAGGGGGTTGCCCAAGAGCTTGAAGGGGTACATATTGTTGAATATATAGGAAAATACTGAAAATGTAACAAACTCAGGCTCAAGTCAGTGAGCACATCACTTACACGTCCACACCGCTAACATCCGAACGGGAAGAACAGAAAGTATAACCCAATGACACACAAT
>TRINITY_DN50945_c0_g1_i1 len=147 path=[0:0-146]
CCTTGTGACCACTGAGGTGTGTGCTATTGTCTGTTGTTTCAGGGAGACTTCGCCGATACATATGAGAATCTTTCGTTGAAAACAGTTTTCTCCTTTCGCGCCGTGAGGGCGGTCTGCCCGGATGCTCACTTCCTGCTGAAACATGAC
>TRINITY_DN50951_c0_g1_i1 len=121 path=[0:0-120]
TCTGAAAAGTTGCTTCTACGTACACCTTAAATATATCTTAGAATAATAAATGATAAAATATACAGATATTTTCACTTGCCGTCTGAGCCTTGAAAATTTGACAATTTTTGCGTATAAAAAT
>TRINITY_DN50964_c0_g1_i1 len=118 path=[0:0-117]
CAGGAATGGAAAGCTGCAGCAGCATGTAGACTTCCTGTCATGTATAGACCAGCCTGATGCTCCAAAAGTGCTGTTTGAGGATAAAAGCATGCAAACACCATTTTACACACCCATCAAC
>TRINITY_DN50958_c0_g1_i1 len=173 path=[0:0-172]
CAACGATGCCCTTCACGCCAGTCTTGGCCTCAGTAGTCGATCACTGGTAGAACTGGTAGAGGCGGCTCTGTTTAAGTCCACTGATGTGAAGGAATTGGAGAGATCTTTGGCTGAATCTGGAATTCCAGCGGATTCTTTGATAGCGTTGTCGAGAAATGTCTGGGCAGCAAGGG
>TRINITY_DN50937_c0_g1_i1 len=163 path=[0:0-162]
CCTCAAGGTGCTGCTGCTTGATCTGATGTACATGTAGTTGCCTTCAGCTGTTCCCACAACCCTCAGAATGAATCATCTTAGACCAGTGCCAATACTATAATGAACTTACCTACTGGATCTATTCCCCAAATTAGCTCTCAGCCACCTGAGGGCAAGGTCTCGC
>TRINITY_DN50919_c0_g1_i1 len=114 path=[0:0-113]
ATACACTGTGCAGGCTGCTTACTGGGAGTACAAGAAATTTGCCCACATGATGATGGAGGCTGTGGTGGAAGTGCAGCAGGCCATCTTTGATCTGTTCATGGCACCTCGTGTTCC
>TRINITY_DN50976_c0_g1_i1 len=124 path=[0:0-123]
CTGGGATTTACCAAAGGTTTTATGTTAATTTTTCACCCATTGTGTATCTCCTCACTCAACTGCTGAAGAAAAACTGTAAATTTATTTGGACTGACGAATGTGAAGCTGCTCTTGATAAAGTTAT
>TRINITY_DN50980_c0_g1_i1 len=102 path=[0:0-101]
TGGCCAGTCAGATCTGGTACTGCTGACAGGCATGGGGCAAGTCAGAACTGGCACTGCTGCCAGTCATGTGGCCAATAAACTGGTACTGCTGTCAGTCATGTG
>TRINITY_DN50913_c0_g1_i1 len=122 path=[0:0-121]
TGTAGTCAATTATGTGTTATTAAGTGTATGTTGGACAGGGTGGAAAGAAGTATATTAAAAAGGTTTGGGCATACTGAACAGATGGAAGGGAAACAATTAACATATATACACCAGACCAGTCC
>TRINITY_DN7501_c0_g1_i1 len=181 path=[0:0-180]
AGTTTAAAAAGTAGGGTTAGGAAGCAATGTATACCTTGAAATTAATTACTGTAAAATACTGGGTTTGTACTCACCATAGATCTGTGTTAAGAAGGAGCAGATTAAGATGGGTAGGACATAGGGAAAGGAAAGAAGATGATAATTGGGCAAAAGCTTGTATGAAATTTGAAGTGGAAGGAGG
>TRINITY_DN7501_c0_g2_i1 len=2476 path=[0:0-2331 1:2332-2367 3:2368-2475]
TTTACCTTGAAATTAATTACTGTAAACTACTAGATCTGTACTCACCAGAGATCCAGAGCAGTGGATGGTCAAACGGCAAAAGTCAGGCATTAGCAGGTGTTTTTTTTCTTAGACTCACAATGCATCCCAGGAATGGACAAGCCAAGCATCGCAGTCTTTTCACCATCACTACATTCTGCAATTTCTCTGTTTTCAGTAGGATCAATAACACTGATCTTCATTAATATGACTTTCATTACTGCCCAATATTTTCATGATGGCTTCACAGTATGACATGCTTAGATTCAATATTTGAAGAATCAACACACTCAAGATCACGTACTCTTGCTTGCCATGTTGAAGCAAACTGAAGCTGCCTTCCAGGACAGCCAACACTTTCATCACTTAGGGTGGGCAGACTGACAATTCTGCAACTCTGGGTGAAACCCTGGCAGTCACATTCCAGAAATCCCAGTGCAGCTGTCCTTGCTGCGTTGGAATCTCCAGACTGTCAGCAACGTGCTAGCACGTGTCCCGGCTTCACAGGCAAACTAGCATGGGCGCCTTTCCCTCTCGTTAGGGGTTAAACAAAAAAGGTACGATGATTATACAGTTTGGAGACAAAGTCGTGTGATTTACAGTATTTGAAGAAAAATCTCTTGAGCTGCACAGTTTCCAGAGGTCACTAGTTATACAGCTCGGAGACAAATCTCAGGGTAGGTCACTCTGAAAACATCTCATGACATGTGCACAGTTTGGAGACAGAAGACATTAAAATTATACAGATTGGAGACAAAATTCATGAGAGTGACAAAGTTTGGAGAGAGATATGAGTATTTTGCAATTTGCAGACAGAACTACAAAACTCAGTTACACAATTCCATGACAAAACTTGTGAATTACAGTTTAGAAACAAATCATGAGGATTCAATTTAGAGACAGCACTCAAAAGATAAACAGTTTGGAGATAGAATTCACTAGTGAGGCATACATTTTGAAATCAGCACTCACAACAGTTGCATAGTTTCGACACAGAATTCATGACCTATACCATCTGCAGACAAAATTCGCCAGTTATACTGAGTGGAGAGACAGAAGTCATGTTAACCTTAGTTTGGCAGGACTCGTGAAGTTACACCAACAGCTTGGAGAAGATGCTCACGAGTTACAAAGACTATCTGGAGACAGTTCATGACACAGTGCTGGGAAACAGAGCTCATGACAGTTATTGTTTTGGATAGAGAATTCATGACACACAGAAGCCATGAGTCTGGAAAAACTAATGTCAGACCTCTCACAAGGGTTACACAGCTTGGAGGCAGATCTTGAGAAGTACACACATTCTGGAGACATAACTCACGAATGTTACACAGCTTGCAGGCAAATCTCATGAGGGGTACACACATTCTGGAGACAAAACTCAAGGGTTACACAGCTGGGAGGCAGATCTCATGAGAAAGACACATTTGGGAGACATTAGTCACAAGGTACACAGCTTGGAGGGCAAAATTCATGACAGTTTTCAGATAGCTTGGAGACATAAGACAATTTGGAGACAGTACTCATGGCTGTTGTGCAGTTTGCAGACGATCATGAATTACAGTTTGGAAACAATGCATGAGAGTCACACAATGTTGAGAAAGCACTCACTGAGAGACAGCTTGGAAACAGAACTCATGAGTTACAGTTTGGAGACAGAACTCATGAGAGTCACGCAATGTCCAGAGAACACTCATTAAGACACTGCTTGGAAACAGAACTCATAAGTTACGGTTTGAAAACAGACTCGAAAGTTACACAGGATGTTTTGAGGAAGAACTTTGAACTCTGGCACAGTCTGGAGACAAGCTCATGAGAATTGCAGACATTTTGGAGGAGTAACACGTGACTGCTACACAGACATCTTGGAGACAACAGTCACGGGAGTTCTGCAGTCAGGGAACAGAACACAAGAATTAACATACACTTTGGAAACAGAACTCCAGTTATGCAGACAATTTGAGATCACGAGTTACAGACACATTTTGGAGACAGAACACACAAGAATGAGGCAATCTGAAGATGTACCTGGTCCTCTAAATCCTGCCAGTGAGCTACAGCTACATTCTGTGGCAGGTTAAATGCAACTGTTCAAAGATAATGAATGCTGGAATAAAATCATGAAGTTGGAGAAGCTGCCTCGGGATTGTTCCAATCAGCTGTATCACCACAGACCAAATTGTAGTATTGAGAATGAGCCTTAAAAACTCATCCAAAGTTACATTAATTACTGTTTGCAAGACCACTACATTCAATTGGTCACATTAAAGATTAACATCATCCTGTATTATATGAAGGGCACCCATGTAGTAAGCAAGCAAGCTTGGAGGCAGATCTCATGAGAAGTATCATATAAAGGGCACCCATGCTATGTTGGTATTTGTTATCACTCTGTAATAACTTTGGTGACAAAATGTGGTGACTACATTGCCCACCAGAAATGATGAAAATTGCATCA
>TRINITY_DN7501_c0_g2_i3 len=2489 path=[0:0-2331 1:2332-2367 2:2368-2392 4:2393-2488]
TTTACCTTGAAATTAATTACTGTAAACTACTAGATCTGTACTCACCAGAGATCCAGAGCAGTGGATGGTCAAACGGCAAAAGTCAGGCATTAGCAGGTGTTTTTTTTCTTAGACTCACAATGCATCCCAGGAATGGACAAGCCAAGCATCGCAGTCTTTTCACCATCACTACATTCTGCAATTTCTCTGTTTTCAGTAGGATCAATAACACTGATCTTCATTAATATGACTTTCATTACTGCCCAATATTTTCATGATGGCTTCACAGTATGACATGCTTAGATTCAATATTTGAAGAATCAACACACTCAAGATCACGTACTCTTGCTTGCCATGTTGAAGCAAACTGAAGCTGCCTTCCAGGACAGCCAACACTTTCATCACTTAGGGTGGGCAGACTGACAATTCTGCAACTCTGGGTGAAACCCTGGCAGTCACATTCCAGAAATCCCAGTGCAGCTGTCCTTGCTGCGTTGGAATCTCCAGACTGTCAGCAACGTGCTAGCACGTGTCCCGGCTTCACAGGCAAACTAGCATGGGCGCCTTTCCCTCTCGTTAGGGGTTAAACAAAAAAGGTACGATGATTATACAGTTTGGAGACAAAGTCGTGTGATTTACAGTATTTGAAGAAAAATCTCTTGAGCTGCACAGTTTCCAGAGGTCACTAGTTATACAGCTCGGAGACAAATCTCAGGGTAGGTCACTCTGAAAACATCTCATGACATGTGCACAGTTTGGAGACAGAAGACATTAAAATTATACAGATTGGAGACAAAATTCATGAGAGTGACAAAGTTTGGAGAGAGATATGAGTATTTTGCAATTTGCAGACAGAACTACAAAACTCAGTTACACAATTCCATGACAAAACTTGTGAATTACAGTTTAGAAACAAATCATGAGGATTCAATTTAGAGACAGCACTCAAAAGATAAACAGTTTGGAGATAGAATTCACTAGTGAGGCATACATTTTGAAATCAGCACTCACAACAGTTGCATAGTTTCGACACAGAATTCATGACCTATACCATCTGCAGACAAAATTCGCCAGTTATACTGAGTGGAGAGACAGAAGTCATGTTAACCTTAGTTTGGCAGGACTCGTGAAGTTACACCAACAGCTTGGAGAAGATGCTCACGAGTTACAAAGACTATCTGGAGACAGTTCATGACACAGTGCTGGGAAACAGAGCTCATGACAGTTATTGTTTTGGATAGAGAATTCATGACACACAGAAGCCATGAGTCTGGAAAAACTAATGTCAGACCTCTCACAAGGGTTACACAGCTTGGAGGCAGATCTTGAGAAGTACACACATTCTGGAGACATAACTCACGAATGTTACACAGCTTGCAGGCAAATCTCATGAGGGGTACACACATTCTGGAGACAAAACTCAAGGGTTACACAGCTGGGAGGCAGATCTCATGAGAAAGACACATTTGGGAGACATTAGTCACAAGGTACACAGCTTGGAGGGCAAAATTCATGACAGTTTTCAGATAGCTTGGAGACATAAGACAATTTGGAGACAGTACTCATGGCTGTTGTGCAGTTTGCAGACGATCATGAATTACAGTTTGGAAACAATGCATGAGAGTCACACAATGTTGAGAAAGCACTCACTGAGAGACAGCTTGGAAACAGAACTCATGAGTTACAGTTTGGAGACAGAACTCATGAGAGTCACGCAATGTCCAGAGAACACTCATTAAGACACTGCTTGGAAACAGAACTCATAAGTTACGGTTTGAAAACAGACTCGAAAGTTACACAGGATGTTTTGAGGAAGAACTTTGAACTCTGGCACAGTCTGGAGACAAGCTCATGAGAATTGCAGACATTTTGGAGGAGTAACACGTGACTGCTACACAGACATCTTGGAGACAACAGTCACGGGAGTTCTGCAGTCAGGGAACAGAACACAAGAATTAACATACACTTTGGAAACAGAACTCCAGTTATGCAGACAATTTGAGATCACGAGTTACAGACACATTTTGGAGACAGAACACACAAGAATGAGGCAATCTGAAGATGTACCTGGTCCTCTAAATCCTGCCAGTGAGCTACAGCTACATTCTGTGGCAGGTTAAATGCAACTGTTCAAAGATAATGAATGCTGGAATAAAATCATGAAGTTGGAGAAGCTGCCTCGGGATTGTTCCAATCAGCTGTATCACCACAGACCAAATTGTAGTATTGAGAATGAGCCTTAAAAACTCATCCAAAGTTACATTAATTACTGTTTGCAAGACCACTACATTCAATTGGTCACATTAAAGATTAACATCATCCTGTATTATATGAAGGGCACCCATGTAGTAAGCAAGCAAGCTTGGAGGCAGATCTCATGAGAAGTATCGCATGAAGGGCACCCATGTAGTAAGCAAGCAAGCTTGGAGGCAGATCTCATGAGAAGTATTGCATGAAGGGCACCCATGTAGTAAGCAAGCAAGCTTGGAGGCAGATCTCATGAGAAGTAT
>TRINITY_DN7501_c0_g2_i2 len=2428 path=[0:0-2331 4:2332-2427]
TTTACCTTGAAATTAATTACTGTAAACTACTAGATCTGTACTCACCAGAGATCCAGAGCAGTGGATGGTCAAACGGCAAAAGTCAGGCATTAGCAGGTGTTTTTTTTCTTAGACTCACAATGCATCCCAGGAATGGACAAGCCAAGCATCGCAGTCTTTTCACCATCACTACATTCTGCAATTTCTCTGTTTTCAGTAGGATCAATAACACTGATCTTCATTAATATGACTTTCATTACTGCCCAATATTTTCATGATGGCTTCACAGTATGACATGCTTAGATTCAATATTTGAAGAATCAACACACTCAAGATCACGTACTCTTGCTTGCCATGTTGAAGCAAACTGAAGCTGCCTTCCAGGACAGCCAACACTTTCATCACTTAGGGTGGGCAGACTGACAATTCTGCAACTCTGGGTGAAACCCTGGCAGTCACATTCCAGAAATCCCAGTGCAGCTGTCCTTGCTGCGTTGGAATCTCCAGACTGTCAGCAACGTGCTAGCACGTGTCCCGGCTTCACAGGCAAACTAGCATGGGCGCCTTTCCCTCTCGTTAGGGGTTAAACAAAAAAGGTACGATGATTATACAGTTTGGAGACAAAGTCGTGTGATTTACAGTATTTGAAGAAAAATCTCTTGAGCTGCACAGTTTCCAGAGGTCACTAGTTATACAGCTCGGAGACAAATCTCAGGGTAGGTCACTCTGAAAACATCTCATGACATGTGCACAGTTTGGAGACAGAAGACATTAAAATTATACAGATTGGAGACAAAATTCATGAGAGTGACAAAGTTTGGAGAGAGATATGAGTATTTTGCAATTTGCAGACAGAACTACAAAACTCAGTTACACAATTCCATGACAAAACTTGTGAATTACAGTTTAGAAACAAATCATGAGGATTCAATTTAGAGACAGCACTCAAAAGATAAACAGTTTGGAGATAGAATTCACTAGTGAGGCATACATTTTGAAATCAGCACTCACAACAGTTGCATAGTTTCGACACAGAATTCATGACCTATACCATCTGCAGACAAAATTCGCCAGTTATACTGAGTGGAGAGACAGAAGTCATGTTAACCTTAGTTTGGCAGGACTCGTGAAGTTACACCAACAGCTTGGAGAAGATGCTCACGAGTTACAAAGACTATCTGGAGACAGTTCATGACACAGTGCTGGGAAACAGAGCTCATGACAGTTATTGTTTTGGATAGAGAATTCATGACACACAGAAGCCATGAGTCTGGAAAAACTAATGTCAGACCTCTCACAAGGGTTACACAGCTTGGAGGCAGATCTTGAGAAGTACACACATTCTGGAGACATAACTCACGAATGTTACACAGCTTGCAGGCAAATCTCATGAGGGGTACACACATTCTGGAGACAAAACTCAAGGGTTACACAGCTGGGAGGCAGATCTCATGAGAAAGACACATTTGGGAGACATTAGTCACAAGGTACACAGCTTGGAGGGCAAAATTCATGACAGTTTTCAGATAGCTTGGAGACATAAGACAATTTGGAGACAGTACTCATGGCTGTTGTGCAGTTTGCAGACGATCATGAATTACAGTTTGGAAACAATGCATGAGAGTCACACAATGTTGAGAAAGCACTCACTGAGAGACAGCTTGGAAACAGAACTCATGAGTTACAGTTTGGAGACAGAACTCATGAGAGTCACGCAATGTCCAGAGAACACTCATTAAGACACTGCTTGGAAACAGAACTCATAAGTTACGGTTTGAAAACAGACTCGAAAGTTACACAGGATGTTTTGAGGAAGAACTTTGAACTCTGGCACAGTCTGGAGACAAGCTCATGAGAATTGCAGACATTTTGGAGGAGTAACACGTGACTGCTACACAGACATCTTGGAGACAACAGTCACGGGAGTTCTGCAGTCAGGGAACAGAACACAAGAATTAACATACACTTTGGAAACAGAACTCCAGTTATGCAGACAATTTGAGATCACGAGTTACAGACACATTTTGGAGACAGAACACACAAGAATGAGGCAATCTGAAGATGTACCTGGTCCTCTAAATCCTGCCAGTGAGCTACAGCTACATTCTGTGGCAGGTTAAATGCAACTGTTCAAAGATAATGAATGCTGGAATAAAATCATGAAGTTGGAGAAGCTGCCTCGGGATTGTTCCAATCAGCTGTATCACCACAGACCAAATTGTAGTATTGAGAATGAGCCTTAAAAACTCATCCAAAGTTACATTAATTACTGTTTGCAAGACCACTACATTCAATTGGTCACATTAAAGATTAACATCATCCTGTATTATATGAAGGGCACCCATGTAGTAAGCAAGCAAGCTTGGAGGCAGATCTCATGAGAAGTATTGCATGAAGGGCACCCATGTAGTAAGCAAGCAAGCTTGGAGGCAGATCTCATGAGAAGTAT
>TRINITY_DN7501_c0_g3_i1 len=426 path=[0:0-425]
TATGGTATTGTCATGGTGCAGTGCCTGGTACTGGGTGGGTTGAGAGACAACAGAGAACTTGATGGTATTGTCATGGTGAAGTGTGAAGGACATGACAAGAGAAAAGATCCCTGGAAATCAAACCACTGGTCTCCTGCGGATGAAATAATGGCTGGGTCATGTTAGTAGTGCAGACTGGAGAGTGGCCGTGGGACATGACTGAGATATGAAGACAAAGATCATGACATTACCAAGGTAGCTTGGAGACAGCTTCTGTAAGATATAAAGAGTCAATCTGAAGAAGATTCAGGAGACCTGTGAAGTTCGTCCATTATCCAGTGAATAAGTCACCAGCAACCACCTCCCATATACTGGTAACATAACACCCACCCTGAATTTCAAAATTAGAGTTAGGATCCACTACAACATTTACCTTGAAATTAATTA
>TRINITY_DN7566_c0_g1_i1 len=146 path=[0:0-145]
CTTGGTGGTATGTTTGATCCGCAGGCCTAGAGCGAGCCTGAGACTGGAGAAGCTGCTTCCCCCTCCGCTCTTCTGGGGGGACGCAGCGGGAGAGGTCGGGTCAGAGTGACTACGAGCCTTCCTCTCCTCACAACCTTCCTCGTTCC
>TRINITY_DN7566_c0_g2_i1 len=229 path=[0:0-228]
CCGGTGTGTCTCTAGCACCCCTAGTGTGGACTGCTTCGAACCCAGAGAGGTATGAATCTCCTGACTTCCACGAGTTGCATATTCACCCGTTGCCAGGTAACGGCTTGTCTTGTCGGGGTGACATCTGTTGCCTAGCAGCGGGGAGACGCTCGGAAGGAGTGGTGGCGCACACACAGCCGTGCACCTGTCCGCATGTCCACGGGGAGGTGGTGGTGATCTGCCAGAGGGG
>TRINITY_DN7566_c0_g3_i1 len=357 path=[0:0-356]
CTAGAGACACACCGGGAGCCTGGCCAAATTTATCGTCTCTCCGACCAACGCCTGGTTCGTCACCTCTAATCTGAATCCTGTGGTTTCTATCCAGAGACCCTGTGTGGATCCCGTTTAACTTGAATGGATCCGCCCGAACCAGAAACTTATGGCTCCTCTCTAAGGACCTAGTTCTCTTGACTTCTTCCTTCTTGGGTACCACCTGTGGGTCACACTTGTGCTTCTTCTGTAAACCGCGGGTGTGGGAGTTGGCACCGTCGCCACTGACTGGATATACTCGAAAATTGGAATTTCGTTCCAAGGATCGTGACCTACGTATGGTCCGTGATTGGTCAAAATCCTTCACCACAGTTCTCG
>TRINITY_DN7566_c0_g4_i1 len=456 path=[0:0-455]
GTTTAAAATTCGCGTCACTGATGGTGAAAACACACTATGGTTTGAGCTGGGCTTTAAATCCCGTAAAATCCTCTGCAACGAATTGTCCGATTTAGAACTTTGTACGCATACCCGCTGCAAATTATTATCCGACTTGGATTTTTCTCGCAACTGCTTAGCTTCACGGTGCCTTTTTAGGCATTTGGCGAGTGATAACGTTCCGTGGCTCTTCACAAGAGTATCGGAGGAATCTTTGGTCGTCTGTGAAGTGTTGGGCGGAAACACTGCCCCCTTATGCGGATGTGCGAATGTCCTTGTGTTTGGTGTCAGATGAATGTGAGTTACATCAAATGTTTCAGGCTTGATCTTGGATTCCTTGGAGCTCGAAGGGAACTGTGTGTATCGAGTGTCATTTGTTTTTTGCTCGCAATGACAGCCGTTGGCCACCTGCTGCTTGTCTAAGTGCTTGGTGGTATG
>TRINITY_DN7519_c0_g1_i2 len=1424 path=[0:0-1104 1:1105-1423]
AAACGACATAGAAAAGAATTAATGTTAAGTAGATGAAAAGCTGCTTTCTGCACACCTAAAAAGCACACATTAGGGCACACATTAAAGCGCACATTAGGGCACACATTAGGGCACACATTAAGGCGCACATTAGGGCACACATTAGGTGCCAATGGTAGTTTTGACCAACAAAATCGTCTTCCCGCCTTCAGACGTAGTCTATCATGGTTTTTAATGACTACCTCATTACTCTTCGGTGTCATCAATCCTCACAACATTGAAGCACTGATAGTGACTGTGGATTCAGTTGGCTCATTGTTCAGCAGACCAAATCTTGTACAGAAGACACTGTGATCAATGCATTAGAGGATGACTTCCCACGAGTCAGAGGACACACTGTCCCTAGTCATCTCAACCTTGGATAGGAGACTGATAAATCCCTCTAGCTCTAGACACGACAAAAATAATCCGTTGACGGTGGTAAGGTAGATCGAAAGTCGATTATGATCCTTGTCGCTGTGCATTTCCCGCAGTTGTTCTTCGCAAGCCTCTCCCATTGACGCGAAGTCCATGCGCAACTTGTCAAACTCTGCTTGCATTGTTTGAAGGAGTTCGTTCATGTTCTCGGTGACCCTCTTACTCCGTCGGTTTGGTGTAATGCACGAAGGGAATGGAAGAAGAAGTACACTGATAACCATCTGAACGATGTTCTGAATGCGGTCCAGGACGACGACGATGGTTGTCCTGACTGAGGAGAGCCGCTCAGCTGTCGTGCCACGCGAGATAATACTGTCTCTGTCCGTGTACCGGCGATGGTCATCGTTTAAGGATAGATTGAGGCATTCGGTCGGATTTCCGAACGGAGACTGATGCTCGGTCGAGAAGGCCTCCTTCTTGAACAGGGTCGATACATGGTCTCGAAAAGAAGACGCGGAGACTATTAGCTTCTGCATGTGAACAGCAAGGTCTTCCACGGTCTCGCGCTTCATGCTGGGGACGAATTCTGGATAGTTCTGGGAGATTTCCAAGGAAATGTCGAATCTGCTGCTTGCAACGTCCTCGAATGCCTTCGACTCTATGAGTAATTTGTCAACGAACAAACATTGCTGGCACAAGGTAACTCCCTAACAACGGAATTTCCAATTTCATTCACAGGAGCTTTTCAGACCCTTCGTACTTCTACCTACGCGCCTACGTCATTTCCTGAGCAGTTCGATACCTCTACATGTGCGTCTATTACCTGGCTGAGCTTCATCATTTCATGCCTATGCACATCCATACTCAATGGCTTCATCTTGCATTTGTCGGTAGGAGCGGTACCCCCCCGATCACTTGCTGTTGTGGCAGCGCAGAGTTGCACGAACGATCGCTACATATGAGAACGAGCTTGGACGAGCATAAACAGAACGAAAACCAAAAAGAGGCCGAAGGAGCTTGGAGGTGGC
>TRINITY_DN7519_c0_g1_i1 len=1203 path=[0:0-1104 2:1105-1202]
AAACGACATAGAAAAGAATTAATGTTAAGTAGATGAAAAGCTGCTTTCTGCACACCTAAAAAGCACACATTAGGGCACACATTAAAGCGCACATTAGGGCACACATTAGGGCACACATTAAGGCGCACATTAGGGCACACATTAGGTGCCAATGGTAGTTTTGACCAACAAAATCGTCTTCCCGCCTTCAGACGTAGTCTATCATGGTTTTTAATGACTACCTCATTACTCTTCGGTGTCATCAATCCTCACAACATTGAAGCACTGATAGTGACTGTGGATTCAGTTGGCTCATTGTTCAGCAGACCAAATCTTGTACAGAAGACACTGTGATCAATGCATTAGAGGATGACTTCCCACGAGTCAGAGGACACACTGTCCCTAGTCATCTCAACCTTGGATAGGAGACTGATAAATCCCTCTAGCTCTAGACACGACAAAAATAATCCGTTGACGGTGGTAAGGTAGATCGAAAGTCGATTATGATCCTTGTCGCTGTGCATTTCCCGCAGTTGTTCTTCGCAAGCCTCTCCCATTGACGCGAAGTCCATGCGCAACTTGTCAAACTCTGCTTGCATTGTTTGAAGGAGTTCGTTCATGTTCTCGGTGACCCTCTTACTCCGTCGGTTTGGTGTAATGCACGAAGGGAATGGAAGAAGAAGTACACTGATAACCATCTGAACGATGTTCTGAATGCGGTCCAGGACGACGACGATGGTTGTCCTGACTGAGGAGAGCCGCTCAGCTGTCGTGCCACGCGAGATAATACTGTCTCTGTCCGTGTACCGGCGATGGTCATCGTTTAAGGATAGATTGAGGCATTCGGTCGGATTTCCGAACGGAGACTGATGCTCGGTCGAGAAGGCCTCCTTCTTGAACAGGGTCGATACATGGTCTCGAAAAGAAGACGCGGAGACTATTAGCTTCTGCATGTGAACAGCAAGGTCTTCCACGGTCTCGCGCTTCATGCTGGGGACGAATTCTGGATAGTTCTGGGAGATTTCCAAGGAAATGTCGAATCTGCTGCTTGCAACGTCCTCGAATGCCTTCGACTCTATGAGTAATTTGTCAACGAACAAACATTGCTGGCACAAGGTAACTCCCTTGTTTTTCCCCTTCTGCGTGACGCAAGCGCAGCCGCATCGTAGACACCTTCTAGCACAGATGGGAACTTCTCCGCGAACGTACTCAAATATCTGTAGC
>TRINITY_DN7519_c0_g2_i1 len=267 path=[0:0-192 1:193-234 2:235-266]
TCACTACCGTCCATCTAAAATAGAGGTTTAGGAGAAGACCTTATTGTTCTTCATATATCACTAATGTTGACTGAATTTCGAGACGAGAAATGGACAATGGTCTATAGGTGGCGGCTGTCTCGAATACTCTCCCATGGGTGATCCGTTTTCCGAAAAGGAAAGAATGTGTGTCTTTGCAAAGAAGCGAATCAAGGTACCGTTTTGGTTCAATGATTGGAGTAACTGATGCTTCTAGTTGCCTTTTAGGGGCCATAAAGCGGGTTAGCC
>TRINITY_DN7519_c0_g2_i2 len=225 path=[0:0-192 2:193-224]
TCACTACCGTCCATCTAAAATAGAGGTTTAGGAGAAGACCTTATTGTTCTTCATATATCACTAATGTTGACTGAATTTCGAGACGAGAAATGGACAATGGTCTATAGGTGGCGGCTGTCTCGAATACTCTCCCATGGGTGATCCGTTTTCCGAAAAGGAAAGAATGTGTGTCTTTGCAAAGAAGCGAATCAAGTTGCCTTTTAGGGGCCATAAAGCGGGTTAGCC
>TRINITY_DN7528_c0_g1_i1 len=238 path=[0:0-237]
ATTTGCCTGTAGCACTCCCATATCCACGGATGGACTCTTTTTCCAAACAGTGTTCTTGAGATTCCAGCGATATGACCGCTTCTGTATCGAAAGCATTCGATTACTAAAATCACCAGGGTGGGGAGGAAACAACCCAAAACGTAGAGGGCATTGTTGGATATGGTGGAATCAAAGTATGGGTGACGAATAGACTCATCATCACAGAAGAATCCCCGTCTGAATGGCACTCCCAACAGGA
>TRINITY_DN7528_c0_g2_i1 len=126 path=[0:0-125]
CGCTGAACAACTAACATCGATGGCAGGTGACACGGAACGATTGACAAGAGTTATCATCGATTTGTTGTGCCTTCTGACAGTTGGGTTACCAATTTTGCTATTCTTCCTGTTGGGAGTGCCATTCAG
>TRINITY_DN7528_c0_g3_i1 len=109 path=[0:0-108]
CTGACTACAAACATCACTGGAGTGACGTGACAGTTGGAGGCGTAGTCGGGGCTTTAGTTGCCATTTTGGTGGCCAATTATGTGTCTCATTTGTTCAGACCCAAATCATC
>TRINITY_DN7528_c0_g4_i1 len=176 path=[0:0-175]
CCGTCTGAGGCCGCACTTCATTGCCATCTGCCAGCCTGACTGGAGCAAAATCAACTGCACTGCTGGACATTATGTGACAGACTACGAGTGTACAGGAGATGATACATTCAGAATTCGGGAAGCACGGTTATCTTTTCCATCAGGACATGCCTCTTTTTCTGGCTACACAATGGTTT
>TRINITY_DN7543_c0_g1_i1 len=615 path=[0:0-203 2:204-304 3:305-497 5:498-614]
CAGGGGCATGGATGAAGGACAGAAAACTGTCCTGAAATTTCTTCGAACCTGCCACGGCATCATTGCTGGTAGGTGTTTCTCGGGCAGGTTTGGGGGAGGGAGTAGCCCTCCCGATGTCCTCCTCATCTCGGTCCTTATGTGAGTGTGAGTAGTGGTAGTTCAGGCCAGGTCGTGTCTTGTACCTTACACCACACAGTTCACATGCATATGGTTTCTCACCATCAGGTACAGTTTCATATATGCTGTTCTTCTTGCGACCACGTGGCCCTGTTTTGCCAGGCTTACGTCCAGGTTTCTTCTTGCGTTTGTAAGTTTCTTCATAGTCATAATCTGAATCTGGCTCAGGATCATCAAATTCTCCAGCATCTGGAATGTCCAGTTCATCATAATACTGCCAGGAGTCCTTTGTTGTGCTGTCTTCCTTGGTAATGACACTATGATTGCTATCTTCAATGACAGCAACTGGGTTTTCCACAGTACAGATTGTATGCATGTCTACTTCTGGTTCTAATTCCTTGCGTGGTGGCTGAAGAAAGTTGGCCAGGTACTGACGCCGTTTCTTGCACCACCGTTTTGAAGGATACATGTATATCTGTCCTGTAATGAACCCCGGCA
>TRINITY_DN7543_c0_g1_i2 len=536 path=[0:0-203 1:204-304 3:305-497 4:498-535]
CAGGGGCATGGATGAAGGACAGAAAACTGTCCTGAAATTTCTTCGAACCTGCCACGGCATCATTGCTGGTAGGTGTTTCTCGGGCAGGTTTGGGGGAGGGAGTAGCCCTCCCGATGTCCTCCTCATCTCGGTCCTTATGTGAGTGTGAGTAGTGGTAGTTCAGGCCAGGTCGTGTCTTGTACCTTACACCACACAGTTCACATGAAAATGGTTTCTCACAATCAGGTTGAGCATCATATGTGCTGCCTTTTTTGCGTCCACGTGTTCCTCCCTTGCTAGGCTTTCGCCCAGGTTTCTTCTTGCGCTTGTAAGTTTCTTCATAGTCATAATCTGAATCTGGCTCAGGATCATCAAATTCTCCAGCATCTGGAATGTCCAGTTCATCATAATACTGCCAGGAGTCCTTTGTTGTGCTGTCTTCCTTGGTAATGACACTATGATTGCTATCTTCAATGACAGCAACTGGGTTTTCCACAGTACAGATTGTATGCATGTCTATTTCTGGTTCTAATTCCTTATGTATAGGCTGAAGAAAG
>TRINITY_DN7543_c0_g2_i1 len=220 path=[0:0-219]
CGGAAAGTATAGTTGTAAACAACGAAGTTCTCAACAAAATTCAGAGCTTTTTTAGTGATGCTGCTTATAAGGACTATATTGGGAATTCAGCAAGTTACAACACACGCCTTTCACTCGAAAGAAAAATGAGGCTGCCTTTCTTGGATTCACAAACAGGTGTTGCACAAAAACACTCCAGGCTGTTTTTGAATTCCCGACAAAGAATGCCGGGGTTCATTAC
>TRINITY_DN7543_c0_g3_i1 len=625 path=[0:0-624]
TTTTCTGTCCTTCATCCACGCCCCTGGTGCTACTCGCAGCCGCTGCACTCGTCAGTCTTCAGCTGCTCAGTTAGCATACACAGATGATGCAGCCGTAGACAGAAGTACATCTGTTGTTGAGGAAAAGGAGCGAGCACAGCCATCTCCCTACTGTGACTTCTGTCTCGGTGATGCCAATGAGAATAAGAAAACTGGCCAGTCAGAGGAGCTGGTCTCTTGTTCAGACTGTGGGAGATCAGGTCATCCATCGTGTCTCCACTTCACAGCCAATATGATTATCTCTGTGAAGAAGTACCGTTGGCAGTGTATTGAGTGCAAGTGCTGCTCTCTGTGTGGATTGTCAGACAATGATGATCAGTTGTTGTTTTGTGATGACTGTGACCGGGGCTACCACATGTACTGTCTGTCACCTCCACTTTCCAGTCCACCAGAAGGATCTTGGAGCTGCCATCTCTGCATTGTGGAATTCCACAAAAACTAATTCAGCACAAAGTTTCACTATAAACTTTCAAGCACAGGATTCCTGTTACTGTGATTCAGTGGCTTTATACAGTGTTATTGTACTATATAATATATAATCAGAGAAAATTATATTTTTTGCTTCTAGCACACACCACCAAAAAAG
>TRINITY_DN7562_c0_g1_i1 len=128 path=[0:0-127]
CAATATATTTTTGTCTAACAGTGTACCAAAAACATCACTTATGTATCACAATGTGACAACAGCAGGATGTGCTACTACAGTTTTCACATTTTTGGAGGTCTTTTTTTTTTGTTCAGCATGACAACCAC
>TRINITY_DN7562_c0_g2_i1 len=972 path=[0:0-971]
ACGACTGACATCACGTTCGGCATTGGCGGTTACTTGAAATCGCTAGACTTAAATCGCCTTCCGGCTTCTTGAACCTAATCTTGATGGTTCTGTATGTATTCTGGGGTGATCAACTGGAAGTCCTCCATTCTATTCTGTATGAAAACACTGATGGCTCTGGCGAGCACAGTCGCATGGTGCAGCTCCGTTACCAGACGATGACCAGCACCCTCCACAAGACAGAGTTCACTAGGAATGTCGTTTTCTTTGCAGAACGCGTGGAGGGTTATAGAAGCGTCTACGGGTGTAACTGTATCAGCTGTGCCATGAACGAAGAGGAATTTCGAGACTGCGTAATCCTTGCGTCTCCGTAGTATCTTCATCGGTCGAATTGCGCAGCGCTTGTCGACGTCTTCACGGGTCACCCTCCTTTTCCTCTTGTCTGCTCCCACGATGTAGTCCTCCTCCGGTCCACCTGGGGCGAAGTTCTCTTTCTTCAGGTGCTTCCAAACACCCTCCTCCATCTTGAGCCGTCCAGCACATGAGATAACGCAGGGTACGTCATCAAACCGACTGGCGTACATAAGCACCGTTGTTCCCGACCGCGAATGGCCAACAACGCCAATCACTTCGCCTCCCATTTTCCGCAGGTGTTCAACGACAGCACGAAGATCCTCATCGGCTTCTTCGACGTAGTCACCGAATCTCCAGTCAGCAAAGCCTTCCGAGCCTCCATTGCCGCGGAAGTCAAAGCGTACGGTATTAAATCCGATATTCTTGCTCAGGAATAGTGGCGTTGGCGAGTTTCTGTCGGCATTAAATCCATGAGTAACGATAACCACCCTTTGGTCTTCTGGTCGTTTCACCTCCACCTGAGCCATAAGATTATAACCCCGACAATTTCTCACAAGGAAGACCGGACTAGCAGTGTTTTCACCATCATCCTGGGTAATCTTCTTCCAAATGTCTGCGGTCGTGGTTGTCATGCTGAAC
>TRINITY_DN7557_c0_g1_i2 len=257 path=[0:0-49 2:50-256]
TTGGCACTACTGTACTCTCAAACATACTTCTTTTAACATCCATGTTCAGATCCTTTTCCTTCCATATTCACCTCAGTGGACCCCATCACCCATCAGAAATGGTACAATCAGCCCTGAGAGCACAGGACTAGCCATCCCATCCCTGAAATTATATCAGCTACAGAAGGTGCAACAAGGGTTGCCTATTAGCTCGGTCGGTAGCATGTCGTACTTCGGCTGGGGCGACCCACGTTTGCGTCCACATCGCCGCACACGAG
>TRINITY_DN7557_c0_g1_i1 len=119 path=[0:0-49 1:50-118]
TTGGCACTACTGTACTCTCAAACATACTTCTTTTAACATCCATGTTCAGACCCTTTTCCTTCCATATTCCTCTCAGTGCACTGAAATTCTTTGCATCGTTTCTTCTACCATACCTCCTC
>TRINITY_DN7557_c0_g2_i1 len=119 path=[0:0-118]
TACAATCAGCCCCAAGGGCATGGGACTAGCCATCCCATTCCTCTAATTATATCAGCTACAGAAGGTGCAACAAAGAGACTTCCTTCTCCTCTGTTTAAAAGAGGAAGAAGGGAAGTGAG
>TRINITY_DN7557_c1_g1_i3 len=113 path=[2:0-39 4:40-112]
ACTCCCAAACATTCTTTTAACATCCAAGTTCAGATCCTTCTCCTTCCATATTCCCTTCAGTGCACCTATTACCTTTCCTCCTTCTGTAATTCTATGCCTCATTTCTTCTACCA
>TRINITY_DN7557_c1_g1_i2 len=114 path=[1:0-35 3:36-40 4:41-113]
CTCAAACATACTTCTTTTAACATCTAAGTTTGGACCCCTTTTCCTTCCATATTCCCTTCAGTGCACCTATTACCTTTCCTCCTTCTGTAATTCTATGCCTCATTTCTTCTACCA
>TRINITY_DN7557_c1_g1_i1 len=113 path=[0:0-34 3:35-39 4:40-112]
CTCAAACATACTTCTTTTAATATCTAAATTCAGAACCTTTTCCTTCCATATTCCCTTCAGTGCACCTATTACCTTTCCTCCTTCTGTAATTCTATGCCTCATTTCTTCTACCA
>TRINITY_DN7557_c3_g1_i1 len=111 path=[0:0-110]
TTCTGTATTCTCCTCAGTGCACCTATTACCTTTCCTCTTTCTGTAATTCTATGCATCATTTCTTCTGCCATACCTCCACTCTCAGCTACATCCTTTCTTCTGCCATATCTC
>TRINITY_DN7524_c0_g1_i1 len=543 path=[0:0-542]
CACGGTTGGCGTTCAAAGTACTTCCCAAGTGCAAGATCCTCTATGAGGAATCGGGGGAGGCCGACAACCAGCGACCGTCACACGGAAAGTCTAAGGGTTTCGCATTTTTGACGTTTCGTCTCCATGAGGTTGCGCTGCTAACGTTGCGTCATTTCAACAACAACCCAAAGACGTTCACGTCGGACAAGAGACCGATAGTGGAATTCGCTGTCGAAGACAGAAGGGCGCTGAAGAAGCAGGAGGAATTTCTGCGAAAGTATGAGCGTGCAACGAACCAGACTGTAAAACCAACAACCAAGCTTCGTGGGAACAGTCACGAGAAAAAGAATCACGTTGGCGTGAATATATCGCTCAAGCGTACACCGACAAAAGGGAAAGGGTTCAGGCATTGGCATGTGAAAAATGAGACATAGATCGGACTTCAACGTCCACTGTAGTTCCCTTAGTATTTTTGCTCTGGAGCTGCCTGCAGACTCTCCTGGCGACACGTGAGATGTATCTACTGTATTTGCAATTCCAAGCGGATCAATGCCTTCATATGAC
>TRINITY_DN7524_c0_g2_i1 len=1224 path=[0:0-1223]
GTCCCATGGGCCCACGAACCACAGATGATTCGGAGCACCAACAGGCCGTTCGCGACTTCCTCCAGAAACATGGATGGAGCTCGACAGACGGACATTCTGAGAAAGACAGACTACAGAGCCGTAGGGGGCACCGCGGTACGCTGAGAAAGGCTATTCGGGGAACGAAGCCCAGAATAAGGGCTGAGGGACGACCGGCAGTAAAGCCCGGAGTGAGGACAGCGAATAGAGGAAGGTTCTCCCGCGGTGTCAATCGTCATAGAGGTCCACCTCGGAGCAGAAGTGTCGTCAAGGCAGAGAAAGAGAGCGTTGTCAAAGAGGAACCAACAGCCGAAGAGACTGCCAGTCCACGTCGATCTAAGAAGCGCGAGCTAAGCAGTACCTCTGAAACAGTCAAACAAGAAGTCAGACAAGAAAAACAAGAAGAGGGGAACGGCGCAGACTCTAAGGGCCCTCCACGTGCAAAGCGGCAGCGGCCCGAGACCGGGCACGATGTGTCAGAGGGAAAAACCCTTTTCGTTCGCAACATTCCATTCGATTCCACTGAGCATGAGTTACGACTGGTTATGCAGGAGTTTGGCCCATTGGAATTTGTAAAGTTCGTCAGGAATGAGGACGGTAACCCAATTGGTACCGGATTCATGAAGTTCAAATCTGCCGAATCCGCTCAAAAGGTTCTTGAAGCGGAGAGACAGGCCGACCTCAAAGTCAGCTTCCTCCTGGCAAACAAGAGGAAGAGTGCGGCGTCTACTGATCGCTTTAGCCTGGAGGGAGTGGGCTTCTCCGTTCGCGGTCGACGGGTCCACATACAGCCTGCGCTGACTCCCGAAGCGGCGAGGAGGGTGAAGGACGACAGAATGGATACCACAAAGAATGCTGACAAGAAGAACCGCCATCTCTTGAAAGAGGGCGCAATCGAAAAGGGTTCCAAGGAGGCAGATGAAATATCGTCCTCGGACCTCCGCAAGCGACTCGCGGGACAAAAAGAGCGTCGGCAAAAGATAGAAAATCCTAATTTTTTCGTGAATCCGCTGCGGCTGTGTTTCCGGAATTTACTGCTGGACTGGAGCGAACTCAGGCTGAAGTCCACTGTTCTGGACTTCGTGCGAGCGGACAAGCGCTGCCAAGAAGTACTTCGGGAACATAGTCAAGTGCTGCTAGAATCGTCAAAGAAAGCGACCGATGCCTCCTCGTCCAAGGACATCCCTATAGCACGGTTGGCGTTCA
>TRINITY_DN7593_c0_g1_i1 len=213 path=[0:0-212]
CTGGACAAAAATAAAACAAGATTCGTCTCCTTCCTTTGCCTGAACAGTATACATTACTGGAGTAGTATTCAGCGTAAACAGGATTAAACTTCCTAGGAAAGAAAAACCTTGAGTTCCGATGCTGTACTGCAATACCGACTGTAATTAGGGTCACGTATCTGATATGAAAGGATTATAAGGTTCTGTTACACACACACATATATAATGTGTAAC
>TRINITY_DN7593_c0_g3_i1 len=103 path=[0:0-102]
CTTTTTGACTTTCAAGAAAACCTACCATCTAGAACGGAACACCATACAATTCTTTTTGCTTATTCAGAGCACAGACATACCACTGCAGCTCCTGAACTAATCT
>TRINITY_DN7593_c0_g4_i1 len=406 path=[0:0-405]
ATCACTTCAAATATTAATCCTTTCCTGCATTTCACTTTTGGCAAATCATGCAAGCTATATGAAGTTTCAATTGCATTCATACATGCAAATTATTATGCATCATATGGACTCTATTTTGCACTGTATATGTTCCAAATGCTACTTGCATAGCTAGTGATATTACTAGTACTGCTTTTATGTTTGTAAAACTACCTGCACTTAAAAGTTTTATATGTCTGATTATCAGCTTTCAGTTTACAGTAATGTTAATACTGCATCAAGTCCTTAATTTCATTCCCATTTACACGTATTAGTTTTACATTGTACTCTGAAAAACGCTGTTTCTTACATGGGAATTCCAAGTAACTTTTACGAACTAGAAATTCGTCATATTCGCTGACATACTCAATTTGCGCTAAAACCAGAG
>TRINITY_DN7593_c0_g5_i1 len=102 path=[0:0-101]
CGACGATTTGATTGGAAGTGGAGGATACCCATGGCTAAATGTGTCTTGCTTGTTACTGTGTAATATAATGTAGAATGGCAAAACATGATCACTTCAAATATT
>TRINITY_DN7590_c0_g1_i1 len=117 path=[0:0-116]
CTTATTGACTGTTTAGTGATCTCCATGTTATGATTCCAGCTTATCCAGATTCACTGGTCTCCTGGCATCATCCCCATGAAATCTGAATAAGGTGGAATTTCATGGAGATGATGCCAG
>TRINITY_DN7590_c0_g2_i2 len=1301 path=[0:0-703 1:704-1300]
TTTTTTTTTTTGACATTATTGGATTGTATGAAGTTTGTGTACATGGTAGGATCCTGCTTGGACGTCAAACCATTGTAATAGAGACATGTGATCGCAGAACGAATAGGTCAACCGATGCGCGGCAGCACGCTGGCCAACTCATCATCACCAAGGAACGTATCTACCCGAGGAGGAGCCTTTTGGATAACCAGCTTCCGCTATTATTTGTTCACATGAATCACCATTATCCCATTCACAACATTGCAGCTGCTTTTTCTCAACAGAATCTTGTATTGTCCACGAGGGCGAGACGATTGAGCACCCACCAGCTCTATCCATGGGAAGATTCCACAGCAAAAAACTCTATCTCCTTGGTAACGAAAGATGCCGATCGTTCTTGTTTGCTCAGCTTGGTTTAATGCTGTGTCAAACTTCACACGCTATCAAACTGCAAACGCTCCACAAACCATGTCCATTGTCCACAATGTTAGCAAGTACAAAATATTGATTTATTCAACCTTTTGTACTACAAGCAATGGCTAGGGATGGTGTTTTGGAGACAAGACACTAGCTTTGGAGCATAGCTGTACTACCACAATATGACGTTGAATGGGAATTACAAACCAGTTTTGAATAAGCAATGGTGAAATCGAAGAGCAGACAAAATGGGGCCAAGAAGTCGAGGAAAGCGTCACAGAAGGTAGAAGGAACGAGCCAAGAGGACGAAGGTTGTTCTCTTCCTAGTTTTGAGCGCGAACGACACCAGAACAGAGACAAGAGGAGTATCAAGCCGGCCTACGTTCACAAGATGGTGTCCTACCAGCGGACTGCACAGCTGCAGCGATCAAATCTGATGCAGATGCAGATTGATGCGCTGATAGCCTCCGCGCGAAGTGACGTGGATGCGGTTCAAGACCTGTACGCTACGCTTCTGTCTGAGATTCGCCAGTGGATGTCTCTGCTGACCCCCACAGAGATACCCTCGCCACTGGGGAAAAATAGCTATGGTTACACTCGTGCCGAGGATTCATTTTTCTCGCGTGACGCCAACGGATTCACGTTCAAGCAGCCGATAGATGTGACCGTCGCTGGAGTGCCCCATCTCGTCTTCAAGTCACACGTTCGTCAACCGCATTTCGACTTCGCACTGGAAATGCCAATTGACGGAATATTCTCTTCGAAGGATTTCGTTAATTACCGTTACCTTGACAAGCGCGCTGCCTGGACTTTCACTCTTTATGGACAGCTTCGACGCATTTTGGATACGAAAATGGATAGTGGTTTCTCCTTCGTGCCGGAAATTGATTTCCTGGAGGGTGATA
>TRINITY_DN7590_c0_g2_i1 len=841 path=[0:0-703 2:704-840]
TTTTTTTTTTTGACATTATTGGATTGTATGAAGTTTGTGTACATGGTAGGATCCTGCTTGGACGTCAAACCATTGTAATAGAGACATGTGATCGCAGAACGAATAGGTCAACCGATGCGCGGCAGCACGCTGGCCAACTCATCATCACCAAGGAACGTATCTACCCGAGGAGGAGCCTTTTGGATAACCAGCTTCCGCTATTATTTGTTCACATGAATCACCATTATCCCATTCACAACATTGCAGCTGCTTTTTCTCAACAGAATCTTGTATTGTCCACGAGGGCGAGACGATTGAGCACCCACCAGCTCTATCCATGGGAAGATTCCACAGCAAAAAACTCTATCTCCTTGGTAACGAAAGATGCCGATCGTTCTTGTTTGCTCAGCTTGGTTTAATGCTGTGTCAAACTTCACACGCTATCAAACTGCAAACGCTCCACAAACCATGTCCATTGTCCACAATGTTAGCAAGTACAAAATATTGATTTATTCAACCTTTTGTACTACAAGCAATGGCTAGGGATGGTGTTTTGGAGACAAGACACTAGCTTTGGAGCATAGCTGTACTACCACAATATGACGTTGAATGGGAATTACAAACCAGTTTTGAATAAGCAATGGTGAAATCGAAGAGCAGACAAAATGGGGCCAAGAAGTCGAGGAAAGCGTCACAGAAGGTAGAAGGAACGAGCCAAGAGGACGGTAAGATTGTAGCTACCACCTTCGGATTACAATAGTCACTAATTATTATTTGTATATGAACAGATTAAGAGTTGTTTACACTGAGAAAATACTGCTGTTATCGTTTTTGCAATGATTGTGGAATAATTGTAATGTAG
>TRINITY_DN7590_c0_g3_i1 len=2565 path=[0:0-2564]
CACAACGCCAGTGCAGTGATCGGTCAAGAGCCTGTGGGAGATTTTTCGGACTCGAGCCCGGAGGAGAGGGGATTGCCCGGTATCTCCTACCCTGTGACACTCTTTGACTGCGACAAACGATCGTTCAACCTCCTGTGGCGAGAACAGGCGCATGCTGCAGAACTGATAGCGGCGTCCAGGGCTGGAATGTCGATCTTGGATGAGGAGAAGACATCATGCTTCGAAAGACTGTTCCAGCAAGAGCAGCACTTACATCTCCGCTACGACCTGCTCCTGACAATACCTCTCCGCCGGGAAACGAAGGCGAAAGTGGAGGCGGAACTTCCCTCATGGAGTGGACTCTGCGCCAGTGATGAGGAGGAGATCTACCGGCTCTCATCTTCCGCCGCCGCCGGCAAATCCAGAGAAGCCGCTCTGTCCCCGCACCAGACTCTGGAGGTCCGTGTTGGTGTGATGGTAGCGCTCGTTGTCTTCCGCGGTCTGGGACGCGACAGGGTCAAGAGTTTCGCGCTGCGGTACGTCACGCGAGGAGATGAGACCCATGTTACTGTGGGAATGCAGATGTGTCCAGCTGATACAACCACCCTCAACCGCACTGTGGACCGCGGACCTGTAGCAGACCACTCAGCGGCGCCAGCAGTTGCGGCATTTGATGCTTTTTGGGGTTCGAAAGCAGAGTTGAGACGCTTCAAGGACGGGTCCGTCCACCGGACGGTCACATGGGCTCCGCCGGCGAATCTAACAAACTCTCTAATACCCGAAACCAGGCTGCCGGTCCCAGTACCCGTGCAGATCGTCAAGTCCGTGCTGCGTCACCACCTGCCACGGCTGACGGTGGTGGACATCGTGGACGCGCCGGCAGCCGGCACACGCCGGGAGAAGGCAAACGCCGCGTGGGAGGCCCGCATCGTCTTCTGTCCGCTGGGCTCCGCCGGCGCCCCCTGGTCACTCTCGCCGCTGTACCCCCGTGTCGTCCGGGCCGTGCAGGAGCTGACGGACATGTTGAACATGCTGGAGACACTGCCCATGAAAGTTCGGAATATTCATGTGACGAGCGAAGTCTGCCGGTATGCTGATTTGCCGGTGAAGAATCCGCAGAACCTCGCCCCTCGGGACATCCTCTTGGAGATCGTCATAGACTTCCATGACGCCGGGGGATGGCCAAGGGACCCCCCCGTGGTTTCTAAGCTGAAGACGGCCTTCCTTCTAGCCATCCAGAAAGAGGTCCAGGAGCGGGGAGTGAGGTCATTCATCACGGAGGATTTCCTGGATCTTCATATGGACGTTACCTTCCGTTTGCGAATCTATCACCCATCTGAGGTCACATCTGTCTTCTCTCAAGTCTCCGTGCCAAATGCGCCATGGAAGCATCGACCAACGGGCATCTTTGTTGAAAAGATAAGGACGCTCTGGTGGTTACCGCGCGTTTCCGCCGTAATACATTCAATGGCCCTATCGATTCCCGCCTTTGCCGCCACACTGCGGATCGCCAAATACTGGGGAAAGCGACAGGGTCTGGTTGGATTCGAAATGTTCATCGAACATCTCGTTGTGGCGGTTTTCGAGGGTCAGGACAAAGTATCGCAGCTGGCAGAGGGAGCAGAAGGAGAACAGGAACGGCTAGGGCCGGTATCCGTCTTCGACGGTTCCATAATGACTGCGACGATAGGGTTCATGAGATATCTTCACCTTCTGGCTACATTCCCACTCAAGTCAAAACCTCTCTTCGTTACCATGGGACAAGAGACGGGAACAAATAGCGAAGAAACGGCTGAAATGCGGCTGCAGATGCGGCAAGCCTTCGAGCGGCTTGTAGTCTGCCGGCCGGCAATGTGGGTCGCCTCTCCGTTAGACCCTCACTGCATACTGCTGAGAGTCCCTCCCTCGGCTGTTCTGGAGCGGATCGTAGCGGCTTCCAAGGCTGCCTTCGAACACCTCTCTACGCCACTCGTCTTGGGCCGTGTACCGATCTCGATGCAGGGGTTGGTGGGAAACTACGGTTTGGTACTGAATCCGGACCTGCGACAGTTCGATTTCATAATAAAACTAAAATCGCTGAGTGCCATCCTTCACAACGCCACAAGGAAGAAAAATGTGCAGGGAACAAATAAAAAAAGGAAAGTGTTACATTTTTTTTCCGAGAATGAATGCCTTCCACCAAAGCCAACCATCGTTGCGGCTGCGAAGACGTACATCCAAGAACTGCAAGACGGCCCGCTATCCTCCGTCTTCGACGTATTCGTTTTCCTGGGAGACGGCGAAAAGGGAACATTATTGCAGACGGATGTTTCCTCAATTCTACCGAGCATCATTGGGTTGAAGATACGAGAGGATGCTCCTCCAGCCCTTCGCTGTCGTACGCTGTCAAAACAAACATTTAGCGACGTTTCGTGTGCCATCACGCAATCTCACGACAATCAGAACAAGGGTTCATCTGCGTACGTCTTGCACAATCCATTTCTTGTCCTGACTGACGCAGTGGCACGCGGCAAGGGCCTCATAGAGTCCTTTGAAGCTACCACAGAAATGCCTGGTTACTAGGGATGTTCAAGAACTAGTCCTGAG
>TRINITY_DN7590_c0_g4_i1 len=106 path=[0:0-105]
AACTAGTCCTGAGGATGTTGGGTATCATGTTACTGTTCCTTGTGTCATCATTGATGGTCAACCTCTCGTCGTCATCTTATCTCCTGGCATCATCTCCAAAAAAAAA
>TRINITY_DN7590_c0_g5_i1 len=102 path=[0:0-101]
CAGCACTGATCGCTGTTCCACACAGCTGTATGTCTTGAAAACTTCGAAGAGCACTTGAAAACTCGAAGAGCACGATGAAAAAGAGGAAATACTGAAAGTAAC
>TRINITY_DN7590_c0_g6_i1 len=239 path=[0:0-238]
CCTGGATTCGCCGGCGCTGCACTGCTCCTGGATTGCTGGGCTCGAAATCGCGGATTTCTCCGATCTCTGCAGAAGAAGAAAATTCCGACGCCAGCGGCACGAATAGGAGAGGCATCGCTGGTAATGGTTCTCGCCCACGTTTGCCTTCTGAGACGCGAAGTGGCGCAGCGTGCGACGCCGCTACAGCTAGTCAAGCTCGTGTTCGCTTTCTTTGCACAAACGCCATTTCACAACGCCAG
>TRINITY_DN7590_c0_g7_i1 len=325 path=[0:0-324]
TGATTTCCTGGAGGGTGATATCCGAAAACCCTATGTCCTGCTTCGACCGGGCGGTCAGCAAGACAACATGATGAAGAAGGCTGCGTTGGGAGACTCTGTCGTGAGGCTGCTGCCAGCAGCTGCTTCCGAGACCTTCAATACGCTGGCGATGGCTCCCAGTATGAACTGCGTTCGTTGGGAACAGGTGTACACTGCATGTAATGTGAAAGCTAAGGAAGATTTGCCGCCGACGCCGGACTATAATTCAGCCGTTTTGGAGGACCTTATGATGGGTGCATGGACTCAGCAGTTGAGCTCACTTGCCGCTGACTGTCCTGGATTCGCC
>TRINITY_DN7579_c0_g1_i1 len=130 path=[0:0-129]
AATCAAGGATATGGTAGGTTAGCCTACACTGAGTAGCCTTGGCCACTACTACTTAGCCTATCAAAAGCATGGCATGGCTTACAGATACTAATGGGTAAATATTTTTCATGCTCTACATTAATATACATGG
>TRINITY_DN7579_c0_g2_i1 len=154 path=[0:0-153]
CCAGTATTTGAGCATACCCAAGATTCGTATCTCCAGGCCTAGGGTCTTGATTGTGTGGTATCCTGCTGGGAATGCTGATTTGGTTTCATTTTAATAAACCTAATAAATGGTTTCTTACTACACAGGTTGTAAGCAGAGTAATCTTTTAACCATT
>TRINITY_DN7579_c0_g3_i1 len=325 path=[0:0-324]
TCTATATTTCTATGTACATGAGGTACTTTGCACAGGTAACATTCTATTCTTTCTGCAGGTGGTGGGTGGCAATACAGTTTCAGTGCTTAGTCACTTTCTACATTTTGCGCAGAAAGCATGTGTGACATTACACAGTTTGTTTGACTCAAATTATGGTAACTTTAATTGTATATTAATTAATAATCTCAGGCAGGATAAGAAAAAACATTTTTTAAAAATCAACATATTCTAACAACAAATATGAAACAGAAAATACAAGTCATGGATACATATACTGAAGAAGCCTAAAAACGAAACAATAGTGCTTGGCTGTAGTGAGTTAAGG
>TRINITY_DN7579_c0_g4_i1 len=127 path=[0:0-126]
TTCACTCAAGAAACAAGGAAATGGAAGGTTTCGATGTTTTTCAGTCATTCTCAGGAAAACCTATTTACTCTTGTCATATATTGCAGGAACAGCAATTTCACTGTAACACTATAATGGAAAAGAGACA
>TRINITY_DN7579_c0_g5_i1 len=127 path=[0:0-126]
AAATATCTGCAACAACTTACAACTTTCAACCTTTCACACCTTTGGGACAGTTTTGCTTAAGTCGCTATTTATCAGCACCATAGAAATCTTATCAGTTTTTCATTACTGGAATTAATTCACACATCTA
>TRINITY_DN7579_c0_g6_i1 len=638 path=[0:0-637]
AGCATTACTACTGAGAAAGTTCACCTCATTCTACTACCCTGAAATCAGTGATGTACTGTTGTGACTTTAAACTATGAGTGCTATTAGGCAGCAGGGGGTATTGTTAGCATGAAGTAATAGAACATGCACGTGGTTTTGATATTAGCTTCATTACTTGGCGTTTATGGTCAACCAACAGTATTGTAATTCTTATGTAGCCCTTGGTTGTTTTGTACTATTATAGCATGTTGATCATTATGGAAATAATATAAAAAAAATATATTGGCTTTTTCTTAATACTTCACTATTTTTGCCTGCTACATTTTGGACAACACATTAGACAGGTTGTTTCCATACCTAGGACTTAGTAGTAATTGGAGTTTATATATGGAGAACTCGGGTGATTGAGGGTGGATATCAATGTAGTTGATGTGGCGAAGGCAAAGTGTTGGAGGTAAATAAAAAAGTTTTCCTTAGTACTTGTTGCTGGGACAGCTTTCAGTTGCAGAATGATTTTCTTGTGTGAATATGGAATGACTACATTGTATAAACTTAGGATTATTGAAATGAGCCCTGACTGGAGTCACCATTGAGGTGGCAAGCATGAAAGTGTTGCATTGGGTAGGGCAATAACACATTCAGTTGGTGGCCAGTATTTG
>TRINITY_DN7579_c0_g7_i1 len=657 path=[0:0-656]
TATAAAAAAAAAAAATTGTAACTCAAGCATATATTATATGGGATGGAAGAGTGTTTGGATGGCATTAAATAACTTTACATGCTCCAGTAATGTTAATAAATGAAAACAGTAACAGACCAGGTGTGAGGCAACCAATAAATCCTGCTAGATCCATCGCTCTACAAAGCTAAATTTTCTGTCTCAATTTGGCCATGGTTTTGGTGTAATAAGAAATGTCTGAACAAATCAGTGAAACGACAAAGGTCTTTGCGTCTGAATTTCAGGGTGCTTTGCTGAGCTGCGGTTCTCTTACACAAACTTGTACTTTCTGATAACCGAAAATCAAGTACAGAACACAAAAATGTGCTGTTTTACAAAGTCAGGATGCAAGTGCAGTGGTTGACTGTCACCTTACAGAAACAATTCAGTGCTATAAAAAAATAAAAAAATGAAGAAGTGGCTTTGTATTCACTGCTATCTCAGCATGACAAATCTTAATGCATCAATGCCATACTGTAAATTATGACTTCTCCATTTTTACCTTACTATTATCCATGTCCATGAACTTAATAAATTTATGTATGTGTGTGCGTGTGTAATACACACACGTGTGCACAACACTTGCATAACAACATGTGCACACAAACACAAACAGAGGGGGGAAGGAAAGATGTTCAC
>TRINITY_DN7579_c0_g8_i1 len=295 path=[0:0-294]
CTTTTAACCATTCATGCAGTACTTGTGCCTGTAATGTAATGAGACATCATTCATGGTGTCAGAGTTTAAATCGGTTAATTCCTCAGTGTTGCATAGTAGAGAGAAGAATAGTGGTATTGTCACTGTGAAGAACTGGGTCAGAGGTATGTCAGTTTTGGGTGTTTTGACATTGGAGTAGTGCATTACATGAGTAGTTGAGTTACTTGGTGTGACGTATGCATGTGCATGCAAACACATGCATTCATTCATGCAAGTGTGTGTGTGTGTGTGTGTAAATAAAATTATCAGAAATTAG
>TRINITY_DN7579_c0_g9_i1 len=174 path=[0:0-173]
TAATATACATGGATTTCAACCCATGAAAAATATTATGTGGGTATAAGTTAACCACCTACTTTTTGCAAAACTATTTGGCCTTAAAACTGGACTTTTACACATGTATATAGAGTAAATTGGTAGTTATGACTACTAAGGAAAATTTCACTTCAGAAACCCATAGGACAGTAAGAC
>TRINITY_DN7579_c0_g10_i1 len=600 path=[0:0-599]
CTGGCTTATTGTACAGACTTTTCCTGGTATTTGTCAAACCAGGTGGCTAGAATTTTGAAAATAGTAGGGTATAAAACTTTTGTTTCCTCTGTATTCTGTGAAAATATGTATTGCTGAAGACGCCTTTAAATATATAATTGATTATGGTCCATTTTAATTTTGGCTGCCAATATATAGATCTTAGTGAGTGATGCCATTTTTGTCTTATAACTTTGTCATATCTTAGAGCGACTTTGGTAAACAGTTGTACACTTTATTACGTACCTTTGCTAGTCAGCATGTGCAAGCCTTAGATACATTGCCAAATGATAAAAGTTTCTGATGAGATGGGAAATTCCAAACATAAATCATTGTTATTTATGAAAGAACTATATATGCATTAAGTGGTTGATTCTCTTCCCTCTCTCACTTTCTCCCACACCATCTTCCTGCACCGCTACTCATCCCTCCTTTCTTTCCTCAGCCCTAATCTTCTATGCTGCCTCTCCCTTCTCTCCTATGTCTGTGCTTTCCTCTTGTCCCTTCTTACCTCCATTCCTGTCCTCTGCTCTCTGTCTTGCCTGTCCTCATATTTTTTTTGCAATATGTCTCTTTTCCATT
>TRINITY_DN7579_c0_g11_i1 len=237 path=[0:0-236]
TGTTTTTTTTTTTTTTTCACTTCTAGACTGGCGAATGTAAACTCCTACAGGTTTCCGGCCAAGTAACAACATTTATAGTTCCCACTTACTGATCTACAGTTACTTGAAAATCAACTAATAAATTAATAGTAATTACAAAAACTATATGCATCAAATGTCTCATAATACACATACCATATATAGCTGTGTAATAGTCAACCTCGTGTACAAGTCAACTCATGGCTTTTGGACAAAAAT
>TRINITY_DN7533_c0_g1_i1 len=1103 path=[0:0-1102]
AAGAAGGGTGGTTTTTCCCAGTGGTCATAGTTTGTCTGCATTAAATACCATGTACTGTTCTGACTCAGGCTTGCTGTTCCCAACTTCCAAATGTCAAAACTGTTCTGCCATCTTGTGATGATGCTGGCTTGTCCTGTCTTGTTACCACCAAGAATGAAGTACACTGGTGCCAGAAGCCTGGTCTTTGTGAGGATGCCCATGGCCTCATCATAGCTTGTGGCATTTTCCAGCACACTTCTGGTCAGAAAGCCTGTCCACTTCTGCTTGTGATCGCCTAGAATCCACTTCAATATACCAATGTAACCACCATCCAACTGGAAACGTTCATTCAGGGTGAGAGTGAACTGTTGAGGCTTAACAGCAGTAAGTATACCAACATATCCTGCAAACTGTATGGACATGAACAGTGTCTTATTCTGTCGTCGATAGTCTACATTCACTACCAGAGGACGTAAGGCTTCAGTTGTCAACCATGTATGGTTTTTCACATCCCATCCTAAAAACAGTCCAAAATCTAGATTTCTTCCATGATACAATTTTCCATCCTTATCCTGTGCAATCGTAGAAGTGCACACAGTAAAGATTTCATAGAATAAGTTGAATAAAGTCAGATCACCCATAGTGAAATTTGTGACTTTTGCCATCCCCAGTATTTCATCGTAAAATGGATAGGGAAGTGTTCTGGCAATGTATGGCATGTATTTATCAATCAGCCTGAATAATTCTCCATGGAAAATTTCTGCTGTTAAGTTCTTGATGTTTGCCAGAAGAACATGAAGCTGTTCACTTTTGTCTTTAATCAGCTGTGTCCAACGCTGCTCCGGTGGAAGATCAAGATTAACCACATAATGTGGGATCTTATACTTTTCATCAGGTGGATATTCATTTTTGGCACATCCTTTGAACATATTATTTGGATAGGGCTTTGGATAAATCTTGAAGAATGAAGTCCTGAGGTCATTTTCTCTGAGTTCTGTGCTCCCAACTGCAGTGAATATAATAACTGCAAACAATGTAATCAGCTGGAGCAACATGGTTCTAGCATTCGCCGAAACAAGATATCGCACACACACTGATAGCAAACAATATTTCCAGGCTGGGGC
>TRINITY_DN7533_c0_g2_i1 len=325 path=[0:0-324]
CAGGAATGTCCTTGTCCTCTACTTCCTCCATACTTGTCAGTTCTTTGGTCTGTTGCTTCAAGTTCTTTTACATCAGAGAAAGAATATTTCGGGATATTGCTTCACCAAGGCCAACAGGGGTCTGGACAGCATCTCAGCCAAGCTTCCAAGTAGCCACTGTTCACCTGCATCAATGCTGTGTATGTGGTGAGCTTATTCAGAACAGGCTTTGAAGACAACATGTTATATAGTCCCATAAATGAAGCTCCATTCTTTTGGCCCAAACTGTCCATGCAGATGATTGCAGGGGTTCTTCGGTCATCAAAGAAGGGTGGTTTTTCCCAGT
>TRINITY_DN7560_c0_g1_i7 len=505 path=[0:0-114 3:115-130 5:131-138 6:139-149 8:150-332 11:333-504]
TCTTATTACAGCAGGGGAACAAACACTACCACTGTGATCCCACATCACACTCTCTTATTACAGCAGAGGAACAAACACAGCCACAATGATCAAACATGACACTGTCTTATTACAGCAGGGGAACAAACACTGCCACAGTGTTCCAACATGACACTGTGTTATTACACCAGTGTAACAAGCCCTACCACAGTCACCCAACATGACACTGTCTTGTTACAGCAATGTAGCAAACACTACCACAGTGACCCAACATGACAGTGGCTTATTGCAGCAGGGGAACAAACACTACCACAGTGCTTCAAAATGACACTGTCTTATTACAGCAGAGAAGCTATATTAGCACAATGTTCTATCACAACACTGTTCTTATTACAGCTAGGGAATAAACACTACTGCAGTGATCCAACATGTCACTGTCTTATTACAGCAGGGAAGCCAATATTACCACAGTGTTCCAACATGACACTCTCTTATTACAGTATGGGGACAAACACTAATACAGTGA
>TRINITY_DN7560_c0_g1_i4 len=435 path=[0:0-114 3:115-130 4:131-359 9:360-361 12:362-434]
TCTTATTACAGCAGGGGAACAAACACTACCACTGTGATCCCACATCACACTCTCTTATTACAGCAGAGGAACAAACACAGCCACAATGATCAAACATGACACTGTCTTATTACAGCAGGGGAACAAACACTACTACAGTGATTCAAAAAGTCACTGTCTTATTACAGTAGGGAACAAACACGACCATAGTGATACAACGTGGCACTGTCTTATCACAACAAGGGAACAGCACTACCACAGTGATCCAACATAACACTGTCTTATTATAGCATTGGAAGAAACACTACCACAGGGATCCAGCATGACACTGTCATATTACAGCAGGGCAACAAACACTACCATAGTGATCCATCATGACAATGTCTTATTACAGCAGGGGAACAAACACTGCCACAGTGTTCCAACATGGCAGTGTCTTATTACAGCAGGGGAACA
>TRINITY_DN7560_c0_g1_i5 len=229 path=[0:0-114 3:115-130 5:131-138 6:139-149 7:150-153 9:154-155 12:156-228]
TCTTATTACAGCAGGGGAACAAACACTACCACTGTGATCCCACATCACACTCTCTTATTACAGCAGAGGAACAAACACAGCCACAATGATCAAACATGACACTGTCTTATTACAGCAGGGGAACAAACACTGCCACAGTGTTCCAACATGGCAGTGTCTTATTACAGCAGGGGAACAAACACTGCCACAGTGTTCCAACATGGCAGTGTCTTATTACAGCAGGGGAACA
>TRINITY_DN7560_c0_g1_i1 len=869 path=[1:0-778 6:779-789 7:790-793 9:794-795 12:796-868]
TCTTATACTGCTCCACCACAAAATGCTAATATATCCTGCTCTACCAGATATTGCTAGTGTTTTCTGCTGTAACACACACTGCTACCGTTTACATCTCAATCACAGACTGCTAGTGTATATTGCTTCATCGCACACTGCTAGTGTCTGCTGCTGCATCACACACTGCCAATGTATACCTGTCCACCTCACAGAGCGAGTGCATACTGCTCCATCACACATTGCCAGTGTTTCCTGCTCCATCACACACTGTCATTGCATACTATTCCACCGCACACTACCAGTGTTTACGGCTCCATCAAATACTGCAAATGCTTACAGTGCTACCACACATGCTAATGTGTGCAGCTCCACCACAAGCTACACTCGTTTATTGCTCCAACACAGACAGCTACTCTATATGGCTCCGCCACGCACTGTTAATACCTACTGCTCCGTCACACACTGATCACGTATGCTGCTCCAACACAGACAGCTATTGTATATGGCTCCGCCACGCACTGTTAATACCTACTGCTCCGTCATACACTGATCACGTATGCTGCTCCAACACACTGTAATTATTCACTGCGCCATCGTGCCCGCTAGAAGTAGCACCATACCCTTACACAAACACCCACGACCAATTCAAACAAGTAATCTCTCAGTACTCCAGTTAACAGTCAGACCAATCTCTCTGTCAGAGCGTGCCACACCGTTTCTAAAGCAGAGACACAGGCACTGGTACAGTGATCCAATATGGCACTGCCTTATTACAGCAGGGGGACAAACACTACCACAGCGTTCCAACATGGCAGTGTCTTATTACAGCAGGGGAACAAACACTGCCACAGTGTTCCAACATGGCAGTGTCTTATTACAGCAGGGGAACA
>TRINITY_DN7560_c0_g1_i3 len=539 path=[0:0-114 3:115-130 5:131-138 6:139-149 8:150-332 10:333-465 12:466-538]
TCTTATTACAGCAGGGGAACAAACACTACCACTGTGATCCCACATCACACTCTCTTATTACAGCAGAGGAACAAACACAGCCACAATGATCAAACATGACACTGTCTTATTACAGCAGGGGAACAAACACTGCCACAGTGTTCCAACATGACACTGTGTTATTACACCAGTGTAACAAGCCCTACCACAGTCACCCAACATGACACTGTCTTGTTACAGCAATGTAGCAAACACTACCACAGTGACCCAACATGACAGTGGCTTATTGCAGCAGGGGAACAAACACTACCACAGTGCTTCAAAATGACACTGTCTTATTACAGCAGAGAAGCTCATATTACCACAGTGATCCAACATGTCACTGTCATATAAAAGCAGGGAAACAAACCCTACCACAGTGATCCAATATGACACTGTCTTATTACAACAAAGAAGCTAATATTACCACAGGGAACCAACATGTCTCTCTTATTACAGCAGGGGAACAAACACTGCCACAGTGTTCCAACATGGCAGTGTCTTATTACAGCAGGGGAACA
>TRINITY_DN7560_c0_g1_i2 len=354 path=[0:0-114 2:115-280 12:281-353]
TCTTATTACAGCAGGGGAACAAACACTACCACTGTGATCCCACATCACACTCTCTTATTACAGCAGAGGAACAAACACAGCCACAATGATCAAACATGACACTGTCTTATTACAGAAGGAGACCAAACCCAATGACAGTGATCCAACATGTCATGGTCTTATTGCAGCAGGAGAACAAACACTAACAGAGTGATCCAACATTACACTGTCTTATTACAGCAAGGGAATAAACACAACCAGAGATCCAACATGACACCATCTTATTACAGCAGGGGAACAAATCTTATTACAGCAGGGGAACAAACACTGCCACAGTGTTCCAACATGGCAGTGTCTTATTACAGCAGGGGAACA
>TRINITY_DN7560_c0_g2_i2 len=521 path=[0:0-104 2:105-118 4:119-520]
GGGGAACAAACACTACCACAGTGACTCAATGTAGCACTGTCTCATAACCAAAGGGGAATAGACACTACCACAGTGTTCCAACATGACACTCTCTTATTACAGTATGGGGACAAACACTAATACAGTGATCCAACATGACACTGTCTTATTACAGTAGGGGAACAAACTCTACCACAGTGTCCCAAGATGGGACTGCCATATAACAGTAGGGGAACAAACCCTGCCACAGTGTTCAAACATGACACTGTCTTACTTCAGCCGAGAAGATAATATTATGACAATTAACCAACAAGACACTGACTTAGTATAGGGGAGGAACAAACACTACCACAGTGATCCAATATGACACTGTCTTATTACAGCAGTGAAACAGACAATACTGCAGCAATCCCACATGGCACTGTCTTGTAACAGGAGTGGAAGAAACACTGCCACAGTGGTCCAACATGACACTGTCTTACTATAGTGGAGAAGCTAATATTACCACAGCGATCCAACCTGACACTGTCTTATTACAGCAG
>TRINITY_DN7560_c0_g2_i1 len=270 path=[1:0-210 2:211-224 3:225-269]
GGGGAACAAACTCTACCACAGTGACCCAACATCACACTGTCATATAACAGAAGGGGAACAATCACTACCACAGTGTTCCAACATAATACTCTCTTATTACAGTAGGGGAACAAACTCTACCACAGTGACCCAACATTGTGCTGTTTTATAACAGCAGGAGAACAAACACTATCACAGTGTTTCCCAACATGACACCCTCTTATTACAGCAGGGGGACAAACACTACCACAGCGTTCCAACATGGCAGTGTCTTATTACAGCAGGGGAACA
>TRINITY_DN7560_c0_g2_i4 len=627 path=[1:0-210 2:211-224 4:225-626]
GGGGAACAAACTCTACCACAGTGACCCAACATCACACTGTCATATAACAGAAGGGGAACAATCACTACCACAGTGTTCCAACATAATACTCTCTTATTACAGTAGGGGAACAAACTCTACCACAGTGACCCAACATTGTGCTGTTTTATAACAGCAGGAGAACAAACACTATCACAGTGTTTCCCAACATGACACCCTCTTATTACAGCAGGGGGACAAACACTAATACAGTGATCCAACATGACACTGTCTTATTACAGTAGGGGAACAAACTCTACCACAGTGTCCCAAGATGGGACTGCCATATAACAGTAGGGGAACAAACCCTGCCACAGTGTTCAAACATGACACTGTCTTACTTCAGCCGAGAAGATAATATTATGACAATTAACCAACAAGACACTGACTTAGTATAGGGGAGGAACAAACACTACCACAGTGATCCAATATGACACTGTCTTATTACAGCAGTGAAACAGACAATACTGCAGCAATCCCACATGGCACTGTCTTGTAACAGGAGTGGAAGAAACACTGCCACAGTGGTCCAACATGACACTGTCTTACTATAGTGGAGAAGCTAATATTACCACAGCGATCCAACCTGACACTGTCTTATTACAGCAG
>TRINITY_DN7560_c0_g3_i1 len=293 path=[0:0-292]
AAAGAAGCAAACTTTCACCGGGAGTGCATCCAGCCAGTACAAGTTCACAGCCAGTGTCCACTGGTTTTGGTTCCCCCGCACCAGCTCAACACGGAACCCTGGGGCCTACTTCTCACAGGGTGTGGTCTGTGGCTATTTTCCGGCAGTTGTATGCAGGTCGTGATCAGGGGTGTTCACTCCCTGCATTAAATGGGAGATTTCCAAGGCTACAACATTACACTGTCTTATTACACCAGGGGAACAAACACAATCAGAGATCCAACATGACACTGTCTTATTACAGCAGGGGAACA
>TRINITY_DN7560_c0_g4_i1 len=175 path=[0:0-174]
ACTACCACAGTGATCCAGCATGGCACTGTATTATTACTGCAGGAGAACAAACTCTACCACAGTGTTCCAACATTACACTGTCTTATTACAGCAAGGGAATAAACACAACCAGAGATCCAACATGACATTATCTTAGTACAGCAGGGGAACAAACACTGCCACAGTGTTCCAACAT
>TRINITY_DN7560_c1_g1_i1 len=107 path=[0:0-106]
TAATATTACCACAATGTTCCAAATGGCACTGACTTATTACAGCAGGGGAACAAACAATACCCAAGCAGTCCAATATGTTACTCTCTTATTACAGTAGAGAAGCTAAT
>TRINITY_DN7560_c2_g1_i1 len=102 path=[0:0-101]
TGCTGTAATAAGACAGTGTCATGTGGGATTGCAGTGGTAATATCACCTTCTCTGCTGTAATGAGACAGTGTCAAGTTAGAACACTGTGGCAGTGTTTGTTCC
>TRINITY_DN7560_c3_g1_i1 len=155 path=[0:0-154]
CTAATATTACCATGGTGAACCAATGTGACACTGTCTTATTACAGCAGGGAACAGAAACTGCAATAGTGAACCAACATGACACTCTCTTATAACAGCAGGGGAACAAAGACAACCACAGTGATCCAACTTGGCACTGTCTTATTACAGCAGGGGAA
>TRINITY_DN7560_c4_g1_i1 len=115 path=[0:0-114]
GTTGGGTCACTGTGGTAGTGTTTGTTACCCTGTTGTAATAAGACAGTGCCAACTTGAATCACTGTGGTATTCTTTGTTCCCCTGCTGTAAGAAGACAGTGTTATGTTGGATCACT
>TRINITY_DN7559_c0_g1_i1 len=277 path=[0:0-276]
CTAAATAGAGCTTCGCAAAACAGCGAGACTGTAACTATGTCCTGTGCTCTGCGGATGTTTCCAGTGGTCAGTTACTTGACGTGTAGTGTGGCCTCGTCTGTGTGTTTAAGACTGTGGGAGTGAAATTAAGGGTTAAGGTGGTTTTCAGCATGTGTGTCTGTCACTGAGGCCACTACAGACTATTGCTCATATACATGCACGTATGTGTATTTTAAGGAAACAAACTAATTTTACGTCAAATGCATCACTATTATACACACTTCTCAGCAGAACCAGC
>TRINITY_DN7559_c0_g2_i1 len=236 path=[0:0-235]
AGCGAATGGCAAAAGACTGCATGCCCATTTCGTCAGCAATGCGTAAGTATGGAATTTCTTTGTTTGTGTGCATGTGTATACTAGAACTGTCAGGGCTGGTTAATTGTGCTTGCCCCTGCAAGCTAAGAGATCTCATTGACTTCAAAAGACCACAAAAGGCAAACTCTCTTATTTGTTTGCGACGGATACAGCGTTACTGTACGCAGTCAGGGTTGCTGGTTCTGCTGAGAAGTGTG
>TRINITY_DN7544_c0_g1_i1 len=1409 path=[0:0-1408]
AACAGAATAATGTCTGCCAGTGTGAAATCTGGGCCTTCAGCATATGTGTGCTGCAATTCACTGATGACACTCTCCGGGACAATGGCGCAGTGTCTGGTTGCACTGCCATTACTTCTAACCTCTGTTACATCCTTACCTTCCTTTTTACTGACTTGGTGAAGCTTTGCATCATTTTGTTGCCTCTTCAAGATGTTATGAATTCTAACTGGCTGGTTTAAATGCTGTTCAAATTTGGCTAATTCTTCTGGTATCAAAACAACACCTGAACTTTTGCAATGACCCTGAACTAGAGATGTGGTTGCTCGGATGATTTCTACCTCACAAAACCTGGTCCATGTTGATGCTTCAGCACAAGCAATCAAGCAACCATTTCGAAATCCCAGTAACTTTCTACATGGGTGTGAAGGCCTCAGCTCCACTACTTTCTTGATTACGTGTCTCAACACTGCACACAATCCTGCAATGCAAGTATTTTTTTCCTGTAGTAAAATTGCAGGCAAGACACAGTCTTTAACAAGTTGTGGTACATTCTTTTCCTGAATAATGCGAGAATAAACACTTCTATCATCCGATACATGATATACTTTATCATTCACATTATTCTCCTCTACCAAGATAACTTCTGTGCTTGGATTCTCACAAAATTTCAATGCCAAGAACAACACCACTGTTTCCAAGGGCACAGTGAAGGATGGATTATTTGTTTCCTCACTCTTTATCCCATATACTGCGAGAAACAGCTGGTCCATGCTGCTGAAATGTGCTGCCACAGGCAGGCTCCCACTAGATGAAGCAATTCTTTTGTACCGTGAAGCCGCTCAGACTCCAGAAGCAATCTGCTTCTCTATTCTCCTCATCATAGACTGGTCCAGCTGTTTCTGACGGATGAAAACGACCATGTACGACACCAGACTGGTCAGCATCATAGCAGCCTCAAAGATCCAGAACTTCTTCTCTTCTATCCACACTACCTTGTCACAGCTCCTGTGGATCTTCCCAGACGTGGCACACTGCAGTGTTTCTATATAGCCGGTAGTTTTACATACATAAGTTTGCTCCTTGGTTACTTCAGAATCGGTACATTGACGACATGGTTCACTGACTTTGTAACTCTCCTTCATCCAGCACAGGTCTCTCCCTGTGAAGTTCACTGCTGGGCTCGTGTGATGTAAGTGAGTGTCTGGTGTAAGGTGGTTCTCCAGAACCAGAACGAGCACAGATAACCCGCCAAGAAGCGCTATAGCAAGAACCATACGTTTCTTTGTACAAGATTCAATCATATTTCAGCTGGGCAAACTATGTGTCCTGTATACGTTACAGCTGCGGTAAGTGAAAGGAGAAATTCGCATAGTGGAAGCGTTTTACGAACTACGGCGGTAAAATATATCAATTGTCACCGTCTGTTCACC
>TRINITY_DN7544_c0_g2_i1 len=272 path=[0:0-271]
GTCTGGGACTCACTCTGAGGGATTATCTGGTCATTGGTCATGCTGCTGACCAAACTCATGATGAAGAAAATGTCAAGACAAAGCAAGGGAAGTTCTGCATGGGCATAATAGACACTGACCGGAATTTACAGGCTGTAGATGAAGGGTATGTGGTCATGCTTTGCAAGCTAAAACCTGAATCATGTTCCCCAAAAAACAACTTGCTTATTGGAGTACCGGCAGAAAAATTACTTGAAAAGTCTTTGTCAGTCTGCTAAAGAAATGGTTCTAAC
>TRINITY_DN7544_c0_g3_i1 len=856 path=[0:0-855]
ACATTATTCTGTTTTCTTGTTATCATATCATTTTTGAATATTTTAAAAATTTGAATTTGAATCAGTATTTACCACTGACAGCAAAATGGTTCCACAATATTTCACATGAACCTCTTATAAATAAATCCAAGGATGTCATTATTGAGACTAGTAGGACATCACAGGGAGGTGCTTCACTGCAAGTCATCATCCCAGAGGTTCCCTGTGAGAGTCTGTACAAGAGAGATCCTCGAAGGTACAAGCCAAGACACCGAATCTTTACCAGGCAGGAGGACATCGAAAGATCTCTGGAAATCACCAACAGTGGTGGTATTAACATTCACTATGAAGAGTTGTCATGGAAAGATAGTGATAAACTGGACTGGGATACACTTCCTACTAGTGTTCACCCTCAGGGAGGTGATCTTCCACCTTCTAGGCTGCAGAGAAAGTGTCAGCAACTGGAGAGTGTTGCTCAGGCTGTACTGAAGACAGCAAAAGACAATGAGGTGATTGTGGATTTCTGCTCGGGTGGGGGGCATCTTGGTATACTCCTCGCTCACCTTTTACCTTCCTCCACAGTTGTCATGGTGGAAAATAAAGAGGAATCTTTGGCTCGAGCAAAGGCAAGAGTTGCAAAACTAGGAATGAAAAATGCATTTTTTTACCAGTGCAATTTAGATTATTACATAGGTTCATTTACTATTGGTGTTTCACTGCATGGCTGTGGTGTCGCTACGGATCTGGTGCTCCAGCGATGTCTACATCAGAGAGCAGCATATATAAGTTGCCCTTGTTGCTATGGTTCTGTTCAGAATACACATTTGGTGACGTATCCAAGAAGTAGGGCTTTTAAGGGTCTGGGACTCACTCTGAG
>TRINITY_DN7544_c0_g4_i1 len=123 path=[0:0-122]
TCTAAGCTTTCAACTGTCTAGCATTCTTTTTGAAGTATGTTAAAATACATGGTTTTCCCAGTTTTTAAGTATTTATTGTTCAGCTTTATTTATATAGTAGAGCATTAAAATCCCAAACCCAGG
>TRINITY_DN7505_c0_g1_i1 len=537 path=[0:0-536]
CTATTTTAGCAGCAAACTCCTCTACATATTTAATGATGTGTTGCTTACTTGAACCTTCATCATGCCCCAGTGTAGTATTACCATTGTTGTTCAGGTCTTTAGAGTAGCTTCTGGTATGACTGTTGGTGACACCAGCATTTGCATCTCTGCTATTGCTTCTGCTATGGTCAGTGTTTTCAAAACCCATGTCTCTACTTTCTATTCTATGATGACCTTGTGATTCACCATAACTTTCCATGCTTGTCTTATATTCTTTCCCATCTCTTCTTCTGTACTCTACTCTTTCACCATTTATTCGTATTTCTCCCCTTGATGGTGAAGGCATTCTGTTATGCAGGTCACTGTTATCTGGCCCCATGCCAAAGAAAAATGTCTTTGTTGGAGAATCCTGTTTCTCTAGCAATTTTCCAGTGTCAGCAAGTTTCTTGTCGTCGACATTTTCAATCTTCTTTTCGACAGCTATTTTTGAATCTGTAATCATTTTTTGTGAGCATGAAATATTAACTTTATTCTCAACTGTCTCTGAATGGCTTTGAG
>TRINITY_DN7505_c0_g2_i1 len=171 path=[0:0-170]
AAAGGATCAGAAGATAATGCGCTTGTTTAAAACTAAAGCAGAAAGTCGAAAGTGCAGTAGAAGTGATGAAATAGTGGGTGCATCTGAGTTCGAGTATCGACGTGCAGGTTCTGAGCAGAGATATTTAAGAGCCATTTCAGAAGACAGACAAACGAGGAAGGTTTCCGAAGA
>TRINITY_DN7505_c0_g3_i1 len=310 path=[0:0-309]
TTTACGCGACTCTAAACTAGTGTTGTCTAGTCCTGAAGTTGGAGCTCATACACTTATTAGTGAAAGTCCGTCAAAGCACAGAATTAAGTCCAGAAAGAAGTACAAGGCTCCCCCTCCTCCTCCATCACCCATCGAACAGAATGGGTACAGTAGTACTCTGCCCAAGGATATGAACAGAACCTCCAGTGAGCCGAGTGACTTTTATTATGGAGCAGGTATGAGGCAAGTAGTGCCTTGTGTGACAAAAGTACAGAACTGGGGAGAGAGACAGAATTATATCATCCCTGTTGTTCAGAGTGGAAGAAGAAAG
>TRINITY_DN7505_c0_g4_i1 len=342 path=[0:0-341]
CAAAAGACAGAGGATAATATTGCAGGTGCTTGGGCTGTTTATGCACGAACAGAGAGCAGTAAGAACAGCACAGAGAGTAGGGAAAAAGGTGGGAGTAGCAGGGACAAAAACAGTACAGGAAGTAGGGAAAGACATTGTGTTTCTAGTACAAAAGGTTCACCACAGGTTTCTAAGGACACTGATGCAACTTCTACAAATATGTCAAAATTAGAATTCCAGGCAGAAATAAAGTTAGCTGCTCAGAAAAGGAACTCAAACTCAGGAAACTGCACAGAAAATGACGACACGAGCAATATTTCGTGTCATTCACAAAAAATGAGCACCACGGCTCAAAGCCATGCA
>TRINITY_DN7505_c0_g5_i1 len=379 path=[0:0-378]
GCAATATTATCCTCTGTCTTTTGATCAACATGGACTGGTTCTTTGTATGCATCTAAGCGTGAATTTCTTTTGCTGCCATTCCCATTATTTCCTGCTCCTGACTGGCCCATACTCGTCCTGCTCTCATTTCCAAGCACTAAATGTTCTACACTCTTTTTCCTTTCTGGCTTCGCTGGTCGTGCACCAGATATCTTTTCCTTCCCTAAACTGGACAAGCTTCGACTGTATTTTGCACTGCCTTGTGTTCTCATAAGATCCCCGTTATAGTTTCTTCGGTTGTATCTTTCTCCCCCAGAACAACGTCCCGTTTCTACATCATTTAATGCTCTAATGCAGTCCATACTGCGTGCCCTCTGGCGGGTGTCTTCGGAAACCTTCC
>TRINITY_DN7505_c0_g6_i1 len=401 path=[0:0-400]
TGATTCTGCTATGGACTGAGTGACAGAAGAACAGCAAACATGGGGAACTCCAACTCCCAGTCTGTGCAGCTGGCACATCCACCACACAACTGGGCTCATTCGTATCCAAGAGACGTCCACAAACAAAAGCTGCGACGAATTGCCAGCCCAGAAAACAAAGTTCTTCCCACCCGCATCCCTGGCCAGAGGCTAAGAGTAACCAATAATGGCGTCATCTTGAATAGCGGCGGGACACTTACCAAAAGATGCAAAGATGTTATCGAGGACAGGCCCAATCCTGATGATTTCAGCCACGATTTGGGTCCTACAGTGAGAAACAGCCATTCATATATTGAATATAATGACTTAAGTGGAGATTCAGGGAGAGAATATGCAGATAAAAAGTATGAAAGTGAGCCCGA
>TRINITY_DN7505_c0_g7_i1 len=289 path=[0:0-288]
CTCTAGGGGGAGCAAGGTGTATTTCAGTTATCAGAGTTGTAAGACTCGTAGGACTTTTGACAAACAGGACTAGATGGCGGTAACCTGATGTCTGATGGAGTCTGTATTAATACTTCACAGAGCCGGTGTTCACAGTCTGCATCGCGGCCACAAGAATCGCACCAGCGAGTAGGACCTCTGTGTTCTGTCGTGTCCTCAGGGGTCACAAAGGATTGGCTAGATGTCATGGTTTTGCTGCCCATGATTCAGTGTCTTAAGATGGAGGCAAAAAAGGTGCACCGTGATTCTG
>TRINITY_DN7553_c0_g1_i1 len=384 path=[0:0-383]
GGGGCTGGTAGTGTGGGTTTGTTGTAGTTGTTCATGCAACTTCTTGTCGTCATCTTTCCCTCTGGGGGCATGTAAACACGCATGTTCACATATCTCTCGAGACAGCAGAAATGTCCCACACTCACATATGACTGTGACATGACACCTGTAAATTACATGTAGGTGACTAGTTGGCATTCACAGAGACAGAATTGTTATAGCTGTAGCTTTCATGCATGCATGCACACACATGTACACACACATGCTAAGCTTGAAATTGCTGTGATATGGGACAGGGCATCCAGAGAGACAGAATCCTTATAGCTGTAGTTTAATTGTTTCACACAAGCACACATAATCATAGGCACAGCTTTCTCCACCTCCACCATCTTGCCTCTGAAGTTT
>TRINITY_DN7553_c0_g2_i1 len=161 path=[0:0-160]
CTTCACACACACACACACACACACACACAGGATATAGATACATAGTGGTATTGATTCCCATCTAGGTATGCATGTGTAAATATACAGTAAATGTTTTCATATTTATTGACATTGTATAATCAGTTTAGCAAGTTCTGACATGTCGATCTCCTAGAGTTATT
>TRINITY_DN7580_c0_g1_i1 len=205 path=[0:0-204]
GGTCACAAGTCTAGTGTGGTGCAGTTGTATGTACCATACGAGCCACAAAGTGAGTACAGTTGTGTGGTGCAGTCAGGCCACAAACAGAATTGCACAGTCGTGTGTAGAAAAGCAGTGTTGTAGTTTTATCGCAGCAACTGGCCAAAGACTCAACAGAATTGTATTTTACTTATTTGTGAGCCACTAATCTGTCAGAATAGTTTGC
>TRINITY_DN7580_c0_g2_i1 len=1505 path=[0:0-1504]
CCGAGTGTGATGGATTGTTAGTGTCATTCGCATTTAAAATCTTCATTCTTTTTGTGGGCACTTGGGCTGTGTTTTTTCGCACACCCAAGGCGACGATGCCCCGGATCTTCCTGTACCGTGCGGCAGTGTTGGTGCTAGTGTTGGTCTTCACCTTCTCTTACTGGCTGTTCTATGGTGTGCGGATTATAGAGCAGAGAAAAGACATCAGGTATCACTCCATTCTGCAGTTCGCTGTCAGCCTGGTCGATGCTCTTTTGTTTATTCATTACATTGCGGTAATCCTGATGGAGATCCGCCATTTGCAGCCACAGTATTACCTCAAAGTGGTGAGGTCGCCAGATGGGGAGAGCCACAGCTATGCCATTGGTCAGCTGAGCATCCAGCGGTCAGCGGTGTGGGTGCTGGAGCGGTACTACACTGACTTCAGTATCTATAACCCGTACCTGGAGCGACTGCCCACCAGTAAGACCAAGAAGTCTGCATCCAGCTTCAAGGTGTATGATGTGGAGGGCCTGCAGAATAATACACTACAGGGCCAGTCACGTGCCATGATGACAGCCAATGCCAGACGACGAGACTCTAGTCACAATGAACGCTTTTACGAGGAACACGAGTATGAGAGGCGAGTGAAGAAGAGGCGGGCCAGATTGATTACTGCCGCAGAGGAGGCATTTACTCATATCAAGAGGTTGCAGGAGGAGCCAGGTCCTGCAGTACCAATGGATCCCTCCGAGGCTGCCCAGGCCATTTTTCCTTCCATGGCACGTTCCCTGCAGAAGTATTTGAGAATTACTCGCCAGCAGCCAAGACACACAATGGACTCCATCTTGAATCACCTTGCTACCTGTCTCAGCCATGACATGACTCCGAAAGCTTTCCTGGAGCGCTACTTGGTGCCTTCCCCTGTACTACAGAACGAGAAGGAGCACCAGCCGGTGCAGACGTGGGCTCTGGTTTGCGACGTGCTGCTCTCCCGGGCAATCTCCCATGGTACCTTGTTCCAGTTACGGCAGAACGACATCTCCCTTCTTTGTGAAGTGTATAGGCTTCCACATTTTAATGTGACTGAGGAAATCATTGATCCCAAATCCAACAAATTTGTTCTGCGTTTGAATTCAGAGACTTCAGTTTGATAGTAATGCTGTAAGGAACACTGATCAGGTATTGGTAAAGTAGTGTGTTCTGAAAGAACACACCATTTTGTTTTCTTGGAAGGAGTAGCGACAAAAATTGGATGTACCAATTTGAATGCTGCTGTGTGAAATAAATTCTGATAAGGAGAAGCACTGTAGCTCTGTGTAGAACAGTGGAGGCTTGCTGGAGAAGTAGAGACCTGTGGAGAGGAGTGGAGTTATGATTGGGTAGGGTACAGTTGTAGCGAGATGATCAGAGCTGTGGTAAAGTACAGTCCTGTTTATAAGTATGGCATATTGTTGAGTTGGCACAGTTAAGTGTAGCAATGGGGAGGTACAGCCCTGTGCAGAAGAGTTGAACCTTGAGGCAGC
>TRINITY_DN7580_c0_g3_i1 len=117 path=[0:0-116]
CTCGTCGCATGCAGAACGACAATTCCCCTTCATAACCCCCTCTTCTGTGCAGGACTGTACCTCATCCTGATGACTCCACTCTGTTGTACAGGACTGCTGCCTCAAGGTTCAACTCTT
>TRINITY_DN7542_c0_g1_i1 len=336 path=[0:0-335]
GTTTGGTGAGTGTTGTCCTTGCTCATTTTCTCCGCATTCTCTCGTTTAATTGCTATTAATGCATGCATTAAAGAATAACATGAAAAGCATTAAAGTGCACACCTAAATCAAACCTGCAATATTTTTAACAGCAACAAGAAATCATGATAAACGTATGAAATGTGCAGTAAAATAATGTCATGACATTCCACAATAATTATTACCCAAATCTGCCAGAATGTACAGATTGGAACGTTATAAATGCTGGGAGGATGGTAAAACTGAGGATTGTGTCAGTAGCAGTGAGGTCTTCAGCAGGGCAGACACGTATAATATCCTCTGGCAGGTGCAGATCAG
>TRINITY_DN7542_c0_g2_i1 len=636 path=[0:0-635]
ATCCTCTGGCAGGTGCAGATCAGCCTCATTCACTGTCAGTGTGTATGGCTGTTGCTTGAAATGCTTGCTGCATACAGTTTGGGTTGAGTAAATTGAGGTTTGTGAAAAGTTGAGTGATAGGTAATTGAGGTCCCACTGTAATATGATGATGAAGATAAACAAACATGATGGTTGTCTTTTATTTTCTGTTTCCATTTGTGTGCTCAGTGATAGTGTCATCATTTCCATAGCTTCCTTGTTTCAGAAATAGTTATCAGTCATAGGCTTTCACATTAGTGTGTTGATAGAGTTAACAATAGCTCAACCTTCACATCTCAGCAGATTAAGAGAACCTGTGAAAACTGACTCACAGTTTGCTTTACCAGTGAATTCCTTAATTCTTCAATCAGTGAAGTTACTGCATGTAACTTGCAAGTGCCATATATTTCAAAAATACAAAAATAGCAACCAGTGGCCTTTCCAGCAATGCAAGAAACTTGTAACTCTGCATCAGTACATATGCACGAAGACTTTCACTGTCTTAAAATATAGCATTTCCTATACTCTTGTTCATTAAAGTTTTCAGTGGAGCACTGTGATGTTGTCATTTATTCCAGATGCTCAGATAATGAAAACAGACACATTTCAGAAATTGCC
>TRINITY_DN7517_c0_g1_i1 len=179 path=[0:0-178]
CTAAGGGTTCTTGGGGTTTGGTGGAATAAATGGCAGAAGTTGCTTTCAAAGATGTTGCAGGGGCCAACAAAGAGTTTACAACCTTATCAGAAGTTCAAGAAGAAACCAATAAGCCTGCTAGCTACACTATGCAGATCCATGTCAAACGACCTACGTTTCTCAAGAATCGGTGGTTGCTT
>TRINITY_DN7517_c0_g2_i1 len=170 path=[0:0-169]
CGCCAAATATATTATATCATCACTTCTAGTTCGTTGTTGCCTCTAAATAATTTCACCCAGAAAGAAACATAATATTCCGACAAAACCGCTCCATCGAAGTCCAATATTGTCAGCCATCCATCCTTCGGTAAAAGCTGACATGTAGTCCACGGTTGAGGCGAAAGTGTACA
>TRINITY_DN7517_c0_g3_i1 len=190 path=[0:0-189]
CTTTTGGCCTTCGCTGTGTCAGCAATGTTTGTGATAACTGACCCATATATAGGATGGCAGCAATGGGCTCTTCTTCTCTACAGCACCGGAGCCTATTTATGGTTGTGCCCACAAGGAACCATTCAACAAGCAGAGTCGTTTTCATGCGCCGAGCAGGAGAATGCTGTCAAGGAATTGTACACTTTCGCCT
>TRINITY_DN7575_c0_g1_i1 len=131 path=[0:0-130]
CTTTGGGAGGGAATTTGTTTACAGAAGCAGAATTTCCGGATGTCTTTATCTGTGTCAGGGGATACACAGTCTGCCTGATGACCGTATCTGTCAGTACGACTGACATGATCCATCTTGCTGACAGAAAACTT
>TRINITY_DN7575_c0_g2_i1 len=256 path=[0:0-255]
CGTCAGGCGATGGACATTGTTCCTGAGGTTCTGCATAGCAACAGGGTATCTCTCCTTGAACCAAGGAGGAAAGGCAAGTCCCAACATGGGGAGTCTCTCTTCCTGCTTCCCCTGCATGGTGTCCCGGATACCAGGTACACTTCGATGGCCGTGGTCACTCAGAAGAATTAGAAGGGTGTGGTTCAGATATCCATTCTTTTTGAGATCCTGAAGCATTTTTACGACATCATCATCCACGTCCTCCACCTGGTTGCAG
>TRINITY_DN7575_c0_g3_i1 len=143 path=[0:0-142]
GAACGTATAGTTTTGCCCATATAATTTGGTGTAAGTAGACTGTTTCACAAATGTCTTGCTGCTCTCTGATGTAGTCATTCACATCTTTCACAAACGTCTCCGCAGCCTGCTGCACTCTGGTGTCATTTACCGAAAGGTTCTTC
>TRINITY_DN7575_c0_g4_i1 len=211 path=[0:0-210]
TGCTGCCTGCTGCACCTTGGGGTCCTTTACTGTAACTTTCTTCCAGTCCAGACATGAGCACCAGTGAGGCTCCACAGAAACATCGCTGCAGGTCCGCTCCAGAGGAATCTCTTCAAATAAACTTTGGGCACTGTGAGTTGCATTTATGGAAGTATTACTGAAGTGCAGAATATGCTTCAACGTTTCATGTATGTCAAATGGGGGTGTCAAC
>TRINITY_DN7575_c0_g5_i1 len=127 path=[0:0-126]
AGCAAGTACTGACCCTAGGTCACTCAGTCTGCTGCACCCGATCCCGCAGGAAAGGACATGCGCTGATGTTTCTATAAAGCCTCACTGGTGCGCCTGTCTACAGTGGAAGAACCTTTCGGTAAATGAC
>TRINITY_DN7575_c0_g6_i1 len=343 path=[0:0-342]
TTGCAGTCATCATGAGACAACTCACTTTGGAAGGTCAAGATGAACTTTGGTTTGTTCCCATACACAGTAAACATCTCCTTCACAGCATTCACTATAACCTGGTGTTTCTTGCTGGCTCGGATACAGTTTTTCTTGTGTGATTTTTTATCTTTTTCAGATTCAATGAAGAAAGTTCTCATGTAATGGTCAGCTGGAGAATCATCAAATCCTTTCAGCCGGTAGTTGAAGATACTATTCTGCGTAACTTCTTCCATGTAGGCAAATACATATCCATTCTGCTGATATTCTTTCCATATTAAAGGGTACATATTGCAATAACTGGCTTTTGATCCCATCCTCTTTC
>TRINITY_DN7575_c0_g7_i1 len=296 path=[0:0-295]
CAGGCAGCACAGGCATTTGTGAAACTGGTCAATGACTTCATCGTGGAATACCGAAATATATGTGAACCAGTCTATTTACACAAGATTATTTGGGCAAAAAAATACATCCCAACAGATGGTTTACGCAAGTTTCGAAACAGTGACTCCAAGGACATGTTTGACCCTGTTCTTACTGCAAACACCAAGGTCACACAGGAGGTGTATGAGCTCAAAGTGCACACAAGGGTTGGTAACCTGACTGGCAGTGTACAGCACTTTGAGGCTGCATTAAATTATAATGTAGACAAAAAGAAGTT
>TRINITY_DN7591_c0_g1_i1 len=194 path=[0:0-193]
TCAGCCAGATATCTCTCCAGACACTGCTTGTCAACCTGGTGTATCAATATACTGTTACAGGCAGATATCTCTCCAGACATTGCTTGTCAACCTGGTGTATCAATATACTGTTACAGGCAGATATCTCTCCAGACATTGCTTGTCAACCTGGTGTATCAATATACTGTTACAGCCAGATATCTCCCCAGACATTG
>TRINITY_DN7509_c0_g1_i1 len=487 path=[0:0-40 2:41-183 4:184-486]
CTTCATGCATAGTATTTATTGAGAAACATAGTGCCATCCTTAGGCATGCATCCAAGCGTTTCGGTTGTGCTGACCAGATGTTGACCATCAGAATTGAGAGTGATCGCATGGGCACTATTAGCAGCAGGCAATCGGGACTTCAACGAAATGATTGTTGATATCAACGATGTCATAATCGTTCACCTCAACATGATAGTTGGTCAGTATGACCAGTGCTATCCTACGGACATGATTCTTGTTTGGAAGATTTACCTACATACAAGGATCACTATCAACTCCATCGTGAGAGGGACAATGTATCTCGCCACCATGGCAATTACTCCAGATGTGGTTGTAGATGGGAAAAACTGCTAACAGTTTTGACCATGAAAATATCCATACCATGAAAATGTCCATGATTGGTGGTTGGTGGAATGGGTATCGAACCACCTCAGCAGCATGAGTGTGTGAACAACTCTGTTGCTCAATACCAATTCCAAAAAAAAAA
>TRINITY_DN7509_c0_g1_i3 len=488 path=[0:0-40 2:41-183 3:184-184 4:185-487]
CTTCATGCATAGTATTTATTGAGAAACATAGTGCCATCCTTAGGCATGCATCCAAGCGTTTCGGTTGTGCTGACCAGATGTTGACCATCAGAATTGAGAGTGATCGCATGGGCACTATTAGCAGCAGGCAATCGGGACTTCAACGAAATGATTGTTGATATCAACGATGTCATAATCGTTCACCCTCAACATGATAGTTGGTCAGTATGACCAGTGCTATCCTACGGACATGATTCTTGTTTGGAAGATTTACCTACATACAAGGATCACTATCAACTCCATCGTGAGAGGGACAATGTATCTCGCCACCATGGCAATTACTCCAGATGTGGTTGTAGATGGGAAAAACTGCTAACAGTTTTGACCATGAAAATATCCATACCATGAAAATGTCCATGATTGGTGGTTGGTGGAATGGGTATCGAACCACCTCAGCAGCATGAGTGTGTGAACAACTCTGTTGCTCAATACCAATTCCAAAAAAAAAA
>TRINITY_DN7509_c0_g1_i2 len=476 path=[1:0-28 2:29-171 3:172-172 4:173-475]
GTGCTGTTTCATGTTTACTATTGACTTCGAGGCATGCATCCAAGCGTTTCGGTTGTGCTGACCAGATGTTGACCATCAGAATTGAGAGTGATCGCATGGGCACTATTAGCAGCAGGCAATCGGGACTTCAACGAAATGATTGTTGATATCAACGATGTCATAATCGTTCACCCTCAACATGATAGTTGGTCAGTATGACCAGTGCTATCCTACGGACATGATTCTTGTTTGGAAGATTTACCTACATACAAGGATCACTATCAACTCCATCGTGAGAGGGACAATGTATCTCGCCACCATGGCAATTACTCCAGATGTGGTTGTAGATGGGAAAAACTGCTAACAGTTTTGACCATGAAAATATCCATACCATGAAAATGTCCATGATTGGTGGTTGGTGGAATGGGTATCGAACCACCTCAGCAGCATGAGTGTGTGAACAACTCTGTTGCTCAATACCAATTCCAAAAAAAAAA
>TRINITY_DN7509_c0_g2_i1 len=173 path=[0:0-172]
GTGGATTGTGACAGCTGTTCCATCTTCATCTTCACTATTGACTTCGAGGAATGCTTCCGTTTTCACATCCAAAAAGTAGTGCCTTGCATGAACCAGCAGTTCCGCCTCTCAGGTGATCGCATGGGCAGTAACAACATAGCTCTATCAGGTCATCTCTAAACAGCAGGCAACGG
>TRINITY_DN7552_c0_g1_i1 len=707 path=[0:0-706]
AAAAGACATACAGAGAGATCTTTTTGAAGCATGTCAGTAATATTTTCTGAAGTGTTTACTGTTACAGTGTTCCACTGTTAAGATGACATTAGTAGGCATGTGCACTACAGGACTGTGGATGAGCTGGAAGTCTGTTGTTTGGTTGAAGATTGTTACAGCCGCTCGTTGCTTCAGTTTGTCTGTGTATTTGTCGTGTAGCATCCAGATCTCTCTCCACAGGGTTCTTCCCTGCAGTGAATGTCTTCTGAAACTCTGCTCTTGTGACTTGCTGATATCAAATCACAGCATATTTTGACTTTTCTTGTGTGTTTCACCTCCAGCCAAAGTGCCCCATAAATATATATATGATGTATATACAAAGCACAAAATATTAACACCTTGGGACCAAGCAGTTTTCAAATTGATGAAAAGTATGGATTTTTAGCAGTATGGAATCCAGATTGTGGGCACAAACAAATTTAAGAATACATATGTAACTGCAGTGACATAGTAATGAATGTTTAATAAGATGACTGATGACAAGATGAGACGCACAGAGTAATAAAGGATAGTAAAGAAACATACAGGCAAGGACACGGGGAAAATAAGCTTTAGCTGCTATGCTACATTAGAGGGATGGAAGTGGGTGGGGGAACAAGAGAGAAAGTGAAGGGTGAGACAGAGACAGTTGGAATATTCAGTTCAGTCTCTCACTTTTTTTTCTGACA
>TRINITY_DN7565_c0_g1_i1 len=253 path=[0:0-252]
CTAGAATTTCCAGTTACAAGTCACGCTGTAAAGTTCTGTTAATTCAATGTTACTACCATGACACTGCCTTTGCACTTTAGTTTAACAGATTGTTGCTGTCTCTCAGCATATCACTAGGAAAACTGTTCTGATGTTGAAAACATCCACAGATAGTTCTTAATTGCTCCAGTTCTCTATCTTTCATCTAACCATAAAGAGGAAATAATATTTAAGTAAAGCACTGAAACTTCACAGCTTTCTACCACATGCTTAT
>TRINITY_DN7565_c0_g2_i1 len=264 path=[0:0-263]
TCCGTTTCCTTCTCTGTTTTACATATGTTTTGATGTCCAGAAGTCACCATGAAAATAAAAGTCAAACTTGATGAAGTCTTCCACTGCTGTCAGTTATATTCCACTGTTCTCCAGTCTTGATCTGGACATAACCGCGTTAACTGCAGCATGCCATTTTTCAGCTTCACAATGCTAGAAACAGTTGAACTGTCTTCTCTGATACCAAAACTTGCCACAGGAACAATATTCGCAAATTAACCAAGACGAAATTACAGTGAAAGTTAC
>TRINITY_DN7565_c0_g3_i1 len=495 path=[0:0-494]
TGACTTGTAACTGGAAATTCTAGCCACAGTCTTGTATTCCACAATAGTGTTTTAGCATTTTCACAATAGGAAACAGAGGCCAGGAAAATGTACTTTTTGCAGTAATCTAATACCTTTGTTTGGTTCATTATAGATGAAAATGATGGATACTGGTGTCATCCAAACAACAGTTGATCGCAGAGGTGTCGAGGCAGAGCAGACACTTGCTTACATCACACAGAACAGTACTAACTTCATTCCCATACAAATGGGAAATATTCCGATCCCTGTCCCTCCCATTACCAGTATGTCCCATCACGGAGGAGCCTCAGTACCAGTTCCTGGGCCACCACCGCCACCAGGGCTTGGACTGGAAACAGGGGCTAGCATGGCTTCTTCCACTCCACCCACTCTGTCTGGATTTCAACCAGAATGGATGGCCACAAAAATTCCAGATATTCCAGAGGGTGGAATAATGTACAACATACATGCAGAACAAAGTCAGAATTATTTGAC
>TRINITY_DN7574_c0_g1_i2 len=104 path=[0:0-64 2:65-103]
CATTTCTTGGCTGTTTCTAGCTGCTGTCATTCAGGTTCCTCATGTTATTTCAATCACTGGCTGACCCTTAGAATCTGCTGAGCAGCCGAACATAATACCCTCTT
>TRINITY_DN7574_c0_g1_i1 len=147 path=[0:0-64 1:65-146]
CATTTCTTGGCTGTTTCTAGCTGCTGTCATTCAGGTTCCTCATGTTATTTCAATCACTGGCTGACAGTTAGGCCCGTCGACTTCGTTTTCTAAACAAAACTCAACATTTTGCAGTCATGGGAGACTGATGGGGGGGGGGGTTTACCC
>TRINITY_DN7574_c0_g2_i1 len=109 path=[0:0-108]
TTCTGTCATATTCACTTGCGTTTCAATCAGAACCAAGAACATTATTAAACATTCTGATGTGAAAATCTAAACGACTGAAGAGTATCGGTAGTTTCGTTTAGAATTCGTT
>TRINITY_DN7556_c0_g1_i1 len=440 path=[0:0-439]
GTATCTTCATCCATTGTTGGTGTCTCAATATCTCTATCCAACAGATCTCTCTCCAGCTCCAATGCAGATGGAACAAGTGTCTCAGAAGTCTCACTGGACAGTTCAATGCTACCAAGATGTCCTGAACTCTCAGAATCCAATGATTTCATAGAGTCACGGGAACTAAGAGAGCTTACAGCTGTGTGGTATTCTGCTGACCCTGATGTTGCTGACTGCTGTGAATGTTCTTGTGATGTTGCTGCAGTGTCATACTCTGAAGACCCAGTAGTGCCTGTTCCTGTGCCGGTGCCTGTCAGCAGGACTTCTACATCAGAAGAACAAGGCCGGCTTGTTGTGCGGCCACTATCAGATGTCTGTTCAAATGAATAGTAGTGACTTTCTCCCGAACTGGAGAAGCCCTCAAAATCAGCCCCTGACCGTCTGTCTGGCCTCAGACTGAC
>TRINITY_DN7556_c0_g2_i1 len=498 path=[0:0-497]
CAAGAAGAGAAGCAGGAAGAGGTTTTTGAAGATGAAAAATTTGAGACAGAGATTACAGAACAAATATCCACTTCCAAGTTACAAGAAGTGAAAAGAAAAGACTTTCAGGAGGAGGGTGGGCTGAAAATGGAAACCAGTTTGACTGAATCCATGGAAGAAGAGACTAGTGCTGCTGAGTCTTTGTTAGTAGCAGAGACAAAGGTAGAAATGAAGGACACACAAGAAATCTTAAAAGTGGAAGAAAAATCTGAAGTTAGCAAGTCATTGCAACTCAGAACCACTTCATTTAAAAATGGCAAGACAGAGGGAGTTTCAGAGAAGACTGAACTGGTTAAGATTGTGGAAGAGTCACATATGCAGACAGAAATTACAGAAGACGTTAAGGGGATGGAGACAAAGACAACAGTAGTACTGAGGCGTCCACCCCTGATACAACGTAAGTCTGATCCAGACTCATCCAGCTCAGGTTCTCGTGAAGAAGTAGTGCACCGAGAAAGG
>TRINITY_DN7556_c0_g3_i1 len=484 path=[0:0-483]
CTAGACTTGAGCTCAGATTTTCTGACCCTTCAGTGGCCTGTGAGAGACTGACTGTCTCAGGCTGGGACTTTGGGGAATCAAGTGGTGAGATTCCAGAGACAAAAGCCTTTGGCTCAGGGTAGAAAGTCATTTCTGCAGACCTTTTCATCTTTGACCGTTCCGTTGTGCCTGATTTCTCAAAGCCATCTGTCACTGTATGAGACCTGCTTTCTGTCATTTCTTGGGCTTCACATTCTATTACTTTTGTCATTACCAAAGAACCACCATATTCTGGCACTGATCCTGGAAAATCCTTGATATCAGCATCAGTGATCATTTCAAACGGACTGCCTACTTCTTCAAAAACAGTTGACGATTCTCCCAATGGTATCGACTTTGAAGACTGACCTCTAAACTCTGTGCCCTGTGCTGAGGTTGGCATGAAGCTTTCAGGAGGCAAGATACTGTACACAGGTTCTTTTGCTTTGTCTGCACCTGCTGGCAT
>TRINITY_DN7526_c0_g1_i1 len=583 path=[0:0-582]
TGCAGAAACTATGTAGTATCAGTCCATAGCCAAGAAGCAATACTGCCAGTGATGGGAAGAACTTGGCTCCGTAGCTCCAAGTTACAAACAAAATTATCTCTTTATTAATGCTGCACTGATTTTTGCCTGTTGCTTTTGTCATTGTTTGCTTGTCAGTGGGGCCAAAGATCAATGACAGAGACAAGACAGGGATAGTGGTGCAAGCCAGCCAAAGTGTCTGTCCCATGGTGAGAGGGGGAGGCATCAGGAGCAGGGAGCTGAGAACGTGGACCATGCTGAGTGAAGTACAGCAGCACAGCCAGAACTGCATGCAGTTGGACAAGTTCTGCATGTAACGTCGAGACTCCATTATTAAGAAGAACAGGTTAATAGAATCTGGTCTCTTGAAACTGAGGGCAGCAGCTACAGCATTCAACATGCGGCTCAATTCCACAGGTGGGGGTCCACTATTTTCAGGCATCCGCAGGAACACAGGCACCTTCTGACACACCTGAGGATACAAGGGTTCCACAGCAAGGCTTGCATCTGCCTGCATGAATATATGCATATTTTCAGCATTAGCTGACGAACCCATGACACACAC
>TRINITY_DN7526_c0_g2_i1 len=661 path=[0:0-660]
TGCAATGAGGTGACAGATGGCAGTACTTGCTGGATGTACCAAGTTGCAGATAATTCTAGTTTTATAAGAATGTGGGGAGGATGGGGGTCCAAATATTTGTACAATTGGTACATAATCCAGCAGGGAGCAACATTTTTGTTAATGCTTTATTTTGTGACAGTTTCAGTGAGTTTTGTCCATCGATCCTATCAGCTTTGGCAGAGAAATCCACTGATCAACAGAAAATGGGCTGCTGCAGTTCTAATTGTTATGGTATTACAAGCCATATATTTTACTGTTGGAGTGGCAGTAGTTCATCAGCAAGAGGAGACCAGCAGAAGAAGTGGGTCTGTTGAAGACCGTGTGGGCTTAATACACGTGCCACTGTGTGTGTGGCTGATCACCTTCCTGTGGCCATTCTGTCTGCTTCTAATCAATGAATATGTGAAACGACATGAAATCAGAGTCAATGTGAGATATCAGAAGAGGACACATCTGGAATTTGGAACCAAACTTGGAATGAACTCTCCATTTTAAACAGCACCAAGGCAGATTTGCTGTGCACTTGCAGCAGGAAGATGCTACTGAGCGAGCAGTGAAACTTCAGGCTCTGGGATCTCATGACACCAGCTGTTGGAAGAATCAGGTTCAAAGTGGCTGATAAGACAGTACTTAGTGTGGG
>TRINITY_DN7526_c0_g3_i1 len=343 path=[0:0-342]
CCTGTTTTTTTAGTTACCCATAGTATTTATACTTACACTTTGTATCTAGCAGCTTATTTGCCTAGTTTGTATCTGGACAAAGCACGAGGTTGCGAGCGCAGCCTGAGTAATGATGGGCATGTCCAGTTCACTGATGCAGCATTCTTCATGTGGCTGTTTGCTTGTTGTGTTACCTGAAGAGTCACAAAGATAAGCTGGCATTTTACTGTGAGGCATCTTAGTGAGGATGGACATGTAATACTTGCCAGACCGAACTGCGTGGTAGCTGTTTATATGGATATTATGAAGTGTTCAGCACTGGAAACACCCGTAGTCACCTACTCTGTAAGAGCACCACATGCAT
>TRINITY_DN7561_c0_g1_i1 len=153 path=[0:0-152]
GTTTGCTTAATTATTTGTACGACCTACTTTCTCTTGTCGTCTCATTTTTATGGTAGTGCACATCACAATACTTGGCTGCATACACACTATACACATGAAAATAAAGAAGCTTTGCTGAAATTTCAGCAACTGAAGTCTGACAGGAACTCCTAC
>TRINITY_DN7561_c0_g2_i1 len=289 path=[0:0-288]
GTTGGAGGGAGGGACAGGAGGATGAACGGTGTAGCTGTATGTCTGTTACATGGTGAGTGAGAAAGTGTATCTGTATTTTTCTTTGAATGTCCAGCAAGTGAGCCTTTTCTCCATGCAACGAAAGCTACAATGTCCCCATAACCCTGCCCTTCCAGCCTATTGCTGAAGATGTATTCAGCAAAAGCTCAAATTAATCCTGTAATTGTATGATAAGCAATCTGCCCAATTTGTCATTTATTAGTTTTAGTGCATTTTTTATGTAAACTTTGTCTTGGGGCACGATAATTGT
>TRINITY_DN7561_c0_g3_i1 len=377 path=[0:0-376]
TTCACAGCAAAATATTGTGGAGCCAAACCAGATGGGTAATTCCAGTTATACTATTTTTGTGTAAGCTCAGAAACTGCCCACACAGGGTATAAAGAAAGAAATGTTTCTCAGCAACATATCAGCATTCTGCAGTACACATATTACATGCAATCCACAGCCAAGATAAATCACTGTTGACACCTGCAGAATAACAACTGATAAAACTTGGACAAGGGACAAATGCTATAATTAGACATGGCTTATGAAATATCCAATGTAGTTATATGAAATCCACTTTCATGTTCCCACGGTAATATTTTAATGCTGCTATGCAAATGCTTCACTGATGGAATCTAACAGTCTCATTTCTAAATCAAGCACCTATTTTTTTTTTTTTA
>TRINITY_DN7561_c0_g4_i1 len=445 path=[0:0-444]
TTGGGGCACGATAATTGTGCCTCTGTCTGTCCATGTATGAGTGAGTCAGAGAAAAAGAAATAATGATGATTGCTGCAGTACATTTATAGTGAAAGTTTCCATCTTACACAGTGGATAAAAATTTATGGCTCTTGCCAAAACTGTGCTCTTGTCATGTACACTGAACAGAATTGTAGTTCAGGGTGCGGGATTGAAGGATCAAAATATGGTTTGAATATAGCGCAAGTGATCCCAGTACTCAAATTTGCCATATTAAGTTCATGGTTTTACATATTTTGCATTCCCAGTTTATGATCATTGAGTTGAAGGCTGGCTGGTAATAACTAGAATTTGTGTATGCTCTCCAGTTATTTGTGGTGGCTTTAATTTATTTGCAGATGCAAATTTTGACCTGTCACAGTTCTGAGCCAGGCCAGAGGAAATCGGAGTAAAAAAAAAAAAATAG
>TRINITY_DN7561_c0_g5_i1 len=126 path=[0:0-125]
CCACAATATTTTGCTGTGAAAGTCGTTACACAAAGATTTTCATACTGTTGTCACTGAGTTTTCGCAGTATACATTACAGTCGGGTTGGATCCAGACTATCAGTAACATTTCGTAGGAGTTCCTGTC
>TRINITY_DN7530_c0_g1_i1 len=435 path=[0:0-434]
AATCAGGGCTGAAAGCACTGTGCTATGCCAAACCCCAATCAAGACCAATGAAAGGGTTAACTGCATAACATTCTCTTACAAATCTGATCTACTCTCTGGATTCCTGCAGTGGAGTTCACTGGCATATTACATCCTGCACCTGCCAAGCTGCTGACTAGTGTTCTCTCTCTCTCTCCTTGATACCTCCACAAATCATCTAGATACAACTTTCACACATCCGAGATATTTCTCACCTTGAAACAATTCCTGTGCACAAAGGTTATTAGAATCCCAGCACTGGTAACTGGGAACCTGTGAGTTACTGGAAGTCTTGTTATTAGACTCCCAACACTGGTAACTGGGAACCTATGAGTTACTTGAAGTCTTGTTATTAATGCCACACACAGTGTTCAGTTACAATGTCCACTACATATTTTCTTACGGGATTCATTTATT
>TRINITY_DN7530_c0_g2_i1 len=172 path=[0:0-171]
CTTTCCCCCATCAAATATATATACAAGTCAATAAAGAATACAGAATATTATATTTGCATTCATACTGGTTGGGAAGAGGGGAGTGATCTGTGTCTCTGGGAGATGCCATTATAGACCACTGGAAAAATAGCATGAATCACTACTGTCCCAATCAGGGCTGAAAGCACTGTGC
>TRINITY_DN7530_c0_g3_i1 len=123 path=[0:0-122]
TTTTTTTTTTTTAATCCCCAAAGTAATGTGGGAGATGGGGTCTATTTCTTGTGATCAATGAAAGGGTTAAATTATAATTGTTGTACATACCAAGTTTAGCAGCAGTGCTGGCAGAAAGATTTC
>TRINITY_DN7555_c0_g1_i1 len=579 path=[0:0-578]
TCTGTGCACATGCGATATTCTTTTTGGCACGTGGTGATGTGGATATTTTCTTTGCCAATTTCTCTACTTCCACTGACAGGCCAGCCTTCAGGGCCATACATTCTACTCACGTGATAGCTAGGATAATTGCTGTCTTAATCACTGGGGCCACAGCTCTTAACAGTCCTGCAAATAATGACCCCAGACTATGACTCCTCCTCATAGACCTCCCATTGAAGAAAGTCTTTTGTTTCCTGTTTGGCTTACTGACTCTCATCATCTGTCTCTTTGTTTTGGTCATTGTTTTCATTGACATAAATGAAGAGTGGCAACTGAACTGCCCACATTGAAACTAATAGCCCGTTCTCCTTGACCTTTTATACTTTTCCCAATGCTAGAAAATTTATTGAACTCTACTGGTAGATACTGGGTATTCTTGCATGTAGAATCGAGATGATCCCTGTGCTTAACACATGAAGAAATCATCTTCAACGTTGATGCATTCTCTCATCAATGATGTACATGTATGCTCTTACAAAATCAAAATAAATATAACATTATTCATTATTTACAATATCTCTATTGGAAATGAGTGTAAAT
>TRINITY_DN7555_c0_g2_i1 len=254 path=[0:0-253]
TATCGCATGTGCACAGAGGAGAATTTCAAGACAACTATTACTGCTGCTGTTACCACTGCCAATACCTATAAAAAACGTTAAACTAATAAACAGTCAAGTGACTAAGAATGAGAAGGAGAAAAAGAAGAGGACTGTTACAAATGATATTTTTACATAACAGTAATATGACTGCATTAGGCTCACTCTTTCAATCAGAATGGGAATCCCAAAGTGGCATAACATGTATTCATTCTACCCCTGCTATCGACAGGAGT
>TRINITY_DN7555_c0_g3_i1 len=560 path=[0:0-559]
CTATTGGAAATGAGTGTAAATTTGTCAGAAAAATGATTCCTTCTGCTAGTGGAGTAATGGATAGTGTATTGTAAACATGCCACTTGTACACAACTCCAGGCAGCCAAACAGAAATGCAGTGCAGATTGCCTATTTCTATGGTACCAGCACTGACTGTTATTAAAATAATTCAGTAACTGGGGCCTGGAGAATGTATAAAAGACAAGGTATTTTGATGGTTCACTTTCTTAGTAACCTCCAGTTTAACTTACTTAGTGTCAGGTGGATGTAAGTCCACTCCCTTAAATGTACCGCAAAGCCAGATGCTAGGTCATGGCATAACATAACTATACATCTGCCTTTTATATCTCTCTCTGTTTGAGTGGCTAGTTGAACTGTAATAATTATTATTCATAAAATTAAATATTAGTAGAACAAGTCTTTCCCTGGCTTCTCATAAGCAGGGAAGATGAAGTGAGAATGTATATAACAGTGTGTAAATCATATTCTAAGCAAGTAATCCAAGAACTCTGTCATTGTATTCACAGGCTTCAGCCATTCCTCAAAGCTGTGGTCAGCAT
>TRINITY_DN7571_c0_g1_i1 len=156 path=[0:0-155]
CGCGGTGACAGCTTCTCCGTCGATCGATCGGTGTGATCAGCTTTCCGCATTGAGACAGTACTTGTCGACGTCGCATTGGATGGCAGTTGCCCCGGGAGGTACGGAAAGTCCTCTGTTGACTCCAATGACAATCGATGCAGCCTCTTTTGACTTGTG
>TRINITY_DN7571_c0_g2_i1 len=355 path=[0:0-354]
AACTCTGTGGCAGCAAACTTTCATGTTGGTAGCTGTCACCGCGCAGCCCCGGCTTCGATGCAGAATCGACAACCAGAGGAATGACCCCTCCCTCATCTCCACCGCGGAAGACGGACAGTAGTATGCCGCGGACGACACATGTTAACGGGAAGGATGGAGCACCCAGAAGAACACATGCCCGAGATTTGATAGAGCACTTCCTCCGAGAATTCTTCTCGCTTATCCGCAGTAACGAACCTCTTCTAGGAAGGCTCCTTGTTAATGAGATACTAGAGCTGTCGTTGCGTGGAGATACCTGCCGATCAGTAGAGCACGAGCGCATTTCCGGAGAAAAACAGACCAAGACAAGTTGTCT
>TRINITY_DN7571_c0_g3_i2 len=425 path=[0:0-142 2:143-424]
CCATGCAATCGCTGCGTTTCCACTCTGCTTCCAGTTTTCTGCCCCTAGATCGTTCCGAGATCTGATCGAATATTCGGGCAACAGAGGGTGTACTAGCTATGAAACTGAAGACGAAACGCATACTTCTTTGGAAGAGATCTTCGATGCTGTTGACGTCGTTGCTGCTAGAAAGAGTCCGGGAGTACCGTATTGTCGCTTGCGAAATCTACAAGACAGCGATGGCACAGGTGAACAATTTCTGGACAGGAAGAGAGAATTTGACAGCCAAGCCATTCTTTCCAACGACACCACGATATCCAACGTTGCTGGGATCCATAGAAAACGATCTCGGCCTCTTACCTCCGCTGTTCAACCCTTCAAGAGGATCGCGCCAGCTTCTAACTGTGATGGCAACGAACCAGACAACAGAACACTCGTCCATTTAC
>TRINITY_DN7571_c0_g3_i1 len=445 path=[0:0-142 1:143-162 2:163-444]
CCATGCAATCGCTGCGTTTCCACTCTGCTTCCAGTTTTCTGCCCCTAGATCGTTCCGAGATCTGATCGAATATTCGGGCAACAGAGGGTGTACTAGCTATGAAACTGAAGACGAAACGCATACTTCTTTGGAAGAGATCTTCGGTGGAGTTATTTCTCACCCAATGCTGTTGACGTCGTTGCTGCTAGAAAGAGTCCGGGAGTACCGTATTGTCGCTTGCGAAATCTACAAGACAGCGATGGCACAGGTGAACAATTTCTGGACAGGAAGAGAGAATTTGACAGCCAAGCCATTCTTTCCAACGACACCACGATATCCAACGTTGCTGGGATCCATAGAAAACGATCTCGGCCTCTTACCTCCGCTGTTCAACCCTTCAAGAGGATCGCGCCAGCTTCTAACTGTGATGGCAACGAACCAGACAACAGAACACTCGTCCATTTAC
>TRINITY_DN7515_c0_g1_i1 len=287 path=[0:0-286]
CTGGCGGTTCACTCTTGGTTTAGTGACAGTACAATTCATCCCAGCATCCTGAAAAGTTTTCAGGACACCACATTTTTTGTCAGCCTTTTACTTCTTTCAGGTTATGGGCATATTAATTACACCTCTGCATTACAAATTTTTGAAGAACAGAGCATACACTGAATGACAGACACTTCACCAGATGTCTGGTGGTTCCATCTGTTGACACTCTCAATGCTAGGCAATGCTGCCATTCGCTGCAGTAGCCTTTCATGTGTTTGTCTCCTGGAGATCTTTGGACACATCTG
>TRINITY_DN7510_c0_g1_i1 len=1760 path=[0:0-1759]
CCGGGGAACAGAAATCCATCTGAAAACACTGTCGCAGCTGGAAAAGCTACAGCAGAATTACGTAGAAATCCTTGACAAGCTACAAAAGTTAGAGCTTCGGCGTACAAAGGCTAAGACTGGGCAGTCAGAGGAGATAACTAGCCTTGAAGAAGACGATCCTACTGTCTCTTCCAAGCGTCTGCCAACAGTTGGGAAGGTTGGGATTGAAAGTAATATTCCAACTGGAGAATTGACGATAATTCCAGCCAAAGTGGAAGGTATTAGCTGTGAATTGGTGGTAGATACTGCTGCACAGGTCTCGGTAATTGGAGAGGAACTAGCGAGATCGTTAACGGTTGAGAAGGAACATCTCGTTGAGGTAGATACGTGTGGGAAAATGAGGCAGTGGCCCAGTGCGTGCGTTACGATTGAACTGCAAGGAACCAACAAAGGATCGAGATGTACTTGGGTGGAACATGTTCTCTTGGGAGAAGGGAACAAGAATTTGCTTGGTATCAAGGCTCTCAGGCAACTGAAGGCTATGATTGACCTTGAACGAAACGAACTTAGTATTACTCATAAGAGTAGAAAATTGAAAATCGAAGGAAAGCCGTGTAGCGATATTATTTCAATTTCGGAGGTCGCAACAAGCAGCGATCGTAGAGAAGCGTGGAATCAAGTTATGGACGAAGTCATCTCTGAGTCTCTTCTATTAGAAACAAAAACTCGCACCAAGGACTTGCTTTGGAAGTATAGAAGTCTCTGGGAGGTACCGAGATTAGGACAGGTTAAGGTTGGCACTTTTGGGATCGAAACTACGGGCATGCCCATCCCTCATAGAGTACGTAGGCAGTCTGCTGCAGATGAAGAAGAAATAGAGACGCAGATTAAGTTCTTATTGGAACAAGGGGCCATCAGACCTTCAACATCAGAGTATGCTGCTGGGATAGTTATGGTTCCGAAGAAAAACGGTGAACGCAGGATGGCCAAAGATTACCGACAATTGAACGCAGTAACAGTAGATGATCGGTATCCGTTGCCGTCTATTGATTCTCTGATCGAAAGGTTGCGAGAAGGTGTCTCTTTCGTGAAACTCGATCTAAAGAGTGGTTACTGGAACATTCGAGTTGCAGAGGACACCATCCCAAAGCTTGCTTTTGTGTCTCACATAGGCCTTTTTGAGTGGGTAGTGGCTCCCTTCGGCCCTAAAACGATGCCGGCAATTTTCCAGCGACTTATAGAAAGGACGCTAAGAAACGTTCAACAGACACAAGTGTATCTTGATGATATCATCATTTGGGTTCGGAAGGAGGAAGATATTACCGCCGTACTTGAGGAAGTTCTATGCCTGCTAGAGCGTGATGGATGGTATCTGAATTTGAAGAAATGTGAGATCGGCGTTGAAGAAGTCGAATATCTTGGCTTTATAGTATCGAAAGACGGTGTCAGAGCAAACCCCCAAAAGATTGAAGCCCTCGAACAAATAGCAACTGCAACATGTAAGAAGTCATTGCGCTCATTTTTGGGACTCACTAGCTATTTGAGCAGGTTTATCCCCGGATACGCCCAGATAGCGCAGCCCCTCTATGTGTTGCTAAGAAAAACTACAGCTTGGAATTGGAGTTTGGACCAAGAGAATGCAGTGAAGGAGATAATGGAGGCACTGAAGAAGGAAGTATTACTAGCACATTTTGAAGTAGGACAACCCGTGCATGTGTACACTGATGCCTCAGATTCTGCTATTGGCGCAGTAATAATGCAGCTTAGAAAAGATGGATCCA
>TRINITY_DN7510_c0_g2_i2 len=2286 path=[0:0-2285]
CAAGCTTTTTCCTGAATAATTGGGTTTTGGGTAATGGTAGATCATGATGAGGATTTTCTGCTGGCACGTGTCGATAAAATGTCATGGAGAGAGAGCCACAAGACTCTGCTGCACAATGGAGTGAGAACTGCTACAAAGCTAGCGGAGATGGTGGCGATGGAACCACGTTGTCGGGGCCTAACAAAAGATACAAGACGTACAGCAGAACTTGTCCTTGATCCGAGGACACTGGACCTTCTTCAAAAGCTACGGAAAGTTGGTGCTTTCACGACAATGTTTGGAACCATCTCGACTGGCAAGGAGGCAAACGTATACCTTGCTAATTATGTTAGGCAACAGGAATATGAAGAAGACCGGGCGCTGAAGATCTTCAAGACATCGATACTAGTTTTTCAGGATAGAAAGGTGTATGTCGAAGGTGATTTTCGATTTCGCAGAGGATATCGGGGCACGAATCCTCGCCAAATGGTCCGTCAGTGGTCAGAAAAAGAGTTTCGCAACTTGAGACGACTGCAGAAATATGCCATACGATGTCCGCATGCTCTTGAAATTAGATCTCACGTCTTTGCAATGAGCTTTCTTGGCGTTAATGGAGCTGCAGCCCCAAGGCTCAAGGACGTTCGGAATCTGTCAGCATCCGAATGGTATAGGATATACGTGGAGATGGTCGCAGTGATGCGGCAAATGTTTCAAGACGCCAAACTAGTTCATGGAGACCTGTCCGAGTACAATATCCTTTTCCATTTTGGCCACTGTTACGTTATTGATGTGTCGCAAGCTGTGGAGAGAGACCACCCTCGCGCAATGGAATTCTTGAAGCGTGATTGTGTGAAGGTATCTCGGTTCTTCCGCAATAGGTTCATGCACATGATGGCTCACGACAATTCCACAGACAGCGAGACCAACATATGCGAACCTGAAGAGGTGCTGTCTACGCGCAACAAGCTAGTGGACGCTTCCATGTATGACTCAAGTAGAGCTCTACCCACTCTTAGTGACACCTCGTCTGTGGTCTTTAGACCCCTGCCAGCTGAACAGCTATACGAGCTGGTGGTGTGTGAAGACCTGGCAAGTTCACCTCTGTTCAAGCCCCTGGCGCAATGCCAGATATCCGGTCATACTGAGAAAAGATATATCCCTGCGTATTCCGACCTCAATCCTTTGGCACCGACTATGAATTGTAATGATGATGTTTGGCCGGAATATGATCTCCATTACTCCCTGCATCAACTTGAGTCACGACGCAGAGACGTTCAAATGGCTGCGGAAAGAGTGCGGCAAAAGAATCAGGCGCTGCAGCAGCGGAAGTCAAAATCTGTAGCTCACCTCAATAATGTAAAACACAAGTTGCGTGGAAAGAGGAGGCAGCAGGCATTATCAGGAAACCAACCAGGAGAGCCTGACGTCACACCAGGAGACACGAAGCTTGTCGTGGATTCAGTGATAGCGGAAAACAAGGAAACCCAGTCAGAACAACACAGTAGTGGCACCGACGAGAACGTCGGTGTGTCCCAGCCGTTGGACAGTGGGGGAGTATACAACGTCCAAAAGATACTCTCTATACCAGCGTTCCGATCCCTTCGCAGTCGATTCAATAAGTTTTGCTACGCTTTTCTTGAATATATGGTAGAGAGGCACAAACATGAACAAAAGACCACCTGTAGTGGTTCGGTAGATACAGCACAAGAACACAGACAGGAAATGGAAAATGAAGAGGTATTTATGGCCAAATGGACTCCTTCTAATTTGGCAGACGTTTCGTCTTTTGCCATTCTTGAAAGAGAAATGGAACGTCTGAGGAAAAATCAGCCGTTGGAGTACGGGAGCTTGTGTATTGCTAAGAAGGTTGACAGCGAGCACAGTAGCTCGGATAACAGCGATGATCGAGGTTGTGAGGATTCTGACGGAAGCGATAGTACTACCGAATTGACATCCACAATTTGTCGAAAGGAAGGTAGTCACATTCACTGTACCGACGACGACCGTAGACTTCAGCGCAAAGAATGGAAAAAGAAAGTGAAAGAAGCCAAGCGTGAGAAACGTAAGCAAAAGATGCCTAAGAGTGTTAAGAAACGAAAGGAAATGAAGAGAAAACAAAGGAAATGACCTTTTCGGGTTTTCATTCCGTTTTGGCATTCTTTCACATGTTCAATGTACACACAAACTTCTGTCATATACCTTTGGTACTGTGGTATCCAAACGTCCCCGCCACCATAATTTCCCAAACATAACACTTGATTGATTGCTAGGAGCATAGTATTCTATATTGGCGTCTATGTTGTGATC
>TRINITY_DN7510_c0_g3_i1 len=941 path=[0:0-940]
TAGAAAAGATGGATCCACTCGTCTGTTAGCTTTCATGAGTAAGAGATTAACCGACACTGAAGCAAAATGGTCTGTTCAAGAAAAGGAAGCTTTTGCGATCATCCACACTCTACAGAAGTTCAAACACTGGATCATGTGGACTGAGACTACCGTTTACACTGATCACGGTAACCTCCGATGGTTGTGGCACAGCAATCGGTGCGGACGTATCCAACGATGGGCGTTGGCCCTTCAAGAATATAGCTTCCGACTAGAATACTGCAGAGGAGCAGACAACGAGGGCGCTGATTATTTTTCTCGTTGCCATGAACAGCACCCTGAATCTGACGCATTGATGGAGAAACTAGAACTACCTAGCATACAGTTCGTATCTATTGGAGTACCCGTGCAAGAGTCTGTATCGCACGTTACGGGATTACCTAAGTTAGAAGTCATAGGGCAAGAACAAGCAAAGGAAGAGAAAGCTGGGTTGTTGCCCCGTGGAATTGTGAAGGAAGAAAGGCTAAATCTATGGTGCCTGGTCAAGTCAAACCGGATCTATGTGCCAGAGTCTCTACGAGCCTCAATAGCACGTGTTTATCACTGTGGACGCTATGGAGGCCATACAGGAACTCTACGACTAGAAAAACGTATTTGTAAACTCTTTTGGTGGCCAAGAATGAGGGAAACTCTGAGTAACATGGTATCAAGTTGCCTTGCATGTCAAAGAACACGACGAGGACCTTTGACAGGCCATGCTGTTACTATTGTTGACGAACCATTCTCCCTGTTGGCTGTTGACATAGTCGGACCTGTAAGAATGAAGCCAACGGAATATGGAAGACTCATCTTGACAATGCTAGATGTATTCACACGGTACCTAGTAGCTGTGATCATACCTGACGGAACATCGGCGAGCGTAGAAACGGCTATTCGTGGATACTGGATTAGAACACTACGGG
>TRINITY_DN7510_c0_g4_i1 len=932 path=[0:0-931]
CTGGATTAGAATACTACGGGCTCCAGTATGCATCCTGACCGACGGTGGAAAATGTTTTGATTCGGATGAATTCGATCGGTTTCTCAAGTCGTACGGGATAATACATGCGCGAACATCGGCATATTATCCCCAAGCTAATGGAATTTTGGAAAGAACTCACGCAGGGATCAAGGACGTAATCGCATGTAGATCTCTGTTTGAAGAAGAAACACTAGAATCTTTGTTAGAAGCCGCAGTATTTTCTCATAATAGTTTGCCCAATGCTGCTACAGGAGAATCACCATATTTCCTAATGACTGGAGTAGAGGAAGCAATGCCCGCAGCACGAAGAATTGGATTGTCAGTGGAGCCGAAGGAACGGTTGCTTGTGTTAGAAGCTGTACGTGATCGTGTGTTTGAGAATATGCATGTGAAAGCTATGTTGTCAAATGAATCGTATCAGGATATTAAGATTGGTGACAGAGTCCTTGTTTGGAAACCCGAAAAACAGCGACGGGACATAGCATCGAAAGAAGGTGGGCCAATGCTGATGGTGCCACGCTGGTCTGCACCAATGAAGGTAGTGGATATTAAAACACATTGCGCTGTTGTTATTGATTTATTTTCAGGAAGGAAACGACAGATACCTCGTAAATTTGTGAAGCCATTCCGAATTGAGTGTGATGAGTGGTGGAGATCGAAGAACATATCAGTGATGGCGCGATCAGAAGCCTTACCAATTCTTGTGGTTGATCATTGTATGCGTAATACGGATTCATTGGATTTAGGCTGTGAAGAATCGCGAAAACGACGACGTGGAAATTAGGTGGCTCTTTTTCAAAAAAAGGGGGAGTTGTGGTATCCAAACGTCCCCGCCACCATAATTTCCCAAACATAACACTTGATTGATTGCTAGGAGCATAGTATTCTATATTGGCGTCTATGTTGTGATC
>TRINITY_DN7537_c0_g1_i1 len=1016 path=[0:0-1015]
AAAATGGTACATACAGATTGGCTTCAAACAATTAGAACTTCTGAAGCCAGCAGTGTGATGGCCATATACAGATCAGACACCATTGAAAAGTCAGCATTTCATATTAAGGTGTAACTCTGCTGTGTACATGGAATTGCAGCAGACTTGGAAACTGTTAAATAGTCGAATATACCAAAGTGCCGCAGAAGCATCTGCATTTGCAAAACTGGATGAACATTATCTGGGGAGAAGCCAATCATTGTGTCATTGTGATTGAATGTATCCATGATCAGACAACATACAAGTGATGTGTTACTAGACTTGTAGTTACATAGAGAATTTTTACTGAAGAAATACTGTGGTGTGTGTTGGTGAAGTAGTGAACAGTGAGAGTGAGAGCTCATGAAAACATGGTGGACCTCAGACAGCAGTGTTTGCTGTTATTAATTATGCCCATCATAAAATAAGTAAAGCAGACTATAAAACTGACATGGTGCTACTGATTCATATATAAGCCAGCATTAGTGCAAGTGTGGCATGTAGGTATACCTAGGACTTTGATAATTTTACAATATGAAGCAAAAGAGAGTTTGAAATGAACTGCATTTGATTGTAATTTGTGTGACAAATGTTGCCAGGGTGGTTTTCAGTTTTGACAATGAGGTAGACTCCATTTCCTGTATTCATGCAGACAAGTTCGATGGTTTAGCACTCATGGAAAGATGCATTGTATTTTCTATATGAATAATTAAAGTGTCATGTCCACTGTGGTTGGATGGTTTGTATTTTCCTAGCTTGCTGTAACATCACTGACTATAGCAGATAATTATTTATAGATGTTCATGAAACACAGATCAAGGATAAAAAGTGAAAAGCAAAGATAACTGAAAATATAAGGGTAATATAAATAGTGTGAACATGGATCAGAAACTTCTGACATGGCAGAAAGTAATAGTCAGGATACAGAGCAACTACTGGAGAAGTGTTCACTGTACTGGCTTTGCAGCAAATGCAAGAATCAAGTGTTAACTGTAACC
>TRINITY_DN7537_c0_g2_i1 len=302 path=[0:0-301]
ACTAAATCTGGTGTGTGATTCTGTCGCAATTTTACTCTCTGTTCCCAAAACTGCCGATTTCCACGAAAACCTCTCCTTTCCGGCTCTCTCCTTTCCCACATTGCATCCTGAGAATCATCTGACTTGGAATGAGACAGCATAGCGGGATGAGACTGTGAGGAGGTACGCTTTTCCCAAATATCTCTTTTATTTGTGAAACCACCCACAATAAGTTTCACTGTGTCTCCAGCAGTCTCAACAGCAGATGCACTTTTTGTTTCACAAAGTTGCTTCTTAAATATTTGCAAAGTTTCTTCTTGTTT
>TRINITY_DN7537_c0_g3_i1 len=226 path=[0:0-225]
CTCGGCACACTACAGGTGCAGACAACTAAAACATCCACAACAGGTACACTAACATCTTGGGCTCTTTGACTGGAGCTGATATGGTACACATCATTTCTTGGTTATTCTGAAGGAAATTCCATTCATTGTGCATAACCCATTTCTCAACCAAGTACAGAATCCATGTACAATTTAAAAAATATAAGATAACTCAAAATATACACTAACAGCAATGACCCATGCAAAC
>TRINITY_DN7537_c0_g4_i1 len=211 path=[0:0-210]
ATGCTGAAAACTCATCTTGTATTCTTCAGGTTGTCAGTTGTGTTCTGATTTATTTTTGCAGCTGTTTATTTACCTGTGTTCTGTACTTTTTTTTTAGTACAAACGAGTCAGAGAGAGAGGACAATGTGCAGATTACTTCTTTTTTTGTGCTGGATGAGTCAGTGAGGCTATCTGTAGAGCTCGGCACACTACAGGTGCACACAACTAAAAC
>TRINITY_DN7537_c0_g5_i1 len=197 path=[0:0-196]
TCTCAGCAGCTGTCATGTCTGGGCTCTCAGGTCCAGGGCTAGTATTTGGGCTCACAGTGGGGCTGGAACTCTCTCTATCACCACTACCTGTACTCAGTCTCCGTTCTTTTAATTTCTTTTCTTCCATTTCTGATTTTTCTTTTGGACTAGTACCTAGAGGAGCAAGAGGCAAGTCCATAACTAAATCTGGTGTGTGA
>TRINITY_DN7537_c0_g6_i1 len=562 path=[0:0-561]
CAGACATGACAGCTGCTGAGAGGTTTGCAAAACAAAATCAGTGCACTCTGAAGAAGAGCTCACTGAAGCAGATGCCAGGCTTACCAGGAATCCCAGCAGTTGATGCACAAACACAAACAATAACTGCAGTGAAGAAATCCACCAGTACCAATGCTGACCTGGCTCCAAAAAGTGAACATGACATATCTGACCTGAGAACTTCTGAGTCATCATCAGAAAATAGGAAAGACCCTGCAAGGTCAGAGGTTGTTCCTATCTCCAGCCCGGGATCTCGCACACCAAAATTTTCCCCCAAATTTGGACATTCCTCCACTTCTGTCACTAGCACACCTATCCAGCCATTTCAGTCATCTCCAGTATCATCCTTCAAACCACAGGTTAAAGTAAAACCACATATTATGAAGAAGCCCTCACTTCCCCAGCAAGCCTCACCAGAGCTTGTTCGAAAGGACAGGTCAAACCCCGAGGTTAAAGGCACGCAAAGTTAGTTGATGCTACAGTATTTTCCAGTCAGATGTTTTCACTTGATCAGACTATATTATTCATGGTTTATGGAGTTAAC
>TRINITY_DN7531_c0_g1_i1 len=201 path=[0:0-200]
AAACCCTTGTCCAGTGACCACAGAATTGAACCAGTGTTAAAACCACAGGGGAAAGTTATTCCCATGAACACTTGACAATCTGCACCCTAATATTGTCTTCATTTGCACATATATCCTGAAAATCGGCACCCATAAGCAGTAAAATACATAAGGATTTAACATGGGTGCAATTGTCTCACAGCAACACTACGACTATATTAC
>TRINITY_DN7531_c0_g2_i1 len=111 path=[0:0-110]
CTTGTCGATGTGGAATGTGAGAGGGTTTACCAACACCTAAAAGGCGCTGTTGTATTGGCAGTATCTTGGAGACTTGGCAACATTGGCCATGTGACCACAGGGCAACACTAA
>TRINITY_DN7545_c0_g1_i1 len=623 path=[0:0-622]
CCTTGACGAGTTCGGCTGCGTCACGCATGTCTTTTCTGATAAGACCGGGACACTGACGCAGAACCTCATGCAGCTGCAGACGCTGTCCATTGGGCTGCAGCTATGGCCGTTCGATGGGGACGAGGGCCACGAACCCCCACCTATCCAAGAGCTGAGTCCCTACAAATACGTTAACTTCGACGCGCGACAGTTCAACAACAGTCTAAGCATACTAACCGCTGATGAGAAGAGTCTGATCCGTGACTTCCTTCTCTGCCTGGCGCTGTGTCACTCTGTGGTCGTATCTAAGAAGGCGCCGGCGTGCGAAACTCTCTGTCCGTGTATCCTGGAGGGCAGCTCTCCACACAAGGATGACAAGAAAGCACATGCCACCGCCTCGCCCCGGCTAATTCACACTATGCCTCTCACATCTGACGATATATCTCCGACTCCCCCTCGGCCCCTCACAGGGGAGTCCGATAACGACGGCTGGAAACGCGCTGTCCTCGAGAGTTTGAGCGGCCTCGAGCCATGGCAACCAGCCAGCCCCCTGGCCGTGCCGGAGCCCAATTACCGCGAAGCGGACTCTGTCAGTTCCTCGTCCCACACCCCCTCCGGGGGCGCCGGCCCCACGCCCCTCTCAC
>TRINITY_DN7545_c0_g2_i1 len=692 path=[0:0-691]
CTTCCCTGGACCTGCAGCGGACGAGATTCAGGAACTATCGAAATTCAGTATCACAGCCGGAGTCGCCGAACAGTTCCCACCATACGCGATACCAGCCCTCCACGCCCCCGGCCACACCGGCAGACAGTCTGAGTCCCAGGAGTCAACTCCAACAATTTCGAACACAACAAATCCATGGGTCATCTCTGCACAGCGATAGCGGCTCGCCATTGTCGCCACCCAATATGCGTACTACTCTGGGCAGGCGAAACACAGCATCTATTAGACTCAGTGAGGCTATTCTTCCGGAGCCCCTTGCCAGCGTCACACGAATGCCCCTCCAGCCCTCCTGTGGCACTTCGTGGTCCCTGCCATCCGCATTGCCTCCCCCCTTGCCGCCCCAGCCGCCCTCCGGCTCTAACACACATGTCCTTCTATACCCCTTGGCAAGGAGGAGACGGGCGGACTTCGATGCGTCATCGCCTGACGAAGTGGCGCTGAGCTGCGGTTCCAAACATATCGGTTTGGAATTAATTGGCCGTCCAAGTCTGGACTCAGTGCAGATTGCCCCCACCGAGGAGGCCATCACTCGTCTTCTCTTCTCCAATGCCGAGATGGAGAGCTTCTACCGGGAGGCGGGAGTGGTTCACCTCGCCAGGGCATCTCTGCGCGTGGGCGATGCGCCGATTAACGCAACCGAGGAGTACGCACTG
>TRINITY_DN7545_c0_g3_i1 len=427 path=[0:0-426]
CTTTACCTCTAATTCCCACGCCGACGTCGGCAGTTAGAATCATATTTACATCGTTTGCGCCGTCTCCAATAGCCAGAGAACAGAAGGACTTTCCTCCTCGGCATGGAGCGTATTTCTTACACTTGGCAATGACCTCCGCCTTCTGTTTGGGCGTCACTCGGCAGGCGATCACAGTGGTGCAGAGATTAGCGAGACCGAAGAAGTACTTCTGGTTCTCCTCCGACTCCAATGCAAAGTTCAGAGCATCCCCGGTGATAGTGAGACTCACACTCTCATACCTCTCAACCGCAGGTGTATCGTCGTCCAGCAGATTAGAAGTGCCGCGGGGGTTTGTAAACTCCGTGGATCCTCTCGAGTCCGCCGGCAGCGACGAAAAGGGGAGACCGCCGCTAGACTTAGTTCCGCTGCCGCGGTGTTTGCCTTCCCC
>TRINITY_DN7545_c0_g4_i1 len=222 path=[0:0-221]
CCACGTCGACTCATCTCATCCAGATGGACGTTGGTAAATTCTATCATCTCTCGCTGCTCTCCGGCGGCGACTTTGAACATCTGAGAATCTGCGCCCTTTGTCAGCATCAGAATACGGCCACCTCGGTCTCGAACAATGACGGACATTCTCTTCCGAACATTATCAAAATCCAATACATCGAGAACTTCAAACGTTAGAGCTGGCAGCAGTGCGTACTCCTCG
>TRINITY_DN7545_c0_g5_i1 len=527 path=[0:0-526]
CGCGAGACAGACCTGTTGCCAGACGAATCCACTATTTCGTCTCCGCCTGGCATCAAATACCAGTAACTGAGCATTCTTGGTATCTCTAGAAAAGCTAAAATCGATCCCAATAGACAAAGAAGGATCTGGACGGCACCCGTCCACAAAATATGTGAGTTGTACTTCCTCATCAGTGATGAGGCTTTCAGCCGGCGGGACCGGGTGTTCATGAAGATACGAGACTTGTGCCCGGTATAAAGCACCATGGCTATGACGTGTTGTGTGGCTCTCAGAGTGGCCCCGCGCCACAGAAACTGACCAACCGTCACCGGGAAGGAGTTGGCCCCGTCAGCATCGGCTATCGCCAGCAGTTCGACGGTCGTCTCAGGCAAATCCGTCCGAAGGTGCTTAGATGGAGAGCGCATCACCAACAGCCCATTAAATTGGTAGACTATTGGAGTAGGGGGGCCCATCACGATCTCCATACTGAGAGTCTTCAGACTGCCGGTGTTGCCGCCGGTCCCCGCGGGGGAGGCCAGGCGATCAAC
>TRINITY_DN7545_c0_g6_i1 len=774 path=[0:0-773]
GTTGCCTTCCCCCACAAAGGGCCCCTTTAATTTCTTGGATCGTTGCCTTTTCATCGTCTCTTCGTCAGGGGTGATCGACGCAAGGTAGGTCTGAATCAACACGTCAGCCTGCTCTGCGGTTATTTCCAGGTCCGGCGATTCAGTCACCACGCGAACATCGCCCTTTTTCTTCCGATTTGTGAGGCCTCGAAGTGCTTCAAATCGCAGTATCTTCAGAAACTCGTCCATTGTCATTGTGGCCTTATTCCTTGGTTGCCGGTGTCCCGGCGTTTTTTTCTTCCGCCGGAGCCGACAGCACTGTTGCGTGCTAACTCCCGAGTCGTTCTCATCTTCTTCTGCCGGTGATAATCTATCGAATGCAGCTTTACAGAGCTGAGCCGCCACTATGAACAGCATATATTGATGCATCTGAGCTTTAACCTCCTCGCTCGTGCTTCCATTGACGATGGCATTGAACGTCGTCTCTGGAAGAATAGAGCAGGAGTGGCCTATTGATATGGCCGTTTCCAACTTATCGCCGGTGAGAACCCACACCTGCACGCCTGCCTCGCGCACTGCGGAAATCGTCTCAGCGACCTCGTCCTGGAGCCTGTCATTAATTCCGGAAGCTCCCAGGATCCTCTGACCCATCTCGGCCGCATCATAAACTGCCATCAGCTCTTCTTCGGCTGTATCCGAAGTGCTCAGTCTGGCCACTGCGACATTTCGATCGAATTCCGCATACTCAGCCTCCGAGAATTCCTTCATCCCGAAGACAAGCGTTCGTAGTCCACG
>TRINITY_DN7545_c0_g7_i1 len=689 path=[0:0-688]
CACCCAGATTCTTCCAGCCACCAATGTTACCTTGAGACCCTGATGAAGCTAAGGCTGCCGTACTTCTGGAGGAAGAGCAACGACCATGAGGGGATTGAGGGCAGTCTCGTGGTGCGATCGACGCTGACGGCGCACAGAGCCGCCGGGAGCGATGTCAATCCCACTCATGTACAATTTCCGAAAAACATCGCCAATCACTATTACAAAATCCGCCATTGGAAGAATGGGATCCGTACGAGTCACTATCGTTGGTGGAATTTTCTTATTCTTAATGTATTAGAACAGTGTATGGTTGCCTCCAACATGTACTTCATCGTTATGGGACTGCTGCAGTGCATTCCATCCATATCAGACTCGGGAGGAGTGCCGACGTTCTTTGTTCCCGTCGGCTTCGTCATGATGGTGACCATGCTCAAGGACTGTTTCGAGGACATAAAACGACACAGATCCGATCATCGCGAGAACAATTCTACTGCACACCGTCTCTCAGCCGAAGGAAGATTCGAGGATTGCAAGTGGCAAAGTCTTCGCCCAGGTGATATCGTGAAAATCTATTGTGACGAGGTTTTCCCCGCCGATCTTCTTCTGCTGGTATCCTCCGAAAGTTATGGTATCTCATACGTGGAAACTGTACAGTTGGACGGCGAAACGAACCTAAAGATCAAGACCTCTATCCCTGAGGTTGATCG
>TRINITY_DN7545_c0_g8_i1 len=1018 path=[0:0-1017]
ATAGGTCGTCAATTAATTTTTGCAGATTTATGGAAACTTAATCCTTTGCTCCACTACGTTCATTACAGTTAAACGGTTGACGTATGGTTCTTCTGAGAACGCGAATCCCTTCCACTGTCCATTCCTTTTCTGACGAGGAACCACCACACCAACACCACCTTGCGGTGTCGTCTGTACGACCACGTCGTGCACCCCACGCTTTATCCGCTCTCGTATGATTACGGGAGCAGTTGGCTTGAAGACTGTTCTCCAGGCGTACCAAAGGAAGACCGGAAGTATGGTGATCATCACGACGATGAAGACGACGAGGTGATAGGCTGCCGCCGTATTAAGTGAAACTGTAGAGCCGTAGAGATCAACCTCCATCCAGGCGTAGGACTGGAGAACCCATATGAAGTACCAGCAGAAGACTTCAAAGAGGAAAACGCCGAAGGTGAAAGAGTACCAGGTATGTATGAAAGGCACTATGGAGATGTTCCCCACTATAACCACCGTGAAGAACACTGTCACTCCGTAGTCGTCGAAGCCGATCTCCACTTTGCCGGAGCGGCTCGCCGGCCGCGCGTTGAAGGCCAGGAGAATGAAATTGGTGGCAACAGCGCCCGCAAATAGTGCATACAAAAACCACCAAAAAAAGAACTGCCGTCCGAAGTACATTTTACCGTCGGGTCTCGTGCACAGTGGGTACAGCAGTGACGTCTTCATAAAGATGTCGTATGGCAGCATTCGATCGAACCACGCGAAGAACATGACCGGGCCGGGTGTAAAGACGAGATTAAAGATCTGTTTCAGCCACGAATCGTATATATCCGCCGCAGAAAACATATTCCAAAAACCGTAAAAAAAGTTTACTGAGCCAAAGTATATGTTCTTCCACAGAGTATGGTACATCATAACGGAGTTCCTTCTCAAGTTCTCGTGCCCATAGAAGAACATGAGATTTCGGAGATACTTGAATTGACCAATCGCGATATCTGCCGATCGCGCGGCTTGAAGACCTTCTTTACCTCTAATTCCC
>TRINITY_DN7545_c0_g9_i1 len=246 path=[0:0-245]
ACGCCCCTCTCACGCCGACCGGCACAGCCGGCACAGCCCACACAGGGATTCGTCGGAGTTCGCCGCCGTGAGCTCTCATCCCCCGTCCTGGCCGAGATAGAAATACCCGTCGACACCGGCAATCCCACAGGAAGCCCCACCGGCAGTTCTGATCCTAGACGTACACCGATAATATCCCTGGAAGAAGATACTGTGGAGCCGCCCCCCCTTTCGGGATTTAATCGATGGTGGCGGCGCGTGTTCCAC
>TRINITY_DN7545_c0_g10_i1 len=354 path=[0:0-353]
CTTTGTTTGTGGGTTTCGGTCGGTATCTGCTTCTTCTTTCGCAGTTTGTTCCGATAACTCTGATTATTCAAATGGAACTGGCGCATTGGGTCCAAGCGCTATTCATATATTACGACCGAAACCTGATGACCCCCTGCAAGGAAGACTCGCCCCCCATCACAGACATGGCAGATGCGACCGGCACCGGCAATAATAAAAAGGAAGATAGCACAACAGCCGGCAATACTAACCAGGAAGAAGCTAATACGGGTACCGGCAAGAAGACTGACGGAAAAAAGGAAGAGCAGGAAAATGACGCAGCCTACATCCCTACAACATGCAATTCAGTGAATCTCCTTGACGAGTTCGGCTGCG
>TRINITY_DN7568_c0_g1_i1 len=198 path=[0:0-197]
CAAGCTCTGTACCTGTACCATTTGTCTAGTATCAGAATTTCGTAACATGTGATAACATGTAACATGTGATAACAAGATTATAAATCCCACATTATAATATTCCCTTTTCTGTTCCCCTCAAGAAGAATAAAAGTTGTCTTATAACTGCAAATAATGCTACTTAAGACAACTTGTTGAATATAACACTTCAAAAGCCAC
>TRINITY_DN7568_c0_g2_i1 len=304 path=[0:0-303]
CACAAAATTAGCAACATAATGAAACTGAACTGTGTTATAAATATTATATTGCTAACACACACTTATGAAAAACAAGGCACTTACATAAAATATAATTTCTTTGCTACATTACAGTGCATGTTTTATCCTTTGAACAATGATTTGAATCATGCAACTGTCAGCATCGTCCATCTCCCATATGCAACTCCATGGCCCACCATCACACAAATGTCTACACTCCACAATACCTACACAAAATTAATTACATAACTGTAACTTTCATTTTGCTATCCAGATAGGCATCTGTATCATTGTTCAAAAAAAT
>TRINITY_DN7527_c0_g1_i1 len=3004 path=[0:0-1176 2:1177-1209 4:1210-1416 5:1417-1442 6:1443-3003]
CCGATGACAATTGGGAAAACGCCACAAACGATGATGATGATGATGATGCAGCATACAGTGCTGTCTAATTGATCTATTTCCAATGTACCACATGTCATAAGATGCGTAAATTAGCAAATTAACAATAGTTATCTTTGTACAGTGTTACACTGTGATGAAAGGTGTCAATTATGAGACTTTATGTAGGGAAACAAAGACTGGAGACAAAAATGTAATAATGATCAGTTTTATAGAGAATTTTGGTGTTGTATTTTCATACATTTCATACCTATTTCGCCATTTTTCTCAGTATTCCTTGCAGTCACTCGTATATCACCATACGAGGATCATTCAATAAGTACAGACATAACCATATACAAAGACAACATTGTTTATTCTAGAAGAGTGAAATTCTTCTTATTCGTCCATGTAACCTCCTTTTCTAAAAATGCATTTGCCTCATCGCTCCATAAGCTACTTTATGCCAACAGTGAATAAGTGTTTGCCTGCACTCCTGAGCCATCGTTGTACAGCTCTTGGCAAAATTGTTGTTTCTAAGTCTCTTTCCATGTGATAATCCGATGATGTTAGGTTTGGACTATATAGAAGATGTGGCAGTACTTGCAAGCCGAGTTCCTGCATTATGTCTTGAGTCAACTTGGCAGAATATGGGCGAGCAATGTCATAAGGGAGTAGCATGGCTCTAGACTGCATTCCTGGTCTTTTATGGTATTGCTACAGTATGGTAGTAAGTGTATGAATCGACGTAATGTGTATCAGTACGTAGAGATGTTTTCTCGCAGTGTTACACTAGAAACACCAATTGGCTTACCTGCTCACTGATGATTGTTGAGTGTATATCTCTTATTTTTTAAACTTCTACCCACTTACACATGTTTATGTCTATTCATATACTTATTGCTACACTAATAACAACATTTTGGGGTAGATTCCAGCACGATTTACAGCTGCTCAGCGAAAAAATATTACCAATAGATGCTGCTCTTCTAACACACATTGTTTGAAAGAAGCTGCCATCTTGAAATTATGATTCACGTGGCCAATGGCAGATCGTTAGACCCTGCAGTTTTTAACAGTGTTGCCAGATGTACCAGGTATACAGGGTGTCCATATGGAACATTTACAACTTTGAATCAATATAAATAGTGAATGAAAGCACAGATGTGAATGGGTTTTCCTTTATTGAAAAGAACATATCCTAAAGTTTATTCTGATGTACTGTTATCCTTATACCATGCCGATATGAGCCTCTTTTTCACCTGAATAATGATTCTCAGGCACGTTCCACATCCGTAGCACATGCCCAGATCCTGTCCACCGTAAGACACTTCCAGTCTCCCTGAACTTCTTATGCCACTCACGTATCGATGGTCTACTTGGTGGTTTCCTTCAGTACTTTGCACGACAATTACACTGTACCTGAACGTCTGATTTGGTCTCAGTAAACCACGCCACACTGGGCCTTCTTCTGGAGTGTCGTCGCTTTCAGTACCTGGGTTTTGGCATTGCTCAGTTATCTGCCGTCACCTGGAGCATTAAAAAATCCGCTTTGGTGAAATTTATGATTTGCTTTATCATGGCAAAAAACTGCGTTAAGTTATGTGGTCCCATTCGGAAGTTATGTTTATTCAAAGTTGGAAAGGTTTCATGTGGACACCCTGTATAACAGTTTTTTCTAGATTACATTTGGTTCACATTACAGTCCTCTGCAGCCATTTATGTCTTTACTTATTGGATGACTAATGTATGTATTTGTATGTCTCTTGCTGGCGGTGACACAATAAGAGGAAAGACCAGGCTCCAGTCAACTACCCAGGAAGGGAGAGACTTGGCCTCTTTTTCAGTTTTGTGAATAATTGGAACTTATACAACTACACCCTTAACACTTTGAAGGATCAATATATACTTTTATGTATATCAATCATGGCAGGATGTGGATGTCCATTTGGAGAGGAGCTCTAAAATAATCAGGAAAGGTGCTTCTCTACTGGATGAGGCAGGTTCCATTTTATAGCACTTACCATCCGAAGCCCACAGATATTCATGAGGTAGGGCCCACAATTCCTTACACTGCCTTTTTTATCTGCTACAAGAAATGCTGTTAAAGCACCCTCTACAAGCTATCAAAGCAGGGTGAATCTAGGATGCGTGAAGAAGATCCTAAGCAAGAAATCGACTGAAGCTGGATTCAAACCTGGGTCCCATCACATGGGAGGCTAACACTCTAACCACTAATTCGCTCACATGATTTTAATTTACTTTCAATCCTTGGTCGTATGACTGCATCGAGCTGAGATGTGAAAGCTATTCCTTATTGCAGGCCAGATCAGAGTTTCTCCTCCTCCATCTTGGACAATACATACTACAAAAGTGACAAAATAAACTGTACTGTAAGTGTACAACTTTAATAAAAATTGGGGAATATTAAAATATAGATGGCTGTAAAAGAACATACTCATCTGCTATTTTTAATGTACTGTAGACATGCTGCTGTGACACTTAGATAAGACAGCTGGACAGAACTAAAGTGTGGGATTACATGTCTCCAGGACACTAGCACTAGGAGATTATTAAAATCTCCCACATGACTCGGGCCTGGAATAGATACAAAAAGAAACTGCAGAAGCCGCCAGCTCTCTATTCCATTATAGTAAGTGCCAGACAGAAGCCTTTCCACCTCTCAAGTGTGCCATGAAGACAGGGGCAGGATCCATCATAGGCATAGTTCATGTTTAGTTCTGTCCCTCTCTACTGAAGTAGCCAGCCATTATTCAGATTTCATATCAGCTTTAATGTATTCCTGGGAAAACGGTTGTTTCCCTGCATAACTTTATGTAGGTATCAAACTTAATCATGTAGGTGTTCTCCTATGGAAGCAATTAGATGTGTTTGGTTTAGAGCCTGTTTATTCCAGTGCTTGAGTGATAGCCCACTATGTGATATTTAATATAAGATGTATTCTGAATGTAACTCTGAGTGATAGGTCCTGAACTATGTAATTTAT
>TRINITY_DN7527_c0_g1_i3 len=806 path=[1:0-241 2:242-274 3:275-481 5:482-507 7:508-805]
AAGTTTGAACTTTTTCAATTGTTCATTTTAGGCACGCTAGATACAGTGAAAACAAAATCTTTCGTTTATGATGTAGATATAATTTGGTATATATTATGTGATTATTGAAGTTAGGATTTCCTCATCTCCAACATTAAATACCTCAATAAATTGTATTGCATGCATACAGGATGTCCACACGAAACCTTTACAACTTTGAATCACTATAAATAGTGAATGAAAACACATGTGACTGGAATTTGCTTTATTGAAAAGAACATATCCTAAAGTTTATTTTGACATGCTGTTATCCTTATACCACTCTGATATGAGCCCCCTTTGTCACCCGAAGAATGATTCGCGGACCCGTTTTACATCCTTCGCACCCACCCGGATTCTGTCCGCCGTAAGACACTTACAGTCTCCACGAACTTCTTATGCCACTCACGTGTGGATCATCTACTTGGTGGTGTCTCCGGTATTTCACACGAAAATTACGCTGCACCTGAACGTCTGATTTGGTCTCAGTGAACCACGCCACACTGGGCCTTCTCCTGGGTGTCGTCATTTTCTGTTTTTGGGTTTCGGTGTTGCTCAGTTACCTACAGTCACCTGGAACACTGAAAAATTCTTCTTTAATAAATGTTATAAACTGCTTTACCATATGCAAAAAAAAAAAAAAAAAAAAAAAACAAACAAACAAAAGAAGAAGAAGAAGACAAAATGACATCAAACAAAGCCACAGAGGAGGGCACCAAGCTTATGCCAGTTGAGGCTTTATCAGGGTGAGGGATGAGGTGAAAAGTGGGAAAAAGGGAAGATGGGAG
>TRINITY_DN7527_c0_g2_i1 len=123 path=[0:0-122]
CCTGAAATAAAGTAAAATTAAATGAAATAGACTTGAGAAAACACAAAGACGTAAAATAATTAAAACAAAATATAAAAATGGAACTCAACACTCACCAAATCTTGATAGAAGCATGCTAGAAAC
>TRINITY_DN7527_c0_g3_i1 len=3650 path=[0:0-3649]
CTACTCTCCCATTTGTAGAGCTTTACGCGAAAGTCATTTTATCTGTAAGTAGTACTCATAGTAGAAATGAAGAAAGCTAATTATCCACAAAATAATGAATTTGAAACAATTAGCAACTATGTTATTTGCACGAACATTTCTGGTGACAGTACAGATTTTACTTCTCTACTTCCAAACTGAGGACCATTTTGATGCTGTGGAAGCAGTCTACACACTGGAGTTACTTTGGGAAGCCAACCCGCCTGTAAAAATATCACAGCGGCAGTGCTGCCACCTAGGTCACATAAAACCGCCCTGCGCCCGTCCCTGCGTCTCCACTTCGGATCCTCCTGCACTTCGAGCGCACGACAAGAGAGAGGCAGCTCGCAACATGGCATCCGACCTGAGTGCTAGGGATGTTGAGAGAGCAAATTTTGCCTTCTCTATCTATGACTTTGAGGGCAATGGCACCATGGACGCCTTTTTCGTGGGTGAGGCTCTCCGTGGCCTCAACTTCAACCCAACCTTATCTCTCATTGAGAAACTGGGCGGCACCAAGAAGAAGAAGGAGAAGATCTTGAAGAGCGAGGACTTCCTGACAATCTTCGCTGCCTGCAAGAAGGAGAAGGAGATGGGCAGTTACGAGGACTTCCTGGAGTTGCTGAAGTTGTACGACAAGGCAGAGGATGGCACAATGCACTTGGCCGAGCTGGAGCACATTCTGCTCTCCATAGGAGAGCGATTGGAGCCCTATGAGGCAAAGGTGATCATTGGTGAGTGTGCAGACGAGGAGGATGAGGATGGATTGATTCCCTATGTTCCTTTCATTAAGAAGTTGGTTGCCGGTCCATTCCCCGACGCATAAGTGTCCAGTTCACTTTCATCCAGAAGCTCGTCGCTGGGCCTTATCCAGACACCAAGAACATATTGGGCTGATGAGATTCTTGGTTCACCATGTGAAAAGATTTGTCTCTCGCCTTTGAGGACGTTATTCGAATGAATCAACTGTGTACAGTCAACAAATAGGAAAAGGGACCTTAATTAACTTCAGGACTTGTCATATACTATGATTTTATTTTGTATAAAATATTGTTGATGTCAGTAGTCGGGTGGCTGGTGAAGTGAATGAGATGTGTAGTATGTAGAATGGATTCGATATTTACCACCTAGTGCATCCAGAGCAGATGATGCAGCACTACCCAAGATCAAAATCAGGAGGACGAAGTTGCCTACCTTTCTGGGGATCAGCCAAATTGGACCGAATGATGTACAACACCACACTCATGCCTCTCTCGCGTTGTTCGGGCTCGGAAGTGCGGGCGTGTTATGGTGCGCTAGATGGTCATTACAACATCCATTTGGACTAGTTTATGCTTGTTCTTTATCAGTTTATGCCATCTGTGTGCCGATCAGACACTGCCACATAATCATCAGTCAGTCCATTGCATATGACCACTGTGGCTGTACTCGCACTGCATCTGAGTGTCTGAGAAATAAAACCTTTCTGTCAGATTCATTTCCGTCCTGCCTGCCTCATTAACCCTTTACCTGCTACGATCACGAATGCTATTCATTACCTTTTGCCAGTTACTGTTGTTTCTAACAGATGGCAGCACTTCGCACCGCAGTAGCAAGCCAAATAGATTCAACAGAAGACTGCTAAAACTCAAAATGCCTATGTGACAATACACTGGGTGTTAGAAAATTAAACGTTCATCTTTCGTCGATGGTAGCAGTGAGAGGGTAAATATATGCCAATGCTCTCGGTTTCTCAACAACAAAATTGGAAATATTTAAGAAGAAACTGCAGAAAGCAGGTATAACAAAATAAATATTGCTGCTGAATATCAGCTGATGAGATTAAATTTGACAAACAAATGTGCAACGACTAGTAATGTGACAAGACATACATGTTACAGCTGATGTAATCAGAGTAAACAAGTGTGCCTTAGTGTAACAGTACATGCAGCAATAGCATATAAATGCATGGTCTGACGAAAGTTAGTAATCATTTAACATCTCACACAATAGATCTTAATGGCTTTGTTAATATTACTTGCTTGATGATAATGAATGCGTTTAAATGCTAGCTTTTGCTTCATATCCTGACTGACATTTGCACTGTTTGTCTGTTCGTTTATATTATCTTTTTCCTTCTTTCACGGCAGATTCTGAACTGTCATATACTGAACAAATTCATTAGTTTACCGAAGTACAATATGCCACCTGCAATCGCGAAGAAATAATTATATACAGGGATCCACATGAACCCTCTACAACTTTGAATCACTATAAATAGTGAATGAAAACACATGTGACTGGAATTTGCTTTATTGAAAAGAACATATCGTAAAGTTTATTTTGGCTTTACTGTTATTCTCATACCACTCTGATAAGAGCTCCCTTTGTCACCCGAAGCATGAGTCTCGGACCCGTTCCACATCCATAGCACACGCCCGGATCCTGTCCGCCGTAAGACACTTCCAGTCCCCCATAAAGTTCTTATGCCACTCACAGATCGATGGTCTACTTGGTGGTGTCCTTCGGTATTTCGCACGAAAATTACGCTGCACCCGAACGTCTGATTTGGTCTCAATGAACCACACCACACTGGGCCTTCTCCTGGGGAGTAATCATTTTCGATTTCTGGGTTTCAGCGTTGCTCAGTTATCTGAAGTGACCCGGAAACTAAAAATTCTGCTTTAATAAACTTTTTGAATTACTTTACCATACGCAAAACTGCGTTAAGTTATATGATCCATTCGGAAGTTATATTTATTCAAAGTTGTGAAGGTTTCATGTGGACACCCTGCATATTTGTAAATACACTTGCTACTTGTTAGTGCACAGTGGGCATGAAGTTAATAGTACACAAGTGAGTGGGTAAACACTATTGTGTATCAGTGACTGTATTTTCCCATTGGCTGAAGACAAATACCAAACATTACTTGTCTTACAGTTATCCGGTAACATCATCAAATCCAGCCTTAACACATAACAGCCCGGCAATGCACTGGGTTGGCCAAAGTAACAGCAACACTTAACAAGTTGTCTGTTTCAGGATTTGCTGCCTCTAAACGAAAATATAGTAACATGGGAGTGCGGCTGTGGATTGCACTGTACTGTACCAGTGAACTTACAGCATCTGTGCCAAGAGTATACTATTACTTTTTTGACGAAAAGTAGAAAACAATGCAATATCTTGGATTTCCATCGATTAATGTAAATATTTATTCACAGTGGCAGAAACAGACACTGTAACACCCAGAGAATCAGAATTATAAGTGGTGTCAGCATAAAGAAAATAAAAATAAATAAAACCTCACAATACAAAGAAAATATGATTGTCTGTTATCTCTCATAATGGGATGAAATTAAGAGATTTAGCATGAAAGTTTCCATCATAATGTTAGCCTCTGGAAAACGAATGGATGTACCCAAGTCAGGTTACTGTGGTAAGATTTGCTATCCGGTATATGTTAATAACAGCAACACCCTGAAATCCAAATGACAAAGGTCATATTGGTCGAAAGCCTAATATACATTGGTTAGAAGAATCAGCTTTACATTTCCCCATTCAAATTGAAGGACTTGCCTGTGGAGAAGAATCAGCTGTACATTCCTGCATCCAAGTTGAAGGAGCTGTCTATGGAGAAGAATCAGCTATTCAT
>TRINITY_DN7527_c0_g4_i1 len=482 path=[0:0-481]
CCACATAAACGCTAATAATTAACATTATTTCATTTAATACATAATTAATATTAGTACAGTACTATTCGTCTACAACGCGAATTTTTGCATAACGCGATGTCCTCAGGAACGTAACCATCGCGTTGTCGGGTGATACCTCTACGTGTGTCAAAATTTGCATATTGGCAATTGTACTAATATGCCAGTATATTTTGTTATCATTATTTGCGTTACTTTAACCTGGCTGTATCATTATCTAAACTTGTTTCCAATAAAGCAACGGTGGCCAAACCTGCTGAACCGAAGAGTCATGTGCGATATTCTTCAGATGTTCGAGAGCCGCAAGACATGAACAGACAGCACACACACATTTTCATTCTGTCATGTACACATTTTAGAACACAAAAGTATATGCAAATATTAGGATGACATATACAAACCTTTACAGCTTTGAATAAAGATAACTTCCCATTGGGATCATAAAACTTAACGCTTTTTTTTTT
>TRINITY_DN7527_c1_g1_i1 len=114 path=[0:0-113]
CTGGAAGCAGATCTGCAACATGAAGACTGTCAATTCCAGTTTGTCAAAAATAAAAATGATTGGATTCAATGAAATGATTGACATCTTTGGAGCCTTGAAGGTCCTACCAGTAAG
>TRINITY_DN7527_c1_g2_i1 len=523 path=[0:0-522]
ATTTACTAACAGATGGCTTCAGTCGATAAATTTACCGCCGCATTCCATTTATTTGTGATTCCTGTTCGTAATTTGCTGCATATATCTCGAGGAACAGGATTGGGAAAAACGAGTGAAAATGAAACTGTACTGTCTCAGTGGCCATCCAAACAAACCATGCAATGTTATACAATTTAAAGGTGTAAACATTATGTTGGATTGCGGCCTAGATATGAGTCCCATCCTCCATTATTTACCACTTCCCTTGGTACCTAACACCAGACTAAACAACTTGTCAAGCTGGATGCCCAAGGACATCTCAGATTCACAGCTAGAAGGGGAGCTGAAAGAATGTTCCAGTCGTATATTTATTGACTCACCTCCAGAATTTGGACTGCCTCAGGCTGGTATTGTGGACTTTTCTGAAGTTGATGTTATTCTTGTCTCCAACTATACATGTATGCTAGCATTACCATTCATTACTGAGAACTCAGGTTTCAAGGGGGTGGTGTATGCAACAGAACCAACTTTGCAGATAGGAAGG
>TRINITY_DN7527_c1_g3_i1 len=853 path=[0:0-852]
TTCTTTCTTTCTTTGTCAGTACCATGTTACTTCAGTGTACTCTGCACACTGTTAATGTGAGAAAAGACAACTTTCAAATGCATCTCCCATCTCCAATGTTATGGTCTTCCCTTCTCCCCTCATTTCACCTCACCACAATGAAGCCTCAACTGGCATAAGCTAGGAGCCTCCCTCTGTGTTTTTGTTTGGAAAATGTTGTCCCATTTTTTATTTTTTTATTTATTTTTTGTCTACTTTCTCTCATTTATATACAAAAAAATTATAATATTAAAATACAGTACATACTAAAGTAGCCACTATCTTGCTCTTTCCTCCTTCTCTCTCATTTTTTACATTTGCAGAATCTTAATAAGCTGCAAGTCACTGGAACAGTTACTTTTGCTTTATTCACAAATCATGGGCTGTATTTACAAAGGTATTCACTTTAAAACTTGCTGAGACACTGCAACAAGATGTCTCTGAGTTTACACCTTAAAGTGTCCTCCCCATCACAAATAATGTGTGTTGAAGTATCTTCAACTTGAATCAAGGAATCTTCATTTGGAAGGTGTACAATGTATCCTGTTGCACTTTCCTCTACTTTTGCATCAGTTATACCATCCTGTGTGAGTTTCTGAATTAAATCATCGATGTCAAGACTACCCCAGGTGTACTGTGCAGGCTTCTTTCTCAACTGCTCTTCTGATTTCCTTTTCTTTGCAGCTGTTATCCTTTCAGGTTCTGGCAAAGCCTTCAAAATATATTTATTATCCTTCACATGAAGGCTTCCCGTTACAGTTGCCATAGCAATTCCTGGCCGAACTTCAGATGGCAAAAGGAGAGATGCAAATTCTGGGTCCATCTCAATTTTTTC
>TRINITY_DN7527_c1_g4_i1 len=903 path=[0:0-902]
TGCTTGGGGAGCAGCAATTGGCTTATTATGTCTGAATATGAGAAAATAGCTTATGTCAGTGGCTCCTCAACTCTTACTACTCATCCCAGACCAATGGACCAGTCAGCTCTGAGGAATGCAGACATTCTAATTTTATCAGGATTAACTCAGACTCCTACAGCAAATCCAGACTCAATGCTGGGTGAATTCTGTATGACTGTAGCAGTAACTGTCCGTAATGGGGGTAATGTACTGGTACCATGCTACCCATCAGGAGTTACCTATGATCTGTTTGAATGTCTATCAGGTCATTTAGACAATTCTGGTCTCCACACCACAATGTTCTTCATTTCTCCCGTTGCAGACAGCTCACTAGCTTATTCCAACATCTTTGCAGAATGGTTGTCTCAAGGAAAGCAGAATAAGGTGTATGTCCCTGAAGAGCCATTTCCTCATGCCTTTCTGGTCCGAAATGGTCGACTCAAACACTACAGAAATCTCTATGCTGAAGGCTTTAGTAATGACTTCAGACAACCTTGCATAGTTTTCTGTGGACATCCAAGCCTGAGATTTGGTGATTCTGTGCATTTGGTGGAACTGTGGAGCAGTAACCCTCTGAATACAATTGTCTTTACAGAACCTGACTTCCCATATTTAGATGCTCTGGCACCATTTCAGCCTCTGACTATGAAAGCTGTTTACTGCCCAATAGACACAAGTCTTAGTTTCACACAAGCCAATAAGTTGATTCGTGATTTGAAGCCATTAACGCTGCTTGTACCTGAACAATATACAGTACCACCTGCAGCTGCCCCACACAAGACAGATTTAGTCATTGTGTCGGATCCACCACCAATACCATACAAGAAGACTGAAGTATTGTCACTTCCTCTGCGTAGAAGACTGGAAAAAATTGAGATGGAC
>TRINITY_DN7527_c2_g1_i1 len=452 path=[0:0-451]
AGGGAAGGAAGACAGGAGGGGAGGAAGGTTAAGAAAAGAGACTAACGTCCCAGTGTATATACAGGCTGGATTGCAATGACCATTATCTAACTATATGAATGTATCTGCTTCATATTGATACTGGTGGGGGTCACCATGCTAAATAAGGAAATTCAAACTCTTGTAACCTTTCACTGTTTGGGTTGTAGATCCCTCCGATAATTTCCTGAGGCCAGTAATGACTGCTGAGTGCTCAAAATCTGTAGGTGGAGGCTTATTTATTTTATGGGGGGAGGGTGTGACGGTGGTGGTTGGAATGTGTTTGTACCGGTCCTGTTTCTGAAGGTCCAGTCTCTGATGTGCAAAGTGAGTTTCTTTGTGTTCATTTCCAATTGAAGGTCGAATTGAGCATGAGGTTTACATGAAACTGGTACATAAACAAGAGAAGGTAGACAAAAGAAAACAGGACAACA
>TRINITY_DN7527_c2_g2_i1 len=436 path=[0:0-435]
ACAAGAGAGTCCCCCCAAACCTGTAGTGTGGAGTAGGTTATAACCACCCCCTCCAACATCATCACCTCAATGTTACTGTCTTCATCATCACTGGTAAGTCGTGGGCTGTTATATTTATTTCATATGATTTGCATGTATTTCTCATTTAAATGATTATACACTTCCTAGGATGTTTATTACAACTGTGATACAGTCCAGTACTTGCATGTTTAATTTAGCTGCCATTTCACTTTCCCCTACACCAGTGCTGGTATAGTCCGTAACTAGGGTATCCCCATAGGCTTAAGTATTCCATTTTTCGGGCATCATTTTAAGAACATAACCCCTGCAAAATTCATGGGCTGACTGTATATACACACACATATATAAGACATTTAACTGACTAAAGCAGTTTGAATTTGAAAACTACCAAAAGATGAACTGGTTTGCAGTTAGG
>TRINITY_DN7527_c3_g1_i1 len=106 path=[0:0-105]
ACTCCCTGTGCTTTTTTCCTCACTAATCTTGCCATGCTGGGGAGTGGGGGTGGCGCATCTCCTGTCTCGTCTCCCGTCTTCCCTTCTCTCCCCTCGTTTCGCCTCG
>TRINITY_DN7527_c4_g1_i1 len=135 path=[0:0-134]
TGAGGTTTCATCAGGGTGAAGGCTGAGGTGAAATGAGGGGAGAAGAGAAGAGGGAGATGAGAGATCAAGTTTTATGTAAACCTCATGCTCATTCTTATACACCCAAATAAACACAAGTTTAATTCATGTTTTTGC
>TRINITY_DN7527_c5_g1_i1 len=114 path=[0:0-113]
TTTGATTGTACAGATTTATGCAGCCCTACTGTACTTTTTGAAGATCGAATTGAGCATGAGGTTTACATAAAACTGGTGCATAAACGAGAGAAAGTGGATAAAAAACAAAATGAC
>TRINITY_DN7527_c6_g1_i1 len=778 path=[0:0-777]
TTTTTTTTTAACATTTTATTATTCTAAATGCTATTTACAGCTTTAATAGTCACAAGTATAACAGTATCAATACAAAACAATAAACATCTCAAATTGTAGGTCAACTTCTTTGTACAATGAAATGCCATGAAAAGAGAAGGTACCATGCCACCACACAGCAGCAAAATCTGTGACAAACATGTCTGTCATCTCCTGACATGTTACTAACCAATGAGTGAAGCAATCTTGCTGGTACTTGCACTTCCTGTAACAATGTTATTATTCACAGATGTGATGAATCAGTAAGGAAAGGAGATGCAGGAAGAATAAAGGCTCAATTGGTACAGAACAGCCATGGATTAAGTAAAGCTAACTGCAAATGTTTGACCAGCATTGTGCAAAATGGTTGACAAGGAAAATATGAATACTAGACACATATGATAACACTGTAAAATCTTCAGGATTCCACTCCAAGTTTTTTCTTGACTAACTTGAAACTTTAAGCTTATGACAAACAGACTTTTCTTCATATTTGTGCCACAAACACTGAAAAAACAATACAGTTATACAGAGATGACAATGAACAAGGTATGTTGCTGGATGTAGCCACAGTGGCCATTATCAGAATGCTGATCTGTTTATTATCATTAATATGCTTCCAGATTAAAAATTATAAAATAGGTATATAAATGAGAGAAAGTAAACAAAAAGTAGGACACTTATCAAACAAAAACAGAGGGGAGCACCCAGCTTATGCTGGGTGAGGCTTCAACCGGCATAAGCCAGGTGCTGTCCCCTG
>TRINITY_DN7527_c7_g1_i1 len=125 path=[0:0-124]
CTTCTCTCTCCTCATTTCACTCACCCCTCACCCTAATGAAGCCCCAACCGGTGCAAGCCCGGCTCCTCCCTCCGTGCCCCCGCCCGGCAAGCGCCGTCCTCCGCTTATCCGACTCTCCCAGTCAC
>TRINITY_DN7504_c1_g1_i1 len=153 path=[0:0-152]
AATGTCTGTTCCTTCAGGCTAAAAAAACAGGAGTTTCAAGGGAGTCAGGTCAATCTTCAGGGTAAGAGCAGATCTTTAATGGGAGTGTGGTCACATACCTGTAGCAATTGATATATGGATTTTTCAGGCTAACACATCAGAAGTGAGGCCACA
>TRINITY_DN7506_c0_g1_i1 len=162 path=[0:0-161]
ATCTCTCTGCCTGTCTGTGTGTGCGTGCGTGCATGTGTGTGTGCGTGTGTGCGTGATTTGAAGCGCCTAATTTGTCTTGCCTACCACGAGAATGTTGGTTTACGTTTCAGCACAACACAAGCATTACAGCCAGTGCACAGACGGGAAACAGAAGCATGTCAG
>TRINITY_DN7506_c0_g2_i1 len=1201 path=[0:0-1200]
AGAGAGATAGACAGATACATTTAGCTAAATATCACAGGAAAATTTGAAGTCCTTTACACTGTACAGTTTTAGCATGTGAAACACTGGTCTCTACTTTAATAACAATAAATCTTTACACACTACTGCACAATGTGACACATTAAATTTGTGTCAATGCTCATATGATCCAGATAATAAATCCTGATCCTGTTTACCCATCAGTGCCATGCTGACATCCCACACTTGTGCTTGACAAATAAAAGTAACAAAAGAAAAGTTCCTAAACACTGTGAAGTCTTTCCAGCTATTTTTGCTTCCATTGTGGATTTCTTTCTTGACAAAATTTCTGCCAGCTTCAATTGCAAGGAGTCATGCCCTCTAGCTCTCTCTTCCTTTATTCTCCAGCTCTGTTCATCTTACCTGCTGGTCACTGACAACATTTCAGTTTGCAAAAGTTACATTTTTTCTAGAGTTTGTTGCTGCTAAGTGTTCGTAAAATTTCCATTTCCCTTTTTTTCTTTGTCAGTACTTTTATTCACGTGTACTTTCTGACACCCAACTTTCTGCTGCCTACAATCCAAACATTTCTTCGGTCATATATAATTTTCATTCACAACAATGCTGCCACCTTTACCTCATTATTCTTTCACCAGTTCTCTTCACCATATTGCTCTTTCTTAATTTCTTGCACTAGTTTATCCTTTGCCACTGAAAATGCCTGCTTTAATTATCATACAATTACTTCTTATTTCTCTCGGCTGGCATATTTTAGTGTCGCTCCCCTTGTCTGACTGTTTCTGACTGCCCCAGTTCAGCGTCCGACAGCGGCAATACTTGTGACAGGATCAGCTCAAGTGCACAGTGACCGGCCGGGACAGCAGTCAGCTGGCAGTCAGTGAGAATATCTCAGTTGTCTCTTCCCCTCTACTGAGCACTGGACCACAGATGGAGATAATTGCCCCACTTCTGTCCACCTTTCTCTTTCTCCATTCCACCTGATGCGTAAAGGTCCAGCTGTGCAACCTCCTCTGGACTCAACTTCAGGATAGTCTTCAGGACTGGGACAAGCCGCACTCTTTCATCACCCACCTGCAGCGTGAGGAACTTTAATACTATATTTTTCAGGTATTCTGTATTTTCCATGTGTGTCTGCCGCTCTTCGTTACGCTCATATCTTCTAATTTCTTCTTTCAGAGCATCAGACAGCTGACTCATGCGGGCA
>TRINITY_DN7506_c0_g3_i1 len=422 path=[0:0-421]
ATTCAGAGAACAAGGTCATTCAGCTGCAGCGTAGCCTGTCGCAGACATCAAGTCAGGCTCAGTTGAGCGCTCCTGCTGTTCCGGCCACCACTCTAGCAGCCAGTGTCTTCTCACCGATCAGGCTACCGGAGGAGGTGCGTGTCGACATCGCCATGATGGAAAGAGAGGCTGCAGAGGGATCTGAGAACGTGGAGCCCATTGGACTGAAGCCACCAGGAGAATGTAAAGTTGAGCCCCTCCCACTGGAGCAGCTGCTGAATTCTCCCCTTCATGAAGATGTGATCGGTGTTGCAAGTAACGAATCTGCGGTGGTTACGAGTAAAGAGATAGAGGCTATAGAGAGTCGCATTTCCCAGGCAGACCAGCAGATTTCGCACCTGACGGCTCTGTTGAGCGATTCCGAAGCCAACAGTGCCCGCATG
>TRINITY_DN7506_c0_g4_i1 len=279 path=[0:0-278]
TGTTCTCTGAATCATCCAACTGTCTCTGCAGTGCTGCCACCTGCTGGCCATGCTCCTCCTTCAAGTTCTGAATCTGCAACTTGTACTTGAAAAAGGCATCGTTCTGCAGCTGCAGGTGGGACAGAGTCTGCTGGTGGCTGTCTCGCAGCTGTGTGAGCTCACTGTTCAGCTGCTCCACCTGATGGCGCCACTGACACTCACCCTCGGCTTTGTCCTGGACTAGCTGGGTGTGGCGGAGCAGCAGCCGATTGTGCTCCTCCTGGAGAGAGGTCATCTCAG
>TRINITY_DN7506_c0_g5_i1 len=203 path=[0:0-202]
ACGGGAAACAGAAGCATGTCAGTTTACAAACAGCAAAGAAATTTTGTTGTGTTATATTTATTGTTAAACTTAATTACCCACATATAGTGTGTGCTGTGACTGTAGTCTGTTTTTCAGTAGCTGTAACTGTAGCAGTATTGATAGGCATTTAAAGCTGATCAGCAGAAAATGCATTCCAATTTCACTTGTTATTTCCAAAGAAG
>TRINITY_DN7506_c0_g6_i1 len=1453 path=[0:0-1452]
CATCTCAGCACTAGTGGCAGTCAGGTGGGCACTCATTTCCTGAACCTTGAGCTTGAGCGAGTCAACTATCTTCTCCAACTTGTCCTTCTCTTCGTCAGCCGCAGCTGTCTGTCCAGCTGACGGGAACTGCTTGGCTCTCTGCTGCTTCAAGACGCTCTGGGCCCGGATCTTGTATGTTTCATAGTCAGCTTTTGTTGATGTGAGCTCCAACTGCATGATCTGCATTTCTTCTTGCTGACTGCTCACTTTGTCTTCCAACATGCGGATCTGTCTGCACAGGGCATCTTGCTGCCGGCGACTGTTGTCCTCATCCCGTTGTTTCTCCAGTGCCAGTTCAGACAACTGCACTCGGAGTTGCTCCGTCTCCCCCGTCAGCTCCTCCAGCCTCTCTTTCAAGTGCAGGACAGTGGCATCTTTCTGTATACTCAGACCCTCAGCATCAGACAGTTTGTTACGAGTACTCATCAGCATTTCCTTCATACTGTCAGCTCTGTCCTTGTCTGTCTGTCTTTGCTCCTCCAGCTGATTGATTTGTGCCTGAAGCCCCTCCACAATCTCCTTCTGCCTCTGTACCTCTGCCCCCCAGTCTGCAACTTCCTGTCTTCTTCTGTCCAGCTGCAAGGTTAGTTCTGACACCGTCCGCTCATAGTCAGCTATCTCCAAGTCTAGCATGCTTTGCTTTTTTGACTCCTGCTTTGCTTGTTCCAGCATCTCCTGACTCTCTCTCAGTTTCTGCTTTTCCTCTGCTAGTTTTTTTTCCATGTTCTTCAACTCTTCATTCTTCTTTTCCATCTGGCTTACAGTCTCTCCGGTGATGATCACTTCTGCTTCCTTCTCTTTCTGCAAAGCTTGCACTTGGTTCCTCAACTCTCTCAGAGAGGACTCGGCACTTTTCTTTTCTCGGATGACAGTCTCCAACTCTTTTTGCTGCTCCTCCTTCTCTTCTGCGGTCTGCAGCAGTCGTTCCTTGACCGCGGTCACCTCAGCCACTGTCAGCTCCAAGTCCTTCGCGTATGTCTTGGTCTTCAGCTTTTGTGCTTCCAGCTCGTCCTGTATTCGGTCATATTCCTGCTGCATTCTCTGGAAGTTTTTGAAGTATGTGTGTGTATCTCCTCTTTCGGACAGTAACTTCTTCTTTTCCAACTCCAAGTTATTAATCACTGCTGTCTTTTCTGCAACCTGCTTCTTCAGTTTTACGGCAACCATTCTCAGCTTTGTGTATCGGTCCTCGAAGGATTCCTCCAGATCCTTCATCCTCATGGAGTCCTCAGTTTTGCTCAAGGTACTAGTACTCAACACCTCACTATGGCCATCAGCTCTGTCTGCTCCTGTCTCTTTGTCATGATCCATTTCTTCTCTCAAGAGTACCAGCTGCTTCCCATTCTTGTTGGCTTTCAGATTACTGGATTTTGGTTGCAACATCTGCCTTTTTTCCAGGTGGCTTTGTGCAGCA
>TRINITY_DN7551_c0_g1_i1 len=478 path=[0:0-477]
CCAAGAATTGTATGCTTGATGATGATCCTCTGTGGAAGAGCAGCCTTCTTAGCTGGTACCACCTTCTCAACATCTGACTCATCTGAACCTTCATTTTCTTTGTTCTGGTCTTCCCTCTTCTTCTTGAACCAGGAAGTTTTGTATGCATCTAGTTTCTTTCCTCTATATTTTACAGAAGCCCAACCACATCCAGATTTCTTCTCAGGATTGACAATCTTTTTACAATGGATGGCCCATGCACTGGGGGACCCAAAGATCTGATTAGTCTCCTGTGACTTGATCTTCCCAGAAGACAGCAGGTCTCCCATGAACTTCTGACCCAAGTAATCTATTGTCATGGCACCTTCTCCTGGTTGCAGGATCCCCTCACCAAGCAGCATCTGCAAGGTCACTCCTCGTCCTGTGACTCCTCCACGGCCACGCTTATCTCCACTCTCATCTGGCTCCTCTTCATCATGCTCCTCTGTTTCTTCCTCTA
>TRINITY_DN7551_c0_g2_i1 len=116 path=[0:0-115]
AAACCTGGCTTACATCAGCCAGGGCTTCATCAGGGTTAATAGGAAGGAGGAAGAAAAAGAAGTGGGGAGGAAGATAACAAAGTGTGGGTCACTGAACAACTTGACTGCCCTTTTTT
>TRINITY_DN7551_c0_g3_i1 len=164 path=[0:0-163]
CTTCTGAGGTAGTCAAGTGGGAGTGGAAATCCATTACGAGCAATGCATTAGTGGCCATGGAAACCATGAAGGGCTGAATCTTCCCAAGTGCAGAGAATGGAGTGCTCTCCACTAAGGTGTTAGCATCATGATTTGATGCTCTGTTTCCAAGAATTGTATGCTTG
>TRINITY_DN7551_c0_g4_i1 len=228 path=[0:0-227]
CGATGACGCCGGTGTTTCTTTATCAATATATGTGTATTTTTAATTTAGTACTACTAAAAATAAATGTGAATCCATCACTTCAGTGACATATGATTGCCTTATAGTTCCTACACTGGTTTACGATTGGTGTCCCAAAAGTTTGCGGCCTCACCTGGAAAGAAGCAAAGGCTGACAACAAGATAGTCACAATGCAGTCCTCAGAGCATGAAGAAAATGAAGGAGAACCAG
>TRINITY_DN7551_c0_g5_i1 len=226 path=[0:0-225]
TCATTGAAATGAATGAAATCTGGCTCTCCTTTGTAAAATTCAGCACAGAGTTTCAGTTCAGTCAGCACATCCTGTGAGAGATATCCATCCTGAATAATGCTGTACACCATGGCCATGGGCTTTCCATATTCATGAGGACGACTTTCGGGAGGCGGCATCACCCAATAACTGACAACTGCTGACTCTAAGGGTTCTGAATCTTTGTTGTATGGAGAGCAGATAACAC
>TRINITY_DN7551_c0_g6_i1 len=357 path=[0:0-356]
ATTTCATTCATTTCAATGAAACCTATAGAGGAAATTCCACTTACATGGACAAACTCAAGGCAACTCTGTCATCAAAGTTTCCCAGAGATCAGAGTGATGGAAAATTGTGGGACTATCTACAGGATATTGTTTCTCCTCCAAAGGAACCCAAGAAGATATTAGCTGTTCCCAGCAGTACAAGTCCAAAGAAAAAGGAGAAAGAAAAGTCAGAAATTGATACTGACAGAACAGAGAAGCAAATGGAGACAAATAAACAGGATACTAAACAATTGCCTGGAGAAACTGAAGTCACAGCTGTATCATAGTATTGTCCACAGATTCGTTGCAAAACAAACAAAAGCAAGACAGTATCCATAT
>TRINITY_DN7551_c0_g7_i1 len=295 path=[0:0-294]
CAGATAACACCAACACATGGAGTATAGCTTGCATCGCTGTTCCCTTTCATCTTGATCTGATACTCCATTTGTACATCAATGTCCCGGATTGTAGGTGTGGCAGCTGTTGAGGGGTGGCTATGGTACCAGCCTACAAGTGTCAGATGGCGCTTCTGCATGGCTGCATGTATTTCTGACTCTGTTGCTGCAGCCAATGTTTTTTCACCAAGACGACATCTACAGGGAAATGTATGAGTTATTGCAAGATTGTGAGCATTAACATCCCAATGTCCACCCAGGTAACCCACAACTTCTG
>TRINITY_DN7551_c0_g8_i1 len=278 path=[0:0-277]
GACAGTATCCATATGAGTAACATGAGGTAGCAGAGTAAGCATCCTGGAACATTTTAAAGCTTTGACTAACCAATGTTTCATGTACAGATATTTCTAAGTTTTAAAGATTTCAAAAAATGGAATTAAATAGCACAGATCTGAGACAAACACATTTACTGAACAAACACAAATAAGAGGACAATTCTTAGCTTATGTTTACCAATCAGGATTTCAACATGTTTGAAAAGAGGGGAAAAAAAGGAGTGAGAGGCAAACAAAAAAGGGCAGTCAAGTTGTTC
>TRINITY_DN7550_c0_g2_i1 len=842 path=[0:0-841]
CTTTAGGCCACAGTGCTACCTCATGAAAACATCTGTGTTGCGGAAACTTGAGTTGTCCTTCAAGCTGTCTGTATGTGTTTTGTACTCCATTATGGTATTTGGCGGCAGGTTTAAGACTCTTCGTAAAGTATCTCTGATCCTGGCTGTTGTTGCCTGATCACTAGCTGTACGGTTCCATACAGATATTATGTCCTCCTGATATCTAACAGATACAACAGCTCCACAGATTTCATCTCCAACCATAAACTGCTCTCCCAACATTGCAAGTATAAGATTCTCCCATAAACGAGCTGCTAAACCTTTCCTCACTCTCACTATCCATTTTCCTCCAGACTTATTTGCATCATCCTCCCACATTGGCTTTATTCCATCCTTAAATAAGTGGAAATCACTGTGATTTACTAACTCTGATGGTCTTGCCAGGTGACTATAATTGGCCCAAAACTGTTCTACTGATGCAAAGCGGGCAACAAGTTTTAAGTTCTGATCAAAGCTGTGTGTTGAAGGTTGCTTTCCTGGCGTTCGTCTGCTGAACCAGAGACAGTAGGTATGTTGTAATCTGTGTTCTCCAGGACAGACTTCTACTGGTGGCAATTCATCTTTATCCATTTTCTTCATATGCTTCAAGCCACTTTCTTCTTCACTGTCGTCACTCATCTTGAGGGCATCGAATTTGTTATTCATCTTGTTTGACATCTGTTAAAATATAAAACGATGATTTAATTTTAAATACTTCACTTGTCGGTTTTCTTTCACCTCAAAAGTGCTTTCAGGGTTAATTCCGTTGATGGCGCCATCTGGAAATCAGAAAACGTTTCCTTGTGTGCAATGTTTGGAATCAT
>TRINITY_DN7550_c0_g3_i1 len=113 path=[0:0-112]
ACAAATTCGATGCATACGACTCTTGTAATAGAAATAAATCGGAGAATTGGTCCAGTTTCATCTCATCAGACTTGACTACAGAGTATGTGCAGCATATAGGAAACCTTTTCTGT
>TRINITY_DN7576_c0_g1_i1 len=335 path=[0:0-334]
CGTCACAGTTATATTTTTGTACATTCTCACGCATCTGATTTTATTAGAAATAGTTGTATGAATGCCTGAGTAGAATGAGTAGTCAGTGTAAGTGAGGTGGTTGGGTAGAAAAGTAAATGCTTGTAGCATCTTCCCATCCAGCAGGACAGTAACTCACTATTTCTGTTAAGGATAGCTTTTCTTGTTCTAGTCGTGACCGCGAGTGTAAAGTTAGTACAGTTTGCCACGTTCTGTTCTGAAGTTTAGTGTTATAGGTAAGAAGGTTTAAGTGTATTAGTGTCAACTGGTCTTGCTCTGAGGCTCAGACCAGGATACTCGTGCACCACCACTGCCAC
>TRINITY_DN7576_c0_g2_i1 len=362 path=[0:0-361]
GTTGTCTGTGCCTCTAATCTTGTCGTCACAGTTATAAATTTAGGTTTTGTCAGTATCTGAAACTTCACAGTTCCTAAACCTAAATATGTGTTAAGGAATGCTGCCAGATCAGTGTGGTTTGAACTTTATTCAGTCACTTTTATTAAAGTTCACAATGCAAACAGGAATCGTGAGTTATGTCATTCCTAGTTGGAACCTACCTTCCTGGTAGAGTGTACAGCTTTTAAACTGTCTGTAAGCAAAGTCAGTGTCAAACCAGGTGACTTTGTTACATGGCCATGACCAGGATATTAACTTCCTGTCCGTAGTTAAATCGAATCTGGGTATATGCAGCTTTGTAGTGGGTTGTTGTGGAATTGTAG
>TRINITY_DN7576_c1_g1_i1 len=593 path=[0:0-592]
AATAAATGAGAGGCACGTTGCATGAAGTACACTTGAATAACCTGAATACAGTGTACAGGCATGAAATTTCTGTGGTAAAATGTACAAGTATGATTGCACTGACCATATAAGAAATGAACAGTTAAGGGGTTAGACTTTTCCATGTACTTACCATACCAGGATTTTGCTTCATTTGTATCATACCAATACAGTTCCTCAGTTTTCTGACTTCTTCAGTTATGCCACTTGCTATACTGATAAGCTTATATCTTTGGTACAGTTAAAGACAGGATTTACTGAAAAAGTACACATTGTAGTGATGTGCAGTTTGTGGTTAGTGTGAAGCCACTTATTCAAACTTCGAAAAACTAAAAATATCCATCAGCTGAATGCCACACTGTAGCCACATTCATAATTGTGAGTGACACACAGTTTATTATTATTTCAGTGAAGTAATTGAAGATCGGAATGAGCAGTGAAGTAAATATAATTGTGATGACAAGATTAGAGGCACAGACAACTAGAGGATAGTAAAAAACATGCTTACAGACAAGGACATAAGAAACTTGTCGTCACAGTTATATTTTTGTACATACTCGTGCATCTGATTTTGC
>TRINITY_DN7576_c1_g2_i1 len=107 path=[0:0-106]
ACTCCAACCCACCCTTCTACTTTTGTCTGATGAAGCATAACAAGGAAAGCTTAAATTTCCCAGTGTCATTGTAAGCATGTTTTTCACTATCCCCCAGCAGTCCGTGC
>TRINITY_DN7534_c0_g1_i1 len=867 path=[0:0-866]
ATGCCAACCCCCATTCTAGAACATTACTCCCTTGTCGTTATCGCATCCCGATCTCGGCCGTCCGGAACGCTTTGAGGGACACAATTCACTCCGAGCACATCCTGGAAAGCTATTGGCCACCTTCCGTAATGTATCTTAAATTCATTTTTGCCTTCCCCAGTCCTGATCCCTGCTGTCATCTTACAGAGCTGTAAGGATCCCTGTTGTCATTATGCTCGACCATGCTTATCCTTCGTTCATTTGCTCTGGCTCCTTCTCATCCTCAAACCAGTTGAAATCCCCTAGCAGAAAATCTACTTCCTTTAACAAATCCTCCCGCTTCTTGAGTTGACTCTCTAGAGCTTCGACAACACTATCCTTTGCCTCGAACACTCGAAGGTCCAATAGAATATGCTGCAGATTTCGGTATATCTTCCCTATGCGTTTCACAGTGCCAGATGGCGGTTCCGTATTCACATGGCCCATCTTCGAAAGGAGAGCTATCAGCTGCAGTATGTTCTCTCCGAGTTCTGCCACAAGACGCTGAGCGACCTCCTTCAGCGGCTCGCCCTCCTGGTACAGTCGTGTGTCGGAGTCCAAAGGCTGAGAGAGGGTCTCAACATCGTCCGGGAAATATGGCACTCCGAAGGCGGTGTAGGTCGTAGCTGGTAACGGCGGCGGCTCCAGCTCTTCCACGGCCTCCACAGAGTCTAGTGCCCACGGCGGAGGTTTCGGAAAGACCGAACTGGTGGCCGACGGGTTGCCAACGACCTGCTTGGATGTTTGCATCTGCTGGCAAGATCAGTGTGGTTCTATGGACGGAACGGACGGAGTGGACACTTCCAGCATTCCCCTTCAGGAGTCAGCCCAGGAGATGATGGGACCAAC
>TRINITY_DN7534_c0_g2_i1 len=283 path=[0:0-282]
CTTCTCTGACAAGGAGATTCGACGTCGATTCATGCTAACTTGTACATAACTCCATATGAGCAAGAAGGCTGAATATGTATCGAATCAGCCTAGACATGACGGCAGTCTCAAGAACTTCTGTATGGAGGACGTTGCGAGCCATGACAGGCTTCCTTATATATGTGTCATGGCTTGTGGTCTGGTAGTGATCTCTTGTCAGTGAATATGCATTTAGGCATCATTGCCGCTTGTGAGTAGAGAGCAGCCCCCTGATGAAGTAACTATGGCGGAGAAAGGACAGTGG
>TRINITY_DN7546_c0_g1_i1 len=419 path=[0:0-418]
AACAAAAAAAAAAAAAAAACATTCAAATTGCTTCAAATTTACCCTATGCAACCCACTTTCTGTTTCTGGACCAAGTTAACAAGTACATCTGATGTTTGGTATGCATTAAAATAAAATTTTCGTACATTTTGTTATTTCTCAATACTGTATCCAACTCATCTAAACTGAGTTTGAACATTCCTTCAACAGTCATAGCAACCATGCTGCTTTTTCTATATTTTATCAGATCTGCGGTGTAAGGAAATTAGAAAAATGATTCTTCCTCACTCCACTGTTCCTCAAACTCATCTACAATTTTCCAGTATTTCTAAGCCACTTCAAAGTTCAAAACATGAAGATGAATCAAATATTGTTTTAAATTTTAACTCATTGTATTTTCTTTTTCCACTTAACCAGCAAAAATAAACTTTAATTTCTCA
>TRINITY_DN7546_c0_g2_i1 len=151 path=[0:0-150]
CACTAAAAAACCGAATTTAAAATTGTCATTATTACTGAGAAAAAATGCCAGAGTATTCTGACATGACAGAATAAATAGAAAACACCCATAAAAATTACTGTGCAATCGTCATAATGCTTCAGTGAACTAACAAAAAAAAAAAAAAAAAAAC
>TRINITY_DN7507_c0_g1_i1 len=695 path=[0:0-694]
AACTGTGCTCTCGCTAAGGTCAGCCCAGTTAAGAGTACATGAGAGACAAAACCTTTGTACTCATGTCAGTTTAATGCAGGACAAGTGGCAGTAGTGCATCCAGGTGATGATACACTGAGGAGAAGCAGCACTTGTGTTCCCCAAACTAAGCATATGGAGTCGAAAAGACTAGCATAGTGAGTGAACGTGCACTTGGAAGAAACAAGGCTAGCAGGAACAGGTGAGGATACTTTGGCAGCAAACATGACTACAATGCCCAGGCAAGGATACATTCAGCAAAATAAGACTTGTGTCCCCAGATCAAGGTACATGAAAAACGAATAAGACTAGTGTGGTCAAGTTAAGTTACATCAACAGCAAACAAGACTAGTATGCCTAGATCAAGGTACACAAAGAGCAAATAAGACTAGTCTGCCCAGGCCAATGTACATCAAGAGCAAATAAGACTACTCTGCCGAAGTCAAGGTACAGGCAGAGGAAATAAGACAAGTGTGCCCAGGACAAAGTTCATGAAGAGCAAATAAGACTAGTGTCCCCAGATCAAGGTACAACGAGAGCAAATAAATGTGGGCAGTTGAGGCTTTTGATACTGGGAATATTATGTCTGAGTCAGTATGTCTGAAACATAAAGACTGCTGCTCAAAGTGTACGTTGCTTAGACAAGGAAAGTACAGACTTGACCAGGAAGCAGTGAG
>TRINITY_DN7507_c0_g2_i1 len=127 path=[0:0-126]
GAGCATGAAGAGAACATTAGTGCATGCTGTATGGTGAACTCAGAACATGAGAAATACTTCGGTCAACATGTAATACTGTGTACTTGATACGGACCATAAATCAACACACTCTTAAGATGTAAATAAC
>TRINITY_DN7554_c0_g1_i2 len=339 path=[0:0-338]
AATAAATGTTATATTGTTAAACACGGCCTTCTTCCTGACTGGAAGCCAAATTCAGAATGCAAAGTCCTAATGCACTACTCTCTCCTATTGCGTTTGTCTATCCCTTTACCTCATATCCTACCAGCTTCTACTCTGTATCTACGCATGTAGATGAATCTCTGAAGCATCCTTAGTCATCTAGTGCTTCTGGGATTCTATAGGATACTTTGGCCATTTGTTCTACTTCAGTTTTCTACCAGCTAAGTTCCAATAAATAGATCTATAATTAAATAATTAATTACAGCAAGATATGACATGGCCAGAATGGCATCATGCCATTAGCACCATTTTTCTTCAATG
>TRINITY_DN7554_c0_g2_i1 len=138 path=[0:0-137]
CATATGCCCATGCCCCAAGCTGTACTATTGCACTCTATATTGGAAACAGAGTTTGATTAATAATAATTGTATTAGATTATTACTAGGAATTGGGTATCAGAATCGTTGGGATCTTTAATAAATGTTATATTGTTAAAC
>TRINITY_DN7554_c0_g3_i1 len=808 path=[0:0-807]
TTCCAATATAGAGTACAATAGCACAGCTGGGGCATGGGTACATGCCCAAGCGTAGAACACTACGAGTCCATTATCGAGTACTGGACATTATACAAAACATGCTTACTCCTTAGAGTTCTGTTCTTTATCCCTACATAATTTTCCCAGGACAATACACTGTCCACCAATATAATATTTACTACATTACTAGGTGAGACTGGTAGCTGGCCGTTAAAACAGAAAGTTAAAGAAAGACGCATGCTTACGCAGGTCCTGGTTCCTGCCTCCTTGGTATACTCGGAAGGTGGTACGACGTCCGTCTGGCTTCTCACAAGGAGCAGACATCCGGCCGGCGACCTACAGCGTGTTTTTATATCTCCTTTACGTTCCAGTCACGTGAAAGATTTTAATAAGCACTCAGTGCTGGCACCATAGAAGTATGTAATCCTGCACTGTAGCTCCATCCAGCTGTCCTGCTAAGCCCCACAGTGGCATGTCTACAAATGCCACAACAGTTAATGCCAGATTTTGACATTACAGTACTTTTCAAAGTTCAATGGCTTTAAAAATAAAATTCCAGCACTACAAAAAATAAACTTCACAAAAATTATTCACTGATTAAAGCCACATATTTCCTTATTGACATGAAACCATAAATATAATTAAAGATACTCTTGGTTCTGTATGCTACTGTTATTTCCTTCTCACTACTGAAATAACTGCTTCCAAAAGATAACGCGGCCGTTATACATAGTAAGCATGAACTGTCATGTTTTAGAGCAACAGTTATGAGTAATTACATTTCATACTTATTTGCAGAACATATTTT
>TRINITY_DN7554_c0_g4_i1 len=147 path=[0:0-146]
TCGAGTACCAGACATTATACAAATGTGCCATCTTCTCAGAGTTCTGTTATTTATCCCTACATAATTTACCCAGGACAAGACACTGTCCACAAATATAAGATTTACTAAATTATTAGTTGAGACTGGTAGCTGTCCACTAAAACAGAG
>TRINITY_DN7554_c0_g5_i1 len=105 path=[0:0-104]
TCTGTTGTTTAGTGTAGGAAGTGTGATATTATTTTACGAAAATGCTGTTATATAATCTCATTAAGACAATGTTGATTTTCCAGTAGTTGTTTTATTATTTTTCGG
>TRINITY_DN7554_c1_g1_i1 len=205 path=[0:0-204]
AGCTACAGTGCAGGATTACATACTGCTAGGGCGCCAGCACATAGTCGTTATTAAAATATTTCACGTGACTGGGACATAGAAGAGGTATAAAAAGACACTATAAATCGCCAGCCGGATCTCTGTTCCTTGTGAGAAGCCAGGCGGACGTCGTACCACCTTCTGAGTATACCACAGATGCAGGACCCTGCATGAGCATGCATCTTTC
>TRINITY_DN7554_c1_g2_i1 len=155 path=[0:0-154]
GTATGTAATCCTGCACTGTAGCTCTGTCCAGCTGTCTTGTTTAAGCTCCATGATGGCATGTCTACAAATACATGCCCTAAGGTCCGTGTATGCATCTATGCCCGCGGATCTTACCATCCCCCCAGTTTCTCATGGCCCCAACATGTCTTCTGCAT
>TRINITY_DN7511_c0_g1_i1 len=133 path=[0:0-132]
AGCAAAGTGACACAAGTTCTGTGGAGAGCAAGGCTCGCAGCACAGACAGTGGAGGAGCAAAGTGACACAAGTTCTGTGGAGAGCAAGGCTCGCAGCACAGACAGTGGAGGAGCAAAGTGACACAAGTTCTGTG
>TRINITY_DN7511_c1_g1_i1 len=111 path=[0:0-110]
CTAATTTGTGTGCAAGGCTATGATTGATATTAGCTGCAGATGACTGGTTTTCCACCTAAATTGCCAAAGAAGTTAGTTGTATGTGAGATGGGGAGGAAGTTTAGACCGGGG
>TRINITY_DN7511_c1_g2_i1 len=148 path=[0:0-147]
TGTCTGTGCTGCGAGCCTTGCTCTGTCAGAGTTAGAATGGTAGTGTGTGGCTGCAGTCGTGTCTGCCAGACTCTGTGCAACTGGTGAGGCTGTACAAACCCCATTCTCTCTGTCAAACATGGGACACAGAACAAAACCCCAGTCTAAA
>TRINITY_DN7511_c2_g1_i1 len=105 path=[0:0-104]
ACAAGTTCTGTGGAGAGCAAGGCTTGCAGCACAGACATTGGAGGTTTGGCTATTTTGGCTTGCCATAGTAATCATAAAATGTATATTTAATTTAGGCTGACATTA
>TRINITY_DN7511_c2_g2_i1 len=127 path=[0:0-126]
ATGAAGCCAGTCGTGGCTCCTGACTGGGAAAGACTGAACTCGGAGAATGGGAGCACTTTTTATGTTATAGTGTCAAAACTAATACACAGTCTGGGGAAATGGTGGTCTTTTGGACAATGGTATGGTG
>TRINITY_DN7516_c0_g1_i1 len=338 path=[0:0-337]
TGGGTACTTTTTACTTGGTGATACACTATATGAATGTTTTGACTTTGAGAAAGGCGTGAGATTGTTTGGCCTAATTACTTTCTGATCTACAATGGCACTTTGTTTCCGGATGTAAGATTTGTTACTCTGTTCGGAGGCAGTATGGTTACAGGGTGAAGATCCTCTTAAGACAATTGAAGCAGAGCTCAGCTGTTCCTGCATTGATGACTGCTCCTTATTTACAAAGTCTACTGGAATATCTGACAGATTCTGGCTCATACCAGACGAATCAAGATGCCAGGATAAAGGCCTGTTGTTGATTTTACTGCTGCTTAATGACCGGAATGGCAATATTCCAC
>TRINITY_DN7516_c0_g2_i1 len=217 path=[0:0-216]
ACATGCCTGTAAAAAACTGCTGCTACTATGACATTCCACCAAACTTCTGTGGCAGGTCTTTAACTGTCAGACAAAGAGATGCACTTCCTGGTTGCACATCCTGAGCACTATGGAGATGAGGGTGGCTGTGAGAACTGGTGGGTAATTTACGCTGATTCACATTATGTTTGTTCATTTGAATTGTTGACAGACCAGACACTGGGTACTTTTTACTTGG
>TRINITY_DN7516_c0_g3_i1 len=128 path=[0:0-127]
CTTCTTTGCGCCTGGTAAGCGTCATCCCGTAGTCCATCTATTTTCCCATTTTATATTCCAATTTGTTTCTGAATATTAAGCCACTTGAAGAATGCTGCTGCAGAACACATGCCTGTAAAAAAACTGCT
>TRINITY_DN7587_c0_g1_i1 len=1110 path=[0:0-1109]
TTGCAATATTTTATCTGTACATTCATACCACGGAGGAAATACACAGTACAGTGCGGATGGACGAGACAGAGATAAGAGCTGACAATGGAAATATGGCATGGAATATTGCGCAAGGAGACAGGGGGCCACCAAGCTAGGGTGGGGGTAAATTTTATGCCTCATGATTCACACGCCCCTCTCTCCATGGTGAACATTTTCGTGAGTATGCCCCTGTGGAAATTAAGTTGGACACCCCTGCAGTAAAGAAGTATAGTAGTTTTAAAAAATTTCATATCAATAAAACAGTTTGCACATTTCAATAAGTGATGATGATGCAGAAGCTGGCGACCTGCATGCTACACAGATCCACAATTTACTCTAATTCATCGCCAAACTACTCACTGAAAATAGTGTTAACTATCAAACTATTTCTATGCAAGCTACTTGTACCTACCAAACTACATACTTCATTCTCCAACTATCATTACTACTGTTTACTACTGGCCTCAAGAGATATACCGATCAGAGCAAATTATCTTAATCCAGTCTTTGTCAGCAGTACTAGACTAGCACTCAGCAACACAAATGCTCAAGGACACAAACTTTCACTCTCCTAGGATAAAATTCGCATCTGACTTTGGAGTTTTTCTTAGAACATTTGCGACTTAGAATGCATTTTGCTTACATCTGTGACTTAGATTGTGTCTTGCTTAGAACATCTGCAATTTAGATTGTTCTTCGAATATTTGCAACTTAGGTTGTTCTTGCTAACAATATCTGCAAGTTAGGCTGTTCTTGCTTAGAATATTTCCAGCTTAGATTGTTCTTGCTTAGAATATCTGCAACTTGGATTGTTCTTGCTTAGAATATCTACAACTTAGATTGCTCTTGCTTAGAATACCTGCAACTTAGATTGATCTTCTTTAGAATATCTGCAAGTTAGGTTGTGTTTTGCTTATAGTATATTCAACTTAGACTGTGTTTCCAGATTACACAATTAAATATTTAACAGACACGAAACAGAAAAGTGGTGCCCTACCCTGAACAAATTGTAAGATGTCATTAATGTATGCAGAACGACAATTATAGCAAATTAGCATATACATGATGCAATGAAAACCTCAATTCGGG
>TRINITY_DN7587_c0_g2_i1 len=119 path=[0:0-118]
AAAAAAAAAAAAAAAAAAAAAAACTTATTGTTCCAACACCATCAGCGAAACCGATACTGGTATCGATACTAATATCAATACCTACCTGGAGCAGCAACTGGCCACCACTGAGGTTAAAA
>TRINITY_DN7587_c0_g3_i1 len=134 path=[0:0-133]
GTATAAGGAAGTATGTTTATTGTAATCGTTATATCTAAATGAATAATAATAATAAACACAGCTTTGCTATAAGTTCATGATTTTTTATTGATACCAAAAACTGCTTACTGTGGAAAGGCCCCGAATTGAGGTTT
>TRINITY_DN7587_c0_g4_i1 len=480 path=[0:0-479]
TGAAACAATACTATACCTGTTCAATTGTTATAATTATTGAATATGCTGAAACAATACTATACCTGTTCAATTGTTATAATTATTGAATATGCTGAAACAATACTATACCTGTTCAGTTGTTATAATTACTGAAGAAAGCTAGAATGTATTTCGCACAACTTCCCTACTGGGGAAAGCTCCTAACAAATACTACTGTACCTAACTGCAGCAAATGAAATTATCAACAGTTTTGGGGCGAGGGAGGTGGGTGTTAATTACAGCCGGAGAACAGCAACGAAGACGGCAAACTGGCTATTGTACATCCAGCTTCCCCAACCCCAGGAGATGGGGCTGGGGAAGCTAATGCACTGGGCTGTTATTAGTCTGCCTGTGTGTGCGTGTGTATAAAGCGTACGTGGCAGGAGATTGTTTAGTTTACGTTGTCCCCTATTTCAGCACCAGATAGCACTCGGCCCATCCCCTACACACTGTTCAGGAAAA
>TRINITY_DN7587_c0_g5_i1 len=397 path=[0:0-396]
ATAAAATATTGCAAACATACTCATCACTGTAGTGCTTCCCTTAGCCTTGTTTACAGAGCGTAGGTTTTCGCTGTTTGCCTACTGGTTGGCTAGGGGCGAGGGTGGAGGCTCTCCACGGGTTTTATGTTGAGCACCCCTGCTTAACTGTAACAATATTTAATCCTAACTGCTAGATATAGTTAATTCATATTATCGTAACTCTCACAGTGCTGAATATACTAGGCTTTTAAGCTTGATTGCAGAAATAGAAAATATTCTCATGTGCCGAAGTTATTTTGAGAAGATGAAATTTTTTTCCCTTACAATATGTTAGTGTACCTGTATTTGACGTCCATGGGCCAATTGTTGATTGGCTTATTTACCTGAAGAAACATAATGTACAGTTGCTGAATATTGC
>TRINITY_DN7569_c0_g1_i1 len=231 path=[0:0-230]
CGCAGCGGTTTGTTGGTAATGACATAGTGGTAGTATCTGTGGGTGAAATTTACGTCTATAAATCTCTTCTGGGAATTTTCTACCTTAATGAAAGTGTTATAAGCACTTGTCAGCAGTTTTAATTGGAAGTGAAAGGACAGTCTGCTTAGGGATTTTTATTTATTTTTTACTCTGAGTGAAAGTAGGAGCTTGTGATAAGTATAAATCTAATCCAAACATCCGAGACATAAC
>TRINITY_DN7569_c0_g2_i1 len=200 path=[0:0-199]
TTTAGCCGTTTTGCCAGTCTATTATTATTTACTCTTGTTGCAATCGAGATATCTCAAATCCAGTATTTAAGACTGAACAAATTGATTACGGCAACATTTTATTAGGTACTGGATTCTTCACATGAAGATAAAGAACATGTAAATTTTATTTTTATTTGTTTGCTTATAATCTATATTGGAAAACACAAGCTTTAAATTGG
>TRINITY_DN7569_c0_g3_i1 len=543 path=[0:0-542]
GTCAGGTTTGAGTCTGCGTTCCAGTATTCCTACATTACATGAAAATAAATTAATATTGTTTGACGTTTAATGTGCTACTTCCTCCAAAACAAATGAATGTGCGCCTGCCAAGGGCAAATCTTTAAAGAGAGTATAAACAATAGGTCTAATCAGTCGAGAGGAAAATTTTGTGCAGATATTTCACAAATATCAATTTTAATTTAGGGCAGAGAAGAGAGTTAATGGTGACCAATCTCACACTGTTTAAAGTCAAATAAATTTTAGACTCTTCTGGGTCTTGCACTACATAATCACATAACTAACTGCTGTATTTTTCTAGAGAATTGGCTCCGAAAATACAACACCTTTACTAACAAATTCCTATCGCCATCCCAGCTTCGAACATACACACATACAGAGAAATTTCTGAGTCAAGAAAAACTAAAGTTTCCGCATGTTTCTTCAGTAGCAACGTCATCTCCAAAACCCTGCTACATAGGCATTCTTGCAGCACATTTGAACAAGTCAAATAACAATAAATGACAAACTATTTGCATATATTCA
>TRINITY_DN7549_c0_g1_i1 len=257 path=[0:0-256]
TTTTTTTTTAGCATCAGCGGTACATGACGTTGTGAACTACACCAATAGCACAATCGGTACATGGTGTCGCTTCGTGGACCAGCATCACTTCACACCGGAGGAACATCTTGAACGCAATGGTCCATCACACCGAAGGAACATCATGCTGGGGACATCATCGCAATGGTTTATATTGCCGGCAGCACCGGCAAAAACAGTTGCATGTCCAAATACAATATTCCAATGGCAAATCCTTCAGTCGCCGATGAAATTAACGA
>TRINITY_DN7549_c0_g2_i1 len=152 path=[0:0-151]
TCGCCGATGAAATTAACGAAACCATCTGTACCGAATGTGGCAATCCTCGTCGCCAGCGGAGATACAGCAATGCCAATAACATCCTTCTCATGAGCTTCCATGGCGACATGTTCGAGCTGCCCACTGACACAGCTAAAGATATATATTGTTCG
>TRINITY_DN7548_c0_g1_i1 len=254 path=[0:0-253]
CACAATTCAAAATGTAACACACTCATATAGCTTACACTTGACTTAATTAATGTTAAAAATAAAAATAAATTTTGATTTAATGAGTCGTCAGCCACTAGTGGCCATTGTTGCAAATATCAAAATAAAGGGAAATGCTTTTTCATTGATTCATACCCTCAGGAAGTAAGATGTGTATCCTGGGGAGTATGTGTATCTCTGTTTGAATACCACTGCTCTAAGGGATACATTTGTCCTTACAAAGTTAATCCCACCCC
>TRINITY_DN7548_c0_g2_i1 len=123 path=[0:0-122]
AAGCTATGACTGCACAGGTCTGAACTGAGCAGTGGCAGTGTTGTCAGTGCTTACTAGAGAGGAAGTGGAGGACTGGGGAACAATAATTATTAATTGGGATGCAGTTGTTATGTGTGGGAGTAC
>TRINITY_DN7548_c0_g3_i1 len=206 path=[0:0-205]
CCATGGATAAGTTTGTGGAGAAGAAGTAGGATGTTGAAGGGAGTACCATTATTTACAATTCAACTGAAACCAGCAGAGTGCCAATTACTGTTGCTCATGAACGTCTTACTCTACCTTTTAAACCTAAAGTTGCCCAAACTAACTCCGTTTCTATATATACTGCCTGTCTCCTGCACACTGCTTGGACAGCAGTTGAAAGCTTGTGG
>TRINITY_DN7548_c0_g4_i1 len=277 path=[0:0-276]
CCACCCCCCACTATATCTAATTGGTGTATGAGTAGAATTTATCAGTGGAGATGAAATGATGAAAGAGGTGTTTGACGGGTTGAGAAAAGGTAAAATACAAAGCAAGGAAAATGACTGTTGTACTGTAAATAGTGGCTTATGTGAAGAACTGGACAGGAAAGCACAAGGCAGCAAACAAGCTGGGACTGAAGTTGGTAAGAGAAAACCATAATATGTAAACATTTATGTTGTTGGGAGGAAACAGAGAAATATGTTGATGCTGTGTTTCTTTCTTTTT
>TRINITY_DN7548_c0_g5_i1 len=286 path=[0:0-285]
GTCTGTCTCCTGAGAGGCTCTTTCAACACATGTCAACAGATGGATCCACTGAGCTCTAGCCATTGTCTCTCATTAATTCTATGCTCTGTTCTTTCTGTGTTAACCATTAGTAATACAGTTGTGTGAATATATATGCCCATAACTTCAGGATGCATATTTAATACATATAATAATATGAATTACTAGCTAGCAGAAGCTTGATGACAAAATGCAAATGCTTAAATATTTAAATTCCATCCAGACAAATAAAGAAGAAGTATATCCTTATTATAAAAAAAAGAAAAAG
>TRINITY_DN7548_c1_g1_i1 len=1423 path=[0:0-1422]
[truncated: 73,788,578 more chars]
