# Supplementary material for: Diversely evolved xibalbin variants from remipede venom inhibit potassium channels and activate PKA-II and Erk1/2 signaling
Source: BMC Biol. 2024 Jul 29;22:164. doi: 10.1186/s12915-024-01955-5 (PMC11288129; doi:10.1186/s12915-024-01955-5)
Supplement: Supplementary file 16 — Additional file 16: Data S5. New de novo assembly of the remipede transcriptome SRR8280777 generated with Trinity, as fasta file. [file 12915_2024_1955_MOESM16_ESM.zip › SRR8280776_Trinity_50_100.fasta]

>TRINITY_DN95073_c0_g1_i1 len=219 path=[0:0-218]
GCGTATTTTCCTCGTGTAAATATATAATTATAGACGTAATCCTATTAAAAGTTCCTGTTGTAAGTATATGATTATAAACACCGAATGCTTTGAAAAGGCCACTTTGTCTCTCTTGTACACGCAGGATTACAAATTCGCACTTCTGTTAAAAGCCACATGCTGTTCTCTCTTGTAAACATAAGAATAGACACATGATGCTATTTTTTCACCTGTTGGAAC
>TRINITY_DN95032_c0_g1_i1 len=399 path=[0:0-398]
GTTCAATGATAACATACTTACTTGATCCATTTCAAGCTTCCCATTCTTTGGTCTGACAGAAGCATCTGTATTCTTATTTCAGCAACTTGCAGTTTTCCTGGCACAAGTTGCTCAGTTGTTTAAATCGTGTCGTCTACGGTCACGTGACTTGATAGCATGCCCGCTTTCCTCTGTTGCCCAGTTATTTAAGTAGACAGTTAAGTAGTGGCAAAAAGGCACAATATCAGCAGAGAGGTTCGTGACATTATACACACTTTCACTCAAACACTCCCTTCACTCTATTCAGCACATTATGAACCACCACCTCGTTTTTCTTTTTACCGCATAATAACGTAAAATGTTATGTCTGTATCGTGAAATGCCTTCCCCGCTAACTTATTAAAGTTACATACACATTCC
>TRINITY_DN95006_c0_g1_i1 len=382 path=[0:0-381]
CCCAAACACAGTAAAATCCTGACTGAAAATGAAGGCTGGACGATTGTGGATTAACCCATGTCCTGTCACAACAGAATCACCAGGATACACTTCATTCTCCATACCAAACTCAGAACAGGTGTGTTCTACAAACGTATCATACTCAATAAATGATCCTGGATCAAAGAGCAGTTGAATCCTTTCCCGGGCAGTTAGTTTACCCTTTTTGTGTTGAGAATCTATTCTTCGTTGTCCACCACCCAGTTTTGCATCTTCCCGTTTTTTGTTAATATTTTCTTTTACAAGAAGTGTCTCCGCTGCGCTGCACCATCTGCTCTGTAAGAGATTCGGCAAAATCCCGTTTATCTTGCAAAATATATGTGCCGAGGATCTCCTTGCATAC
>TRINITY_DN95100_c0_g1_i1 len=101 path=[0:0-100]
CTTTCTTTCCATTATTCCTCCTTATATTAGTTTAGGCTATAATCTTAGAGTTTATACCCTTCAGGGTCACCTGTAGCTTGAAAAACATCCAAGGTGGGACA
>TRINITY_DN95014_c0_g1_i1 len=142 path=[0:0-141]
CAGACATTAGGGGCTTGTCGGTTGCAGCTCGTCAATGAAATCTTGCTCTTTGAAGTTCTCAACGGACAGATTTGGTACAGACAGGTTGTCTAAGATGTTCATTTACGCTCTGTTGTTATTTTCGTTGCAGTATTGTTATTTT
>TRINITY_DN95028_c0_g1_i1 len=106 path=[0:0-105]
TTTTTTTTACAACTTGGATAGAACTTTATTTCCCATAAATACAATACATACACAATGGAAACGGGACCAGTCCTTAATCTTCAGTACATCTATACTTCAATCAAGG
>TRINITY_DN95021_c0_g1_i1 len=204 path=[0:0-203]
GATGCTGTAAAGCTGAAGTTTCATATTCTGGCCCATTAGGCTCTTCAGCAAGCAACAGTAATATCATAACTTCCAAAAATAAAACTGTATTAAGTCCAATGACACCAGAGTGCAACACAGAGTTACACAAGGTTGAGATTAAAGCAGAGGGATGTACAGAACTACCAAATATTAACAGAGAACATTCTACATTTAATGAAGAAC
>TRINITY_DN95001_c0_g1_i1 len=103 path=[0:0-102]
TTGATGACACTGTGCAAACACGTTTTCTTTATTGTCCAAAGTATTTATTTCACAACTGTAAATAACTATTACTGGAAACCTAAATGTGGAGTTTAACAACAGT
>TRINITY_DN95003_c0_g1_i1 len=116 path=[0:0-115]
CATGGTAGGATCACTAACGAAAGCATACTGAAGTTAGTTGAGGCCGAAAGAAAGTTACTGCAAATTTAGAGAAAGAGTGAGTGAAGTACTGAGGGACAAGACTGGAGGAAAAAGAG
>TRINITY_DN95096_c0_g1_i1 len=132 path=[0:0-131]
CTCAACAGCTGCCAATTCTGTAGCTACATTCAAAAAATTTTCAGTGATACTGTTAATTCCTTGCATTTAATAGGATTTAGCACAATGTGCTAATCAGAAAACCCATTAAAAAGTGCATTAATATCTTCTTGC
>TRINITY_DN95007_c0_g1_i1 len=200 path=[0:0-199]
TAGTATCATCACACTACTTCAAATCAAAGTAGAAACTCAGACAATTGACTTATCATGTGAAACTATAGTATCATCACACTGCTTCAAAGGTCCAGTGCCTCTATCACATACCATCACACTGCTTCAAAGGTCTAATGACCTGTCATTAACCTTTTGTTGTTGTTGACATATACCTATGGATGCTGCCAATTTCATTTTAT
>TRINITY_DN95058_c0_g1_i1 len=146 path=[0:0-145]
CCATGAACAAATGTACATTGCTACAATCAATTTCGAAAGCGATCTGATGACTTGGGACGATGCGAAGAACCACATGGACTGCATTAAGCTCAACGCCGACACTACCGAAGACTGCTTGGCAAAACATCATGAAAAGGCTTTCAAGG
>TRINITY_DN95092_c0_g1_i1 len=157 path=[0:0-156]
ATAACACCTCTGCATTTCTGCATTTATGTTGTTATGTTAAACAGCAATGATAATGTCATGACGAAAATGAGTGAGGGTAGGGTGGTGACTAGGGTTGTCCACTTTATGAAAGCATCAGCTATTAGTGTTGTTTTCCTACAATAAAAACAAATCCTTG
>TRINITY_DN95050_c0_g1_i1 len=131 path=[0:0-130]
TTAATATATTTTGCAGAATGCTCTTAACCCATAAGAAAATATTAACAAATTTAAATATTTTCATTTAACTGAAATATCTTGTTAGCTTTTTTACATTATTCTGATTGTTTGCCAGGTGAACTCACTGTGCC
>TRINITY_DN95012_c0_g1_i1 len=194 path=[0:0-193]
GCTGTGAGCATCCTGACAGTTTTCAGTCCATACTTGCCTGGTTTATGAAACACTGGTACATTCAGAGTTGGTACTGTTCATGGAATGGAAGCAGTTGTTCAGTGATAGTGCACATGGCACCAGAACAAAGTTCCCATTACACTGCAAAGCATAAATATTCCACAACTCTTTGCTGCTGGCCAAAGGGTCATTCT
>TRINITY_DN95082_c0_g1_i1 len=101 path=[0:0-100]
CATTTCTTTGCTGGGTAAACATTCATTAGGGATTAAAACCTGGATATATCTTACACGGAAGTTTCATACAAACCGCACAATATCAACAGTGTCTGTTTTCC
>TRINITY_DN95063_c0_g1_i1 len=134 path=[0:0-133]
TCTGTCTTCATAATTTCAATTTCTTGATGTTCTATCTTCACAACATCAAACTGCTGAGTGTCTTTGTTCACAATCTCAAACCCTTGAGGTTCTGTCTTTAAACCTTCACTTAATGGGGGCATCATCTTTATATC
>TRINITY_DN95043_c0_g1_i1 len=110 path=[0:0-109]
GTTTGTTCAAGGTCATGGGCCCTGAGTTAGTTAAACAATCTTTTATCAGCAACTGCTTCAGCTCCGATCCAATCTCTTACACGTTTGCGTGGACACCGTCTTGCACTGTC
>TRINITY_DN95018_c0_g1_i1 len=223 path=[0:0-222]
TTTTTTTTGTTATATTAAGTAGTTTGTTTACCCTTACGCACATAATTTTAATTTCTTGCTTTAATACTATTTTGAACAAGGACTGCCAATGTGTTAAACATGTTTGACCAGTATGAGATTTAAATATTTTCTAAAAGTCTCTTAACCTTATGACCCAAATGCCCCCACATTGTGACAGCTACAGAATGACAATATTTCCCATGTGCCACAGCATCATCACATG
>TRINITY_DN95097_c0_g1_i1 len=158 path=[0:0-157]
TATTCCTGGAAACTTGACTTGTCAAAGTTCCAGCAGAAGGTGTGATTTACTATCCATGCAACCTTGTCCTTCTTGGCAATGATATCAGGACAGAGATTGCCATTACTCATCATAGTGTCGTTTCTATCAACCTGATATCCCAACCTGCCCAAATGATC
>TRINITY_DN95038_c0_g1_i1 len=196 path=[0:0-195]
ATTCAAGTATTTTCATGGTATTTCTACAATGTGTGGACCTCTTTAATTTGGCTCCAAATGTAGGTACTCAAAGTCACTGTTATAAGCTTCAGACAAAAAGATCTTCCACCATAGTTGGAATTTTTATTCAGTAATCAGCTTATTTTATGATGAAATAACCTTCCCGGCTGTGTGGTAACTGCAGAAACTATTAGCT
>TRINITY_DN95024_c0_g1_i1 len=130 path=[0:0-129]
TAAACAGTGTTACTGCTTGGATATGGATTGATGTTCGATGCGCTGACTCTTTATGGTGGATTTGTGAACAAAACCTGACAGAAGAAGCATCAAATGTGATTAAGAACGAGACAATGGAAGATTTCACTTT
>TRINITY_DN95037_c0_g1_i1 len=111 path=[0:0-110]
TAATTTTTGTAACCCTGTTACTTGCTGTAGCAACAGAGTTGCATGAAATAATTCTGTAATTTATGATGACTCCCATAATAAAGCAACCAGAAATATTCACATAAAAAAAAA
>TRINITY_DN95061_c0_g1_i1 len=121 path=[0:0-120]
TCTAACATCTACCTAGTACCAAACCTACCAAAGACTTGGTGTTCCCTCTACATTCTAACGTCTACTTAGTACTAAATCTCCCAAAGAACTGCCCAGAGGATTCATCTCTGTGGTCTTAGGA
>TRINITY_DN95088_c0_g1_i1 len=115 path=[0:0-114]
CTTGCTCATATCAGGTCATCCAGGTTTAATTTAGTCATGGCTTTTGCTCCAAGGAAACCAGCAGTACTACATTTAGAATTCTGTGACTTAAAACACTTTCATAATTTTGACCAGC
>TRINITY_DN95062_c0_g1_i1 len=144 path=[0:0-143]
GTTTTCCATATTGAAACCATGCAATTCTCACTGCTGTTATAAAGAATTTAACATGATTGATGTACAAAGTTTCATTAAAATTTCTAATATGCATGTTTGGACTATGACTTACATATTTTGTTGATTATCATTTAACAGTGTTCC
>TRINITY_DN95074_c0_g1_i1 len=101 path=[0:0-100]
CCTTTGTGTTAAATCGAATGGGTATGGATACTTTTCAATGTGTAAGAACAGGGACAACAACTCTTGACCAATGTACACGAGAAATAGTGTGCAATTCCCAC
>TRINITY_DN95049_c0_g1_i1 len=194 path=[0:0-193]
AATTTTCAAGTTTGGGTAGTGTTAATAAAGGAATAATGGAAATTATCACAACAGAATTCTTATTGCCACTTCATTTACTAAAGAAAAACATTACAAAAGTAAAGTAAATACTTCAACATCTTCCTGAGCCTTATTTTGACCCTAAATCATCATTTGTTCAGAAACATAAATAGAAATGCTTAACATTTTCTTAC
>TRINITY_DN95051_c0_g1_i1 len=104 path=[0:0-103]
CTAATATAATGCTTACCTGGTAGCCTTTCTCTTAGAGGTTATAAAGTCATTGTGAGAGCAGAAAAAAAAACATAGACTTTTTTTTTCTTGTTATATCAAAAAAG
>TRINITY_DN95069_c0_g1_i1 len=315 path=[0:0-314]
GTCAGGTCGAGAACTTTTCAGCACCCCCTCATAGTACGAGTTATAATAACCTAAAAAGTTATGTTCAATAATGAACACAGAAGTCCCACCTCCAAGTTCCAAGTCATAATTAAATCACACATTTCACAATTGAGTTCCTACACATTTTAATTTTCAAAGACCCAACAAAACTAAAGAAATTATAGACAGCACAGCAACAGTCATGCACCAATTACTTTACTTCACATCTTACCATTCCCCACATTTTCACAAGTATTAAGAAATCATAACTCATCAGTTACAAAAACCTTTCTCTTTCTACAAAGACTTTCTTGA
>TRINITY_DN95011_c0_g1_i1 len=197 path=[0:0-196]
ATTTTTGTACTCTGAAACAACCTTTTGTTTTTTCTCCTCTCTCTGTGTCACCTTCATGATTCCTCTAATATTTCACAAATTTACTTCTGATATCTCTCTTATTAATTCTCCTTATTGTCTCATTCTGCAAAGAGGAACAAACAAACAAACACACTCACAAACAAGCACATTCATTTACATGAATAAGGTTAATGCTG
>TRINITY_DN95033_c0_g1_i1 len=268 path=[0:0-267]
CATGTTTTCAAATGTGTCTGTGATACTTCCATACCCAAACTGAACAATGGTACATTTCCTTCATAATGAATGAGAAAGCTTTCTGCAATATAATTGTACTTAATCTCCACCACCACTACTTTTTTCCTTTAGCAATATAAATCCCTTGCTTAGTAAAGTCATTCTTATATGATTCCAACTAGTCCCTTGTGCCTTACTGGTAAGGAGATAATGTTTATTATTAAAGTTTTGACTAAGTAGCAGCTAATCAATAAAGTATGACATTTCA
>TRINITY_DN95055_c0_g1_i1 len=110 path=[0:0-109]
GGAGAAACTCTACTAAATGCGATATAGGTAAAATGACACAAATAGAGACAAGGATAAATGGTGCTAAACAGTATATAAGGGAAGTGACTCAAAGAGAGATAGAGAGGAAT
>TRINITY_DN95036_c0_g1_i1 len=141 path=[0:0-140]
GTGGGCCGTAGGTTGCCAATCCTTGGCGTAAATCAAGAATTACCTGTATATAAAATTATGTATACCTTTCCATTTAATCTGAATTTTTTTGTAAAGTACAGTATTAACCCAAAAGGAAGATGACCCTGAATCTATGATGAC
>TRINITY_DN95080_c0_g1_i1 len=239 path=[0:0-238]
GCTGCTTTCACTAGTTCCATACACATTTAAAGTCACATATAAATAAATACCAGCAACTAAATGTCTATACCATGTTTTCCTTTCATCATTACACTCTCCCTTACATATTTTCATACCACCTGTTTGCCAGTTTTGAAGTTGCAAAATACAGTCATAACCACAGCTTTGTATATTTAAACAATTTTACACTTTCATGGAGAACGAATAAAGAAAACTGTTTTTCTGAATTTCATTTCATG
>TRINITY_DN95052_c0_g1_i1 len=166 path=[0:0-165]
TTAGAACCAAACCCCTTCCTCCATTTTGTGTGTTGTTTCCTTTGGAGTAAATTCCTTTTCGGTTTTGCTATCCAAGCTCATCTCCTCTGTGGTTCTCGCTGAACTTTCTTCCACCGAACTGACTTTCAAATGTGGTTTCACCTCGGAACCCCTGAAGTCAAAGATT
>TRINITY_DN95047_c0_g1_i1 len=150 path=[0:0-149]
GTCGGAATACTGCCATCTTCATTCCCATACAATTCTTTATAGATAGCAGCAGCAGCTAGCATGGTGTCCCGATGGAGGTGAACTTTCCGTGACCATGATGCATTGTTTTCCCCCATGCCCTTCAAGTCCCACATCAGTTCAAACATGGTG
>TRINITY_DN95076_c0_g1_i1 len=210 path=[0:0-209]
ATTTCTGGCAAGTGTAACCAACACCAGGTATGTGTTTAATGTTTGTGGGAACCATACCCTTTACTGAGTCATGGGATTGTACCCATTGAGGAGTTTCAGACACATCCCCTACATATTTTCCTGTATCAGTATAAGGGGTACCTTCAGTTATTTACTAATTACCATCACCCCTACATAGTTTCCTGTGTCAGTATAAGGGGTACCTTCAGT
>TRINITY_DN95060_c0_g1_i1 len=139 path=[0:0-138]
ATAAAGATGTATTGAACTGTACATAGGATCATAAGGCAAAGAAAGTACATGATGTGGCTGGGGAGATTTTGTCATTATCCTATTTTTGGTAGAATAGAAGAAATAGGCTGTGATCTACCTACTAGGCTTAAACAACACA
>TRINITY_DN95022_c0_g1_i1 len=159 path=[0:0-158]
CCTGCTTCTCCAAGGTGTTTTCCACACACTACTGTTTTCTTCTATTTATTCTCCTGCTTCTCCAAGCTGTTTTCCACACACTATTGTTTTCTTCTATTTATTCTCCTGCTTCTCCAAGCTGTTTTCCACACACTATTGTTTTCTTCTATTTATTCTCCT
>TRINITY_DN95002_c0_g1_i1 len=181 path=[0:0-180]
ACATCAGAGTAGAAAATACCACAGAAATAGGCATCAAAAATTTCATTGACATTTCATCATTGTTTCAAAATTTAAGCCAAAAATAAAGTCCTTAATAAGAATAGCATGTCAAGCCAAATGCTCACCCAATAAAAATAGCATGAGACAAATGCTTGCCCAATAAGAATAGCATGAGACAAAT
>TRINITY_DN95087_c0_g1_i1 len=103 path=[0:0-102]
TAAAATTTATTAAAAGATTAATATGGGGTCAAAATGATCCTGAAACCTTTAAGGCTACCAATTTTGAGATCTTGGAAGCGTTAATTTCAAGAACAGTTTTCCC
>TRINITY_DN95075_c0_g1_i1 len=213 path=[0:0-212]
CTTAAAATGTGCATTCATACCCCTCAAAAATGGTTCATGACAAGAAATAGTCTGTAGAATTTTTGCACACTACTAACCTTACTTTGTTCTGAGTAAGTGTGGAGCACATTCATTATAAAACTCAGGGGATGCTAAAAAGTTTGAAGGTTGAACCCCAGAAACTAATATCCTCATTTTAGCCCTTAATAAATAATACTTTGCATAAACATAGGC
>TRINITY_DN95095_c0_g1_i1 len=159 path=[0:0-158]
CTTGTGTCTAAATGTAAAAGTGCTAACTGAGTGTATTATGTAAACATTCTGAAACATGTAAGGAATGCAGTGCAGCAATGAATACCAGATCTTTGATAGACTGCTCAACAGACTTAGCCAGTTGTCCTTCAGAACATTTCCTGCAGAAATTAAATCAGG
>TRINITY_DN95027_c0_g1_i1 len=252 path=[0:0-251]
CTGACTTACATAATGTATATATTCCTTTGTTGTGTTGCAGGCTGGTAATACTGGGTGTGTGCCTGATGGCACAGGAGCTGATCAGTTGTCTGCAGTTATGCAGTATTCTATTGCACATTTACTTGGTCCACACATCAATTACCCAGAGGTAAAGCACAAAGTTGTCCAAACTGAATGAGATTACTATGCAAATATATTGTTAAAATTCATCGTTTACATAAAATTCACACAGAATGGTTACACGTAATAAAC
>TRINITY_DN95026_c0_g1_i1 len=198 path=[0:0-197]
AGAGCAGAAAACATCAGGTCAAGGGGAGTAGAGAGCAGCAAACAACAGGTCAAGAGGAGTAGAGAGCAGAAAACATCAGGTCAAGGGGAGTAGAGAGCAGCAAACAACAGGTCAAGAGGAGTAGAGAGCAGAAAACATCAGGTCAAGAGGATTAGATTGCAGCAAACGCTAGGTCAAGAGGATTAGAGAGCAGCAGAT
>TRINITY_DN95045_c0_g1_i1 len=121 path=[0:0-120]
TGTCCAAAACCCTGTATATAATAATGTTTAGCCTCTAAAGGTGGGTTTATGGTATGCAATCAGAGGCAGAACGGCTGGTTGTCCAATGTTTTAAGTTACGAGTCATTTTCACTCGGGGCAT
>TRINITY_DN95093_c0_g1_i1 len=198 path=[0:0-197]
AATTGTGGGGTGTCAACTGAAGAGAATTGTGGGGTGTCAACTGAAGAGAATTGTGGGGTGTCAACTGAAGAAACTACAGACAAGACATTCTGGTCTCTCAGATTATCATGAAATAGGATGGTTCATTCATTAACAATATATTAGTGAAGTTAATGTTCTGGTTGCTGTTACTCATTGTACTGTAATTTTTTTTCTTGC
>TRINITY_DN95016_c0_g1_i1 len=192 path=[0:0-191]
TTATTATTTTCACCCTTTCACGACCACAGCACCTGAAAATGTCTGCAATTTTGGTTTTTGCTGCCCAGATCAGCTGGAGCACCTCAGGCTGCCAGAAAAATACCACTTCACATTTTCCTCCAAAACCTGGTATTTCTCAGGTGTTCTCACTGAAATCTCACAATTTGCTGGTAGCCATGAGATTTAGCTAGT
>TRINITY_DN95065_c0_g1_i1 len=218 path=[0:0-217]
TCTTTTGGAAATGTGCCTATCACCCAAGTTATGAGTGCCTTATAATGAAAAGCCATTTTCTTTTACAATACCTGTATTGGTTACCATTGCAGTATACAGAATGTGGAAAACTCAGTTGATGTCAATCAGCAATTTGACAAGCATGAGAGTGAGTGACAAACCATTGTCAGTCAATGATACGTTAACCTCTCAAGCATGACTGATGAAAATTGCTTCCT
>TRINITY_DN95086_c0_g1_i1 len=135 path=[0:0-134]
TCTGTAAGATTCTTGTTCGATGGTGAGAGAATTAAGGGTGATAACACGCCGAGCGATCTTGGAATGGAAGACAGTGACGTAATTGATGCAATGGTGCAGCAAATTGGAGGATCTGCTAGGTAGCCCATTCTGCAA
>TRINITY_DN95071_c0_g1_i1 len=279 path=[0:0-278]
GTGAAAACTGGTACACACACAAAGAAATGGCGGACCATGGTTGCCAACGCCGAGAATTGTGGATCACACAGAAGACTGATTGATCCCCTAAATCATAGTATGTTAACAATGGTACATAAAGATGTTGTACACATTTATGTACAGTGAAAGCACATGCACAACTGTATATTAAATAAGACACGTGAATATGCACTGTACTAAGTTAAGACACGTGAACATGCACTGTACAGATTTAATTGGTGAAACACACTAGGATTTGTATGCCAAACACGGTCCACC
>TRINITY_DN95068_c0_g1_i1 len=338 path=[0:0-337]
ATTCACACTAGCATTCATTAAATTAGTTCACGAAATTTCTGAATGCTCTTGCTATGGTGATAGTCTGTACTTGATATTACATTATTTGGGGACTAAGTAGTCTATTATCTCACCAAGTGACATCAGAAAAATACTGAAACTCTCTTACATACTGCTGGTTTGTTTTCCTACTTGAGCCCATCATAGAAGACAGGTAAACTTGTGGCAGAGAGATATAGACAAAAGCTATTACATGTGCTCTTTTTGCAATATTCCTTTCCAGAAGGGGATGTTTCCATGCTTATCATATCTAAATGAGTTACTGAAACATCAACATGGCAGAACGTATTGAAATTATA
>TRINITY_DN95057_c0_g1_i1 len=116 path=[0:0-115]
TCTCATTTGATCTTTCTTACAATCTGAAGGTTTTAGGTGTCCAAAATGTAACTTTCCACACACATGGAATGTCACTTCATCAGAAAACAGAATTACAATGTTAGCCTCAGAACCGG
>TRINITY_DN95059_c0_g1_i1 len=183 path=[0:0-182]
GGGGCGTGTTGGAGAGGCCTGTGGAGAAGATGAATTTCTGGGTTCTCTTGCCAAGGATAGTTCATAAATATCATCCTCTGTGTATGCCATATCTAAAGACAACCTTAATGTATTAACAAGATCCATGTTGGCATCAATAAGAGGAGTTGAGTTCTGTAACTCAAGAAGTTCCTGAAATATAAC
>TRINITY_DN95072_c0_g1_i1 len=174 path=[0:0-173]
CTCTGACCAATACACATGTGCTCATAGCATGAGCATGTATACATACTCACAAACACACAGACAGAAATGAAGAAACAAAAGAGACATGCTTTTGGTTCCAGCTAAGAGCCAGAAACTGATGCAGACAAGCATCAACATATAGTAGTCCAAAAAGCTTTATGGTCAAAGACTCAC
>TRINITY_DN95046_c0_g1_i1 len=108 path=[0:0-107]
TTGCTAGCATCACCACTTCATTCCCATCTCTCAAGGATCACCACTTGCTGTATTTCCATCACCACTTACTCCAGACTCATCTCCCTAGCATCACCACTTACTCCAGAC
>TRINITY_DN95054_c0_g1_i1 len=123 path=[0:0-122]
CCTCCTTGTTGTAAGCTCTAGTGAAGGCTGCTTTCACCTTTCCCTCCACTTGTGATAAAGGGTCCTTCTGCTGTGGCCAAACTGTCACCTCCATCAAACTCTCTAGGTCTTCTCTTAGTAAAC
>TRINITY_DN95041_c0_g1_i1 len=140 path=[0:0-139]
CTTAGTACTCTCTCTCTTTCATCAGGAGTCCTCCTCCTCTTAGTACTCTGTCCTTCACCAGAAGTCCTACTCCTCTTAGTACTCTGTCCTTCACCAGAAGTCCTACTCCTCTTAGTACTCTGTCCTTCATCAGAAGTCCT
>TRINITY_DN95081_c0_g1_i1 len=154 path=[0:0-153]
CTTCAATGTGGACCATAAAGGTTCAATAATCTTCAAATCCAGTGACTGGGTTGGCTGGACCATATGTTCTAAATTTGCTTCCTGCTCTTCAAAACAATTGTGAACCAGTTATGAAGAAGGAACAGCACTGTCAATTTATTATAGACATATCCCC
>TRINITY_DN95070_c0_g1_i1 len=246 path=[0:0-245]
TCTCTCTTTTCTTTCTTCCTTCCCCTGCTACTAGCTTAGCTCTACCCTCTCTCTTCCCTTTCTTCCTTCCCCTACTAGTGGCTTAGCTCTGCTCTCTCTCTTTTCTTTCTTCCTTCCCCTGCTACTAGCTTAGCTCTACCCTCTCTCTTCCCTTTCTTCCTTCCCCTACTAGTGGCTTAGCTCTGCTCTCTCTCTTTTCTTTCTTCCTTCCACTACTAGTGGCTTAGCTCTGCCTTCTCTCTTCCC
>TRINITY_DN95013_c0_g1_i1 len=189 path=[0:0-188]
AAACAGTTGTCTTTCTGTACGTTTTCCCCTACTGAATTAACAAGGGTTGTCCTTGTTACACAGCCATTGTCTTCAATATTTCTCCGATTCATGCAGGCTGCCCCAGTAACACGTCTGCTAACTTTCTCGACATTTTCCCCTAACGGTCTCATGCGCCCCTCCTTAGTAACACAGATGTTGTCTTCCTCA
>TRINITY_DN95085_c0_g1_i1 len=129 path=[0:0-128]
TTCAAATCACACAGCTTATATTTCTGATTTTATAACCTATGTCAATTTCACATTCTTTATTTGTGATTTTTCTCCCCAGTTTTTAGATATCTGGTTTCATTTTTACTTTTTTTTTCTGTTCATATTTTC
>TRINITY_DN95066_c0_g1_i1 len=156 path=[0:0-155]
TTTCATTTCACACTCGTAGTCCATGTGGTCCAACCTATTTCCCTTCTCTTCCTTCATCACTATCATGTATTCATAGGACTTCAGTTTTTTTTTTTTTTAGCTTCATTTAATTCTTTATAGAAATTTTCTTTTTCTTCAACTTTGCTTTCACTTGTC
>TRINITY_DN95008_c0_g1_i1 len=160 path=[0:0-159]
GGCATGGAATGGAGCAACACATTGGGACTACCTCCACTCCAGTCTCCAAGACCTGATCAATGCTCACATATTGGTTGATCATGAGAACATAGCAGGGCATGTGATAGTCGAGCTTGGCCGAGCTGAAACATTCCTCTTGAGGGGAAGTCGGGGACAGGAC
>TRINITY_DN95042_c0_g1_i1 len=101 path=[0:0-100]
CTTTACTCCTAACATGCATGATTTATGATACTATTGATATGATACCAGCTACATTCAGTGGTACCATGTATATTTGGTGTAGGAGCAAGAGATCCTTTAGT
>TRINITY_DN95009_c0_g1_i1 len=102 path=[0:0-101]
CAAAAAAAGAGATATCAAAATACACTTTTCGAGGTGCCAAATTGTACAGTAGAGGGATATGCCTTTGTATCCAACGAAAATCGCCAAAGTGGCAAGTTCGCC
>TRINITY_DN95034_c0_g1_i1 len=145 path=[0:0-144]
TATGCTGCAGTTATCCCAGCAGGCTGATTGAAAGAGACCAAAGTTATAATCGATTTCTCCCAGCCTGTGCAACACCCGTATAGCATACTTCTTGTAAAGGCCAGTCCCATCAATTACCTTATATATGTATGAATTACAACTAAAT
>TRINITY_DN95004_c0_g1_i1 len=142 path=[0:0-141]
TTTCACTGTAGCTTGTGTATCAGTGCATCAGAAAACAAATCACTAGTGTTACTTTTCAACATAATGTCCCTCCTTACTAAAACAGTTTCCAGCACCCCAAGCCAATCACTTTAACACTTGCTGAATTGCTGTTTGAGTGTAG
>TRINITY_DN95090_c0_g1_i1 len=160 path=[0:0-159]
TGTTAATCCTATTTCAACTCCTGAAGGCTGCTATCATATCAGCCCTATTTCATCTCCTATAGTCTGCTGTCATGTCAGTTCTTTTCACCTCCTACAGTCTGCCACCATGCCATTCCTATTTCAACTCCTATAGTCTGCTATCATGTCTGATCTGCTTCAC
>TRINITY_DN95067_c0_g1_i1 len=106 path=[0:0-105]
ATGACGTAACTATAGTTAATATTGCACGTTATTTGGGACTAACCATTTTGATGGGTGTGCTTACTGCCACTAGAGAGTGGAGTGCATGTATTGGGAAGTAGAAAAC
>TRINITY_DN95084_c0_g1_i1 len=214 path=[0:0-213]
TATGAATTACGTCGACCAAGACTGCCGGCGCTGCCACAAGTGTCGAATCAAATTCTGCAGGACATTGACTTCTCCACTGCTTCCGGATAAAATGATATTAATGCAGGATGTCCCAAAATGATCACTGGAGTTCTAGGAACACATATTTTCCTGATGCCTTAGTCTATATAAGGTTAACGTCTACAAAAAGTGAGGAATATTTCTAAGCTTCTCC
>TRINITY_DN95091_c0_g1_i1 len=124 path=[0:0-123]
ACAAAATTCCACTGTACAGAGACTCCATGACCACAGACATTCATTTCACAAATACTAACACTTCTGTCAAATCCACAGTCTCATTTAAAGATGATAAACCAGTTGCACGACCTTTTGGGAACAG
>TRINITY_DN95083_c0_g1_i1 len=140 path=[0:0-139]
TCCCTGCGGGCAATGTACAGCTGACGGACAGCAGCTTTCCGGCAGACCACTTTGATGTGATTGGTGGGCAGCTGAGGGTGAAGTTGGATAGAATTGCTCCTGGCTCTAATGCCTCTCATGTTGTGGTGGTTCGCCCCAAG
>TRINITY_DN95020_c0_g1_i1 len=132 path=[0:0-131]
CACTTTAATTTAATTTGAACAATGAGCTGGCAAATACTTTTCATTATTACTGTAGTAAAAATATATCCTCTCCCTTAACAACAAAACATGGATTCTCCACTCATATGATGCTTCCTACTGGACATTATGTTT
>TRINITY_DN95039_c0_g1_i1 len=104 path=[0:0-103]
AAGGTCCTTTAGCCACGTTTCCTTCTGCTCGGGAGACTTGGCCCGCAACGAAAATGGAAACCCGACACGATGTTTTTTGGCATGGCGGAAAAGAATTTTTTGGA
>TRINITY_DN95035_c0_g1_i1 len=170 path=[0:0-169]
ACACACACACTCTACCAACCAACCTGACAAAGCACGGAACAGAAGTGGAATTGAGCTTGTGCTTGTTAAGGCTCCAAGGTAAAAAAAGGTGGTGCTTGATTTTGGATGGACATGCGTTTGAGTTTGGTAGAGGCTCTCAGGCTAGATGGGCATGTGTCTTGTGGGGCCTT
>TRINITY_DN95098_c0_g1_i1 len=157 path=[0:0-156]
TCTCTCCTCATGTATCCAACCTTCATCTAGACAACACTAGTATTTCTCTCTTCATGTATCCAAGCTTCATCTAGAAAACACTAGGCTTTCTCTCCTCATGTATCCAAGCTTCTTCTAGACAACACGAGGCTTTCTCTCCTCATGTATCCGAACTTCA
>TRINITY_DN95023_c0_g1_i1 len=149 path=[0:0-148]
CATCCTCTCCACTTTCTTCACCACTGGCCTAACTCTACTTATCCTAAATTTATGATTCATTTTTGTTACATGTCCCCTGTTTGTTGTCACAATTATTAACCTATTCCTCAACATATATACATTTACTTGTGATCTAATGTGTTGCTGAT
>TRINITY_DN95089_c0_g1_i1 len=154 path=[0:0-153]
ATTTTGTCCAACCTCTGTAAATGCCATGTGCTTACTGTAAAATATAGTTGAAAAGACTCAGTTACAGTATATTTTCAATGAGAATTAAATGATATAACTAGTTCCTATCAATCACTTGAACTTAAATTGTAAATAAATTATGATGGCAGAGATA
>TRINITY_DN95064_c0_g1_i1 len=136 path=[0:0-135]
TTTCAAGAAACTTTTTGTGTTAAACTTCAAAGAGCAGGAAGTGCATCATACTTCTCTGCAGACATACTCAATCTGGTTTTACTATACAGAAAGGTACTTTTTCCTCTATTCATACTGAAATGTCCACTTCTTCCAG
>TRINITY_DN20752_c0_g1_i1 len=150 path=[0:0-149]
ACTGTGAACTGTTGAGGTGTTTATACAGTACATAATGAAGACTGTGAATTGTTGAGGTATTTATACAGTACATATAAAGAGAGTGAACTGTTGAGGTATTTATACAGTACATATAAAGAGAGTGAACTGTTGAGGTATTTATACAGTACA
>TRINITY_DN20752_c1_g1_i1 len=105 path=[0:0-104]
GTTTAAACACCTCAACAGTTCACAGGACCTCAACAGTTCACGCTCTTTATATGTACTGTATAAGCACCTCAACAATTCACAGTTTTCATTATGTACTGTATACAC
>TRINITY_DN20722_c0_g1_i1 len=138 path=[0:0-137]
AATGAAGAGGAAATCGTTTTGTTTCCCACTGTTTTTCTAATAACACTGCGGTGATTGAAGTTGCCGGGTGCAGTATGAATAACCATGATACCTTCCAAGTCTTTTAAGCCAGCACATGTACTGATCTCGTTTATTCTA
>TRINITY_DN20722_c0_g2_i1 len=109 path=[0:0-108]
CAGAAGGATTCGTGAGAAGATCTGAAAGGTGTGAAGTGACGTTAATTTCTTCAGTTGTAGCATCCTCAGTCTCAGTTACATGCACTCAGCTGCTTACTGCTTATGGTCA
>TRINITY_DN20766_c0_g1_i1 len=109 path=[0:0-108]
TTATAGTCTATTTATGCACTACAAACACATCAGCAGATATACCATTCTGGACTTCATGTCATTGTGAAACTTCTGTTGGTATGGATCATGTCAGGAAGTAAAAGAAAAT
>TRINITY_DN20766_c0_g2_i1 len=160 path=[0:0-159]
TTATGCTGTTTGCGATTAATCAGCATTTTATGCAAAAGTATGTGGAATCCAGGTTTGCTCCTTAACTACACATTACAGCTACCATGTTTCTTTTAAAATTATACAAAACATCTAAAGAGTTTTGCTTAAAAGAATATTTCTTTACCATCATCTGTTGGTT
>TRINITY_DN20766_c0_g3_i1 len=115 path=[0:0-114]
ATTTGAAGTTAATACAGGCATTTTTTTTTAGTTGTTATACATGTTAAAACACTTAGCAGAAGCTGTTTAATATTTTAAATGCTGTCATCTGTAAGTGGAGTTTATGCTGTTTGCG
>TRINITY_DN20766_c0_g4_i1 len=253 path=[0:0-252]
CAGGAAGTAAAAGAAAATGTAATATAAGAAAGAAGAAAAAACCAGTTATGATCAAAAGAGAACTAGGAAGGAAAACTAATAATTTATAATGAAGTCAACCCTCGACCATAGGGTGCAACTGGAAGTCCTCCAAAGTTCACAACCACTGAAGTAGGGATACAGTAGTTCCCTAAGCATCCAGAAGTGTGGGGGTGCAGTGCAGATAGGGATGCAAGGAGAGCAAAATAATAAAACAAGAATTCGTACAATAAAC
>TRINITY_DN20724_c0_g1_i1 len=244 path=[0:0-243]
CAACATTTATGATGAGTAATGAATAACAGCATTATACATTGATAGCACTCATCCAGCGCTCACATCATTGATTTACATTGATATACAACATATACTGAGGGTTGTTAGCACATTATGGAAAGAGTTTTTTTCATGAATTCACTTTATTTTTACATATATATTACATTGTACACAATGGCACTTAGCAATAACACAAATCTAGCAATCAACCATCAGTGTCATCCCCAATTCTGGGGATTGGCAC
>TRINITY_DN20724_c0_g2_i1 len=139 path=[0:0-138]
TCGTAATGGTAAATAAAGTTCATTTTCCATGCAATAATTCCTGTTTGTTTTAGGTCACAATATATCATGAGGTATGTGTAAATAAAGAAACGTTGTAAATGAAGATTTTTAAAATGGCATTCATATATGTTACAATAGG
>TRINITY_DN20731_c0_g1_i1 len=172 path=[0:0-171]
AAGAACTCACACATGCGGACGAACTGAACGAGATCGGCGATTACAGTGATGTTCCTGTCTCCATCCAAAAGTTCTGGCCCGAATTCAGGATCTATGCTCCTAACTACCCACACATTCCTCCGTATTTGAGAGATAGAGTCATTGCCTCACCCATGGATATCCAAAAGTACAA
>TRINITY_DN20731_c0_g2_i1 len=125 path=[0:0-124]
TGAAAAGTATTGAAATGTTTTCAGTAGTGAAAAAGTTAGCATATGGTATACAGGTTGCACATTAGGTGACTATAATAGCATGTAGTCCTGTTTTTGCAATCAGGGCCTTGGAATTTGAAGCAGTC
>TRINITY_DN20731_c0_g3_i1 len=144 path=[0:0-143]
ATGAGAATCATGAATCAGTTCGGCACACACTTCTGACTACAAAAGTATTTCTTTTAAATTAATTCCAGTTTCGTTCATAAACTTCAGTTACTGAGCTTTTCACATTCTAAATGAAATTTTCATTAGTTGAATCATAATTGTTTG
>TRINITY_DN20731_c0_g4_i1 len=123 path=[0:0-122]
GTCAGACCTCGCACTGCGCAGATCGAGACCCAGAGAACAGAGGCGTTGCGGCAGCATGAAGATAGTTGTATTCTTGGCAATATTAGCTATTGCCACTGGAGCCCCAGTGAACAATGCAGACCT
>TRINITY_DN20731_c0_g5_i1 len=120 path=[0:0-119]
CTTGGAATTTGAAGCAGTCAGCAAATCCTGCTTGATGAGAACCGCTCAGCTCTTGTTCTGCATCAGCAATCACTCGAAGAGCTTCCTCTTATACGCCAAACTTGTTGTAATTGTACTTTT
>TRINITY_DN20731_c0_g6_i1 len=157 path=[0:0-156]
ATTCTGCATATCATGCATCGTAAAAATGTTTGCTCCCTGATATACAGTTAGCTTAGATATCATTTGAGGATGTCATCATTTACCCAAGGACATAAATCAGAGTTTAAATACTGCTTCATTCGTTTCAGTTTCCTAATGGACCTTTCTAGGTTTTCCT
>TRINITY_DN20771_c0_g1_i1 len=125 path=[0:0-124]
CTTTGGCAGTAAGCATAGTTTAGACTAAAGTTGCAAGCAGTTAACTGAAGCCAGTATCAGTTAGGGTTCATCAGGGCAAGAGTTGGAAGTTCCTAATAGCTTGAGGTGAGAAAATTGAACTGAAT
>TRINITY_DN20771_c0_g2_i1 len=136 path=[0:0-135]
CCTCACAGGTCTATGCCATTCATTAATATAATTTTGATTATTTCTATTTCTCTGTTTTTTAACTTTCACAGGAAGCAATACTCTAGCCACAATTCTGTTATGATTACACAATCCTGGTCCCAACATGTGACCCAAT
>TRINITY_DN20790_c0_g1_i1 len=270 path=[0:0-269]
TGTACCATAGGATTTATTAAAAAGCATATTCTGTATTAGTTTCACAGTTAGAAACTGGTTCCTTCCTAAAGGATGCACATCTGTTAAACTGAGATGTTATAAAAGTTTCAGCAAATGTGGAATGCATGTTGGATCAAGCAAACCTGTGGTACTCTAGAGAAAGCAATGAGGATGTAAGTTTTTTGTCTTCTTTTAGTAACTAATAAAGTATGTTAATATTCTACTTAAATACATATATATTCTTAGATATGTGTATCCTTTAAGAAAGAC
>TRINITY_DN20790_c0_g2_i1 len=105 path=[0:0-104]
AACCTATATATGAACCCTCATCAGGACAATGTTGATGTAGCAACAAAGCCAGGACACCTATCTGCTGATCATGCTGATGGCAGGAAGAAAGAATTGTGAGTGTTC
>TRINITY_DN20790_c0_g3_i1 len=131 path=[0:0-130]
TTCATATATAGGTTTGTTGTGCCACTAGGCATATTGAAAATTAAAGGGCACAGCATCTGCTGAATAGCTGCTGTCATTATATTACAAAACTTGTTAATTTCTTCACTTTGAGGATGTTTGTTAAAGTCTTT
>TRINITY_DN20742_c0_g1_i1 len=140 path=[0:0-139]
TGATGCAGGTAAATTGAGTCACTTCTTTGAAATATGCCTTAATTCAGATTCCAGTGTTTGCCATCTTGATTTGTCCCTGAGCCAACACTCCAGCTCATCCCATATATGTTTTACTGGGTTGCAGTCAAGGCTTTATGAAG
>TRINITY_DN20742_c0_g2_i1 len=168 path=[0:0-167]
GTTATTTTATAGTGGCTCTAGAGACAGGGTATGACAAACACTGCATCAACTCTGTTCTCTCTTTTACAAAGTTTCTATTGTTTAATAGAAAGTTGGAGGAAACAGTAGTATCACATACTTATTTGGATGTTAGAGGAAACTCTGATCTGGCAGTTTTTTTTTTTTTTT
>TRINITY_DN20742_c0_g3_i1 len=154 path=[0:0-153]
AGACAATTTGATGACATAATAGACATAATGAATGATATAGACATAGCTGTAAATGAAGACATAAGGCAAACTGAAAACCAAACATTTCATGTGCAACAGACTGATAATTTAACAATTTTAAGAAAATAGACAAACTTATAAGGTATCAATTCAC
>TRINITY_DN20742_c0_g4_i1 len=1338 path=[0:0-1337]
CAATAACTGAAAAACTATGAGCATAACCTCAATGCTTTTGGTACTATACACTAAGTGTGGTATCTTCCACTATATCAACAAACCTGTGTGACTAACTATTTCATCTGCAAAGGTAATACAGTATAATGTACCAACGTGTTATATTCTTTCTGTCCATAATTCACTAGAATTTTTGTAAGCAATGCCTCATCATATATATTCATTACCTCATTTGAATTATAAATTTTCTCTAAGTCTTGAATCAATTTTTCAGCCTGCAAACCAAACCAATAGTTCTGGAAATAAAACAAGAGGACTCCACAACTTCATAAAAATTTTCTTGCATCTTGATTGAAGGAAGTTGCAGTGAAAACTGGAAAATGTCTGTTGTGAGATTACTGGTGAGTTATGTAAATAAAGAGCTAGTTTACTTATCAGAATGACCTTGGAAATGTAATTCACCACACTGTTACAACTTGGACCAGACTAGGCAGCCATATCACCTTCCTAACAATACTGAAGTGTATCTTAAGTAGTTAACCTATCACCTTCCTTGGGCTTTTCTACTTGGGTGTAATGATACAGTTGATGCAGCTTACAGTTTGTGTTGTTATGCACAATTGCCTTTCTTTTGCTGTTGTACTTGACTGTGCTATTATAGGACTGTTTCCTTCTTTTGTTCTGAAGAATTATGAGTTCATCTTGTTCATATGTACACATTATTAAAGTATGGTGCTTGGTGTATGGTATTTTATGTCTCTGCCTATTAATCATTGTGCTATCTTTTCTAGGTTGGGCTTTTCAGTGAAATAGTTTTATAATGATTGTGTGTATTTTGTTTAGGGGACTCTCTACCCACCCCACTCACACATGACTTCTGACTTCTTGCCGGGGAATTCTATCCCTGGTGGCCATGAGGCAGAGATGGTTAGGGGACACTGGATAATGTGGACCCTTGAGCTGCTGGAAGGAACAGTTGTGGACCATTACCAGAATATGTCACCACCATTCATACCTAGGTACTTGTGCATTAATGAAGAAACAATCAAAACAATGACCTAATCCAATTAAGATTTAGTTAAACTTATTATGTTGGAAATAAGGGCTATGTGGTAAGCATTTACAGCATAATAAACAGAGGTATATAAAACAGTTATGAGGCAAGCAATCAAATCTCAGCACCTACTGAGGCTAATAAGGGCCTTCTGTTACAAGTTTATATGCAAGACAGCTTTATTTAAGCAATGATAAAAATTTCTAAATGAAGCAAAAGTTCTGCACATATGTATTTATAATATGCAAAAGACAGTATGTTATTTTATAGTGGCTCTAGAGGCAGGGTATGACAAACACTGCATC
>TRINITY_DN20742_c0_g5_i1 len=616 path=[0:0-615]
ATTTTTTAAAGTTATTACATTCCTGTGGAAGAAATAGGGATATGTCTTGGTGTGCACCAGACTTGGGAAGCCGAAGACCTTGTACGATAGGACACAGAGGACAGTGAAACACATGATGGAGAATTGCAAGTCTAGTCTTACAGGAATCACATGGGATTCCAGTGACTGCACAGGTGTTTGGCATGTTTAACATCTGCACTTCATGGACTGGGTTATTGTGGCAGAGTGGCTGCCCCAAAGTAGAGGCTGGTTTGCTGCAGGGCAAAGGGAAACTGGGGTTTGGAACAATGGAGAGGGTTTATGTGGACTAACAAATAACATTTTATGCAGTACATATGCCAGATTGCAGAATCTAAGTATGGCAGGTACTAGGTTACAGCATGTTGGTATGGATCTGTTTTTACATGATTTGGACTTCATTAATCAGTCAAAGCATATGGTAACCTGTCTTACTATGATAGTCTAGACAAAGTCTGTATTTGCATTGATGGAATTCTATGGTGTGGGTCTCTACCTGCTCCTGTATGACAACTTGCCTTTTCACCCTGCTGGTGTGCATGACAGTGGTTTGCTGATGATGCTTATGATAACCTTCCACACCCTTCATAAAGCCTTG
>TRINITY_DN20742_c0_g6_i1 len=168 path=[0:0-167]
CTATAAACTAAAACACCAAATCAGTGGTTTTCCTAACATATGTAGCACTTAAAATGGAACTGGGTAACCCATTTATATGACAGTTACATTAAAATATTCAGTCAGGGTTTCCTTTGCATTTTGTAATTGGTTACCATTTCTAACCTTCCAGTGAAAAAAAAAAAAAAC
>TRINITY_DN20742_c0_g7_i1 len=103 path=[0:0-102]
TGATTAGCTTTCCATGCTGGAAACTATCAGCTCTTCACCTGAGACCATAGTGGCTTCTGCTGACTTTTACAGCTAAAAGGGAAAGACAGTGAAGGTTACTATA
>TRINITY_DN20725_c0_g1_i1 len=109 path=[0:0-108]
TTATGCCTTAACTAGTACTCTCCAGTTTCTAGTTACTGAACTGTTGATTAGTAATGTATCATGACCTGGATAACAGTCATTCAGGACATGCTGACACTGTTGATGTGCT
>TRINITY_DN20725_c0_g2_i1 len=133 path=[0:0-132]
TTTCTTCACTTCATTCTTTCCCCCTCTAGTCCAGCTCTCATCTGAATGATGCCATCACAGGCATGAAGCTTTGATTAGCTCCTGTTTCTTTGTATGTAGGTATGCTTTTCATAATCTTTTTTTTTTTTTTTAA
>TRINITY_DN20725_c0_g3_i1 len=267 path=[0:0-266]
CTGACACTGTTGATGTGCTGTCTCTTCTTTTCCTCCTCTCTGTTTCTCTCTCTTACTCACATATATACAAACAAACAAAACCTACTTTCTTTTGTTTATCTATGCATGCATACATGTCTGTATGAATGTTCACATTCTATATTTAAACATGTTGTTCACCTGTTTCTTACTTCAGTTTTCATTATTTCCACTTCTTTGACATACTGTGAAAGTTTTAAATCTCAATGTAGTGAATTAAAGTTTACAAATGTTACATTTTGTCAGTAC
>TRINITY_DN20725_c0_g4_i1 len=200 path=[0:0-199]
GATGAAAGTATGTTCAGTTCTGAGTATTTATAATGGATGGATGCTCACACAAGAGAAGTAACAAATGATAAAAGAAATATCACATTCACTATTACAAAGTGGCATAAGTGGACAAACAATACATGTAACCTCAGAATAATTTATTAAGAAATTTGAATGTTAAATGAAAGAATCCTTTCATGCTCCAAAGGTACTGACAA
>TRINITY_DN20725_c0_g5_i1 len=295 path=[0:0-294]
CCTTAATCTGCATCACAAATGTCATCATAACTTTTACATACAAAACTCACTTACGAACATTATACTGACACCACTATTACCATTCTATTTTCCCCCAAGCATTTTCTACAAGTAATCTTCCTATTCTGAACCACAGAAATATATATGTATTTCCACTTTTCCCTTTTTTTAAATAGCAGAATAAGTATTCTAGTCGACTGATGAAACCCTTTATCTTTACAGCATGATAACTTACATATTTTCATCTACCTAATGCATGAAAATAGTAGGTCTTATGCCTTAACTAGTACTCTCC
>TRINITY_DN20704_c0_g1_i1 len=196 path=[0:0-195]
AATAATAACAAATCTTTATTGGAGTCAACAAGCTGCAGTAGAAACTAACAATGGTCTCTCAGAATGAATTCAAGTGGAAAAAGGAGTGAGAGAGGTTATATCTGATGAAGGAGGAGGACTGAGGTTGAATGGAGAAGTGTTTTCAAATAGGAGATATACTGATGACAACTGTAATTGCAGGAAGTGAACAGGAGCT
>TRINITY_DN20704_c0_g2_i1 len=322 path=[0:0-321]
CCTGTAACAGAGAAAGAGAGTCCCATATGGTGCAGCCAGTATTGCATTATTAGTCTCATTAACCATGCAAATAAGGACTTGCTGAATGTTACTTTAAACAGGCTTACAGATTGAAAATGAAATATTGGATGATTAAAACAGGTACAGGAAGGTAGAGGAACAAGTGAATATGTATTTTGAAATACAGATCCAAAGTGAAAGAGAATTCAGAGTTCAGAAGAATTTATATAGGTGCTTCATAGACCTTGATAAAGCATTCAGTAGAGTAAAACATAACAAGCTAATGAATATATTAGAAAGAACAGGGATGGACAAAGCCGAC
>TRINITY_DN20704_c0_g3_i1 len=102 path=[0:0-101]
GGCTCATAAAAAGTAGAACAAGAGAATTTATATATATGCTTTATACACTTTGTGAGAAAGCAGTCAACAGAGTAAAACATAACAAGCTAATGGCAATATTAG
>TRINITY_DN20704_c1_g1_i2 len=239 path=[1:0-85 2:86-109 4:110-132 6:133-238]
TTTGTTAAGTTCCTTGTCACATTTCCCATTGCAGCTAATGTTGCTTCCCAGATAGACAAGTTCTTCCACCTGATCTAATACCTGGTTCTCTATTGTAATTCTAATCTGTCTCTTTTGTTATTTTCTGGCCAGTCCATATTCTTCTCCTTTACTTATTAGTCTATCTGTAATCCCTGTTCACTTCCTGCAATTAGAGTTGTGTCATCAGCATATTTCATATTTGAAATCACCTTTCCATT
>TRINITY_DN20704_c1_g1_i3 len=179 path=[1:0-85 2:86-109 3:110-178]
TTTGTTAAGTTCCTTGTCACATTTCCCATTGCAGCTAATGTTGCTTCCCAGATAGACAAGTTCTTCCACCTGATCTAATACCTGGTTCTCTATTGTAATTCTAATCTGTCCCTTTTGTTGTTTTCTGGCTAGTACCATTACTTTTGTTTTAATAGTGCTTCCTCTCAATCCAAATTCTT
>TRINITY_DN20704_c1_g1_i1 len=240 path=[0:0-39 2:40-63 4:64-86 5:87-133 6:134-239]
TCTAGATAAACAAATTCTTCCAACTGCTCTAATACCTGGCTCTCTATTGTAATTCTAATCTGTCTCTTTTGTTATTTTCTGGCCAGTACCATCACTTTATTATTAATATCTTTTTTATAGTGATTATTCTCAGTCCATATTCTTCTCCTTTACTTATTAGTCTATCTGTAATCCCTGTTCACTTCCTGCAATTAGAGTTGTGTCATCAGCATATTTCATATTTGAAATCACCTTTCCATT
>TRINITY_DN20704_c2_g1_i1 len=129 path=[0:0-73 2:74-128]
ATCCTAAGTGAAAGAACAATTTGGGTTCAGAAGAATTTATATGTGTGCTTTGTACACTTTGAGAAAGCATTTGATAAGAGTAAATCACAAGCTAATGAAAATATCTGAAAGAATAGGGATAGATGAAGC
>TRINITY_DN20704_c2_g1_i2 len=297 path=[0:0-73 1:74-296]
ATCCTAAGTGAAAGAACAATTTGGGTTCAGAAGAATTTATATGTGTGCTTTGTACACTTTGAGAAAGCATTTGACAGCATAAAACAAATCAAGCTAATAAAAATATTAAGGAGAACAGAGACCAAAAAAATAAAACTTTTTATTGGAGTCAACAAGCTGTAGTGCAATCCAAAAAAGGAACTTTCAGAATGGTTTAAAGTACAAAAACATGTGGTCTGACTTCTGCTTGATAAAGTAGGGTTACAATTGATTCTTTTAGCACCTCTTGCATTGAATGACAGATGTTAGTTATCAGTA
>TRINITY_DN20704_c2_g2_i1 len=206 path=[0:0-205]
CTCCTTGACTCACTAGTCTATCAAGAAGCTTCTGTTAACTTTCTGCAATTAGAGTTGTGTCATCAGTATATCATATTTGAAGTTACCTTTCTGTTCACCCTGAGTCCTTCTCCCCCTTCAAATATAACCTCTGTCATTAAAACTTGTGAGTAAATATTATAGAATTTAGAATAAACCCTCTCTTGCCCTCCCCTCCTTTTTTTTTT
>TRINITY_DN20704_c2_g3_i1 len=120 path=[0:0-89 1:90-119]
CTTCTTCTTTACTTACTAAGCTATCAAGCAGCTTCTGTAGCCCCTGGTAAAATTCTGCAATTAGAGTTGTGTCATCAGTATATCTCGTATATGAAATCACCTTTCCATTCACCATGAGTT
>TRINITY_DN20704_c2_g3_i2 len=120 path=[0:0-89 2:90-119]
CTTCTTCTTTACTTACTAAGCTATCAAGCAGCTTCTGTAGCCCCTGGTAAAATTCTGCAATTAGAGTTGTGTCATCAGTATATCTCGTATTTGAAATCACCTTTCCATTCACCCTGAATT
>TRINITY_DN20704_c3_g1_i1 len=167 path=[0:0-166]
CTCAAATCCCTCTTAAACAATTCTCCCATGCAACTGAATGCTATCTTTGCCATTTCTATTCTTTTCTCAATTTCCTTGTCACATTTCCCATCACAGATAATGTTGCTTCCCAGATAAACAATTTCTTCCACCTGATGTAATACCTGATTCCCTGTTGTAATTCTAAA
>TRINITY_DN20704_c6_g1_i1 len=150 path=[0:0-149]
CAGCTTATATAGCCCTGTTCACTTTCTACAATTAGAGTTGTGTCATTAGCATTTCTCATATTTGAAATCATCTTTCTGTTCACCCTGAGTCCTTCAAAATATAAAGACTAAGGGACAAAATGCATCCCTATCTCTCTTTTTTTTTTTTTT
>TRINITY_DN20704_c8_g1_i1 len=133 path=[0:0-132]
CATAACATTTACTCAGAATTTCTGATGAGAGAGGTTATATCAGAAGAGGAAGAAAGACTTAACGTGAATGGAGAGATGTTTTTAAATTCGAAATATACTGATGACACAACTCTAATCGCGGAAAGTGGAAAGA
>TRINITY_DN20704_c9_g1_i1 len=110 path=[0:0-109]
TCACAATGCAACCGGTATCACTTGTCAAATAAGCATATCCTCCCACTTGCTTTAATACTTGGTTCTCTATTGTAATACTGTGTCCCTTGTTGCTTTCTGGTCACTACCAT
>TRINITY_DN20704_c10_g1_i1 len=314 path=[0:0-313]
TAACAATATGCCTCGACCCTTTTTATGAAGTAGTAGGGTAACAATTCGCTATTATAACCCTTATATAAATAACCTTCAGTTCAAATCCTAATGTAATTCTTTTACATGATGATAAATTGGTCTCTTGTTACCACTCCCAGCTGATCAGTGTATGATCTTTCAGTATCTTGCCACTTCAAATCTATTATGTCGTTTAAAAAAACCCAATTTTATATCTTTATCTCAACTATATAATGAGAGAGAGAGAGATTATATCTGAAGAAGGACTCGGGGTGAATGGAAAGATGATTTCAAATATGAGATGTGTTGATGAC
>TRINITY_DN20704_c11_g1_i1 len=139 path=[0:0-138]
TGCAGCTCATATTACTTTTTAAATAAACAAGTTCTTCCACCTGTTCTAATACTTGGTTCTCTATTGTAATTCTAAACTGTCTCTTTTGTTGTTTTCTGGCCAGTACCATAACTTGTTTTTGCATTGTTTACTCTCAATC
>TRINITY_DN20704_c12_g1_i1 len=201 path=[0:0-200]
TAGTCTCTCTTTCTGCTCACTTTCTGCAATTGGAGTTATGTCCTCAGCATATCTCGTATTTGAAATCACATTTCCGTTCACACTGAGTCTTTCTTATATATATACACACAAATATAACCTCTCTCATCAAAACATCGGAGATATTACGATAGAGAATACGGGATATAACACATCCCTGTCTCACTCCTTTTTGTACATGAA
>TRINITY_DN20794_c0_g1_i1 len=434 path=[0:0-433]
TACACTGTATATGCACTTGGTAAATGGAATGTTTGGAATTTCACACCTACACACTCCTTAATCAGAATCTCACAACTACCTACCCCCTCCCATACATACTTTGTTTTTGACTCTTACACCTACATACACACCTCGTTTTTGAAATCTCACACCTATACACCTAGTTTTTTGGAATCTCGTACCTACATGCTCCTTTCAGATTATCACACCTACACATACCTTGTTTCTGAAATCCCACACTTACACACACCTTGTTTTTGGTATCTCACACCTATATATTCCTTATTCAGATTATCAAACCTACATACTCCTTGTTCAGAATCTCATGCCTATATATGGCTTGTTCAAAATTTCACACCTACATATTCCCTGTTCACAATCTTACACCTACACATTCCTCAATCTGAATCTTACACCTACACACCCCTCATTCA
>TRINITY_DN20794_c0_g2_i1 len=131 path=[0:0-130]
CAGGCAAATACATATTCCTTGTTTACCTTCACAATACAAACTGAGGCAAGCCACTACTGTGCTGTATGTCTGAATGTTCTGCAGGTGTCATACTGCAATCAGAAAGACCTAACCTGAAACAAACAATTTGC
>TRINITY_DN20702_c0_g1_i1 len=109 path=[0:0-108]
CATTTGGATTCATTTCAGGAGACCGACTTGGCAATGGAAGTCGCCTGATCCCTTTTCTTTCTTGCCACCTTTTAGTCATTTTCCCAGTGTGGCATAAAGCTCCATCTTC
>TRINITY_DN20702_c0_g2_i1 len=301 path=[0:0-300]
ATAAAGAGTACTAGCCTTTGTGGGATTTGTAATACCCGATTTGCTCAATTTTTTGAGTGTAGCTACATATGGGTCTGGAGTCTTCCCAGTCAATAGTTTTATCTGAACTGATTGCAGTCCACTATCAAACATGTTTTATTTTTTTTTATTTTCTATTTTGTGTGTGTGTGTGTGTGTGTTGGTAAGGGGAGCTATTTGGAGTGCAGGACAGTCAGAACTCGTGGAGGTTGTTGCCAGCATCATTGTTGCGAAATACATTTCTATCCATGAGGATGAATGGACTTTTCTCTGTCTTCTTCCA
>TRINITY_DN20740_c0_g1_i1 len=201 path=[0:0-200]
TCTGGTGGATAGAGTCCAGTTTCCTTGAAGGTGCTAGTGATACTGCTGTTTGTGAAGCATTCCTTCCACATCTTGCCAACTAAGACAACAAATTCTGACTTAGTGGTTCTCCTGGCATGATTTGAAGCTTGCCATACTGCAATGGCTGCATCCCACTTGACCTTTAAAGGGCAGAAGCAACAAACGTCAAGTGGTTGTAAA
>TRINITY_DN20740_c0_g2_i1 len=154 path=[0:0-153]
CAGTATTTGAAGCAGTAGACTGTGCAGGGGTACTGGTTCGTGGCTCCTTTCTTGGCATTGCAGGCTTTGATTCTGGTGTGCCAGAAGCATAAACATTTTGGTAGATTGTTAGCAAATCAGGTTTAAATTTGCTGACAGGATAGATTGATTCACC
>TRINITY_DN20740_c1_g1_i1 len=133 path=[0:0-132]
AACATTTTGGTTGATTGTTAGCAAATCAGGATTAAATTTGCTAACAGGATAGACTGATTCATCTGGTGGATAGAGACCAGTTTTCTTGAAGGCACTAGTGATATTGCTGATTGTGAAACATTCCTTCCACATT
>TRINITY_DN20707_c0_g1_i1 len=184 path=[0:0-183]
TCCACAAATGTTTAAACTGTTCAACAAGAAATGGTGTACAAACAATGGACACTTCATAGTGGGAAATAGTTGTTTTCAGTTGTCACCTAAATTTGCAAAATTACAATATCCCAATTCATATTTCTATTAGGATGTTTCCAGACAGGAACTGCCAATAAGGCCATTTCGATAGCCAATCTGATAA
>TRINITY_DN20707_c0_g2_i1 len=178 path=[0:0-177]
CTGAAGGTTTTTTGAAGGCTTTTATCATCTTATGGTCCTTGCAATTTCCGATGCTAATTGAGATGATTAACAGAGCAATGTTTAACTACAGTGACACTAAAGTGTTCTGAAGGCTAATGTAAAAGATTAGTGAATACTGAACATCACCAAGTTACTGAAAAGAACACTGCTGTGATTA
>TRINITY_DN20707_c0_g3_i1 len=256 path=[0:0-255]
CACTGGTTTACTCAGTAATGCTAATTAACACCTTCTGTGTCAGTTTGTATGTTCATAACACCTTTCTATGGCAAAGATATAAAGTCTATCAGTTTGTATTAGACTGTATTGTTGTTAGGGATGGAATGAAGTGAAGGTAAGTGTTACTCGGATGCATAATTTAACAGAGCATTAAGCTCATAGTCCTATGATTCTTATTTGCAAACCATATAGGAACAATTCCCCCTTACACCTTTCTATGGTCATTGAAGGGAAC
>TRINITY_DN20744_c0_g1_i1 len=315 path=[0:0-314]
CTTGGCTTTAGTTAATGCTGCTCTGATGGCTGGAATGGGCCCAGAACCCATGAAGGCAGGGTCCACCCCCACCTGGGTGCATGCCACTATCCTGGCCAGTGGGGTGAGTCCCTGCTTCTCTACCTCTGCCTGGCTTGCTATTACTACAACTGCAGCACCATCATTGATCCCAGATGAGTTCCCAGCTGTCACCGTCCCAGTACCATCCTTTATAAATGCTGGCTTCAGTTTGGCCAGCCCCTCAAGAGTGGTATCAGGTCTTGGGAATTCATCGCTTCTGACCAGCAATGACCCCTTTCTTTGCTGAATGGTCAC
>TRINITY_DN20744_c0_g2_i1 len=276 path=[0:0-275]
TACACACATGGCAATACCCATACCTCCTCCTATACAAAGGGATGCTACCCCTTTCTTTCCTCCAGTTCTTTCCAGAGCATGTAGCAGAGTCACCAGAATCCTTGCACCTGATGCCCCAATAGGGTGACCTAGTGCTATGGCTCCCCCATGAATGTTAACCTTGTCTTTGTCAAGTTCCAGTTCCCGAATCACAGCAAGGGATTGGACGGAAAAAGCTTCATTCAATTCATATAGATCAACTTCATCCTTGGTCCACTTGGCTTTAGTTAATGCTGC
>TRINITY_DN20744_c0_g3_i1 len=184 path=[0:0-183]
TTCCACTTCTTGGCAATATTCTCAGCTGTTATCCCCATGTGGTAGCCATGGAATGCATCTATCAACCCATCCTGTAACATTGTATCCACTGCAGTTGCATTTCCAAATTTAAGTCCCATCCTCATCTGAACTGCATGTGGAGCCTGACTCATGGACTCCTGGCCTCCACAGACAACAATGTCTG
>TRINITY_DN20744_c0_g4_i1 len=149 path=[0:0-148]
CTGAAAAGCAAGGCTGTTCAGTTGTTTGGGGTAGTTGATCTACTAATATACAGGTGATAGACTTTGGGTTACACAATGACTGTACACTTATCAGAAAGGGGTAAATTTTAACATTTGTAGCAAGATTTTTGTTTATTTCCTAGTTTATT
>TRINITY_DN20768_c0_g1_i1 len=503 path=[0:0-502]
GCTTACTTCCCCATTTCATGCCACTAATTCTGTAATTTAACTGCATTTTGAATTACTGGAGGGTCCCCTATTTCTGTTAAAAAGAAATTAATCAGCTGATAGAAATATCATTCAAGTTCATCTTAAAATGACATTCCCAATGGGTTGTAATGAAATGCAACACTGCACCTTTCAGCATTCCTAATCAACACTAACAATGAAATATTATATTTACCCAGTACCTCCTGAATGAATTATTATAACTGTATGTTACTTATTATAAAGGTCTGCTTTAAAAAGTTTTACTATTATTTCCAGCAAGTTCTTACTCCCTGATATTCTTCTTCCCACATTCTCCAGGATACCAATATTTTCCGAACATAATAATTTGCCATTATATAGAGGCAGTGGCAATGCTGAAAATTTCATTGATGACTGGCCTTTCCAGTTTCATGTTGGATATTTTTATTAATAACTCAGTATGGTTAATAGTTATAATATTGCCATGTTCACTGTTTAAAGTT
>TRINITY_DN20768_c0_g2_i1 len=103 path=[0:0-102]
CTGGAAGCTGTAACTTACATTAGTTACACTATACAAAAGTGTAATTATATAATTAAGAATAAGTCATTATTTTTACAATCCCCACACAATGTCATGAGTTAGC
>TRINITY_DN20768_c0_g3_i1 len=167 path=[0:0-166]
GTAAAATAATGTAATCAACTACACTATAGTTGTGGTTGTATAAATTTTGGAAATGTATTAGAGTATTGTGATGAATTATCAGAAGAACCAGGAATTTTATTGTTGTAAAATGTTTTGTTTATTAGCAGTCTCAAAAACATCTGTAAATTGTGAAAGTTGTATTATTT
>TRINITY_DN20768_c0_g4_i1 len=565 path=[0:0-564]
GCCATGTTCACTGTTTAAAGTTTCTAATTACTGGGCTCATTACTGCATCAGTTACAATATTATAGGTTTTTATTATTAACTGCTTCAACATGGTAGCTGTTATTATGTACCTATAATACAATTTTGGGAGATTTTTCCAAATGACTGGAGTCAATATGGTATTGACTACAAAGTATATGTAATTCAATATTGAAGGATTTGTAAAAGACAGGCCATGTATTACAATTTCAGTTAGTAGTCAGCCACAGCATGAAGATGAAGGCTTTATTGCTGACAAGAAATATACTGATTTCACTTTCTGGTCACTCCAGTTCATGTACTGCAGAATCACTGGGAATGTTCATGCTTGTTAAATATAATAAGCTTTAAACAAAATAGCTGCTGTGTCAGAAGAAAAGTTTCAGAATTCAATAATATACTGCCAATTCTTTTCTTATGGTTTCATAATCATCCATGAATACAAGTCAAACATATATCCTTCATAGATACAAATTCTTATTACAAAAATATGATACACCTATTAAATGTCTTAACAATACACAAAAAAATGCTGGAAGCTGTAACT
>TRINITY_DN20735_c0_g1_i1 len=152 path=[0:0-59 2:60-151]
CCAACACCTCATCCACCCGGCCAATCAAGTTTCATAACTTGAGTGTGTTCCGGTCTTGCCCTCCGCTGAGAACAGCACCCTCTTTCTGACTGTGATGAAATATACACACACAAGGGATATGAAGCCACATGTTTATTTATGTTATCCTTTGC
>TRINITY_DN20735_c0_g1_i2 len=155 path=[0:0-59 1:60-154]
CCAACACCTCATCCACCCGGCCAATCAAGTTTCATAACTTGAGTGTGTTCCGGTCTTGCCTTCCGCTGAGAACAGCACCCTCCTTCTGACTGTGATGAAATATACAGAATGTAGGCAACCCCATGAAGCAGTGGCCCTTTCATCTGAAGACCATG
>TRINITY_DN20797_c0_g1_i1 len=142 path=[0:0-141]
ACTTTTTGGTGAGTAATGTATTATTAATGTATATTTTTTTAGCATAGTTATTAATTATGCAGTACTAAACATTAACATACAGTTCAATTTCATAATAAGGCTATGAATTCTTAGATTACTTCACACTATATGAGGACAGCCC
>TRINITY_DN20797_c0_g2_i1 len=133 path=[0:0-132]
ATTGAGGTTGATTCTCGTGAAGCACATTATTCTACATGTGTTTATACCTTAGTTTAAGATATGTCCATAAAAAACTACTAGATTTAAGTATAGTGATTAAGTTACAGCATGTCATGTAGCTATAAGGCTAAGT
>TRINITY_DN20793_c0_g1_i1 len=207 path=[0:0-206]
AAAACTCAGCTGTGTACTGGCCTTCTAGGAGAAAGTAAGACAATAACTCAGCTCTAAGGTGACTGTAGAATTCCAGGCCCATTAACCAGCCTGCATTTCTGTCTTACCTGACACAGCAACTCTAATTACCTTTTAATATTTCTTTAAGGATGTTGATAGTTGACTCATTTATGCCATAATGTCTAGCCTCCACACTGTACCCAGCAC
>TRINITY_DN20793_c0_g2_i1 len=173 path=[0:0-172]
TTGCCATGTACTAACAGGCATGCCAGTTTGATGCCATGAGTTGGTCTAATTCTGAGGATCAGCAACCGTGTAAAATGTGCCTGACCTGCTTATGTGATGATTTTGGCTGTTTGTAACTTGTTTTGCAATTTATACCTTACATTTATAAAAGAAATCCATGGACCTAAAGCATG
>TRINITY_DN20791_c0_g1_i1 len=115 path=[0:0-114]
TGTACTATAAACATCTGAACACATGAACTGTTATGTTAGATGCTAGAGTAGTGAACTTTATGGATATTTCTTCGAAGGATTTGTGAGAAGGACAGACAAAAAAGGTACCAAAAAT
>TRINITY_DN20791_c0_g2_i1 len=114 path=[0:0-113]
CTTCAGTCAATTTGTCCCAATCAAAAGCAAAAAGATGAGAACATTTCACATGATGTAAATTTTTTGAATGATGTATTAATTTTGCATACTTTGCCTGTAAGTGTACTGTAAACA
>TRINITY_DN20774_c0_g1_i1 len=343 path=[0:0-342]
CTGAGGTTACAAAAATTTTGAACCGGCTGAAAACAGAACCAGAAAATAAGAAGAAAGGAAAGAACACTTCGCAAAATGCATCAGCAAAAACAAGTAAATTAACTGCCCTATTTAAACCAAAAAAATCAAAAGCACCTCTTTTGCCACTGCCAACAGGAAATCCAAGAATACAAACCCAAAGCATACCCTTAAGGCAGCCCATGTTACCCACTCCAGTAGGAAAATCCTTATTACCTACTCCAAATATGCCATTAGGTAAACCCATGTTACCTATTCCAAATATACCATTAGGTAAACCCATGTTACCTATTCCAAATATACCATTAGGTAAACCCATGTTACC
>TRINITY_DN20774_c0_g2_i1 len=159 path=[0:0-158]
AAGAACAGCACCATTCAAAAAATGTGCAGAGGCAGATGTCAAAGGTTGGCTCCAGTAAACCATATGAAGTACCCAAGGAACAGCGACAGAATTGGTTTCAGATTTACGAAGCTCAGAAGAGGAAAGCTTTAGAAAACATGCAATCCCAATCAGATGTTT
>TRINITY_DN20774_c0_g3_i1 len=256 path=[0:0-255]
GTTCTTCTGAACTCATAGGGGCACTCTTCACAGCTGTACCAGAGGTGGTATTCTGTTTCACTGTACTGCTGTCATTTATATTCTGAGGCTGTATTGCTGTACTGGGTTTCCCACTATGTAATAATGATGAAGGCATAAGTGGACAACTGGCTGATTTCAGTTGGGCAGATATAGGTGGGTTTCCAGCAGATATAACTGGAGTAGGTAGTATGGATTTTCCTACTGATATATTTGGAGTAGGTAACATGGGTTTACC
>TRINITY_DN20717_c0_g1_i1 len=111 path=[0:0-110]
AAAAATTTATAAATTGCATATGCTTATCTTCATGACGAGAAACGTGTTGTGAGTCTTCTCCAATATACACTTTTACTGGGGACGTGTATAACAGAGTTATGGAGTTGAACA
>TRINITY_DN20717_c0_g2_i1 len=168 path=[0:0-167]
CTGGAACATTCTAGCACCATTCTCCACTGACTAGAGTCTAGTGTTAATGTCATTATTTATGAGTAACTTGTTTTGTGTCCGTATCATGTTTCTTGGTCACAGGTACATGTTTCAGAGATGTGTACTTTATTTCCACCACATTGTTATTCATGCCACAGAAAAAGGAAC
>TRINITY_DN20717_c0_g3_i1 len=218 path=[0:0-217]
ATATTGCTTCATATATGCAAAAGGTATGGTTGCTGGAACAAAATAAATAATTTTCGTTGGTTTAGAGTATTCTATCACTGACACAGAATATGGGAGCTGGGATACAGATTGTTAAATATTTTATTTTGTATATCCAAGTATATGGGTATTCCAGGAATATAATTTTATATGCATATCATTACGTTAATAGGGTATTATAAAGTACTTTTATTAATAAT
>TRINITY_DN20717_c0_g4_i1 len=167 path=[0:0-166]
TGGACGTCGAATCCTCAATACGTCTGTTTCATAGTGTGGCCGCTGCTCTCTCTGGGTTCTACTCACACCTCACGACCATATCATTATGCCCCCTCTCTCTGTCTCTGACACAGTTATTAGTTTAGTCACTAACTTCACGAACCGAACATCACCAGTCTTCTCCCACA
>TRINITY_DN20717_c0_g5_i1 len=122 path=[0:0-121]
CCTATTTCTGCTGGCCAGGAAGAAATGGATTGGGTATTTGAAGTTTCTGGAGGTCATTTGGAGATAGCAAACGCTGTTGTAGAGTCCACAACTAGAAGTAGCTACTTCTTTTCACAGTATAT
>TRINITY_DN20718_c0_g1_i1 len=122 path=[0:0-121]
TGCAGCTATCATAGAAGATATCACATGTGAGGAATCAGAAAATTATGAGAACTCTTCCAGTGATGAAGCAGTTGTTAGTATTGTTGCTAGTAAGATTACTCAAAGATGCAACAAGGGAAGTG
>TRINITY_DN20789_c0_g1_i1 len=122 path=[0:0-121]
GAATTTGAAGTCACTAGCAGTCCCCTCTATAGGGAGTGGAAGAGCTGGTTTTCCAAAGCAGACTGCAGCACAGACTATCCTGCATTCAATCAGTAATTATTTTGTCAATGTGATGTCATCAT
>TRINITY_DN20789_c0_g2_i1 len=111 path=[0:0-110]
CTTAGGTGTACTGCCCCAGTCAGTTCATCGTCTTGCAGGAATTGACTGATGCTATTATCCTCATATAATACTTTGGAAATGTTTGGTCCTCATTACACTTTGATTTAAGAA
>TRINITY_DN20749_c0_g1_i1 len=299 path=[0:0-298]
TGTCAAATGTCACTTAAAAGAAATAATGAAATCCTCGTTGACTTATAAACACATTGGCAGTTAAAAGCATAAATACACCTGAAGACCTCTACTCGTCACCAGGGACACTCCAACTCAGAAGCCAGAAAACACTGAATAGTATTATCTGGCATATTATGTCAGAAAGAAGTGGGAAAGATTAAGTAAATTTTAATATTAAATAAAAGGAAACTGCTTACTGGAGCTAAAGGTGGCAGCATCAATACTTAATTTTTATGGCTGACAAGTAGGGATGGATAGTTGATATCAAGAAAGAGGAA
>TRINITY_DN20749_c0_g3_i1 len=160 path=[0:0-159]
ACTATTAACTGAAGAAGAAATTACATCAGCTATTCTTCTGGGTAATTCCCATTGTTTTCTCTATAGAAAGTTGTAAATAGTGCATATCATGATTTATTTATTAATTTAGAAAATGATCTCGAATCCATTTTACATTTTCCCTAAAGCTAGTTGTTTTATC
>TRINITY_DN20749_c0_g5_i1 len=135 path=[0:0-134]
CCTGAGTCAGAATTTTAGTTTGTATTCAGCTCAGATGTGAAAGTAGGTAAATTACGGCATCAACAGATAATGGACTTCCACACCCATGCCAGACAAGAAACAAGAATATTTTAGGATAAAACAACTAGCTTTAGG
>TRINITY_DN20763_c0_g1_i1 len=111 path=[0:0-110]
TCATGATTAAAACATTAGAAATTTATGAAATGAAAACAAAGTGAAGATAAAGAACTTGGGTGAGGCAAAGTACAGGAAAAATAGTAATTAGATGTAGGTGATACACATAAG
>TRINITY_DN20763_c0_g2_i1 len=159 path=[0:0-158]
AGTGTTTTAATCATGACTATCAGAGGTTAAAATATTCCTTAAGAGCAAGCCTTTGAGTAATGATTACTTATTACACTAAACTAATCATCTTCAGAATCATCCTTATACCCTTCCTCACCAATGCAACCATACAAATGTCTATCCTTATATTGCTTTAGC
>TRINITY_DN20756_c0_g1_i1 len=120 path=[0:0-119]
GTTCATACAAGTATGCTAATTTACAGCAGATAAAACAACAAAGAAATATATTAGCACCAATAATCCTTGATGCTGCAGCTATGTTCAGTGTATAAGCTTCCACCATATTTCATGCTGCAA
>TRINITY_DN20756_c0_g2_i1 len=120 path=[0:0-119]
ATCCGTAATAAAGATTAGCTCCATGAATGAGCTTCCATTATATTTCATGCTGTAGGCTTTCTGAGTACTTATTTACTAAGTTCCCACAGCCATAATAAAGATTAGCTCAGTGAATGAGCT
>TRINITY_DN20738_c0_g1_i1 len=117 path=[0:0-116]
CACGGCCGCCACGTCCTCCTCTGCCACGTCCACGGCGAGAATCATTGAAATTGATTTGGATGTCAATGAGTTGGCGATGACGGCCTCTTCGACCGAATTCTTCATCGTCAGCATCCT
>TRINITY_DN20738_c0_g2_i1 len=571 path=[0:0-570]
GCAGGATATCACAGAAAAATAATGAGAGTTTATGGTTACAGCAACAATGATAAAATGCAAATGCAGTTACAATGATGGTGATTTGTGCATGTACGCACAAATTGGTGAAAAAAAGAAGTCACTAGTCCTTAGCACTAAACAGATCCTTAACACACTTGGGTAGCTATATAAAGGCCAGATTATACGTGTGGCATGTTCATCTTAGAAAATCACTATTATTCCAAAAATTAACAGGTACATTAGGAGTTTCAAGCTGTAAGAAAATTATCAACCATTTGGTGGTTTCAATCAGAAGTACCAGTTAGTACTGAAGTGTGTTGCATTTTGATTATATGAAAGCTATGGATTACAGGTCAACAATTCAGTAGACACTTGGATACCTGGTGTGAGGTTTCCTGGATAATTTTGGTTCAAACATTAACTGTGCGTATTTCATATTAGATGGCCCGTCTTGCGATGGCTTTAGATATCTCGGAACACTGAAGCAATATTCTAGGTGATGTGAACCATTGAAAATGACCAACGATTACATCATGTGGTGTTTCAACAGGGCAAACCTTGTGAAGGCATT
>TRINITY_DN20738_c0_g3_i1 len=190 path=[0:0-189]
CTTCATCGTCGTCGTCGTCTTCATCATCATCCTCTTCTTTGGCTTTTTTCTTTAACATGTATAATTTTTTCCACTGGCTGCCATCTTCACCTTCTCCTGGTTTACGAAGATTAAACTTGGGCACGGCACGCTTGGCCTCCTGTTCACGCTTCCACTCATCCAGGGTCATTTCACGAGCAGCCTCCTCTAT
>TRINITY_DN20738_c0_g4_i2 len=572 path=[1:0-204 2:205-571]
TATTTCTGAGGGCATTCCCTAGAAAAATGGCCCATGCCACCACAATTATAACATTTTGAATCTCCACTTCTGCGACCCCGGCCACTAAACTTCCTGTTACCACCTCCAGATCTGCAATCACGAGCCCTGTGATCGGGAGAGCCACAGTTGAAACAATTAAATGATGTACTTCCACCACTTTCATGTGACCTGTTTGGACACTGTTTGGACATGTGTCCCATCTTGCCACAAGTGTAGCATTTTGCAAACTTCAGATCTCCTTGGGATTCTTTGCAATCTCTGGCGAAGTGATCAGAGGATCCACACTTGTAGCACTGGCCACCACCACTTTTACGACCACCACCTTCTTGTTTGGGCACTGGGCAATCTCGGGATACGTGACCATTCTTACCACAGTTGAAACAGTTTCCTGGGCTCTTCTGGGAACTCTCTTGTTTGGACTTACTAGCTTTATCTTCTTTTGCAGTTTCCTCATCATCCTCTTCACTCTCCTCCTCCTCTTTGTCATCTTCAGGCTCTACTTTCTCTGCCTCACCTTCATTTTCTTCCTCTTCATCGTCGTCGTCGTCTTC
>TRINITY_DN20738_c0_g4_i1 len=859 path=[0:0-491 2:492-858]
GTTAAATCGATCCTAGTCAGATTCGGGTAGTTTTGAAAGTCGGTGGGGGTTTCTCTGTTGTAACGATTCTTGTAGTTTTTCTGCTCCAAAAACGTCAACTAATATTACAGTCAGATTTGTATCTGCAAGCATTATGTACTGGCCATCTTGTGTTGGGGCATGCAATATATGCATACTAACGTCAACATCTCATTTGATCCTCACCACAACATTACATGAAATGTATTTCAACAATGCAAACCATATCATAACTGCTGCCAATCTTTCAAGTCTTCAGAAATTCCTATTTCTTAGGACATTCCCTCGAGAAATGCCCCATACCGCCACAGTTATAACAGGATTTTGAATCGCCCCCTCCACGACCCCTGCCACTAAACCTCCTGTTACCACCACCAGACTTGCAGTCACGAGCCCTGTGCCCAGGAGAGCCACAGTTGAAACAACTGAAGGACCCTCTGCCACTGCTATCTTGTGACTTGTCTGGACACTGTCTGGACATGTGTCCCATCTTGCCACAAGTGTAGCATTTTGCAAACTTCAGATCTCCTTGGGATTCTTTGCAATCTCTGGCGAAGTGATCAGAGGATCCACACTTGTAGCACTGGCCACCACCACTTTTACGACCACCACCTTCTTGTTTGGGCACTGGGCAATCTCGGGATACGTGACCATTCTTACCACAGTTGAAACAGTTTCCTGGGCTCTTCTGGGAACTCTCTTGTTTGGACTTACTAGCTTTATCTTCTTTTGCAGTTTCCTCATCATCCTCTTCACTCTCCTCCTCCTCTTTGTCATCTTCAGGCTCTACTTTCTCTGCCTCACCTTCATTTTCTTCCTCTTCATCGTCGTCGTCGTCTTC
>TRINITY_DN20738_c0_g7_i1 len=182 path=[0:0-181]
CCGGGATGTACAAAAAGATACTTCTGTGAGGCTTCAGGATTCATTATTACTCTCGCAGATGTAAAGTTTAAAAACTCTTTTGCAGCGACTGTTGCATAAAGTGCTGCATCAAGGCCCGAATAGAATTATGAATTATCAAATCGTTTTCTGCTGCCATTTCACTTTATGGGTGAGGTTGCCAC
>TRINITY_DN20738_c0_g8_i1 len=301 path=[0:0-300]
CCGAGGTCCACCCAAAATGAAGAATCCCCAGCAATCTGCACCACGGGTCGATGATTGGAATGACTTCCCATCATTGGTTACGGCTTAAGATGTATTAGCACAGCGAGAGATTTAAACTTAGATTTTGCTCCTAACTCGCCGCAGCCATGTGGCTGCGAAGCCAATCCTTGTTCGTTTGCATTTCAGATACAGGAATCGACAAATCAAGAGAAAACGTTTGTTCCTGCATTCACATTCAGTTTACACAATCTTGAAAATAACTCTAAAGAAAGACGCAGCCGGGATGTACAAAAAGATACTT
>TRINITY_DN20738_c0_g9_i1 len=544 path=[0:0-543]
GTCTTCATCATCACCACCCTCATCCTCATCACCACCTTCCTCCTCCTCTTCATCATCATCCTCTTCGTCGTCGTCATCCTCTTCCACGTTCTTTGCCTGTGCCTTCATAACTTTACTTTTCTTTGCCAAATTTTCATCCTCTTCCTCACTGTCTTCTTCCTCACTCTCATCATCACTTTCTTCTTCGATATCATCGAAGTTCATTTCTTCATCTTCAACCTCTTCATCACTTTCTTCCTTCTGTACTTTGGCCACTCCAGCACCCTTTCCCTTGGCACCAAGTTTCTTAGGTAGCACCTTCTTAGGTTTCTTGGTTAATTCCTTTGCCACTGGTTTTTGTAATTCACGTTTTTGTTTCTTCTGAACACCACCATCTGCAGAATTCTTTCTCTTCTTTGTTTCTTCAGTGACACTTGCAGGAGTCCCTCCAGTCTTCCCCTTTTTCATATTTTTGCTCATTGGTGTAGCTTCTGCCTTCTCTATCAACTTGACCATACTGTCCACGTCTGGATGAAAATGGTAAAAACGGTATCGAAGAATTCAG
>TRINITY_DN20738_c0_g10_i1 len=125 path=[0:0-124]
CACCGGTTCCATTATGATACGGTCATAACTTCTGGTCCTTCCACCAGCTCCAGTGTTACCAAGCCACTGTTGGTCCATCATATTCCAGACACATTGTAATTCTGCAAAAATCAGTGTATCAGAAA
>TRINITY_DN20738_c0_g11_i1 len=222 path=[0:0-221]
AACGGTATCGAAGAATTCAGATGATAATCCTGGAAAATGTTGCAATGCGACTTCCAGCACATAAATATAGCAGCAGTAACCTCAGGTCGTTTCGGCTCAACAACACTACTCTCTTCCTCCACCAAAGTTAATCTGTATATTGCGGTTCAAAGTATAACAGCGTTGAGTTCCAGTCACTTCATTTTCACAAAAAAGGATCCACTCTCTACCACCTTGGGAACT
>TRINITY_DN20780_c0_g1_i1 len=130 path=[0:0-129]
AAACTGTTTTTCTATCTGCTACAGTGTGCAGTGTTCAATTCATTCCAATTGTTTCAAAAGGCAAATACAGAAAAGGATGGATTATTTGGAGTTCATGAAAACTGTGTGATGAAAGTTTCTTCTGGAGAGT
>TRINITY_DN20780_c0_g2_i1 len=692 path=[0:0-691]
CAGATAGAAAAACAGTTTCTTTGGTCACTGTGCAGTTTTCCTCATAAAAGGATAAGAAGGTCAAATATTGCTTGGCATTGTCCACTGCATGCATGAATGCATTACAATCAGCTGTACATTCTGGTTTCATTCTCTTCTTTCTTTAGTTATGGTACTGTTAGTGGACTCGTTGACTGAACTGATAAATGTTTTGTGAAGGGGCATGGTGCAGCACTAATAATTTGACTAGTATACAGATTGGTTTGGTCAAACATATTCAAAGAGTTCTTCCTTTAAAAATCTAATTTTACAAAGGACGTCACATTAGTGTTTTCACTGTCATCAGTCAACTCTACTTTTGCTGTAAATGATGGAACAGGTAAATGATAACTTGCCGACATATCAGACATTGGGTCCTCTGAAACATCACTGACCATAGGAATTTTGGGAAATCCTTCTCCTTCACTGTCACTTGAGTAACTGGAATCCAATTCTGAAATTAAATTGACTTCAGAAACTTCACTGAAAAGTACATCCATTATTTCATTGATATTCAATTCCTTCTTACTCTCCATAGTGAACTCTTTGTTCACAATACACTGTACAATGTGGCCCAGTGCACTGATGAAATAACAGTGGACAATTAAGGGGACTAACCATGAAATAAGTAATCAGGACCAAGGAAGTATTCATGACTGCCTTCTGTTAATACA
>TRINITY_DN20780_c0_g3_i1 len=153 path=[0:0-152]
TGAACAATTTGACAGCATGCAAATACTTCAATTATAGAAAATTGTCCTGCCATTTGATGTGGCAGTTGGATCTATTGCAACACAAATTAAACTGGTTAAACTGTTTGATATAATGTCAGTAAGTTGACCACATCTTATGGTCACAAACCGTAG
>TRINITY_DN20761_c0_g1_i2 len=206 path=[1:0-130 2:131-205]
TCTTTTGGTCCTTCTATTCCACAACACTGCAACCAATCTTCTTGTATCCAGTCTATGAGATTCTGCTGGTCAGGATCATCCCTGTAATGAACGATAAAGGCCTGGAATCCACTTGTTGCTTGAGATTTGATCAAAATATGACGTTGAAGCCAAATATGACATACTTTAGACAACAGCTCACTTCACTTTGATCCCTTCTGTACTTT
>TRINITY_DN20761_c0_g1_i1 len=112 path=[0:0-36 2:37-111]
CCAAATTCCCACTGCCAGGATGCCTAGTCCTAGAAGCCAAAATATGACGTTGAAGCCAAATATGACATACTTTAGACAACAGCTCACTTCACTTTGATCCCTTCTGTACTTT
>TRINITY_DN20761_c0_g2_i1 len=280 path=[0:0-279]
CAGAGAAGCATGTGGAGTTCCTTTCTCTTGTTGTAAACCAAAACCAAATGAAATTATAAAAAACAAACAGTGTGGATATGATGTGAGAAAAGCTGATTATCCTGGTGACCGAAGCATGGTGATATATGAACGAGGTTGTCTAAGAGCTGGAGAAGAGTGGATAGAAGCTAACTTGGTTCCAGTGGCAGGGGTTGCAGTAGGGGTGGCAGTACTGCAGATTTTAGGTATCTGTTTTGCACAGAATCTCCGAGCTGACATATTTGCACAGAAAGCCAAGTGG
>TRINITY_DN20798_c0_g1_i1 len=120 path=[0:0-119]
TACATATTAACTAGAAACATTTCACTCCTGTATCATCCATGTATTTAAAACATTCTGCTGGAATTTGGTGTACTGCACATGCTTTATTATTTTTAATCTTATTTATTACTTGTTTAACTT
>TRINITY_DN20748_c0_g1_i1 len=115 path=[0:0-114]
ATGCTGAGTCTTTTGTCACCAAATTGTTATGTTTTTCAGGTGGGGCTAAAAAGCCATACTTAAATGTCATCTCAAAATTATCTTCAGTTAAAATACCACGTGTTTCTAAACAGTC
>TRINITY_DN20748_c0_g2_i1 len=263 path=[0:0-262]
CGTGTTTCTAAACAGTCATCCAAGAACTCCTCCAATGTCTTTGGCAGTATATGTATAATAGGAGTTTCCCCAATAGTATTCTTAATTCCAATGTTTGCCCCACGCTTCAGTAGGGCCTTCACTGCCTCTTGACTACCTAGATGTGTAGCATAGTGGAGTGGAGTATTTCCAAACATGTCTTGTGCATTCATGAGGAGATCAACTTTAGATGTAAAAGAAGAATTGCTGGCATGTTTTTGCAGCAAAACCTTAAAACATTCTTC
>TRINITY_DN20748_c0_g3_i1 len=270 path=[0:0-269]
CAATGGGTATCACAAAACTGTATCCTTTCTGCTAGAAAATGAAGCTGATCCAAACATATGTTGTGTAAATTATAATTTCCCTCCCATAGTTCTTGCGGCCCATCATGGTTATTACAAAGTGTTGGAAGTATTTCGGAGCAAATGTCACGAAACAGACTTCACAGCTACAGACAACAGGAAGGAAAATATTTTGCACAAAGTTTTAAAGCGAGGCTCCAAGGCTGTGAGAAATGTTGGTGAGAGTAACTATGAAGAATGTTTTAAGGTTTT
>TRINITY_DN20748_c0_g4_i1 len=171 path=[0:0-170]
TAAAAATAGCATCTGATTCGTTGCCACTTCATCCACAGGAAGCTGGTGATAACTGGATGGTTCAGAAGATGTCTCAGCCCTTGGCTCTGACTCAGGTGCCACAGTGGTTCCGTTTCAGGCAATGCCTCTTTCTGGTGATGCAGCATACTACTGTTGGATTCAGTGTCAAAT
>TRINITY_DN20730_c0_g1_i1 len=112 path=[0:0-111]
CATGAAGTTAGACTAAACTTATTCACTGTTATTACTTTAACCAATACAGGATGCAAGTGTTAGTCCTGATGTAAATACCATTCCTCTGATGAAAGTCATTTGTCTCTTTTCC
>TRINITY_DN20730_c0_g2_i1 len=141 path=[0:0-140]
CACTTATTGCAGTCCAAACAGTTTAACCTTTGCCTTTATATGTTTAATAGGATTATGGAGCATTTTGCTGATTTATTTTGCCATTCATGTCAGAAACAGAACATGCATGTTGTAGTGTTGTTCCTCAGGAACAGATCAAAG
>TRINITY_DN20729_c0_g1_i2 len=139 path=[0:0-28 3:29-65 4:66-89 6:90-138]
TTCATTCGTTCTCTGATGAAGCACTTCCCACTGGGATTTTCATATCCCCTTAGCTCTGCTCACTTCTTCATTTCTTCTTTTCTCTTCTCTGTCCTCCCTCCTTTTTCATTCTTTCTCTGATGAAGAAGTGAAAACTCCA
>TRINITY_DN20729_c0_g1_i3 len=122 path=[1:0-29 3:30-66 4:67-90 5:91-121]
CCGGAGAGGTCAAAAAAAGCCACCAGTAAAACTGGGATTTTCATATCCCCTTAGCTCTGCTCACTTCTTCATTTCTTCTTTTCTCTTCTCTTCTCTGTCTTCCCTCCTTTTCCATTTGTTCT
>TRINITY_DN20729_c0_g1_i1 len=323 path=[2:0-249 4:250-273 6:274-322]
CCTAAATTATGTGGTATATTGGTATACCTGTCCTCAGCCACATAAACCTTCCACTCAGTTTCTGTTGTCTCTTCTCCAGGTGGTGCTACACCGGGCCCACTTTACTTTCAAAAACAACAATAGCAGCAACAAAACTTGAACAATGAACTTAAAGGCACCACTACGGGAGCCTGTGTAGGCCCCAGTTATGCAAACCTCACCATAGTCCACCTTGAAGTCCCACTGGGATTTTCATATCTCCTTAGCTCCGTTCATTTCTTCTTTTCTCTTCTCTGTCCTCCCTCCTTTTTCATTCTTTCTCTGATGAAGAAGTGAAAACTCCA
>TRINITY_DN20729_c1_g1_i1 len=112 path=[0:0-111]
TGTTTCTCAACTGCTGGCAAGTTTGTTTCTGAGCAGCACACTATGCCCACTGGGATTTTCATATCCCCTAGCTCCATTCACTTCTTCATTTCTCTTCTCTGTCCTCCCTCCT
>TRINITY_DN20729_c2_g1_i1 len=264 path=[0:0-263]
TATCATCATAAAAAAACAAAACAAGTTTTTATGAGCCTCCCTTCTAGTTCGGGTCGAGGACTTTTGGACTACCCCTCATGTATATGTATGTATTTATATATATACACCACATACTCTAGGCCTCTCTGCCATTGAACACTAACTAAATACCCTTTCTCAATCCCACAAACCTTCCACACAGTTCATGTTTTCTCTTCTCCAGATGATACTGTACCAGGCCCACTTCACTTTCAGCAAAAAACACTACATTCAACTTAATTGCAC
>TRINITY_DN20710_c0_g1_i1 len=142 path=[0:0-141]
CAAATATAAACTGGATAATGAATTTGAACTTGTTTTTGTGGTGGCATATCAGAAGATATTGCAGCTATCTTATATCGATAAGTTCCTAGACGATGTGCACCTGGAGTTTAGGGATAAGTATCGGGAAAAGTTGGAATCTGGG
>TRINITY_DN20710_c0_g2_i1 len=261 path=[0:0-260]
CTTCCTCGTAAGCTCACAACTTCCTCGTAAACATATGGTGACTGTTCCGATTGGCAAGTTTACGCGTCCGCAATTTTTCCTTTTTCAACATGTTGGACTTGTTTACAATTTTTAGCAAAAGTGGGATCGTGTTGTGGTGCTTTCAAGGAACCTCTGACATATTTACCCCGTCAGTCAATGCGTTAATCAGAACTGTATTACTGCAAGAGAGAGGCGGGAATGATGCATTCAATCACGAAAGCCTTACCCTCAAATATAAAC
>TRINITY_DN20710_c0_g3_i1 len=132 path=[0:0-131]
TTCCGATTGGTCAAAAGTACGCATCTTTTTAGGCTGAAGTGCAATTTTACGTCCATATTCTTCTGCTTCTTTCAACAGCCTGTTAAAATTTTGTTCAAATGTATAGTTCGAAAAGTAACTCCCAGATTCCAA
>TRINITY_DN20747_c0_g1_i1 len=773 path=[0:0-383 2:384-772]
ATTGCCTTTTGAAATAACTACAGGTAACTAATTCTGAAGTGGTGAACTATGAGAAATTCTCTTAGAGGATACAAGAGGCATGCCTGAATATGTAGCATAATTTCATGAAAGAAAACATAAAAGACACAGGAATCGATCTGCTTTGTATGTGCCACGGGAACACGAAACAATACAGATCTCAGTAATTAACCCACGTGGTGAGTTGTAATAGAAACTCTAATGTACTGCAGGTCCCGGTGATTAATCCACGTGGTGATGTCATGGGAACACCAATACTACAGATCCCAGTGAATAACTAAAGTGGTGACATGTCTTTGGATCACCAGAACTGTAGATCCCAGTGTTTAACCCACGTAGTGAGAAGCAATGGCAACTCACAAGTACTTCAGGACTCAGTAATTAACCCACGTGGTGAGTTGTCTTGGGAACACCTGTACTACAGATCCTAGTGATTAACCCACGGGGCGAGATGTCATGGGAATCCGAGTGCTGCATATCTCAGTGGTTAACCCACGTGGTGAAATATCTGAGAATCTCAAGAACTGCAGCTTTCAGTAAGCAAACCGTATCAATAATATTATGAAACCACTCAGTCATACAGTCCCTACATCCCCAGTGACAGAACCACACGCGAAAGTGTGAGAACCACTTTTAACTAAAGATCCTGGTGTATAAAACTGTGACAAATAAACCTATAAAGCCATGACAAAATAAAATAAATATTACGAAGTGACTTCGAAATAACCAATCAGTGCTGTTGAAAAACACATTGT
>TRINITY_DN20747_c0_g1_i2 len=881 path=[0:0-383 1:384-491 2:492-880]
ATTGCCTTTTGAAATAACTACAGGTAACTAATTCTGAAGTGGTGAACTATGAGAAATTCTCTTAGAGGATACAAGAGGCATGCCTGAATATGTAGCATAATTTCATGAAAGAAAACATAAAAGACACAGGAATCGATCTGCTTTGTATGTGCCACGGGAACACGAAACAATACAGATCTCAGTAATTAACCCACGTGGTGAGTTGTAATAGAAACTCTAATGTACTGCAGGTCCCGGTGATTAATCCACGTGGTGATGTCATGGGAACACCAATACTACAGATCCCAGTGAATAACTAAAGTGGTGACATGTCTTTGGATCACCAGAACTGTAGATCCCAGTGTTTAACCCACGTAGTGAGAAGCAATGGCAACTCACAAGTACTGCAGGACTCAGTAATTAACTCACGTGGTGAGTTGTGTTGGGAACACCTGTACTACAGATCTTAGTGATTAACCCACGTAGTGAAAAGCAATGGCAACTCACAAGTACTTCAGGACTCAGTAATTAACCCACGTGGTGAGTTGTCTTGGGAACACCTGTACTACAGATCCTAGTGATTAACCCACGGGGCGAGATGTCATGGGAATCCGAGTGCTGCATATCTCAGTGGTTAACCCACGTGGTGAAATATCTGAGAATCTCAAGAACTGCAGCTTTCAGTAAGCAAACCGTATCAATAATATTATGAAACCACTCAGTCATACAGTCCCTACATCCCCAGTGACAGAACCACACGCGAAAGTGTGAGAACCACTTTTAACTAAAGATCCTGGTGTATAAAACTGTGACAAATAAACCTATAAAGCCATGACAAAATAAAATAAATATTACGAAGTGACTTCGAAATAACCAATCAGTGCTGTTGAAAAACACATTGT
>TRINITY_DN20747_c0_g2_i1 len=123 path=[0:0-122]
CTTGCTTCTAATGGGTGGTGAATGTCTGAACTAAGTGTGTCGTGTAGTCTTGGCGCTCCCCAAGTGTCCTCTGGTTTTCCCATGGTGCACTGCGGAGGAACGGTCGGTATTCGTGGACTTGGC
>TRINITY_DN20747_c0_g3_i1 len=218 path=[0:0-217]
CCTCTACTGGTTCTAACAGGGAAACAAGGGCGAATCTGCTGTGATAGTGTTCTGGATTTGCGCTTATTCTTTGCTAAGTGGTGAAACAGTTCTCGTCAAAGCTAATTAATCTCCCAACAACAACAAAAATCAAAACTTCATACGCACAGAAAAATGTCGCAACTGTATGTGCATTACAATGACAATAAACGATATAAAATTGCCTTTTGAAATAACTA
>TRINITY_DN20747_c0_g4_i1 len=620 path=[0:0-619]
CGGTATTCGTGGACTTGGCCATACTGAGGTTGGTTGTAGAAGAAGTGAGCCATATTGTGCATTCAGACGACTACTGCCAGCCATGCTGGACATCCCTGAGTAGCTGAGGTCGTGGACACCCCTGTGACTGTGCGTGTAGGCCTGTGACGTGAAGGGGTAAGGCCAAGGATCTGTCTGTTGCATGGCGTGCAGTGCCCCGGGATGGTAAGGGTCTGTGTGGGGATACAAGTCGTGGGGGTATAGCCCCACTGCTGGAGGCTGGTAGTTACTGTTCCAGAAAGAAGGTGGGAAATTGCGCTCGGACATCGGCGACATTTCTTTTGCATGCTGTGTTTTAGTTGTATCTGTTCTGTACCCTGAACTCTCATTCAGGGCTCGACTGAAATGTTCATCCACCACCGAAGAAATATCTCCCGAATAATAGGTAAACACCACGCAGTTGGCAGAAAGGTACTGGGCATCACCATGGTGCTCCCCGTCAGGTTTCATCGAGTTCTTGCTAGCCCCTTCGGCCGGAGAGGAGGGCGCGACGGCTGGGGTGTGTCCTCGGACTGGCGTTGGCGTCTCCAGCCCCGGAATCGACGCCGTCGTCGCCCCGGCTGTGTGCGCCAAGCTCCCGC
>TRINITY_DN20764_c0_g1_i1 len=164 path=[0:0-163]
TTCCTATCATACTACGCACCAACACCTCTGTCTTCCTTGTATTTACTTTTAGTCCCTACCTCCCTAAGCTACCTTGATATTCCCACACTCATCTCTGTCCTCTCTCTCAGTGACACTCCCAGAATCCACCACAGCATCATCATCTCTGACCTCTCTCTCAAAGA
>TRINITY_DN20764_c0_g2_i1 len=102 path=[0:0-101]
CTCTTCCTCCTTCAACACCAACGCCATGTACTTGTACGTGTTCACTTGTTTCACTTCTTCATTTCTTCTGTCCACTCTCCTGCTCCTCTCACTTCCTATCAT
>TRINITY_DN20741_c0_g1_i1 len=209 path=[0:0-208]
ATCAGCAGCACTCTATTAAATGACGGTATTTAATTAGGCCAAGAGCTAACGAACTGGTAGTTCAGGATTAAATGGGAAAGATGTTCAATTAAACTGAAAAAAAAATGCAAGTAAATCAACAACGCTTAATAAAATAAGTATACAACTTCCAGTCTTAGTGTTTGTTATCTATTAACCTTCCCAAATAGCGGACAGATAATAAACTCCCG
>TRINITY_DN20741_c0_g2_i1 len=207 path=[0:0-206]
ATTTAACGAGGAAAAACGGCTAATCAGCTGTATGTTTAAAAGAGAACATCAGTCTGCTTGTCGCACAAAAACTCGATGCGATTTTTTGACGCCATTAAAAACAAACAGGAAAACGCCCTCATACTCACTTGTCAGAACAACTAGCAATACGATGTATAAGCAATTAATCTTAATGAATAGAAAATGTCGGCAACCAACTTCCCTTAG
>TRINITY_DN20778_c0_g1_i1 len=257 path=[0:0-256]
CTTCAGTTATACATGTCGCATCTTTACAGTGGATTAGCATGTAGCATCGTCAAGAAATGGTAAAGTAATCCTGCCATAGTTTTGCAACTTGTTCACTTTCTTAATCCACAACCTGAAACTTTCTCGTGTCATCCACAGCTTTTTGTTTGTATTCTGAGAAACACTTAATGAGATATTTGTTTATGAAACATCCAGGCTGGAAGGAGTTCTGCAACACATGCATGAACACAGAATGTATTATCTCTCTCATTTGCTAT
>TRINITY_DN20778_c0_g2_i1 len=196 path=[0:0-195]
TAGTGACATAAAAGGGAAACTTATCCAGTGATGTAAAGTAATTTACTGATAAGACTAAGTGAAAAAAACAGACTTGTGTTCTATAAACCCTCCAATTACTACAAATGTGGAAGAATTGTGATTTGGTAATGACGCTCTTCTTGGCAAAGCCTTGACAGTGAAAGAACACAGAGGAAAAAAAAAAATAGCAAATGAG
>TRINITY_DN20733_c0_g1_i1 len=136 path=[0:0-135]
TTAAATCTTTGACTTGACTATATTGAAATCAAATGTAGAGTTGTTACATCAGTTAGAGGTCAAGATATATTTTTTCTCTTCCTCAGGTTGCTGAGGTTCTTTTTCTTTTCTTTTTTTCATATATGGCTAATATAAC
>TRINITY_DN20706_c0_g1_i2 len=231 path=[0:0-230]
GTACATCATGACTACAGAGAAAATTGACATTCAGAGAAGACAATACATCATGACTACAGAGAAAAGTGATATTTAGAGAGGTCAGTACGTCATGACTATGGAGAAAAGTGATATTTAGAGAGGGCAGTACATCATGACTACAGAGAAAAGTTATATTTAGAGAGGACAGTACATCATGACTACAGAGAAAAGTTATATTTAGAGAGGACAGTACATCATGACTACAGAGAA
>TRINITY_DN20716_c0_g1_i1 len=165 path=[0:0-164]
GTTAAATATATTTTAGGTGAACAGTGTGGTGCTGAACGAGAGCATTGCTGCTGGTCTTTTGTGTTAAAGTCGTGGATGTGTATTGTGTTCAGTATTTGTTTTCTTAAAATGGAGAAGAAATGAAAATTATCAGTAGACAGGTCATACTATTTTCAGCATTACAAA
>TRINITY_DN20716_c0_g2_i1 len=366 path=[0:0-365]
CAAAATTAGACTTGCTTTTGTTTTTGAACAATGAAAATTTTTAGCAACTTCACTATCATGGAACACTTTATGAATCACCTGAGTGAACTTGTCACAGCAATTGGGAGATTGTTTCTGCAATAAAGTTATCCCACATAAACTCAGCATTCACATCATCACTATTATTGTCATGTTCAAAGAAGGATGTTACAGAAGTACTGCCTTTCACTGCTCTTCCATTTTCTTAGTGACATGTTGCACCATGCCATAAAATAACTTTTTCTCCATCTTTTCCAATAGCAAGTTCAAAGTTGCAATACTTGCAGAAAGCATATGAATCAACTTCCCTGGCTTAATCCACATTATTTCCTTCTCCCACACTTTTGT
>TRINITY_DN20712_c0_g1_i1 len=307 path=[0:0-306]
TATGAGACACTGCAGAAATTGACATCAATTCAGAACCAGAGGTTAATTGTACCTCAGGCACTTGAGTTGACATCAGTGAATGAGATTATCCTCATGGACAACTTGGAAGTGTTTCAGAAGAATGGTTTTGAATTTATTATTGATGAAAATGCGGAGCCCACAAAGAGGGTGAAATTGCAGTCTATTCCACTGAGTAGGAACTGGACATTTGGCAAAGCAGACGTTGAAGAGCTTCTGTTTATGTTGCAGGATTCCCCCGGGATTATGTGCAGACCATCAAGGATGTATGCCATGTTTGCTTCTCGGG
>TRINITY_DN20712_c0_g2_i1 len=126 path=[0:0-125]
GTAATGTGCCACTGCAAACAGATGATACTTCTTTAGGTAGAAGGTCCTCACTCAGTGCCCTCTTTAGTAGAAAACCATCAACTTCACCCATTGGGGGATGTACAGGAGCAATAAGTGCAGATAAGA
>TRINITY_DN20712_c0_g3_i1 len=290 path=[0:0-289]
CCTGATAAAGAACACATTTCCTCTCTGCCTGATAAGGAACACATCTTGCTGCCTGATAAAGAACACATTTCCTCTCTGCCTGATAAGGAACACATCTTGCTGCCTGATAAAGAACACATTTCCTCACTGTTATCTGTGTTTTCTCTCTCTGCATCCTGACTACTGTTTTCATGAACAACTACAAGATCTACTAACAAATCTGCATCAGCACTTATCTCTCTCTCTTTTGGGCTTTTTCTTTGGGAATGTTTCACAAAAAAGGTATCCAATCGTGGTTGCTTAGATACACA
>TRINITY_DN20712_c0_g4_i1 len=200 path=[0:0-199]
TGTATTTAAAACACAACTTTTCCATGTCCACTGTTACATATTTTCCTCCTAACTTGTTGGTACTGGTGCCTTCAGGATGCCTCTTCTGTTTCCTCATGGTAACCTTGAATCATCTGCAGGTTTACCAGGTGCCTCATCGTAGGCCTTCCATGTGGACAGTTCCATGGCTGATCCATTTTGCCCATGTGCTGAATCAGACG
>TRINITY_DN20712_c0_g5_i1 len=153 path=[0:0-152]
ATACTGGCAAGTGCACCAAATCCTGGTACAAAGTAGTTGTTTTGCTAACTGCCAAAGAATTTCCTTCAGTTTCTGTTACACTTATATTTTCACACACCTGTGGTTTTCTTTGAAGCTGTTCACCTTTAATTATCACACAAGATTCACAATGAC
>TRINITY_DN20712_c0_g6_i1 len=164 path=[0:0-163]
CATCTGTTGAAAGAACAAGTAGTTTACCTGAAAGTAATATGGAAATAGATCTTGTCAGTGTTTCAGGCACAAGAGGGGAAAAAAATAATGAGCCATTTCCACTTCATAATGTACCAGAAAAGAATTCACTGAGCATTATGCACAGTAACTATAAAGAAGAAAGT
>TRINITY_DN20712_c0_g7_i1 len=141 path=[0:0-140]
TCATCAGTAGCGTGCTGGTCAACGATAAACAAGTCTGAGCCAAGCTGCGTAATAATGAAGCCAAGGTTAAATTGGCCGATGATTCCCATCTTCATAAACATGTCCTTGGAGATTTCCTTCTTCAGTTCTTCCTCTGCGGCA
>TRINITY_DN20712_c0_g8_i1 len=205 path=[0:0-204]
TGAGAAACTTGAAACTCCATCTGTGGAACTTGACAAACCTACGACCATGAGAAAAAAATGCATAACTGTTCCATTTTCTATGAGCCAATTGCAGAAGAACAAACAAAGACAGAAGAGCAGGAATAATACAGGAAGACCAGTTGTAAGGCACTTTAGATCAAAAATAGTTCCAGGCGAGAATCATGCCGCAGAGGAAGAACTGAAG
>TRINITY_DN20781_c0_g1_i1 len=136 path=[0:0-135]
GTTCCGGTACCGATTTCCCTCACCAGTATTAAAGGTTCAGTGGCACCCAAGGAGTGACAAGATTTTTCTTGTGTGTCCTATGCGTCATGTAGCCGTACTTGTCTCTATTCATGGGATGCACCAGTTGGTACCACTT
>TRINITY_DN20781_c0_g2_i1 len=180 path=[0:0-179]
ACAGACTTGAACATTGTTGCTTCTTTTGACAGAAGAGGGAAATATATCTACACAGGCAATGCCAAAGGAAAAATATTAGTAGTGTCTTCTCCAGATCTTCAAGTGACAGCCTCTTTTAAAATTACTCAGGGCACAACAAGCATTACTGCTGCCAAAAGCATTGAGTTTGCACGGAGGGGG
>TRINITY_DN20745_c0_g1_i1 len=478 path=[0:0-477]
AAATTATTAGGAGTGTCCACACAATAAATAAAGCAGCCATATGGTATTCATATTGAAATAGGATCAACAGGTTTCTGCAACTTCATCTTTACTGGAGTAACACTCAGTCATTATTTAATTGCAGATTGCACATTTAATCTCTTCTATACTCTTCAGAATAATCTTCACATAGTAGACAAGTTGTAACATCAGGAGACAAATAAAAACAAGTTTGGCCTCTTATGAATGCACCAGAGTTTGTATAGATGAACACAAGATTCATTAAAAAGGATCATCATCTTTCAAGCAGCATATCAAAGGGAAACCAACTCCATGGAGTATGAAATTATATTTCCTTTGTGACAAATCTGGGATACCATACAACTTTGAAAAATGGACTGAATTAGCTGAAGAATACAGTCATTTAGGAATTGGAGCATTTGTTGTCATGATTCTAGCTGAGAAAACATTGTTAAAGCTGTGTTTCATAAGATGGCAC
>TRINITY_DN20745_c0_g2_i1 len=165 path=[0:0-164]
TCATAAGATGGCACATTATACCTTATAAGATGGCATGATAATGCTCTTGTCCAAATACTGTCATCAACCTAAGACTCGAAGAAAATTGACTGCAAGGTCCTTCCTTGGGATACAGCTAAAATGGAAACAGTAGAACTTTCCTGACCCCTTTCAATCAAACAATTT
>TRINITY_DN20745_c0_g3_i1 len=258 path=[0:0-257]
ATTTTATGCCACTGATTTAGCAGCAGTAATATATCTGCTACAGTTCAAGTGTGCTTGTAAAGCATTTGGTATATCAAGTAAAATTCAGCTTGAACTCCTTTCAATCAGAATGGACCTGCCAGAAGCTTTGATAAATCATGGTGTAAACCCACTTACCACTCCTGAAACAGGATGACCTAGAAATGAACCTCAGCAAGTATTGCAGCTTACCACTAATCTATAAACATACCACAAGATGTAAGTTTTGTTAGAATTAGG
>TRINITY_DN20745_c0_g4_i1 len=118 path=[0:0-117]
ATAAAATATACCACAAAGTTCATTTCTTTGATTTTGTATGGATTCTGTATGAAGAAAAGCAAAAAAAAAAATCAAGCTTATCCACACCTGTACTTTTATTAAATTGTTTGATTGAAAG
>TRINITY_DN20779_c0_g1_i1 len=212 path=[0:0-211]
TTCTTGCTTCTCAGGAGACAATGATGCAGCAAGTGAAGAGTTATCTGAAGAGGATGATATACTCTCTGACAGTTTCTTCAGGAGACAGTGATGCAGCAACTGAAGAGTTATCTGAAGAGGATGATATACTCTCTGACAGTTTCTTCAGGAGACAGTGATGCAGCAACTGAAGAGTTATCTGAAGAGGATGACGTACTCTCTGACAATTTCTT
>TRINITY_DN20753_c0_g1_i1 len=107 path=[0:0-106]
ACTTCATGTGCCTCAGCCAATAGTATGGAAGGTGTTAAGGAAGAGTTTACTCATATGGCCATACAAACTTCAACCCCTGCAGTCAGTCATGGATGCTAATAAAATAG
>TRINITY_DN20753_c0_g2_i1 len=406 path=[0:0-405]
AAGTAAATGGTTAGACGTGTCTGATTCAACATCCTGGGAATTGCTAATCTAAAAATTGTTGAACATCTCTATGAAAATGTGGTGGTGTGCTGTCTTGTCGAAATATGAAGTCAAATTGGCATAAGTTTCCTTGATCTGGGGTACTCAGAAGTTCTTGGGCATGTTGAGGTACACATGTCCAGTGACTGTCTTTTCTGAGAAGAAGAAAGACACATATACGTTTCTGGACTCCATAAAACTATGGGGTTTCTTACTTTCCCATATCAAGACGTGTTTGTTCACTTTTCCAGTGATGTGGAACATAGCCTCATCACTGAACACAGGTAAGCAGGCCTTCATCATACTTCTTCCTGTCCATCATGCTCATGCAAAATTCCTTACATGCTATTTTATTAGCATCCATGAC
>TRINITY_DN20753_c0_g3_i1 len=101 path=[0:0-100]
TTACTTCAGCTTCCAAACATTACACTCCTAGACCTTTTTCTGTGGAGTGTTGTGAAGGATGAGGCTTAGCAGCCACCACTGACATCAAACACAATAAAAAT
>TRINITY_DN20759_c0_g1_i1 len=156 path=[0:0-47 2:48-71 4:72-155]
TCTCATCTTTATATCTGGTTATGTATTCTACAGCCAGGTGACAGCTTTACTGTCACAGTCTCATCTTTATATTTGGTCATGTATTCTGCAGCCAGGTGTGAGCTTCACTGTCACAGTCTCATCATTATATCTGGTCATGTATTCTACAGCCAGGTG
>TRINITY_DN20759_c0_g1_i3 len=450 path=[1:0-73 2:74-97 3:98-154 5:155-449]
GCCAGGTGTCAACTTCACCATCACAGTCTCATCTTTATATCTGGTCAAATATTCTGCAGCCAGGTGTCAGCTTCACTGTCACAGTCTCATCTTTATATCTGGTCAAATATTCTGCAGCCAGGTGTCAGCTTCACTGTCACAGTCTCATCTTTATATCTGGACATGTAATCTACAACCAGGTGTCAGCTTTACCCTATATAACTTTACCAATTTTTATACTGAAGATAACTTGGTCTTCTGTGACATCAGAACAACCAACCTGCAAGATCAAGCTTCAACCTGTCTCTTGTTGGATGCAGCCATGAAAGGATGCTGTGAAATGAGACCAGAACTGAAGGCTTGCCAGACATTCTGTTAAGACATTACATGTTTTACACAATGTATGCAGTGACAGTTATTTCACAATCACTTTTCCATAATCAATTTAAATTACATCAATGAATCATTTCA
>TRINITY_DN20759_c0_g1_i2 len=367 path=[0:0-47 2:48-71 5:72-366]
TCTCATCTTTATATCTGGTTATGTATTCTACAGCCAGGTGACAGCTTTACTGTCACAGTCTCATCTTTATATTCTGGACATGTAATCTACAACCAGGTGTCAGCTTTACCCTATATAACTTTACCAATTTTTATACTGAAGATAACTTGGTCTTCTGTGACATCAGAACAACCAACCTGCAAGATCAAGCTTCAACCTGTCTCTTGTTGGATGCAGCCATGAAAGGATGCTGTGAAATGAGACCAGAACTGAAGGCTTGCCAGACATTCTGTTAAGACATTACATGTTTTACACAATGTATGCAGTGACAGTTATTTCACAATCACTTTTCCATAATCAATTTAAATTACATCAATGAATCATTTCA
>TRINITY_DN20737_c0_g1_i1 len=122 path=[0:0-121]
TTTTTTAATTGTACTGCAATTTGTGCTTTATTAATGTACTAATGGGGTTTTTTTTTTCCAAATATCTAATCAGCTTTTCTACATGACGAAAATAGTCTTTACAATCTTCTAACTTTTGTTGA
>TRINITY_DN20737_c0_g2_i1 len=966 path=[0:0-965]
CTTGTACATTTTGAAGTGTCGTGTAGTTACGCCGAGGTCTCTTTTGAAAAGATCATAATGCTTTCGACATTGTCAAAAAACTTAATTTCTGTTGCACTGAAACGGAGCTTTTCATCCTCTTCAGCTAGGAATGCAAAGGTTGCTGTTCTCGGAGCAAGTGGTGGTATTGGCCAGCCTCTGTCCCTGCTTTTGAAACAATGTCCACTAGTTAGCCATCTCTCCCTCTACGATATTGCACACACCCCAGGTGTAGCTGCCGATCTAAGTCACATCAACAGCGCTGCGAAAGTTACTGGTCATATGGGACCCGATCAGCTTCACGCCTGTTTGGAGAAGTGTGAAGTGGTTGTTATACCGGCTGGCGTGCCCCGTAAGCCAGGGATGACCAGAGATGACTTATTCAGTACTAATGCTTCCATTGTCCGAGATTTAGCAGATGCTTGCTCTAAAGCATGCCCACAAGCCATGATTTGCATAATCTCCAATCCAGTGAATTCAACTGTTCCTATTGCATCAGAGATCTTCAAGAAAAATAACGTTTACGATCCAAATAGAATATTCGGCGTAACTACATTGGACGTTGTCCGAGCAAATGCTTTTGTGGCTGAAGCGAAGGGTCTTGACCCTGCCGCTGTTAGCATTCCCGTTATCGGTGGCCACGCTGGAATAACTATTATTCCTCTACTTTCACAAGCCAATCCTTCAGTCTCATTTCCTGATGATAAATTGGATGCTTTGACGAAACGAATTCAAGATGCTGGAACTGAGGTGGTGAAGGCAAAAGCAGGAGCAGGATCGGCTACATTGTCAATGGCATATGCTGGTGCAAGATTTGCTATTTCGCTTTTGAATGCCATGCAGGGTAAAAATGTAACGGAGTGCGCTTACGTTAAATCTTCTGTGACTGATGCTATTTACTTCGCCACTCCATTGCAACTAGGGCCCAAAGGTCTGGCTAAAAACTTG
>TRINITY_DN20737_c0_g3_i1 len=126 path=[0:0-125]
AAAGGTCTGGCTAAAAACTTGGGCCTAGGAAAGCTTTCCAAATACGAAAGTGCTCTCGTAGAAAAGGCTGTCCCGGAACTAAAGGCCAATATCAAAAAAGGCGAAGACTTTGTCAACAAAAGTTAG
>TRINITY_DN20760_c0_g1_i1 len=356 path=[0:0-355]
TGAGTAGCAACTCTTCCATGGGAGCCTTGATCATGCAGTTCCCATCAGTCTGTGGATGTGTTTGTTTATTTCCCAGAGCATTCAATATCTTCTTGACATGTGGTTCTCTTTCCGCACATTTCAAGGTTCTTCTGGACCAATCTGAAAATAGAGTTCACCAACCTGTTATTATTATTTTAATACTGGCATGAAGTTTTTGACTTCCATTTCCTAAGGACACTATTTACAATTGACTTGGGAAGGCTCATGTGAAAGAAATGCCATGACTACTCATACACTCCACCCTCATTAAAAATTCCACACTGAAGATCAGTCAACTTTTTCTCTCATGGCATCCTGCTTAAAATTGGGCTTCT
>TRINITY_DN20760_c0_g2_i1 len=141 path=[0:0-140]
CCTGCTTAAAATTGGGCTTCTTTACATGTTACACACCTTTCTTTACAGTATATGTTGTCCTGTTAATAGTATGCAAGTGCTATTTAGGAGGAAAGGGCCTTATTTCAAGTTTAGGTGTGTCCCAGTACTTTTGGTAATACA
>TRINITY_DN20784_c0_g1_i1 len=108 path=[0:0-107]
TGATACAAATGTTTTTAGTTCTACAACTATATCTGAATTAGCACTGTCTTGGATATACTGTTACAGAGGGAATATGTTCTACAGAGTGCAGCACCAATGTATTTGAAC
>TRINITY_DN20784_c0_g2_i1 len=213 path=[0:0-212]
CTCACTCACTCACTCACTCACTCACTCACTCACTCTCTCACACACACACACACACACTCAAGCTTGTTACAGCAACCCTAAATGAATCATACTCATGCAAATTTATTACCACTACATTTCAAAAGCTGTAATAAATAAATAAAAAAGTATGAGAAAAAACAAAGAGTAAAGAATGGTGATTATATTATACTGAAGATAAATACTCAGGCTTAA
>TRINITY_DN20784_c0_g3_i1 len=174 path=[0:0-173]
CGATAATGGTTAGCATAATTAACATTTAAGACATTGAATTACCTGAACCCAAATCATAAAATGGTTAAATTTCCATATCAAGAGGAAAATCCCTGTATCTGATACTGAGCCCTGCATGTTTTCTGTAATTGAATGAGATAGAAAGACTACTAAGTTCAGTAACAAAACCTTAGT
>TRINITY_DN20784_c0_g4_i1 len=137 path=[0:0-136]
TAACAAAACCTTAGTGTAGGAGATATGCAGAGAAGTTACCTACTTTGCACATCATTGTTTCCATTAACTTCCCAGTATTTCCTCCAGAATTATATTGCAACATCACAAGTTAATGTTAAATGTTATTGCCAGTAATT
>TRINITY_DN20784_c0_g5_i1 len=156 path=[0:0-155]
TATATTTATTCATCATCTGCAGGTGTTTCCTACATTCATTTTGTATTCTAAATAAAATCAAGATGAAAGATCTCCTTTGTATTTCACCGTACAGTATAGTTTATACCTGTTGTATATGTCTAATACTGCTTCTAACAATGAAATATTTTTTTAAAG
>TRINITY_DN20703_c0_g1_i1 len=127 path=[0:0-126]
CCCATTGGCAAGTACTATATAGGAAATATAGGAATGCTGAATGAAGATGGTGAAATTGCAAACATTATCTGTAAACCAGCAAGATAGTGATACAAAGTGAAGCTTAATCCCATCCTTTTACCTGTCC
>TRINITY_DN20703_c0_g2_i1 len=124 path=[0:0-123]
CTGAAATTAATTTCAGTAAAAGACAATTATCAATACCTATATTTTGCTTGTATAATTCTCATAGAATGGCAAAGAGAATTGTATGGTTTCAACATGAAACCTTCCTCCTCTTTTTTTCTTTCTT
>TRINITY_DN20795_c0_g1_i1 len=284 path=[0:0-283]
CAACACAGGACTGTTTTTTGGTCTACCCGAAGAAATTCTCCGACCGTCTTTTGCAAGCACACGCAGAACAGTGTGGGGACGGGAGAGCAGCTCTCACTTTCAGTTCTCCGATATTCAGCTCGAATTCGCAGAAGGAAACTACAGATGAAGGAATAGTATGAGTAAATCATCGCTCACTGTAGTGAATGTAAGCAAGTACAGCTGACTGTGATAGATTAGAACAGTTCTGACTTTTCAACCATATTAATTACCACAAGATGGGAATACCCTTTATATCCGTTTGC
>TRINITY_DN20795_c0_g2_i1 len=156 path=[0:0-155]
TGGGTGGGGAAGTAGTGAAGAACGTACCCTGGAAGTGCTTACCCAGAAAGACTTGGGGAAAAATGGTCTGTACATTGCTGTAGTTTTCTAGTACACTACATAATCTGACAGTTCAAATTCAGTGGAGAAAAAAGAAAAGAAAAAAATCAACTCAGC
>TRINITY_DN20796_c0_g1_i11 len=222 path=[12:0-0 14:1-38 15:39-53 17:54-72 18:73-73 20:74-90 22:91-103 26:104-159 27:160-221]
CAGATTTTTTGGGGACTACATCTACAAGATGGACTGGTACACTAGGAGTTCATTCATATCAGTGTTATGGTTGAAACAACTATATACTGTGCATATATAGGTGTTTTCATGGTGTTTCTGAGTGTAATTCATATTGTTAATTGTATAATTTATGTGATATTATTCAACTGATACCATTAGGCTGTACCAATCATATGTGATAAATATAACCCTAGAGGTTCC
>TRINITY_DN20796_c0_g1_i10 len=310 path=[0:0-47 3:48-82 7:83-96 10:97-98 13:99-231 25:232-247 27:248-309]
GTTTTTTTTAGTCAGTAATAGGATTGTCTTATGGTGGAATAATCTCCCAAGCTGCATAGTAACTACCAAAATTATTGGGTCCTTTAAAACAGGCATTGAAAGATTTTTTGGGGATTGCATCTACAAAATAGACTGGTACACATAAAACATAAATATCTCAGTGTTACAGTTGAAAGAACTATATACTGTGGAGGTACTTTCAAGGTGTTTCTGAATGTAACTCATTGTTAATTGTATAATTTGTGTGATATTCAACTGATACCATTAGGCTGTACCAATCATATGTGATAAATATAACCCTAGAGGTTCC
>TRINITY_DN20796_c0_g1_i6 len=173 path=[2:0-101 5:102-102 7:103-116 10:117-118 12:119-119 14:120-157 15:158-172]
AGGTCTTCCACTACAGTTCGAAGGTTTTTTTTCAGTAATAGGGTTGTTTTATGGTGGAATAATCTCCCTAGTTGTATAGTAACTACCAAAAGTATTGGGTCCATTAAAACAGGCATTGACAGATTTTTTGGGGACTACATCTACAAGATGGACTGGTACACTAGGAGTTCATT
>TRINITY_DN20796_c0_g1_i2 len=336 path=[2:0-101 6:102-111 9:112-116 11:117-119 14:120-157 15:158-172 16:173-191 18:192-192 20:193-209 21:210-215 23:216-257 25:258-273 27:274-335]
AGGTCTTCCACTACAGTTCGAAGGTTTTTTTTCAGTAATAGGGTTGTTTTATGGTGGAATAATCTCCCTAGTTGTATAGTAACTACCAAAAGTATTGGGTCCTTTAAAACAGACATTGATAGATTTTTTGGGGACTACATCTACAAGATGGACTGGTACACTAGGAGTTCATTTATATCAGTGTTACGGTTAAAACAACTATATACTGTGGATGTATAGGCACTTTCATGTTATTTCTGAGTGTAATTCATTGTTAAATGTATAATTTGTGTGATATTCAACTGATACCATTAGGCTGTACCAATCATATGTGATAAATATAACCCTAGAGGTTCC
>TRINITY_DN20796_c0_g1_i1 len=222 path=[12:0-0 14:1-38 15:39-53 17:54-72 18:73-73 20:74-90 21:91-96 24:97-103 26:104-159 27:160-221]
CAGATTTTTTGGGGACTACATCTACAAGATGGACTGGTACACTAGGAGTTCATTCATATCAGTGTTATGGTTGAAACAACTATATACTGTGGATGTACAGGTACTTTCATGGTGTTTCTGAGTGTAATTCATATTGTTAATTGTATAATTTATGTGATATTATTCAACTGATACCATTAGGCTGTACCAATCATATGTGATAAATATAACCCTAGAGGTTCC
>TRINITY_DN20796_c0_g1_i7 len=121 path=[12:0-0 14:1-38 15:39-53 17:54-72 18:73-73 19:74-120]
CAGATTTTTTGGGGACTACATCTACAAGATGGACTGGTACACTAGGAGTTCATTCATATCAGTGTTATGGTTGATACAACTATATACTGTGGATGTGTAGGTACTTTCATGGTGTTTCTGA
>TRINITY_DN20796_c0_g1_i5 len=153 path=[0:0-47 3:48-82 7:83-96 10:97-98 12:99-99 14:100-137 15:138-152]
GTTTTTTTTAGTCAGTAATAGGATTGTCTTATGGTGGAATAATCTCCCAAGCTGCATAGTAACTACCAAAATTATTGGGTCCTTTAAAACAGGCATTGACAGATTTTTTGGGGACTACATCTACAAGATGGACTGGTACACTAGGAGTTCATT
>TRINITY_DN20796_c0_g1_i12 len=192 path=[2:0-101 6:102-111 8:112-116 10:117-118 12:119-119 14:120-157 15:158-172 17:173-191]
AGGTCTTCCACTACAGTTCGAAGGTTTTTTTTCAGTAATAGGGTTGTTTTATGGTGGAATAATCTCCCTAGTTGTATAGTAACTACCAAAAGTATTGGGTCCTTTAAAACAGGTATCGACAGATTTTTTGGGGACTACATCTACAAGATGGACTGGTACACTAGGAGTTCATTCATATCAGTGTTATGGTTG
>TRINITY_DN20796_c0_g1_i8 len=316 path=[0:0-47 4:48-96 11:97-99 14:100-137 15:138-152 16:153-171 18:172-172 20:173-189 21:190-195 23:196-237 25:238-253 27:254-315]
GTTTTTTTTAGTCAGTAATAGGATTGTCTTATGGTGGAATAATCTCCCTAGCTGCACAGTAACTACCAAAAACATTGTGTCCTTTAATACAGGCATCGATAGATTTTTTGGGGACTACATCTACAAGATGGACTGGTACACTAGGAGTTCATTTATATCAGTGTTACGGTTAAAACAACTATATACTGTGGATGTATAGGCACTTTCATGTTATTTCTGAGTGTAATTCATTGTTAAATGTATAATTTGTGTGATATTCAACTGATACCATTAGGCTGTACCAATCATATGTGATAAATATAACCCTAGAGGTTCC
>TRINITY_DN20796_c0_g1_i13 len=155 path=[1:0-102 15:103-117 17:118-136 18:137-137 20:138-154]
GGAATAATCTCCCTAATTGCATAGTAACTATCAAAAGTATTGAGTCCTTTAAAACAGGCATCAACAGATATTTTGGGGACTACATCTACCAGATGGACTGGTGCACTAGGAGTTCATTCATATCAGTGTTATGGTTGAAACAACTATATACTGTG
>TRINITY_DN20796_c0_g1_i3 len=217 path=[12:0-0 14:1-38 15:39-53 17:54-72 18:73-73 20:74-90 21:91-96 23:97-138 25:139-154 27:155-216]
CAGATTTTTTGGGGACTACATCTACAAGATGGACTGGTACACTAGGAGTTCATTCATATCAGTGTTATGGTTGAAACAACTATATACTGTGGATGTATAGGCACTTTCATGTTATTTCTGAGTGTAATTCATTGTTAAATGTATAATTTGTGTGATATTCAACTGATACCATTAGGCTGTACCAATCATATGTGATAAATATAACCCTAGAGGTTCC
>TRINITY_DN20796_c2_g1_i1 len=131 path=[0:0-130]
CGAAGGTTCTTCCCAGCAATAGGGCTGCTCTATGGTGGAACAATCTCCCCAGCTGCACAGCAACCACCAAAAGTATTGGGTCCCCCAAAACAGGCATCGACAGTTTTCTTGGGGACTACATCTACAAGATG
>TRINITY_DN20796_c3_g1_i1 len=104 path=[0:0-103]
TATACATCCACAGTATATAGTTGCTTCAACCATAACACTAATATAAACGAACTCCTAGTGTACCAGTCCACCTTATAGATGTAGTCCCCAAAAAAAATCTGTCG
>TRINITY_DN20746_c0_g1_i1 len=199 path=[0:0-198]
TGTCACCTGTGGATAACTCTGGCACTCTAACTCTAGCTGAACTCCCAGAACCTCCCATCCCTGTGTCAGAAATAGGGCCCATTCCACCTCCTCCCATGTTCAGCTCCCCCAGCCCCCATCTCCAGCGTATCAGTCACAGTCTTCAGAGGGTTGTAGATGGTGGCAGTGAAGTACAGAATGCACAACCATTAGACCTTTC
>TRINITY_DN20746_c0_g2_i1 len=140 path=[0:0-139]
CAACCAGCAGCATTCAGGGTTGGACAACCAGATCCTTGCATAGACACAAACAGATTAGAGGAGGTTTATGTTAAAGAACCAAAACCATATGCATTACCCCTCAGGTCTGTTCTAAAAAAGAGGAATGGCCAGAGTACACC
>TRINITY_DN20728_c0_g1_i1 len=633 path=[0:0-632]
GTCAGCCAAATTATAGTTTTTAAAAAAGTATCTTACAATATTATTGTAGCTAAAGGAAATTAGTTTATTTTACGTATTTTCACATAACTCCTTTCATTTTTCTGATAAAAAATGCCTGCAGGACATTACTTGTTTAGCCCTTCACAGCAATTTTCTGGCCATTTACGTTAACCATTAATTCACATAAATTATCCAACCATTCACATTAAATATATAATATTCACATTGGTTATCGTATATTTCACATTAATTAGTCAACCCTTCATACTAATTATACGATCCTTCGCAGTACTTTACCAAACACTGCACATTAATTCCTTATACTCTTCATAGTAATTATCCAGGACTTGACATTGATTACCTTAACTTGCACATATATTATCTAAGCTTTTTATAATAATTATATAACTTCCAATTAATTATTTGAGTCTTCACATTGCTTACCTAACATTTAACATATGCCATCTAACTCCTCAGTTTAATGATTGATTCTTCGCTTTATTCATCTAGCTCTTCACATTAGTAATTTGACTTTCCACGTGAATTATTTAACCGTTCGGATTTCCTAAACGTTCACATTAATTATCGGCTCCTTCACATAAAATAACCACTTCCTCAGATTAATTAGCTAAC
>TRINITY_DN20728_c0_g2_i1 len=139 path=[0:0-138]
CACACTATAAATACTAACTATTCCTTCTATGCACAAACTCTATATAGTAAGTTATATAAATCATTTTAGTTAAAATTTATGTTTTTTATCTCGGGATCAACAACGTACGGGACTCTTGTCAGCCAAATTATAGTTTTTA
>TRINITY_DN20751_c0_g1_i1 len=147 path=[0:0-146]
CTTTTTGCTGTCAAGCAGATCTGTACTGAAGTGTACAAGTAACTTTCCAGCCTTGACTTTCTGTTATACCTATGTTCCTGTCAGAGCTTCTTTGCATGCCCCATTGCAATCTACTACAGGCATTTCAACTCATGAATCACGATTGTC
>TRINITY_DN20751_c0_g2_i1 len=183 path=[0:0-182]
TAGATGCTGTTTTAAATTTAAGTCGGGTAAGCCCAGTCATGAGATCTTGTACATGCTATGTGAAATATTGTTGCTGTTAACCTAGATATTAGTAATCTTTTTAGGCAACAATTATCCATTTCTGCTTTTCAAATTCTTTTGCTCTTCTAGCAGTTCAACATGTAATGCTTTCCTCTTGAAATT
>TRINITY_DN20755_c0_g1_i1 len=236 path=[0:0-235]
TTTTTCTTTTGAGTTATTCATTGTCCAAAATAAAATAATATTGCTTTAAATTTTCAGTACTTTACACATGTGTCAAAGGAAAGCACATCACTTCCAGCTCATACTTGGGTATGATCCTCATTAACTGAGTACACTGAATAGTTCTTTCAATACCCAGTAATATTCTGTGCTTTACCTAGCATTTTTACTGATCCTTTTATCATAAAGGAAATACTTTTGCTACCATACAAAGTTAT
>TRINITY_DN20755_c0_g2_i1 len=520 path=[0:0-519]
CTCTCTCTCTCTCTCATCACTTATCACTCATTCACTCACAAGTCATCTTAATCTCATCATTACATGTTACTGATTGTCATCACAGCAGAGTATACAAAAATTCGATTGAAACAAGGGATACAAACAAAGCTTGGTGTATAATTGCCAAGCCAACACCATAACATATAATTTTTACTTATCAAAGTGATTTAATGACCAAAACATACAAATACTGCTTAAAACTTCCATCAATTCACAGAGGTACAAAACAGTGAAATACTAATTCCATTTGCTTGATTTATCCTTAAAAGTCTGCAACATGGAAAACAACCTAACAGAAATAATGAATCAGATAGGGTACCCTTACACACATCATTAGCTAAAGTAAGAAGAGAAATCATCTTGAGTAATAATGCTGCTAACTGCCATCACAGCGAAGGACTATGCATTCAAAAACTCTATTAAAACAATGGTTATAAAGAGTCTGAGATACAGTTATCAAGCCAACACAATATTGTATGAGTTTTTCTTTTGAGTTATT
>TRINITY_DN20792_c0_g1_i1 len=286 path=[0:0-285]
TGAAGGGGAAAGTATACATAACTGCACAGTTTCTATGGGAGAGTGTAATATACAGTGCATTGTAGCCTGAAGAAATTTTCGATGTGGAAGCCAGTCACTTATGCTTGAATCATCTCAACCTTCTTTATAAAAAGCAGTTAATGGTTTGCATGTGCAATGATAAGTTTTAAAATATTTTCTCCTACAGTGTCCGAGAGAATTGCATGAGTCGAGCGTAGAAAATTCACAGCATGTTTAAATGAGGAACAAGGAATGAAGGCAGAAACCACAAACACATCCACCCGAC
>TRINITY_DN20792_c0_g2_i1 len=111 path=[0:0-110]
CTTAATTGAAATCAGCCTAACCAGTGATTTAACGAGTCTATGCCTGTTAAGATTTTATCACATAGCTATAGCTATTGTTTCGTGAAATATGGTTGAAGGGGAAAGTATACA
>TRINITY_DN20757_c0_g1_i1 len=265 path=[0:0-264]
TATATCTAAACTTCTCCACACATTAGTGGACACTGGGTCCAGTTTGACATTTTTACTTCCTTCTCTCTTTAAGAAGTTTCATGAGAAGGTTCCACTACAGGCATCCAGCCCATATCCCATATCTATGCATAGGATGAGGACAATGAGATTTGAGGTATGGGATGTGTGTCATGTGCACAGTGAAAGTGTAGATGAAGGATCATTTGGACAAGACCACTTCATACTGTGCCTGGACTTCTTACAGAAAAATGGATGCTGAAATGAC
>TRINITY_DN20757_c0_g2_i1 len=128 path=[0:0-127]
CCAGAGGGTTAAATTAATCTAAATTCTCAAATCAAAAACAGTATATTTATTCTGCTCACATGGTTCCAGGACAGGCTTTGCCCTTTATGTTGTGATTCAGCATGCTTATTCTGCTAATAAAATTCCAA
>TRINITY_DN20713_c0_g1_i1 len=124 path=[0:0-123]
CTGTTTCAAAATGAAATTTACTTGTGTAGAAGAGGTGATGGGTATGAAGCCAAAAGAACTTACTGGAGATACTATTCTTCCTTTTTTTTCAGCCCTCACTTAATGAAGCTTCATTGTATTAGGT
>TRINITY_DN20713_c0_g2_i1 len=117 path=[0:0-116]
TGTAAGTTCACTTGATTACCTACCACTACTTGATTTTGAAACATTTTTTGCCATACTTCCCAATTCACAGACTCACCTACCCCATCTACAAGACCCTTGCCATATGAAGCGATAAAA
>TRINITY_DN20782_c0_g1_i1 len=339 path=[0:0-338]
GGAGTTTAGATTAAACCACTGGTATCCTAGCTTTCGCACACTGAACCAGTGGTCACGATAGTTACAGATGAATGCTTGCTGATCCGTTGGATGACGCTGAGCATGTAGGGCCTGTACATGACTACTGCTGTATGGTACAAGGTCAATACCCCATACTCTCAGGGCACTGCTAATAACCTGCACAGAGAAATATCCACTATCATCAAAGTTCTGTGATGGTTGCTCCAGGAATCTTCTGTACTCTTCACTATCTACCCCTGACTCGGCCATTCTACACCTTTCTTCCTCATCCATTTGCTGTGCCAAAGTGGCCAGGTCCATGGGGGTGAAATATGGACC
>TRINITY_DN20782_c0_g2_i1 len=104 path=[0:0-103]
TGCTGGGCACAAAGAGACCCTTCTTGCTTTTCGTGAAATATAGCATCCATTCCTCAACTAGTTCCATAAGACCAAAATAATGAACTTAACGCTCGATATACGAC
>TRINITY_DN20767_c0_g1_i1 len=136 path=[0:0-135]
CTGAATATGGAAGACTTTATATTCAGATTAATTTGTCATAATATTAATGTAGCAGAACATGTGCCTCTAAGTGAAGTAATGACAAGCTGAAATATGTTACTATTCACACAATGTATATTTCTTGTTTATAAATCTC
>TRINITY_DN20767_c0_g2_i1 len=198 path=[0:0-197]
GTTTTACATTTACAGTTGTAGTGGAGTACACATGACAGGAAGAAGAAAACGATGTCATCCACTCACACATGAAAAAAAAGAAACACACTAACTATGGGTAAGATGGAAGTGGTGGTTTTAATTAAGTCTTTTAGTAGGCTGCATGAGCAGTTAGTTAGAATGAACAGAACTTGTTAAGATGACAAGTGTCTCATTCAC
>TRINITY_DN20765_c0_g1_i2 len=166 path=[1:0-86 2:87-165]
CCGGAACTTCAGTTCTTTATGAAGGAGGCTGTGCATTGAACCGGCACTGATGTTGACATCGTCAGTGAGCTCACGTATGCTTATCCGGTGGTTTTCCTTTACCAATCTGTCCACCGCTGCAATGTTTTCCTCTGTGATGACGATAGTCCCTTGCCCAGGTCTCGGG
>TRINITY_DN20765_c0_g1_i1 len=111 path=[0:0-31 2:32-110]
ATTTCATCAACAAGCTCATGTATGCTTATCCTGTGGTTTTCCTTTACCAATCTGTCCACCGCTGCAATGTTTTCCTCTGTGATGACGATAGTCCCTTGCCCAGGTCTCGGG
>TRINITY_DN20799_c0_g1_i1 len=218 path=[0:0-217]
ACAAAAAAATTAAATGTTTTTAACCCCCATGCACCAGTTATGCTTCCATGCTGACTACAGAGATGGTCACATTTCCTATAGATGTAGTGTAAGTGATGCATGGTTGGTATATTGCTTAAAATGATCTCATTCCCCTCCCCATGTGTAAAGTAACAAATTACCACCCATACACACATCACCAGTAGCTCATAGAACAAACGTGGCTCCTCCACATGAAA
>TRINITY_DN20799_c0_g2_i1 len=401 path=[0:0-400]
TGTTTAGTTTTAGTTAAAATTGGTAGTTACTAATGTGTAATGGTATTTAAATTGTTCTTAAGTTGTGATAAGTGTGCCATTATGAACAATATTCCTGACATTTTATGAAGACTGGTGAGCTGTGGTGGGTATTTTTGATCAGTAACTTTACTAATCTGCCTACAGCAACAAGAGCTAGTTTATTTAACACTCACACCTTACTTTTAATTTCTAAGTTAACAAGAAAGGTTTCTTAATGTCTGGAAAGTATCCAAAAACTATTATATTTTTTAATGAAGATTCTATTTTGAACAAAAGTGCTGCCAATATATTTCCTGAGAATAGAAACTATATGCCTGTATTGAATTGTAGTTGAGCATGCACATATAAACTTGTTCCTTTATTTCATTTTTTTTTTTTTT
>TRINITY_DN20775_c0_g1_i1 len=141 path=[0:0-140]
CCATACTCCATATCCTCCTGCTATGGTCATAATATAAATCTTTTCTAATCTCCAACATCACTATCCTTGTCACCAATGACATAAAGGAATTCAAAGGCCAGAGCCAGGAATCCTGTCCCAAACAAGTCCCCTAAGGCTGTC
>TRINITY_DN20775_c0_g2_i1 len=266 path=[0:0-265]
TGGGAATTTAGTCGCTGTACAGGCCAGCAGAATCTCCACTGCTTTGCATAAGAAAGGAAAGTTGGGACGGCTACCTCCCTCAGAGGATAATGTGTGCTTGAACCCATTTTCTGCATTTTGTGCAAAAGGTGGCCATGCTAGGACTGCACGGATCTTGTTGTTAATGGTTATTCCAGGCCATCTAATTTTTACCTACACAATCAGTTATTTGAAAGCTGGGCATACTTCTATGACACCTGTTTTTGTAGTAGTGTACTTATTTTCTG
>TRINITY_DN20775_c0_g3_i1 len=110 path=[0:0-109]
CCACCAACACCATTAATCACAGGTTGGAACACAGCAATACCATAAAAAGTAGATACAGTGAAGTCTAAAATAAGACCACCAATGCTGCTAATGAACATAGCAGAGAGAAC
>TRINITY_DN20776_c0_g1_i1 len=152 path=[0:0-151]
CGTTGTTGAAGGTGTTGAACTTGATTCTGTCAGCCTGGTGCTAACTGTGGTTGGTGTGTGACAACTACCATGGCTACCATGACTCCCATGGCTCCCGTGGCTGGGGGTATGTCTCTCTGTTATATAACTTGGCCTAGGTGAAGGATCTATTA
>TRINITY_DN20776_c0_g2_i1 len=165 path=[0:0-164]
TACAGGAATGCCTGAAGCTTGGGCACGTCTGTTGATGAACTCAAATATCAGCAAGCAAGAGCAGAAGAAAAATCCTCAGGCTGTCCTGGATGTTCTCAACTGGTATGACAATTCATCCAAAGATGAGAAAGAATCCAAGTACATGACAACTAACAAAGTAATAGG
>TRINITY_DN20714_c0_g1_i1 len=108 path=[0:0-107]
CAAAATCATTGGTTGATAAAGTGGTTAAAGGAATGAAACCAAACAGTCAAAAATCAAAGCATTATATGCCACCTCCAGGTACTCCAAGTTACAATCCTACTCCTATAT
>TRINITY_DN20714_c0_g2_i1 len=172 path=[0:0-171]
TAATTTAATCTTTTTGGTGGATTTCTGCAGTTCACTAGTTTCTTTAATCTGGGAATGACTGCAACTCATACTGCCCAAAACACCACTTCTGTTTCCTTCATTCATAATTTGTTCTACAAGGTCAAAACCTTCACTCTGTTTATTCTTGTCATCACTGTCAGTGTCCTTAGAA
>TRINITY_DN20714_c0_g3_i1 len=269 path=[0:0-268]
TAAGACACACCTTTGCACTTGGTCTATACTCTAGGCGTGAAGCTGCCAACACTCCTTTGGGAATATAGCTAGGTTCTGAGTCATTTGTAGTTTTTTTCTCACTTGGTTTATAATGTGCACTAGTGGTACCACCATACTTATTGCAGGGGACATAATTACTATTTCCTTCAGTAAGAGTAGATTTGTCACTGGGTGTATATTGCACACTATCACTGTTACCACTTCCTTCTGGAGAATATGTTGGTTCTGCCATACCAGATTTTTTACCA
>TRINITY_DN20714_c0_g4_i1 len=261 path=[0:0-260]
AATACTGTTTTTCACATTATTACTCAAATATACCATTTTCTCACCAGGATACAATGCATTATAATTAGAACTGTCTGTAACTTTTATTTCTTTATCTAAATAATTTAGTTCTTCTTTAGAATGGGTCTGTGCTACAAAACTATGGCTTAATGGTACATTTGGAGAATTAAATATCTGCTTAGAAAATGAGATATCAGTACCATTAGGAGTTGTCAATGGACATGTATTATCTGCAAACGTTGTTCCAAAATTATTTCTCAC
>TRINITY_DN20714_c0_g5_i1 len=235 path=[0:0-234]
GTTACAATCCTACTCCTATATCAATACTTAAGCATTGGAACAGTGTCCCAGGGACAGTAAAAAATAGCTCTTCAAAACATGAAGAATGCAAACCACAGAAACGAACTCTTGATAAATCAAATGGTAGCATCCATAAAAAAGTAAAAATAGGGAAAGATGATGAAAGTGAAAAATATTTTCCTTCCAGTGACAAAGATAACGAATATACTCCTAGTGGTAAAAAATCTGGTATGGC
>TRINITY_DN20772_c0_g1_i1 len=286 path=[0:0-285]
TGTGACTTGCCACAGACCTATCTCTGTGATTCTGCTCAGTCCTGACTGTACTTTTCCCATTCACCATATTCTGCTGACCACCATCATGATGTCCCTCATTCCCACTATGCACTTGTTGAGATAACATCTGTGATTTTGCAACAAATGACTGCAGTAAAACTGAGGTGTATCCTGGAGCACCATTCCCATTAGGTATGTCACGGTCATTTCCACTGTGTGCCCCTGCATTCTTGTCCCTTGAACTCTTTTCTTTGGTAATCCACTTACTTGGACTAGAGGATCCCTT
>TRINITY_DN20772_c0_g2_i1 len=136 path=[0:0-135]
CCCACTTCTTCTGAACAGCGTATGCTGGTCTTTGGCGTTCGTCCACGTTTGCGTTTTGCTGCCTCTGGACTAACTCCTGTTCCATTTCCTATGTGAGATTTTGAACTTGGGGTGTTGTGACTTGCCACAGACCTAT
>TRINITY_DN20772_c0_g3_i1 len=166 path=[0:0-165]
CCAACATCCTGTGTTGTCTCTTCCTCCACCTCCACACTGTCAGAATCCTCAAGATAGATCCTTTTCATGGCTTCACTTACTATATGTTCTGTAAATTCCATCTCACTCTCTGAATCTGCTTCATCGTCTTTCGTGCTGCCTGCATCTTCAGAACTGACATCTTCAA
>TRINITY_DN20786_c0_g1_i1 len=239 path=[0:0-238]
CTTTCTTCAGTGCCTGTATTGGAAGAGAGACTAAGCAAACAAAATTTGCACTTTAGAAATGCCTTCATAGTACATGTACTAAAGGAAGTGCTAAACATACTCATAACAGCTGATTAGACATGCTTTCTTCAACATGATACAAGTACATAGAAATGGTCTAAATTTTGGTTTGTGTCCCTCATTTTTTGTCTGTGGTGAACATTTCTTGTTTTATTTGAAGGGAATAAATATTAAGCTCA
>TRINITY_DN20786_c0_g2_i1 len=133 path=[0:0-132]
TCTTGCTGTTTTTGAATGGACAATGCAGAATTATAAACTTATACCTGGGCCATGTGAGTCATTCAGGCTGCATTATACAAATCTTTACTCCTATCCCATGCAGCTATGTTACATTCTTCTTTAACGACTGCAG
>TRINITY_DN20786_c0_g3_i1 len=332 path=[0:0-331]
ATACAACATAGGAATTGTAAATATATAGAGCATTTTTGATACATTTGGGCAATATTTAACCATATAAAAGCAAAATTTTGACTGCAAATGGCAAAGTATGCCACACATGGGACCACCTGAAATACTCAGCTGCAAAGTGCAAATCCATGAAGGGTGAAGTATTACTATATATAGTTAATACATAATGGAAAGCTATTATTTAAAATAATAAATGGATTTCACCTTGTGAAAAATCACCTTTAGTTAAAACAGGGACAGATAACAAGGACTTGCTGAAGAAAATGAAGTGTGTTAAGAAAAAGCACTGAGAAAATAGTCCTGATAACTACCAG
>TRINITY_DN20786_c0_g4_i1 len=186 path=[0:0-185]
AATCATTCAACTTTACATCCTTCTAGCATTGTTAAATGGTAGAAGGTCCTACAGGTTAGCAGTTTTCTTAGTCTTATCACATCAGCATAAAATCTTTCTGATTACTGTAGGTTATATTCATTGGCATCAGTTCCTGTGTTGCTTGACTGGAGGTAATATGCTTTATATGATATGTGCACCTTAAAA
>TRINITY_DN20786_c0_g5_i1 len=111 path=[0:0-110]
CCAATACAGGCACTGAAGAAAGCATGTAACAGTTTGGTATTACTATATTTAATGCTTCAATGTGTACAGATCTTGCTCCACCTTTAACTTTTAAGGTGCACATATCATATA
>TRINITY_DN20786_c0_g6_i1 len=471 path=[0:0-470]
CCTGATAACTACCAGCTAACTGTTGGGGTAGTCTGCATATAAACCCCTTTCCAAATAGCATTAGGTAGATAGAGCACAGAAGTAACTAACAATCTTGAAATCACAGGACTCCAAGGCAGAAGCTTCTGGGATAGGTGTGTACTAACTGCCTCACAAATAGACATACAAATTAAGGGTAGTCCTTAGAATTGTAATCAGAACCAAGGTATAAAAGTCATAACACAAGTCTTAGGTTTGAAACTGAAACTGTCATAGATAAAGCAAATGAAAGAGGAAATGAACCAATACTGAGCAGAGAATAAGAAAAAAGTAAATGGTATTTCCTTAATGCTGCCTCCTGTATAGCATATTTTTGGTGATACAAGAGAACTAAATATTCCTAAACAGATGCCAAATGAAAAAAGCCTAGAGGGATCATGCACTGGTACAACCAGAGAGAGGACAAACAGAATGTTAATGGAATAGCCAGTC
>TRINITY_DN20736_c0_g1_i1 len=353 path=[0:0-352]
CCCTAATTGAAAGTATTTTCAGTAAAGTTTATGAAGATATATATATTTTTATATTTGCACTGTACTTTGGTATGTTAAAAATGGCTGAAATACAACCAATTAAAAAATCATCAGTTTTTCACTCTCTTCTGTAGCTTATATTAAAATTAACAGTCTTATGAGTCATTTTAAAAGACATGGCAAGTCAGTTTTCACTACTCAGTCTAATGAAGCATAGTATGTTGCAGCCACTAGCCAACTTTATTACTGGAGATGATGCAATTGTCTTAGGATGGAAAGGGATTAAGTTCTGTATCATCTAAAACATTTTCAATACATGATTTAATGCCTCTAAACTTGTATAAATATTTAAT
>TRINITY_DN20736_c0_g2_i1 len=154 path=[0:0-153]
CTTTTGCTCTTACAGCAAGAATATGCTTCAGTATTAACCTGAGAATGACAAGGTAAGTGGAATTTACTAGTCACTCAACAGATCTCAGGAAGGCAACCACAAGAAAGCCACTGCTGCAGAAACTAAAATCTTCAGTCCTGGATTATAATGCCCC
>TRINITY_DN20709_c0_g2_i1 len=107 path=[0:0-106]
ATTTCATATCCGCCCATCACTGCCGTTTTCACTTTCGTCCAAATTTGCTTCATCCTCGATACAAGATCCCGATACAGCAGACGCAGATGCCGGGGATGGATGGCACC
>TRINITY_DN20715_c0_g1_i1 len=147 path=[0:0-146]
TTCAATATATTCCAGGTTACTTCACAACTTAATAGCAGTTTAGAGGAAGAATTGTGACCAACTAAGAAGATGACAGGAATTGGGGATAAAAGGTGTGATAAATCATCTAGGAAAGAAGAATGTATAGTTTTAGATGAAGATTTCCAG
>TRINITY_DN20715_c0_g2_i1 len=112 path=[0:0-111]
GAAACATCCAATCCCTCCATTTTCTCTAGGGTTGGGCCAATTTTGGATGATGCTCTGCTAGATTCACTGGATGTTTCTAGACCTAATTCATAATCTTCTCCTTCCACATGAC
>TRINITY_DN20715_c0_g3_i1 len=1116 path=[0:0-1115]
CTGGAAGTGGCAGTTTCTGTGGATGGCTCTTTCTTCTCAGGTACTGTAGTTTCAAGTTTCTTCTTTCTCACTTGTCCTTTGTAATGCTGGGGAGGTTTCAGTGGAAAGCTGTTACTTTCACACCAACCTGTAGGATATATATCATGGCTAGTAGTACTCACAATGTGACTAGGATAGGAACTGTCATTAGATTCTAGTTTTATCCATAATAGATGACCCAATATTTTTTTAATAGTTGCAACACAAATCTGATTCCGGTTCTCTGGGTTCACAGCTTCTAATTTCATCCCCACCTCAAAACCTAAGTCCTGTGCCAATTCAAACTGAGAGAACAATTCTTTGGGTGCTGGGCTTGAACTGGTGTGTTGCAGGTACTCATCCCAGTCAAATTCCACTTTATTTGTGGTCCATCCCTGTGGATGACTGATTTGTAACTGATTTTCTTTGGCCCAACCAACTGGGAAGATATATGGATGCTTCACATCACAGCACCAAACAGCCTCTTGTTTCTTATCTACTGGGCAATGGTTGTCAATATGTACCAGGAAGTACTTTGAATAGAACTGTTTGGTTACAGTGGCAGGGCAGATCTCTATCATATTATGGGGATGTATAGCCTCAACTTTCATTCCCTCCTTAAATCTATGTTCAGTGATGGGGCCTTCATTCTTGAACAAATCTGGAGGCAGTGGCAGTCTTCTGGCCTCATCTTTGGACATCTCCATGATAGCTTCCCACTCATCCTGGCCATGATGAGTGTTTATAACACTTGGGGGCCGGTAATGCCAAGGAGACCCCTTCTTTTCTCCCCAGCCTAAAGGGAACAATCTTGATGAGAGGTAATAGATCCATATATCTGGTGACAAAGAATCTGGAGTGTCATACCTCAACAACAGTCTTCCTCCAACATTTTCCAATATTGTGGCAACCCACAAATTTACAGGTATCTTCTCATCTTGGACTTCCACCTTCATACCCTGTGTGATCCGCTCAACTGCTATGAAACCATCCCCATCAAGCAAATATTCAGGTACAGTTTTAGCTCCATCTAATGCCTTCTCTAGAACTTTTTCCCAGTTAGGAAATTTTTCTATAATATCATCAGGTGGCAATATT
>TRINITY_DN20715_c0_g4_i1 len=603 path=[0:0-602]
CCACATGACCTTTCTCCAGTTCTCCTGTAGACTCTGCTAGTTGTAATCGGTTAAATGTGAAGAACTTTTTCCTTCCCCTCTTCTTCCGCCTAGGTTTGGGTATCATATTACTTCTTTCTCCTTTTGGACGACCAATCTTTTTTTGTCCTGCTGGTATGTAAGGGGTGAATTTAGTCTTGGACATTAAACTACATCTTTCTGGGCAGTGGTCACCAACCAGTTCTGGGCCAAAGAGGTTTGGGCAACATTGTAACTTGGTGCAAATATGTTTACAGAATTCAGGTACCTGGTCAGCAGCAGTAGCAATCTCAACACTGGCCCGGTAACTATTCGTTTTGTACTTTGCTTTTAGAACCTCAATGTGCATACTTGGAGCTGATTTCCCTTCACACTGCAGTTCTTTCAGCACTCGACTGGACTTGTAGGCAACACTGATGAGCATTGACAACACTTCCCGCAGTACCAATGTAACAGGACCTGGACCAACAGCCTTTGGAAGCTGGGCCAACTTTCCTTTACTTAGGTAAGGGCCAGAAAAACACTTGTGATTAAAAAAGATCTTGGGACACCAGAAAGACTTCTGAGCACTGGAAGTGGCAGTTT
>TRINITY_DN20715_c0_g5_i1 len=244 path=[0:0-243]
ATTGGACAAGGAAGAGATCTATCTCTAGTGGAGAAAATCCAAACAGTAGTGTTATACAAGACTGTGAAAGTTTACCAAAGAGACCAAGGACCATATCTGCTGTAAAACCTGTACAAAAGTCTTTGCCCCCATTACATGCCAATGGGGATGTCCTAGTGAAATTTGGAGATGTAAAGCCCTACTCCATCCCAGAAATCCAGTTAGAATCAAATCCTCTTCGTTGGTCAGTGGATGATGTGGTCCG
>TRINITY_DN20715_c0_g6_i1 len=223 path=[0:0-222]
TTGTCACATCACACCAAAATTCCTTTAAGGGGTCATCTTCATGACCCACGTAACACATCCTAAGAAGAGGTCCACATGTCATCACAATGGTAGCCACCCAATAGGTCTTTGGGTTCTCTTTGTTAGAAATCTCTAGTTTCATCCCTTCCTCAAATCCACTCTGCAGACTTTGTTCCACATGGAGAAATGAAGCTTGTGGTGCTGCCTCTGAATTGGTTTGTTC
>TRINITY_DN20715_c0_g7_i1 len=110 path=[0:0-109]
TTGGAAGTCATATTAATTGACGCCTACAAATTTTTTAACAAGTTGCAACATTTACCACGCTGCAGGACGGTTCGGGGCCATTTTCCTGTGATCAAGAAGTTCAATATATT
>TRINITY_DN20762_c0_g1_i1 len=299 path=[0:0-298]
CTTATGTTTCATTTGACAAATATAACTTTTTTTAATATGTTCAGTGATAGAACTGCAAGATTGCTGAGAAAGATAGTGTGAACTGTTATATAAAAGAAATATCTATATATACAAAATGCTACTAGAATCACAGTTAAAAATTGTTCTAAGATATGCCAAATATACACTGATTTTAGTAGCATTTATCATCATACCTCCTCCATTGACTTCATCATACATAAATTCCCAAAATGGTGGTAAGAAATCCATATGTTGCTAGTATATGTATACCATTTTCAGGATTTCATAGAAACTTATTT
>TRINITY_DN20762_c0_g2_i1 len=146 path=[0:0-145]
TCTTAAAATCTGACTCCCTCCTTTGAATCACTATCTATCAGCTGTGTGCATACCAACATCTCTAGTAAATCAGTTCTACTGAAACTTTTGGATTGCTTTGATATATGTACAATGCTGTGCCTAACAAGAGGAATTTTGTGTTCACT
>TRINITY_DN20754_c0_g1_i1 len=177 path=[0:0-176]
GTTTGACAGCCGCTTACCAGTGTCAGTGGCAGAGTGAGAAAGATCGGACGTAGTTTTACAAACGTCGCTGCCGTCGGCTAAGATCCAGCGTCCGTGCTGCACCCGGTTTTAGCTCTCCACATTGAAAATTCTTGGGATGTATTGACCTCAGTGAAGAGGGTTATTGGATTTTGGGGA
>TRINITY_DN20754_c0_g2_i1 len=174 path=[0:0-173]
ATTACATTGCTGACAGGCGAAGCACTCAAGGTGGTAAACATTATTCCTGGCTCGCATCACCATCTCAAATGCAGGGATGACCTTGGAGCAGGCAGCACAGTAGCCAGTGGTGCCAAATAACCTCAAATAATCTCTTTTACAGAGAATAAGATTTGCCTTGGTGTAGAGTGTAGC
>TRINITY_DN20754_c0_g3_i1 len=157 path=[0:0-156]
GCCTTGGTGTAGAGTGTAGCTCCCACCTCCCCCAGCCGGCAGTCACAGCAGCCACACTTGAGACAATCCTCATGCCACGCCAGCTCGAGGGCCTTCAGCAGGTACCGCTCCGTGATGCGCTTCCCACACCCCGCGCACTCCTGGGGGCCCTGGTTCG
>TRINITY_DN20754_c0_g4_i2 len=364 path=[0:0-327 1:328-363]
TCTGTTTATACTTTTGACAATTTTGACACAGTCTGTCCATGACAACAGATTAGTCACTGTACTGCATCAAAGATATCAGAATCAGGGCTACCATACCCACTGGAAGCATCATCATTATTAGCTATCCCGTTGTTGATGTTACTTGTTATTCCACTGCCGATGTTTTTTCCCCGAGCATTCAGTGCTAAGAGGGTGATAGGGTTGGGCCTCGCAGCACTGGTGGTAGTGGATGGGGTGCTCATTGTGCTGCTGGAAGTAATGAGGATGTTCCCCACAGGAGGTGGTGGGTTGGTGCCACCAGAATTATGGGTCAGATTGTCTCCTGGCTTATATGCATAATTCGGAAAGTTTCATTGGCACTGAG
>TRINITY_DN20754_c0_g4_i1 len=495 path=[0:0-327 2:328-494]
TCTGTTTATACTTTTGACAATTTTGACACAGTCTGTCCATGACAACAGATTAGTCACTGTACTGCATCAAAGATATCAGAATCAGGGCTACCATACCCACTGGAAGCATCATCATTATTAGCTATCCCGTTGTTGATGTTACTTGTTATTCCACTGCCGATGTTTTTTCCCCGAGCATTCAGTGCTAAGAGGGTGATAGGGTTGGGCCTCGCAGCACTGGTGGTAGTGGATGGGGTGCTCATTGTGCTGCTGGAAGTAATGAGGATGTTCCCCACAGGAGGTGGTGGGTTGGTGCCACCAGAATTATGGGTCAGATTGTCTCCTGGCTGAAGATTACTAACTTGCCTTCTTATGTGGGCTAAACTGCTGGGGTTATACGCCATGTTGGCAAAAACCATACGTTCTTCATAGTCATATTCACAAAGTATTTTGTTGTCACATAAGTAGAACCTGTCTCCCACACAAAATCTGTGATTACATTGCTGACAGGCGAAG
>TRINITY_DN20754_c0_g5_i1 len=136 path=[0:0-135]
TTTGGTCTGTTGACCCTGTCTTCCTGGCCTATCAGGCAGGTACGGTCACTCCTTGATCTTCTTTCTTACTGGATGGCCCTTTGTGGCCTCGTGGCTAAGATCACAAAGTACTTCTGCCAGTCAGATCGTGGGCTTT
>TRINITY_DN20754_c0_g6_i1 len=307 path=[0:0-306]
GGCTTTCACGGCTACGGCCTTTCCCCCACATATTTATCTACTTGAAACTGACTTGGTGTTTCGTCTATTAACCACCTGGAAGGAGCTAAGGTGTGGCCGAGAAACACTGAGGCAGAAATTAAGGATGTAGCCAGCTGGGGCGAGGGTCATCTAGCGGAACAAGCAGTCGGACGCCGGGACGTAGAGGACGGAGACGCCGTTCCCAGACACGCGGCTCAGCTGCCATGCACAACACAGAAAACTCGACAGAAGCGACCCCTGTGGAGCCCTCCACCACCTCTTCCACCCCCTCCGTGAGCACTCCGAC
>TRINITY_DN20754_c0_g7_i1 len=167 path=[0:0-166]
ATACAGCTGTCCCAGTGACACCTGCTGCCATCTGGTGGTAACTGAGAAAACCAACAAGATATAAACTGCTCCTAGTTGTCTCTCAGCAAAACAAGCAACAGTTTCTTTCTTACACTTTTACATTTAGTTTCACATTGAAATATTATACCTAACATATGACTCAGAAC
>TRINITY_DN20732_c0_g1_i1 len=157 path=[0:0-156]
GCACACACTTTGAAATAAACACTTCTGCATATTAAATGGTTCAGCCTACATATTTAAAAAGAAAAAAGAATATCTTTTCAAGTGAAGCAGGCTGCATCCCATTCACTGTGAAACATCCTCAAGTCTGGATAATGCACTCACAAGGTTAATGACAATC
>TRINITY_DN20732_c0_g2_i1 len=103 path=[0:0-102]
TTTTTTTTTTTTTTTTTTTTTTAAATAAGTGAGTATTTCATGAGATGTGAAATGATTTCACCCAAGTGGTCTTACAGTTAAGATTACTGGAACATAATGTCAG
>TRINITY_DN20773_c0_g1_i1 len=125 path=[0:0-124]
TATACGCAATCTGAATATCAGTTTCACATCTATGATGAAAGATTGTTACCACTGAGAAGAAATGCGGATTTTACAGCCTATCGGACTATTTTTTTCCTAATCGGATCATCATTTAAAAACAAAAA
>TRINITY_DN20773_c0_g2_i1 len=117 path=[0:0-116]
CAGAAAGTATGCTGGAGTTCATTATTATCTCAACCAACATGGAGCAATCAACGCTTCACTAGATTGAGAAACATTAACCATTTATCTGCCCAAAACTACAATTATTTTAAATCTTCC
>TRINITY_DN20773_c0_g3_i1 len=190 path=[0:0-189]
TAACTATATTTCAATCTTAGCTTTAGTCCTCTTCAAAATAATATACATAGTTTATGAGGCTTATAGTGCAATAATGGCTCCAGTCTGTGGCATCTCTTTTCTGTGGTATAGTAACAAAGATTGACCTAGTAATTTCTTGGAGATTCTTCCTCTATTGTAAACAGAGTTACACAGAAATTGAAAACATTCA
>TRINITY_DN20773_c0_g4_i1 len=127 path=[0:0-126]
CTAAGATTGAAATATAGTTATCAGAGGAGCATCTTTCAGAGAAACAGAGCACTTGTGATATAAGTAATATTGCAATATTAACTTCAGATTTTAGTTGATGTAATATTTATGTCCAAATCCTTCACCA
>TRINITY_DN20727_c0_g1_i1 len=263 path=[0:0-262]
TCACTGTAATCGTGTGTATCCTGGACCCAATAAAGCACACTTGAGACCTAATAAATATTGCTTGTTCTAGACTGAATAGTACATGATCATTGCATAATATATTACATATCCTCAGCTCAGTACTTCATGCCTTGTACTCAATATTGCATCTTCTGGAACTAATACTGGACTTAATGTTGCAATGGCCTATACTTATGAATGCATTCTATTTTATTTTGTTAGCAAAATGGGTGTACAATAATTTAAATTTAACATAAAAAATC
>TRINITY_DN20727_c0_g2_i1 len=135 path=[0:0-134]
TAAGTAATTATAAGCAACAAGAGTATACTTTTTCCTTCAGGTTAATTATCAGATGGAATCTATGCGTTAAATCGACGATAAATTGACAACTTAAGCAGGTCATAATAATTAATGCCAGATCAAAGTTCACTTAAA
>TRINITY_DN20720_c0_g1_i1 len=2487 path=[0:0-1805 2:1806-1839 3:1840-2486]
TTTTTTTTTTTTTTTTTATGTAAAACAGAAATGTTCCTTTGAAATGTACAGCTTCTTCCCTCTTTTCCTCTTACAAGTCAAAGCATTTCCATTTGAAACTGTACAATATATACAAACAGGCTGCTGAATCTAAGATATCTAGTGTTTATCACTGTCGTTCCCTTCTTATAATTTCTTCTGCTGATAAGATGGAATTGATATCATCAGCATCTAGGGTTTCATACTTCAGTAAGGCCTCAACCAACAACGTATGTTCCTTCTGGTGAGATTTTAAAATTGCCGTAGCTCGCTCATACGACTCCTGAAGAAGACGTGTGATTTCAAGATCAACATTTTCCTTGGTCTGTGAACTAAATTCATCCACGGCCACAATATATTCTCTTTCTTCAGTATTAATAATTCTTACGCCAACTTTATCAGACATTCCCAAATCCTTGACCATATGTGTGGCAAGAGCAGTAGCATTCTTCAGATCATCAGCTGCCCCCAAAGTGATTTTTTCTTTGCCAAAAATGAGTTCTTCTGCTGCTCGCCCACCCATCATTGTATCCATTGTTGCCAACAGTTGAGTCTTTGTCACATGGTATTGTTCCTTTGCAGAAAGACATGAAGTATATCCTAATGATGATCTATGTGGAATGATGGTGACCTTATGAGGAGGTCTGGCATCTTTAGTATAATATGCTACCAATGCATGTCCACCTTCATGGTAGGCAGTAATAACATTTGTCTCTTCATCAGGAATCCTGGACTTCAACTCAGGACCCATTAAAATCTTATCTCTTGCACTTTCAAGATGCTTCATTGTGACTTCTACAGCTCCATCACTTGCTGCTCGCACAGCTGCCTGGTTCACAAAATTTTCAATGTCAGCCCCAGTAAATTTAGTTGTTTTCCTTGCCAAGCTTTCAACATTTATATCACTGGCTAACTTCACTTTCCCTAAATAAAGATCCAAGATCTCCTTCCTGCCTCTGTAATCAGGAGTAGGTACCTCAATTTCAACATCAAACCTGCCTGGTCTTAACAATGCCTCATCAAGGTCTTGTTTCCTATTTGTGGCACCTAATACTATCACACCTTCATTCTGACGAAACCCATCCATTTCAGAAAGCAGCTGGTTTATTGTTTGACTTGCATATGGATGTAAGAAAGAACTAGTTCTCTTTGTCCCAACAGAATCTATTTCATCAATAAATACAACACAAGGTGAACGTGTTTTTGCAGCTTTAAAGAGATCTCGGATCCTCCTTGCACCCTGTCCTACCAGGATTTCATCAAACTCAGGCCCAGCAGCATAAAAGAAAGGCACACCTGCCTCCCCAGCTACTGCTCTAGCTAGAAGAGTCTTGCCTGTACCAGGTGGTCCCACCAGCAGCACACCTTTAGGGAGTTTTCCACCCAGAGAGGAAAATTTTTCTGGGTTCTTCAGGAATTCCACTATTTCTTGTAACTCAACCTTGGCTTCATCTATCCCCTTCACATCACCAAATGTCACATTTATCTCTTCTGGGTGTATTTCATTTCCATTGCCAACCTGTACACGAAACATTGAGCCACCAAGAGATGAACTAAAGAAGGAACCAAGGATAACGAGACACACCACGACTGTTAAAAGCTGCTGGAATACCTTCAATATCTTCATTACTCGGCTGAAGCCTTCCTGAGGAACAGCTGCCAAATAGCCTTCTGCAAATGCCACTTTGATTCGTTGCTGTTCCTTTTTTGACACTTGTTCATCTGCAAGCAAACCTTTTAATTTCTCATTCTGTTCAGGATCTGGAACAATTTTATCTCTGTTTTGGACGTTTTTGCTTCGTAATCTTAAACTATCTTTAACTCGATTTTTCAATGAAGGGTTTCGTAACATTTCAAAATGAATTCCATGGTCAGTTTTGAATCCTCGCACCTGTATATCTTCAATCATTAGTCTTCTTGATCTCTGCAACAGAAAACTCACGAAATATGGAAACTTCGGTAACTTATCAGGCTTTCTACTGAGCTGTTCCCATGATACACCATGCTTGTTTTCATAGAAGGTGTTTGTTGATATATGTGACACACACCAAGCAGGGGTAACTTTATGGCTCTCTGTCACACTGGCTGGTAAAGTAATTAATCTGGTAACAGGAAGAAGTTTTCTCACATCTTCAACAGCAGATAAATCAGACAGGTACATTTCTGTACAGTTCTTCAGGGCATTATGAAAGCTTTCATTGCAGAGTACACTAAACTCCAATTCTGGTTCCTTTAATCTGCTTTTCTTCTGCTGGACAGGCTTTGGTTGTCTGTGTTGAGAATTTCTGACACTACCAAGTACTGAAGCAATATGTGAAAAGGGTAAAACAACCTGATTCAAATTACCACTAAACACATACATTATAAGTCTCAGTATAATGACAAGAAGATCAAATAACTGACGAAGTATGAGAAAATGGACAAACAAAATCACTTTGGATCGGATTTGCTTCCGTATGTTGACCCACG
>TRINITY_DN20720_c0_g1_i2 len=2469 path=[0:0-1805 1:1806-1821 3:1822-2468]
TTTTTTTTTTTTTTTTTATGTAAAACAGAAATGTTCCTTTGAAATGTACAGCTTCTTCCCTCTTTTCCTCTTACAAGTCAAAGCATTTCCATTTGAAACTGTACAATATATACAAACAGGCTGCTGAATCTAAGATATCTAGTGTTTATCACTGTCGTTCCCTTCTTATAATTTCTTCTGCTGATAAGATGGAATTGATATCATCAGCATCTAGGGTTTCATACTTCAGTAAGGCCTCAACCAACAACGTATGTTCCTTCTGGTGAGATTTTAAAATTGCCGTAGCTCGCTCATACGACTCCTGAAGAAGACGTGTGATTTCAAGATCAACATTTTCCTTGGTCTGTGAACTAAATTCATCCACGGCCACAATATATTCTCTTTCTTCAGTATTAATAATTCTTACGCCAACTTTATCAGACATTCCCAAATCCTTGACCATATGTGTGGCAAGAGCAGTAGCATTCTTCAGATCATCAGCTGCCCCCAAAGTGATTTTTTCTTTGCCAAAAATGAGTTCTTCTGCTGCTCGCCCACCCATCATTGTATCCATTGTTGCCAACAGTTGAGTCTTTGTCACATGGTATTGTTCCTTTGCAGAAAGACATGAAGTATATCCTAATGATGATCTATGTGGAATGATGGTGACCTTATGAGGAGGTCTGGCATCTTTAGTATAATATGCTACCAATGCATGTCCACCTTCATGGTAGGCAGTAATAACATTTGTCTCTTCATCAGGAATCCTGGACTTCAACTCAGGACCCATTAAAATCTTATCTCTTGCACTTTCAAGATGCTTCATTGTGACTTCTACAGCTCCATCACTTGCTGCTCGCACAGCTGCCTGGTTCACAAAATTTTCAATGTCAGCCCCAGTAAATTTAGTTGTTTTCCTTGCCAAGCTTTCAACATTTATATCACTGGCTAACTTCACTTTCCCTAAATAAAGATCCAAGATCTCCTTCCTGCCTCTGTAATCAGGAGTAGGTACCTCAATTTCAACATCAAACCTGCCTGGTCTTAACAATGCCTCATCAAGGTCTTGTTTCCTATTTGTGGCACCTAATACTATCACACCTTCATTCTGACGAAACCCATCCATTTCAGAAAGCAGCTGGTTTATTGTTTGACTTGCATATGGATGTAAGAAAGAACTAGTTCTCTTTGTCCCAACAGAATCTATTTCATCAATAAATACAACACAAGGTGAACGTGTTTTTGCAGCTTTAAAGAGATCTCGGATCCTCCTTGCACCCTGTCCTACCAGGATTTCATCAAACTCAGGCCCAGCAGCATAAAAGAAAGGCACACCTGCCTCCCCAGCTACTGCTCTAGCTAGAAGAGTCTTGCCTGTACCAGGTGGTCCCACCAGCAGCACACCTTTAGGGAGTTTTCCACCCAGAGAGGAAAATTTTTCTGGGTTCTTCAGGAATTCCACTATTTCTTGTAACTCAACCTTGGCTTCATCTATCCCCTTCACATCACCAAATGTCACATTTATCTCTTCTGGGTGTATTTCATTTCCATTGCCAACCTGTACACGAAACATTGAGCCACCAAGAGATGAACTAAAGAAGGAACCAAGGATAACGAGACACACCACGACTGTTAAAAGCTGCTGGAATACCTTCAATATCTTCATTACTCGGCTGAAGCCTTCCTGAGGAACAGCTGCCAAATAGCCTTCTGCAAATGCCACTTTGATTCGTTGCTGTTCCTTTTTTGACACTTGTTCATCTGCAAGCAAACCTTTTAATTTCTCATTCTGTTCAGGATCTGGAACAATTTTATCTCTGTTTTGGATGTTTTTGCTTCGTAATCGATTTTTCAATGAAGGGTTTCGTAACATTTCAAAATGAATTCCATGGTCAGTTTTGAATCCTCGCACCTGTATATCTTCAATCATTAGTCTTCTTGATCTCTGCAACAGAAAACTCACGAAATATGGAAACTTCGGTAACTTATCAGGCTTTCTACTGAGCTGTTCCCATGATACACCATGCTTGTTTTCATAGAAGGTGTTTGTTGATATATGTGACACACACCAAGCAGGGGTAACTTTATGGCTCTCTGTCACACTGGCTGGTAAAGTAATTAATCTGGTAACAGGAAGAAGTTTTCTCACATCTTCAACAGCAGATAAATCAGACAGGTACATTTCTGTACAGTTCTTCAGGGCATTATGAAAGCTTTCATTGCAGAGTACACTAAACTCCAATTCTGGTTCCTTTAATCTGCTTTTCTTCTGCTGGACAGGCTTTGGTTGTCTGTGTTGAGAATTTCTGACACTACCAAGTACTGAAGCAATATGTGAAAAGGGTAAAACAACCTGATTCAAATTACCACTAAACACATACATTATAAGTCTCAGTATAATGACAAGAAGATCAAATAACTGACGAAGTATGAGAAAATGGACAAACAAAATCACTTTGGATCGGATTTGCTTCCGTATGTTGACCCACG
>TRINITY_DN20720_c0_g2_i1 len=129 path=[0:0-128]
TTTTTTTTTATTTGAAGATTTCTTCTCTTTATTATTATTATTATTTTGCTTTTATTTGAAGTACAGATCAGATTTGTTCTTATGTTTCTAAGAAGTGAATAATGACAGCATCTTCCAGAACAGTCATAA
>TRINITY_DN20719_c0_g1_i1 len=120 path=[0:0-119]
TGTATAAAAAAACTTACAGATATGCAGACCTCAACAATGATCAAGGCTACAGCCCGTTCTGCTCCTGATAGAGAAAGAGAGATTAACAGCCTTGTTCGGAAGGCTGACTTTAACAATAAC
>TRINITY_DN20719_c0_g2_i1 len=226 path=[0:0-225]
AGCGCTGACCAGCAACAATGCAGCATACCTCTAATGGCAGGTATGTGTGTTTGTGCTCCTGGCCCACCTGCAGACATGGCAGGTGGGGATATCTCAGCTTCATTTTGTACTTGTCAAGGAAGTATTTAGCTACAGTACATTCCACTGTCTGGCCATTCTCTAACTGAAGTGGAAATGACTGCATCTGAGCTGGTCGTCTGGTCACATTACACACCCTGTACTTTCT
>TRINITY_DN20701_c0_g1_i1 len=251 path=[0:0-250]
CCAACAGTGGTTACACACAGATCCTGAAGAGCAATGGCTGTGCAGGGTTAAAGAGAGCCAATAAGGAGAGAGAGCAAAAGTGACAGATTGGAACAACAAGAAAGGATGCAGGAAACAAAAGAAAATACAGCAATTACAATCCAAAATGGGGGAATAACCTCTAAAGACAATAAAGGGGAGCAAAGTTTGCAAGTGATAAAAGGAATAAGGGCCCACAAAGAGGCATATGGATCAAAACACTTCAATCCAAT
>TRINITY_DN20701_c0_g2_i1 len=129 path=[0:0-128]
TGTAGATTCAACTTTGTTATACCTGGAAAGGAGTTATGTATACAGCAGGCTATTAGTGTATTGTATCCCTGATTTTTACTCTTTTGTATTTTGAATTAGTATATTTGGTGATTACAATCTCATTGATAT
>TRINITY_DN20701_c0_g3_i1 len=149 path=[0:0-148]
CCCGTTTTTATTTTCAGACTGAGGGGAACCAGTCTCCTCCTGCCATTCATACAAATTAAAGTGCTATCAGCAAGACAAGAAAGATAGCTATCCTCATCCCTCCACTAATTCATCCATCTGTTCCTCATTACACACCATCCCAGTTCCCC
>TRINITY_DN20723_c0_g2_i1 len=130 path=[0:0-129]
ATTCCATCTCCTCATTTATTTATTTTTTACATGCACCAATATATTCTGGACTGGCCTTTATGTACAATTACTCATGACAATATCTGCATGCTCAGACTAACTCCCATTTGAAAAAAAAAAAAGTACTGCA
>TRINITY_DN20723_c0_g3_i1 len=155 path=[0:0-154]
TTACCTAAGTACAGTAAGTTAATCACCTGTCCACTATGAATGTGCCATAACTGTAACAAGCATCCCCAAATGTGAAATGTTCAAGTTTGAATCATGAAACTAATGAACATTTGAATATTTATTATGAATAAATTTGAATGTACTTTACACAGTTC
>TRINITY_DN20723_c0_g4_i1 len=209 path=[0:0-208]
AAAGTACTGCACATTTTGAGTGGCAGATGTGGTCAGGAAATATTTACCTGCTATTTATAGTTTAAAACCATCCCTTTTATTTACTGAAGGTACAGTAGGGTTGTATTAAATCAACAGCTGATATTTCAGACCCTGCTGCCTCAATGAAACATACATAGTAACAGTTTCAGGAAACAACTTTTAAACCAGTACAAATTTAAGTGAAAAAC
>TRINITY_DN20739_c0_g1_i1 len=273 path=[0:0-272]
GAAAAACTAAGTGGTAGTGCCGGGACTTTGGATGACAGTCTTTCATCGGAGCATGAGGGTACTCGAGAGATTCCTGCCAAAAGACGAAGAACAATTCAAAATTATGATTGCATAAGTGGGCTGCAGGAAACACCAGGTTTAACTCAAACCGTGACCAATGCAGTTACAACAGCATCTCGTGCTACAACACATAATACATCAAATTTAGCTCATTCCAAGTCTGCACAACAGACAAGAAGTTCTGACCTTCATATCCAGCCAACTGTCAAAAGC
>TRINITY_DN20739_c0_g2_i1 len=160 path=[0:0-159]
TGAGCATGTGGAGGCATTACTTAAATTTATGTATAAAGGCGAGATTAGCCTGCGACAAAGTGAGCTGGTGCTGTTACTGCAAACAGCGAAAAGTTTACAAATAAAAGGGTTAACTGATGTGTCGTCCATTTCATCAAAAGAAAAACTAAGTGGTAGCGCC
>TRINITY_DN20739_c0_g3_i1 len=150 path=[0:0-149]
CCAACTGTCAAAAGCACATCTGTAACGCATACTGGAAGTGACTTTAGTCATTCGGAACAAAGTGTAACATCATCAGGAACATCATCATCAGGTAGTGATTTTGCCCTCCCACAGCCTCCAGTATCTCATTCATTAGGTGACTATGCTCAT
>TRINITY_DN20708_c0_g1_i1 len=308 path=[0:0-307]
ATTCCTCTATCAAAAAGGAAACCTCCCAGTTTAGTCAATCCTTTGTCTCCACTTCCTCAACGACTGAAAAGTTCATGCCTGTGAAATTTACTCCAAAACCTCTGGAATCCACTAAACCAACTCCTGTTTGGTCGCCGGAACCTTCAGCCAAAACATCTTGGAAGCCTGTTCAACCGCCGACACAAGCTTCTCCAGTAGAACCGGTCCTTGCTTCCGCAGACATAACTCAATACCAGGATCTAACCATAACACCTGTGTCAGAAACGAAGGTGCTATCAGATGACACCACGTCTCGCTTCTGCTCCTCA
>TRINITY_DN20708_c0_g3_i1 len=150 path=[0:0-149]
AAGTTCCAGAGGAAGCAACAGTTCAAGCCACTCAAATTGATGAATCCACAAAGAGTACATCCCTGTCTTCCATTGCGCCATTTCCTTCAGTGCAGTCCCATAGCTTCGTAAAGCAGACTGTGATGAAGTTCTCAGACCATCAACAGAGCG
>TRINITY_DN20708_c0_g4_i1 len=107 path=[0:0-106]
TTCCTTTTTGATAGAGGAATATATTTCTTGTTTTTGATCTATTCCGTTAGGGATTGACAAGGGTTTAGTATCTGAGGATATCATCTCCGGCTTTGGATGATCCGCAG
>TRINITY_DN20708_c0_g5_i1 len=177 path=[0:0-176]
CAAATCTTGTACGGATAATACTTGCTCTATCTTTGGAGTAAAAGATTCTGGCTTAGTCTGCGACCATACTTTTGAAGTGATGGCTGGAATTGGTGGGGGTGATGGAGTTTTAGGCAGAACTTCAACCTTGGGTTCCACAGGTGGTTGTTTATAAGGTTCAACAGTCACAGGTGCAGC
>TRINITY_DN20770_c0_g1_i1 len=153 path=[0:0-152]
TGGGAGATCAATGGGTCATCACATTAATATGAAGCTTTGTGGTGTACCCACACAGGCTGAATCATTATGTTGCAATAATTTATGAAGAGATGAAATTGCCTGTCCACCTAACGTGAAGTATTGTTAAATTACGATATACATAATGTGAAACAC
>TRINITY_DN20770_c0_g2_i1 len=182 path=[0:0-181]
CTGCAACCTCAGAAAGTTCTGCCAGTCCTGTTCCTTGTATCCTTGATAAGAGTTCTGTTTGTCATCCATGTTTCCAATTACTTTATTTACAGGTATGTTTCCTGTGACTTGTCAAGATCTGTAGATCTTATTTATGGGTGCCTTTTCCATCTGGCTTCTTAATGAATCCTTTTAAGTCTTGG
>TRINITY_DN20750_c0_g1_i1 len=335 path=[0:0-334]
TATTAAAAAAAAAAAAAAAGTGGTGTAATAAATTTGACTGTAGGAAGAAGGTAGAACTACTTCATGGAAACGTTTTTCTTTCATGTAGCATACAACTAAATCCTGAATGTGAAGCTCTGATAAAGGTTGTATCAAATTCAAATTAAAAACAAACAATTAGGCCTTTTTCATCCAATTTATAGGTAGTTTTAATTAGGAATGATATTTTATATTTTATTTTCTAAACACACAAACTATACATTACTGCAAAATTTATGAATGCCAGCACATTGCTGAAAGGATAACTACTTTGTATAGACTTCCATTACTGAACAAATGATGCTAACTGTATCATC
>TRINITY_DN20750_c0_g2_i1 len=284 path=[0:0-283]
CTAATAGCTAAAATGCATAAACATCATTTGGAAGCTGGAAATGGAGTTTTCAATCATGTTTTTCCTCCAAAAGAAACAATTTTCATCAGGGAAACATGACATCTTGGTTTGTCATTACAGTTTGACAAGTTTGACATTTTGATGCTTGTATCAAAGCAGTACTTTGGGTCACTATCCTCTTGTAAATTTGAATGATTCATCAAGCATGTTGCTTGTATTGTGCTTAGTTACAATGAAACACATGGTGTTTATTGATATGTTAACATGGCTGATATATTTAACTT
>TRINITY_DN20750_c0_g3_i1 len=761 path=[0:0-760]
TGGTCTAGTCTGCTTAGTGGCTTTTGGACTTGTGTTCAGGACTAGTTCATAGTGTAGTGAATTATGGATAGTCCAGGGGATATTAATGTCTATTGCCATGGAACTGTTGTGCTGCAGCTTCCAGCAGTTGAAAAATGTCTGAAACTTCTGGAAGGTTTGCAGTTTAGTGGTAATTGGCAGTTGTGTTGCTGAGAATTGTGCAGATGCTTGAAAAATTTGCAGCAATCTCAGGTATACCTGAGAATGTAAGGAGGCTCTGTTTGGGTCAGTTGATGTACATGTTTTTCAATAAGTAGTTCATAAATGTATTTCTGCTTAGTATGTAGTTGGTAATTTATTTCATTTTTTTAACAAAATGGTTTAAAATTGGCCGTAGTAGATTACATTTTTGGTCTTACAGTGGGATAAACAAGGTAGTTTCTAGTAGTTTGACATTTGCTTACATTGGATGTTTCAGACTTATAGTTGAAAGAAGAATTGGGTCAAAAAATGAGGGAACTGCTAGTAAAGATCTAGATAGTGCTTGTGTAGACTGATGGTGATAGTGCAAGAGAAAGTAGTGACAAAAGCAGTGAACATTGATGAAAGTGTAAATTTACCCACCAATAGTATTTGTCTTGTGTTCATACAGTATGAAATCAGTAAATGCACCAGTGCGACCATGCCTGGACACTTTCTTGTTCTTGTTGTGCTTAGTGCCAGGGAATGTGTAAGAGATAAAATAGGCTGTAATCATATGTATATATTAAAAAAAAAAAAAA
>TRINITY_DN20750_c0_g4_i1 len=386 path=[0:0-385]
TGCATAAAACCTGCAGACAACGGAGTTCCTAGTTCGGCAGACATACTGCTTCTGACAGACTTTGCAAGTTAAAAAGATATATAACACACTTAGTTTGACAGTCTAAAGCAGAAGTGATTTTGTGTGTGAGGTCGTTGACAGTGGAGGTGATAGTGCTAGTAGTTTGTTCACGCTCACACGCTTACTCAATTTCAATTTTTCCATTTAAAATTACACCTGAAATTACATGGATTTGTTTTCTTGTGGCCATGTGGTTTAACACTTTCATGTTCCTGAAAAGCAAGACAAAACTAAATCTATACATCACAACAGCACAGTTAACTGATGCCACTATTTCACAGAGTGCTGACTCTCACAAAAAATGATTTAACTATGATGAAATACAC
>TRINITY_DN20750_c1_g1_i1 len=231 path=[0:0-230]
CTGTGATGAAGGAGTGAGTGTCTGTGTGTATAAAACCTGCGGACAATGGTGTTCTTAGTTGGGCCTACATATTGTTTCTGACAGACCCTGCAAGAAAGGATGTGGATTAAACCCTTGGACACCCCGCCACCCAGAGGCCCAAACGAGTCTCTTCCTTGGAGCTACGTCAGAAAAGGTTCCCAACAAGAGTTCAAACTGCAGCGCGCCACAGACTCCCGCCGAGAATGCAAC
>TRINITY_DN20750_c2_g1_i1 len=190 path=[0:0-189]
ATGCTTCCAAGACTGAAGGTGGTACAGACCTTTGCAGTTGCCATTTCTTCCCTGATAACGTTAGTTACTAAGGTTTATTACAAGATTTGTCTGTGAAAGATGACTTACAGGATAATATAAAGGCTACTGTCTGTGCTCTATGAGCTTATTCCTAAATTGGCTTATAATTAAAGAGTTTTTTTTTTTTTTT
>TRINITY_DN20750_c2_g2_i1 len=182 path=[0:0-181]
CCCACACATTCAGAAAGAAGACCATCAATGTGGAGAGTGATATTTCAAATACAAGTTGTATGTGAATCAATAGAACAGTTATGGTCACATTGTTACAGATACACAATGTTACTTTAAGTGTAGAAAAGAAACAAGCAGGAGTCCTTTGCTATGAAAAACCAGAAGGAAAAAAAAAAAAAAAA
>TRINITY_DN20750_c2_g3_i1 len=252 path=[0:0-251]
CTCACTCCTTCATCACAGCAAATCGCGCAGGGGCATCTCATTCAGGGATGATAAGTCAGTGGTGATTAAGCCACACCATGCAGCAAATACACATGCAGGGGGGTATCAGCACCATGCCAGTGATCAAACACCTTCAGGCAGAATAAAGGAACAGTGTTGGTACAGGAAGATCCAGTGGCTCCATGCAGCAATTTCACCCTCAGGAATGCCATTCAGTCACCATAGAACACCCCACACATTCAGAAAGAAGAC
>TRINITY_DN20750_c2_g4_i1 len=171 path=[0:0-170]
TTTTTTTTTTTTATCATAGCATGCATTTCAACAACTAAAGCAACATACTCCTGCTGCATCAAAGACTTAACCTATTTCACCAGCCTGACTGATCCCTTGCATAAGAAAAGTAATGTAAGACCTTTAAATTTTATAAATGTCTTGAGTTTCTTATTAACAGTTTATGCCCTT
>TRINITY_DN20750_c3_g1_i1 len=108 path=[0:0-107]
CAAATTCACTTCTGCTTTAGACTGCCAGACCAAGTGTGTTATATATCTTTTAACTTGCAAGATCTGTCAGAAACAATATGTAGGCCAAACTAAGAACTCCATTTTCCG
>TRINITY_DN20750_c4_g1_i1 len=138 path=[0:0-137]
CAGGAGACTGCAACGCACTGCAGCCCGAACTCCTGCCCACCGGACCCCCTCCGACATCACTCCATGGAAGAGACCCGTTCAAGCCTCCAGGTGACAGCGTCCAAAAGTTCAATCCACATCCCCTCCGTCGCGGCCAAG
>TRINITY_DN20750_c5_g1_i1 len=151 path=[0:0-150]
CTATGCGTGAGGCTGTTAACAATGGAGGTGATTGTGCTAGTAGTTTTCATGTTCTGGCAAGCTATGCAACTTCCACATGGCTGGGATCCAGTTCTAGGATAGCACTAGCCAGTGGGTGCGGCATGGCCAAGCTTGTGACACAGATTTCAGG
>TRINITY_DN20750_c6_g1_i1 len=104 path=[0:0-103]
TTGGACGCTGTCACCTGGAGGCTTAAACGAGTCTCTTCCATGGAGTGATGTCGGGGGGGGTCCGGTGAACGGGGATTCAAACTGGAGTGAGTTGCGGGCTCTCG
>TRINITY_DN20750_c7_g1_i1 len=132 path=[0:0-131]
CAGCAAATCACACAAAGACACCTGGTTGATCTCACTGGCATCCAGAAAGTGCACAGTAGGAGTGACTTGACCATGGCGTAAAGGATGTGGATTGGACTTTTGGACAGCCTGTCACCTGGAGGCTTGAACGGG
>TRINITY_DN20750_c8_g1_i1 len=137 path=[0:0-136]
CTGACAGACTTTGCAAGTTAAAAAATATATGACACACTTAGTCTGACAGTCTAAATCAGAAGTGATTTTGTGTGTGAGGTTGTTAACAATGGAGGTGATAGTGCTAGTAGTTTTCATGTTCTGGTAAGCTATGCAGT
>TRINITY_DN20750_c9_g1_i1 len=155 path=[0:0-154]
CCGACAGACTCTGAAAGTTAGTACATAGCTAACTCACTTACTCTGATAGTCTAAAGCAGAAGTGATTTTCTGTGTGAAGTTGACAGAGAAGGTTTTGTAGGTTACATGTTCTGGCACACCCCGCAGTGTCCACATGGTTGAATTTTTGTTTCTGG
>TRINITY_DN20750_c10_g1_i1 len=163 path=[0:0-162]
AGCACTATCACCTCCACTGTCAACAACCTCACTCACAAAATCCACTGTCAACAGCCTCACACACAAAATCACTCCTGCTTTGGACTCTCAGACTAAGTGTGCTATCTATTTACTAACTTGCAGGATCTGCCAGAAACAATATGTAGTCCAAACAAAAAATTCC
>TRINITY_DN20750_c11_g1_i1 len=130 path=[0:0-129]
TCCCCATTGGCCATCACTGCCAAAAATTAGGATACCAGCAAAGTGGACATTGCATATTGTGCTAGAACATGAAAACTACTGACACAGTCAACTGCACTGTCAACAACCTCACACACAAACTCCCTTCTGC
>TRINITY_DN20705_c0_g1_i1 len=119 path=[0:0-118]
CTAGAACTTTTCTTAAAGTACCCACCCTCCAAAGACTGACAGAACTAAACTTGTATTTTGTACCATTTGCAGATTTTTTATACAGCTTGCAATACCTGGGTCACCAACTTAGAAAGTTG
>TRINITY_DN20705_c0_g2_i1 len=121 path=[0:0-120]
TTAATGTAACAACCCTTGGGGTATACTGTCAGAATCTAGAGGAATTAAAGATTGATGAAGCAAGGCTTTCTATTACAAAACCACCACAAAGAAATGCTCAGCAGTCATCTTTTCAAGAGGC
>TRINITY_DN20777_c0_g1_i1 len=287 path=[0:0-286]
CGTGTGTGTATATGTCAGTCTGAAAAATGTACACATTTTCAAAAGAGTTTTCATTGTATTGTTCTGAAACCAAATGCAAATTTATGCAACTCAAGTGATTTTTGACTTGCATAATACAGTGTCTGGATGACAGTTACACAAGAAGAATAATGTATATGTCAAAAATATTAATTGTAATGGCATCCAGTCTACAGTAATACAAAGGTAAGCTTTCAATTTTTTTTTCATACTCCACTCACATGCCATCTGATGACAGGACTCTTCTTCTTTTAGGAATCGAACATGGC
>TRINITY_DN20777_c0_g2_i3 len=249 path=[0:0-160 1:161-193 2:194-207 4:208-248]
AAGTCAAAAATCACTCAATTTGCATCTTGTTTCAGAATATTACAATGAAATCCCTTTTGAAAAAGGTCTACCTTTTTCAGACTGACACAAAAAATAACTGAATAATAAACTGTCACTATTTGAGTATACATTCAATCTTACCTCATAGGCTACTAGTGTGCAGAATGGTGTTGTTTCTTCATCTCACAAAGTCCTTTAAAGTTGGGAGTGATTGTAGACAACTGAATTCTCATGTCAGGTGTGGCATCT
>TRINITY_DN20777_c0_g2_i1 len=216 path=[0:0-160 2:161-174 4:175-215]
AAGTCAAAAATCACTCAATTTGCATCTTGTTTCAGAATATTACAATGAAATCCCTTTTGAAAAAGGTCTACCTTTTTCAGACTGACACAAAAAATAACTGAATAATAAACTGTCACTATTTGAGTATACATTCAATCTTACCTCATAGGCTACTAGTGTGCTTTAAAGTTGGGAGTGATTGTAGACAACTGAATTCTCATGTCAGGTGTGGCATCT
>TRINITY_DN20777_c0_g2_i2 len=244 path=[0:0-160 1:161-193 2:194-207 3:208-243]
AAGTCAAAAATCACTCAATTTGCATCTTGTTTCAGAATATTACAATGAAATCCCTTTTGAAAAAGGTCTACCTTTTTCAGACTGACACAAAAAATAACTGAATAATAAACTGTCACTATTTGAGTATACATTCAATCTTACCTCATAGGCTACTAGTGTGCAGAATGGTGTTGTTTCTTCATCTCACAAAGTCCTTTAAAGTTGGGAGGGATTGTAGGCAACTGAATTTCCATGTTGGGTGCAG
>TRINITY_DN20777_c0_g3_i1 len=147 path=[0:0-146]
CAAGGTATCGTTCTGAAACCAAATGCAAATTTACAACTCGAGTGATTTTCAACCTGAACAATGCATAGTGTTCGGATGGCAGGTAACCAAAAAGGAAAATATATATCTCGAAAATATTCATTATAATGGCATCCGGTCTATAGTAAT
>TRINITY_DN20777_c1_g1_i1 len=153 path=[0:0-152]
TTGAATCCTGGTGCAGTTTTCAAGAATATCCACAAGTGTCTAAATGTGCAGTGCTCAAAATTCTTCCATTTCCCACAACTTATCTGTGTGAAGCTGGATTTTTAAGGTATTCGGCAACAAAATCTAAATATTGTTACAGACCGGATGCCGCAC
>TRINITY_DN20769_c0_g1_i1 len=115 path=[0:0-114]
TTTAATCATTCAAGCAAAAAAAGTTTACAGGCATAATAGATGCTAAAGGGTTATACATTAGTTTATACTGTTCTTTCTATTTATACCACAGGATTCAAAGGTTCACTTTACAATG
>TRINITY_DN20769_c0_g2_i1 len=288 path=[0:0-287]
CATTAATATAAGATTCTTCCTCCATCTTAGCTTGCCGCCTGGCTAATTTTTCAGTCACTTTTACCAAGCCTTTGGCTATAAAACTTCAAAGTCAGAACTACTATCACCTGAATCCACTGTACACACAAATACGCTGCCCTTACATTTATTTACACTCTTCAATATTTGCCTTTTTAACCCATAAAACAATATTTCTACATTAGCCTTTTTTTTTTTAAGCAAATGGCAGAATCAAGCCTACTTCCAAATCTCATTAACAAGGAGACTTCAGATGTGATTTAATTTACC
>TRINITY_DN20769_c0_g3_i1 len=191 path=[0:0-190]
CTTCTCTCTCTGCTTTTGCTGTGTATCTGTCTAGAATCTTTGTCAAACAACTGTGGAAGGACTAAAAACAAAAAGTAGTAATCTAAAATCCTTGAATCTGCTGGCAAGTTGTGTACTTGCCTGAATTTTCTGCAAATGTATAAATTAATATTGTGAAGTTCACAAGACCAATTCACAATATTCAGAACTGG
>TRINITY_DN20734_c0_g1_i1 len=261 path=[0:0-260]
CCTGAAAGCTCTCACTATACAACTTGTTATGCTTCCTATGCACTAGCCTATGGTTTCTCTATGGTCAGCTTTCCTTTCTTTCTCTTTTCAGTTTGCTCTAGCAGTTAGCACTGAACGAGCTACGCTAACTACAACCCTGCTTATCAGAGGGTTCAGTAAATGAGGCAGATTAATATACAGATGACTGGAGATGACCTCATTTCTATAAGAAACCTAGAGAATTATGAAACAGAAAACAGGGTCTGATGAACGATGTTCTGC
>TRINITY_DN20734_c0_g2_i1 len=211 path=[0:0-210]
TTTGTTACAGTGGGGAATAAAAAAATATATATAAGAAGTAAAATCTATCATGTAGTTATGTGATGTAAAACACCAGAATGACACAGCAGCATAAACAGTCCTGTAAATAGTAATGCAGTTAGAATACTCTGTTCAGTAATACATTGCCCTGATAATCAAACAGTAGTTGATATACACAGTGCATTAGTATTCTAACTAAATACTGATGTAT
>TRINITY_DN20734_c0_g3_i1 len=447 path=[0:0-446]
CCAACCTGATGATTTACTGACATCACACATATTCACCAGAACTCCCAACCTGATGATTTACTGACATCACACATATTCACCAGAACTCCCAACCTGATGATTTACTGACATACATATTCACCAGAACTACCAACCTGATGATTTACTGACATGCATATTCACCAGAACTACCAACCTGATGATTTACTGACATGCATATTCACCAGAACTACCAACCTGATGATTTACTGGCACTAATTTCTATCCTTCTCTAATATAAAAAGCATTTAAAGCACCTAATAGTGTGGGTGCCTGGCAGGAAATATCCTGTATAGTGTGGAAGTGAAACAGTTATGAAATTAGGAGCCTAAAATACTGGTATAACTTGTGTTCAGAATGTTTTGTCTTCAACTGAGGTCACCTTCAGTTTTACTGAAGAAGACCCCAGGTAAGGTTGAAATGTTTGCC
>TRINITY_DN20787_c0_g1_i1 len=123 path=[0:0-122]
ACTATGTATTTAGCCCCTACCTGTTAAAACTCCCACATCCAATGTAGAAGGTCAAGCTCTCATTTCCCCATTTTGGGGAACTAGTAGAAAATTCAAACACTGATGATGTATTCTTAAGTCTAG
>TRINITY_DN20787_c0_g2_i1 len=146 path=[0:0-145]
TTTTTTTTTTTTATCTATTTTAATCATGTAGCCATAGTAAACAATTGCATGCTGCAGCATTTTAATGGGGATGAGGATGCATCAGAATACGTAGTGTTTACATGAATTTTGACGTACATTAGAGATCTAGTGCTCACGAAAGGAAA
>TRINITY_DN20758_c0_g1_i1 len=104 path=[0:0-103]
CATTTTCCACAGTCTCACACATGTTCCCTTAACAATTCACATTGAGATAGCACACAGCTCAACATATAAAAAATAATAAAACTATTAATTGTACCCACCCACCC
>TRINITY_DN20758_c0_g2_i1 len=147 path=[0:0-146]
CTCAGTGCAGCAAAGACAAAAATTACTGAGGACAAGTCCAGGCTATATGGAGAATATGGTAACACTATTCTGTCCCTGCCCTGTATAAGGCCACACTTTTCTGGATGGTAAGTGGCTACACATTGTCTTGTTGCAATATTACACCTC
>TRINITY_DN20711_c0_g1_i1 len=163 path=[0:0-162]
TGTAATGTGGCCCTAAGTGTTCCCTATGACTCTACACAATTGGCCACAGCATATCCAGTGTTCATCTCAAATCACCTGAGCCAATATAGTCTGAACCATATGGACAATGCACTGCACTGCTTGCCAAAACATGAAAACTATCAACAATGTCACCTTTTCTGCC
>TRINITY_DN20711_c0_g2_i1 len=487 path=[0:0-486]
GGAACACTTAGGGCCACATTACATAATGGTGGACAGTATCACCTAGGCAACAGTTACATAACTGTGACCAATGCTGAAGGGTTAATGCCATCTTGGCTGTATCCAGCATGCACTGTGTGATGGCACAATCTGTCTTCCTAAGAGTAGAGCAAGGTTGTCAGTATTATTCAACTAAGTCTCAGCATTTTGCTCTCTTCTTAAGTCCTTGCCAAACTTGAACATAACCCTTAATATATTTCATACTGAGAATATGCTGAGTTAAATTTCCTTTTCTTTTTTTTTCTTCAGTGTCAGTCAGTCAGTCATCATTGTTATCCCCAATTCTTCAATTCTTGGGGTTGACAGCCATGGTCTGCCATTTTTTTCTGTCTCTATTAGCCATAACTAGTTCCCCTACAGATATAAAGTTATTACCTATCCATTTCTTGATATAATCCATCCATGCCAATTACTGTCTTCCTCCAGTTCTTTTTCCTTCAGTCTTGCC
>TRINITY_DN20783_c0_g1_i1 len=190 path=[0:0-189]
ATATCTTTGGATGCTGCTAGAAAATGTTAGTTTTCCAGATTAGGGTCATAATTTTGAAAACATTTATATTTTTAGCTGTTATTGCCATCACCACCCCAATCTCTGACTGCATTCCTGTTGACTGTAACACCTCATCTATATTTTGGTAGTGTGTACTTGGTGAATTAATGGTATAAAATTTGAGTGAAAC
>TRINITY_DN20783_c0_g2_i1 len=131 path=[0:0-130]
ATTTTTTTTTTTTTTTTTGATTTGAAATACTTCACTTGAGACATACCATTGTGTACATCTATATATGTTGTTAATCTCTGAAGAAAGTGCAATATTTATCTAAACTTATACAGCAGTAACTTTCTTCCTAT
>TRINITY_DN20726_c0_g1_i1 len=120 path=[0:0-119]
CTTTTACAGTTGTGTGATTCCACTGGATATGCCACTTAGTAACCAAGCATCTGTTGTCATGACAAAGTCACTATGAAAACAAAATAAAGGAGGCCATGTGTTCCCATCAATAAACCACCT
>TRINITY_DN20726_c0_g2_i1 len=241 path=[0:0-240]
TCCTCTTTCTCTCCCCTTCCTTCCTCCACATTTTTTCTCTCTCTCATGCTCTGTTCTGTCTCTGTCTTCTTCTTTCTTCCTCCCTTTCTCTATCTATCCCTCTCTCCCATTTTTTCTCTTTCTCCTTCTCTACTTTTTTCCTTCTCCATCCTCCTTTGTACCCCTTCATCCCTCTCCTCTCTTACTGTTGCTCTGTCTCTTCCCCTCCATTCTTTCTTAATCTCTCTTTCTCTCTCCTGCC
>TRINITY_DN20700_c0_g1_i1 len=198 path=[0:0-197]
ACATGAGAATTCAGTGGAAACAATATGCCATTGTGACTGCATTGTTCATGTAGAGAATGAACAGTGAAGTAATTTCCATAAGGGCTTGTGTAATGTCCACAAAGGAAAAAAAAAATGAGATAGAAATTATGCATAAAAGTTGTGGCTATTACATGCATAAATATGGTAATTGGGATCACTCAGTTATTCTGTAAAAAT
>TRINITY_DN20788_c0_g1_i1 len=204 path=[0:0-203]
CTGTAAACTGGAAGAAGTGATACTAGTAGTTAAGAAACCTATGTGCTGGCTCTGCAGAAAACATTTACCAATTACCAGATACCTTCACCACCTGAAATGGTTTAAAACTGAACAGTTGCAGACCTGACTGATAAAAATATTGCAAAAAAAAATTAAAATTTCATTCAAAACAGTACAGACAAGAAAGAATACATATCACTATGC
>TRINITY_DN20788_c0_g2_i1 len=190 path=[0:0-189]
TTTACAGCTTTCTTCACTGCCAGCATCACTTTGGATTTCACTTGACAGAAAGCAGTCTCCATGTTGGCTGTCTCCCATGGCAGTAGAACAACACACTTGTGATCATCAATATCTGGATGTCTAGTTTACAGATAACCAGAAATTCTTACTATCCAGCACCTGGGTGTTTTTCAACCCTGTTTGTTTGCAG
>TRINITY_DN20788_c0_g3_i1 len=146 path=[0:0-145]
CCAAGTTCAGACATTGCTGTTAATAGGATATGCCACTCTGGGTAAATTCTTCCAAGGAAGTGAATATTGTCTGTCCTGTGCCCAGAGGGAGACACAGTCAGAAAATGTGTTGAAGTCTTTAGAGTAGTTGAACTGTTACTTCATTC
>TRINITY_DN20721_c0_g1_i1 len=239 path=[0:0-238]
CCCAAGCAGCAAAGATGACTTATACAGAATCCAGATCTCTAAGAAACAAGGTTAAGATAACATAATTAAGTTAAAAAATAATACAGTCCAGTTTTAATTTATGTCAATCATGAAAGTCTTACAAATATTTGGCTAATGTGTCATTTCTAAGGTAACTAAATTTCTTTCATAATTTAATTTGAATTTTTGTTGCTAAACTTTTGAAGAACAACTGACTTAATGAATATTCTTACTCTCAG
>TRINITY_DN20721_c0_g2_i1 len=112 path=[0:0-111]
TGGTACAGGGGGTGGAAAACTGGACCTGTAACACACCATCCAAGGATTCATCAAGACAAGGAAAGAAGTTAAAGTGAACCAAAATAAAAAATCAGTTTAAATTAATTTTCCC
>TRINITY_DN20785_c0_g1_i1 len=163 path=[0:0-162]
TGAGAACATAGTATAAACCTACAATGGTTAGAATACCTAAAACTATGCCAGTCGTTGAATAACCAAGAACACTGAAACTCATCTTTCAAATTCTACAGTTAGGATATACTAGAATCTACAGACAACAGGCTGCTGCTGTGATTTTCTGTCTCAGACTGTGTTC
>TRINITY_DN20785_c0_g2_i1 len=536 path=[0:0-535]
TGGGCTTCGTCAACCTCTTTTGTGGCTTGGCAGTCGGTATAGTTGGTTCTGGAGCTGCCTTGGCTGATGCGGCTGATCCCACCCTCTTTGTCAAGATCCTGATTGTCGAAATCTTTGGAAGTGCTATTGGGCTGTTTGGACTCATCGTAGGAATCCTAATGACTTCTCGAGTGAAGATGGGGGACAAATAAACCACATCAGTGCCAAATGTCAGACTGCAGTCAAGAGTTTGGGTCACGAAGAAGTCGCAAATCGCAATCCACAGTCGAGTTTGGGTCACGAAGAAATAAGCTGTGTCATGGATGTGACAGAACTATCCAACATCATGGCTGCAGCCCTCACATTGAAAAATGTCTCTACATGCTTCGACTTTTAAAATGTGACTTCATGTGTTAATTATAAGTATGTCATATGTTAAAAACCTGGCTGAAAGCTTTGCATTTGAAACTGTGGTTATGCATCCCACATTTTAAAGGAAGGCTTGAAGGATTCACATTTTAAAATATGTTTGCATGGATCACATTTCAGAACTTAGC
>TRINITY_DN20785_c0_g3_i1 len=295 path=[0:0-294]
CGCACACAGAGAGAGAGAGAGAGAGATATGCAGGGACTGTTTTCTGTCAGTATCACCAAAACTATACATCTTTCTCTCTAAATTACATAATAATTTTAGTTTTCTGAAAAAAACAATACTAGTTTTGTTCAAATCACCATATCAGTTAGAAATAAACATCAATTACATTTTCAAACTGATTTATGAGATTGGTCTAGAAGCATGGTATGGGCCATACATCTCCATTATAAAACATGTGGCAAACAGCCACCTTTGGAATCATAAAGTGTGATGCTAAGTTCTGAAATGTGATCCA
>TRINITY_DN20785_c0_g4_i1 len=341 path=[0:0-340]
AGGTTGACGAAGCCCACAGTAAGCCCAGCACCAAATATCAGGTAGCCTGACATCCAGATCCTGGCTAACACCTTCTCACTTTTCATCACCACATCCCAGTGAAACTCCTCGATCATGCCTGAGAGCACAATAGCAATGATGAGCCCGTAGATGGCAACAGCCTCACAGAAAATCACAGATATCAGATTCTTGGTTTTTATTCGTGGAGCTTTCACTCCCGCTCCCACAATACTCACTCCTGTTGTGTAAATTCCCATTGCAGCCCCCACCACAGACATGGATACTGATATCCCCACCCCTAGTGCAGCCCACATGTAGGGGGAAGACTCCTTCAGAAACCA
>TRINITY_DN20743_c0_g1_i1 len=132 path=[0:0-131]
CCTCAGCTGACAAGATCATGCATGGCTTCTATTGTCTGTGTGTGAATGGGTAATCATGAACAACTATTTCCCTAAAGCTAAAATCATCAATGGGAAGTATTATATTAATGATCTACATCAGATGAAAGAAAT
>TRINITY_DN20743_c0_g2_i1 len=137 path=[0:0-136]
AAAAAGCAGCTCAGAGCCACAGGCAGCCACTGAAACCTGTGCTGTGTGGGTTGGAGTAAGGTCTTGGAGAAGCAGGACATATCTTTGTAACTTTACATTGTGTTTGAACTTGATAATTTCTTTCATCTGATGTAGAT
>TRINITY_DN42000_c0_g1_i1 len=202 path=[0:0-201]
TGTATGTGTGTTTTTATAGAGTACACACACTTCATGACAAACATAAGGGATTTAACTTCATCACTCTTTGTTGACAGATTTGGTTGAAAAGACTCCCAGTCTGCAATCACATGAAAAGTAGATCCAGCTACTATATGATAGCACTGCATAGTAGACTCCTGCCTAACCAGATAATTGCCTAGCTGTGGATCACATATTTTAC
>TRINITY_DN42000_c0_g2_i1 len=180 path=[0:0-179]
TGTGTTTTGTCAGATAAGTGTTTGTATGTGTTCTGCTTTTATTTTTTTACTTAAACTGATTACTATTTTCTTTTTCCTTCCAAAAGGACAAACTTTGATTGTAGTGGAAACACTAATATGTGAGAGACTGAGACAGAAAAATATGTTAATCACAACCAGATCTAAGGTAAAATATGTGAT
>TRINITY_DN42001_c0_g1_i1 len=140 path=[0:0-139]
ATTATTAGAATGTAGTAGTGTCACATTAATGCTGGCACTCAGAATCACTGGTATGTTCATTGTCCATAAAATAAACACCTCATTATTTGATTCTTTGTCTGTAACTGTTTGCAAATGTTCAAAAATGTTTTGATAATTAC
>TRINITY_DN42056_c0_g1_i1 len=111 path=[0:0-110]
CTCCATATGAATAAGCTGCCTCAGCATTTCTCTGCCCACCCTCGCTAATGCTAGTTATATTTTAATGTTTATGCATGGGTAAAATAACAAACAATACAAAAGCAACTTTCA
>TRINITY_DN42056_c0_g2_i1 len=154 path=[0:0-153]
TCACTGTTCCAAACATCACAGGACTAAATTCTTAAACATTATGCCTGGTTACGATATACAGTAATAAATAATCTTCAATATTAGTTATAAATACTGTAAAGTATAACTTACAAAGTAACAAAAGTTTCATTTACCTTCTCTCATTTCAAACATG
>TRINITY_DN42042_c0_g1_i1 len=115 path=[0:0-114]
GCCAACATGAATAAAAGTTTTGGAAGTGTCTTTTAGATATGCTTTTGATGTGAGACCGCAGTGAGTATTCAGTTGTGAATACAGATACAGAAATGCTGTGTTATAACACCATTAC
>TRINITY_DN42042_c0_g2_i1 len=158 path=[0:0-157]
CAAAACTTTTATTCATGTTAGCACATCCTACTGTTCCATCATTAGAAATCAGTAACAGATTTATCTGAAAACGCAGAATGGAAACACATGCATGCTGAGTGGGTTTGCACTTGTTAAAGCTTCTTCAAGGTAGGAAGGGAGGAAGGAAGACAAAAGAG
>TRINITY_DN42098_c0_g1_i1 len=107 path=[0:0-106]
TTCAAGCTGACCATTGTCAAGTGGTGACGTAATTGGATTCATTCAGTTGCTGATCTGTACTGGAAAGCTATACATATCATAACTTTAGATAAAGCGGTTTCCTTCTT
>TRINITY_DN42098_c0_g2_i1 len=271 path=[0:0-270]
TAAGAAAATGCACAATCAAGGCATACTTCTCTAGATCCACCTACCAGGGCTGGACTTTGCCAAGTGAGAACTTCACCTGCCAGCTGTGAATTTTCCACAGCCTGGAATCATGCTTAGAAAGTAAATGGAGCATGAAGTTAAGAAGAAAATTTCATCAATGTACTCAGAAAATTCTGATGGTGTGATTACTTGAAATGCTGTGTGTGTGTGTAAAAATTTACAAATCTCCCTAAACATTCAAACTTTATACTAGGTGCCACCTCTCAGTAAC
>TRINITY_DN42016_c0_g1_i1 len=139 path=[0:0-138]
TTGTCATCTGCATATGATATATTTGAAATCACCTTTCCGTTGATCTTGATTCCTTCTTTTTCATCATCTGATGTAACCTCCTTCATCAAGAATTCTGAATAAAAGTTGTAGAGAAATGGGGACAGACCACATCCTTGCC
>TRINITY_DN42065_c0_g1_i1 len=181 path=[0:0-180]
GCCTGATCACTGATGACTACTATACCAGTAGACCCGGTCATGCTGATGGTAGTGTTGTTGAACATACTAAAGATTGACTGCCTGATCACTGATGACTACTATACCAGTAGACCCGGTCATGCTGATGGTAGTGTTGTTGAACATACTAAAGATTGACTGCCTGATCACTGATGACTACTAT
>TRINITY_DN42045_c0_g1_i1 len=197 path=[0:0-196]
GTTTTATGGCATGCAAAATTTGAGTCAGTGATTCCTGTGTGAGAATTTAGGTGAATCTATGAGGCTAAACTACCTGGTGATAAATGTAACAAGCAGTGGTATAATCAAGTTAAAGATAAGGGCAATGTTGAGAAATGTAAGTCTACAGGATGCCCGAGAACTTCTCAAGAAACTGTTAAGTGCATTTATGTGTCATT
>TRINITY_DN42066_c0_g1_i1 len=145 path=[0:0-144]
TGTGCTGTCTGGGTTTTAGGCATAGTTAATTGTCATACAAACACAGGAACTCATTTCTGCAATGAAATAGTCGAACATTAGTAAAAATCACTGAGTAAAATTGTTATAGAGATAAAATGAATAAAGCTAGGGTGTCTATTTACTT
>TRINITY_DN42066_c0_g2_i1 len=128 path=[0:0-127]
CTTATTACATAAGTTTTCATGCAGTTGTGTTATGTCTGCTGTAATGTAACCCAGTTCTGCATGACTAACATTACAATATTCACTTCCCTTCTGAATTCAACATATACAGAGAAATTACAGAAGTAAAT
>TRINITY_DN42011_c1_g1_i1 len=115 path=[0:0-114]
TGACTGAGGAAACTTACAGTGCCTTTGAGACCATAAAATCTGCATTGATTCAAGCTCCTTGTCTTGCATATCCTGACCCTGTATTACCATATATGTTATATATTGTTTTACTGCA
>TRINITY_DN42097_c0_g2_i1 len=323 path=[0:0-322]
TAGACATGTTGATAGGAATGGTGGTAAATAAACAGAAGAATCACAAAGAGGGAAGTGCATGCATTCAAGGCAGGCTTCAACTGACATAGGGGTTTTTGTTTCCATGACACATGCCACCCAAATAAAGTGGCCAGCCAGCAAATTACCAGCCCACCAGTTTCAAAACTACCCAGGTTTCTGGAAGCCAGATGTGAGGTTTGGTAATTGTAAAAATAAAATTCACCTTCACTCCATCAAATGATAATGAAGAAATTGTAATCATTGTGACATAAAGGAACATAATTATTTCACCTGTAGCAACAAAGCAGGTAAAATGAGTGTTT
>TRINITY_DN42097_c0_g3_i1 len=140 path=[0:0-139]
GTCATTTTCTGTAAATGTAAAATTCTCTCATATTATTATTTTTCCCCAGAAACATTTGCCATATGTACTATAATATTTTTATTTTGTGTCAAATTCCTTTCTCATATATCATTCTCAGTATAACCAAACACTCATTTTAC
>TRINITY_DN42097_c0_g4_i2 len=245 path=[0:0-102 1:103-244]
GATTCTTCTGCTTATTCACCCCATCTACTATTAAGGACATATCTAAAAGGCCAGCAGGGAGTCCACTAACAAGTGGAAATCCAAACAGAAAGCATTTTGCATTAAGTATCAAAAAGAAAATAGAGTTATGAAGTTAGAGAAAGGTGCTTCAGTGAAATGATTAAGAGAAGAGTATGGTGTAGGTTCATCTATGATCTGAAGACAGAAGGAACAATTGTTAAAATAGTGGAGTGTATCCTTCAGAG
>TRINITY_DN42097_c0_g4_i1 len=247 path=[0:0-102 2:103-246]
GATTCTTCTGCTTATTCACCCCATCTACTATTAAGGACATATCTAAAAGGCCAGCAGGGAGTCCACTAACAAGTGGAAATCCAAACAGAAAGCATTTTGCATTGAGTATCATGAAGTGGAGTTATTTAAGAAATTAGAGAAAGGTATTTTGGTGAAATGGTTAAGTGAAGAGTGTGGCATAAGTACATCTACAATCTATGTTCTGAAGAAACAGAAGGAATAGTTGTTAAAATTTTATGCTGACAGT
>TRINITY_DN42097_c0_g5_i1 len=249 path=[0:0-248]
CTCTCATCCTGTTGTGATTTAAACTTCTGTTGCCACCTAGGGTCAGCAATAGATTTTACTCTGATGTGATTTAAACTTCTACCATCATCTAGGATCAGTGATACAGCTCACCTTGTTGTAGTTCAATCTTCAATCGTCACCTAAGATCAACAATGCATCTCACCCTGATGTGGCTTAAATTACTATCATCACCTAGGATTGGCAACATATCTCACTGATGTGCTTTCATCCTCTCTTACCACCTAGGAT
>TRINITY_DN42097_c0_g6_i1 len=157 path=[0:0-156]
AATAACTCAGTCTGAATATTCATCTGTATGGTACAACAGATGTGTGCAATAACATGGCCTTCTCATGCTGAAAGTTTGTGGGGATAAGGCTTCTGCTGACCAAGAAGCTGTGATGAAATATTTGGAAGAACTTTCCAAGATAATTTCAGACAAAGGA
>TRINITY_DN42097_c0_g7_i1 len=111 path=[0:0-110]
CAGAAATCCAGGTATTTTTTAAATGGTGGGGGAGAGGGGGCTAGTAATTTGCTGGCTGGCTGATTTGTTTGGGTAGCATACGTCACAAACAAAATAAAACCTGCACCAGTT
>TRINITY_DN42097_c0_g8_i1 len=129 path=[0:0-128]
CCTAAGTGCTGAGAGAAGAGTAAACCTCATTAGGGTGAGAGTTATTGCCGATCCTATGTGATGAGAGAAAATGAAAATGGAGCAATTGAGTGGAAACCTTTCACTTTGACACTGCCTAATCCAATTGAG
>TRINITY_DN42014_c0_g1_i1 len=101 path=[0:0-100]
CAAAACTCTTCCATGACCAAGTATCCTACACTATTGACTCATGACAAGAAAGTAAATGACTAACTTATGGAACCAGGATAAACTATGTATGGGGGTGGGGG
>TRINITY_DN42014_c0_g2_i1 len=125 path=[0:0-124]
CATAGCAACAATATCTGGACAATACTGTGCAGTCTATAATATGTTGTGCATAAACTTATGAAAGGAATTTGTGTCAAACACAACACACTCCTCACTGGGCACTCTGTTTCATAACCATACTAATG
>TRINITY_DN42014_c0_g3_i1 len=366 path=[0:0-365]
TAGCGTCTCTGCATGGCCCATATTGTCATCCACGACTGAAGATTGTGGACATTTGCCCGCTTGACGTTTTTCACATACTACTTGGCCATCTTTGAATTACAGTACCCATTATGTAATAGTCCTGTATAATAAAGCATATGTACTTTTATACTTACAACCTATCACTGGTCTCCTTCATGTTCTTTGAACACCTGCTTGCTCAGAATAAGGTATTTTGACCACTGGGCATAAATGGATTCATCACAAAGAACCACAACCACTCAGTAAATGCCCTGGGACAAATTTCCCACAATTTTCACCATGTACTACAAATGGAATGACCTTGTAATGGGTATTCACTGACACATTCCCTGTATGACATTGGTG
>TRINITY_DN42068_c0_g1_i1 len=172 path=[0:0-171]
TGTGTGTGTGTTTATATATATATTATGCATAATTTTCTTCAGACACGTGAAAGTGTTGAAATGTGTAGTTAGTTCAGGTGTCATTCTGAGGGACTTATAATTTTGCCCTGCCTTTTATAATAGTGTGACCTAAGACAGCAGGCTGCTTCTTTAACTCTTCATTTATCAAACC
>TRINITY_DN42068_c0_g2_i1 len=245 path=[0:0-244]
TTGCTATGGTTTATGTAAATGAGCCTAAGAACTGTATTTACTGATTTTTCTTAGAAAAATGATTTGTGCTGTCTGTTTGTCCATGTCAGAGCTTCTTTATCTGAAATCTAGTAATAAACAATGGGTTTTGATTGATGTAAAGCTAACCAAGTGGCTTGCTGTCTTGGGTCATGATGTTAGAAAACACAGGGCAAAAGCATAGATTTACAAACTGTTCAGATTGAGTCCAGAAATTAAATTTGCAT
>TRINITY_DN42012_c0_g1_i1 len=179 path=[0:0-178]
CCACCCAGTCCATTATTTCTAAATCTACTGGATATAAACACAAGATCAAGGACTACTTTACCTGTCAAAGTGCCTGTGCACCCTATGTCACCACCTGCACTGTCCCAGGCTATGAGAAACAATATGTAGTTCAAACCACCAAGCTGCTTTTACACTGCTTTATCCAAGACATATTGGAT
>TRINITY_DN42012_c1_g1_i1 len=152 path=[0:0-40 2:41-64 4:65-151]
GCTGGGGTGGTAAGTAGTAAGTTACCACCCAGTCAACCATTTCCAAATCCACCGGATACAAACACGAGATCAAGAACCACACCACCCGTCAAAGCGCCCGTGTACATCACCTGTACAGTCCCAAGCTGCGGGAAACAATACTTAGGCCAAAC
>TRINITY_DN42012_c1_g1_i2 len=127 path=[0:0-40 2:41-64 3:65-126]
GCTGGGGTGGTAAGTAGTAAGTTACCACCCAGTCAACCATTTCCAAATCCACCGGATACAAACACAAGATCAAGGAGTAAACCACCCGTCAAAGCGCCCGTGCACCCCACGTCACCACCTGTACAGC
>TRINITY_DN42012_c1_g1_i3 len=168 path=[1:0-56 2:57-80 4:81-167]
CGCCCCACCAAACCCTGCAAAACCCGTCCCCACATGGCCACCACCCAGTCAACCATCTCCAAATCCACCGGATACAAACACGAGATCAAGAACCACACCACCCGTCAAAGCGCCCGTGTACATCACCTGTACAGTCCCAAGCTGCGGGAAACAATACTTAGGCCAAAC
>TRINITY_DN42012_c2_g1_i1 len=108 path=[0:0-107]
TCAAAGTTGCTGAGTACCTTATGTCATCACCTGTATAGTTCCAGGCTGTGAGAAACAATATGTAGGCCAAACCACCCAGCCCCCCCGACACCCCCCCGCCCAACACAG
>TRINITY_DN42012_c3_g1_i1 len=103 path=[0:0-102]
TGTCTGTGAAGATCCAACCTGTGTTTGGCAAAGCAGTGTTGAAGGGACTGAGTGGTTTGGCCTACATATTGTTTCCCACAGCCTGGGACCTTACAGTTGATGA
>TRINITY_DN42028_c0_g2_i1 len=184 path=[0:0-183]
CTAAACCATTATCTACTGTCACTCATACTGACTTGAAATACCATAACTGGCCATGCATAATGGCCAGAGAAGCAGCATGTTTTAACTTTTTTTGTGCAAAAGTGACAGCCTACCTGCTGTAAAGTAAGTGCAACTTACTTCATCTATTTAGCAGTTCTCAGACTGAAGTACTATATTTAATTTC
>TRINITY_DN42062_c0_g1_i1 len=193 path=[0:0-192]
GAGGGAGGGTGGGGGAGATTGCCTCCACCTGGGGGTGGTACGCTGGCTCCCTTTCCCTGATGTCTATCCTGAGTGGCTGTTGCAGGTCTGGCTTGGAATCAGGGAGGCGTGGCTTCTTGTAGGGTGGCCCCATATCCACCTGTAGACTCCCAGGTGGTGCCACCACGTGGACCACATTATCACGGAACTCCCC
>TRINITY_DN42062_c0_g2_i1 len=452 path=[0:0-451]
CTTGGCTTCATCGTTTGCAGATCTGAAAAGCGTTCCAGTTTCTATAACGTGATGTTATAGTAAATATTGATGTAACCAAGATGGGGTCTGTATACCTTCTGTGGTTGTTAGAACTAGGTCTAAATTCGCCATTGTAACTGAACTTAAATTTTGATTTTTGTTTATCTAGCCAGTGCGCAGTGGTGGGTGTGTTTCAAGTGTTTTGTGTTCATGGTGTGATATAGTGTATCTTATTTCAAGAAATTAGTCGTCATGGATTGATGACGAAGATTCAGCTGTGTCTACACAGGCAGCTTACCACTGAGGCCACAGCACGGGGCCAACAGGCCACCAGCCTGGGCTATGGAAGCAGTGAAACCCGTGAAAATTCGGCATATCAATGTAGGTCCTTTACTATTGGCCCCACCCACACAAGTGACGTACCAACCCAAACATCCAACATCTGGACAAAG
>TRINITY_DN42062_c0_g3_i1 len=162 path=[0:0-161]
CCGGACCACGCCTGACCGCCAGGAGGCAGTACCCCGAGAGGTCGTGAACCAGGGTCGCAGACGGATGACCTTGCTGCCAACCACTTCTGGATATGCCATTGCCCAGTCCTTGGCCCGAGAAAGGATTCCACCACAATACGGGGAGTTCCGTGATAATGTGGT
>TRINITY_DN42062_c0_g4_i1 len=264 path=[0:0-263]
TTGGTGGGATCACAGCATATGAGCGCATTTTCTTGTCTTCCATCTCTTGTTCTTGGAGCCCTTCAATAATTTCTTCTACATCTGCATCGCTCTTCACACGAGACCCGACCCTGTTGAAACGCTCCCTATCTTCCCGCTGCTTCCGAAGTTCGGGAAAAATTTTCTCATAAAACTCCCGGTTTTTGGCTTCTTTGGTTTTCTTCTTTAGGGAGTTCTCTATTCTATCCACCTTCTTGGCCCAGTTCTGCATCATCCGGGAGTAGG
>TRINITY_DN42062_c0_g5_i1 len=158 path=[0:0-157]
TGTGAATCCTGCAAGTGAAATTATAGTGTGGAATATAACCTAAACTGGATTTGATGATTGAAATTTAGTGGAATATCTCCGTGTGAATCGTGGCATGAGTTGCAGTATGAAGCGCCTGTGGTACAGGCAGCCGCAGCCTCATGAAGGGTCGCCGTACA
>TRINITY_DN42062_c0_g6_i1 len=136 path=[0:0-135]
CAAGAAGAGGAGGAAAAACCGAAGCATCAGAGTGTGGCGCAAACAATCTATGCTGAAAATCGGAAGAAAGCCCAGGATGCTCATACGTTGCTGGAGAAGTTGGGGCCAAAAATTGACCTGGTAAGTCCCTTGTACA
>TRINITY_DN42062_c0_g7_i1 len=191 path=[0:0-190]
CCAGAGCCCGCTGAGGTCATCAGGGAAGAACTCCGTTCCACCAAGGATGACCTTTTGCAGCAGATTTCAAAAGTGGACTTGGAGATCGCCAAGGCAGAGTCCAAAATATCGGAGCTGAAGAAGAAGCAGCAAGAATTAGAGTATGCTGCAAACAAACCCACCAATGATATTCAAGAAGAGGAGGAAAAACC
>TRINITY_DN42062_c0_g8_i1 len=223 path=[0:0-222]
CTTGCAGGATTCACAGAAAGTTCCCAATGCAGAAATGTTCCGTTCGTGTTCCAGTTGTCTGAAGTTTCGGTCCCAGTTCCCCGTTCCTCTGTTAGAACCCTACACAGCTCTGCCTCAGATGGCGCCACTAGTGCAGCCAGCAGAACTTACGTTTTGAGGTTGTAGATCCTATGTCAGTTGGCGCCATGTCGCTTTGCTCCTTGTTAAAGCTCAACTCTCCCGT
>TRINITY_DN42086_c0_g1_i1 len=104 path=[0:0-103]
CTATACTTGTCAGTCCAGGAATTTCTGGTATAAATTGCTTAAACTTACTGGAGCACTCCATGACAGAATCACTGAATAAGAATAAATTGCACAAAAGTTCCTGG
>TRINITY_DN42086_c1_g1_i1 len=172 path=[0:0-171]
GTTTCTGATAAAAATTGTGTACAGTTACTGGAGCACTCCATGACAGTTTCACTGAATAAAAATAAGTTACTGACAGCTACCTGGTAAGTTCTTGTTCCTCTTGTCTGATGCTGACAATACCTGTTGACATTGACCTGTCAACAGATCCTGTTGACGTTGACCTATCAATAAT
>TRINITY_DN42064_c0_g1_i1 len=129 path=[0:0-128]
GTCCCCTGAGTCCCTCATTCAGCCTAAACAAGTCCACATGCACATGGTTCTACCATTCATCCCACCAAAATTCCCCTCACCTTCTGACTCGGATGCACTAATCAAACCTTCAGAATATCTAAAGAGTAT
>TRINITY_DN42064_c0_g2_i1 len=176 path=[0:0-175]
CAATATCTATTGGGAGAGACATTGGCCGAGACAACTTCTTATGGCCTGAAACTAACGAATGTCCTGATTTATGGTACTCTCCATTCTGGGTTATCTTCTCATGCTGTGTCATTTCCATTTGCTTCATTGCTGACCCTTCATCTGCACTTGTCCCTGACTCTCCCTCCTCACTCGTG
>TRINITY_DN42064_c0_g3_i1 len=145 path=[0:0-144]
GTCAGCCCTTCTTGCAAGGTGTGGGGAAGTCAGATCTTCACCTGGAAGTGGAGGTGGTGGAGGTGGTGTCAAACCTGGAGGCTGAGAGACAACACGACACAGTGTCTTGTCCCTTTGGTGACTTGTGCTGCCAGAACTCAGTGGA
>TRINITY_DN42082_c0_g1_i1 len=200 path=[0:0-199]
CTCCTAAATTCAAAGGGATTTACTCAGAAGGAACTGGGATATTTCAGCAGGTCCTGTGAAGAACTTCATGTGTGAGGTGAACTCAGAATTGTTACACTGGCCTGGCATTTCACCTGATACGAAGCCAAGAAGAAGAATGCTTAGTATATGACAAGAGCTGAAAACAGGATCTTGTGCAACACTGAAGAATAAAGCAAGGA
>TRINITY_DN42082_c0_g2_i1 len=601 path=[0:0-600]
TGACAGTATTGCACATGCTGGAGTTCTCAGGAAAGTTGTCACACTATTTTAACAGATACCTTGATGTACTGTGTACATGCCAGATCTATTCCCAAGCTGTTGAGAGATCATGAAACAGTAATACACCTGGAAGTCAGTCAGGAGCATTTGGTTGTGTCTGAAACTGATATTGGATTCCTTGACACTCTCATAGCTTGTGACAAGAGCTAGGTGTGTCAGTATGAGCATAAAGCATGTTGCATATGTTTACATTACACCACAGCTGAAGAAGTCATGCATGCAACATTCCCAGGTGAGGTTGAGGGATTATCATGGAATGTTTGCCTTGAGTTTAGGTCATTCATCACACAATTTCTGTGGCTGTGCCTCAGTGTTTTCTTGTTAGTCTGTGCACCAAATGCAGTGTGAAGGTGCAGGACACCTGTTTTTAGTGCATGTACATGTACAATCTTATGCAAATGAAATAATAACACAAGTATATTCATTTGTGATATTTTATATTGGACAGGATTCAGATTATCTGATTTATTTAATATAAGGCCAACCTTTGCTGAGATGAGATGTTTCACATACTTTGGCATTGAATCCACCAACTTCTGAC
>TRINITY_DN42082_c0_g3_i1 len=156 path=[0:0-155]
CCTAACATTAGACAGAACACTGAAATGAAATGAAAGCCAACTGAAAATCTATGGGCTTTCTACATAGTAAGACTCTGAAAAATAAACATGACAATGAATAAACTGATTTCTGCTGTTATTCCAAGTCTAGCTTGAAGGTCCTGAAATGAGGATAAT
>TRINITY_DN42063_c0_g1_i1 len=108 path=[0:0-107]
ATTTGCTCAGTGCAGCCAAAAATCTGTCCAGAGCTCAACGAAGTTTGTCCAAAAACTTGATGAACTTTGGTTTCGAGTGCATAGGCAGTTCACAGACGGACGATGAGA
>TRINITY_DN42063_c0_g2_i1 len=144 path=[0:0-143]
GTCTGCTTTTCAAACTTCTTTTTCCCTTCCTTGACCCCGCCTATATGCTCCTTCCTGAACTGTTCTAATGGCACGATGAACTGGTCACAAGCACGCTCAAGTTTTCTCCGTTACGGGTAAGGCACAGTTCTGAGATAACTGACG
>TRINITY_DN42027_c0_g1_i1 len=829 path=[0:0-828]
GCATCGGAAAGCATGCTTGTTGACTGTTTACGAAGGTAGTAATACGCATGCAGACATGTCTAGGAGGTATTTTCGTTTCAGAAACAACCAAGAGGAAAAAGATACAGACTTCGGCGGAGAGAACGAATCTGCGACATTATCAGATTCTGGTGCTGACTCAGAGGTGAATGATGAGGAAAATGAAGAGATAGAATCAGAAGCTGATTCCACTGAAGAAACAATGGCAGCAGATGCTGAGGAAGAGTCTGACTCGGATGCTCAGCCACAAGAAGTTTCCTTCTCAAGAGGCCATCAGCAGGTATTAGAGATGATCCATGCAGAGAAGAATAGTGTGAAGCAAGGAAAGAAGAGGAAGAAAGAGAAATGGCAAAAACAGCAAGAGATGCTGGCTGAGCAGAAAAGGTTGAAGAAAATAAAACAGAAGGATGTGTTGGCAAAGAGGCTACCTGAGGAATTTCTGGACTCCCTGTCAGAAGCACCGAGGACGAGGTTAAGAATATCAAAAGAAGGCACTACTGGTGAGGCCAAGAAGACCAAGTTTGAGGAGGAGGAATGTGAAGAAGATACAGGAATCATTGAATCCTCCAGAGAAGCAGAATGTGACTACATCCCCCTGAGTGCCACCAGAAGCCCTTTCCAAGTCATCTCCATGAGAGACATGAAGCGGAAACCTAACGCAATCTCCGAGAATGCACAGAAGTTCCGTAGAAAGATGCTGTATGGGAGCAGAGTGAAGAGGGAGCCAGCCTCAACCATAGTAAATCGTGAGAGGAAGTGGAGGGCAGTTGGAGTCAATACATTTGTTCAATGCACAGAAGAGATAATGAAG
>TRINITY_DN42034_c0_g1_i1 len=548 path=[0:0-547]
CTGTATTTAGAGGTATGATGGATATCATCCAGATCCAATTCCTTGATTCCTCACTTTAAATCCTGCTTATAACTGCAACAGCTTCAGCCACAGGCTTCTCCACAAGGTCCAAGAGCCTCAAGTAACTGACCTTCTTCACTTCCTCAATTCCTGTCTCCAATTCTTTTGCCAGGCTATTATCAAGTCTCTTTCTAATCCCTTGTATAATGGCTTCTTTCTTGTTCTCTCTTACACATATCACAAAAGGAAAGCCAAATTTTTCCTTATATCTTTGATTCATCAAGGTCAAGCTATGCTGCTCCTCAGAGGACAGTGTGTTTAGTCCAGCACTCTTCTGTTCCTGCCTTGATTCTGCAGTTACCTGCCCCAGGGAAGCAGCTTTCCCTGCCAAGTCTGGATGGCAGCGCAGGATCCCTTCTTGAGCTGCGTTGGAAAGTGAGTCCATGAATAGACACAAGATCTTGTGCAGGTGATTCACGTCTGTGAAGGGCCTGTACCTCCACACAGCGGCGGCACAAACAGGACAACGTTCTACAACATTCCCGAAA
>TRINITY_DN42034_c0_g2_i1 len=289 path=[0:0-288]
TCCCTGTAAACTGCAACTTCCAGGACTGTACTGTTTCAGCATGGGTTTTTCTCTTCCATCACTTTAGTGAATAGACCACCATTTTTATACCTGGAAAGATTGTTCCTGACACCAAGTTCTATCTGATCAGAAATATAAGAGATGTCCAAAAGAATCCTAAAATAAACTTAATACATTATGTGAGCAAGGTCTGTTTCTAAGACTTCATCTTCCCCTCTCTAAAAGGTAAACATTGCAAAACCTTTTTAATCTGGTGACAGTGAAAACACAAAACTGAAATTTCATAATT
>TRINITY_DN42079_c0_g1_i1 len=399 path=[0:0-398]
CAATATTTCTGTCATGTGAAATGGAGAAGAAAGTGTGTAATGAGAGTTACTTTTTATGATTTTTTTATTTTTTGGCATAAGAACAAGTTTTCTTGTATTTGTAATGCCAATAAGTTTGTAAATACAGGCACACACTCAATTGCTATTTTTTAATATGTTTAAAGATTATATTAATAGATATTTGCTATTGTGTTACTTCATTCTTCCTTCATGCCATGTACTGTGTGTGCATGTGTTGGAAGTGATTGCAGGAAAATTTTAAACAATAAATAAAAATTCTGTTTTTTATTGCCACAGTATGGATACCAGTTACAGAAACACATGCATTGTGTGTATCTAATGATGCATTAGAATGGAAGAGGTTATGTATCAATTGCAGAAGACTGAAGAATTGTTGAC
>TRINITY_DN42079_c0_g2_i1 len=120 path=[0:0-119]
ATATTTTAAAGACCTCTAGTTATTTGTATTTTTCAAAGAAGTTTTGTCTTTCCTCTAATTTAAATCTGGTTCTGAAATCTTTCTGTAGCTATTCCTTCCATATGGATGAGTAATTTGTAC
>TRINITY_DN42079_c0_g3_i1 len=605 path=[0:0-604]
ATTATTTATGTCCATATCTTCAGTGTCCAGTCTCTGGTTACTGTTATATGCTGTACTGCTACCATCATGATGGTCCTTAATTAAACCAGAGGTCTTCAATCTAATATGGAACTGCTTTCCATCATATCTTCTTTTATTACAAGAGTGCTCTTGGTCTCGGTGGCTTTTTCATACTGCCTGCAGGATATGAAGAGTGAGAATCCCCATCTGGCAGTAATGACAGCCCATATTGCTGATAAATAGTCACTCTCCTTTAATGGATAAAAAGATTTGTGATAGTACAATGAAGAAAATATATACCAGGTCATTGCAGCCAACCCTACTGAACACACTAAGACCCCCAGGAACTTCAAACCACTCAGTACTTCAGCTGAGTACCAGTTCTTGAACTGGTAAAACTTGTGCAGAATGTGAAGGTGAAGACACACTGCAGAAAAGATTGCTGATATAAGAGCCCAGATGCCGGCATCCTTATTTGAGTAATAAAAAAGAAATACGAAGAACGATGGAATTCCCAATAAAATGCCGATAATTGTCACAGTAATGTCAAGATGCAAGTACAAACCACCTCGCGTAGCCATATTTGTTACTCAATATACTTGAAC
>TRINITY_DN42079_c0_g4_i1 len=169 path=[0:0-168]
TAGATAATAACACATTAGATCACTTTCTAACTTATTTTCCATCCACTGACAATCAAATTTCTCTGGATTGTACAATATATAATGTTTATATATACTTGATTATTAGCTTATATATATTCAGTTACATAAATATCACTATTAATATTGTCAACAATTCTTCAGTCTTCTG
>TRINITY_DN42079_c0_g5_i1 len=208 path=[0:0-207]
TTGTTTTTTTTTTTTTTCTGTATTTGTAATGTCATAAGTTTGTGCATGCACATTCAGTGGTAAAATACTTTAACATTATTCAACATATACAATAAACTGTGCATTGTGACCATCATACTCTGCTCCCCAAAGAAAACTTTTACCCTGATGCCCTGAAATTTGACTTATTTCAGGCAATACTGGCTGGGCCCTCTAAATGTTAAAATAT
>TRINITY_DN42079_c0_g6_i1 len=159 path=[0:0-158]
CGATTCATAAGTTCTGAATATAAAAAACAAGAGTTTTCACATCTTCCCACGATACTAACAAGTATCTTATATCCTGTTTTACCTGAGACAGAAAATCATACCATATTAAACTATATAATCATGTGTTACAAAAGAAACTTACCACATATTCTATGAACC
>TRINITY_DN42013_c0_g1_i1 len=148 path=[0:0-147]
TAATAAGATAGCATTCAGTTTTCATATGCACATTAGAGGCATTTCTGTTTCACTTTGTCTGATCATGAGATTGGGACCACCGACCCCTCTATGTGAGGGACAAGGATGTAGAAGACTTATTATTATCGAGTGAGAAAATTAGGTTTTG
>TRINITY_DN42013_c0_g2_i1 len=244 path=[0:0-243]
TTTTTTCTTATAATGTATATGTAATATTCATTTAGCTGTCATCAGACTTTATAATTTTCTTCTCAAAATATCTGTATAATATTCACTTAGGCATTTGAAGTAGTTTCCATCAAACTTCACAAATTTCTTCTTCAGGTGTCTGTGGAACATTCAATTAGCCATATATCACAATGAGATGACGATGAGAGACAAAAGGCATAAGGATTCTACATTTGCACTCTACCAGTTACATGAGTGAAGGAGG
>TRINITY_DN42025_c0_g1_i1 len=108 path=[0:0-107]
TGTTTCAACTATAACTTATGTGGTAGGTCCCTTTGCAATGAAACAATTGTTAAGAACCTGGGTATATATATTACTGGAGTTATGTCCTGGAGTTATCACTGTGATGCT
>TRINITY_DN42057_c0_g1_i1 len=137 path=[0:0-136]
CTTTCCTTTTGATGCTTGTGATGTCTACTGCTGTAGTGTACATACATGGGTCTCAAGGAATCCACTATTTACAGAGACGTTGACATCAAGAAAAGTGGGATGTGTGAGGTGCAACAAGTGAACAGGAATTCTGGGGG
>TRINITY_DN42006_c0_g1_i1 len=114 path=[0:0-113]
CTGTTACCTTAAGGGTTTATTATTTTTATTTTGTTTCCCGTTTTTTATACCTTTCTTTTATTTTTATGTTGTTGTTGCTATTACCTGTATTTGATCTCATTCTCTGTTACTAAC
>TRINITY_DN42030_c0_g1_i1 len=129 path=[0:0-128]
ATTTACTCCTGTTTTTATTTCTATTTTCTTCCCCATGACTCTTATTTCTATAATTTTTATAATTATGCCAAGTTTTTACTGGCCTTTTCCAACTTCTCCCTGATTTATTTTTCATTGTTTTACTTCTCA
>TRINITY_DN42059_c0_g1_i1 len=110 path=[0:0-109]
CAAACGTGGCATTTGAGACCTTGTGCTGAATGAGGTATCCAACACAAGGCGACCATTATCCAAAATACCAATTCGATCGATCGTCCGACGTTCATTGTTCGAGAAGACGG
>TRINITY_DN42059_c0_g2_i1 len=117 path=[0:0-116]
TAAATCAGAAAGGACCGTCAGATCATGCGGTTATGAGAAAAATGAGAAATACGCTTGTTACTTCTCCTCAACTAAGGACCTCAAGGGCACAACATGCGAATGCACGGAAGACGGCTG
>TRINITY_DN42088_c1_g1_i1 len=135 path=[0:0-134]
CTGGGCATTTCCTGACCTTTCTTGTTGCTACTTATCCCTGCCTCACCTGTTCTTTCTTTCAGAACTGACTGATTACACTGGTATGCATGGTATTGGTTACAAAGAAAGTAACACTGGTTTTAAGGTAAATTGGGG
>TRINITY_DN42090_c0_g1_i1 len=114 path=[0:0-113]
TGGCTCCATTCCTTGATCCTTTCTAAGGCATTTTTGCTATGTTGGCGGCTCCATACTGGCAAAAATTCGAGAAAAATTCACGATACTCCTAGCGTTCTTCATATTCACCTTTCG
>TRINITY_DN42004_c0_g2_i1 len=127 path=[0:0-126]
CTTTATTGTGGGAGGGACTAATATCTCCACCGTATGTTTTATATGAATAGGCTCGTGCTGTGCACTAATTTCACATATATAGTCACCAGCATCTTGAGGCTTGATTTTGGATATCTGAAGGTCATTT
>TRINITY_DN42004_c0_g3_i1 len=116 path=[0:0-115]
TACCAGTGCACTGCTGACAATAACGTTGGACCACCTGTCACAGCGGAAATAAAACTTCAAGTATTATACGAGAAGGTAGTATGCAAACCGCTGGAAGTAATTAGATAGGAAGAAAG
>TRINITY_DN42049_c0_g1_i1 len=118 path=[0:0-117]
CTTCCTCCTTGCTTTGTTCTGCACCCATTTCTCTCCACGCAATCTCAGGTAGCGTGTGCGTGTTTGTTGGGCTGAAAGACCAGGGTCTGGCCAAGAATGCGGCCTCTCCTGATTCCGG
>TRINITY_DN42078_c0_g1_i1 len=159 path=[0:0-158]
CGAAACGCTTCTGCGATAATGATGAAGGGTTTTCCGACTCAATGGAAAGACTCATGAAAATGATTCTGGTGCAAGGAAAGACAATTCATGCCCAGCTTAAGATATTACAGGACAAAGAAGAACAAATAGATGTGTTTGAGGAAAAGATGCACTTAGCAC
>TRINITY_DN42078_c0_g2_i1 len=122 path=[0:0-121]
CTGCAATCTATGATCACTTTGGCGCCATGATTTAGATTGACGCTTTTTCTTTAGAGTCTTTACATCTTTCGGTGTTACCGGATGAAGTTTTTTCATTGTAAATTTCACGTCTGCCCTTTCTT
>TRINITY_DN42044_c0_g1_i1 len=165 path=[0:0-164]
TTTTATTAATTAATGGCTTTATATTCCTCATGCACCATAATGGGATGAATATGTTTCTGTCCTTTTAGTTTTCCAATAACCTAGGTTGACCTAACTGCTGTAATTATATTCTTTTAAAAAGGAGTTTTGGATGATTTAGACACAGTTTCATCAGCCGCACATATT
>TRINITY_DN42044_c0_g2_i1 len=124 path=[0:0-123]
CAACTGATGGAAAGTTGAATATTCTGTCAATTCAAAGATATGTGTGGTCTAGTTCCTTGTTAGTCCTAACTTGGTCATGTATCTATGGCTCTGTTGGAAAATTTTTCATGCTGCTATTATCATC
>TRINITY_DN42077_c0_g1_i1 len=140 path=[0:0-139]
TTGCATATGAACTCATAAAACTTTCTACAAGACATCAACTTATTCTATAAACCTTTCCTTCTTCCTCAACTATTAGTTGTGTATAACAGAGACATTTCCTTAACATATGATGCAAAGAACCTCCTACCCACACATACCGA
>TRINITY_DN42077_c0_g2_i1 len=102 path=[0:0-101]
ATGGAAGCATTCCCACAAGCTTACAGTGTCTTGACCTACTAAAGCCAAAATGACAATAAAAATGTCTCTCTCACCATATCCCAGTACCTCAACACAGTTGTG
>TRINITY_DN42050_c0_g1_i1 len=213 path=[0:0-82 2:83-212]
TAATGTTATACTGGACAGCCTATCTCACTGTCACATCCAAGAAAATCTGTAGTAGTTATTTACCCCCAGAATTGGGGATGGCATAGGGTTTTAATTTTTCATATTCTGTTCTTTGCATACCATACTGTGTATGATTTTCCCTAATATGAAATTTAATGTATGCATTTCCAGCAGGAATGTTAATGTTATACTGGGCAGCCTATCTCACTGTCA
>TRINITY_DN42050_c0_g1_i2 len=263 path=[0:0-82 1:83-262]
TAATGTTATACTGGACAGCCTATCTCACTGTCACATCCAAGAAAATCTGTAGTAGTTATTTACCCCCAGAATTGGGGATGGCACGAGTGTTTCATTTTCATATATATGTCTCTACTGCAACAGCAGTTGCTGTTACAAGCAACATAATGAAGCTACAGTACTTCACTCAAACACAAGAAACAGAGGACATACATCAGATAACTTCAAACCTGTTTACTGATGAATGAGAAGTCGGCTGTATTATTCACCACCTCCCATGTTTG
>TRINITY_DN42050_c0_g2_i1 len=136 path=[0:0-135]
TTGACCTAGGTTCTGGTTGACCACCATCCAGCTGTTACCCAGCAGAGAAGCTTACAATATGGACAGTCCATGTTAGATCAACCACATTTTGAACAAAATCTCAGGTTGGAATGTAAATCTTTTTGTCTTCTATGAA
>TRINITY_DN42050_c0_g3_i1 len=251 path=[0:0-250]
TGGGAGGCGAATGCTAGTTGGTGCTTCCATCTTGTACCTGCAGTCCACCGTCTTACTGATTGAGCCACATGGCCAACCACATATATATATAAATATATATATATAAAAGAGTTAATCTCAGTGACTGGAAACTGTTGTATGAGTTATCTCAGTGATCAGAGACTGGTGTAAGAGTTAGCTGAATGATGGGAGACTGGTATCTGAGTTATCTCAGTGATGGGAGATTGGTGTGTGAGTTATTTCAGTGTCGG
>TRINITY_DN42050_c1_g1_i1 len=191 path=[0:0-190]
ATTGAAGCGATGACAAAATAACAATAGTTATGAATTTACAGTTTGTGATGTATGAAGAGAACACGCATGTAAACTTTGCAATAAGACATGAAAATGTATATTGCATGCAGGGACACCATTACATAGAAAACATGACAACAGTGCATGAAACATTCATATGCTTCCTGTGAATAACAAGAATTAAAAAATTC
>TRINITY_DN42024_c1_g1_i1 len=119 path=[0:0-118]
CTTGGAAAATGACATTTAATGTTCTGTAACACTCAGTTCTTCATGCTGGTGCACGAAATAAATGTTTAAACTATAACTTATGTAGTAGGTCCCTTTGTGATGAAACAGTTGTTAAGGAC
>TRINITY_DN42008_c0_g1_i1 len=140 path=[0:0-139]
CAACATGCATGAACTACATTACAGGTCACCTACACTGCAACATGCATGAACTACATTACAGGTCACCTACACTGCAACATGCATGAACTACATTACATGTCACCTACACTGCACCATGTATGAGCTACATTACACATCAC
>TRINITY_DN42036_c0_g1_i1 len=134 path=[0:0-133]
CACAGCAAAACCTAAATCTGAAACTGGAAATGTTTTTGAATCTGGTATATGTAATCTTGAATCATATTCTTTCTGAGCAACCCTAAGACAACATTCCTTTGCTGGAATATTTTCTACAGAAGTAGAAATTTCAT
>TRINITY_DN42036_c0_g2_i1 len=194 path=[0:0-193]
ATCAACCTTTTAAGCCTCTTCCTCCTTCGTCTTACTGCTTGTCCCTTCACCTGCCCTCTTTCCCTTCCTCTAATTTTCCCTTTGTGTTTACTTCCATATTCCCTATCATTTTCCACAAGTTTTCTGTCTTCTGCTTCTGATTTACCATACATACCAGTACTTTGTTCATTATCCCTTTCCACAGCAAAACCTAA
>TRINITY_DN42041_c0_g1_i1 len=114 path=[0:0-113]
CCTTACCTCCTTCTTTCTGTTATTGCAAAAATCATACTCCCTAGCATTCCTATCTCCCCTAGTATCATTAGCTCCTCTCTTACTATATTCTTGAATCTTCTGTTAAGAATGCTT
>TRINITY_DN42067_c0_g1_i1 len=127 path=[0:0-126]
TAAATAAGACACCAAAGATTTATTCAACTGATTTGTATAATGTAATTTTACTCACTGATTGATACTAATGTTTGACTATTTCTTTGCAGAGAGAGTTCCTGTATCTTGTACGACAATTAACTATGCA
>TRINITY_DN42072_c0_g1_i1 len=136 path=[0:0-135]
CATCAACATTCCATTCTTATAGTAGGCAGGCCCAGCTTGCATCCATAATTACTTGCTAATAGTAAATTGTTTTAACCTTAGGTCAACCACTTCATAGTTACCTATTTAAGACTTATTTGAGCTCCTCAAGGTAAAG
>TRINITY_DN42072_c0_g3_i1 len=287 path=[0:0-286]
AATGTTGATGCTCCTTAAATCATTCCTTTTATAGAAAAAAAAAAAGAGGGAAAGAAAGAGAATAAAAGCAAAAGGCACACTTTAAACTTGTTAGCTAAGAAATAGATAGCTCTAAGAATGAACAAATGAGAAATGCCAGTAAAAGTAGCAGTAACACCAAAACTACAAGCTGTATGTACATGCTTACCTTGCAAGCAGCAGTGTAGAAAGCAATTTAAAAGAGAAAAGTATTTTAATTTTCAGGAAATTCATAGGAAAGAAGAAAATATACATGAAGCAGGATTGAC
>TRINITY_DN42060_c0_g1_i1 len=132 path=[0:0-131]
TGAAACCATTCCATCTATCAGCAGATGAAAGAGGGAAACTGAAGGCAGAAAAGTGGCAGCAACAATTGGAGGAAGAGTTAGAGCAACAGAGGCTTGCTATCCAGTTCAGAGCCAAGCCAGCCAAAAGCATCC
>TRINITY_DN42060_c0_g2_i1 len=211 path=[0:0-210]
CCTTACAGTACTCCTCTCATTTCTTGAACCTGTCTGAAAACTTGGGAGTAACTGGCTCTGTTAGTGGCTTTAGTGAAGGGTGTATAACAACAGGCTTGTAACCATGGATGGGCTGGGCTTTGTGTACACTCTCTTGTCGTAGTTTTGAAACGGCATCCTGTTCTTCTTGTTCCAAGCGGGCCTCATACTCTCTTTTTTTCCCCAACAATTC
>TRINITY_DN42033_c0_g1_i1 len=211 path=[0:0-210]
CTGAAACCACTATATTCTCCTTTATTTTCTCATCACTTTGAACATGGGTTCAGGACTTTGCCATTCCAACAGAAATGTGACACCAGATAAGTACCAGTTGGACATTTCCAGCAATCAAATAGCTAAGGAAATAAATATACTGAGGGTTCCATTCAGAACATCATTAAGAAGTTCAAAGAAACAGCGAAAATGGAAAAAAGGAAGGGAAGGG
>TRINITY_DN42033_c0_g2_i1 len=240 path=[0:0-239]
CTTGGTTTCTGGCTGACAAAACTGGTTTTCCTACTGTCCTGCATGGTCTAAGACCTATTTTCTGAAGAATTATGCTGATGGTCATGGGCTAATATGTCTTTCCTATGCTCTCATGGAACTCACTTTACAAAGCAGGGAGGCCCTTTGATCAGTCAGCCAGACTCATCCTTAGCATCACCTGCTTTTCTCAATTTATTGTTACTTTCTTCCATCATCTTCTCTACTTGTCGACTATTTTTC
>TRINITY_DN42005_c0_g1_i1 len=233 path=[0:0-232]
TTACTTGGCCAGAATATGTCTCTTATTTCAGTCATTTTTAACATGTTTTTCTTGGTCAGGATATGTCTCTCAGTTCAGTCATGTCCAAACACGGTTACTTGGCCAGAATATGTCTTTTATTTCAGTCATTTTTAACATGTTTTTCTTGGTCAGGATATGTCTCTCAGTTCAGTCATGTCCAAACACGGTTACTTGGCCAGAATATGTCTTTTATTTCAGTCATTTTTAACATG
>TRINITY_DN42071_c0_g1_i1 len=172 path=[0:0-171]
CAAATGGGGACAATGAGAAAGACAAAACTGGAGGAGAGTACCAAAAGGTAACGGAAGAAAGAGAAAACTGGAGAAGAAGAGAGAATCAAAGGGGAAAATGAGAAAGACAAAACTGGAGAAGCAGAGAGTACCAAAAGGGGACAGAGAGGAAAACAAAACTTGAAAAGAAGAG
>TRINITY_DN42071_c0_g2_i1 len=156 path=[0:0-155]
CCTTTTGGTTCTCTCTTTTCCAGTTTTCTCTTCCTCACAGCCCCCTTTTGGAACATTCTTCCTCTCCAGTTTTGTCCTTCAATCTATTCCCTTTGGTACTCTCTTCTTCTCCAGATTTGTCTTTCTTACTGTACGCTTAGCCATTCTTGTCTCTCC
>TRINITY_DN42015_c0_g1_i1 len=178 path=[0:0-177]
ATAAACAGTCACGTAGAAATTGCCAAGTTGAGAGGTGTAAGACAGTGACGATAGAGTAGAATGAACAGTCACATACAGACTGCTACGGTGAGAGGTGTAAGACAGCAATGATGGAGTAGGATAAGCAGCCACGTAGAAAATGTTAAGATGAGAGGTGTAAAAACTTCACTGCATGTTC
>TRINITY_DN42015_c0_g2_i1 len=382 path=[0:0-381]
TAACAGGTTGATACCTTGACTTTAGGTTTATTAATCTCTTGGGTCTTCCTGGTGAGGATCTGTTTGTTATACGTTGAACCTGAGTTTGTTGAACACTTCTGCAGCAAGAAGTCATTTCAGGCATGCCCAGAGGTTATCATTCAGTTTAAAGATAGGGCTGTTTTATGCCTGTTTTATTGTGAAACCTCTTCTGGCAGTTTGACAAAGAACTTCATCTTATTGGAAGGTGCAGTTATCAGTTTGTCTTGGTACAACCAATTGGCACCTGACTTTGCCATGCTTCACCTCCATCAGGTTATTTCCATATCATGATATTCACAGGATACTCCTTGGCTAATGTATTGTACTTGGGAATTAGACTTTCATTACACCATTGAGTGTA
>TRINITY_DN42015_c0_g3_i1 len=214 path=[0:0-213]
GTAAAAACTTCACTGCATGTTCACAAGGCCTGTAAAAGTTCTGATCATAAAACAACTCACAATCAACATGGACAAGTAGAAGTGTGTAACTAATTCAGATGACAGGATTGTCAGATATGCAATGCAACAGAAGTACTACTTCAGAAGGAAGAAAGGCCTTGATAAATCAGAGTGGCTTTGAAGTGCCAGTAGAGCCTGCTACATAATAATTAAC
>TRINITY_DN42015_c0_g4_i1 len=148 path=[0:0-147]
CTACATAATAATTAACGTCATAGCCACAGGCTAACTGCAAGAAAAAATCTTTAACTGAATTCTGTGCATAGGAAAGTGACAGTCATTTGGCTCAAAGAACATCTGCAATGGACAAAAGAATACTGCTCAAGCTATCTGAAGAACCATC
>TRINITY_DN42020_c0_g1_i1 len=176 path=[0:0-175]
ATATATATATATATATATCTGTCTGTCTCTCTCTCTCTCTGTCTATCTCTCTCTCTGTCTGCCTGCCTGCCTGTCTGTCTGTGTCTGTCTCTCTCTCTCTCTCTCTCTGTCTCTGTCTGTCTGTCTCTCTCTCTCTCTCTCTCTGTCTCTGTCTGTCTGTCTCTCTCTCTCTCTCT
>TRINITY_DN42055_c0_g1_i1 len=131 path=[0:0-130]
CTGGTGACATACAAAGATTGGTAAGGGAAGAGAAAAGTGGTTAGATCACATGGATTACAAGTGAGAAATAAAAGAGATAACAGACTTATAAAATTCAGCCAGAAATCCAAAATTACTTGTGCCAAGACAAA
>TRINITY_DN42055_c1_g1_i1 len=167 path=[0:0-166]
AAACCATGTATTTGTAAACTATCGTTTTCGATTTCTTGCAGAATTCCATACGTTTTTCACTTCTTTCATTTCTCATTCCCAGTCCATGTGGTCAAACCTCTTTTCCTTCTCTTCCTTCCCTTATCTTTGCATTAAAATCATTCATCAGTATCACATATTTATTGGAC
>TRINITY_DN42046_c0_g1_i2 len=129 path=[0:0-128]
TAACCTTAAAACTCAAGGTGAAGCTGCTAGTGGTGATGAGAAAGCAGCAAGTGAGTATCCTAGTGCATTGGCTGAGATAATTAAGGAAGGGGGTTACCTTGCTGAACAGGTGTTTAATGTGGACAAGAC
>TRINITY_DN42061_c0_g1_i1 len=148 path=[0:0-147]
TGGTATCAGCTTGACAATTCCAAACCAGCGAATAACTGCGGCTGCGCAATATTATAACCTGAAACTTTAAAACCAGCTTTAATGGTGGACAATTATGAAAAACTTTTCTTGTATCCACACTCTGTGGTTAGTGGAAAGTAAATTTAGC
>TRINITY_DN42032_c0_g2_i1 len=150 path=[0:0-149]
GTCAACATAATATCTCAACTGACCTGCATATGGCTGCTGTAATATCCCATCCTGCACATGGTCAATGTAATATCCCAACCAACCTGGCCAGACACTTCCAGCTGATAATTACTACACATTGTTGGCCACAGAACTGGCAACTGCATCTAG
>TRINITY_DN42032_c0_g3_i1 len=126 path=[0:0-125]
ATGGCATTTATCTGGGAAGATATCTGCTCATTGTAGATGGCATTTATCTGGAAAACATCTGCTCTTTGTAGATGACATTTATCTGGAAAGACATATGCTCTTTGTAGATGGCACTTATCTGGAAAG
>TRINITY_DN42032_c0_g4_i1 len=279 path=[0:0-278]
TTCTCCAGAAGAACCTTATGTTCAATGACTATGAATATCAGGTAAGTAAAAAATTATTGCTGATAATTATGGTATCAGTCACTTCAGCAGATTCCATTCTTGTATCCTAAGCTCACACAATATCAGTCTTGGCTTACACTAGACTCAGGAAATACTGGTTATCAGTAGCACCAGTAATTCTGGTACTGATCAATCCTTGTTTAGTTAATTACAACTAACATTCTAGCTACACACTGTTTACAAATAGTAAACTGCAAGCTGTTTCCAAAACAAGCCAAG
>TRINITY_DN42054_c0_g1_i1 len=118 path=[0:0-117]
TCTGAAAACCATGATGTTAAAGTTCAGTGAAATGTAGGAATTATTTTGTTCCCTAGATACATTTTCTAACCTTTTCCATATAAATAACACACACATATATTTTTCTTCTCATCTTATT
>TRINITY_DN42054_c0_g2_i1 len=465 path=[0:0-464]
CTCCATCTGACAAACATGAATTATGCTTTTCAATATCCAACAGTGAGATAAACTGTTGAATGATAACCAAAGTTTATGGGTTGTGTGACTTTTCAGATGCTCCATAGATTAAATAATACAAAGGCACAGACTTTTAAGTTGTTGCTGGAGTGGAAGGCTCAAAAACAGGGAATTACATGAAGCCCACAGCAGAGTCTTAACATCAATATCTTGATCCTCTCCAAGACAAGCATCTTTTTATTGTGTTCTTCTTAGTAGTATCTCAAATCCAGTCAGGAAAGTGGCATTCAAGAAATTCAGAAGATTGAATTAATTTTGAAGTTCTAAGTTTTGGTTGTGAACAAATACTGTATGCAACTGCCTTCCATCAGTGTAAAGGACATATTAGTGGCAGAAATTGCATTGACAAATACATATGGCATATGTAAGACCAAGAAAACTTAATATGACAAATATATACAGCAT
>TRINITY_DN42054_c0_g3_i1 len=146 path=[0:0-145]
GTTTGCATGTTTCTGTTTTCCAAATGCATATTATTTTTTGAAAGAGGCAGAGCTTACAATGTTTTGTTGTCACTAACTAGTCATAATTACATATATGATCTACTTGGAACAGATTCTTTATCAAAATCTGAAACATTACTGCTTTT
>TRINITY_DN42054_c1_g1_i1 len=122 path=[0:0-121]
AATCTACAGCCCTAACCTCTTAACTGGCATCCTTATTTATGTCATGAATATTTCTGAACTACAGGGCATCTTAAAAGTTACACAAGCCTGTTTATTAACAAGTTGTTGCTCCATCTGACAAA
>TRINITY_DN42048_c0_g1_i1 len=107 path=[0:0-106]
CTCTGTTAGAGACATCCTGTTTTAACAGGATGGAGGATTGGGGGCTCATGACAGCATAGATGGGCCCTGAAGAAAAGCTGGGAAAGGTACAAAACTAGCCACAACTC
>TRINITY_DN42048_c0_g2_i1 len=267 path=[0:0-266]
CAGGAGTGTAGAAAATAAGAAAGTATAAGTTGCTTTTCTCTACCTATACACTAATGACCAGTGAAATAAAATACCAAATGACAATCTGGTCAATTCAAAATGATAATCCTGTATCTGTATTCTGTTGCATTTACACCTAACAATGGCCATTGACAGACAGATTGACAATCCTTGTGGACTGGACATTCTGTGATAAAATGAGCAAAAGTAAATAATAAAAAGGATGACAAGACAGTGGAACATCACTTATGGGAAAACCATGCTCCT
>TRINITY_DN42040_c0_g1_i1 len=144 path=[0:0-143]
CTTGCAGTATTAAGTATTCTGGTGATTTTGCTGTCTGCCATACAAGGATACATTGATGTGCGCATGTATTGTTAGATAAGTGCAGTAGATACAAGCTGTTTTCAGCCTTTCCCTTGTGTGCTACTTTTTTTGTCTGTTTGAAAG
>TRINITY_DN42040_c0_g2_i1 len=101 path=[0:0-100]
TTTATTTTGATTATTTTTTTTTTCTCTCTCTTTCAGCTAAATTACGTTATAGTAATGATTTGTGTGAAAATTAAAGACAAACAAGGCTTTTCCTAATTATT
>TRINITY_DN42022_c0_g1_i1 len=114 path=[0:0-113]
GCCATAAAGTGCAGCCAGTATCACACTATTAGCCTCATAAGCTGTGCATGTAAGGTCTTGCTGAACATTATTATGAACAGGATGAAAGAGAAGATTGGAACAGATCAAAATGGG
>TRINITY_DN42043_c0_g1_i1 len=128 path=[0:0-127]
ATGGGAAATTTCAAACATAAAAAATTTCTGAAAGACCAGTCTTTTTCGTTTTATATTCTATTTAGAGAATTTTTATACTGTCTTAACTACTTATAACTAGCTTTATCCAGTAGTTAGATGAATTATTT
>TRINITY_DN42043_c0_g2_i1 len=116 path=[0:0-115]
CCTAGGTGTGCAAGAAAACAATCCAAGTTTTTATCTGTACAGAAATTAGACTTTCTTTAAGTTCTCTAGACACAAGTTAGTAGAGTGAAACTCACAGAGGCCGATGACATTATTCT
>TRINITY_DN42038_c0_g1_i2 len=192 path=[0:0-191]
AACTCATTTACATGCAGTGTCAACAATTCTTTTGTTACATTTTTTTTTAATATCCCTTGTATCTTCATCTCTTCTCCCTTTCAGCATGGATTTGATTTTGGGGAATAAGAAAAAGTCTGATGGGGATAAATTAGGAGAATGTGGAGGTGATTTAACTCTGGAATCCCTTGCCTTGCCAAATACTTGCTAAAC
>TRINITY_DN42035_c0_g1_i1 len=145 path=[0:0-144]
TATCATGTTGCCTATTGTCTACAGTATATTGGAATATCATGTTCCCTATTGTCCTCATTTTCTTGGAATATCATTGCGCTTATTGTCTGCACTATCTTGAAATATCATGCTCCCTATTGTCTGAAGTGTCTTGGAATATCATGCT
>TRINITY_DN42099_c0_g1_i1 len=110 path=[0:0-109]
AAAGATATTTGCAGTAATTATCTTTTTAGATGTTGTTGAAAGGCAAGTCCTTTGTTACACTTTTTGTGTGGCTAATAATGACTTTTTTTCTTTTTCATTTATTGCAATGT
>TRINITY_DN42099_c0_g2_i1 len=101 path=[0:0-100]
TTCCACTGTTCTCTGTTCAGTTTCTTGCTTAAGGGATTTGAGTCTGTAGTATCAGTGAAAGTGTTCTATTTATACTTAAACATAGTGTTTTTTCTCATTCG
>TRINITY_DN42019_c0_g1_i1 len=439 path=[0:0-438]
AATCAGTACTAAATAATAGTAAGAAACATCAACGATACTACAGGAACAGAATCTTTAAGGAACAGTGTAATCAGTAAAGTACTGTACATATCTCTACTTCTCTAGATCAAAGCCAAACAATGTGTGTGTGTGTGTGTTAGAAGGTGAGGAAATCACAGTGTTTTGGACTATAACTAGAACATGCTTGGTGTAAACAGACAGGACCAGGTTCTAGCTTCATTTCTGCTGATGTAAAGATGTATGAAGGGATACAATAAAATAATTTTCTATTTGTTGGAGATTACATTGTTCAATGCATGTGATAACAATGATGGTGACAGGAAAAACCTGTCAATACACAGATTTTAGGACAAGTGTTGCAGAGGCAATATTACAGCAAGTGTTGATGCGAGACATAAAAAAACCCAGGCCAGTTTACTAAAGGGGAGAACTCACTATA
>TRINITY_DN42080_c0_g1_i1 len=127 path=[0:0-126]
CCACGCTCCACGACATCCATTTCATTTTCAAGTACAAAGGAAATATCTTCAATATCCACACATTCATTTGTAACAGAATCTCCAGCTGCACCTACATGTTGGACAGTTGCAACCTCCTTATCAGTTC
>TRINITY_DN42080_c0_g2_i1 len=146 path=[0:0-145]
TATTTCATGCAACCTGTTGTTTTTTTCAATCACATAATCACTCTTCTCAGACTCAAGTGTATCAATTATTGCTTTCAGTTCACTCACTTTCACTTCCAGTCCATCTTTTTCAGCTACAGCATCTCTAAGTGCTTGATCTGTATTTA
>TRINITY_DN42029_c0_g1_i1 len=213 path=[0:0-212]
ATCCTTTATAGACATGGTTGACGCAACGTCCCTTGCTGCCTTCTGCAGTGCTTTGTCGTAGGCATTAGATATCGGCGGGAACCGCGGACCAAACCGTCCTTCGTTTGGACCCATCAGAGGGGACTGTCCAACCATTCCCGGCAAGTTGATATGATCCTTCACGATCATTACATCGCCAACTTTGAAGGTTTGGTTCAAGCCTCCAGCCGCGTT
>TRINITY_DN42029_c0_g2_i1 len=137 path=[0:0-136]
TCGGAAAGTTGAATGATGTTCCTGTTTGCTTGATGAAAGGACGATTTCACGCTTATGAAGGCTATGAGATGTGGAAGGTAACTATGGCTGTTCGCGTCTTCAAGTTGATGGGGATCCATACTCTCATCGTCACCAAC
>TRINITY_DN42089_c0_g1_i1 len=117 path=[0:0-116]
CTGGGCTAGTGAATTGCGTGCCCGGCCTGCAGAAGTGAACGGTCAGTTTGGCCGTCTACTGCGTAGTTCAGAAGGGATTTCGACACTATTGGACGAGCCCAAGGAGTCTACCAACGA
>TRINITY_DN42089_c0_g2_i1 len=109 path=[0:0-108]
CAGGAACGCGGTAGACATCTGTCGATGCTGCCTCACTTCACGTTGGAACTGAATGACGAGGAACCTGGACGTCCAGCAGGCATAATGTCGACTTCCCATATCAAATCGG
>TRINITY_DN42095_c0_g1_i1 len=216 path=[0:0-215]
TAAGCTATCACTACCTCAGCTGCTCAGGTGGTTGTTTGGCATTGCCATCATTTCCGACTATGAATTTATGTGCTACTGATAAGCAATCTTTATTCACACACACACATGTAAGACACTTCACACTGACACCACTGTCCAGTTTTTCCAACAACCTGACTTTCTGTGCTATACATAAACATAAATGCTTCCTCTTTTTCATATCACTGTTACCCAAAG
>TRINITY_DN42095_c1_g1_i1 len=223 path=[0:0-222]
CTCTGTTGGTGCCAGTTTGTCATCAACAGTGATAAGTAAAAGAGGAAGCATTTATGTTTATCTATAGCACAGAAAGTGAAGCTGTTGGAGAATCTGGACAGCAGTGTAAGCGTGAAACATCTTACAGAAGAATATGGTGTTGGAATGACCACCATTTATGACCTGAAGATACAGAAAGATAAAATGAAAGTGATGAACAAAAATTAATGAAAAATAGAAAAAC
>TRINITY_DN42095_c2_g1_i1 len=106 path=[0:0-105]
GTGTTTTTTGCTTATCCTCTCCTCTCTGGTGCAAAGATACTGTTGAAAATGTCAAAAAGACTTGCAGATACCCCTATGGGTGACAGTGATAAGTAAAAGAGGAAGC
>TRINITY_DN42096_c0_g1_i1 len=122 path=[0:0-121]
CTAAGTTTGTTTGTCCAGCCAGTATCACTTGACCCTTTATTCATGTTTTGTGAAATCAGCTTCAATTACATTGCTATAACACACTGGCTCAGTTATAGCAACTTTTGCTTCACTTTCTAAAT
>TRINITY_DN42096_c0_g2_i1 len=180 path=[0:0-179]
TCCTGTTCATAAATATTGCATTTTGAGCCCAATACACTAATAATTTGTTCAAGAATCCCTGCTGCTATAATCTGAGAAGCTATGGTTTGCAGTTTCTCAAGTGCATGTTAACCAGTACAACACATAAAAAGGATGGATACTGAAAAAATCCTTGATCTACTGAAAAAACTGATGTTGAAA
>TRINITY_DN42094_c0_g1_i1 len=128 path=[0:0-127]
TGAGGCTGTAAGGGAGGCTTTGGCTAAATGTGATTCATTTTCTGAAATATGTCCTGGTTTTTCTGTTGATAATGTATGGACAAAGTTCATGAAAGACTTGTATTCTGTGATCAAATCATGTGTAAAAA
>TRINITY_DN42094_c2_g1_i1 len=155 path=[0:0-154]
TCATGAACTTTGTCCATACACTATAAACAGAATAACCAGGATATATTACAGAAAATGAATCACATTTAGCCAGTGCCTCCCTCACAGCCTCATAGTCACAGTTATGGTAGACATAAATCCTCACCAAGTTAGATACAAGTTTCTTATTAAACATC
>TRINITY_DN42017_c0_g2_i1 len=116 path=[0:0-115]
TACTTATCTAAACTTCACACACATTCTTAAAAAGGCTCATTTTCTGGCAAAGTATATACATGCTGTAATGGTGTAAATTTTAAGTGTTAATTGTTTAGGTATGTTGCATCCAAAAA
>TRINITY_DN42084_c0_g1_i1 len=132 path=[0:0-131]
CGGCAACATGTGGCTTGGTAGAGGTCAGATTGTTAGCAGTGCAGCGGCTGGAAATGTGGCTGTTAAATCCAAAACTTACACGTCCTGCCCATGAACTTCTGATGTCTGTGTGTCTTAACTGTAATACACACA
>TRINITY_DN42085_c0_g1_i2 len=104 path=[0:0-33 2:34-103]
AAGGTTCCATCCGAAGACCAGATATTCTCTTGGCAAACTTCCTCTGAACTCGTTCAAGTCTAATAGCATCCCCTTTAAGAATGGGTGACCAGAGCTGACTACCA
>TRINITY_DN42085_c0_g1_i1 len=110 path=[1:0-39 2:40-109]
ATTCATAAGGTTTCATCTGAAGACCAGATATTCTCTTGGTAAACTTCCTCTGAACTCGTTCAAGTCTAATAGCATCCCCTTTAAGAATGGGTGACCAGAGCTGACTACCA
>TRINITY_DN42058_c0_g1_i1 len=101 path=[0:0-100]
CAGAATAATAAGGCTGAAAACTTAATTACCCGAGTTCCTGTTGAGAGAACTGAGTGAATATAAAGAGTTGTATTAACCTATAGGTGCAGAGTTGTGTTGCC
>TRINITY_DN42093_c0_g1_i1 len=398 path=[0:0-397]
GTATGTTATCCTGGAGTCATCCTGAAAAAATGTACCTCTATTTCTTCCCCTTTCATGGTACGTCCTTTGAAAACTGGTTCTCCATTCCTGGATGGAATTGTCCTTATTACCTTGGTTATATCTTGTACTAAAATGAGATATACCTGAATGATCTGTATGTATATCATTCTTCTGGAATGGACTGCCTCCCCTAGCCTGAAAATTAATTCTTGACTGAAAATTATCCCTATTTCTACCCTGCCATTTTTTACGATTACTGTTAAACCCTCTATTTCTCTCAGATTCTATATAATTTGCTGGAACATAGTCATCACAGTCTTTACCACCAATTCCAACTTCATGAAGACAAGAAACATGCATATAGTATACCTTTTTCACAGGACTTATATTATATGGTA
>TRINITY_DN42093_c0_g2_i1 len=258 path=[0:0-257]
ATCCAGAAGAAGCACTTTTTCTTCTGGAAACGGCTTCTCTGGATTTGTACTTTGAAAGAACCCTCATGAGTGTCCAGCAGGCTTTTGAAATACTATTGTGTTCCCGCTGTAGTTTGGAGGAATACTTGACTTATGTACATCTCATGCGGCTTGGCTACAAAGTGTGTCCACATCAAGGGAACCTTAACATTACAAGGTATGAGAAGAAGATCAGACTTGATCAACATACGGTGAAACACCAAAGGAAGGGTGCCTTGT
>TRINITY_DN42093_c0_g3_i1 len=334 path=[0:0-333]
AATGACATCCCTGGCTTCTGGAAGAGGGTCACTCAGTCTTCTAACTAAAATCCGATAATCAGGGAGAGTAGGTGCTGTCTTTCTAAAGTGATTATTTGGCAAATATAGGTCATAGCTAATTTTCAGTCGCTGACAAGCTTTAGCACCTCTCTGTGGATTGGGAACTCCATTAGCAGATTTAATGATTTGTAGCTGTGACAAGATGTCATCTGTACTATTGGCTGCTTCAGGTTCTAGCATTGGTGTTACTTCTCCTCTCCACAATGGTGCTAGTGGGCTCTCCTTCAAAATAACCTTTTCATTATATGCCTGCACCATAGCATTAAACTCTTTC
>TRINITY_DN42093_c0_g4_i1 len=103 path=[0:0-102]
ATAACATACAGCAGAAGAGAACATGTCACAGACAGTTCAGACAGTAGATGGAATGGTCGATATAGTGAGAGTAGAGACACAGTTAGGAGGGATGATATTAGAG
>TRINITY_DN42093_c0_g5_i1 len=155 path=[0:0-154]
GTTAATATGCAAGACTTCAATGTCATTATCTTTTCCTGAAGTAACGTTATCAGGGAAGCAGCCTGCTTTTCTGTCAACAACCATAGCACTGGTAGAATTTTTTCTCTCCACACAAATATTATCTTGTGCAACATCTAACACTGTAACATCATCTT
>TRINITY_DN42093_c0_g6_i1 len=238 path=[0:0-237]
CAGAAGTTGAGCATGAGTATGGAAGTTCATTGCAGAAGAGGAAGGAAAATAATATATCAGAGAAGGAAACAGTTAGTACAAGTGTACTTAATGCAGAGTTAGCCCAGTTTTATAAAGAAATAGAAGTAATTGAAGTAGAAGATGATTCTGACAGTGATATTCATGAAATAGCTTCAGACTTAGAAAATGGTGAACAGGATAGGCAGCAAATATTGGACTCGATTCCAAACATAATTGG
>TRINITY_DN42091_c0_g1_i1 len=140 path=[0:0-139]
ATCTCTTCATCCCTATAACACCACCTGCCTTCATCTGTGTAACACCACCTACCTTCTTCCATGTAACATCACCTGCCTACATCCCTGTAACACCACCTGCCTACATCCGTGTAACACCACCATGCACCTGTGGAGTCCAG
>TRINITY_DN42091_c0_g2_i1 len=137 path=[0:0-136]
ATAAAATGTCACTAGAATCAGATTACACGTAAAACCATTATATGCTGTTTATTTTATTTCTACTATGTTTTCTTAAGTTTCACTTTGTTGTAGCACTTAATCGCATTCACTGTAATACAACTCCAACTTAGGTGATG
>TRINITY_DN42002_c0_g1_i1 len=154 path=[0:0-153]
CTGAAGTTCATGGTCATCTTATTGATTTAGATACCAGAGATGTGAGTACTGCAGCTAGAAAAACTGATCAATATGCATTATTGCATAAATTTAATTCTAGGGAGTCAGCCAGAACTAAGAAAATAGAAAGTAAGACAGAGAGGAGACAGAAAAG
>TRINITY_DN42002_c1_g1_i1 len=169 path=[0:0-168]
ACCAGGGATGTTAGTACTCCAACTTGAAAAGCTGATGAATATGCATTATTGCATAAATTTAGATTTAGGGAGTCAGTCAGAACTAAGAAAGTAGTAGGTAGTTCAGAGATGAATTTGAAAAAGCCATCAAATTCATGGCAGAATGATAGGAGATATGAGGAAGAAAACA
>TRINITY_DN42075_c0_g1_i2 len=122 path=[0:0-121]
ATTAGACCACCTGTTGTCTCTGCTACCTGAACTCTGGGGTTGGAAATTGTAACTAGACTTTCTGAAGTTTCCACCTGACCTGCCTGGATATACAAACCTTCCACTGTGATCATACATCTCTC
>TRINITY_DN42069_c0_g1_i1 len=126 path=[0:0-125]
CAACATTTATGTCAGATGATGATTTTTGTGTGGCATTTATGGGTAAAGTTCTGTAACACTGCATAAGAATGTGAAGTGATTGAAACAGATATGATATCTACAAAGGAAGCACTAATCAGTTGGAGC
>TRINITY_DN42069_c0_g2_i1 len=517 path=[0:0-516]
TTGATGTCTTGTCAATCCTGTTTTCTGGGGACCATGAAATCAATCACAACTTCGGTAGAAAGAGTTGACTTCACCGGATATAGTACTCATAACACTTCAAAGTAAAGAGATTGCTCAATACAATATTCCCTCATTATAGCTAAGTCCATTAGATATTTTCAATGTTGATTATCTTCATTCACATGCTATTTCTTTCACCCTTTAACTTTCCTAATTGGCCTAAAAGTGGTCCAGTAATTTTCTTCAAACAATGTCACATAATTTCTAAATACGGGTTTTCTTCCATTTCCATGAAATCAAGTTTAAAATAAACTTTCAAATTAATCATATTGTTTCCCAGTGATATTGCTATTTAGGATACATGTGTTCCAGTAACAAGTAGATTTACACACTTGTGAGTGAACACTGGCATATCTTCATCATGTAACTTCTTGCTGTGTGACAGACTGAAGGTTCCCAGTGTAATGCATATTCATCTTCATCATCCAGACAACATATTTCAAGGTGAAACTTAGCA
>TRINITY_DN42009_c0_g1_i1 len=104 path=[0:0-103]
TTAACAATTATTTTTTCATTTGTGGGAAAAGCTGATGCTTTACTGGTATTGGATATGCTAGAAAGTTGGTGATAGAAATTTACTTCAGCTCTTGTTCATCTTTC
>TRINITY_DN42009_c0_g2_i1 len=293 path=[0:0-292]
TTCATCTTTCAGAGACGTTGGCAGATTTGTTTTGCTGTTGTACAGATTTGAGAGATGTTATATAATTGGTTCAACTCCTGTACAACTTTGACGAGAGTTAGAAAATTGGTTTACACAGCTTTAAGAGATATTAGAAAACTGTTTCAACTTATCTACAGCTTTAAGAGATGTAAGAAGATTAGTTCATCTCTTGAATAACTTTAGAAGGTGTTAAAACATGATTCAGCTTTTGTATAGCCTTGTAAGATTCGTTCAGTTGTTGCACAGCTTTCAGAGATGTTAGCAACCTGTTC
>TRINITY_DN42074_c0_g1_i1 len=135 path=[0:0-134]
TTGCACACATTCAGCTCTGCAAGAAAAAATATTGGAGTTTATTCATTGAAACTTCTGACAAGCTATACATTCAGCAAAACATAGCATTACTAGAATAAATAGAACCTGGTCAGGGGAAAAACATTTGGATATCCC
>TRINITY_DN42074_c0_g2_i1 len=145 path=[0:0-144]
ATAAGGCAGGTATTGCAAGTTATTAAGTCCTAAATTGTGGGCAAGATCAGTGGTAGTGACAGCAGTGTAGGCTGGCAAAAACAGGAATCTGATAACTGAGCAGTACTCAACCTTATCCATGGTGCCTGTTTGTTGCACACATTCA
>TRINITY_DN42023_c0_g1_i1 len=118 path=[0:0-117]
ATCAAAATCATCATCCTCATTAAACCACATCTCTTCCTCTTCCTCAAGCTGCCTAGGGTCCCTTCTATACCGGCGTTCCCGCACTAATGTCTGCACACTGTCTAAAGCTGTCCGATCT
>TRINITY_DN42081_c0_g1_i1 len=113 path=[0:0-112]
TTGTTTATACAAAAGCACTGAATCACTCTTCACGAAATTCCCACGGTCTCAGGATATCAACTGCACTAGCTCATTCATGATATCAACAGGTATTAATAGAGTCTTCACCAAAG
>TRINITY_DN42081_c0_g2_i1 len=176 path=[0:0-175]
ATTAACTGCACATGTTGTTATTGGCTCTTGGTGTTGATGGATATTCATTATGATGCTTATCCTCAGTGGCTTTATGGCCACTATAAACCTTTTTTTATTGCATTTAAATATTTTTTATGGCATAAGACATTTTGTTTAAAAGCTATCAAAATCATATTAAATGTCTCAGTTCCTGC
>TRINITY_DN42081_c0_g3_i1 len=143 path=[0:0-142]
TAAGGCACTTGAAAACTCAGCCAATGACTCTACTACAATAAGATGCAGTTGAGTGTAAACATGCAAGGACTTATTCCCTACCAGTAGTGTTATGTTACTTTCCAAACACTCCACGTTGATATATGGCTCTTAATTTCACTGTC
>TRINITY_DN42003_c0_g1_i1 len=123 path=[0:0-122]
CTGCATGTTACTTCAAAATATGATGTGCTGCTAGAACTTTGTTTATTTTGACGACAATGTGTTTGTCCTCACAGCTGGCAGTAGCAAGTTTGTGTGCAGTTGTAGTATAGGACAACAGCAGCT
>TRINITY_DN42003_c0_g2_i1 len=381 path=[0:0-380]
CTGCTGTTCCCATTAAATACAATTAAAAACTTTCCAAATTTTGCAGCAATGTTTTCAAATGAGGGAAATGAACAAATGTCTGATACAGTGCAATTTAACAAGTTAAACATGGCTGTCTAATTTCAAAATCTCAAAATGCACTCTGAGACATGAATGGATGTCTTAGTATATATCTCTTTCTCTATATCAATGGCAGAAAATATGTTGATTTTTGGCATACTGACAATATGACCTGTGACATTAATACCTTGATTTTGAATCTAGTTCACACCTGAGTGCACTGGTAGATGCTACGGCCTGTTGTCCCAAGATGAACACGAAAACAGGTGTGTATATCTGGGCACAGTGGATGAATATCTGAGCTGCTGTTGTCCTATACTA
>TRINITY_DN42010_c0_g1_i1 len=388 path=[0:0-387]
ACAAATATCCAGGGCTCTAGATTCACCTAAGAAACCCCCTCAGCCAGGTACCATCAAGCCAGTTGTGCAACTTCACTGCATCCCTTTTACTGTCATGTACCACCCTAGCCTCTCTCACCTCCCAAAACCCATCAGGCAGTTCACTACTGAGGGTCGTTCAACCTTTTCAGACTCACCTACAGTTTCCTTCTGTCATCCATGTAACCTCAAATTATTTTTCATCAGTTCATCCAAAACCTTCTAGTGCTCAGAAAGAAACACACAAACCAGGATTATACCCTTGCATTCCCACAAAGCATTGCGAGACACATCCCTACTGCATCAGTATGCTGGCAATTACTTCCAAATCCTCTGATTACAAGCATGACAAGTCTATGTTGTAAGAGTA
>TRINITY_DN42039_c0_g1_i1 len=206 path=[0:0-205]
ATTGAAACTCAAGATATACAGAACAGTTATTAGACCAGTACTATTATATTGGGCAGAAGCATAGGCACTACAAAAGAAGGAGCAAGATATATTGGAGACATCAGAACTGAGAATGACCAGATGGATTATGGGAGAAGAAGCAAAGAAATGAGGACAATAGGAAAGCAACCGTAATAATATGCATTAGGAAAAGGCAAGAGGCAAGA
>TRINITY_DN42087_c0_g1_i4 len=160 path=[1:0-89 2:90-130 4:131-159]
CCAGCATTCTCATCCGTGTGATCTGCATCATCATCACAAGTGCCTATGGTCACAGTGGTGTAAATATCATCTGAAGATATTCTCCTTATGTGTAGCTTACTGCTTGAGCAAGGTATGAAACTGTGATGGGACCTTATGCCTGCTACTGTTTTGCATTTTG
>TRINITY_DN42087_c0_g1_i3 len=603 path=[0:0-69 2:70-110 3:111-602]
CAACATTCTCATCTGTGTGTTCTGCATCATTATCACAATTGCCTGTGGTCACAGTGATGTAAATATCATCTGTAGCTTACTGCTTGAGCAAGGTATGAAACTGTGATGGGAGTTTAAGCTTGCTATTGTTTTGCATTTTTGGAATCATTCAAATAATTTAAATTTTGCAGAAATTGTTTGGAGTGAAGCTTGATCTACAAAGTAGAATTCTATCCAAGTTACACTGTCTCTGGCCCAGTTAAACATAGCACAAGGATTAAGGATGTGATTTTCAGTTGTGGCCTGAAGACTTGCTTGTGCCACAAGTCTTTTAACAGTCCCCCCAATCCCATCACAGGGACTTTTCCCATGGCTGGTGGCAAAGAAATGCCATTCAGCCAACATGTTATAGTCCCTGTAATTATATAGGTTTGTGGTATTTTTAAAGATTTTATGTTGGCTATCCATGCCACCACTGAAGCAGATAATCTGGACATGAGGATACTTTTGTTTTATATGAGAGAGAACTGTAGATATGAAGGCATGTACAGTGGTAGTGTCGTGCTTCATGCAGTCGGATACTACACAAGTACTTAATACACTTAAGCTTCTTAGTTTTAGGGT
>TRINITY_DN42087_c0_g1_i1 len=140 path=[0:0-69 2:70-110 4:111-139]
CAACATTCTCATCTGTGTGTTCTGCATCATTATCACAATTGCCTGTGGTCACAGTGATGTAAATATCATCTGTAGCTTACTGCTTGAGCAAGGTATGAAACTGTGATGGGACCTTATGCCTGCTACTGTTTTGCATTTTG
>TRINITY_DN42087_c0_g2_i4 len=179 path=[1:0-103 2:104-127 3:128-178]
TGCAGTGTCATTCTTCATGGAGTCATATGAGAGAGAACTGTAGATATGAAGGCATGTACAGTGGTAGTGTCATGCTTCATGCAGTCATATGAGAGAGAACTGTGGATATGAAGGCATGTACAGTGGTAGTGTCATGCTTCATGCAGTCATATGAGAGAGAACTGTGGATATGAAGGCAT
>TRINITY_DN42087_c0_g2_i2 len=254 path=[1:0-103 2:104-127 4:128-171 5:172-253]
TGCAGTGTCATTCTTCATGGAGTCATATGAGAGAGAACTGTAGATATGAAGGCATGTACAGTGGTAGTGTCATGCTTCATGCAGTCATATGAGAGAGAACTGTGGATATGAAGGCATGTACAGTGGTAATGTCATGCTTCATGCAGTTGGATACTACACAAGTACTAATACACTTAAGCTGCTTCGTTTCAGGATTTCACATGTAAATTGTAAAGGGATGTAAAGTTGCTTGTGAATTATCCCAATGATACCCC
>TRINITY_DN42087_c0_g2_i1 len=197 path=[0:0-33 2:34-57 4:58-101 6:102-196]
ACGATACTTTTGTTTCATATGAAAGAGAAGTGTTGATATGAAGGCATGTACAGTGGTAATGTCATGCTTCATGCAGTTGGATACTACACAAGTACTAATACAATTCAGTTCCTCAGTTTCAGGGTCTCATATGTAAATGGCAAAGGGTTATAAACTACTTGGGAATTATCCCAATGATGCCTCTGAACTAAATTTTG
>TRINITY_DN42087_c0_g3_i1 len=173 path=[0:0-172]
CCAGCATTCAGCCTTTCTTGACATTGCCAGCCAAGACAAAACATTTTTGTGTGGTCTTTTCACAAAAGTGACTAAAACATCAGAATCTTTTCCAAAATAATCTTTTATATTGCCCACATACCAGTTTGTCATAAACATATACCACATATTTGCCAGCTGCCAACATTCTCATC
>TRINITY_DN42087_c1_g1_i1 len=507 path=[0:0-139 2:140-506]
TGATGAGCTGTATCACCATTATTACACGTGTCTATGGTCAATGTTGTGTAAATATCATCTGAACATATTCTTCTCATCTGTAACTTATTATTTGAGCAAAGTATAAATCTGTGATGGGACCTTATGTCTGCTACTGTTTTACATTTTTTGAATCGTTTAGGTAATTTAAAATTTTCAGATATTTCTTGCATTGACACATGATCTACAAAATAGAATTCTATCCCAGTTATGTTGTCTCTGGCCCAGGTAAACATGTCACGGGGATTAAAGATCCGATTTTCGGTTGTGGTATGACGACTTGATCATGCCACAACTCTGTTAACATTCTCCTCAACCCCTTCAGGGGAAATTTTCTCATGGTTGATAGGATAAAAAAAATGCCACTAATTCAACAGGTTGTGGTCCATGTGATGGTTACATAAGTTTGTGAGGTTTTTAAATATTTTGTATTGGTTAGCTGCACAATCAATGAAGTAGATAATATTCTGAACATGAAGACACTTTTGT
>TRINITY_DN42087_c1_g1_i2 len=216 path=[0:0-139 1:140-215]
TGATGAGCTGTATCACCATTATTACACGTGTCTATGGTCAATGTTGTGTAAATATCATCTGAACATATTCTTCTCATCTGTAACTTATTATTTGAGCAAAGTATAAATCTGTGATGGGACCTTATGTCTGCTACTGTTTTGCATTTATTTGAATTGTTCAGATAATTTAAATTTTGCAGAGATTTCTTGCACTGAAGCTTGATCTACAAAGTAGAA
>TRINITY_DN42087_c3_g1_i1 len=133 path=[0:0-132]
AAAGACTTTGTGATGGGATTGGTGGGACTATTAAAAGACTTGTGGCATGAGCAAGGCTTCAGACCACAACTGAAAATCCCATCCTTATGACATGTTTATCTGGCCCAGAGACAATATAATTGGGAAAGAATTC
>TRINITY_DN42087_c6_g1_i1 len=175 path=[0:0-174]
GAGAGAACTGTGACTACTAAGGCATGTACAGTGGTTGTGTCATGCTTCATGCAGTCGGATGCTACACAAGTACTAAAATACTCTTAAGCTCCTAGTTTCAGGGTCTTGGATGTAAATGACAAAGGGATGAAAGTTGTTTTGGAATTATTCCAGTGATGCCCCTGAAGTGAATCCT
>TRINITY_DN30589_c0_g1_i1 len=169 path=[0:0-168]
AAAAAAAAGTGGAACTGAACATGCACATGTACAAACTTATTGACATTACAAATACAGGAAAATATAGAAAATAAACAAGTACTTCCACATAAATGCAGAGGAATAAAAAAAAAAGCTTAGATTAATGTTCTGTGTCTATGTGTAAGTACTTGTTCTTTATTTTATTATT
>TRINITY_DN30589_c1_g1_i1 len=108 path=[0:0-107]
TGGAAATGAGTGTGCACATGTGCATGTACAAACTTGTTGAACATTACAAATTCAAGAAAGAAAAAGAATACAGAACAAGTACTTACACATAAATACAGAGTGTTACAT
>TRINITY_DN30576_c0_g1_i1 len=159 path=[0:0-158]
CTTTGGAAAATTTATTTTTATATTCCAATCTATATGTAGCACAGACATATGACGTTCCAACAAATCAGCTACTACATTTGATTTTATCAAGGATTAAAAGGGTTTTATATATATATATATAAGATAATACAAGACAACAAAAAGAAAAGGCAAGACAAC
>TRINITY_DN30576_c0_g2_i1 len=145 path=[0:0-144]
CTAAGTTCAAACACATTTGCTAATGATTTTTTTTGGAAGCCAGAAAATTGTTGGACAATGTTATCTGCATGCTCCCATACCCACAGTCCACTTATTCGGCAAACCTCCCCAGTCTAACACTGCCTTTGCCATCACACACACACAC
>TRINITY_DN30548_c0_g1_i1 len=172 path=[0:0-171]
CTCTGAACTCTGAGATTCATTTGATGATTAAGATCATATAAGATTGACCTTTAATCCATTCAAAGCTAGAGGTAGGAATTCTTCTAATATATGTACAGGCTTGAGTATAGGTAAAAGAAATCTTCATCCCAGGGACACTCCATATGAAAACAACTTGGTTTCTTTATTAACT
>TRINITY_DN30548_c0_g2_i1 len=163 path=[0:0-162]
GGTTGAAGGGGATGTTGATGACCCTCCACTCCCTGCCTTACAACATCTCCATGATACATCACTCAATGCCTTTGATCAGACTGGAAAGATTTTTTGCCAGTCATTCATGATTCTGATTGAGCAGACACTGGTTTGATCAAGGATTTTCCTGTTGAGGAGGAAC
>TRINITY_DN30548_c0_g3_i1 len=119 path=[0:0-118]
TTTTTTTTTTTTTTTTCTTATAATTTTAGAACATCAATGTGAAGATGTTTGTATTTTTGTTCTTATTACATTTATGGGAATAACTTCACCTAATACATTCAGACATTAATTTTGTAATG
>TRINITY_DN30548_c0_g4_i1 len=170 path=[0:0-169]
CTTTAACCCCTGGGCTGTGGTGCACAACAATAGACAGTAACACAGGGAGCTGCAGCATACATCAATAGACATAATGCATTTTCCCAAATCCTCATGTGGGGTGTACCCACTTATATCCACTCATGCAGGTCTGTGATCCAGCCACCATGGACAATGCACATCTATCTACC
>TRINITY_DN30548_c0_g5_i1 len=202 path=[0:0-201]
ATCAACATCTCCCTCCTCAACCCTACCAGGCCTGCTGATAAGCTTTCATCACTGTGAATCACTTCTGTATCCGATTCCCCAAATGATAAAAGCATTTTCATCACTCATCACTACTAATTTCAAAGAGCTTTAATATTCTCTTATTTGGGGTCAGATTTTTAGGCAGTTTACACTTGGTAGGAGCAGTTTTTGCATGAGAGGT
>TRINITY_DN30548_c0_g6_i1 len=328 path=[0:0-327]
ATCAATAGCTAACTTCCCCCCTACCACCATCAATTTACTGTCTGCAAGTACATTTGCCATCTAATGTTTATGTTTTGCCTTGTTTTCATATTCTCCACATCCATGTACTTACAGATACAATGCAAGTGCCTTCCCAGAATAATAAATGGGCTGTTTCAGAATGGACTTTCCTATATACTGAGCCAGTACATAAAATTTGACTGAACTGAAATGATTTCCTGCAACCAATTAAAGAATTCTAAAACAATACTTATACTGAAGTGAGAGAGAAAAAAATAAAAGCAAAATCAGACATTACAAAATTAATGTCTAAATGTATTAGGTGAAG
>TRINITY_DN30548_c0_g7_i1 len=710 path=[0:0-709]
AACATTTTTTTTTTTTTCATCACTTATATTGTCAGGTATGAGTGTCTCCTAATAGCTCAGATTTATTTTATTTTTTTGTTGTTTGTGTTTCATGACTTTGTTAAAGGTTTCTTTGTGTTACACCCACTGTTTCTCACCTGTTTTAGTATTGCTTCTTCTTGTTTTAAAACTGAGCCAGTTTATGGTCAGAGGAACAGTTTCACACAAATTGAACAGTTTATCACTGAAGTTATATGTTAGTGAACTAGGCATTTAAAGATTGGTTACAAATCTGAGTTTCATAAAATACAGATTTTGATCATTAGCTATTTTTGCCGTTAGAAATAATTTTGTGTTTTGTTAAAAGTCATGCTGACAGCATTATGAAATCAGAAATAGCCCAAGCATTATACACTTAGTGATGCATTGAAACATCTTCAGATACTATGAACTCCCAGAGGACTTGATCTAAAAAACTGCTGTAAGTGATGGGGCAATGCAAGAACTTCACATCACACCAGATCACTGGCTTTTTAGACAAGTTACCTTTCATTTACTGTAAGCAATTAATGTGATACAAGGAGGTGTTTTACAATTTATTATTGTTGCTGATATCAGCGAGGCTCATAAAAGTTGCCAACTTCAAAACAGTGTAATGTAAATGTACTCTACACAACAAGAATAATTTGTAGTAAGTACAGTAATATGCAGATTTCAATAACTCAGATCAG
>TRINITY_DN30529_c0_g1_i1 len=158 path=[0:0-157]
CAACTTCCTCTATTAACATATACCTGAGATTCTTCCTCTGACCTCTACATCACAACTTCCTCTATTAACATATACCTGAGATTCTTCCTCTGACCTCTACATCACAACTTCCTCTATTAACATATACGTGAGATTCTTCCTCTGACATCTACATCACA
>TRINITY_DN30547_c0_g1_i1 len=218 path=[0:0-217]
CAACAAAAGGTAACAATTAAAAAATACTATATCTTCTATCAATACAGTAGTAGTTGTAGTAATGTGAATTCAGTCATGTCTTCCAATACTTCACTGCTGCATAACAATCAAATCTTTCATTGAGAAATACTCAATGTGAGAAACTATGTCAAGTCTTAGTGTTTTGGTAGGAGCTGTTTGCATATTCAGAAGTTTATGTGAAACTGGCTTTGTTAACA
>TRINITY_DN30547_c0_g2_i1 len=170 path=[0:0-169]
CTGGTGGCAATACTCTGTACTTGTTTCAGTGGTCTATTGAAACTATATAAGTAAGTGCCCACAATCCACCAAGGTTGAAAATACCCACACCCATGTGCAATCACAGCACTGATGGAGTTAGCATCTCTTTTAGAGAGATTCCTCCTGTCTTGACCACTGTTAACAAAGCC
>TRINITY_DN30547_c0_g3_i1 len=270 path=[0:0-269]
CTTCCCTTTTACCTCCCTTCTTATCCTGATGAAGCTTTAACAACTGCAAGCTTGGTTCCCTTTTCTGTTTTGTCAGGTTTGTCTGTGTGTATATTGTTCCTACATTTTTTTTGTCACTTAAATTTGTTACTACTGTAAAATAAATAAAAGTACAGTCATCCTAAGGTTAACTGATTTGTGTTGAAGGTCAAAATAGGAGATAATGTATCAAAAGACTTGCACTGTCAGCCAGAATCAGAAAGGTCACCGAAAAACCTTACCAATCAGCTC
>TRINITY_DN30547_c1_g1_i1 len=183 path=[0:0-182]
TTTTTTTTTCCTCTTCCTCCATCTTACCCTAATGAAGCTTTACCAAGTGCTGCTTGGTTCCCTTTTCTGTTTTGCATTGTCGGGTAAGTTTTTGTAAATGTTTCAATTTCATTTAAACTTGTCACTGAATTTACGCTTAAATATAATAATCTGCTTCAAATTCAGCATCTAACTGATTAGAAC
>TRINITY_DN30567_c0_g1_i1 len=112 path=[0:0-111]
CCACTTTTAACTATAACCAAATGGGATTCCTTCAGTCTGTCTAAAATTAACTACACCTGTACTTCGAATGTTTCCGGAAGCACAAATAAGGGTACATGATATCCAATCGTAC
>TRINITY_DN30567_c0_g2_i1 len=135 path=[0:0-134]
ATGGGACCAGTACGGCAGCACAGGCAGCATAGGAACTTCTGGTCACTATTTGTGGCAGGTTGCATAGCTGCAGGATCTGCATTTAAATCCAGGATGGAATTCACAGAAAAACAGGTCTTTACTTCATGGTCATGT
>TRINITY_DN30567_c0_g3_i1 len=478 path=[0:0-477]
GTCTTTACTTCATGGTCATGTTTCCAAGGTCGATCAATTTTAGCTTTAACTGTGTATCTAACATGACCCCACTGTCCCTCAAAGGAGGATGGAATATTCATTGGTAAGGTATATATAAAAGGGAAAGCATGCTGCCCAGCAGAGAGCTCAGTCTCTTGTCCTGTCCCATAGACCCAGTATTTGTATTCAAAATATTCCTCCTCATTCTCATACTTCACTTCCTCTGAATGGCGGTCATCTCCATCTCCTACTTGCTCTGTCTCTGTCCATTCAACCTCTCCTTCACCTTTTATTTTCAGCTGTATACCTCTCATTCTTTTTGGTGAGGACAATGAAAGAACAACATTTCCTGTGACATTCTGGCCAGCCAAGTACACTCTTGATGGGTTATCAAATTGGATATCAAATTTTATGAGCCCCATGGTAGACTTCAAGAGTTGATGTTTCTTTCCCTGCACCACTTTTAACTATAACCAAA
>TRINITY_DN30567_c0_g4_i1 len=154 path=[0:0-153]
TTCCAACAAAAAAGAAGACAAAATTATACCTTTTGTTGTGCGATATTTCCTACCAGAACAAGGAATAAAAGTAAAACTTTTATATTTTCGGTCATTTCCTGGTGAAACATCAAAAATATTAACAAACTGTTTGATGTCAGTTATTAGAAGACAC
>TRINITY_DN30567_c0_g5_i1 len=121 path=[0:0-120]
CAACAGTGTGAAACGAAAAGGTTGTTTCTTTGGCAGCTACTAATAAATCTTTGTCAACTGGTTCGGTGCTTTTAAAGAATGACTTCAGAGTTGAAGAACCAGCGGCTGCTATCAAACTTGT
>TRINITY_DN30567_c0_g6_i1 len=219 path=[0:0-218]
TGTCTTCTTTTCTGTTGGAAGCATCCACTGTTATGGTCACAAAATTTGAGTTATTTAAATCTTCATGAACTTCACCAATTGTCATTGGCGCTATTGCATTTAGAATAATAGCTTCACACTGTTCTGGTAAAAACTTAGGTTCAAAAAACTTGGAGATTAACTTAGACGAACAGTCAACTGTTTTAAAGCTTATATTGTGAACAACAGTGTGAAACGAAA
>TRINITY_DN30567_c0_g7_i1 len=687 path=[0:0-686]
AAAAAACCATGAGCGCACTATTACTAAGTTTGCTCATGGAAAAATCCCTCCCGGTGAGTCTGATGTATGGAAAGATGTCTTGATTCAGGTGCCTCCTCTGCCTCCTTCAAACCTTGCATACTGTGGTATCATTGGCATCGAGTACAGGCTGGAGTTCACTGTGGACCCATCAGGTATGTCTTTTGATTTGGAAATACATCTGCCTCTTATTATTGGCACTATTCCTATCATGAAGTGCTTTGGGAATTTCCAGCCTGCCATAGTTCCACCTGTAGGAAATGAAGGTGGAACTCTAACAACACTTCCTTTTGGCACCTACCCAGATTTGCCTCCTCCTGGGTATGAAGAAAGTATATTTGGAGCTGTTAACACATTTGGACGAGATGACAGTGAATATACAGGAGGAAACATGGAGTTTACACCTCACTATGCCACCTACAAGCTGGGTGAGGAGATCAGCAACAAATATACTGGAGCATCATAGAATGCTAATGAACAGTATAAAGATAATCGCGATGCCAAAAAGAAGCTGTAAATTTAACGATGAACTACAAAAAGTTTGTGGCCAAGCTGAGAGAGTTAAGTGTACACAATGTTCGTCTGAGTTCTCAGTTTCTCATGGTGGGCGTTCTGACATAAAAGGACATTTGAAATGTGCCAGGCATAAAACAAGTTTGATAGCAGCCG
>TRINITY_DN30545_c0_g1_i1 len=358 path=[0:0-357]
CGACACTGGACAGAAAGTCTCCATGTGAGTTTTCTCCACCAACTGCATATATCTTCCCTCCAAGAATTGCTGCGCCATGACTACATCTAGCAGTGTTAAGATCACCCTCTCTTTTCCATATATTGGTTGCTGGTTACAAGCTCCAAGTTGTTGGGACGACTCCGAAGTTAGCTTTATTGGTTTTTCGCTTTCGAGGATCTTTTCCTCCAATAATATAAATTTTTCCATTCAAGAAAGCAACTTCATGAAGGTAACGTGGTTCTGGCATTTCTCCTATTACTTCCCATGTATTTGTACTACGACTATAGCAGTGAATCTCTTTCCCAAATGTCATCATCTGTTCACATGAAATAGTCAG
>TRINITY_DN30545_c0_g2_i1 len=229 path=[0:0-228]
ATATAATTTTTCCTTTCGGGCCCTGTATCTCACATAGCTGCTCTGTATTGTACATGCAGCCTTCTGCTGTATCTTCATTCTCTTCCTGGCAACAAATAACTTGCCAGTTGCCTGCAGCAGCAGTAATGCTCTTTGTTTCTTCTTATACATTTTCTTCTCCTTGTAGCTTCTGAAAGTGGATTGGATACAGATAGCAGCCTGCACTCTCTGCTTTATGTCTTTTCTGATT
>TRINITY_DN30587_c0_g1_i1 len=187 path=[0:0-186]
CTGGCTAGAACGTTTAATTAAACTATCTATCTGGCTTATCACGTTCACTTACACTATCTAGCTGTCTTATCAGGTCCACTTACACTAACTGGCTAGAAAATTTAATTAAACTATCTATCTGGCTTATCACGTTCACTTACACTATCTAGCTGTCTTATCAGGTCCACTTACACTAACTGGCTAGAAA
>TRINITY_DN30587_c0_g2_i1 len=166 path=[0:0-165]
GTCAACAAGTGTGAATGGTGTTTCACTGTATCTGGTTTATCAATATAACCAAGATTCAGAGTACCAGTGATTTCAACATAATCTCTCTCCTTGATGACGCCCACGTTTCAGTACCCTAGCTAATTACTTTAACATTAGCTGACCTACTCTTTTGGGTGTATTTCGG
>TRINITY_DN30584_c0_g1_i1 len=179 path=[0:0-178]
GTCCCACCAACCACCTCTCCAAAATCATCAGCGACCTTCTTACTCCCACTGAACCTAGAATGCCCTCATTCTACATCCTCCCTAAGGCTCACAAAGTGAAAGACCTCACTTCACAAATTCCCCCTGGCAGACCCATAGTCTCACAGTGCAAAGCCCCCACTGAAAGAATTTCTGCCTTT
>TRINITY_DN30584_c0_g2_i1 len=255 path=[0:0-254]
ACCACCACCAACAGAATTCAAGACATCCTCAAAACCCCCACCAATCACCTCTTCAAAACCACCATAGAACTTCTCACTCCACTGAACCTAGAATGCCCTCATACTACATTCTCCCCAAGATTCACAGTGAAGGTCCTCTCCTCACATTTTCTCCCTGGACGGCCTGTTGTGTCTCAGTACAATGCCCCAACTGAAAGAATTTCAGCCTTTGTTGACTGCCGTCTCCAGACTTTTGTTCAGAATCACCAATCTTAC
>TRINITY_DN30584_c1_g1_i1 len=116 path=[0:0-115]
CCAGTCTAACCCTGAAGACATCCTACACACCACCACCAACAGAATTCAAGACTTCCTCAATATACATGGTCCCACCAACCACCTCTCCAAAACCTCCATGGACCTTCTCACTCCCA
>TRINITY_DN30584_c2_g1_i1 len=103 path=[0:0-102]
AAGTCTTGAATTCTGTTGGTGGTGTGTAGAATGTCTACAGGGTTAGACTGGGAGATCTGTTTACTGCAGGGCATCAGACTGTTATGTCAGTGTTCATGATAGT
>TRINITY_DN30584_c3_g1_i1 len=121 path=[0:0-120]
TTTGGGTCTTGATTGTAGAATGAGGGCATTCTAGGTTTAGTAAAGGTGAGAAGTTCCATGGAGGTTTTTAAGAGGTGGTTGGTGGGGCCACTCATACTGAACCTAGAATTCCCATGCCCTT
>TRINITY_DN30584_c4_g1_i1 len=113 path=[0:0-112]
TGTGACTACCAGTCTGAAGCCCTGCATCAGCTCTCTGACAGCACACACTACACAGAACTCCAATCTAACCCTGAAGATATCCTCCACACTACCACCAACAGAATTCAAGACTT
>TRINITY_DN30569_c0_g1_i1 len=107 path=[0:0-106]
GTGAATGTCACCCGGTCTCCCGTAGGGAAAGGTTGCCTGCATCGTGCACACGTGAAACACTTCTGGTGGTAGGTGTTGCCGAGAGCAGACACCACTTCCCCTTCCAC
>TRINITY_DN30569_c0_g2_i1 len=229 path=[0:0-228]
ACACCACTTCCCCTTCCACGTATATGCCGCACGCGGCACACTTGGTGCCAAACAACTTCTGGTAGTCAACTGTGCAGAAGTATTCCTTGTCCTTGGAGAAAAAACCGCCTGAGGCCAGGGAATTCTTGCATACTTTACATTTGAAGCAGGCGATGTGGAAGTATTTGTCCTGAACACGTAGCACTTCACCAGAGCACTTCTTCCTACAGGACGCGCAGTATGTCTTGCC
>TRINITY_DN30593_c0_g1_i2 len=375 path=[1:0-106 2:107-190 4:191-374]
CCCATCTCTCCTTCCCATCTCTCCTTCCCATCTCTCCTTCCCATCTCTCCTTCCCTCTCTCACCCCTCTCTCTTTCTTCCTCTCTCCCCTGTCTCTTCCCTTCATAATTTTATTAGCTTCACAGATCACACTCAGAATTTGGCATTTTAATATTTCCCTTGAAAATAATCTGAAAAAGCATCACTTCACAAATTTTAAGCTAAAAAAAAGTTAAATGTTCTGCCCTGGAAGTATGCTCTTTCTGCCCTTTCTCCCCTCCCCCTCTTCCCTGCCCATCTCTCCTTCCCATCTCTCCTTCCCTCTCTCACCCCTCTCTCTTTCTTCCTCTCTCCCCTGTCTCTTCCCTTCATAATTTTATTAGCTTCACAGATCACA
>TRINITY_DN30593_c0_g1_i3 len=1242 path=[1:0-106 2:107-190 3:191-1057 4:1058-1241]
CCCATCTCTCCTTCCCATCTCTCCTTCCCATCTCTCCTTCCCATCTCTCCTTCCCTCTCTCACCCCTCTCTCTTTCTTCCTCTCTCCCCTGTCTCTTCCCTTCATAATTTTATTAGCTTCACAGATCACACTCAGAATTTGGCATTTTAATATTTCCCTTGAAAATAATCTGAAAAAGCATCACTTCACAATTTTAAACTAAAAAAAATTAAATGTCCTGTCCCTGAAGTATGTTTCTCTTTTTGTCTCATTCACTCTCCTTTCTTCTTCTCTCTCTCCCCTTTCTTCTTCTCTCTCTCACCTTTCCCCCCTTTCTCTGTCCCCTTTCCCCCTTTCTTTCCCTCCCCTTCTCCTCTCTGTCTCTCTCCCTTCTCCCCCACTCCCCTTTTTCTCCCTCCTCTCCTCTCTCTGCTTCCTCTCTTCCTTTTCTCTTTATTACTTTCCACTCACTTCTTTGCCTTCCTTCTCCCATTCTTTTCTCCCTTTTTTATCTGTATCTCTCTTCTTTCTCTCTCTCTCCACTCTCCCCCTCCTCTCTCTCCACTCTCTGTTTTATTTCTCTCCCTTACCTCTTTATCCTCTTATTCTCTTTCTCTCCTTCCTCTCTCTCTCTCTTCTATGTCAGTCCCGTGGCACCATCTTAACTACAAAGGTGTGTACCTCTCTACTGCTGACATTCTGTTGCCCCACTGTCACTTGTTAATGAAGCTCTCATCACTTAAAATGATTGTCTCAAGCTCCTCACCAGTTTGCCATCTTTTCTGTTTGGCCTCTTTTAATTTTCTCTACCACAGTGTATTTTGTTCCTTTTATTTTTAGCTTTTGTTTGCATGAATTTATTGCCCTGAAATAAAGTTCACCTGTCACTTGCCATTTTATTTGTGATGTTCTACTTTCTGGTAGACATTAAATAAAAGCTGATTATAGTAGCAAAAATCATTGTTTTGGAGCATATCCCCAGGAATCTTTTTGAGTTTTCATGATGATTTTTGTAACTGAAGTTCTGGAAAAAGGAAAGAAAACATAGAAAAATATATTTCATTAAAGTGTGGTTAGGCATTTTAAGCTAAAAAAAAGTTAAATGTTCTGCCCTGGAAGTATGCTCTTTCTGCCCTTTCTCCCCTCCCCCTCTTCCCTGCCCATCTCTCCTTCCCATCTCTCCTTCCCTCTCTCACCCCTCTCTCTTTCTTCCTCTCTCCCCTGTCTCTTCCCTTCATAATTTTATTAGCTTCACAGATCACA
>TRINITY_DN30593_c0_g1_i1 len=426 path=[0:0-157 2:158-241 4:242-425]
TATAATTTCCATGAATTATACAGCATAAAAGAAATCACAATTGTTTGTGCATATAGATTTTTAAAATTTTGCAAGCTAATGTCATGTATATAATCCAGATAATTGGAATATTTACTAATAAAGATTGTAATTTTATTATGTGAAATGTTGCCTCACATTTTTATTAGCTTCACAGATCACACTCAGAATTTGGCATTTTAATATTTCCCTTGAAAATAATCTGAAAAAGCATCACTTCACAAATTTTAAGCTAAAAAAAAGTTAAATGTTCTGCCCTGGAAGTATGCTCTTTCTGCCCTTTCTCCCCTCCCCCTCTTCCCTGCCCATCTCTCCTTCCCATCTCTCCTTCCCTCTCTCACCCCTCTCTCTTTCTTCCTCTCTCCCCTGTCTCTTCCCTTCATAATTTTATTAGCTTCACAGATCACA
>TRINITY_DN30593_c0_g2_i1 len=335 path=[0:0-334]
CATAATACATGTTCATGTGAATATTTTGTGTTATATAAACATATTTAGTAAAGTGCTCACAGTTATTCTACATAAATTTACAAGTTGAATTTTTTATAAAAAATTACATCAGACTTTTTAGCATAGTTAGAAAGACAAGAAAGTTTAACTTTTATTTTTGTCAGGTGTGTAAAATTTGTCAGCATACATGCCTCTTAGATGGGAACTGTAGAAGAGTATTATCTAAAGCTTTGGTCTGTATCCATTTCTTCTGATAAAACAAATAATGGGACAAAATACTGGACACCTCAGTAACATTTAATTTTTTTTTTCAGTAGTTCATATTTCCACATTGT
>TRINITY_DN30593_c0_g3_i1 len=168 path=[0:0-167]
TTATGAGCTGGTAAAAATTACATTACTTCTTAATGATTTCATAAATATTTCACTTTAATTTCAACCCTTTGGCAGGGTGAAATACTGATTTAATGAGAGGACTAATGCTGGAAGCAATTATAAACAGCTACATTTGAATTCAACTATATCTGCTTCAATCTTCAAGGC
>TRINITY_DN30586_c0_g1_i1 len=105 path=[0:0-104]
TAATGCAGTTGCTTAAGTAATATATATATAGGTAAACAGATTATATTGGCACCTCATTGGAGCCTGTGACAACCCTGTTGGAGCCTCTCACTCCCTCATCTTCCC
>TRINITY_DN30586_c0_g2_i1 len=314 path=[0:0-313]
ATATTACTTAAGCAACTGCATTATGGGACATGAGGGTGAATTGATAAGCTCTAACAGGGTCGCAGGAGGTTTCATTAGGGATGTCAATAATCTACTTCAATAAAACCTTTGTTAGCACAGACCATTGATTTTGGAAAGAAATCTCTAACCACACTTACCTATGTTGGCTTTTCATACAAAAGACAGACTTTCACTATAAGTACATTGGTTCACCTGTCTACAGGTAACTTTACAACCCTAACAGAATCTTAAAAACTAATATCACTCACAGAAATACTCATTTGATTTGCACTCAGGTAATAGATCCAAGTTAC
>TRINITY_DN30540_c0_g1_i1 len=182 path=[0:0-181]
CTCCCTTCTGCCTGCTTGCTTGCCTGCTCACTCACTCGCTCGCATCCCTACACCAACATAGTGTGTATAACTACTTTGTGCTGAAGTTATAAGGAAATGTTTCTCTCTCTCTTTGAACTGAACTTGTTTGTAGGATTATATAATAGGAGACTATAATGGCAATCTTTTTAGATCAGTTGCTC
>TRINITY_DN30540_c0_g2_i1 len=107 path=[0:0-106]
GTGAACATTGATACTTTGGCAACCATAGGTTGTCATTTCCTGCACTGAATGTGGTATCTTGTCATTTGTTTTAGCTCATTTTTGTAATCTGTTGCAGACTGGTTTGT
>TRINITY_DN30558_c0_g1_i1 len=127 path=[0:0-126]
ATCAGTTTGAACATCCAGGTCAATATGGACAGCAACGTATGGCTCAGCCAGGTCCACCAGAGTTTCAAGGGTTGCAGCCTGGATACACAGCTTATCAAGACCAGCCTCCTGGATCAGCAGCTGATGT
>TRINITY_DN30558_c0_g2_i1 len=229 path=[0:0-228]
CCTGGATCAGCAGCTGATGTAAGACCTTCTACACAGGGCATGCCATTTCAGCAAGAAGTGATGGGAAACCATGGACCTCCTGGAATGTTGGGAAGTTCCCAGAGACCTGTTACAACCAATCATTATGGATCCTACCGTCCTGGATCAGATAGTGTTTACACTATGCAACAACAACAGCCACCACCTATGCAAGTGAATCAAGGACCACAGAGTTGGGGCAATCAACCAA
>TRINITY_DN30524_c0_g1_i1 len=108 path=[0:0-107]
TGAATATATTAAAGAGGTCATGATCAAATCTGGAGAAACTTTATTTTGTAACTACAAAGAAAAGGAAAAAATTATTAAACAAATGAAGGACATGCCATGCAACAGAAA
>TRINITY_DN30524_c0_g2_i1 len=266 path=[0:0-265]
ACCATCATGAAAATGGGGTAATGCATGCCAGTCCTCTTGAGCAACAAGCTGCACAAATCCTTATTTTCTACTAATCATATTGGGACCACCATCACATGTTTCAGACTACTTTTTGAATATTCTTGCATAACCAAATTTAGAATATTCTTATTGTTGTACCCATCATCAATGTCACTAGATTTAATAACACTTTATGCATTTAATTTCTTGCTGAATATTGCACTGTGAGAGCTAGTCATGCTTGTGATGTTACATCATTGCTCTCA
>TRINITY_DN30561_c0_g2_i1 len=357 path=[0:0-356]
CTCTATCTCTTTTGCAGTAACTGTGTCTGCTTCAAAGTCGTAGTGCTTATACCCATGATCAGAGTGGTACACAAGCCGGAACGAAGACTTTCCTGTGTATTTGGTTTCTATCAGATCACAAGCCACGACAGCATCCATGTCGTAGGTGGCAGCTTTCTGCTTGGACCAGAATTTAGCTGTGCCTTTCTGCTGTACTGGATCTATCTCCACCTTCTCACCAGAAATGCCTAAGTGGATCTCTGTCTTGGCACGCACTCTGTGAATGATGGCTACTCTGTATGACTGGTACAGTGGGGCTTCCATGAGAGTCATGTGGCCCCAAAATCGGGACTGCTCCTCAGCCTCGTCTGTGATCCT
>TRINITY_DN30561_c0_g3_i1 len=206 path=[0:0-205]
CCGGTGATCACAGTGAACCTTCCTGATGGCACATTCTCAAAGTTGCAGCTAGAGAGTGTGGATGTTACCCTCAGGGAGATACTAGACAGAACAATCAACAGAAGACGTGGCCTGGCAAAGTCCAAAGGACTGGAGTATCAGATTGAGGCGTACAGTCAGCCTGGAGTGTCATTGGACCTGGATCTGAAGCTGCTCGAGCTGGAAAC
>TRINITY_DN30594_c0_g1_i1 len=145 path=[0:0-144]
TCAATCTACACGTGAATTTCGACTGTGTTGTTCTACATATGCGGGAATGGTGGTTTTACTGGTAACTACACTCTTCTACATTAAAAACACTAACTCAGATTCACATTCATTTTGATATATCTGTAAAAGTTGTTGAAAATTTCTG
>TRINITY_DN30594_c0_g2_i1 len=232 path=[0:0-231]
CCTATTTATTTCCTTTTGTCATGTTCATTTTAGATTAATTGTTTATAACTCGTTTATAGCATTATTTTAATTCAGGTTATTTCTAACTGTAAAATCGGTGAAATTTTTATTTTCTATACTACATGTTGGACAAGGCACTGTTGCCTGTTTCTGAGAGAGGAAAAAAAATTCTATATACAACAATACAATTAGCTTTTAATAACATATCTGACACCAAGGATACGCATTGAAC
>TRINITY_DN30520_c0_g1_i1 len=212 path=[0:0-211]
ACTCTGTGAGCAAACACTCCAGTCCATTCCTTGACTGCAGTCTTCTTCCATCTGAAACTCTGACCACAAGTCAGATTTATTTCCAACCTTAGCTCTGATGATTTGCACAGTATTTGTTGCCACGGTGAAAAGGCCATCTTCTATCTTACAGAAGGTGGAAGGATCTTGATCCAGTATCCAGCTTACCAAATGTGAAATTCATCACCTTAGAG
>TRINITY_DN30520_c0_g2_i1 len=122 path=[0:0-121]
CCTACATCCTCTACTTTCCTCTTGCTGTCCCATTTCTTGGTCCCTGTGTGTGACTGTTGGGGACTCTCAGCAACCCTGTACATGAGGTATTGATCTGTCTGAGATAAAACCCAAACTCTGTG
>TRINITY_DN30546_c0_g2_i1 len=200 path=[0:0-199]
ATATGGTTGTGATAAACAGTAATTAATACTTGAAAATACATAAAATACTTGAGAAATCATTAGCATATAGCTTTGTCTTCAGATTCAACTCTTCAATGTCTTGAAGAATGTGAAGGGTCTGTGTCAGATAATAATGAAAATATACAAAGTTTTGTTAATACATGCATCTACTTAAATCCCTACTAAAAAAAAGACCTGAC
>TRINITY_DN30515_c0_g1_i1 len=113 path=[0:0-112]
ATTTTAACATTTTGTTTAATGTCTGATGGAATGTTTCCATGGCTCCCTGGGACTGAGGGTAGTAGTCACTGGAAATCAAATGTTTAATTCCCATCTCCTTTAATACTTGTTTA
>TRINITY_DN30515_c0_g2_i3 len=307 path=[1:0-70 3:71-71 4:72-306]
AACTAGTTTCTAAATTAAGTGAACATTTTTGGTGGAGAAAAATGAGGAAAGATGTATCTGAGTATTGTAAGACTTGTGAAGTTTGTCAGAAAACTGGTAAGCCAAACTAAAAGCCTAAGAAAGTCGATCTTTGTCCAACAGAAGTGATTGGAGAGCCATTTGGGAGAATTATTACTGATCGTGTGGGACCTCAGCCTAAAACTAAATGTGGGAGAAGAAGTTTCTTTTGACAATTAAGTGTTCAATCACTCATTTTCCTGAGGCTATAACTTTAAGGGATATTTGATCTAAAAAAAATAGTCAAGGC
>TRINITY_DN30515_c0_g2_i2 len=114 path=[1:0-70 2:71-113]
AACTAGTTTCTAAATTAAGTGAACATTTTTGGTGGAGAAAAATGAGGAAAGATGTATCTGAGTATTGTAAGCCTTGCAAAGTTTGTCAGAAAACTGGTAAGACTAACCAGGAAT
>TRINITY_DN30515_c0_g2_i1 len=348 path=[0:0-112 4:113-347]
GTTCATGATTCTCCTTTCTCAGGAGAGTTTGGTGTAAAGAAAGTAGTTTCTGAATTAAGTTAATTTTTTTGGTGGAGAAAAATAAGGAAAGATGTATCTGATTACTGATAAGTCTTGTGAAGTTTGTCAGAAAACTGGTAAGCCAAACTAAAAGCCTAAGAAAGTCGATCTTTGTCCAACAGAAGTGATTGGAGAGCCATTTGGGAGAATTATTACTGATCGTGTGGGACCTCAGCCTAAAACTAAATGTGGGAGAAGAAGTTTCTTTTGACAATTAAGTGTTCAATCACTCATTTTCCTGAGGCTATAACTTTAAGGGATATTTGATCTAAAAAAAATAGTCAAGGC
>TRINITY_DN30515_c0_g3_i1 len=237 path=[0:0-236]
TTCCAATGGTGTAGTTAATCCTGATAAGGCAAAAGTGGCAGCAATTAACAATTTCCCAGTACCTGTTATTAAGGAGGTATCATGTTTCCTTGACATGACAGATTATTATAGAAGATTTTGTAAATTTATCAGAGGTTGTATCTCCTCTGCTCAAAAAGGGGGGAAAAAATTGCATGGGTCAAAGATTGTCAAAATGCTTATGTAAAGGTGAAGGGTATGTTTGGAATCAAACCAGTG
>TRINITY_DN30515_c1_g1_i1 len=161 path=[0:0-160]
TATGCCAACAAGATAGACAATGCTTGTTTTTCCACAGTAGAATATCTCCATGTTTCTTCAATTTATAAGAATAACACACTGGGTAATTTACTTCATACTCATCTGACTGTAACAGTACAGCTCTAGTTCCTGTATCACTGGCATCACAAATGACATAAAAT
>TRINITY_DN30523_c0_g1_i1 len=111 path=[0:0-110]
TTGCACACCCTGTAATAGGAAAATTATGCAAATGACTTGAAGTGAGGATGTCAATAAATAAAATTCTGATTTGAAGATAACTTTTTCTTCTTCCTTTTACATTGATATTAC
>TRINITY_DN30523_c0_g2_i1 len=559 path=[0:0-558]
TGTAAATTACTCTTCTTCTATAGTGTGTATGAAAATCATATAATCAGATATATTTATTATTATGCATTTAAAGATTTAAACTTCAGGAAAAGCCCTTGCTTTATCTTTCTTTGCCACATTACAGTACAGAAAACCCATATTAAAATATGACAAAAATGAATGCTGCCTAGTTCAGTGGTATTAGCAGCTACAACATATCAGAATTAGTGGAGAAAACTGCAAAGGAATTAATTTACAGAACAAATCCTAAGATCATTTTATTTCATGAAGAGTGTGTCAAGATTGTATTCTTCCCAGATACCTGCTTGGCAAATTCATAATATGATTAATCACAGTAATAGCTGCTGCTTCTCCTTTTATAGCCTTATGTCCCACTTCATGTAGGGTCAGCTGCTTGCACCCTTCTTTGCCATTCCCTCTGACCTTACGTCACCTCTATCATTAACCCCATCTTGTTCATATCTTAAGGGAGTCCCACCATCTTTTCTCATTAATCACAATGATAACTGTTTTGAATTTTTATAATTATTTTCAGAAAAATGTGTCAATGTGCCTTTCC
>TRINITY_DN30519_c0_g1_i1 len=1259 path=[0:0-1258]
TTTCTGCAAGAACTGGCACAAAAGGGTCCGAATGCTCAAATCCCTCTTTCCCTAGAAGGTATCTTGGTAGATGAGAGTCTCTGCTATCATTACCCACTGCCTTTGTACTTATTGTCATCATGATGGCACCATTTTTCCAGTCCTTTTTAGTGAAGTTAATGAATGACTGGATTAATGTAATGTCTTTTGGAAGAACCAATGTCTTGTCTTCCCTTTTTACTCGAGTTCTGTTGTAGAAAAATGAATTCATACTGTCAATCAGGACCATAGTCTTCACTCTTCCAGCATCTGAAAAAGCCTTCAATTCCTGTAATAACACATCCACAACATCACAAGCATACATTGATCGGTTGATCCCATGGTCAATTAGCACAATCAGAGGAGACCCTTTATCTGTAACCTCCCTCTTACTCCACACATATTCCTCTTGTGTCTGCAAATCCAGGGCTTTCAACAGTGTTCCATTCTGAGACTTGAAACGCTGCAGGAACTTCACAGCTTCCAATGGGTGATTTACCTTCCCAGGTTTGGAAGTAGACGAAACCACCTGTGCATCACTCCTTGATATTCTTGCCACATCTGGCATATGAACTATCATCCAATTATCATTATAAGCATAGTGGGCAAGGTGAGCCAAAGTTAGAGTTTTCCCAGTGCCTTCTCTTCCATAAATAACATAATGTATGACAGGATGGGAAAAATTTGTGGCCTTTAAATATTTGATGATTTCCAGGGCTGGTCTTCGCACCATTAAGCATGCTTCATGGAAGGTTGTAATCTGCTGATGGTATGACTGTGGAATCCCTCCATAACTGAAAAGCAAGTGATATATGTCTGGAGGAATGGTAAAGTAACGTGCTTCATGGATATCTTGATGATTCACAGGGTTGCTTTCTGATGTTTTGCATGCTGAAACAGTATTTTCCACCTGTGGTTTAGTACTCAGGGAACAAGCTGGAAGTATCTCAGCAACATATGGTAAGAACAGTTTCCTTGCTGCTGCATATAACAATGTCCTTTGCATCATGTTGCAAGGACCAATTTTACTATAAACTAAAAAATACTCGTGGTCACCAGTGTAATTGCATGCCACTGCCAATGGCTGACCAATAAGGTGTAAACTTAATGTAAAATAGTAGCACAACTGATAATGAAATAATGAGAATTTACGCTGACAAGATAATGCGGAATACAAAGATGTTTTCACTAAATATTTCAACTTTACTATATGCTACTGGGAGAAACCATTTTAACTTTTC
>TRINITY_DN30519_c0_g2_i1 len=235 path=[0:0-234]
CTTGCAGAAAACTATACTGAGAAAGAAACTGAGTGCTGTCTAAACTATTACACAGAGCACAGGTGGCTCCAGCATGAGAATGCAAGGACTGAGTTAGGTCGAAAAGAACTTGTCTTTCTTAGTGGCAATAATCCATACAAACTCATGGACATTTGTGCATCTTTATAATATTTGCCCAGTGTATATATTTGTTTATATGATTGATATTATTGTTCACATACCCCTAACAGAAAAG
>TRINITY_DN30565_c0_g1_i1 len=160 path=[0:0-159]
CCAGCTCTCTAATTAATTTTTCCTCATACTCTCTCTAATTTAGTATTTCTGTCTCTCCTACTCTGTAACAAACAAGGTTCAGAGCAGTGTCACCTGAACACAATGAAGAAGAAGAAGCAGTGCCAGATGAACACAGTGAAGAACATAGTGAAGAACAAAC
>TRINITY_DN30565_c0_g2_i1 len=105 path=[0:0-104]
CTATTCTCTAACTAATTATTCTTCATCCTCTCTCTTATTTAATCTTCCATTCTCTCCTACTCTGTAACAAACTCTTCCTCGTACTCTCTCTAACCTAGTCCTTCT
>TRINITY_DN30565_c0_g3_i1 len=117 path=[0:0-116]
CTTTAACTCTGTTGCTAACTCTTCCTATATTTTCTACTCTGTAATTAATTCTTCCACATACTCTCGCTATCTTAATCTACTCTCTAGCTTATTCTTCCTCCTACTTTCTTTAACTTC
>TRINITY_DN30526_c0_g1_i1 len=111 path=[0:0-110]
CATATGCATGTAATAAAGTTACAGTATGCCATAAACAATATATACCATAACACCAGAACCCGGTCAGCAGAAACTGATGGTGGGAACTCCCAAGGCAGTACATTATAGAAA
>TRINITY_DN30526_c0_g2_i1 len=167 path=[0:0-166]
ATTCTACTAAGGCAACAGATTCATATAGAAGGAAGCATATTTATGACACATTTCCCTTAGTTAATATGATAAATGTGTTAGTGTAATTTGAGCTGAACTAAAAGAAATATTTTTAAACTTTGGAGTGCACCTGGGAGGACGACTATATTTACATCTTGCATGTGCTA
>TRINITY_DN30534_c0_g1_i1 len=102 path=[0:0-101]
TGCTTCATCATGGAAGTTTGCAAGATTTCTCAAGTGTACACTCTTTCAAAGGGTTGATTTCTTTGTTGTTTTTCCTCCACTGGAACCTCCCCAAGAACAGAT
>TRINITY_DN30534_c0_g2_i1 len=105 path=[0:0-104]
AACTGCTCTTCATTCTCTCAAAAATACAACAGCACAGAGAAGAGTGATGAATAGAAAAATCCACAACCAGAAAAGAGGGCATTTGATGAACAGCTGCTCAGATCC
>TRINITY_DN30544_c0_g1_i1 len=163 path=[0:0-162]
CTTCACTCTCTCTTCATAGGTGCAGCTGATTTTGAACTGAACTGCTCACCACTTCTTCAGGAGCCTTTATATTTCCTTCCTCTCTTTCATATTCCCACTTCTCATTGACCACTTCAGATTCTTTTGTTGATACATTCTCCACTGCTGGTACTGTGGAGGGGAT
>TRINITY_DN30544_c0_g2_i1 len=163 path=[0:0-162]
TCCTCAGGCTCTGAGGACCAGTACTGGGTACCTCCATACTGAGGGGAGAACCTCTGTCTCTCTCTGTGTCAAACAGTGGTTTGTTAGGATAATCCACATCTCCAGGTAGTGTATCCAACATCTCTTGTGATGACACAATCTGCAGCTGCATGTTAGGGTCTTG
>TRINITY_DN30544_c0_g3_i1 len=136 path=[0:0-135]
CTGTGGAGGGGATGTCATTTTCTGTCCCAGTCTTCTTAACATCTGGTGGGTACTGCAGTGCTAGAGTTGATGATGATGTCTGTAGCAGATATGTACTGCCAGTCCCTAGTGAATATGGATAGTGCTCATATTGTGG
>TRINITY_DN30512_c0_g1_i1 len=114 path=[0:0-113]
TGTTGCTGGAGAGAGAAGCAAGTGTTGCTGTAGAGAGAAGCAAGTATTGCTGCAGAGAGAAGCAAGTGTTCCTGAAGAGAGAAAAAAGTGTTGTTGGAGAGAAACAGGTGTTGC
>TRINITY_DN30512_c0_g2_i1 len=126 path=[0:0-125]
TTGTTTCTCCAGTAACACCTGCTTCTCTCCAACAACAATTGCTTTTCTCTCCCTAACAACATTTGCTTCTCTCTTCAGCAACACTCTACAACACTTGTTTCTCTCCCAAACAATACTTGTTTCTCT
>TRINITY_DN30588_c0_g1_i1 len=143 path=[0:0-142]
CACATCAGTTGAAGGCACATAGAACACTTAAACATTCAAAATGTCACTGCAGCAGAATTGAAAAAGCTGATAAGAATTAAGAATCTGATTCTCAAATGGTCCCTGCAAACTAGCTCTTGAAGTTTTTCCTTTCACTGTACCAC
>TRINITY_DN30535_c0_g1_i1 len=155 path=[0:0-154]
GCAGGATTAAAGATAGTGATGGAAGAAAAGCAAAAAAGATTTCCAAAAGAATTATATGATGTGAAAATGTTTGCTCTGAGGTCAGCAGAAGACAGTGGACCCTGCTAGTCGTGCTTCCTGAAAAGTTACAAGTTCCCTGTGTGAAACTTTTTTCC
>TRINITY_DN30535_c0_g2_i1 len=372 path=[0:0-371]
TCTTTAATCCTGCCTGACTCATGAGAAGTTTCCATAGCGACTGTGGCCTGGTGACTGACGAGTCGGCAACATCAACCTCTACCTCCCCACTCGATGTCATGTTCTCCTTCACAACAATTGCCCCTCCATGCTTCAGACTTTTGCTACACCTCCTAAAGAACTGGACAAGGTGTTCATCAGTCAGGTGACCCAGGACCCACTGACACCATACAACATCATACCATCCTGGTTTAAGGACAAAGTCCTGCAGTCCTGAACAAAACATGGTTCCAACTTTCCTAGAGTCATGCAGGTAAGTTTTGGCCACATCTAGGAAGTCCTGGTTCTGCTCCACAAGGTCTACACAATCAAAGTATTTCTGGAGAAGGTGCT
>TRINITY_DN30514_c0_g1_i1 len=1002 path=[0:0-1001]
CACATAACAAGACTTGTCTGGTTACAGTACAGTTTAGTTTGTCTTTTTCTTGCAGCCATGCTACGTGTAACAGAAAGTGAATGGCTGCATCTACCTTAATTAGTTATGAGACTGTGGCTACCTTCTCCACCCGTGCATTGAACTGAGAATGTATTAAGTGACACATTCACCTCAAAGTGGCACAACACAGATGTTCATGCCAACAACCTACCCAGTCAGTCTCTGCATACAAATCTTGTACTTTGTACAGCCCAGTCTTTACAGCTTAACGAATTTCCTTCAATGTCACAATTTTTGTTGAAAGATCAACACAAGACTGTACAAACTATACCAGTGAAAGCATTTCCTTCTTATTTCATCTGTCCTTTTTCTTATGCTTTTTGTAAGAGCTTGTCTTCTTTTCTTTCTTCTTCTTCTTCTTCTTCCTCTTTGCATCCTCAGAATCACTGTCCATGTCACTTTTGTGTTTCTTCCTAACTGGAGACATGGAATGAGATCTTTCTTTCTGTTTCTTCTTCCTCTTCTGTCTGTGCTTGTTTTTCCTTTTCTCCTCCTTTTTCACTTTTTCCTTCAGTTCCTCTGTGCGAAGTGCAGTGAGTGGTGTGTGTGTGTCATCCTCGCCACTCTCACTGCTCGTACTGCTCACATCAAGCACAATTTCCTTATTTGGATGGATCTTTATAAAGTTCCTACACTGGAAGGTCATGTGACCAGCATAGCCACATTTCTTACATGCTGGCCGGATGTTGGTCTCCCCCTGCTGAGTCAGCTTAGCAATCAAGCCTGGATCCATGCTGGCTACTTCAAGACACACAATATGTCTGCCTGTCTGACAAATACGACCAGACTGGTACACGCTCTCGTCAGTTTCACCAGGATGTAACTATCAGGTCCCTATTCTCCAACATCTTACTTGGTAAATCTTAACGTTAGCCCGCCAAAAACAATGCAACCGTAAACACAAATACCAGACTCGTCTGAGAAACTTCCTGCTGCTCTTCC
>TRINITY_DN30506_c0_g1_i1 len=134 path=[0:0-133]
ATATTACCATATCTGCTGAGCATCACAAAACACTCTCATATTAAATTGCACGTGATTAGTCCATTTCTTCATTTCTTTCTGGAATTTTCCTCACCAAATCTGGCAACAGATGGCACCGAGGCCATAATCCAATT
>TRINITY_DN30506_c0_g2_i1 len=241 path=[0:0-240]
TATTTGATGGCTTTAGTGGGGATGTCCAAGATGTGTCCAGTGTCCAGCAGTCATCAAGCAGTGCAAGTCCAGAACAATGCTTTTCCCAAGAATATATACTGCCAACAGTGTGGTTGCTAATGTACCAATAAAGGCAAAAGACAGGATATTGGTTTCTTTCTTTTCTCTTGCTACACAGTATCTCTTGCAACAATGTATCTGTTGCCCTTGCAGATATTAAACAAAATCTATATTCTCGCAT
>TRINITY_DN30541_c0_g1_i1 len=225 path=[0:0-224]
GTGGTATACTGGTTTTTCCAAACCAAAAAAATTTGAAGGTTCAGCTATCTGCTGGAAAAATTATGGAGCCATTTTCTGAGACTGGTAAGGAAGAAGTGAAAACTGTTGTCCTCCAGTGGCTGTGTAGTCATCCTAAAGAATTCTACCATGCAGGTATATAGATGCACTTCCTCATCAATGGGACAAATGTATTCAAGTAGCAGGATATTATGTTGAAAAATAAAC
>TRINITY_DN30541_c0_g2_i2 len=297 path=[1:0-157 2:158-296]
TTTTCACTTCTTCCATATCAGTGAATTTCTAACCACTGAGGGACTCTTTGGGGGGACCAAATAGGTGATAATCCCATGGCGATAAATCTGGGCAATATGGGGGATGATTTAACACTTCCCACCCTGTTGTTGCCAGAATATCCAGGTTTTATTACAGATTATTATGCATTGAAAAAAAGTCTTCCCCTTCTCAACAATGTCTCCCCAAACAGTCTGTACACATGATCATTCATGTTTGCTTCATAATGAATGACAGTTGTTTTGATAACCACCATGTGCTGACCTTATTGAATTTTA
>TRINITY_DN30541_c0_g2_i1 len=194 path=[0:0-54 2:55-193]
ACGATTTAGCCTTTCTCATCCCATTGTTACCAGAATATCCAGGGTTCATCACAGGTTATTATGCATTGAAAAAAAGTCTTCCCCTTCTCAACAATGTCTCCCCAAACAGTCTGTACACATGATCATTCATGTTTGCTTCATAATGAATGACAGTTGTTTTGATAACCACCATGTGCTGACCTTATTGAATTTTA
>TRINITY_DN30595_c0_g1_i1 len=517 path=[0:0-516]
ATTTTTTCCAGGGACATTCACTCTTCAGATATCTACTACTTCTCATATCAGAAGAATCTGTCAGTACATTGTAATCATAATGCTGGTGAGATTGTTATATACATACAAGAGCTTGAAACTGGGTTTTATAAGAGTTTTTAAGATTTCTAACATTTTGGGCCAATATATTCATTCATAGTTAAACCTGACAAACTCAAACAGGATGATTTGGACATGTCTTTCTTTTAGAAGATTGAGCAATGAACAAGTTAAAACGCAGTTAATAGACTTATAGAACTCATACACGTTGTCATCGCAGCTTAGAAATCTGTGAATTAACCTTTAAACTACTGAGAGAAAGTCTGAAGCATCTATGCTGATCCGCTGGGCATTACTTCCTGTAAAATACTGATATTGCATTGGTGTCCCCTTGACTTTATGAGCAAATATATTCACACATTAAGTTTACTATATATCATTCTCAGAACTCACTGACTACTGGTGACTCAGGGGCATGTATACTGCAGGAAGTTTCCAG
>TRINITY_DN30595_c0_g2_i1 len=166 path=[0:0-165]
ATCTATGTGAGTGTTAATTCTTATAACGTATGATATAATGCCTTTTCAAGAGAATGAGCTTCTGGGCCAATTGTCATCACCCTCTTTGTGGTAGTTTTGTCCATTTGCAGATAAAAACTATTTGACTCCATCGAGAAAATTCACAGTTCAGCCTAACATATTGCTA
>TRINITY_DN30552_c0_g1_i1 len=295 path=[0:0-294]
TACTGCAAACGATTACCACATACTGGACCTCTTTCTGTTGCCATGGTTACTAAATCCTTGCCAAGCCTCTCCATTCGAGCTAAAGTAAGTCCTGAGGTGTGTACGTCCTCTTCATAAGGACAACGAAGGCAGGGCTTCTGCGGTCAACTCAGCACTGCCGTAGCTGGCAAGAAGACTTTGAAGTCCTTGTGAAATCAAATAAGAGGAATCTCTGCATGTGTCTGATGTGGTCATACAACATCAAAGATGTAACTGCAAACCCAACCGTCTCACGCACACACACTCAACACTCAAC
>TRINITY_DN30552_c0_g2_i1 len=111 path=[0:0-110]
GAAAAGAAAATCAAATGTGGCTTCTGTTGTGCAGTGGCAGGTTGGTTGTGATGGAGAGATTGAGGAAGATCATATGCCACTGTTGGACCAAGTGAAGGAGCAAGCCAAGGA
>TRINITY_DN30552_c0_g3_i1 len=662 path=[0:0-661]
TTTCTTTTCTTGATATTTCCTGGTCCAGCTAAGATAGCTGAATCATCATCCAGAGGATTTCTGTCATCCAGCTGTGGTCCAAGGTGCATTAGGCTCTGTGGCAGCCCCAAAAACCCTGACAGATTCTGGATAATCCTCACTCTATCTTCTGATTTCACTTCACTCATGCTTGTATCCATCACAATAGAAACCAAGGTGTGATCAGCATCAGAATCACATTTTATAATCCCCTTTTTATTGCCAGAAATCCCTTGCAGCAGACTTTCATCTGCTGGATTCACTTGTCCTTCCACCACGTCTATAGCAAACACATCTTTGGCAAACTCCTGCAAGTTTTGCGCACTGATGGCTTTAACTGTCACATAGTGTTGTCCAAGATCCTTTTCAGTTGGGACCCCCTCAAATACAGCTGTTTCAGGGTTGAAATGTAGCCATGGTGGTAAAGAATTCCCATTGGGGCAGAGGGCCTCATAATGGTCCACTTCTCCAGAAAATGCATCTCTGGATACTGAATACTGAAACAGCTTCCCTACAGGGGTCGAGATATCCGCCACTCCCCACAGTCTCCTGATTCCGGGCCTTCCATCCAACCAATCCTCTTCAGACCCCAATCGAAACCCAAAATCATCCAGACTCCACCCTGGAGTCATGTCATTCTGTTC
>TRINITY_DN30552_c0_g4_i1 len=174 path=[0:0-173]
TGTGTATTAATTTAATCATCTAACTAATGTACAATCATTTTGTATATCTTTTAACAGAAGATAAATAAAATATAAAAAGCATATTTCACTAACAAATAGACTATGCAAATTCATGGCTATTAAAAAAAAAATCAGTTGGACAAGATTTCAAAATTAAGATTCAGTGTAAATGAG
>TRINITY_DN30552_c0_g5_i1 len=3467 path=[0:0-3466]
TTAGATGATTAAATTAATACACAAATTTCTTTCTTCTGATACATTTGTTATCTTTCCTTTTTCAATACATGTTATTCCTTTCCACTCATACAGGTTACAAACCCAGACCTCAATCCCACCTAAATCAGGGTAGCAAGGTGTAACAAAACTGATATCTTTCCCATTTGTAACTGGGCTGTTCAGTAGTGACAATCAGTAATGCTCACATTTCATTCACTAATTAATCTATATTCCTCTGAATGAAGCATTCATCTCCATTATTGTTACGTAGTCATAATAAATGTTGTGTCAGACTCGGCAAATAAGTCGGAAAGGGTTAATCATGCATTCACTGATATGCACCAATGATAAAAATCTGAATAACCCATACAAATGTCATAAATTCCATTGCTTACATATTTTGGAGATTTATTAACCATTTATTATTATTTATAGGAGGTTAAAAGTCAAAACTGAAGTAAAATCATACCCTGGTGATGAAATAAGTTAAAACAGTGTTTGTTTAATTTTTTTCTTTCTTCTACCTTGTAAAAAATATACTAAAAACACAGTCCCTGCATACACTTTCTAACAACAAAATTTAACTATAGGAAATATTGTATTCCTTGAATTTACCATGACTCTACAGTACAAAAGATCATCACTTCTCTGGTACCACAGCCATTTAAGACTGCTTAGAAAATATAATACATAAATGGCTTGTTCTGTTTTACGAAATTATAAAGTATCATGCTTACAAGTTCACTACACAGAGACCAAAGTTTACAATAAGCTGTATAAATGCCTTCTGAAATTCATGTAAAAAACTTTTCTCTGCAATTTCTTACATGAATGATTTCTGCATCTGGTGTTTGTGAAGGCACCTTTTTTTTCTCTCTCTATTGTTTTGATCACTACATTCTTGACTTAGGGTGGTACATATGGAGGAGGCTTGCGGTACGTAGGAGTTGGCTTTGGACGATTCTGACGACTTGAATCTCTGTTACTTGTAAATGGTGGTGGAGGCTGGTAAGGAGGGGAAGCAGCAGAGTCCTCTATTTCCTCTGCTCGTAATGTGTCTCGGTTGTCTCCAGGGGGTGTAGTAGGACTGGCGGATCCTGAACTACGATGATACTCTGGAGGCGGAAGTGGGGGCTTTTCATCTTTCATAATAACTGGACTTTTTGCTGGGTCTGGTTTATCATCTAATTCATCTGCAAATATTATTGGAATACCCTTGCTAACAAAAGTTTTATTTTCTTCCATAGTCATTTTCCCTTTTCTCCTCTTACGATAAAGTATACATGCAATGATTCCAGCTAACAGCAGCATTATGGCAATGATTACTGCAGGAACAATGAAAGTGATTAAGTAATCATCGCTTGATTTCACAGGCTCTGTTTCTGCTGTAGCTGGTGAAGGTGGTGTCACATATGTTGGAGTCAGTTCTCCTAAACACAGGTTAATGGGCATCATATTAGCTTGGGTCACTCTGAACTCAGGTGCAAATGTATCAACAGCCTCTGGTGTAATATTTCCATCATCTTTGATGAGTTTTTTCCGTAACTGCACAATCTCTTCATTAGGGCAATGGTCTTGAGGCAGTGTTTTGTCAAACCAAGCAAACACAACAGACCCCTTTGTGATTGATTTCACTACAATATTTGATGTGTTGTGTCTATAACCAAACAGCTTAGTTATCTTCTCCACAATCCTCCTCTTTTTTACAGCATTCCTGGAGAATTCATCATATGATGTGGCTATTCGAATGCTAAACTCAACGTTGAAGTTCTCATCTTTTTCCTGGGACAGAATTATTACAACAAGCATATCACTAACCTCAGCATTTTGACTATCTCTGCATACCAACTGATACTCCTCTCGAATTTCTTCTAATGGCAAACCAAAGAACTCCTTGTTTTTAGTATCAAACCTCAGCCAGTTGGATCTGGGAACACTCCCTCGGTCCCTCGTTAACAGGGTCAAGTTTAGGTCTGGAGTACTTCCATCCTGATCATCATAACAGAAATCCTCAGGTACTTTATATTTCAGAAGTTTTCCGACAATGCCTTCAATTTTGTCCACCTGATTGCGTAACACTGGTGGTTCATTTGAGACTGGTACAGCAGGTTTTGAGGAAGGAGTTGGACCAATGACCATCTTATTAGCGCACACTCCTTTCAATAGGATGTTCACCTGTTTGACATGGAACTCTGGAGACATGACACGCTTCAGTTCAGAGGTGATATCACCTTGGTCCCCTGTAACTAGTTTCTTGAACAGCTGACGAATTTCCGCTTCTGGGCAGTGATGTCTTGGTAGTGAATCGTTAGTCCATGTGAAGAAGATCGGGTCTTTTGTGATATTTTTAACTGTGATGTTTTCAGGACTCGAATCACCATACAGAGTTGCTATTTTGTCCAGCAGGAGGAGCTGCCAGTCAACCTCAGTGGGAGTGGTGTATTTATGAAAGCTCTTCTCCAGTTTCACATGCAGAGAGAATTCGTGGTGTACCACCCTGTAACCCTGATGCTGCCGGACAACTATCTCAAATATATCAGTAACATTGGCCCCATCTCTGTCATTGGCTTCGACACGGAACTTCCAGCGCTGAATGTGTTCATCCAATGGCAAAGCATATATCTCCTGCTTGACAGAATCAAACTGAATCCAGTAATGGGGTGGTATTGGAGAACCATCCTCCTTCATAAAGTACAGATGAAGATCTCGGGTCCTTCCATCTTCAAAGTCCTTGAATGTATCTTCTGGAATCTGCATCCTGAATGCCTTGCCAGCAGTGACGGCCACTTTCCGAAGTCTCTGAATGATCTGTGGTGGCCAGTTCTTTGTCCCATACTCTGTAGTTTCTGCAATATTGGGGGTTGGGGGTGTAGGAAGAGGCCTGGTGGGCTCCACTTCTGTGGTGGGAGATGGAATGGCACTTGTAGTCACTGTCTGGGTCATTGTCAGAGGTGGTAATGGTTCAGTTGTCATAATACTTGTGGCTTCACTGGATGTGGAAGTGATGTCCATTGTTAGTTCAAATACTGGAGTCTTAGATGGTGTCACAGTCATTTCATCATAAGTACGACTTGGCTCGATGGAAAAACTACTGTCTACCTTAGTTGGTCGTACAGGCACTAATACAGGTGTGGATACAATGTTTCCCATCATCACAGGACTGTTCTTGGGCCAAGTGTTGCGCACTGTTGAAGGATTTCTTCCCCTGTATTCCTTTCCTTTTTCCCCATGGTGATGACGGTGGGGGTGGGTGGTCGTTGGCATAGTGAAAACAGGAGAGGCCATAGTTGGCACAATGCGAGTCTCTGGGACGTTCTCTTCTTCATAGTCATAACTGGGTTCATAGCCATCACCTGATCCAACCTGTCTTCTTTCCCTTGAGTGTGGACTAACTGCTGAAACATGCCAGCCAATCACAGGAAATTGCAACACTTCAGCAAATGTCCCATCCTTGGCTTGCTCCTTCA
>TRINITY_DN30552_c0_g6_i1 len=161 path=[0:0-160]
CTCCACTGATATCCAACTCTTGCAAATAGTTCTCCAGATCATTTTCTAGGTGTATAGCACTTGTGGTTGGGGACAATGTTAACAGCACCAGACACAATATTACCACACCACGGAGACTAGCACCAGGGCATAGGGTGAAGACATAAGAAGTAAGCTTCAGC
>TRINITY_DN30513_c0_g1_i1 len=255 path=[0:0-254]
GGATGGTCTGGTAAGTAACATAGGTGGTTGAAAACTACTGAGAACATTTTTGATTTATATCTGTAGATGTCAGTGAAATCTAAACACATTCTATATCCTCCAGGCTGGGTGGCTAAAACTGGTTTAATATGCATAGTCTTCTGATAAATACTTCTTTTTCGAAGTTGGCAGGTGTGGGTATGGGTTATGGCAAAGATGTTTGGGAATAAGTTTCAATGGTCCCATGTCCTTCTTGAAGCATTGGCAAAAATAATG
>TRINITY_DN30513_c0_g2_i1 len=105 path=[0:0-104]
CTCACCCTCAGTCTTTTCCTCAGCCATTGGACATTTTCCCTAGAAAATGGGCATATCCAGGGCTGTTTGATAGGAACAGTGACTGTAACCAACAGTATCTTGCTC
>TRINITY_DN30516_c0_g1_i1 len=191 path=[0:0-190]
TTTGGCTTTTGTGATTTATAGGCTAAAGAACATCAATTTTTTTCTTTTGAAATTGATCCCCAAAAGTCTATGAAACAGTAGTTCGTAAAAGCCAGATCTGCTTACAGAAGAGCCTGCCTTCAGCCCTGGGTTTTCATCCTATGTTCTGCTTTTGAATGTGCTTGGCTTATTTCCAATCTTTTCCACTTTGG
>TRINITY_DN30516_c0_g2_i1 len=113 path=[0:0-112]
CTGGAGACCTAAGTATTTGCATTGTGTAGATAATTACAGTCTGGATATAACAGAACATACTGCAAAACTGGCTAATGTTCCCAACTGTATGAACAAGAAATTTTCTGAAGTTC
>TRINITY_DN30508_c0_g1_i1 len=157 path=[0:0-156]
CAACAGCTGCAAACAACAAGAATAGCAACACCTGCACCAGGAGGTCCCCCACCACCTGGCCCCCCACATTACCCCACACAGGTGACCCAGCAGATGCAGTCCCCACAATTAAGTCACCACATGCATGGGCAGCCACCAGTACAGCGTGAGGGGTTAT
>TRINITY_DN30508_c0_g2_i1 len=244 path=[0:0-243]
TGGTACCACAGAGTCCAACTCAGCCAAAAATGGTCCCTCAGAGTCCACAGAGAGAGTTATCTGGTGGCCCACAGTGGGGGAGAGAAGGACAACCACCATTATCACAGCTGCAGCGAGTACAGCACTTGCAGCAACAGCACATGCAGCTGCAAAGGGAAACTTCTGGGCAACCAGTACAGCCAGGACAGGCCCAGCAAATATTACAACAGAGGCAGCAACAGCTGCAACAGCTGCAAACAACAAG
>TRINITY_DN30500_c0_g1_i1 len=183 path=[0:0-182]
CACTGATGTGATACACTGTGATGGTGATGTGTGTTTTGCTGTCAGTAATGTGTGATCCACTATCAGAGTAATGTGTGATTCACTATCACAGAGACGTATGATTCATTGCCAAAGAGTGATTTACTATCACAGTGCTGTGCGACTGTCAATGATGTGTAATTCACTGTGACAGTGTAATGATAC
>TRINITY_DN30500_c0_g2_i1 len=187 path=[0:0-186]
ACACCACTCTGTGACAGTTTACTCTTTAACAATGAATCACTCATCACTCTTTGACAGTGAAGGACACATATCACTGTTAGTGTATCACACATCATAACAGTCAGCCACATCACAGACAGTGAATCACTCAACAAACTGTAACAGTGAATCACTCATCAAACTGTAACAGTGAATCGCACATCACCAC
>TRINITY_DN30554_c0_g1_i1 len=120 path=[0:0-119]
CACTTTCATCTGTTCATAAATAGTCATCCTCTGTACCATCTAAAGCATTAGAAATTCCACATTTTTTGAAGGCTTTCACAATAATTTCACTTTTCACCTCCTTCCAAGACTCAACAATCC
>TRINITY_DN30554_c0_g2_i1 len=365 path=[0:0-364]
ATTAGTCTATTTTCTTTTTTTGTTTTTACTGCTCTTCTGTTTTATTTTATGAATTGTGTATTGTTGTACAAATACGGTAGATGGCATTGGTCAGGCTGAGCTGCATTTCTTTACAATATAGAGATGCTATCGTTGTTGCCTGGATATTACCAGAACGTACAGTACAGTTATCTCAAAATTTCATTACTGGTATAAGAAAACTAAACTTGAAGTGCTGGTATTTAGTGATAAACTACAGAACTAAGCTGTATATACGGTAAGAGTGTTAATATGATGCAGCAAGCTATGGTAAATGTGTACTCTCTACGGTAGGCTTTTGATGATCATGCTTCCGAACACCAGTAGGCTACCAGTAAATTACGACA
>TRINITY_DN30554_c0_g3_i1 len=140 path=[0:0-139]
CATACATCACGAATGTTATGGGATAGCTGCTTAAAACAAAAGTTACATGCAAAAATCCATTAGAATCCTTCAAATTCACTGTCCTCGTCACTTGCACCACCAAATAATTCATTCCAGTCATCTGGGTCAAGCATATCGTC
>TRINITY_DN30550_c0_g1_i1 len=220 path=[0:0-65 2:66-219]
TTGCTGGTTTCTTGAAACTGTTTGAACCATGGCTGCAGTGATTGTTCTGACTTTCTGACGTAGCACATTGCTGGTTTCTTGAAACTGTTTCAACCATGGCTGCAGTGATTGGTCTGACTTTCTGATGTACCACATTGCTGGTTTCTTGAAACTGTTTCAACCATGGCTGCAGTGATTGGTCTGACTTTCTGATGTACCACATTGCTGGTTTCTTGAAACT
>TRINITY_DN30550_c0_g1_i2 len=298 path=[1:0-143 2:144-297]
CTTCTTTGGTAGCATGTAGAATATTCACAGTTCCTGGCTTGCCCAGCAGATAGATTTTGTTGGACTTAGGCTAAATGACTCCTGAATTACAGCTACTGTATCTGCAGACACACTAGGTCTACCTGCTTCTTTCTAATATAGCATATTGCTGGTTTCTTGAAACTGTTTCAACCATGGCTGCAGTGATTGGTCTGACTTTCTGATGTACCACATTGCTGGTTTCTTGAAACTGTTTCAACCATGGCTGCAGTGATTGGTCTGACTTTCTGATGTACCACATTGCTGGTTTCTTGAAACT
>TRINITY_DN30550_c0_g2_i1 len=219 path=[0:0-218]
TTACCATAAAACTTATCTCTAAATGGTTTGCTGCAATTAATAAAACAACTAATGAACTTTTTTTCTGTATTTTGCAGGGCATCGACTAAGAAATGGCAACTGTGAAGGAAAAAGCAATGTGTGTGCTGTGGCTGTGGAAAACCAAATCTCCAGTTACTGTACTGAGATGATGTCAACATGAAGTTCAGAAAACTCCACCAACAGACCAATCACTCCAGC
>TRINITY_DN30550_c1_g1_i2 len=152 path=[1:0-49 2:50-151]
CTCTGATGTAGCACATTGCCAGTTTCTTGAATCTGTTTCAGCCATTGCTGGAGTGATTGTTCTGTTGGTGGAGTTTTCTGAAATTCACATTGGAATCATCTCTATACAGTAAATGAAGATTTGGTTTCCCACAGCCACAGCACACACATTGC
>TRINITY_DN30550_c1_g1_i1 len=166 path=[0:0-63 2:64-165]
ATCTACCTGCCCCTTGCTGACGTAGCACATTGTCAGTTTCTTGAAACTGTTTCACCCATCGCCAGAGTGATTGTTCTGTTGGTGGAGTTTTCTGAAATTCACATTGGAATCATCTCTATACAGTAAATGAAGATTTGGTTTCCCACAGCCACAGCACACACATTGC
>TRINITY_DN30559_c0_g2_i1 len=124 path=[0:0-123]
CTGGCTTTTTCCTGGTTTAATTCCCTTTTTCATCATGGCTGGCTCTGGTATCTTGAACAAGGTACTAAGCATAAATGCAATAAGCGGGAAAAGGATCCCTTCGGTATTGATTGCGTATAACTAC
>TRINITY_DN30570_c0_g1_i1 len=139 path=[0:0-138]
AACCTGGTGAGAACCCAGTCATATCCTTTAAGTTTGACAGAAAGTTATCCATTCCATAGACATATGTCACTGCAAAGACTTCATAGAAACCAATCATCAGAAGAGACCAACCACCAATGGCATGATCCAGGAGTGTAAC
>TRINITY_DN30570_c0_g2_i1 len=196 path=[0:0-195]
CAAATATGCATACAGTAATACTGGCATGTCAATAAATGACATTACTGTAGATACTGAACAATAAAGATGGAGGTCTCAGAATTAAAAAATCCAGGTTCCCTGACAGTGAAGACTTATTTGATATTTCAGAGCACTTCCTTTTAGAGAAATGCCATCTGAAGGTTTTAAATGATTCTCTTCATATCAACCAGCTGCT
>TRINITY_DN30570_c0_g3_i1 len=304 path=[0:0-303]
GCATTATCATTCTGCTGATACTACTAACCTGGATCAACTATCATCCCCTTACAATGGGAAAGTACATATATCCATATTGGGCCAATGCTTTCTGCTGGGTTCTGCCAGCATTATTATCAGTTGTTACTCCAGGTATCTTCTTGTATCAGTTTTTCTGGGTCAAGAGAACTCACCCATGGAAACAGAGGCTGAGTCTTTTGACTTCTCCAACTGAAACGTGGTGGAAAAATGGAATCCTGAATGGAGTTATAAAGAAAAGTGACTTCATTGAAATAAATGGTGAGTCTTTGCCAGATTACTACAG
>TRINITY_DN30596_c0_g1_i1 len=149 path=[0:0-148]
GCCAAACCACCCGGCCCCTTTGACACCGCTTTGCCCAACATAGGTTGGATCTTCGTAAACAAGACCAATATAAACCCAGTCCAAGACATCTTCTCTCCCACAATCCTCTCCCCATTGATTTTGACATGTCTGTCAGTATCACAGGGCTA
>TRINITY_DN30596_c1_g1_i1 len=109 path=[0:0-108]
GCAAGCCCATTACAGGACGTCTTCTTTCCTACAATCCTCCCCTCACTGATTTTGAAGGCTCTGTGAGTGTCACAGGTCTACGGGGGTTGCCCCCAGAATCTAACACCCC
>TRINITY_DN30596_c2_g1_i1 len=175 path=[0:0-174]
GGGGGTGATTTATATGGCCCTGTGATGCTGACGGATCTTTCGGAATCGGCGGGGGGGTTGTGGGAGGGAGGATGTCTTGGAGTGGGTTTGTGTTGGTCTCGTCTACGGGGATCCAACCTGTGTTGGGCAAAGCGGTGTTGACAGGACTGGGCAGTTTGGCCCATTTATCGTTTTC
>TRINITY_DN30596_c3_g1_i1 len=121 path=[0:0-120]
TCCCGCAATGGGCCCGCACTGGTCCCCTCTACAAAAATCCAACCCATGCTGGGCAAAGCAGCGTTGAATGGGCTGGGCGGCCTGGCCCACATACTGCTTTCCACAGCCCGGAACAGTACAG
>TRINITY_DN30596_c4_g1_i1 len=139 path=[0:0-138]
TAGACCTGTGACACTCACAGAGCCCCCAAAATCAGTGAGGGGAGGATTGTGGGAAAGAAGATGTCTTGGAATGGGTTTGTATTGGTCTCTTTATGAAGATCGGACCAATGTTGGGCAAAGTGGTGTCAAAGGTGCTGAG
>TRINITY_DN30596_c5_g1_i1 len=161 path=[0:0-160]
TTTTCTTTTCTCTTCCCTCCCTCCTTTTTTGTTCTTTCTCTGATGAGGAGGTGCAGGCTTCGAAGCGTCGGATGTACCTTTTTTGATGTTTTTCTGTATTTTGTGTGTGTTTTGTTGTGGTTTCGCGTTTACCTGGTCAGCTGTCTGCCGCGGCTTCCTCT
>TRINITY_DN30596_c7_g1_i1 len=109 path=[0:0-108]
ACACCACTTTGCCCAACACAGGTTGGTTCTTTGTAAACGAGACCAATACAAACCCATTCCAATACAAGTTCTTTCCCACAATCCTCCCCTCATTGATTTTGAAAGTTCT
>TRINITY_DN30596_c8_g1_i1 len=105 path=[0:0-104]
TTAAAACATTGCTTTGCCCAACAAAGTTTGGATCCTCGTAGACAGGACCAATACAAACCCACTCCAAGATACCCCTCCCACAATCCTACCCCATTGATTTTGAAA
>TRINITY_DN30596_c9_g1_i1 len=112 path=[0:0-111]
CCATCGGAAACAACATGTAGGTCAAACCACTCAGTCTCTTCAATACCGCTTTGCCCAACACAGGTTGGCTCTTCATAGACAAGACCTATACAAACCCATTCCAAGACATGTT
>TRINITY_DN30527_c0_g1_i1 len=230 path=[0:0-229]
GTTTGATTTAACATTTCTAAGGTTATAGTTCAGTACTCTTCTGTAATAAGGAAAACAAAAATATACTGGATTTTGCTTTCTATGGACCATGTAAGTTTAATTGGCAGATAGTCTTGTTTACTAAAAGGAGGACCTTGTAACTTGTTAATGTAATCTGAATATCTACAACTTTTAAAATAAACTTTTAATGTCATTTTATAAGACTGAATTTTCTCTGGGTAATATTTCCC
>TRINITY_DN30527_c0_g2_i1 len=140 path=[0:0-139]
ATGTCTAGAAATGTAAGCTCCTTTTCTTACGTTCTTACATGGTGAGAATCCATTTCTACCAGACACTGACTCAGACCGTAGCTATCTCCTCTCTCTTTCTCTGGCAGGAGGTGAGGAACGAAATCCTAGCACAGGTGTGT
>TRINITY_DN30527_c0_g3_i1 len=110 path=[0:0-109]
CTGGGTAATATTTCCCTTACCTCTTTTTCTTGTATGTCTGGAAGATTTTCAGCATGACTTTTTTTTTTGTTGTTGCTGCTACTTTAAAATAACCTTTTTGTGGTCTTTAC
>TRINITY_DN30510_c0_g1_i1 len=122 path=[0:0-81 1:82-121]
TTATCATAAATACAACAATCCCAAAAAAATCACTTAGAGTAATTGATGTGGAAACAGCTAAAATGTTGAAGGAGAGAACTGGCCAAGGTATTAAACCAGGACAGAAGTTGTAGCCAGCTTGC
>TRINITY_DN30510_c0_g1_i2 len=176 path=[0:0-81 2:82-175]
TTATCATAAATACAACAATCCCAAAAAAATCACTTAGAGTAATTGATGTGGAAACAGCTAAAATGTTGAAGGAGAGAACTGGTCAAGATATTAAACCAGGACAGAAGCTGTGCCCAGCTTGCAGGAAAAGGAAGGTTGACAGAGAGATCAGATTCAGGGTTATCCAGTGATATTGA
>TRINITY_DN30510_c0_g2_i1 len=136 path=[0:0-135]
CTGGAACAGTTTTTTGTGTAGATTCTGAAAATCTGGTCGCCAGATCTCTAGGATGCATGGATTTTTCACTAAAAATTCACCAAAATGGCAAAAAAAACTTAGTTTTCATTTACAGCAGTGCTTCTTAAACTGGTGA
>TRINITY_DN30510_c0_g3_i1 len=1103 path=[0:0-1102]
GCAACACTGGAGTTGGTAGTTCTCATATTTAATCAGTAGAAGTTGTTCATGGTGAAGGCATATAGATGCATCATCTTGAACTTCTTCAATTCCTGTTTGAAGAAGTAATAATTGTCTCTGTTCTTCTGTCAAGTCTGCTAACATTTTCAAACCACATTTTCTAGAAAACCTTTTTGCATGACAAAGTTCCTTGTTGATCACCAATAGTATAATCTTTAAGCCTTTCTTCACATTTAGTGGGGGGTTTTACAACAATATTGCTTGATTTGGCCATATTGTCTGAAACAACAAAATTTATAATATATCACTGTGAGGGATTGCTGCTAACTCTCTTGATAACTCAAGCAGTCATTTCGAATATATCACATACAGAAAATCCAACACTTAAATAGTAAAACTCGATAATGACCTAAACCTAATCAACATTGCACAATATCCTACCCACAAAACCAAAAGGAAACTAGGAACATAAATATTACCTATTGAACTAAAGGAAACAGGAAACCACACACATAAATATTACATATTCAGTCTAAAGAATGACCTAACCTAACACCTGAAGCTATTAACCAAAATAACACATACACAAACATCAGCTGATTGCTAAAAGGAATTAACAGTACAGTTATAGTCCATTACAATCACACTGTAAGAATAACAAAAGTAAAGCAAATTGAAACTATGTAAACTATAAACACAAATATAAAAATAAACACACACACACAGACATAAAACTTAACCAAAAACCAAGCAAGACACCAACACCAAAATTCAGTCCTAAGTATTTCAGGACATGCTCTTTCCACTGGTTTTGGTTAAAAATTGGTGCAACTTTGGTAACATGGCCATTTTGAGCTCTAAATATGGTATGTGTTTCATGCATTTTAAATTCTGCCCCTTTTTAAGGCCTCATATCTCAGGAACTAGTTGGTCAGGTTTGAAGCATTCAATAGTACATTAGTGACCAGTAGTTTCTTAAAGTATGAGCCTATTCGGTTAACCACATACAAATCCCTGAGTGTTTAAAAATGGGATACCGTAATCGAAAACGAAGTTTTTTCTCCATTTTTGTGAATTTTTAGTGAAAAATTCATGCATCCTAG
>TRINITY_DN30510_c1_g1_i2 len=509 path=[0:0-242 1:243-301 3:302-508]
GACAAAAACAAAGATTTTTACATGGCCACACTGTTGCTGGAACTAGACAGAATCACCATTTTGTTCCAGTGAATAAAAATCAAATTTAAGTTTCCAGGGATACAAATTCTTTTATAGTCAATGTTGGAATTTACAGTGATATTGACAAATGAGAGTTGAAACTACAACCAGGATATTATGTGGCCTGCATTTATGACAATTACTGGTGGATTGGAAACATTTGTGAAGTTTGTGAGGAAGAAAAAGATGCACAAATTTCCTTTATACACCCTCATGGACCAACAAAACAGTTTCATTGGCCCTCAAAAAAGGACATTTGTTGGGTTCCAGAGCAGCACGTTCGAATGACTATTTCTGCTCCAACACCAGGTGCTATGGGAAGACATTATCAGCTACCAGCAGAAACCATATCTATGATAGAAAAGTTGTTTGACAGTTTTCAACAAGAGTTGAAGAGTGCTGGACCTAGATAGACACTTTAAAAAAGATGGTTGGTGGGGAAGGTGGGC
>TRINITY_DN30510_c1_g1_i1 len=509 path=[0:0-242 2:243-301 3:302-508]
GACAAAAACAAAGATTTTTACATGGCCACACTGTTGCTGGAACTAGACAGAATCACCATTTTGTTCCAGTGAATAAAAATCAAATTTAAGTTTCCAGGGATACAAATTCTTTTATAGTCAATGTTGGAATTTACAGTGATATTGACAAATGAGAGTTGAAACTACAACCAGGATATTATGTGGCCTGCATTTATGACAATTACTGGTGGATTGGAAACATTTGTGAAGTTTGTGAGGAAGAAATAGATGCACAAATTTCTTTTATGCATCCTCATGGACCAACAAAACAATTTCATTGGCCTTCAAAAAAGGACATTTGTTGGGTTCCAGAGCAGCACGTTCGAATGACTATTTCTGCTCCAACACCAGGTGCTATGGGAAGACATTATCAGCTACCAGCAGAAACCATATCTATGATAGAAAAGTTGTTTGACAGTTTTCAACAAGAGTTGAAGAGTGCTGGACCTAGATAGACACTTTAAAAAAGATGGTTGGTGGGGAAGGTGGGC
>TRINITY_DN30510_c1_g2_i1 len=122 path=[0:0-121]
TAAAAACCTTTGTTCTTGTTTGTCTCTTTCTGCTTCTATGTGACGGTGTTACCCCACTTGTTACTTACTTTGAAAAAGGGCTAGCTCAAGTGAGTAACGGGCAAAAAGTGTTCGGAATAAAA
>TRINITY_DN30510_c2_g1_i1 len=112 path=[0:0-111]
GCCTTTGTCAGTGACGATGAACACCGAATTATTTTACCCATTTTGAAGTGTGTGCCATTCCACACTGGAAGGTCTGACCGTCCCCAAAATCCAGCTCCCGGGAGAGTCCCCG
>TRINITY_DN30585_c0_g1_i1 len=136 path=[0:0-135]
TGTTTAATTATAGTGCAAATCAAAACCCAGTACACTGAAAATCCAGGCATTTCAGCATTACAGAACAGGCTGAAAATTATTTATTTTCATAATAATAACATTTCTGCAATTTTTAAATTACCTATTTTTAGTCACA
>TRINITY_DN30585_c0_g2_i1 len=117 path=[0:0-116]
ACGCAAATTTAGACTGGAACTTATGACAGATCACTTATATAGGGTTATAAATTAATGCACAGTAATAACTTTTAATTACTGTAAGAACAAAATTTACTGAAAGGTGCATAGACTTAC
>TRINITY_DN30536_c0_g1_i1 len=163 path=[0:0-162]
CCAAATTCCTTACTCTTCCCCATGTTCCATTACATATCCCAACGTGCCACCAATCTAAACAACAGAGATTACCACCTGCAGCCCTGTCACACACTCTTTTCTCTGTAACAGCCACTGACTCACCTGCTCATCCAAAATTTAACTACTACAGGACAATGTTTGT
>TRINITY_DN30536_c0_g2_i1 len=124 path=[0:0-123]
CTGCATCCCAACTCAGTCTCTGAACCAATCAGTTTTTAACGGGTTTGAATTCAACTTCTGCTTGTTCTCTTCCAATACTGCCACATTATTTGAAAAACTCCAAGTTTGTCAACCTATTAATTGT
>TRINITY_DN30503_c0_g1_i1 len=179 path=[0:0-178]
ACATGATGTTCATGAGTGTAGTCTTACATGGGCTGGGTATTCAGATGCATGCAGGAAAAGTAAAAATATTGTGACGTGTGGAGTAGTTTACTGATAGCATGCTACATAATGTGTGGAGCAATGAAAGGGTTAACAAAAAGCACTGAAAAAGATAGTTGGACACGGAGAAAATATTCACC
>TRINITY_DN30503_c0_g2_i1 len=141 path=[0:0-140]
TACCTCTCCTCTTCACTGTTACTAGGCTCTGCTGAACATAGTGATTTTCGAATATTTTTCTTCTTTATCAGTAACATAGTCCTCAGTACTCTCTTCAGCAGATAATATATCAGAGGGTAAAAAAAAAATATATATATTCTG
>TRINITY_DN30511_c0_g1_i1 len=181 path=[0:0-180]
TTTGGTGTGTACTGAGCCAAAATTGATGCAGCTTGCAGAATCATTTCCTGATGACGTGGATGATACAGTCAGTGTGTATGATAAGAGTTTATGGATAAACTAGCTCCCATAAGGAAAAGTTTGGTGACAGACCACAGACTCCTTGGTACAATGACAAAATAAGTGCTTTGAAGCAGAGGAG
>TRINITY_DN30511_c0_g2_i1 len=130 path=[0:0-129]
AACTTCAGTTTACAACAAACAGCTGAATGGTTAGTAATATGTGGAAGATCCACCCTTATACTAGTCAGAAATGAGTCTGTGGCCCAGGTGATAAGTAAATCAAGGGTAGGTCCTGCATGATGGGTTGGTT
>TRINITY_DN30591_c0_g1_i1 len=288 path=[0:0-287]
CCAAGGAAATATTGTTTACAGGAGGCCCTGAAGTTATACCACTACTGCTGTTCCCTAACTCAGGTCCTATGGAACCCTCAGCAATGGCTGGCTTAAGTGCATCTGCTCCAGGATGATTTGCAGTAGCAAGACACACCATTATGGTGATCCAATACATGAAGAAAATGAGAAGTGCCAGGAAGGTCCACAGAGGCTGCAGTAGAAGACATGGCATGACAGAAATGCATGATCCTGCTTGCCGAAAAAGTTCCACCACGACTGTCACATGTTTTCGCATCACAAGGATCA
>TRINITY_DN30591_c0_g2_i1 len=185 path=[0:0-184]
CACGACTGTCACATGTTTTCGCAACACAAGGATCAGCAACAGCAGGATTATTGTCAATACAGTAGCAATTATGGAATATGTAAGGAAAGCTCTCTCATTCTTAGCAGACTCATCCAGCAACTGAACAGATGGTGTTGCATCCAACTCTGCCTTGATACCAGCATAAGTCCACCACAACAAGGAAG
>TRINITY_DN30542_c0_g1_i1 len=110 path=[0:0-109]
CCAGAAAGGGGAACAGGAGATCCCCGACCTGACTGGCGAACCGGTTCCCAGACGTCTCGGACCCAAACGAACAAACAAGATTCGCAAGCTCTTCAACTTGACCAAGCAGG
>TRINITY_DN30530_c0_g1_i1 len=134 path=[0:0-133]
AAATCTAGTTTCGCGATTCTTCTCAGAAGTATATACATTTATTTATTAATTTCTATCAGACCAATTCTGTCCTAACTTTCTTAGCACTTTGATAATGTTAGACCTTGTGCTTCCTAAACAGTGTACTAATTCTA
>TRINITY_DN30530_c0_g2_i1 len=146 path=[0:0-145]
GTAAATAACTTCTATTTAAGTCAGGAGTGCTTCTTTGGCTTGCCAGTATTTTACGCCTAAGCTATATGCTGATTTATTGGTTGGTATTTAAAGAACGAAAGTCAGGAAGTTATTTGATGGAACATTCATGTTTCCAACAGCGACTT
>TRINITY_DN30555_c0_g1_i1 len=153 path=[0:0-152]
CTACTACTTCTAACAAGTGTGTGCTAATAAATAAGAGTGAATTTTCAGGTCTGGGAGGAGAGTGCAGTAACACTTGGACGTGTAACCTGGAACACAGTGTTTGTGACAACGGGGTGTGTCACTGCGAGGACGGCTATATGACGTATAACCAAG
>TRINITY_DN30555_c0_g2_i1 len=102 path=[0:0-101]
ACTTGTTAGAAGTAGTAGTTGAGCATCCTGGTATAATGACCACATAACCTGGTCCTGTAACTTTGACAAGCAGTCCCTTTTCCCATCTAGAATCAATCATAA
>TRINITY_DN30568_c0_g1_i1 len=227 path=[0:0-226]
GTGGTTTTCAGGTAGTTATTTTTCCTTGCAGTTGTCAGAGCAAGAATAAACAACTGAAAAGTCATATTGAAAAAACAAAATTGACTGATTCATATTTTTTACCAGTGGATTTTTATTTATTTCTACATACCCAGTGATAACCTAGCTTTGTAAAGATAAGGTCTGTACAGTGTCGCTATTGGAGCAGTTTGTCTGTTCCCAGGTGCCACCATGAGAACAGATGCTGG
>TRINITY_DN30568_c0_g2_i1 len=129 path=[0:0-128]
CCATGAGAACAGATGCTGGGCATAATCTGTTACATCAGATGAATGAACTGTATCTTAAAGCCTTGTGGTATGTAAGTAACTACAGCTCCATGTCTTCTGTATTTTCATCATTGAATCAGACTGGATGGT
>TRINITY_DN30568_c0_g3_i1 len=130 path=[0:0-129]
CATTGGCTTGCTGGTTCTGGGTATGGAATAGTTTGCCAAACTGTTAGCATTATAAGAACACTTACGACAGTTTGTGTTATTACACCCTGAAATTTTCTTGTATTTACATATGTGAAAGAGGTACAAGAGA
>TRINITY_DN30590_c0_g1_i1 len=121 path=[0:0-120]
GTCCAGGGGATCCACACCATTCTGTTGCCCATTTTTCTTCAGTCTACAACCAAGCAGCTCTTTGAAGTTGAACTCAGGACATGTTGTATCATTAGATTCACTGAGTACCAAGCAAAAACGC
>TRINITY_DN30590_c0_g2_i1 len=128 path=[0:0-127]
ATGACTGAGACAGCCTTGCACTGGAAGTTACATCCCTTCCTGATGTGGAGTCTGACATTAATTGGGGAACTGCTGATGACAAGGATCTGTCATCATACTTGTTACAGTCTGGAGATGAGAGGAGCGAC
>TRINITY_DN30597_c0_g1_i1 len=378 path=[0:0-377]
CTGACACTTACATTGGTAATATATACCTTATTCTGCAGGATCAGCACATACAGTAGCCTTCTATTGCATTATTATTATACTGCATTTCTGTATGACAGACAGGATACTACCTAGATAGACCCTTTATGGTAGGCGACTATGCATCTGGGGAGGCAAATTATATACCTAAGCACCAGGATGTAGGTTAACTTGAAGGTACCTTTATCAGTAGACATCTCTTATTTGGACCACAGCTAGCCATGCACCCACACACACCAGTGTTCATCATGAAACTACTCAAAATGTAATATTACTTGGCAAATATTTGAAGTGTTTTATTTAAACAAGCAGAAACCTCTAGACATTTAACCCTCCACCCAAACACTCATCACTTCACAC
>TRINITY_DN30597_c0_g2_i1 len=127 path=[0:0-126]
ATAAAAAAAAAAAAAAACTTTGCTTCTGACTGTTACAGTAATTAAGAATTACATAACAGGTGCAAACGAGTTAAACCTTCTAGCCATCTGAACAAAAACATTTACAGAAACCCTACATTTAGAAGAG
>TRINITY_DN30597_c0_g3_i1 len=132 path=[0:0-131]
TCAGGGCATCACAGTGTTAAGTTTTGGTGTCAGGAGTAGAATTCTGATTGTGGGTTAACTGCTGTTTTAATGTTGTCCTGCAGATAGTGACTATTAATGGACCTTCTCTTGTACTTAGCCACCTACAATGAG
>TRINITY_DN30597_c0_g4_i1 len=148 path=[0:0-147]
AATCATTCCACCTTACATAGCTACAATCAAGCTGCCATACTCACATGGTTACCTGTGACTACAAAAGGTCAAGTTGACAGCATAAAAATGAAGGAAGAACAGAAGAATCCTTTGAAAAAACAAATGCCTCATTGTAGGTGGCTAAGTA
>TRINITY_DN30501_c0_g1_i2 len=238 path=[0:0-103 1:104-237]
GTCTTCCTTCTCTAATGATATGTCTACAATATAACATCTTCCTTCTTCTTTTTCTTGAAATTTGCAGTACAGGTATTTCTTTTTCAGCCTCAGTCATCTTCAGTGCATTTTCATTGGTGAACCTGTCTAAGATAGCTAATTCTTAGCATATTGCTATAACAAAATTTTGAAAACTACTAGACTTCTTGTATCTGCTGACAGCCTCCATGTTTCCATTCTATACAAAGCTACAGAACAG
>TRINITY_DN30501_c0_g1_i1 len=147 path=[0:0-103 2:104-146]
GTCTTCCTTCTCTAATGATATGTCTACAATATAACATCTTCCTTCTTCTTTTTCTTGAAATTTGCAGTACAGGTATTTCTTTTTCAGCCTCAGTCATCTTCAGTACATTTTCATTGGTGATGTCTAGCTAATCCTCAGAATTCTGTG
>TRINITY_DN30501_c0_g2_i1 len=134 path=[0:0-133]
TAATAAGTTGTTTTCTCAGGTTCAAGTTAAAATCTCTCTTAAACAATTTCCCCATACAACTGAAACTTCTTTTGCCCATTCCTGTTCTTTTCTTAATTCCTTTCTTAGATTTTCTATTGTAGCTGGTATTACTT
>TRINITY_DN30501_c1_g1_i1 len=109 path=[0:0-108]
TAAATTAATTGCCTGCCCAATTCTTGATCTCATTCGTCCATGTCAGTCACTGACTCCTTTTTGCTCTTTTTCCTTTCATCTTGCCCATTAGAATTTCACTTAAGCTTCC
>TRINITY_DN30574_c0_g1_i1 len=188 path=[0:0-187]
CGCAACTAGTGGTGATGGGCTCTACGAAGGTTTGGATTGGCTATCCAACCAATTGAAGAACCAGAAATAACCTCCAGCGGAAAAACGGATATATCCAGAACGGTGCGAGGAGGACTCTTGTCAATATGGCCATCAGAAATAGAAAAAAGGAAAAAACATCACGTCTGGAACTTTCATCATTTCTGCAT
>TRINITY_DN30574_c0_g2_i1 len=144 path=[0:0-143]
ACAAGAAGAAAAACGTTAAAGTACACTCAAAGAGATGATTGTTTTGGGTCCCTAAACAAAATTGGAAATTTTATATTTATTTACAAAAAAATGCTAAAACTTCTTCCAAAAACATTTTGCACAACTTCTAAAATTTATCCAAAA
>TRINITY_DN30517_c0_g1_i1 len=329 path=[0:0-328]
ATTCCTATGTGTAATGACATTACTGTATTGTCTGAATTTTCTTCCACAATCTTGACAGGAAAAGGGCATTTCCCCAGTATGCATCTGTTGATGTTTGCCCCGTGCACTACAACATTTAAATCTCATGCCTCATACTTCACATGAATATGGCCTTTCACCTGTGTGAATTATTTTGTGTTTCTTGAGTACACCATTACTTATAAAACTCTTCCCACAGACTTCACACTGATATGGTTTCTCTCCTCGATGTCCTCTCAAATGCAATACCAAGTTTAGTTTTTGGCGAAATGATTTTCCACAGATTTCACATTGATAGGGCTTCAAACTTT
>TRINITY_DN30517_c0_g2_i1 len=142 path=[0:0-141]
ACTGAACTGGTAATGGGTTTATTGGTGGCTTGCTTTGAACTGTTGATCCATGAGCTCGTTTCACATGAGAAGTACAATTTGTCTTTCGCTTAAATAACTTCCCACACATGCAACAAACAAAAGGTTGACGATTTGAATGAAC
>TRINITY_DN30551_c0_g2_i1 len=142 path=[0:0-141]
TTGTAACAAATATTTTTTTCAATAATGGGATATCTTTATCTTTGGGAAATCCTATTAAAGAAGAAGTTAATATAACTCCTGCAATATTAAGCTAAGGATTTCTCATTATAAAGGTTATTAATAATTAGCCTCCTAAGCTATG
>TRINITY_DN30518_c0_g1_i1 len=184 path=[0:0-183]
ACTTCATTATCTTTATACAACTCCTTTATTACAGTCAAGTACTAGGGTTACATATTTCACTTGCAGCATATCAAGGTACTGCATATATTGTGGAACTTATGAATTATTTAAATCTTTCAAGAATAATTGCATAACTGACAAAAATCATTTCTTCACTGCAGATGTGTGCATCTTAATATCATCC
>TRINITY_DN30518_c0_g2_i1 len=146 path=[0:0-145]
ATTTAGTGCAATTCAAAATTAGACTTCAGATGGGGTGGTAAACTAATGTCCACTTCTCAATTATACAAATCCTTACAATGTTTTGTCAACAGCCTCCGTGGACACGTAATTTTTCAGTGTAACTATGATGTTAGTCTTCAGACGGG
>TRINITY_DN30518_c0_g3_i1 len=104 path=[0:0-103]
ACGGGGTGGTAATCTAATGTCTGCTCTTCAGTTCTACAAATCCTTACAATGTTTTGTGAATAGCCTCCCTTGACACACGTGATACTGCAGCATTAGTGTACTGG
>TRINITY_DN30518_c0_g4_i1 len=190 path=[0:0-189]
CTGCAGCTGTGTGTACTTGCCTGTAATTTATGCATTGCAATGATCTGAAACTTAACTGTTAATTAAACATGGCCCTGCAATAAGATTATTTCAGTTTTATTTCCATTTTGCTGTATCACTTATGATTTTTTTCTTTCAGATATTAATATTTATGTAAAGACTTGTACATGCAAGATGTTTTATTTTACTT
>TRINITY_DN30518_c0_g5_i1 len=187 path=[0:0-186]
ATAAAAGTAACAAAGCTCTTTTGGACAAAGTAGCTTAGAACCTAAGCCAATGTTAATCTGGTCTTCATCTTTCCACAACTTTTGTTTTTAAACAAACTATCCTTTTCTCCATGTCTAGACACTGACCATGCCTTTCCAACCCTGGAGTATAGTGTATTTTGGCAAGTCACAGACTACTCACAGAAAC
>TRINITY_DN30557_c0_g1_i1 len=148 path=[0:0-147]
GTTTACTAATAATATAATCTGGGGACCATGGAGGTCGGAATGGCCGCCGGTGGAACTGGTTGACTTCCCACTGGGATTTTCATAACCCCTTAGCTCCACTCACTTCTTCTTTTCTCTTCTCTGTCCTCACTCCTTTTTCATTTGTTCT
>TRINITY_DN30539_c0_g1_i1 len=176 path=[0:0-175]
TGGGAATGACAGTAAAAGTAGTGTGGAAAGTGCTCATTGGAAAGAGAAGAAGGATAAAAGGAAGAGGGATGGCTCAAAAGAAGAGAGAGAGAAGAAGAGAAGGAAGATGGAAGAGGCAGAATGTGCTGTTACTATATCTAGTCAGGTACAGAATGAGGAGGCATCTTCAGAGCCAG
>TRINITY_DN30539_c0_g2_i1 len=103 path=[0:0-102]
AGGCCAAAACTGAAGTACTCTTTCTCTTTGCAACAACAGGTTTTGACCTGTCCAAAGCAAACACTTGGTTAAGCACACTAGATTTAGGTACCGACACTTCCTC
>TRINITY_DN30539_c0_g3_i1 len=280 path=[0:0-279]
TTGCCAGAGAAGAAGTCGAAGATTGGTGCTAATGAAGTGGGTGAGAATGTGGACAAAGAAATATATAGTGAAAGTGAAAATGTGAAGGACAAAAGGCACAAAAGTAAAAGTAGTGAAAGGACCAAGAGAAGAGAACGAAGTCGAGAGGAAGATGTGGACAAGGAGAAGGAAACAGCAACCAAAGATGTGTCTTTAAAAGAAGAAGAATGCATGCAACAGCCTTTGTTACCTCGCACATCTGAGCGCCGTGCAAGTACAAGTTCTGTTTCATCAATATCCA
>TRINITY_DN30539_c0_g4_i1 len=117 path=[0:0-116]
TCTCAAGTCACATCTCTCAGATTAGTCAGAAGAGTAAGAAGGATAGAGAGAGGAAAGAGAGAAAGGAGAAGGAAAGAACAACAAAGGAAAAAGTAAAAAAAGAGAAAGAAAGTGGGA
>TRINITY_DN30509_c0_g1_i1 len=169 path=[0:0-168]
ATATAATCCATCCATGCCAATTACTGTCTTCCTCCAGTTCTTTTTCCTTCAGTCTTGCCCATCAGCATTTCACTTAGTCTTCCTTCTCTAATGATAAATGTTCACAGTCTTTCATTTTCCTTTTTCTGTAAATTCGCAGTATTTCTCATTCAGCTTTGACCATCTTCAG
>TRINITY_DN30509_c1_g1_i1 len=103 path=[0:0-102]
CTTTTCCTTCAGTCTTGCCAATCAGTATTTCACTCAATCTTCCTTCTCTACTGACATGTCCTTTTCCTTCAGTCTTGCCCATCAGTATTTCACTCGATCTTCC
>TRINITY_DN30504_c0_g1_i1 len=127 path=[0:0-126]
AGGTACATGTAGGGTGAGTTTTTCAAGAGTTGAAAAAAATGCATGAAGCATGTTTTTATTTATTTTTTTCCTTTTCCATAAGTTAATACAACCTGAGATAGCTTCAAATATACACTTGAAGTATTAC
>TRINITY_DN30504_c0_g2_i1 len=259 path=[0:0-258]
GCAACATAAGCTTTGTTATGAGAGTGGAATGCTGCTAGGTACAGTTTCTTTCAGTGGTACTTCTTTTTTTATTATATATGTTTCTGTTTTCTTATAGGAATGTTATAATATTTTCATCATAAAGGCAGCAAACTTATCAATAGGGGAATGTTGTAGTTTGAAACTTTTACTCTATTCAAAATAAAAGACATCCCATTTGTGTGAGTTAATAAGGAAATTATTTTAAGCCACTGTATTGTAAGATAAATCTTTAATCTGT
>TRINITY_DN30504_c0_g3_i1 len=101 path=[0:0-100]
GTTACTCTGTATAGAAAATATTTCTTGTATGATTTGCCAGCTAAAAGCAAGGTTAACACATGTTGGTTCATTGTTTACAACATATGGTGAAATAATCCAGT
>TRINITY_DN30579_c0_g1_i1 len=129 path=[0:0-128]
TTGTAAAAAGGATATACAATCTTAACAATTTCTTGCTTGTCTGATATATGTTTGTTAACTGATTACCTTATTTTCGCTCACTGATGTTTATAAAATTCACCCACGAGATGTGTTGAATCATGTTACAAG
>TRINITY_DN30579_c0_g2_i1 len=134 path=[0:0-133]
GTCGGCAAGCGTTTGCATGTGTTCCACCTCTAATTTGTACCCAAACCTGTTACTAATTATTCTACTAGAAAATGCAACAATAGATCAGTATATGGCCACTGGTAAGAATAAACCTTTACATTTTCCAGGTGGTT
>TRINITY_DN30566_c0_g1_i1 len=238 path=[0:0-237]
GAAGTTCACCTCAAATGAACACTAGTCATTAACATGAAGATTGTCTGTAATAAACTACTGGAACAAGTCCAAGGAAGTCTGTGCAAAAGGTATAATGTGGACTTCGAATATCTAGTTTCCATTGTATCCTGACAAGGTATGGCTCTTGCTCTTAAACAAGTCAGCTTTTACATACACTTAATAATGATGAGGCAAACAGCCTACAGGGGTATTCAGCAACACTGCAGCCACAAATGGC
>TRINITY_DN30566_c0_g2_i1 len=101 path=[0:0-100]
TTAGATAAATCCCACTGAAATTCTTGTCAAATACATCAAGTCCTTTTCCCAGCATTATCAGACATAATTGACCAGACTGCAGCCTTCCTCTTCTCGTCAGT
>TRINITY_DN30566_c0_g3_i1 len=259 path=[0:0-258]
TAAATGAGCATCACCACCACCATCACTGACTGGCCTAGCAGTGTCAAATGTCTGTCAAAGAGGCAGGACCCGTCACTAAATGGCCTAATATGTATCCCAGAAACTATTCTGTATGTCTAATGGCATGAAGGAATGTTCAGTTATGTGACAATGTTGTATATGGTTATCAACATGGAGCTTAACCCTTCATCTGCCACTTCAGATACTGCCTCAGTAACATATCTACTGACTGAGTACACGACTGACGAGAAGAGGAAGG
>TRINITY_DN30543_c0_g1_i2 len=470 path=[0:0-469]
CCGAAGGTGGAAGTTGCAGTAGAACCCGTAGTAAAGAAGAGGGATAAAAGAGCCTGTGATGAGGAGCGTGATGCCACAGTAATCCAGCCTGTTAAATATTTTTTCCATTGTTTCAGAATGGCAGCAAAGTGTGTGAAAGGCACATGAGAATCCGAAACACAGAATAGCACCAGTAAAGAAGGCAGCGAATACCAACTTCTCTTCTAGTGGCATGTGTATTGAAGGATTGGCAGCAAAGCAGATTGCTAGGATAATAAATGCAATGCATCCTATAAGATGAGTCCAAATATTTCCTGTTTCTGTGTGGATCCGAAACATACTTTTCAGACAAGCGGTGAAGGAAGGTTCGGGTGGGCGGTGGCCTGAATGAAGGTATTCGTTGTCCTGCAACCATTTAGGCAAATCTCCATGTTGACAGACATCTGAAAGCAGAGGAGTGGAATCGGACATCATTAGGCTTCATGACTGGC
>TRINITY_DN30543_c0_g2_i1 len=195 path=[0:0-194]
CAGTGAGCCCAAGTACAGATCTCTAAGAGCAGGTTTGTTCATAACGTTTGGTCTGAGTGCAATCATTCCAACTGTCCACTACGCCATCCTGGAGGAGTGGTATTACACGGTCCCGAGGACCTCCTTTCGCTGGCTCATTCTCATGGGGACACTGTGTATTACTGGTGCTGTCTTCTATGCTGTAAGAGTCCCAGA
>TRINITY_DN30560_c0_g1_i1 len=151 path=[0:0-150]
ACATAACCTCAGGCCAAACTGTATTCCTAAAGCCCATTGCCTTTTTATCCGTGTAGGCCCTGCGTGCAAGTTCAGTAGTCAAATCTTGCTGCTTTTTACTAAACTCAAAGGAATACTGGAAATACTCAAAATCAAAAACAGCAAGTATCAC
>TRINITY_DN30560_c0_g2_i1 len=110 path=[0:0-109]
TATATCCCAGTTTACTGCATTCTTATTTCAAGGACGTTCCATAGTTTGGACATAAGCTATGAAAATATGTATTTTCACAACACATCAAAAAATCATATTCCTCATTCCTG
>TRINITY_DN30560_c0_g3_i1 len=113 path=[0:0-112]
TTTTACAGGGTGATTCAAAAGTATATGAACACTGTTGAATAAGTAATACCTTTAATATTGTAGAAATACATTTGAGTCACACTTTGCAATTAAAATATTTTCTTTGTTCTGGG
>TRINITY_DN30531_c0_g1_i1 len=219 path=[0:0-218]
TGTCAATGACATTTAGTATAAGTCTGATAAAGTACAGGACAAAGAGAAATTCAGGATTTCCTTCTGCAGAAATAGTAGCCACCTGTTATGGTGCAAGAAAAACAAAATTTGAGGTTCATGTCCGAATAATCAATACTCTAGAATATTAGTTAATACCTTTGGATATGTTACCGATTTGGTCAGAAAACTGACCTTGTTGACGGAGATTATTGTAATTTG
>TRINITY_DN30531_c0_g2_i1 len=112 path=[0:0-111]
CATATGCCATATGCTTTTCTATTGTTTCTGTGCCCTGAACAAACCACTACATACTGTAACAATTTTTCTAAACCACTGCTTCACTGTAATTTAATTTAAATTTTCAAGTTTT
>TRINITY_DN30531_c0_g3_i1 len=147 path=[0:0-146]
ACTTATACTAAATGTCATTGACACTACAATGCTGTTTCACAGAAACACATATACATTGACTTTCATACACTAGAATACATGCATTCAGAAAAGTTATACAAAGTCCCAATTTTTCTCTTTGCATAAAATTTTCACTTATAGCATTGT
>TRINITY_DN30592_c0_g1_i1 len=159 path=[0:0-158]
TTTGAAAAAAAAAACTCACCCTGAACTTCCTGTCTCACATGACATCAAAAATTAAACTCAAAATATAAGGGACAACTAGAAACACAGTTGGTAACACATGAAATTATAACTCAGAAACATATGCTATCAATACTGTTACACCACAATGCAATAACGTTA
>TRINITY_DN30592_c0_g2_i1 len=102 path=[0:0-101]
TAAAGCCCTATGTTCCTATCTAATGAAATCTATTACATACATGTGTATGTAATATTCAAAAATGTATAAGTTAAAAATTAGTTACGAATTTTTTTGAAAAAA
>TRINITY_DN30592_c0_g3_i1 len=143 path=[0:0-142]
TGTCCTTTCTCTGATACTTGGCTTTAAAATGCATCTTTGCAAATATGTATGCCAATTAGAGAGATTTCTGAAATTTCAGGCATAATATATAAGAACAGTAAGTTCATTTATATAAAATAGTGACATTAGAATCTGCAAATCAA
>TRINITY_DN30599_c0_g1_i1 len=362 path=[0:0-361]
TGACTGGTTAAAGGGATATGACATGCTGCTGACAAGTGAGGGGACTGGTCAGTTGTAAAACTCTTGTGAAGGTGGTGAGACAGGTCCTATTACTTGTTGTTAAGTGGCTAAAGAATATATGTAAATGAAAGACAAGAAGTGAATGTTTTGTTACACCTAGCCACCTTGCTTTAAGTGGAATTGAGGTCCATGTCTTTAATCTGTAAGTAACATTTAAAAATAAATAAATAAAGGTAGAACCTCAAATACTAGTTTGCATTTAATTACCTTCTTTTATAATGTGCTGAAGGAATATTAGAACCATGATGGCAACATAATGGAACTTGTTAATCTTTTATCTATAAATTCTTTGGCTGTAATTT
>TRINITY_DN30599_c0_g2_i1 len=203 path=[0:0-202]
ATACCTCAACTTCCCCAAAAATATAAATAACTGTTTAATGCCAAGGCAATTTTGTTGAGGTATTTCAGAAGGAAAACTCAGAAAAAACATGCACACTGTTTTACTTACACAAAACATATGCACTGACTTCTTTAATTCACACAGAAGACACATCCTTTCTGTTATTCTCACATACTTTCAGTTTTTACCTCATAATAAAGAAC
>TRINITY_DN30599_c0_g3_i1 len=206 path=[0:0-205]
TACATTAATATATATACTTATATATTACCTATCTGTATATTATATGGCTTATTGTTTATTTACAAGTGTGTGTTATGCTCACATTTATAGTCTGATTTTATTAATTTTAACTTCAAAGGAACAATGAATCTTAAATGTTACAAGTATCTAGAGATAACTAGACTCTGTCTTCTAATAACACTTCTCATGAGAGCTTCTAACAGTTG
>TRINITY_DN30599_c0_g4_i1 len=162 path=[0:0-161]
TACTGAATCACAGAAACTATTAAAGTTCAATTCTGTAGACCAGCCACTGGTTCACCAAGCAACTGATGAGTATCTGTTCTTGCCTAACACAGGTGACAAAGTTTGATACTAGTCCAATATATGCCAAGGTTACAGAAATATAGATACCTCTTACACTTGCTC
>TRINITY_DN30599_c0_g5_i1 len=108 path=[0:0-107]
ACTTAATTATTTAAATGTGATTGTGGTGAAGAGAAGGTAATACTGTAGTTCTAAATACAAGCAAAAACAAATAAACAACCTGAAGGCATGTTTTACATCCAAACTTAA
>TRINITY_DN30599_c0_g6_i1 len=746 path=[0:0-745]
TGACTGGTTAAAGGGATATGACATGCTGCTGACAAGTGAGGGGACTGGTCAGTTGTGAAGTACTCTTGTTAAGGTGGGGAAACTAGTCCTGGTAATTGTTGTTAAGTAACTAGAGAATAAATATGAAAGAAAAACAAGGAGTGAATGCTTTGTTTCACCTGGCCACCCTGCGTTAGGCTGGATTGAGACCTGGGTCCATAATCTGTAACATAGTACGTTATTAACCAGCAGTCAGTAAATCCAACATCATTAGAATAATTTCATTGATTATAAGTCAGTGGCTCAACACATCTAGGAAAACCATCTTCCTTCCCTGAATAAACTGACTCATAAACCCAACCTGTGGCCATGAGTACACTCACATTAGCACCCAGAAAGTTGCTGGGCAATGATATAAGTACAGCTGAAAGGATGTGGATCAGACCAATTGTCAGTGTCACCAAATGGAAAGAAAGAGGATTTCCTGTGAAATAAAGTCAGAAGGAATCCCATAGGTAGCACAATCAGTGATAACCATAATTAGCTCAAGTTGTAGTTTCAAATAGCAATTTATCTCTCTGTTTCTTCCACTTTCCTCCTTCTTTCCCTCTGTCACTCCATATCTTCTTGTTCCTTCCCTTGCTTCCTCTGTTCTGCACTTTCACTCACCCACCTACCAACCCATCCAATCAAATTCCACTGTTTTTATTATTTTGAATGTATTGTGACTAAGTATATTTTTTCTCCTAAGTTACATTTTTGCTTTT
>TRINITY_DN30599_c0_g7_i1 len=220 path=[0:0-219]
AAATATTAACATTATTAGATACGAACATATGTTCATGCATATACAATCTACATTTTTCTCTTGTCTTGTTTCTGCAATTTAATTATTATAACAAATACACACACATACTCAATTGCATATTACAGTTATTAAAGATCTGGCATGGAGAACCATGTTAGTAACAACATGAAAATAAAGAGCAAAACTGGAAAAAAAAAAATCAAAAGCAAAAATGTAACTT
>TRINITY_DN30599_c0_g8_i1 len=259 path=[0:0-258]
ATAAAAATTGCTTTTCTTACTAACTGCTAATTGTCCAAACCTGTATCAGATTATTTAGTAATATTTTTGGAATGTGTCATCTAGTTTCATATTAATTTCTCATTTCAAATTTCCAATATTCTGAATTGTTGTTTAGCAGTTCTGATGAGAACTGGTGATCACAGCTATCAACAAAGAAAACAGAACAGAATTGTCTTGCAACAGTCATTAGATATCAACTCACAGCAATCAAACAAAACTGTAATGTACAGAAATTGAC
>TRINITY_DN30599_c0_g9_i1 len=186 path=[0:0-185]
TTTTTTTTAGATTTTTATCTCTACTTCTCTATTTTCTTTCAATCATAATTTTTTTTACAAATTTCCCAGAGATTAATCTTCCAATACCAATGGAACTAGTGATTAGCATTAATGGAAGTTCTGTTTATTTAGTAGTTTATATAACTTCATCATCCAAGACAAATACATATTCACAACAAACCAAAT
>TRINITY_DN30599_c1_g1_i1 len=343 path=[0:0-342]
CCAGGAGTGTTAGAACTGTGGACTGTGTTATGAGTTTCTTTATTATCCTATAAGAAATAATTGATGTGAATGATAAGCAGGCCTTGAAAAATGAGTAAGTGTGATGAGGCCTAAGTTATATGAAATTATGCAATAACTGCAGATATTCCTTTCTATTATTAGAATCTTATTCCACTTTCTGTGTTTTGTTTGTGTCAGTAACCAGTTATATACATTTTGATTAAAACAAAGTGTTTTCATCCTTTCATCTGCTCAAATGATGTGTAACCCTGCCATGCAGTGGTATCATAGGACCCAGTGAATGCCAAGATATTGCTGCCCAAACCATCACAGCTCACCCTCC
>TRINITY_DN30599_c1_g2_i1 len=202 path=[0:0-201]
TATGGGATGACCAGTCCTGTTACTTGTTAAGTGGCTAGAGAATGTATTTGAATGAAAGACAAGAATGTTTTGTTATGCCTGACCACCCTGCTTTAAATGGGATGAAGGATCTGGGTCTGTAATCTGAAAACACTGGATATATGTTAACTGTGTATCATTCTCCCAATGTTGCAAGTAAACAGTGTTGTCACAATAATCCAGG
>TRINITY_DN30599_c3_g1_i1 len=133 path=[0:0-132]
GTGCAACAAAACATTCACTTTTTGTCTTTCATTCACATATATTCTCTTGACAAGTAACAGGACAAGTCCCCTCTCTTGTCTGCAGCACAACATATCCCTTTAACCAGTCATCTCCATTCACCCTGTTGCTCAC
>TRINITY_DN30599_c4_g1_i1 len=200 path=[0:0-199]
ATTGTGTTCTTGCTAAATAATGCTACCCTCTGAAAATAATGTTTGTACCATAGGGTGCACTTCATCACATAGAATGCTTTCATAGTCTTAGGCTATAACCCTGCCTTGCAGTGCTATCAGAGGACCCATTGAATGCAAAGATATTGCTACCCAAACCATCACAGATCCCCCACCACGTTTCACTGTTGGTACAAGATAAA
>TRINITY_DN30599_c5_g1_i1 len=120 path=[0:0-119]
CTGGTCTCCCCATCTTTACAAAAATGGTTCACAATTGACCGATCCCCTCACTTGTCAGCAGCACGTCATATCCCTTTAACCAGTTCTTTATTCACTTGTGTCATGCACAACACTTGACAT
>TRINITY_DN30599_c6_g1_i1 len=113 path=[0:0-112]
TGTAACAAAACATTCACTTCTTGTGTTTCTTTCATGTCCACTCTATAGCCATTTAACAAGTAACATGACTGGTTTCCCCATCTGGTTTCCACATTTTCCCCAGTCCCTGTAAT
>TRINITY_DN30525_c0_g1_i1 len=503 path=[0:0-439 2:440-502]
ATGGCTACATCACGACGCAGACACTGAAGGAAATCCTGCATGAACTGGACACGAAGCTGACAAATGAAGATCTGGCAGGCATCATAGAAGAGGTGGACGAAGATGGGTCTGGCACGGTGGACTTCGACGAGTTTATGGAGATGATGATGGGTTGACTCTGCTGCTGTCAGGGTATCATGTATCTTCTCTGCTTATCCAGTTATTTCCTACTTAGTTTCCTTGTACTATTAACACACTCTGCGATCTAGTGACTTTGACATGAAGGACAGATACAGTCTTCAACATGTAGGACAAATACAATCCTCAACCCAGTGTCTTCAACATGAAGGACAAATACAATCCTCAACCCAGTGTCTTCAACATGAAGGACAAATACAATCCTCAACCTAGTGTCTTCAACATGAAGGACAAATACAATCCTCAACCTAGTGTCTTCAACAAGAAGGACAAATACAATCCTCAACCTAGTGTCTTCAACATGAAGGACAAATACAATCCTCAAC
>TRINITY_DN30525_c0_g1_i2 len=542 path=[0:0-439 1:440-478 2:479-541]
ATGGCTACATCACGACGCAGACACTGAAGGAAATCCTGCATGAACTGGACACGAAGCTGACAAATGAAGATCTGGCAGGCATCATAGAAGAGGTGGACGAAGATGGGTCTGGCACGGTGGACTTCGACGAGTTTATGGAGATGATGATGGGTTGACTCTGCTGCTGTCAGGGTATCATGTATCTTCTCTGCTTATCCAGTTATTTCCTACTTAGTTTCCTTGTACTATTAACACACTCTGCGATCTAGTGACTTTGACATGAAGGACAGATACAGTCTTCAACATGTAGGACAAATACAATCCTCAACCCAGTGTCTTCAACATGAAGGACAAATACAATCCTCAACCCAGTGTCTTCAACATGAAGGACAAATACAATCCTCAACCTAGTGTCTTCAACATGAAGGACAAATACAATCCTCAACCTAGTGTCTTCAACAAGAAGGACAAATACATTCCTCAACCTAGTGTCTTCAACAAGAAGGACAAATACAATCCTCAACCTAGTGTCTTCAACATGAAGGACAAATACAATCCTCAAC
>TRINITY_DN30525_c0_g2_i1 len=475 path=[0:0-474]
TTTCCTCAACATGAAAAACAAATACAGTAATTAACTTAGTATCCTTGACATGAAAAACTAATCCAATTCTCAGTCTAGTGTACTGGATATGAAAAACTAATAAAATTCTTGAACTAGAGTCATTGACATGAAAAGTTATAAAGTCCTTGACTTAGTATCCTAGTTATGAACTAATGCGATCTTCGATCTGGTGTACTTGACATGAAGAGCTAATACAATCCTCAACTTAGTGCTATAGACATGGAGGGCTCATACAGTCCTCGACCAACTAACCTTGACATGAACTGCTTCAATCCTTGACTGAGTGTCCTTGACGTGAACTGCTACAATCCTCGAATGAGTGTCCTTAACATGAACTGCTACAATCCTTGACTGACTGCCCTTGACGTGAACTGCTACAATCCTCGAATGAGTGTCCTTAACATGAACTGCTACAATCCTTGACTGACTGCCCTTGACGTGAACTGCTACAATC
>TRINITY_DN30525_c0_g3_i1 len=226 path=[0:0-225]
CTCAGTGGAGCGAGTGGGCAGCATCATGAGGCTCATGGGCATGGAGGTCACTGAGAAGAGCCTCCGGGAGGTGGTGGAGGAGATAGATGAGGATGGTTCTGGTGAGCTGGAATTTGACGAATTCTGTCAACTGGCAGCCAAATTTCTGGTGGAAGAAGACGAAGAAGGGATGAAGCAGGAGCTGAAGGAAGCCTTCAGGATTTATGACAAAGAAGAGTTTATGGAG
>TRINITY_DN30581_c0_g1_i1 len=110 path=[0:0-109]
GGCGAGGACCGACGCGTCGCCCCCACCTACGGGGAGGGGGGAAGATACGACCGTAGATATGGAGATCACCGAAGATACAAAGATGACCATAGATATGGAGATAATCGGAG
>TRINITY_DN30581_c0_g2_i1 len=431 path=[0:0-430]
CGTTCACGAAGAAGGCGTCGCTTCTGTCAGCTGTTCTGCTATCAGCATATTCTTCCGTGATTCTTCTGTTCTCGTATTGACCACGAGGGTTGTGCGCGTTGCTGTACCCCCAGCCGTCGTTGCCGTCGTTGTAGGACGCTGATGGTTCCCGGTCACCGTCGTAAGGGTCAACTCTCCGTCCACTGTTGCCAAACTTTACATTATACGTCACTGGCGACAGGTCAGTAGGCGACTGACCGTCGTCGGCAGACGTTTCTCGTGACTCGTGAACGTCCTTACCGCCGGAAGTGTTCGCATGGACGTCGTTGGTGCTGCAGACAGCCAGCTGGACCACGCTCAGCAGCATCAGAAGCAGCTGCATCAGTCCGTCACCCTTCATGCTCAACACTGACGCTCGGCCTCGACAGCGACACTGGCGTCCTCCGGCGGAC
>TRINITY_DN30581_c0_g3_i1 len=163 path=[0:0-162]
CGGAGATATGGTGATAATGGTAGATATGATGATGACCGTAGATATGGAGGTGATCGTAGATACGGTAATAACCGTAGATATAATGATTTCTTTAGGCACAGAAGTGATCAAAGCTACGCGGGTGATCGGAGATACGGAGGCGATGGAAGGTATGGAGGTAACC
>TRINITY_DN30583_c0_g1_i1 len=223 path=[0:0-222]
CATGGTTTTAAGTTTTTAACCTTATAAGCACAAAAGTATTCCAATCACATAAAATCTTTGAGATATTATTGCAAACTAAAACTCCAGGAATATGAGGAGAAGATGAATGTTATTAATTTTTCAAACTATACCTTAGGGCATGAGGTGAATTCAAATTTAATACACAAGTTTACTAATTTTTTTGTGCAGTATTATATTGCTACTAGATATATGTCTGCACAGT
>TRINITY_DN30583_c0_g2_i1 len=178 path=[0:0-177]
CATTTTATGCATTTTAAATTTATTTAAATTAAGATTAATATGTGGAAACAGCCACTGTGCTGTTGCAACTTCACTGTCATTCCTGCTTTGTTCTCCAGCCTGCTGGTATAGTCAGCAGTTCAGATCAAAATGTAATTTTTTTACTTTTCTGTTTCATATTTTAATATGGATTATGTTT
>TRINITY_DN30564_c0_g1_i1 len=151 path=[0:0-150]
TATGTATTTTACTTTATTTTTCTTCTTCCTTTTGTCTTGTATTTGTGAAGTGAATAACTTTGTGCATTTATACTTTCAGTTGTTCTGCACATTTAAAACAATCCTTAAATTTGGAAGCCAAAATTTAGGCTTTCATTTGCATGTATTAAAA
>TRINITY_DN30564_c0_g2_i1 len=119 path=[0:0-118]
CATACAGGCCTGTTCTCTTCTGTACTACTTTCCTGGAATATCCCTGTTTTATTGCACCCCAATATATCTTTCACTGTAATAAGAAGTGCATTTTAAAAATACCTTATTTTCCTTTCTTT
>TRINITY_DN30564_c0_g3_i1 len=112 path=[0:0-111]
CTCACTGTAAACTACATTTGTTTTAACATTTCCTTCCTTTTTTTGAAGAGAACATCAACAACAGCTTCATCTGCCATGGTGGATATGTCTCCAAGTTCACAATCACCCTTTG
>TRINITY_DN30564_c1_g1_i1 len=175 path=[0:0-174]
AATATGATGCTCACATTCCACTGACATTCACTGTACACCTTATGGTTACTTTATTCCTTGAGGGTTGAAACTAACAAGTAAAACTGAACAAATATGCATGTGGGTACAAACTTATTCATGTTACAGATACAAGGCAAAAAGAAGAAGAAAAATAAAGTAAAATAAAGAAAAGTAC
>TRINITY_DN30598_c0_g1_i1 len=135 path=[0:0-134]
TGCTCTTCCATTCCATCATTGTTCCTTCCTCTTTTCCAAGAGTTCATGTAATTCAACTTACTCCTGTAAAGTTGAGTGTCTCCATTATCTTGATACAAGTTGTCACTTGGCACACAGTCTTCAACACTGCCCAAG
>TRINITY_DN30598_c0_g2_i1 len=154 path=[0:0-153]
CCCTGTTCTCACTAATCTTTTCTATGTCCACCCTATATTTATATACCTCTCTCACCAGACTGTCAATACTGCTCCCCATAACAATGCTCTTAAGTTCATGAATCCTATCCACAACTTGTACTTTACTAACCTCAACCTAGTTTTTTTCTTCCTT
>TRINITY_DN30533_c0_g1_i1 len=145 path=[0:0-144]
TTGCTAAACTAGGGTTCATATTTTTTCCTTGGCTTTTAGTGACTATTCATTATTGTAGTGTGTATGTATATTAATGTTGTGGAGTTGGACATGAATAACTTGTAAAACTACATAGAGAGACCAGAAATGTTTCCAGTTTGGAAAT
>TRINITY_DN30533_c0_g2_i1 len=121 path=[0:0-120]
CAACTGAAAGGTTTAGCATTAAACTTGTGGAGTCTCCTCTGTAGTGATGACAAGGAAAATCCCTGTGGTTAACATAAGCAACAGCAGTTCCATCTAGAATGACCCACTGTCTCCATATCCC
>TRINITY_DN30533_c0_g3_i1 len=130 path=[0:0-129]
TTATACTTAACTACCAAGCTATTATCTTTGAAAAGATTCTTAATATAAATGGATTAATAGTAACAAGTTACAAAACACACCTGACAAAACAGAAAAGGAATAAAGCTTCATTTAACAGGGTGGGTGAGAC
>TRINITY_DN30505_c0_g1_i1 len=269 path=[0:0-268]
CTCAGCTGCTGATAATATGTGTACTGATGCTTACATGCTTGTTCCTACTGTGTCATGGTTTTTCAGGTCTTTTAAGGTTTGTGTATGGAACCAAGAAAATAAATAGAAAGTGCTGTTCATAAAACAGTGGATTTAAAAATAAGAAGAAAAAATAATTTTAAGCCATTTGCATCTAACTAGCTTAATATTTGTTGCCATTTATATCAAGTGAGTTTAATATTTGAAGTTAATTGTGTCAGAGAAACTTTGTGTTTTAGTTAATTTTGTTT
>TRINITY_DN30505_c0_g2_i1 len=109 path=[0:0-108]
CAGCTGAGACAAAAACCGTATGGATGATGTACTAAAGCTTTTCAAGTTGGCAATCTCACTTAAGTTGAACACTGTCAACTATTATGCAAACTGTCATACTGGGGCTAAG
>TRINITY_DN30549_c0_g1_i1 len=126 path=[0:0-125]
ATCCAAACAGTGTCACCTAGGGAACTTAAAAAGTACTTACTCCAATTAAAATTGGCAGGAATGGAAGATTTTACCTCCTCCCAAATATTCACAAACCCATATAAACCTGGCCAGTGCCATATAAAC
>TRINITY_DN30549_c0_g2_i1 len=142 path=[0:0-141]
ACTTAACAGATAAATCACTCACACAATCACAGGAATCTGTGTCTGAAAAAAAACAAAACATGAACTTCATTCCTTCCCCCAACTTTATACCCCAAAAATATATTATCCAAGGTGCACACAGACTCTGTAGAATGTTAGCTTT
>TRINITY_DN30549_c0_g3_i1 len=395 path=[0:0-394]
CTTTAAGGGAATATTTCAGACATAAAAAACAAACACCAGTATGAAAATACACAGTATCTTTCACCTGGCAACCTCCCATTTTTAAACTGCCAAGACATTTATGCTTACTATTGGCAAAAGTTAAGAGCTCAGCATACAAGTTAAAAGTACACAAGGTCAAAAATAATGTCACACCATAAGAACATACAGACATTCTAACACTCAGCACATATATGACTATTAAATCAGTGAAAAAGGGAGGTACCTTTGTAATTCTAGACACAGAATATTATGAAAAAGAAACCATTTTCCACCTTAACACCAGAAAGTACAAACATCTGAATACACCCAATATATTTATGAACAAAATAATCACATACATATTAAGATTCCTTGAAGCCATCCAAACAGTGTCA
>TRINITY_DN30578_c0_g1_i1 len=226 path=[0:0-225]
TAGCAACATCATACAAGGATACCACCCATCTTGTGATGGGGAAGTTGCGGCGGACCATCAAATTCCTATGTTGCTTATCCTGCTGTAAGTTTGTGCTGTCACATAATTGGGTGCTTGAGAGTTCCAAACAAAACAGATTTATAGATGAGAAGCCATTTATCCTGAGTGATCCTGAATATGAGAAGCAGTTTAATTTCAACCTGGCCCAGACTTTGGGAAAACCAAA
>TRINITY_DN30578_c0_g2_i1 len=343 path=[0:0-342]
CAGCAGTTTAACCTTGATGATCCCTTTCGAATTGATTATGCATTGGTACCACATCTTATGGCTGGGTGGAAGTTACCAATTCGTGTAACACAGGAGACATATGAGAAATTCAAGGCCAATCCTCCACGACGACCAAAACAAAAACTGACAGGAGGAGAAGCAGACCAGGAAAACAAACGTTCAAAAATATTCCCTGAAACAGCAGAGGAGGTACAGGTGACAACCCCTAATCCTCCCTCACCTGAAAACAGGCCCGTGGTCATGTTTTCAGGAGTCATAACTTCAGATCTGGCCAAGAAAGTGCAGCAGATGGGTGGCATTCTAGCAACATCATACAAGGATA
>TRINITY_DN30578_c0_g3_i1 len=182 path=[0:0-181]
TCTCAAGAAGATAGTGGTTCCCCCTTGGCAAGCACTTCACTTTCCAACTCCTTTTAGAATTGCAGTTACTTCAAGTGATGACAGACCATGCAAGAACATGATTATTACTTGCTCAGGTTTTGAAGGGGATGACAGAGAGCGTGTTCGTTTCATGCTGGATGCTGTTGGTGCTAAGTACACAG
>TRINITY_DN30580_c0_g2_i1 len=797 path=[0:0-796]
TAGTTTGTTTTGGTATGACAGGCATGGAGACACTCTGTCTTCCCTGCTTGTAGCTTTTCTTTATGCCACCATTTTGTCTGTCATCAATGAAGGGCTCGAGTACAACAGCAGCAATAAAAGATTTTTAATACCTGCTATCTGCTGGTGTGATAATATAGTGATAATACAACTACTTAGTTTCCCAGTGATGTAAGTCAAGGCCAGGCTATCGTCATGACGGGTCATTCAGAAATCTAATGGAAAAATACAGAACAAAACTGAATGTTGGTGTGTGTCAGCTCAGAGGTCTCTTTGAATGGTCTGGAAGGAAGGAATGGCTATCACGGAGATCTCTGTGGCCGGACGAGAATGTACTAATACAAAAGGAATAATTCACATGAAGAGTGGAGTGCTATGGGACAAGATTCATTCCCAATATAGAAGTTGCATCCTGAAAGAGGTTCAAAGAATGAAGATCTTGTATGAGGCTTGTGGTAGCAACACTACTTTCAGGCCACATCTAGCATCTTGACAAGTCTCAAATATTTTCATGGAACAAATCTCAGAGATCTTAACAGAAGTCTAAAGTGTGTTCCAGTAATTTCTCAACTGTGTTATGAATATTAGAAAATATCTGTAAGCACTGTTCAGATAAACTGAATCTAATAATGTTTCAACTAACATAGTGATCAACAGCTTGATGGAAAGTACAAGGACACGGCCTCTATGGCCAAGTGAAGAAGGAATGACATAATACCTGGACAGGAGACATTCCATGCCTGTACTCCAGCTAGTATCATATGTAGTGACGTTCCAGA
>TRINITY_DN30507_c0_g1_i1 len=102 path=[0:0-101]
TTTTTCACAGCAAGGTGTATTCTTTCCTAAATTGGACTTTTTCCAACCAATTTTTCCAGAATAGCTGCCATGTTCACCCACCTTAACCCCCTAAATTAGTTC
>TRINITY_DN30507_c0_g2_i1 len=108 path=[0:0-107]
TCACAGTATTATTCCAAAGAATGTTCACTGATATTGTCTCTTATGATTTATATCATACTTAGGTGTGAATCTCCATATACAATATTAACAAAGAAATTAGAAACACAG
>TRINITY_DN30582_c0_g1_i1 len=101 path=[0:0-100]
CCAATAGCAACATAATTTCACCCCATTAAAGTCTTTGTTACTATGCTAGTACATAGGTTATGAAATCTACTTTACCAAATGAAAAATAAACATTACCAACC
>TRINITY_DN30582_c0_g2_i1 len=224 path=[0:0-223]
GCTGGCTTCTTTAGCTCTTCCCTTTACTCTTGCTGGCTTCTTTAGCTCTTCCCTTTACTCTTGCTGGCTTCTTTAGCTCTTCCCTGGTATCTTCACCAGTCACATTCTAGTAGATGATTTATTGTAACCACATCAGTGACTGTTATGTCTCTTTGAGCTCCTCTGGCTTCAGAAATCTACATATCATACTAATTATCTCATCACAGAGGAAGCATCTCTTTAGC
>TRINITY_DN30582_c0_g3_i1 len=174 path=[0:0-173]
CCTGGTCTCTATACATCTCTTCTCCAAATTTTCATATTATACATATATACATAATAGTGACATTTCTCATGAATACAAAAACATCTCACCATAGAGCTGTGACTGTTAGGTTTTGCTTATCATAAGTCCACATCCAGTTGCTTCTTGATCAACTGAGAAATACAGTGAACCTTT
>TRINITY_DN30582_c0_g4_i1 len=253 path=[0:0-252]
ATCTCTTTAGCCTGGACTCCTGTTTGTTCATCATTAAAGTCATACAATTTCTGTAATTAATGCTCTTGGGTGTAGCCTTCTCATCCAGATCATCATCTATGAAAGCTGCAATTGTTTCTCACTGTTCATCCAGCTACTGCTCTGCCTTAACAGGTACAAGCTATACTGAAGCTTCCACGTTTCTACATCATGGTCCGACTACAAGCTATACTGAAACTTCCATGTTTCTACATCATGGTCTGACTACAGGCTT
>TRINITY_DN30582_c0_g5_i1 len=657 path=[0:0-656]
GCTTCTTTAAGTTCTCTCTCCTTGCTGCACTATATTTAAATAACCAATGCAGGACCAGACATAACTGATCAATTCCTTGTTGTGCAACCAGGCTCCTCCCCAAACTTTTGTATACACATGCAGGGTCTGATATTTGCCGAATTTTATTTAGGATAATCACTGTTTATGTGTAATTTCAAGTGTAAAGCAACAGTTTTGTTCAAATTTGGATTGTCCTTACCCAGTGCAGTTAAGGTTCACAAAAAATGACTGTCAACTTTCACAGTATGAAAGATTTCTTCAGTAATTTTCTTCCTTACTGTATGCCCAAAGTAAAACCAGAGCTACACATAGCTCACTCAAACTTCATGTACAAGGGATCAGTATCTTAGTCTCATACCTACTTCTTAATTTGAGCTTTTATCATTTCATCAAAATATAATGTGAAAGATAGGTTACAGTTTTTTATAAGTTCTTTTATAAACTGTGACCTCATACTTCCTCTTATGTAGAATACTATTCTTCTGCTTAGCTGAAAGTCTTGTGCAATACTGGAACCTGGAAACAGCTTGGAATGTTGTCTGCTATCTGAAGATGCAGTTACTAGATGCTAATTTCACTACCCAAAAGATTTCAACTGCCATCAGATCATCAGAATGCAGTCAGTTTCACTTTCTC
>TRINITY_DN30582_c0_g6_i1 len=295 path=[0:0-294]
TTTCACTTTCTCGTCTGAGTTACTAATAATAAGGCCCAGTTTCATCTGTTTTGCATCTGCTGCTGGCTTGTCAAATTTGTGGTGGAGCTTTTCTTTTTACATGTTGTAGTATCTGCAGGTTTTCGGATTACCATGCTTTAATGCCAATTCTTAAGTACCTGTCCACAGCAGCTGTCAATATCCATCCAACTAGTACTAAATTCTGTTTCTTTTAGTGATATACTCTACAGTGAATGAGGATGTATCACAAATCAGGCAGCTGCACATCATTCTTGTATAACTCCCTGGTCTCTAT
>TRINITY_DN30582_c0_g7_i1 len=266 path=[0:0-265]
CCCAGCAGTCCTATAAATCTCGTAAACTTGGACTTGTCCTATTATATCCTGTATTTCTCCAGAAAGTCCTATATTTTCAATTGTTCTGTAAATTTAAAAAAAATTATCTTTTCTGACATTTTTTACACTGTTTAGCAATTATGACAGTACTTTTAAGGTCAAGGTTGCTTATTTATACATATCATGTAAATTATATGCGCTTGTGGCACAAAGTCCCAGTTTTTCTGTAATTGAAGGTATATATGCCAATAGCAACATAATTTCAC
>TRINITY_DN30582_c0_g8_i1 len=142 path=[0:0-141]
CAAATGAAAAATAAACATTACCAGCCCATCAAGTACATGAGCTGACAAGTACATGACACATACCAGGCATGTGATAACTAATAAAATTCCAGTTTTGGTCACTCAGTAGTAATGGGGGCAGTGATGATACTCTAAAGGTTCA
>TRINITY_DN30577_c0_g1_i1 len=1082 path=[0:0-1081]
ATTTTCATATTTTTTTCTCTACATAAGGTATAAGGTGTCCTTCTTCATCAACTCCGCTCACTTTTACTTCACCTTCTCTATCCTTCATTTCATTTTTCACCTCCTCTATCCTTCATTTTACTCTTTCTTCGCCTTCTCTATCCCCCAGTTAATTCTTGTTTCACCTCTGCTACCTCCTTTTGCACATTCTTCCGTCACCTTCTCCATTCTTTCAGCTCATTTTCTTTCACCTCCTCCACTTCTGTCAGCTCAATTTTTCCTTCACCTCCGCCACTTCTCTCAGCTCATTTTCCTTCACCTCCTCCATTTTTTTTCAGCTCACTCTTCCTTCAAAACTTCTATATTTCGCACTGTTGAGTTTACTGTCGTCAGAGCAGGAGATCCTGTTTGAACTATTGGAACAATGCGCTCATTGGTCGTCAACTGCAAAGCCTGTTTTGGTGCCATGATTGTGAGAACGCCATCTACAGACAAAGATGACGTTACTGTCTCGGATTTGATGCCTGCTGGGAGTGTGTACTTCCTCACAAAATGGCGGCTGACATAACCATGTTCGTCTGCTTTTTCTTCATGCTTGGCTTCAATTACGATGTAATTGTTTGTGGTCTTGACTACTATTTCGCTTGGTGCAAACTGCCGCACGTCGACCATAACCTGAAATTTGTCCTTGTCATGTGTGTCCGATGCCTTGGATACAGCGTCTTTGTCGTCACTCAAATGACGACAAAGCTGATGGCGCCACGGATGCAGGGAGAACGGGTGAACGAAAGCTGCTGACTTATCTTCTGTCCAATTAGTCTCAGGCCAAGAGGATCGATCAAGCTTTCTAGATTTTCCCCAGAAGTCGTCAGTTTTGTCCCACTTTTTAAACGTTGGAGAAAACTCTCCCAGTCTACAACTTGGATTGTCAAGCTCCTGCCAGCGCCTGAGAAACGAACGATCAGGTCCGAACTCGTCATAATACCATTCACTTGTCCTTTTATCTTCTCTAAGTCTGTTTCTCAGGCGGTCCATGTCATCCCACCAACAGTGGTAGTTTTTAGGTACCAGACTAGGAGATGTCATCTTTTTTTTTTTTTTTT
>TRINITY_DN30577_c0_g2_i1 len=141 path=[0:0-140]
CAATAAATTAATTCCATGTAAATAAGAACTTGTAGTTGTTACTTAACACTAAAGAGTGAAGTTTTATGTGTGTGCTTCAAGAATCTGTAGCAGTTTATTTATTTATTTGTTATTACGATTCTGTTTCAAGGGATATAATCG
>TRINITY_DN30577_c0_g3_i1 len=438 path=[0:0-437]
CAATGGTTTCAATGATTTTTTTTGTAAATATGAGTAATAACCTTAAATAAAAAATAACAAAAGAAGTGAAGAAAAACCTATGAACTTACTTACATGAACCGATCCAAAACTCCACGTTCTTAATGCTAGTCGAGGAACAAGAAGTAGCTACAAATTGTCAGAAACTTTAAAAATAAATGATTAAACGACAATACAAATTTAAGTATGAAAATAGTAAGGCAATTATTACGATAGGGTATCAATATTTTCCGTGTCATAATACAAGAATGATATTTGAACGGGAAATGCAGGAAACAATATATAAAATTATAATGACTAGTCTAGGGATTTTAATTTAAAACAAACATATACAGATTTATTTAAGTAGAACAGATAAACATGGAAATGTTATTTTACAAAGGAAATTTTACAGTTATTAATGTGTTTAATGAAAGGGCC
>TRINITY_DN30577_c0_g4_i1 len=854 path=[0:0-853]
TTTTTTTTTTTTTTTTTTTTTTGTTATCTGCTTATTATTTACATTTAATCTTTTTTGGATACCCAGTGTCTGGCATTCCTTTTTTGATAACGTTATTTAATAACTTTCACAAGCCTCTCGTATTATATTTAGTTTGTTCTATCAGCTTATTATAGTAAGTTTTTTTACATTTTCTTTTTTTTATCATTGTCAGTTTAGTTTCACATGTTTTATATCTTTCTTCAGTTATCTTATTTCTGCATTTAAGGTATTGTCTACACAAGTTATTTTTCTTTTTACATGCATTCCAAAGCCCTCTCTTAAGCCATGTTTCTTTCTGTCTTCTTTGAGTCTCTCTTCCTCAAACTTTTTATTGGCAATTTTTCTTTAACAAGTTAAGGAATACGTTTATAAATTTTCATACGCTGTATTTTCTTATTCTGTAGTTAAAACATTTTCCCATCTTTGGATATCTAATTCTTGTTGCAGCGATAGAATTCTCTGTTTAAGTTGATACATTTTGTGAATACAGGTGAATAATTACTTGTATCATTTAACAAAACTCCTGATACGAATTTCTTGTTCCATTCATTAGTAAAAAATATTGTCGCTTAGTATTGGTCTAACTGTTGTGATTCTACTAGGCTTACTAATTAGCGGGTGCAGTCCTAAGCTAAAGATAGTATCAACAAAGTACTAAACTTGTTTACTTCGCTCATACTCCAATGAATCGATATTGAAGTCTCCACATACACAAACCATTTTTTCTTTGACTTGTATTTTCTGGGCTATAACTTCTATTTGGACAGTGAATTGCTTTATATTACTTCTCGGATTTCTATGCACACAGCTAATTGTAATGTTTCTTCTCCCTT
>TRINITY_DN30577_c0_g5_i1 len=1560 path=[0:0-1559]
TTATTTATTTTTTGTTTATAATCTACATTTCTGATAATCCTAAAATTCCCTTTGCTTCAATTTATTTTGAAATCTGTGCTTATTTCTTGCATCTTTAATGTTTTCATCTAGTGAGTTCCGTAATTGTACTCCTACTACTTATACACAACGTATCTTTAAAGTTGTACAGGCGTGACTACACCTTAATTTTCCTTTCTAACAAGGCTGTGTATTATTATTATTATTTGTTTTGTTTTCGTACTTTTTTGTTTTATACAATAGTATAGCTGTTTTTAATTCAATCAGAATGGCAACTTTTTAATATTCTCAACTTGATGAATAAGTTGTGTCTATGACTAGTTGAGTCTACATCACTGATTAATCTTATCACTTTCTTTTGTAGTTGTTTTATTTTTGATCTAAGTGTATTACCCCATATTTCATTATTATATGTACTATATGGGTCAAACAATGCAAAATATAACTTCCAGAGAGACTGTTTATTTATGCTTGACCTCAGTTATGTTGCCTTGTGTTTGGATAGTTTTGTTATTATTTTAAAATATTCTCTCCAATCTAACATATGATATATTAGAACCCCCAGTAACTTCACTGTTTCTACGCTTTCCAACTTAGTGTTAATTTGCCTAATTTCAATCTTGGGATTTTTGCGTTTGTCAATTACCATATATTTTGTTTTTGACATATCTAAAAACAATTTATTTACCAGAAGCCAACTAATGAGTTTTTCGAATTCTCTGTTCACTTTTTTTACTTAATTGTACTAGGTTTTGTCCTGAGCAGTATATGTTTGTATCATCTGCAAATAGTATGAATTTTAATATTGATGCTTTGTTACAAATATCGTTTATGTATATTATGGATAGGTTTGGTCCCAGTATTGATTGTTGTGGTATTCCACTCTGCACTTCCTGACAGTTAGAGTTACTGTTCTCTATACTGTCTTCATTCACTCAAATAACTTAAAATCCATTTGTTTGCCACACCACTTATTCCATAATGTTCAGGTTACTTGAGCAACAGTTTGTGGTCAATAATGTCAAATGCTTTTTAAGGTCAATAAAACCGCCTATTGTTACAATGTTTTTGTCTAGTGCTGTTGTTATATCTCCAACTAATTTTAAAGTTGCCATTTAGGTTGATATATTAGATCTAAAGCTATAGTGACTATTACGTATTATTTTGTGTTTCTCAAGGAAACTTTCTAGTCTCATTTTACATATCTTTCCAGTATTTTTGAAAATTTTGGCAATAGAGAAATGAGACTATAATTGTTGTATATATTTTTGTTTTTACCTTTTAAGTTGGGGATCACTTTGGCTATTTTCATTATATCAGGAAATTTTCTGTTTTTAAAAGTTGTATTAAAATTTGTATGAAGGGCTTTGATATTTCTGCGGTCATCGTGTTATGTACATCTCCATTTATTTATTTTTATCTACAGAAGTTTTCCATTCCACCTTGTAACTTCTGGCCACACTATGAGAAAATGTCACCAAGAGTTTTAATTGGCTGAGAGAAAATCACATGAGTTTACAACAAATGGCTTGACAAGTACCA
>TRINITY_DN30577_c0_g6_i1 len=536 path=[0:0-535]
TTCTACAGCTATTCCCTCAAGTAATTCTCGTCTTTTTTGCGTATGAATTGTTATGCCTGTTATTGTCTGGTATGAATCTCTATATATATTTGAATACCAATATTCTATTTATGTCTTAAATATATAGTACCATTTTGCAAGTGGAAAAAGGGAAGAATGAAATGGAACACTTATACTTGCTCCCTCTTATTCAACTCCATTTTTAGAATGACGTTACTCCCTCCACATTTTTGTCGATTGCTAACAGTGTTCTCAACTCTGTAGTTAAATTATGTTTAGCTAATGACAGCTGCATTGTTAGTTATTCAATTCTTATATTGTTTATATTGGTCTGAATGTATTACCCTTATTACGTTTTATTTGTAATTATAACTTGAGCAGTAAAAGATATGACCTTCGATGTGAATGTTTATTTAATATTTGTTTTATTTTTTGTATTATGATGATATGCATATTATATATTAATGCTTATTTTTATTTTTTTATTTATTTAATATTATTTTCTTTCTACTTTCCACGGCCGGACAGGTTATTTT
>TRINITY_DN30577_c0_g7_i1 len=117 path=[0:0-116]
CGATAAAAAGCCAATACTTACATTGTTCTTGTCTAGTGCTGTTGTTATATCTTCAACTAATTGTGGAGTTGCCATTGAGGTTAACATATTGGATCTAAAGTCATACTATTACTTATT
>TRINITY_DN30577_c0_g8_i1 len=216 path=[0:0-215]
CTAGAAACTTTGGTAGTGAAATATATAAAAATGTGATACACTGCGAAGAGGGCTACCACTCAACATCTCTCCTGTCACACTCACATCACCCTAGATACTCAGCTACAATAATTTTCCAATAAAATCAGTGGACAGTACCAGGCCAATCCAGGATCCAAAAAATAACATAAAGTTCTAATCTAAATCGGAATTACAAAACGAAAGAATTCTTACGAA
>TRINITY_DN30577_c0_g9_i1 len=182 path=[0:0-181]
GTTTCAAGGGATATAATCGCCAAAAGATGACAGTATCTTGCTGTTGAGTTTTTAACTAGCTAGTTGTTTCTTTGGACGTTTTATCCTGAGGTATACTCTATAGAAACCTCTATTCATGTCGTTGTACACAAAACATACTTTAGTAACAGTTCAGAGTACTTTCTAACAAGATAACTGTTCCG
>TRINITY_DN30577_c0_g10_i1 len=190 path=[0:0-189]
TTTAATCCATGTTTCTGAGACTACTATGATATCAAACGGAGTTGTCAATTCCGTTAATAAATTCTTTATTTTATTTATTTAATTAATTTATTTATTTATTTATTCAAAATTTGACAGTAAGCTTCTTGCATTAAAGTGTATGATAGATAAGCCTTTATTATGTTTTAACCTTTCTGTTAACTATATTTCT
>TRINITY_DN30577_c0_g11_i1 len=194 path=[0:0-193]
CCCTTGTAAATTAATTTCTACTGTGACGCTTTCCAGCATTTCATCAATAGCAGCAGTAATTTCATTAACACTGAAAAATGTGAGTGAATTTGTTATAAATATTGCCAGGCCCCCTCTCTTTTTGTTGATCCTAGGTTTATGTACAAGATCATAACCTTCTCATGCAATATCTGCACTGCTTGTTTTAATCCATG
>TRINITY_DN30521_c0_g2_i1 len=125 path=[0:0-124]
AACTAAAACAGCAATTATAAAATCCAAATGGGGTGTTACAGTCTGCCACTTTCCTATTTGGTACTAAGGAACTAGACTTATATAATTCATACTCATTAATTTGGTAAAAAATGCCACTTTCAAAC
>TRINITY_DN30521_c0_g3_i1 len=185 path=[0:0-184]
CCAGCACCAGATGAAAATAATACTTTTATCTACTGGTATTTGTGTTTCCTGTAATCTATAATAATCAGTATTGTACTGCAGGTTTATAAGAAACTTAAAGATTCATTCAGTGTCTAATATAGCTATGTTTTAGATATATGTCATTAATGTAAAATGTGAGCCCAAGCTGGTAGTAACACTGTAGG
>TRINITY_DN30532_c0_g1_i1 len=155 path=[0:0-154]
TAGAGCACATGCAATTCCATATGCAATTTGTTCTTGTCTAGCATATATCTGTATACCTTGCAACACTGAACTTTTCTGCTATCATTTACTTTTCAGTCTAAAAAACCAAAGCTATTTATATTAAATGTTGCATGGATTTTCCTTCACTTTGGTTG
>TRINITY_DN30532_c0_g2_i1 len=146 path=[0:0-145]
CCTTTCTCTGTCTGTAATTATGTGTTTGTGTGTATGCATGCATGTGTGCAAAACACACAAACAAACAAAACTCACTAGTCCAGACCTCATAAATCTGGTAATCACTTAATTTGGTCAGCTCCAGTCCACTGCCATCTGGTTTCTGC
>TRINITY_DN30532_c0_g3_i1 len=119 path=[0:0-118]
CCCTCAAACATTTAATTATCATGCTCCAAATGTGTTTTGTGAATAATGGCCCTTCATTCAAGATCTGTATCTACTGAAAGGTCTATATCATCATCTCCCCCACATTTGCAGAATATTTC
>TRINITY_DN30532_c0_g4_i1 len=149 path=[0:0-148]
CCTAACCATTTTATTTTACTTCTAGCCTAGTCTTTTATTTCAGTTGTGCCATGTACTTGATCCTCATACAATCCTCCTTTCACTTGTAAAAATATTATATTAGCAAGCAAAATTTGTGTTCAGTTAATAAACATTATGAAAGCAAATTT
>TRINITY_DN30571_c0_g1_i1 len=107 path=[0:0-106]
ACATAAACACCAGTAAAAAGGAACCAGTTCCAGCAGGTTCTGGTGGTTAACAAGATAAAAATAGGGTAGCTGATGTAAAAGGGATAGATGGCAGTCAAAAATACCAA
>TRINITY_DN30571_c0_g2_i1 len=210 path=[0:0-209]
ACTGAGCCTGTGAACATTTATATTAAAGTAAGCAAGACTATAAGTTGAGAAACATAAAGGAAAATGCAAGGCTGGGTGATTGAATTGTCAGCCAAGTTGAAGAAATTGAGAAGCTGTGCAAGACAGTTTATAATTAGTGTGTGACACAATATATATTTAACAAAGTTTTGCTCCCACAAAGTACTTATGGCAGATTTTGGCTGATTCTGA
>TRINITY_DN30571_c0_g3_i1 len=155 path=[0:0-154]
CCATTCTGGGAGTTGACAACCATGTTTTACCATTTCTTTCTGTGTAGCAGCTTTCACTGGTTCCCCTATAGATCTAAATTGTAGATAATACCAAAATACCTACTGAATATCATTATCACAAGTACAAACATTAAGATATCCCAAAACAGCATGAT
>TRINITY_DN30571_c1_g2_i1 len=457 path=[0:0-456]
TGATGACCAAGGAAGAGAATGGGTTAGAAATAAAATAAAATGCTGAGAAGCCATACATGCTGAATACAGATATGACAGCTGAGAATGTTTGTTTGTTTGTTTGTGAGAGAGAGAGAGAGAATACATTAATCACTTACATTCGCTACTGTGCTGCAGACTTTCCCACCCAGTGCACTTCTTATCATTGATCATTGACATCAAAGCCCTTGAACACAAATCTACCCCACACCATAGGTTAATATTTGAGCATGTCATTGTTCTGATTGTCCTTTCTTGTTCTGACACACTTTATCCTCAGCAATGTTACCGTCAGCCTTTTTAAAGCCATATCAAGAAACACATCCATGGTACTACTATGGGATATGTTATTGACTTGTTATACATCAGCCTGTGTCTAGACTTGACAAAGCCTTTATTGAGAAAAACTACCTTTTGGGAAATAGGGAAAAGTTTTGGT
>TRINITY_DN30571_c1_g3_i1 len=753 path=[0:0-752]
CAATGATTGGTATGGATGGATGAGACCAAGAACTGGGTTGGTAGTAGCTTTAAATGTATAGGGGAACCAGTGAAAGCAGCTAGAGACAGAAAGAAATGGTGAACCATGGTTGCCAACCCCCAGAAATGGGGATGACACTGATGACTGATTGACAACTAATAAGTGTACTGAGAGAATAGGACAAGGCTGTGGCAGGTGAAGATGATGGATGTTGAGGACTGCATGTTTTCTGCAGTTTGTGCAGTATCTGCAGGTAGGGTCAGGTACAGGGTTTGTGGGCAGTACTGGAATGTTTCACTTTAATAATTTTTGAGGGTTAGAGGTTCAACTGATAACAATTTTGTATGCATCAGAAAAACATACAACAGAAGCTGATGTGGATGGACTTTGAAATTTCCCTAGGACTGAACAGTATGCTAATACCAGAGGTACTGTACATGGTTTAAGGTGACAATGGCACATCTGTTGTCTTGAATATTAAAATGGTACTTCTATAGGTAGTAGAATCACAATAGTAAATGACGAACAAGCATGAATACAGTTTTTATTGAATTCCTTAAAATACCATACTAACAAAATTTGTATTTCTTCCAACTATACTTACTGGTAGCAAACAGAATATGGCAGAGTTGAAAATAATGAGAATAAGTATTGCTGTGTTTTTGGTATTTGGGGTATCAACTACTGTAATATATGTATTGTTTAATGTCAGTGAGTCTGCGTTGTCTCCTCAGTAAACTTTTTTTTTTTCCC
>TRINITY_DN30571_c2_g1_i1 len=118 path=[0:0-117]
TCTCTAGCTGCTTTCACGATTTCCTTCCTTCAGCTAAAGTCATTGCCTGCCCGATTCTTGATCTCATCCATCCATGTGGAGTGTTGTCTTCCTTTTGCTCTTTTTCCTTCAATCTTGC
>TRINITY_DN30571_c3_g1_i1 len=233 path=[0:0-232]
AATCAAGAATTGGGCAGGCAATGACTTTAGATCTGGGGGAGTAGTGAAAGGTGCTAGAGACAGAAAGATATGGTTGACCATCCCCAAGAATTGTGGATGACACTGTTGACTGACTGATTCAAACAAGATTGAATACAACTTAAAATACAAGCATCTCATGGCAATGATTTGCATTAAAAAGTAACCTCTGTCAGGAAACTAATAGTTATTGCAATTTTCAGTTTCATGTAACA
>TRINITY_DN30572_c1_g1_i1 len=130 path=[0:0-129]
TTCTGATGAAGTGAAGGAGGCCACAGAGGTCTGGCTACAAATACAGTTAGTATTTTTATTTTATTGGCAAAGACAGCTATGACAGCAGAGAGAATTGCAAGAGTTTAACATGGAAAACCAGTAACAAATG
>TRINITY_DN30522_c0_g1_i1 len=125 path=[0:0-124]
ACATTTTCTCGTCTAACCCTCCTGGATAACACTCAGTTTTCTAAAAAGAAATGATAGCCTGTCAGTTGTGTTCCACCGCTGCCATTTTCCAATGGTTGTCCATCTTTATGTGAGTGCCCTTTCAT
>TRINITY_DN30522_c0_g2_i1 len=147 path=[0:0-146]
CCTCAATGATAAAGGAGAGGTGTGTTGCACAAGCAGATGCTGAGACATCTGCTAGATGTCTCTGTCCTCAGTTTGTATGTCCTGTACTCTAAGACACTTTCCATGTTGAACTCAAGCAATTCTCCCTGCTGTCAGCACAAGGCAGGA
>TRINITY_DN30575_c0_g1_i1 len=539 path=[0:0-538]
GAATGTTTTGGCTTTATAAGCTTCTCTTTGTTACTGCCTTGGGTACTTTTAAGATGTTAATAATTTGGTCCAAAGAGACTTTTGGGATGTTATTACTTTGGTTTAAGGAATCCTTGATGTGGCAGGCTTCCAGAAAACTGATCATTCCTTTACAAAAATACAATTCTAGTTCTTTTGTGACCTGCTTCATGTACATCCCGATTCTTGGACTAGTATTCTTCAGTCTGATTGTTCACTTTTGTTGTTTCAGCCTGCACTTTACCTCCTGCTTCACCCATATAATTATGGTCTTATTCACCACTTGAGGTTCCCTGACCAGGCTTTTCAAACCATAGTGTATTACAAACTTGTGCCATGAATATAATATCAATTTCCTATTGTTTTTCTCACCCTGTTTCTTCTTACCCCATCTCTAGTCTTAATGAATTTAGTACTGGCAAAAGCTTGGATTAACTCCTTGCACTTTTATACATACATATATATGTATATATTTACTTTGTTCAAATGTAAAGCCAGTAACAAATTTAAGTAAAACTTAG
>TRINITY_DN30575_c0_g2_i1 len=422 path=[0:0-421]
CTGCCCTGTCTACAGTTGTTTTGTTTTTTTCCAGTATGGAAAATATTACATCATTGCTGTGAAGACATATCTGTTGTGTTCTTGTCATTCTTAAATTCTCAAATCAGTTTTTGCTCAAAATGATGAAAGCATTAGGACGTAGTAGTTTACATAAAACATCTTCATTATCAAATTATGATGTCCAAGCTTCAACTTTTATTCAAAAATACAGTATAAAAAGGACAGATTTCTTTTTCCCCTTACTGTCTTTTTCAACGTTTTTGTCTGCTTGTTACTTTTCAAACAAATACATCATTGCTTTTTCAATGTCATCTAACAGTCTGGTAACATCTGCTACCTTTGGCTTCATTTTTAAAGACAATTCTGTCCTTTTCAATCATTAGCAGCTCAAGTACTTGTTCCATAGTCACTCTATCTCTCTC
>TRINITY_DN30575_c0_g3_i1 len=265 path=[0:0-264]
GTTTAACTTGCACAATTTTCCCTGCTGTTTTTCAGATAGAAAATAAATTAGTTTCTCATGAACAATATGACATGGAGCAGCATAATTATGTATTATAAGAAATATTTGCCAGTGTCACAGCTTGTCTCGTAAATGCTGTAATAATATTACATGTCAAGTTACATTTATGAGAAATATAAATAATAAAAGAAGAAAAGAGTATCTAGGATCATGGTTCCTTTCCTTGCATTCTGTATCATGGTCGTTCAGTATTTGTTGGTCACTT
>TRINITY_DN30528_c0_g1_i1 len=136 path=[0:0-135]
CCAAAAGAAAAATTTCAGTTCTCCCAGATAACCTATCTTTTGCTGTGGCAGTAATGTGAGGGAAGGTCAATTTTTGCTGTAGAATTGTTTCCCCTGTGCTTTCATTGATCTGTCTCAGTCTGTAATGCAGTGAGAA
>TRINITY_DN30528_c0_g2_i1 len=148 path=[0:0-147]
CTCCTCTCTCTCGCTTGTCAAACTTTAAAAAAATATTACTATATCATGATTTTCTTTTCTTTTTCCCCTGAACCATGTTTTGGAGTTCTTTGTCTTGTGTTAAAATCACAGGAACTAACCAAAATGTTCACCAAGCTCCATTAGAATC
>TRINITY_DN30537_c0_g1_i1 len=239 path=[0:0-238]
TACTGTGGCAGTGTGTCCAGCCATTGGTGGTGGGGACTCTGGACAAAACACATTACTCCATCGGTTTGCACTGATGCAGTATATGTGAAGCTGGCTGAACAGACGCCATGCCTGATGTAAAGGATATGGTGATGGGTGAGTCCATCCTCCAAACAAAACAAGGGTGTTGCCATAACAAACCATAGAGGCACATGCTTTAGGCGAGGGGTATGTCCCCATGGTAAGGGGACGCACCCATT
>TRINITY_DN30537_c0_g2_i1 len=141 path=[0:0-140]
AATATTAACAAATGTGTGTCATCCAAGTGGATTTGGGACTGACCATAACGAGAATGTGGTTTGGGCGTCGTGGTTTCCTGTCTCCACCAAATGTGCTGTTTCAGATCAAAACACCAGATGTCATTACTACTTGCATATTGG
>TRINITY_DN30553_c0_g1_i1 len=733 path=[0:0-732]
TTTTTTTTAAGGATCGTAATCAACCGCTTTTATTCAGAATGGTTGCCAGTAAAAATTTGAGTTACAATGACTGCCAGCTACAACAATTAAAATAAAAGCATTTTGAAATGGGTGTTCTACTCTATTCCTTTGAACAGTCTTCTTTGGTCTGTAGCATCACAGAAATAGTTTCCACGTTATTCATCTCCACCAGATCTTTCATCTGTTAGTTTTCTTTAGTCTGCAGCATAACAGCAATAGTCTTCATGTCTGTTTGCTCCACTAGATCGAGCGGTTTCTCGCCTTCATTTGTCAGAGCTGTTCTGTCTGCCCCGACCTCTAGAAGGTACTGTGCGATCTCATGATTTCCCTCCGCGCATGCGGTGTGCAGTGGAGTCCAAGTGTCCGTGTCCTGTTTGTTTACATCTGCCCCAAAACGAACTAAAATCTTCACTACCGTCAGGTTTTCGTCTAATACTGCCTGATGGAGCGGTGTTAGACCTGCAGTGTTGATTCTGTTGATGTCAATGTCCACACTTGCTCTCCTCAGCATCTGCATGACGGCGTCTGCGTCGTTCTCCTTCACATTGGACTCAAACACCACCTCATCAGGGAACCTAACTCGTCTCTGGCCAGGGTTCTCCTTCGCGAAGAGGCTTGCGCGTCGACTCATGCTGACTTATAGCTACGGAAACACTGCGCTACTGCACTGCCAACTAATCGCTAGAGCACCACTAGAGTACCACCTGCTAAG
>TRINITY_DN30563_c0_g1_i1 len=535 path=[0:0-534]
CTAATGGCACTGAAATAAAGGAAACATTTTAGAGCCTGTGCTTTTATGTGTAGAGTTTGTACTATTATGTTGCAAGGAGACCTACTAGATGGTATGGAGAACTGCTATGTAGCAGGGAGAGCTGCTATGTGGTAGGGAGAACTGCTAATCATTATGGATGGAGGCAGTATTGATGCAGCTGATTTATTTTTTTTCTGTGTTGCAGGTACGTGCCTATAAAATTTTGAGGAATGGAGCATAACAATGTGCTGGTGAGAATTAAACTGGTGGAATTGTGCATTAAAACAGGTTGGATTACTGCAATGCAGCCCTCATTTCAATGGTCATTTTCAGACAAAACATTCCCATCAAAACTACATCCTGTCCTTTGCTAGGAATTTTTATGAAGAAGTGTTTAGCAAGCTCTGCACATGTGACAGTCTACAGTGAGGATGCCAGAAACAATTGCTGCTGCTGTTGTGGCAACTGTGATAAGTCTAGACAAGTCAATCCATTATCTGTCAGTGTAAAGTAAGGTCAGTACAGGAGTCTTTGT
>TRINITY_DN30563_c0_g2_i1 len=273 path=[0:0-272]
CACAGGTCCCTGGGGCCAACATGACTTTCTTCTAACAATGTCTATATTTATGTAAGAATGGAATTATATGTATAGCTTATCATTTATGTTTTTTTATTTTTTTCTTCATCTGTTAACAGTCCTTGGTAGAGTGATTTGATGGCAGGTGAGATGATGAATTAGATGAGAATCACTTAAAATAATTACAATGGTATACATAGGCTTCATTGTTCAAGAATAGACTGTTTTATAGTAATTTTGGGGTGCTGAATCCAAAAATGAACTTCATTTTTC
>TRINITY_DN21819_c0_g1_i1 len=123 path=[0:0-122]
ATTTACTGGAAGTGTAAGTCACATTTTTCTGCTGACATACTGAGGAGTGCGTGAGTGTGACTCATCCACCCTTGTCACCCACACCTGGTGCAGCCTGTCGGGCATCGCCTGGGTTATGAGTGG
>TRINITY_DN21819_c0_g2_i1 len=316 path=[0:0-315]
CTACAACCCGGTATGGCTGCCATTTTGACCACCTTGGTCTTAAGGAATATTTTATCATTATCAATTTTGCCCATTTTAATTGTATATATACAGTAGCCCCTTGATTTAACAGACTAATAGGGGCAAATGAATGTCTGTTGTTGCTGAAAGGCTGTTAAATCGCAAATGTTTTTAAATGATAATACGGTAAACCCTCAATTTAATGGACCTCGATTCAACGGCCTTCAAATTTGGCGGACTAATGCCTTTAGGTCAAAAACAAGCGCTTGAATTCCCCCGGAGCGGCAGATGCCACTCACAACCCAGGCGATGCCCG
>TRINITY_DN21852_c0_g1_i1 len=139 path=[0:0-138]
AAACAATCAATTTGGAAGAAATACGGAAATCATTAGATACATAGAGGACAACAGAAGAAAGACTTAGTGAACAAGAACTTGAAGTTGATTTAGATAGCCCGACAGGAAAAAATTATCAACAAATAATAGAAGAGAGAAC
>TRINITY_DN21852_c0_g2_i1 len=139 path=[0:0-138]
ATTGCAGATACAGTTTGTAAATCCAATGTATAACATTAGGTTTGCAATAATAACTTGGCCAGGGTATAAGTCTGCAACATGAGTAAAGAAGTAGATGAAGACTTTATTCAAGATTTAATTAGTAAGGGATTGCTGGATG
>TRINITY_DN21868_c0_g1_i1 len=111 path=[0:0-110]
TTGCAATGTGCATTATGTAAGGTTAAGTGTCCATCCCATAGGCAAATGATTCCATTTATATCTTCTGTTCTGCAGAACAATGCCCATAATTTTTTTTGTAATATTATGAAG
>TRINITY_DN21868_c0_g2_i1 len=115 path=[0:0-114]
ACAAGTCTCTTTAACCCAAGGTTTTTTAAAAACACTACAGGGGTATCCTAAGAGCCCATATTCAGTGGAAAAACCCAAACATGCCGCTGGTCAGCTGGTATGGATGGCACCGGTG
>TRINITY_DN21849_c0_g1_i1 len=130 path=[0:0-129]
ATAATATGTCTCTCTTTCTTCTTTTCGCAGCATATATCTGAATTACTGCCCTATTTTAAGTTTTATCCGAAGTGCACTGTCCAATGTTGTCCATGAGCCAGAAGTGCCTTTGCAACTTTTTCCTTCTGTG
>TRINITY_DN21849_c0_g2_i1 len=115 path=[0:0-114]
ATTGTTTTAATGTAAAGAAATATATACAAAAAGTGAAAAGAAAGTCGCTGGACCACATGGATTAGTGGGAACAAACACAACAGAGGACGTCAGTTTAGAATTCTGCCAAGTATCC
>TRINITY_DN21863_c0_g1_i1 len=173 path=[0:0-172]
TTAAGTGACTGAAGCCTAGATTCATATGGTTCATGTTGAAGACCTGAAACTTTCTTGGTAAACTTCCTCTGAATGCTGTCTATTCTAAAAGCATCCCCTTTAAAAATGTCTCCTCCTCACTCACCCCCTGTCTTCACTCACTCCCCCCCTGTCTCCCTCTCACTCACTCCTCC
>TRINITY_DN21863_c0_g2_i1 len=259 path=[0:0-258]
AGAGAGAGGGGGAGGGCAGTGAGGGATGGAGAGAGGGGGGAGGACAGAGAGGGATGGAGAGAGAAGGGGAGAGCAGAGAGAGGGGGAAGGGAAGGAGGGAGAGACAGGGTGAGAGAGGGAGGAAAAGGGAGGGAGAAACAGGGAGTGAAAGTGAGACACAGAGAGAGTGAGTGGGTATAAAGGAGATAGAGAGTGAGTAAGTGAGAGGGAGACAGGGGGAGTGAGTGAGAAGTAGACAGGGAGTGAGTGAGAGGGAGAC
>TRINITY_DN21863_c0_g3_i1 len=108 path=[0:0-107]
CCCTCTCCCCTTCCCTCTCTTCCTCCCTCCCTCCCTCTCTCTTGCACTCTGACTCCCTCTCACTTCCACCCTCACTCACTTTCCTTCCCCTCTTTCTTTCCTCTCTCT
>TRINITY_DN21848_c0_g1_i1 len=163 path=[0:0-162]
GACAATACTTCCCACACACTTTTATAAGACAATACTTCACACACATTTTCATAAGACAATACTCCACACACACTTTCATAAGACAATGCTTCACAGACACTTTCAGAAGACAATACTTCACACATTCTTTCAAAGGCAATACTTCACACTTCATAAGACAATA
>TRINITY_DN21848_c0_g2_i1 len=271 path=[0:0-270]
CACACTTTCATAATACTTCACCCACACTTTCTTAAGACAATAGTTCACACACTTTCACAAGACAATACTTTACATACACTTCCATAATACCATACTTCACACACACTTACATAAGACAATAATTCACACACATTCATAAGACAATACTTCACACACATTCATATGACAATACTTCACATACACTTTCATAACCCAATACTTCACAGTTTCATAAGTCAATACTTCACACACACTTTCATATGACAATAGTTCACACACACTTCCATAAGAC
>TRINITY_DN21848_c0_g3_i1 len=298 path=[0:0-297]
CCACAGAGTTTCATAACCAAATACTTCACACACAGTTTCATAAGACAATACTACACACACACTTTCATAAGACAATACTTCCCACACACTTTTATAAGACAATACTTCACACACTTAATGGAAGACTTGAGGAGGTTGAGAGTTAATGGGAGAGTTGAGGAGATTGAGTGTTAATAGAAGAGTTGAGGAGGTTGAGAGTTAATGGAAGAGTTGAGAAGGTTGAGTGTTAATAGAAGAGTTGAGGAGGTTGAGAGTTAATGGAAGAGTTGAGAAGGTTGAGTGTTAATAGAAGAGTTGA
>TRINITY_DN21848_c0_g4_i1 len=112 path=[0:0-111]
CCACAGTGTCATAAGACAATACTTCATGCACACTTTCATAAGACAATACTTCCCACACACTTTTGTAAGACAATATTTCACACACTTACATAAGACAATACTTCACACACAT
>TRINITY_DN21848_c0_g5_i1 len=225 path=[0:0-224]
GTCAATAGTGTCAACTGAGAAATGACTCAAGGTATACTTTAAAAACATTGAATATCTTTATTATTTGTTTGTGTGTGTGTGTATTGTTAGGAGTTAAGTAATGGCTTTACAAAAGTGTTGTGTGTAGGTAGGTCAGTAATATCTTTATGAATGTGCATGTGCAAACTATTGTCTTATGTGTGTGAAGAAATGTCTTATGAATGTGTGTGTGAAGTATTGTCTTAT
>TRINITY_DN21848_c0_g6_i1 len=229 path=[0:0-228]
GACAAGTGCAAATTACTTGCCTTGGAAAGTAAACATTACCAGTTACAGTTTATTTTGCTTCTGTGGTTACTACGAATGTCTCACTTCCTAATTAATGATTTTTATTACAAAATATCATGTTGCCATTTGGTATGTGGTTTTTATCTGCTTGGAACAGAGTGAAAGGAATCTTTCATATATCTAGAATGATGAGAGTAGTGTCTAATAAGTAAGAGTCAAAATGTACCAC
>TRINITY_DN21848_c0_g7_i1 len=119 path=[0:0-118]
CATAAGACAATACTCCACACACATTTTCATACAATACTTCACACATTCTTTCGTAAGACAATATTTCAAACATACTTTAATAAGACAATACTTCACACACATAATGGCAATACTTTACA
>TRINITY_DN21848_c0_g8_i1 len=119 path=[0:0-118]
CATAAGACAATACTTCACACACACTTTTATAAGACAGTACTTCACACATTTTTATATGACAATACTTCTCACACACTTTCATAAGACAATAGTTCACATACACTTCCATACAACAATAC
>TRINITY_DN21848_c1_g1_i1 len=218 path=[0:0-217]
GGTTATGAAACTCTGTGGGGGAAGTATTGTCTTATGAATATGTGTGAAGTATTGTCTTATATAAGTGTGTGTGAAGTATGGTCTTATGGAAATGTATGTGAAGTATTGTATTATGAAAGCATGTGAAGTATTGTCTTCTGCAAGTGTGGGTGAAGTATTGTCTTATGGAAGAGTGTGTGAAGTATTGTCGTATGAAAGTGTGTGGGAAGTATTGTCTT
>TRINITY_DN21848_c2_g1_i1 len=206 path=[0:0-205]
CACACACTTTCATACAATACTACACACACTATCACAAGACAATACTTCACACATGCTTTCATATGACAATACTTCATATATAGTTTCATAAGACAATACTTCACATACACTTCCATAAGACCATACTTCACACATACTTACACATGACCATACTTCACACACACTTACACAAGACAATACTTCACACACACTTTCATAAGACAATG
>TRINITY_DN21877_c0_g1_i1 len=311 path=[0:0-310]
TTAAATAATTAGTGAATGTCTCTGTTACACTCTGGCTGATAAGTAATCAATAACTTTTGAATGTTCATTATGAAGCCTGACTGGTAAGTAATTAGTGAAACTTCGTGTTAAAGCCTAGCTCTTAAATAATTAGTGAATGTCTCTGTTACACTCTGGCTGTTAAGTAATCAATAATTAGTGAATGTTCATTTTGAAGCCTGACTGGTAAGTAATTAGTGAAACTTCGTGTTAAAGCCTAGCTCTTAAATAATTAGTGAATGTCTCTTTTACACTCTGGCTGTTTAGTAACCAATACTTAGTGAATGTTCATT
>TRINITY_DN21877_c0_g2_i1 len=190 path=[0:0-189]
CGGCTGATAAGTGATTAATGATTGACTCTGTTAAAGCGCGGCTGTTAAATAATTAATGAATGACTCTGTCAAAGCATGGGTGTTAAGTAATTACTGAATAGTGCTGTTAAAACCTGACTGTTAAATAATTAATAAATGTCCCTGTTACAGACGGACTGTTAAGGAATTAGTGAATGCCCTTGTTAAAGAC
>TRINITY_DN21845_c0_g1_i1 len=203 path=[0:0-202]
CTTAAATACTTGTCTTAATTTTATTTTCTTTAATTATGAAATATTTGAGAATGCAATCCCATTTTCAACTGACTTATTACTTTGGAAGATGCTACTTTTTCTAAGAATGCAACTACCACACTGAGTGGGTTTTACTTGCTAGCAGCCATTATTTAACACCAGAAAGATAAGGGGATGGCTATGTTAGGAAAGGCAACAAATTA
>TRINITY_DN21845_c0_g2_i1 len=153 path=[0:0-152]
TTGAAAGGCTACTTTAGGCTCACCCTTTATTAAATACTTTCATTCATTTTTTACAAGCTTGTACAGTATGCTTATTACTGTATTATTTATTATAAAAATGGTAGTATAAATAATATCAATTGTATGTGCTTAAATACTTGTCATAATTTTATT
>TRINITY_DN21845_c0_g3_i1 len=122 path=[0:0-121]
ATTAATAATTTAGCAGCATATTAGGAATAAACACTATGTATGGAATAGAAAAACTACTTGACAAACAAAGTATGCCTGGAAAGTTGCTTCTTGAGCTTCAACTGTTTATACAAGTGATTTTG
>TRINITY_DN21816_c0_g1_i1 len=123 path=[0:0-122]
CTCAAACATTATCTTTTCCCTCACGTCCTGCTAGCACTTTCTATATGAACTGTAAAAGAATACCACTGAACAGATCATTATTAAGTTTTGTCATCATTCTTCATGCATAAAAATTCAAAATAA
>TRINITY_DN21816_c0_g2_i1 len=202 path=[0:0-201]
AAGTGTCTCAAATGTCGGCCTCTTCATTGGGTCCTTGTGCCAACACTCGAGCATTATCTCGTACAAGGCTGCAGGGCAACCAGGTGGGGCTGGCATTCTGTAACCATGCTCCACTTGGTGCAGAACTTCAGCATTTGTCATACCTGGATATGGAATCCTGCCATAAGTGACCAGCTCAGTCAGCAAAATGCCGAATGACCAC
>TRINITY_DN21816_c0_g3_i1 len=197 path=[0:0-196]
TGCATAAAAATTCAAAATAAAACATATAAAATGTCACTATCAGACTTGAATAAGTCTTGCCAGCGTAAGAGTATGCTACTGACTGAGAGAGAAAGGGGGAAAAAGGAAAACAACTAATACGCAGTTGCCTCTTTGTATTCTGAATTCTCCATTGTGAAGAAATCCTCGAGCTTCCACTGAAGTGTCTCAAATGTCGG
>TRINITY_DN21805_c0_g1_i1 len=148 path=[0:0-147]
TATAAGTTATTCTTCCTTCTGATACAGCAGGCAAAATGACTAACACTTGCTCCTGATTTGACTGGATTCAGTTGTCAATATCCTACAAGAATAATGAATAATAATAAAACATGTACTTTAAGAGATTATAATTGTAACAAGGCTGCAT
>TRINITY_DN21805_c0_g2_i1 len=117 path=[0:0-116]
TAAAATATGAATTTATCACTGTTTCCTTCTTCAATAGAAAATCTATCTCAACAGAAACCATGAAACAATAATGCAAAATTAAAGCCAACTGAAAAATGAAAGAGAAAAAAATACAGG
>TRINITY_DN21831_c0_g1_i1 len=135 path=[0:0-134]
CTAGAATATAAACTGGATTGAGACACTTCTGTAAATGTACATGGTTTGCAAAATATACCATACTCTCTTGTTCATAACATTATAGGGCTGTACCTTGTTCTTTACTGGTAGTTATATACAGACTAAATCTAGATA
>TRINITY_DN21831_c0_g2_i1 len=277 path=[0:0-276]
GTTAAACCCCACTACATTATCTACTTCCATCACAGTCTTTTTCCATAGTGGTACAGCTTTTCATAAGGACAGTGGAGTTGTTGCTCTTTCTGATAAGCATTTACCTTCTTCCCAAGTATCTGTAGTAAGACAGAGAGCATTGGTGTTATTGATTCTGGAAATACTCCACAACTTTATGGCAAACTTTGAAATGTTTTTATATTTAGTGAATTGTATCTGTTTTATGAAATCCAGTTCTTGGACTGCCACAGCCATTTCAGTTTGTTATTGTTTTCTC
>TRINITY_DN21831_c0_g3_i1 len=167 path=[0:0-166]
CAAATGGTATAGAGTCAGCAGTAGTTGGGATGAATGTAGTATCAAATTTTGGGAGGTACTGGATGGACATTATGACTGGCATTGCTTACTTCTGATATCCTCCATTTTACCTATCTAATTTTTGCAAACTTTTGTCTTATAACTCTGAACCTTTCACAACGCAAAAC
>TRINITY_DN21897_c0_g1_i1 len=157 path=[0:0-156]
TCTAGTCTGTATTTCAGTTATTTATGCACACTCTACTTGGTCTTCTGAACAAAACTTTCATTGGCTCAAACTTCCAAATATCCCCACACCCATTAGTTTTCAGTTTTCTAAATGAAAAACATGGAGCACCTTTATATTTCTTTACAATCTTCTGAAG
>TRINITY_DN21897_c0_g3_i1 len=319 path=[0:0-318]
TCTTCAACATTCCACAAGAAATAACCGTGTTTTGTTGTTTTGTATGCGAATAATACACTTTCGTATCTACTAAGACGGTACTTTTGTCGAACAATCAGTTTTTCATGAAAAGAACGCACACTTGGTGGCGACACATTCCCCTCTCTTCTTCCCAAAATATAATATGTAGGATTCTACAAACATAATACATACATATATAAAACATGGTGTGGACTGTAAAAGGTATTCAGTGGTACAGGGACAGCGACTAAGAAACTAGAATGTGTTGGAAGCGGACGAATAATCCAGAGCCTCAGAAGAAAGTGGGAAGCTTCAGAAG
>TRINITY_DN21874_c0_g1_i1 len=115 path=[0:0-114]
TTCTACATTCTTAATAACAAGCTGAACCTGTGGTGGGAAGTGAATATTTGCGAACTTCAAAGACTGCTGTGGTTCCTGTAACAAATTGATGTATATGTATTTAGCTTTACCAAAT
>TRINITY_DN21874_c0_g2_i1 len=390 path=[0:0-389]
AGTAAATTTTCATCACAAACTTAATGCTCTGCACATTTCTAACAACAGTTTTTTTACTTTTTGTGATTGTACTCTGTTTGAAACCTCTGCTAACACCAGATCTGTTAACACAACAAATATTGTATGTCATCCTGAATTGCTAGTTTATTATAATAGCAAGTGTATATCTGCAAATGGCATCTTGACTCAGCTGGCTTCACAGTGTAATTCAACATGTCCTTCTAATAATTCCATATCTTTTACCTTGTCAGATGTATTACTTGTAGATGAATGTGAGACATCTGGTCAGCTTTTGTGTATCTTATTAACCATGGTTTTAACAGCCATTCCCACAGCTCTTTTGTCATGGTATTGTTTCAAACGTAGACATACAGGTGTACTGGGAAGGTT
>TRINITY_DN21874_c0_g3_i1 len=123 path=[0:0-122]
TGTCACTGTTGCCGTGTGTGAATGTAATGAATCTAGGGAAGAGTTCACATTCACTTCTGGAAGCATCTCTGAAGAATTGAAACAGCAGGCAAAAAGTATTCATTTTAGAGACTGCAAGAAAGT
>TRINITY_DN21874_c0_g4_i1 len=220 path=[0:0-219]
ACTGGAAGAGCTGATGTAAAAACCTTTCTTGGGAAGGTTATAAAATGTGTTACCTGCAAACTTAAGATGAGTAAGTCTTTCAGCCAAGAAGGCAGTTCTTGTAGAAGCAATTGATATGTTGCTGGTTTTCATATTCACTTCACCTCCCTCCACTGTAAACAATGTGGTAGTTCTCAAACCATGATCTCTGATCTGTGCATCACTAATCCTTGTAGTGTTC
>TRINITY_DN21890_c0_g1_i1 len=142 path=[0:0-141]
GAATAACTTGTGGTTCTGATAAAATTTAAATGCATAATTTAAAAACAGAAGCAAACAGGGTCAATAATGAGTAGTTCACACACAAAAGGCAATGAGACAATATACAACAGGAAATCAGTAGAATAAAACTCCACAAACAGTT
>TRINITY_DN21890_c0_g2_i1 len=113 path=[0:0-112]
CTCCACAAACAGTTTTGTAAACTTTTCATCCTACAGGAAAAGTGCAAAGTTGGATTAAATGAAAGTTTGATTATTGACAGAAGTCCTTTCCATCTGAAAAAAATAAAAATAGT
>TRINITY_DN21886_c0_g1_i1 len=125 path=[0:0-124]
GCCGGCTTCACAGCCTCCTTCCGGCTGGCAAATTCTCCTTCTCTGATGGGCTCAGTGTAGTTCACAGCCAACAAGACATGAAGAGTATGAGACATTCTGGACTTTACCTCTACACTATGTGGCAT
>TRINITY_DN21886_c0_g2_i1 len=104 path=[0:0-103]
TTCAACTATCCCAGTAATAACTAGATACTCATGATTTCCATCTCCATGCTGAATTACTGTGGTTTCTGATTCAGCTGATGTCCAATCTGATAGTCCCATTTGCT
>TRINITY_DN21886_c0_g3_i1 len=145 path=[0:0-144]
GTTTCATCCAGTTATTATGGTATCTTTAGATGGAACACCATATAGAGGTGCAACAGTTGTTCAGTATGTGACAGGAATAGCACAAAGGATTCAGTGTTTTGGTGGAAAGTCTGGTGTTAATGTAGTGTATCAGTACTATGCTCAT
>TRINITY_DN21834_c0_g1_i1 len=345 path=[0:0-344]
AAAAAAAAAAGGTCTGTCTGGTCTTCATTCTACTCATTCAACATTCATGGCAGTTACCATGTCTGATATATACTCAGCAGATTACATACTTGTACCTGATAAGTCAGTAATAGTTTCCAAAAGTTTAGAACAGAATATCTTTACTTCTCAGTTTCACTGTATTACTTTAGCATTTTTCGTGTTAACATTGTAAGATTAGTTACAAATATGTCTGTTATGTATACAGATTCATTCAGAGCTAAGATGGAATCCCAGATAGCAAAAAACATGAAGCACAATGTAGTTTAATTCAACAAATTTCTTGACAAATGTTCAAAGATGATATTTATAAAAGCTGTATTAAAA
>TRINITY_DN21834_c0_g2_i1 len=290 path=[0:0-289]
TTTTTTTTCTAATGTGAATAAATTTGAAGATCATTTTAAGATTTTTACTTTTATGAGTTTTTAATCATAGAAAAATAGTGTTTAAGTTATATTATGCAGAATCTCAAATTATTTCGCAAAATGCCTTGTTTTAAGGCAGGTTGAAAAATGTATGCTTTGAATGAAATATCACTGTTTTGTTGTTGCTGGTGGTAAACAAAGCCATGTATGATGTCTGTAAATTGTATCCCAACTTGCCATCAACATTGTGAGTGTTGAAAGTGATATCTTTGAAACTTGATAGAGCTGTT
>TRINITY_DN21846_c0_g2_i1 len=151 path=[0:0-150]
CTTTAAAAACCCACTTCATGTTTGTTTGTTTGTTGTTGCTGTTTTTCAACCCACCAGCCCACTTTTCTCCCATGTTTTTTCCTTCTCCCTTCCATATCTCCTCCTCCTCTTTTCCTTCTCCCATCCACTCCTCCTCCCAGTACTTCTTTCT
>TRINITY_DN21836_c0_g1_i1 len=103 path=[0:0-102]
GTAAGTTGGTACAAAGTGAGAACCTGACCAGTACAAGTGAGATTCACCTACTACCACCCATCAGGCACCAGTCACATCCCATCAGTCTTCCCACAGCAACACA
>TRINITY_DN21836_c0_g2_i1 len=130 path=[0:0-129]
CAGTACGGCAATTGCAGTTTATGTACTGTGTTGCATGGCCATGTGTCAAACAACTTCAGAACAGATGACTATCGGAAAACAATTGAGGCCACCAACCACGTAATCTTTGAAAAACACTGAGACTAAAGTA
>TRINITY_DN21829_c0_g1_i1 len=186 path=[0:0-185]
TATGGACCTTTGGGGCCCAAAAATATTGTTTACTATATCAGAGGTCCATATTATGAGAGCTGTTGCTACATTATTCACACTTGATGGACCAAACATATAGTTCACGTTGTCTTATCAGAGTTCATAATAACAAAGTTTCACTGTGTATGTATATATAGATACAACAGATCTAATGTTTAAGGCAAC
>TRINITY_DN21829_c0_g2_i1 len=209 path=[0:0-208]
ATTTGACTTGTGGTGTCATCAACTATAGATGTTGTCATTTAGTTCACTTGTTCTATTAATATCCTGTTTAAAGATTTCTTGTGTCCATATTTATGTAAAATTAAATCTATTTACCTTATTACTGTATGTCAGTTCTAACAATTGTGAACTATTTTCAGTCACTTTTACTGTCATAAATATTGACAAAATAAATAAAAACATAAAGCCAG
>TRINITY_DN21829_c0_g3_i1 len=145 path=[0:0-144]
AAAAATAAATCTGCACACACAACTACTATATTTGTATCTTATTTCCAAAAGTGTGAATGATCAAATAAAAGTTTTTCTCTACTACTTCGAAAATCTATAAAGATAAAATTTGGGCATGTATACATTTGACTTGTGGTGTCATCAA
>TRINITY_DN21829_c0_g4_i1 len=819 path=[0:0-818]
GCAGATTTATTTTTTTATAACATCTGTATTAGGGTTAATAAAATGACTATGGAATGAACATGCAATATGTTACAAAGTAAATTAATCATGACAACATAACGAAAAATTTGATTTGTGAAACAACTAATGGCTGTTTAATATAAAATGTGCTATTTAATTCCATTAAGTTAAATAAGACAAATCATAACAGCATGGAAAAAAAAGAAAAGTGTACGATATGAAATGTATAATGCTGTACATCAACAATTAAAAAACTTAACAAGTAACCCCCATTCCTAGTTAGTAGCTACTGCACTTGTAACAAGTATAAAACCTGTCTGCAAATAAGTGTGTCATCAGGATGAGCACAGAAGTTTTTCTATTTTATAAATCCTCAATAATAAAATATGGATATTTAATGTACAGATAACTGCTGTTCTATCATATATAAATTGTCAAAAAAAAGTACGACTTCCAGTAGTTTACAAAATCCCTGTCATTGGTATTTGCCTAATTTTACTTTCCTTGTGCATAAATGTTTTGCGTACCTGTGATGCTAACATTTTAAAGGAACATCCTATGTATGCACACAAGCAATCATGTAGGAACTGCGGTTATATGAAAATTGTCTGTAAGCTTCAGTTTCAGTATTCATCTTTGGATGGTCAAGCTGAAAAGAACTAATCCTTTCTGTGGAAGAGCATACTGGTTACTTGCAAAACCTTTTGCTACAAATGAAAAGCCAAATAATGAATGTATTTTTTCTTTTAGTAGTCTTTTTAATATAAGACACGTTTTAATATAACAAATATAAATATGAATAAAAGAAATAAAAAGAAC
>TRINITY_DN21829_c0_g5_i1 len=219 path=[0:0-218]
AATAAAAACATAAAGCCAGCAGTATAAGCTCCATTTTCCATTGTTTTAAGACAACTTGTAGGCCAGTTAAAAACTGATAGCTGGTGAAAAGGTTATTAAGAGAAATGACCCTACATTATCTGAGTCCCCCTTCTGGATGAATCACTATCTGCAGGAAAATGAGCTAATTCTGTAGGTTTTACTTTTTAAGTGGTTACAATAGAAATGCCTGGACAGGTT
>TRINITY_DN21859_c0_g1_i1 len=132 path=[0:0-131]
CTGGTTTGTTCTGTTCTGCTAGCATTTACAAACTGGCTTTCTGCACCCTGCATTATTCTATTGTCCTCACATACACTTTGGAGGCCTCTAGTTTTTTTTATTCTGCTGATCTTACTTACTTGTTGAGCATCC
>TRINITY_DN21859_c0_g2_i1 len=769 path=[0:0-768]
CGATTTTTCTCGTAAAGGCCTTCTGTTCCTAACTTCTTCCTCACACAATGGCATACTCTGTGAAGATGAATTATCAGTTGTTATTTTTTTACAGTGATACTTGTCATTAAGAGATCCTCCCTTTTTGCATTTCCTCTTTCTCCTGACATTTTCTTCTTTTCCAGTTTTGAATATGACAGAGGGCATCCTATTACTTAAAGCAGCATTATTTACTTTCAGTCCCTCTTCCCTCTCTTTTCTCTTGCATGCCCAGCCTGCTTCATCTTCCAGTAAATTTTCAATGATAACTTCAGATAATTTTTTACTCTTGCTGATGCCTACATTACTTTCATCATTTAAATTTCCTCCTGTGCTTTTGTTAATCTTGTCTCTATCTCTCTCCTTGGAACTCTGAATTTCACTAGATTCTTCTACTTCTGTATTCCCTTCAGTCTTAATTAATAAGTCTTGTTCTTCCATTGCATTACTTCTTTCAATATCATATATACTCAAGGTATCCTGCTGTACCTTTCTGCTCCATGATTCACTATCTGTTTCATATTTCTCTTGTTCCAATTCTCTATCACCTCCTTCACTTCCATCCATAAAAAATTCCAACTTTGAAGCAGGAGAAAGTTGATCAGAAACAGATGAATGTTTTGATGATGGCAATGTATCTTTCCCATAGTTGCATCGTAACAATATTGATGGTCTCCTCTTTCGCTCTGATGAAAAAATTACCTTCTGATGTACATTTTTCATAATTTCCCTGTGGACTCTTGAAAACAAG
>TRINITY_DN21873_c0_g1_i1 len=168 path=[0:0-167]
CCTGTTTCAAGTATGAACACAAACATATAATGCATATAAATACTTTGGTGCTGCATACCAGTATTCACTTTTCCTAGATCATCATCATTAACTATCCTGCAAATTGGTGAAAAGTAGAAATGATGATTATGTATCCTAGTCCATTCCATTGAAAACGTATCAACATCA
>TRINITY_DN21873_c0_g2_i1 len=266 path=[0:0-265]
CTCTCCACTGCTACTACATGGTAATGTGGAAAAGTGATAGTCTGTAGAGTCAGAGATTCATGCCTGAGGCATCAACAAGCACACTATCTGTGAAAGTATGGTTTCTCTCTCCTTCCATAGCATCATCATCAGAGTCAGCAGTGTAGTTACCTTTCTACACCACAACAATGAATCAGTCTTTCTAGGCTAAAACCAAAAAAGATGTTTCTTACTTTCATCACCCATTGCTCATACCCACGTGCACAGTCTTCAGAAAGATGTCCAGC
>TRINITY_DN21872_c0_g1_i1 len=115 path=[0:0-114]
CTGAGTTTCAGGTTGAATTTAAAGAACAATAGGCACTAATACTGTTTACGCTGGTATATGGATGAGCCATGGACAATTAGGACTGAGTTGTAGAGAAAACTGGGGTACCTCCAAC
>TRINITY_DN21872_c0_g2_i1 len=117 path=[0:0-116]
CTCTTATTGATGGTGACGTGATGTATTTACATGGAGATGTGGTTCGTTATTCGATGAGGCTGAGGTTGAAGATGAGGTAAACGTAGGTTTAGAAAGTTGGGTAGTAAGATCAGGTGG
>TRINITY_DN21872_c0_g3_i1 len=262 path=[0:0-261]
CAACCTGAAACTCAGATTATTTCTCTTTTAAATCGTCTTCATTTTACAACATTCTGAACTGACTTTTTAATTCCTCACCTGTTTCTGAACCAACTCTACCATACACAGAAATCCAAGACCATAGATATTTTAAACAGTCGGCCACCTCAAAAACCCGGCTTTGCTCTACCTTATATCTCCATTTCTCACTCATTTTGACCTCACACTGCTGGTTTCTATCCACATCTTCTGATATCTCTGAGTGCAATCTACACTAATTTTT
>TRINITY_DN21871_c0_g1_i1 len=121 path=[0:0-120]
CCAGAGCATCCACCTCCTTCGAGTGAAAGGGGTTCTTGCCCTAATACTCCAAATGTTTCATTTAGAGCACCATCACCTAATAGCAGAAGTTTGCAACAGGTGAACCAGCAACAAAGCTGAC
>TRINITY_DN21871_c0_g2_i1 len=213 path=[0:0-212]
CTGATCCATTCATTGCTGAATAGTCTATTTGAACATGAGGTCCAAAACTACAACCATATTTCAATTTCTCACTCTCCACTCCATGCCGAGGCAATCGTGTATAACCAGGTGGGTTTTTAAATGGTGATGGGGGTGGTCCTGGCCCTTCTATGCTGCGTGTAGGGGTCCCCTCTCTAGAGCTGTTTCCTGTCAGAACTCGTTTTGATAAATTAG
>TRINITY_DN21871_c0_g3_i1 len=468 path=[0:0-467]
CAGAAACGAAACTTCTTAATAGCCACTCTAATGACATGAACTCAGGCAGTGATTATGCTGAGGTGGACATGCGTGGTCTGATAACTTTCTGTGTTCGGACTGAGCCAAATCCTCTTGCTCCGTATGCCACAACCACTCTCATCAACTCCATAAAAAGGAAAATAAACACTGTGGAGAATGAGAACCTTCTTGTTCCAGCTGGCCTGGACTCTTTTCGACGTTCAGGAGGGAAAGCATCTGGTTCTGATGATTCAGGAATCAAGAAAGACAACTCAGGAAATGAAAGTGGGGAAAAGAATGCTTTTATTAGCAAAAATAGGAACTCAGATTCAGAAAATGATTGCATGGGAGGAAAGTTTAACAGTAAGAAGCCACACAGTTCGAAGAATATACAAAGTTATAATTCTGACTTCCACTCTCAGCAGTGTATGTTACCTAACTGGTCTGACTTTCTCCCACCTCCACCAG
>TRINITY_DN21820_c0_g1_i1 len=155 path=[0:0-154]
CATGCCATGCCATTTTAGGGTGATATAAAACCCTAGCATCATAAACATCTTCAGAGATTCCAGCAAATTTTTAGTGAGTAGTTTCTATATATGATGTTCTGAGTAAATTGGTAACAAGAGCTCAGAAAACACTTATAAAATGTAATATAATTTGT
>TRINITY_DN21820_c0_g2_i1 len=154 path=[0:0-153]
CTTAAAGGACATTGTCAGAGAAGAGAATTACTTCTAGTCCAAAGGAAATTCACTTATTTAACACAGATTTATCCTTCAAAAAATTAAGTTTAATGCCTCAGGGTTTTTCATTACCCACAAAATTTTATTTTGAATCTCCAAATTAAAATGTGAC
>TRINITY_DN21826_c0_g2_i1 len=232 path=[0:0-231]
CTTCATAATCTGAGGACAGTGATACTAGCTCTTGTTCCAGCTTGGTCTTGGTGGCTGAGAGGTTGACGTTGATCGTGACTAGTTCATTAATTCTGCTGCTGGCCTCCTCATACTGCTGCTCTACCTGTCGTTTTGCTCTCAGAGCAGCATCGAGATTGCCACGAACTTCCTCCAACTCAGCAGTGAGGGACTGGATTTTCTTCTGAGCCAGACCATACTGGTCTATGGTCAC
>TRINITY_DN21826_c0_g3_i1 len=237 path=[0:0-236]
CTCTTCAATTTCCATCTCAAGATCGCGTACCCTTGCTTCCAATTTAGTGATGATACGTTTGCTGCCGACAAGTGCATTAGCCTCTACTTCCTCAAGACGTACAGTGAGGGTCTTCACTTCACACTCCAGAGATTTCTTAATGGACTCTATTTTAACATAATGCTCCTGTTCCTCATGCAGAATATCTACAGTGTGCTTCAGCTCAACCTGTATCTTCTGATAACGATCATCAGACAG
>TRINITY_DN21807_c0_g1_i1 len=189 path=[0:0-188]
CAACATTAGAAATTAGTTTTGTTAAACATAAGTTCTGACAATCATTTAAGGCGTTTAGAAAAGAGATATTACAAATGAATTGGAAGAAATGTGTCGGAAGTCCAGTGAGATGATGGATGGTATAGAGAAATGCTGAAGCATATAGATGAGAAAGGTATAGAGGAAAGCCGAAGGAAGTGGATGAAAAAG
>TRINITY_DN21807_c0_g2_i1 len=153 path=[0:0-152]
CACTTTTCTAACCTTTGTTTTTCGTTATCCTGTTAACATAACCGACCGTATATCCCTATAGAATTTTACACCATATCGCTTTCGTCAAAAGTACTAATCTCTTCTGTGTTTTACCTACACCTTTTTAAAACTTCTCTTCAACCCTTTTTCATC
>TRINITY_DN21888_c0_g1_i1 len=237 path=[0:0-236]
CCTCCAACTACCTGTCCTATACTATTGGTTCACTCATCTCTTGTCAAACCATTTTACTATTTATATAATTTCATTCAGTATTTGCCACAGACTAACTCCCAAGACTGTCTAAACTGTCCAGAAGCCCAATACCCAAACCTGGCTTTCAGCCCTGCAGACATTGCATAGTCTGCAGAAATAAAACATGCAGTCCTCCTCCTTATCACCTCCAACTACTTGTCCTATACTGTTGGATCA
>TRINITY_DN21888_c0_g2_i1 len=311 path=[0:0-310]
TATAAATATAAAAAAGGATGCTTGGATCTTTCCTATTGAAGGTCCTATTTCAGCAAATGAGCTTTTCTAAAGGCCTTCCCACCTTGCAATTCATCCAGAAGGCCAGTCCAGAGGTTATTGCTACCTTCCCTAATCTATCCATGGTTGCCTTCAGATAGTACTGTAACCTTCAGTGTAGATTAGGAAGAACTAACTCCCAACACTGTCTAAGCTGTCCACAAGCCCAACACCCAAATCTGGCTTTCAGCCCTGCAGAGATTGTATAGTCTGCATAAATAAAACATGCAGTCTTCCTAATCATCACCTCCAAC
>TRINITY_DN21856_c0_g1_i1 len=244 path=[0:0-243]
ACACATAACCATCCAAATAATAATGAATGAGGTTGATTGAAGTACTGGAAATGTGTGAACAATCATTAGTGTCTAGATGAGCATGTCCAAGGTGTCTGCACGCTAGATTCTATGACTTCTGACACCTTTCCAGAAACAAGCAAGGTTGAATCAACTCAACAGCTGTTAGTCCTCTGTGAGGAGAATGAAACAGAAAAAATGGAGGCACCCTACATATCCACCTCCCAAAAAGACAAAGGTGCAA
>TRINITY_DN21856_c0_g2_i1 len=159 path=[0:0-158]
ATGAGAGTCCATCATATGTGATCGTTCCGAAGCGGATACGACAATTACAAACAGGTCACATATCCATTTCAGACAAGCCGAGGTCTAGTCGTCCCTCAATCACAGAAGATCAGAACATTTTGATGACATTTGAGATGCTGAACTTCGAAGATTGACACA
>TRINITY_DN21856_c0_g3_i1 len=165 path=[0:0-164]
CGTAATTTCGTCAGAAGGTTACAATAGTAGCTGCTGGTGATTCTGTTACATTTCTGAAGTTAGTATGCTAGAATAATTCCCAGACAGTGCCAAGAAACTAAAAACATGACCTTTCCAGCTGAGGTTTGCACCTTTGTCTTTTTGAGAGGTGGATATGTAGGGTGC
>TRINITY_DN21835_c0_g1_i1 len=219 path=[0:0-218]
TATATATATATATATATCAGTTTGTTGCATAAATGTAAAATATAAAACCTTGAATATGAGATATCATTGCTGGTAAAAACTATGTAATTGTGAAACTAGTATATTTCAAAAAGAAACTATAAACTTTTTATCATGGAGAAGAGATTTTGTACTACCTGTGAACTTACACTTTTCTAAAAGCACAAAAACCTTCAATAACATCACCTTCCTCTGAAGACA
>TRINITY_DN21835_c0_g2_i1 len=145 path=[0:0-144]
CAGTTTTGCTACGCAGAAAATCACAATCCCTCTCACATGAATGGCATAATCAAACAGCAATATTCAGTGCTATATTCCCATTCAGATGCAGACAGAAAATATCCAGTGATAATGAAATGTTAAGCTATGTTTAAAATAAGTGATG
>TRINITY_DN21835_c0_g3_i1 len=102 path=[0:0-101]
TTCCTCTGAAGACATGCTCTGATACAAAAATGCAAATCAATAAGACCAGCATAATTTATAGCATATTGCAGCATGGGATATACACTATGTTGACAGAAGTGA
>TRINITY_DN21858_c0_g1_i1 len=104 path=[0:0-103]
TTCTTCAATTATAACTGCATACTTTGTTATTTGTATAGTTTATGCATTAACTATTATAAAACTGCAGCTACTTGTACACTGTACTGCCACATGAAGTAATTCAC
>TRINITY_DN21858_c0_g2_i1 len=197 path=[0:0-196]
TTATAATTGAAGAACAAGAAATTTTTAAAATTTGCATTTACTGTAATAATACAAACTGTGGTTTGCAGAAACCAGGGCAGCAACATGGTAGCACAGTTTTAAATACTGACACCATGGTAATAAAAGTCACTAGCATTTAAATGACAGAAGAATGTAGAAATGAGACGCACAAACTTGACAAGTTGCAAAGCAGAAAT
>TRINITY_DN21861_c0_g1_i1 len=473 path=[0:0-472]
AAAAGATACAATGAAGAATAGTGGTATAAACAGAAAATAAAATTCTTTAGTGAGAAGCATAAATAATAATCAGCATAATTAAAACACCTGGTCCTGATGTCATATATCCCCATGTGTATTAAAAGTAACTAATGACAACTTGACTCTTCATTTAGTCACTGTTTCTAACAAATCTATGCAGCAAAACAAGGTACCTCAAAATGAGATTTAGTTAACTATAGGCCTATTAGTCTCATCAGTTTTTGGGATGGTTATGGATCTGTTACCAGGGAACAGTTAATGGAGTTTATTAAAAACAGTAAGTTTGTTCAAGCTTCTCAGCATGGTTTTAGGACAGAACAGTCTTCCATTACAAATTTGTTAAAGAGTTATGTGATAAAGTTACTCCACAAATTGATCAGGGATGCCCTGCAGATTTGTGCTTTCTTGACCTACAGAAAGCCTTTGATGAAGTTTCTCATGGATTGTTGACC
>TRINITY_DN21861_c0_g2_i1 len=132 path=[0:0-131]
TTCTTCATTGTATCTTTTTCCTATGTAAAATAGCTTAGTAATTTGATACACTTATTTTCTTCCATCTTGAAAGAGCTAGAATCGAGATAAAACACATACAAACACTTAACAGACAAAACATGAAACAGAAAT
>TRINITY_DN21861_c1_g1_i1 len=108 path=[0:0-107]
AATCCAATGAAGAGGACTCCTTACTCCAAACTTGGATAATTTCTTGATCAACAATCCATGAAAAACTCAATCAAAGGCCTTATGTAGGTCAAGAAAGCACAAATTTAC
>TRINITY_DN21827_c0_g1_i1 len=110 path=[0:0-109]
CTGGAACTACTAACAAAATACTTTCTTCAGAAGGCTGTAATTCATTCATCTGAGATGCATCATGTAATAAAAAATAACTCTGAAAATTTGGAGAAAGCATTCAATTTGAC
>TRINITY_DN21827_c0_g2_i1 len=170 path=[0:0-169]
AGTAGTTCCAGCATTGTTTTGAGGGGTAACTCTTGCTCCTTGTTCCGTTTCAGGAGTTTTTCAATGTGAAGCTCATGTGCCAAAGCTGCCCGATTGCTAATGCTGTCAGCTGTGCGAGGAAGTTCCTCATCCATGCATTCCAAGGTCTTCTTCAGGCTCTTCCGAGCCAA
>TRINITY_DN21827_c0_g3_i1 len=107 path=[0:0-106]
TTTACGTAACATTCTGTTGTTTCTTGTAATGATCGTGACTGTCTCTGACTAGCAAAGCTTGGACAATAGGCAGATTCTGAACTGTGTGAAATATCAGGATATGTTTG
>TRINITY_DN21827_c0_g4_i1 len=140 path=[0:0-139]
TCTGATTTTGTTGTTTAGCTTGTATAGGAGTTTTTTGATCTAATGGTGGTTCTTTTAATGTGTCAGTGAAAATGAGTCCTCTATTGCCAGCAGGCCTAGTTCCTCTTGCTGGCTTTGTGTCTACACTGCTGGTAATTGGA
>TRINITY_DN21827_c0_g5_i1 len=263 path=[0:0-262]
AAACAACAAAATCAGAAAAAGGACACTGGTAGGAATTCCCAAACAAATGATGATAGAGATTTGAAGAAACAAAAACTTAAGTCCAGTATAAATTCAGAAGCAGCATTTATAGTTACAAAGAGAACTTACAATCCAGTTAACAGTGCAGTGAATCCAGATATAGGAATTGCTGGGAAAGCTGACTGGAATGATTGTGATATTTTTGCAGCATCTGTGAGGAGGAAATCTCAAGAAATGGACAAAAGTTCAACTTTACAAAATGG
>TRINITY_DN21827_c0_g6_i1 len=163 path=[0:0-162]
TCTCCAAGTTCTACATCTCCTAACTTGTGAGTATCTGGCACAATTTCATCCAAACTGTCAATGTTTTCTGCCATAGTCAGAATGGTCCCTAATCCTGCACATGCTTCATCGTTTTTCTTACTCCTCCTTCCACAGTTATTATATGTCAAAGGCAGCCATTTGT
>TRINITY_DN21827_c0_g7_i1 len=126 path=[0:0-125]
TTCCTATGGTGCGGTTTCCTTGATCATTTTCACATGTGTCATCATATATTTCTAGCATTTCCTGCAATTCTTCTCGACCATGTCCAGTGGAAAGTTTTACATCAATTGCTGCTTCAATTTTGTTCC
>TRINITY_DN21827_c0_g8_i1 len=436 path=[0:0-435]
TGGAGAAAGCATTCAATTTGACCCCTACAGCCAAGACTTGCAACAAAGTTTTGAAAATGAATCAGGAAAAGATTTTAGATCAGACTTCAACACTGGAGAAAAAGTGCAATAAACAAGAACTTGATAATATGCCCCAAGATACTAGTGACATATTAAGCAACTCAGAAATTATCAGTGATACTAAAATGCAGGATATTAGTTGTAATGTTGTGCTTCAGGAAGTGGAAGGACACGATGAAGAGAAAAGGAAAAGTGGTCAGAAAAAATATGGAAGAAAAGAGCAGGGGAGTGTGGACTTATCAGGAAATGTTCATCTGAAAAAGGAAGTGAAAGATGCATCACTAAGTGTTAGTGATAAACAAGAGGAAATAGACATTATACAGAAAAGTTATGAGAAACTAGAGAACTGTGTTTTCAATAAAAGCCTTGAATGGCT
>TRINITY_DN21815_c0_g1_i1 len=116 path=[0:0-115]
AAAAAAAAAAAAAAAAAAAAATACAACTGTGTGCAGATAAATACCTAATTACCTTTAACCCAGTGAAATATTTAATTCTCCATGGTGGCTATGAAAATAATAAATTTCAGTATACA
>TRINITY_DN21815_c0_g2_i1 len=133 path=[0:0-132]
TATCATCTGCAAAAAGGGAATACCAGTTAATAAGGTTTTTATCTATATCAGTCACATAAACTGAAAATAGCAGGGGACACAAAACAAACCCCTGAAGAACACCACTGGTAACATCAAAATATTTGGAGTTATG
>TRINITY_DN21825_c0_g1_i1 len=173 path=[0:0-172]
CTCTTATTTGGTCATTTCAGGTTATGACATAAAATTCATCCAGAATGGGTGACCTCACAGAGTTTCAAATAGGCTGAATTGCTGGGACTTGGTTGGTTGGAGCATCTGTTACAGAAACAGTAAACTGCAAAACTGTAACATTTCAAGAGGAACAGTTACAAAGGTAATGATGG
>TRINITY_DN21825_c1_g1_i1 len=119 path=[0:0-118]
AAACTCTGTGAGGTCACCCATTCTAGATGAAATTTATATGTCGTGACCTGAAATGAATGAATAAGAAGTTAGGGCAACCAGATATTAAGTGTACAAAGTTAGTTCAAACAATTGCACAT
>TRINITY_DN21813_c0_g1_i1 len=127 path=[0:0-126]
ATTCCATCATTCTACACTTGGTGCTGACGGGACATGAATTCTCACTCGTTCATATGTGCACAATTCGCTTCTAAAATATCGAGGGCGTGTAATCCGGCGAGAAAGCTTCTTGTGCGTGACCTCTAGG
>TRINITY_DN21813_c0_g2_i1 len=133 path=[0:0-132]
GTCATCACATGTCTCAGTGTTCTCTAGTCTATGTTCATCCATAACATTACAGGTGTAGCAGGTTCGACCCAGCACTTTGACTTCACAAAAGGACAGAATAAGTATTTGAAGGTAGAACTGTTTCTCCATCTTG
>TRINITY_DN21823_c0_g1_i1 len=143 path=[0:0-142]
ACATGTCATCATTGGTTAATTCTCCTGCCAGCTCTTCTATGTCCTGTGATTGTTCAGCTGGGTTAGCAGTATTTTCCAAGGTTTCAGTGGAGGAAAATTCTTCAAACTCATTTTCAAAAGTTGGAAACGTCTTCTGAATTTCC
>TRINITY_DN21823_c0_g2_i1 len=136 path=[0:0-135]
CACATCAGCATACACCTGATCTTGTGTTATCAGTTTTACAGAGGTATGAAACATGTGGGGCTGTTGTAGCAAAACTTCTTCCCACCCTGGATTGTAATCTTGACCCACACTTGCTGACCAGCCACTTGCTGGTCAC
>TRINITY_DN21884_c0_g1_i1 len=151 path=[0:0-150]
CAAAATTCACCATCTGGTTCTTTTGTAGTTCTTCATTATTTTGTCCATACATAACTCTACTGATGATCATATTCCCATAGACGGCACTCCCAGTTATTCCAGTCGGCACTCCATTCCCCACCAAACCATTTTGCATTCCAGTACCCATAAT
>TRINITY_DN21884_c0_g2_i1 len=130 path=[0:0-129]
CACCAAACCAGTTTGCATTCCAGTACCCATAATTCTGTTTGGTACAACACCCTCAACCCCTGTTTGTACTGTATTTCCTAGTATACCACTCTGCCCATTGTTATTTATTCCAGCAGGAATTCCATTCCCC
>TRINITY_DN21892_c0_g1_i1 len=232 path=[0:0-231]
GAAACTTGCACATGCCTTTACCAGCTGGCCATTACCATGAAGTTTTGGACATATCTTTATCAAGTTGGCTTTTACCGGGATCTTTTAGATATAATGTACCTTAACCACATTGGCCATTACCAGGAACTCTTGGCCATACCTTTATCAAGTTGGCTATTACCGGAAATTTTTGGACATACCTTTACCACACTGGCTATTCCCGGGAACTTGCACATACAGTTATTACGTTGGC
>TRINITY_DN21870_c1_g1_i1 len=110 path=[0:0-109]
GTGAAATCACAATAAAGAAAAGTAAATTAGAGTAAGAAAAACTCTTACAAAAAGCAAAGAGCAGAGCAGTCAGCATGTCTGACTTGTATCCAGGTTCCTCACTTGTATTC
>TRINITY_DN21898_c0_g1_i1 len=192 path=[0:0-191]
TTCCCTTCCACTCTTATTCTGAAACCACATCCAGTTTCCTCCAACCATCCCAAACAAACCATCCTTGATGTCCAACACTACCCTCCAGGCTCCTACCTATATAAGCCCACCAATCCTGTCTGCATAAGATCCTTGCCAAATCCACATTTGCAAACTATACAAACATATGTACACCTATGTCATCACTTTCAC
>TRINITY_DN21898_c0_g2_i1 len=105 path=[0:0-104]
AAGGGAAAATGTCTGTTGGCCCCTGTAGGTGGACTTTAAGATGGGAAGGGTGCTGTGAATGAACGTAGTTAAGTGAGAGAAATTTGTATATGTGGTGATGAGGAG
>TRINITY_DN21880_c0_g1_i1 len=154 path=[0:0-153]
TTGATATATAACTGGTAGTGCCAGAACTGGTAGTTTTTGATATATCATTGCTGGTACCTGAACTAGTAAAATTTCGTATGACATTGGTGTTACCAAAAATAGTAAATTTTGGTAAATCACTGTTAATGCTGAAAATGGTAGATTTTGATATGCC
>TRINITY_DN21880_c0_g2_i1 len=173 path=[0:0-172]
ATATGACTTCCAAAATACCAACTCCATTGGTTTCTGGCACATATATACCAATATATACTACTGGTACTCAAGAACCACTGACTACTACTTCTGGCATTCAAGCCCCACTAACTACCACTTATGACATTCAGGCACCAAGTACTATCACTTATGGCGTCCAAGTACCAATAAAT
>TRINITY_DN21880_c0_g3_i1 len=119 path=[0:0-118]
TGGTATTTTGGAAGTCATATCTGTTGGCAAGTATTTATCAGTTACAGCAAATACTGATGTTTCAGTGAAAGAAGTGTCAGTTGTTGATGTTTCTGAAATGTTTATTGGTGAGAATCGTG
>TRINITY_DN21850_c0_g1_i1 len=136 path=[0:0-135]
CTGATATGAACAGTAGGCATGAGTTGTTCTCAGCTTCACCTTCACCCATCCTGTTTCTATTTAAAACTGACTTTTCTCACATCCTTCACCCCACTATGGTTCCTAGAAGCACGTGAGTCTGCTGAGGGGCAAGTAG
>TRINITY_DN21850_c0_g2_i1 len=286 path=[0:0-285]
TGAGGGGCAAGTAGCTATTTACTTTAGTTACTTTTCTCTTTCAGCCACAGTGTGCTATACTAATGACAGAAGAGGCTGTTCCTGTGTGTTTATCTATGTGTAATCAGTTTTAGATGGTGACCAGGGTAGACTGGGACCATATGAAACCCATCCAATCTTGTGGAGGCTAGAGAATCATGGGGTTAACCCTACACCTTTTGATCTAACTCTTCTCCTGCTACAAATACACTGTAGCCAAATTAAAATTCTTCATTTCTCAGGGAAACAGGATTCCTATCCATTCAGG
>TRINITY_DN21893_c0_g1_i1 len=110 path=[0:0-109]
CTCACTGATTGCCAGTGACACTGACCCCCTGGCAGAGATGGCAGATGTGAAGTCACTGGAACACCCAACATTAAAGGTCCCATATGAGATCCTGAACAAGCGGTTTCGGG
>TRINITY_DN21893_c0_g2_i1 len=238 path=[0:0-237]
TTTGGCCAGTTACACCTTCTGGCTTCACAGACGGTTGGTACACTCACAAATAAGGTCACTACGTCATCGAGTGAGTCCACTACTAGCAGTAAATTACTGGCTAGATATGCTTTCGAGATGTACAGAGGAGAGGTCCATTTATAAATGAAGACGCTTTGTCACACTGGACAGTTACACCTTTTGGTTTGACAGAATGGCACAATCTAAAGCAAAACACCAAGTAATGGAGCAAGTCCAC
>TRINITY_DN21824_c0_g1_i1 len=395 path=[0:0-394]
CTTCCACTGTGGCCTCTTGTTGGCCAGTGATGTGGCCATTGGGTTCAGAGGCATGATTGGGAGCTAATGATGGCATATTCTGCTGCAGCAACTTTGGGGCAGAGAGTGTAATGGCGATGGCCCCCAGCGGGGCAGTTAAAAGAATAACCAGAACTGCAATGGTCAGGATCTGAATTCCCAAATACTCGAAATCTTCCCCAGCTTGACTCCTACGAGCTGTGTCCAGGGCTACTGGGCCTATTGCAGCCTGTACTGTGGCTTTTGGTAGCCAAGCTAACGCTACAAATATTCTCTCTCGTAGGTTCAGGCTGCCTCCCATGACGACAAAGAAAGACACTATGACTCGGACCGTGAGTCCAATGATTAAAGCTAAGATCCCTAATCCTACTGTTCCT
>TRINITY_DN21824_c0_g2_i1 len=111 path=[0:0-110]
CACGGAACCACCACAGCAGGAGAGACGGCAGCGAGAACAAATCCCAACATAAACCCCCAAAGCCACGGAAAACCCAGCAGCAGATGCGAGGCTATTGCTACAGTGGTGGCC
>TRINITY_DN21824_c0_g3_i1 len=119 path=[0:0-118]
GTCGGAAAACCATAGCACTCAAACGCTTCAGAGCAGCGGGATCAAGGCCAAGCCCAGCACGGGACAGAATCACAACTAACGCAATGTTTCTCAATATAGATGCCCAATCCGAATCTATA
>TRINITY_DN21824_c0_g4_i1 len=117 path=[0:0-116]
GTCTAGTTTAACAAATTGAGAAAGTAGTTAGAAGAATTAAAGAAAAATTTGAAAGTGGAGTAATTGGGTGACAAACTTCCATGAGAATCATGTTTACAGCCTTTTTTTTTTTTTTTT
>TRINITY_DN21824_c0_g5_i1 len=564 path=[0:0-563]
TGATGATGTGTTGGCCATTTCAGCTTTTGGTATTATTTTAGGAATAACATTTACATCACAAGGACAAGCAGGAACGTCTTCCCCAGCAGACATGCAGTCATCAGTTAATTTGACCAGCCTTACCCAGAACTTGACTGTCACAGGCAGCAGTAGCAGCACAGAAATCCCCTTAGCTGAGGGAAGTGAGAGCACTAGTCTGGTTGAAGTTATTTTCCAAGGACCACTGGAGGTGATCATAGGATTGACCTTTGGAATATTTGGTGGAATTGTGGCTACTTACTTGCCACAGAAATATGATAAAAACATTACGTTATTTCGATTTGTGCTGGTGTTTGGGGCTGGCCTGTTAGCATTGTTTGGAAGTCAGAAAATTGGGTTTCCCGGTTCAGGAGCTCTGAGTTGTCTCACACTGGCATTTGTTGCTGCACACGGATGGAGGAAGCAGGGGTGGACCGAAGATAATAATCCTGTCTCGGACATATTTGGTTCATTATGGGTAGTTTTTCAACCACTACTTTTTAGTCTGATAGGGACAGAAATTATTGTAACAAAACTAGATGGAAG
>TRINITY_DN21854_c0_g2_i1 len=102 path=[0:0-101]
CTAAGCAATGTCCTTCATGTTCTGTTTTTGATAATGGAAGATCTGATCCAATACTGGATTCTACAATAATTGACTTTGATTGTAACATTTTGGAACTGCGAG
>TRINITY_DN21878_c0_g1_i1 len=1279 path=[0:0-1278]
ATTTATTTGTATGATGCAGCCTTCTATTATTTTTGCATTCACAAATGATCTGTAATTTTTACTTGAAAAAAGAACCTAGCAGAGCAAAAATACTATTTCCAGAGTTTGTAGGTACAGGCTGTAAAGTTTCTACTTTCTTTACTTCCAGAGACTGACTTCTATGAACCTCTATTGTTTTCCCATCTGTTAACACTTTCTCTGCTTCCTTATGAAGCTGAAAATGAATCCTTTGCTTGTGCATAAATGGAACCAGTAAATTATATTTATTGATTTTCAAATTTAATATTTTCTCATTCTGTGAAAGTGCATCTATGCTGTTTTGCCACTTTATTAACTCTGAATCTGACAAAGGTTTTGGTCCTAACTTCATTCTCTCCTTAGCTAGCTGATTACGTAAAGTCTTTGCTTCTTCTTCAATCTCTTTCTGTAGGAGGATCCATTCAGGTGAGAAACCGTTCTCGATCAGAAGCTGGTTCAGTTTGTGAGTTGTGCTATCCACATAAGGGTTATAATTTTGGGCAGCGAGTGGTTTCCCCTTCCCTGGAAGATTATCAAAGTCTCCACGGGCAATAGACTCTTGAATTAAATCTTCCACAAGTCTGTCTATGCCAAATCTGGTCTTGATTTTTTTTGCCTGTGACCTATCTTGAGTTACCATCCTGTCTTCACTCTCAGCTGCGAGCTTCATCACTTTGTGTTCATACACTCTCTCTGCAGCCTTGGCAGCTCTGTACTTCTGAAACTGCTTGTGCCTTTGTGAGGGGGTACCAGACCCATGTCCCTCGTAGCTCAAGTATTGTCGATGCTGTGGAGCTGTGTGCTCTATATCAAACATTTCCTCATTTTCTTTCTTCTCCTCATAGTACAAGCCATACTCCCCTTCACCCTGTTGTTTCCCCCAGCGTTCTTTTGTAAACTTCTCCTGCAGTTTTCTGTATGCATTTTCTATCTGGTTAAATTTATTTGAATCTGCCAGTGGGGAGTCACTATCAGGATGGAACTTTTTGGCCAGATTGATGTAAGTACTTCGTAGCTGCTCCTGATCACAGTTCTCTGGTAGACCAAGCACGTCATAACAGGATGAGTAGTCATCCTGTTTCACTGTCCGCATGTTATAGTGTGTATGTGACCATCTGCAGCTCCCTACATTTCCTGCTGGCAACACAGCCCATCTAAACTGAAGGGGAAGATACAATGACTGGGCTCTACCATGAAGATAAGCCATCCTTTACTAATCACATGTTCCTCCAACTGAAATCACTGCGTGACAAGAAATTTC
>TRINITY_DN21878_c0_g2_i1 len=138 path=[0:0-137]
GCCAATTTCATAATTAATTTTCACTATAAGACTATTTACAGTAAATGTACATACTTTTTATAGGCCAATTTCATAATTAAATTTATCATGCTTACCAGCCTATAAATTACAGAATGATGGCATTTATTTGTATGATGC
>TRINITY_DN21882_c0_g1_i2 len=147 path=[0:0-42 2:43-146]
ATTGCAAACCCACAGACACAAAACAATATTTCCACTTCACCAGTTGTCATCCACCTCAACTTCTCCACAACATTCCTTTCTCCCAAACCCTAAGCCTGCAATGCATACATTCAGATCACAATCAGTTTATACAGTCTTGCTCTCAGC
>TRINITY_DN21882_c0_g1_i1 len=150 path=[1:0-45 2:46-149]
ATCCACTACAAACCCACAGACACCCAACAATATATCCACTTCACCATTGTCATCCACCTCAACTTCTCCACAACATTCCTTTCTCCCAAACCCTAAGCCTGCAATGCATACATTCAGATCACAATCAGTTTATACAGTCTTGCTCTCAGC
>TRINITY_DN21882_c0_g2_i2 len=326 path=[1:0-92 2:93-325]
TCCACTACACCATTTGTCATCCACCTCAACTTCTCCACAACATTCCTTTCTCCCAGTCATTATGACTACAGCACACACATACAGATCACAGTCAGTTTATACAGACTTGCTCTCAGCTACACAAAACTTTTGCTGCGAGAGAATACCCTAGATGTGTCAATACCAAACAAATATCTAGCTCCCTTGATTCACCCAATAGAAGTCTTCATCTTCATATCACCAATCCATGTGTGCAACGCATTCTGTTTGCTATCACTTACCACCCCAGCCTTTCTCACCTCCCTAAACTCATCAAACAGTTATACCCCATCCTACAGTCCACTAGT
>TRINITY_DN21882_c0_g2_i1 len=336 path=[0:0-102 2:103-335]
TGGTATCAATTCCACGTCTTCGCCGGGCTAGACTGGGTCCTACATGATACTAAGCACCTATCCCGTGACCTTTGGCACTTCAGTGTACATTCAGATCAGAATGAGTTTATACAGACTTGCTCTCAGCTACACAAAACTTTTGCTGCGAGAGAATACCCTAGATGTGTCAATACCAAACAAATATCTAGCTCCCTTGATTCACCCAATAGAAGTCTTCATCTTCATATCACCAATCCATGTGTGCAACGCATTCTGTTTGCTATCACTTACCACCCCAGCCTTTCTCACCTCCCTAAACTCATCAAACAGTTATACCCCATCCTACAGTCCACTAGT
>TRINITY_DN21882_c1_g1_i1 len=107 path=[0:0-106]
CTTCTCCTCAAGTTACCAATTCACGTGTGCAACGCATTCTGTTTGCTACTACTTACCACCACAGCCTTTCTTACCTCCCTAAACTTATCAGACAGTTATACCCAATT
>TRINITY_DN21882_c2_g1_i1 len=101 path=[0:0-100]
CGAATATCCAGGGCCCTTGATTCACCTAATACAAACCTTCACCTCATATCACCAATCCATGTGTGCAGTGCATTCCTTTTGCTATCACTTACCACCCCAGC
>TRINITY_DN21882_c3_g1_i1 len=155 path=[0:0-154]
ATGTCAGCATTTTCATTGAACAGGGCCACCTTCACAATGCTGTCCATCGTAAACACACAGACACCCAGCAACATCTCCACTTCACCAGTTGCCATCCACAACATTCCTTTCTCCCAGGCCTTACACCTACATCGCATACATTCAGATCACAATCA
>TRINITY_DN21882_c3_g2_i1 len=146 path=[0:0-145]
CATGGATGCACTCAACCATTCTTCCCCTCTTCATTTCACATACTCTCACTCTGATTCTCTGGTAGTTTTCCTTGATGTCACCATTTTCATTGAACAGGGCCACCTCCACACTGCTGCCTACTGCAAACCTACAGATATCCAACAAT
>TRINITY_DN21882_c4_g1_i1 len=743 path=[0:0-402 2:403-742]
ACCTATCCCATGACTTTTGGCACTTCAGTGTATAAGAAGATACCTGATACAGGCAGTCTTCCTCTGTAGTTTGAAAAGCTTCTGGTAATACTGTTAGTCTGAGAACTGGGTCAGTAGTAGTCTTATTAGTTCAGAAGCCTCATTGTCTGATGATTCTTTGTCTATAACTCTTTGTAAATGTTGTAAAGCTTTTTGATAATCACTCCATTCTGCAAATGCAACATCTTCTAACTTGAATCCAGAGAATTATGAGCTCAGAAAAATTGAAAAATTTTGATTGAAAACTGTGAGTCAAGAAAACACAAACTTGCAATGAATCTCCTCACTACATAGCTAAAACTTGTGGCTATCAGCATATTGTGATGTTTCAACAAGAACAGCTGAGAAATCCCAGGTTTTGGAGAGAAAGCTGAAGTGATATTTTGTTGGTCAGTCTGAAGCACTTCACCTGAACTGAACAGCTTAAATGCCAGAAATTTTCAGGTACTGCAGTTGTGAAAGGGTTAAATTTGTCATCACCAATATTAGACTTGTCCTCCATTTCAGCTTGCCATCTGGTTAATTTTTCACTCACTTTGCTTCCAAATCTTTGGCCATAAAACCTTCAAAATCAGAACTACTGTCACCTGAATCCATTGTACAAACAAATAAGATGTACTGACCTGTAATTACACTCCTCAGTTTTTGCCCTTTTTGCCCTGTAAAACAGAGTATTTCTACATAAACATTTTTGAAAATGCCAG
>TRINITY_DN21882_c4_g1_i2 len=1106 path=[0:0-402 1:403-1105]
ACCTATCCCATGACTTTTGGCACTTCAGTGTATAAGAAGATACCTGATACAGGCAGTCTTCCTCTGTAGTTTGAAAAGCTTCTGGTAATACTGTTAGTCTGAGAACTGGGTCAGTAGTAGTCTTATTAGTTCAGAAGCCTCATTGTCTGATGATTCTTTGTCTATAACTCTTTGTAAATGTTGTAAAGCTTTTTGATAATCACTCCATTCTGCAAATGCAACATCTTCTAACTTGAATCCAGAGAATTATGAGCTCAGAAAAATTGAAAAATTTTGATTGAAAACTGTGAGTCAAGAAAACACAAACTTGCAATGAATCTCCTCACTACATAGCTAAAACTTGTGGCTATCAGCATATTGTGATGTTTCAACAAGAACAGCTGAGAAATCCCAGGTTTTGGAGGGGAAGCTGAATAGGTATTTTTTAGGTGGTTTGGGGCACTCCAGCTGATCTGGACAGCCAAAATGGCAGACATTTTCAGGTGCTGCAGTTGTGAAAGGGTTAACCTTATGGATATTCTCAGTCCTCACATCCCAAAACATTAATTATACTTTTCCTTCAGTTTTTCTGCATATATCATTTAACATTTCCAGGATTTTTGGCTGGTTAAAAGTTAAGCAAATTACTTGTTTAAAGGTACTGACTAAACTTTATCAGCAATTTGTCATTAAAGAAAATATATTTTTAACTCTTATGGACATAGAAATTTACAATCCTGAGGGGGAATTGACTTGTAAGATGTCTGAAGGTGAAGGGCAACATGGAATTGTTAAAGTTAATCACTTAATTTTTCAATATAAAACTGGTCTGTTAAGATGTTTTCATAATAATAAAGAAATAAAGTCCTCACCTTCATACCAGATATGCAGAAGAGAGTTGAGCCAACCCATGGTGTCATACACAGTAAATGTCCACTTGAAGATGATGCATACCAGTATAAACCTTGGGGTTGCTAGGTGCTGATGAAGTACAAGTGATGCATACTGATGTGTGGCTTACACATGGAACACTATGTATTTCCTGCAAAATGAATTCTAAGAGAGAGAAAAAAAAGTATATTTCTCTAGATAAATTTGTTTCAATAAAGCATTTAAATAAAAAAAAA
>TRINITY_DN21882_c5_g1_i1 len=216 path=[0:0-215]
TAGCAAAGGGGATGTGGTGAAGTTGTTGCACACATGGCTTGGTGGTATGATGGTGAATCAAGAACCGTGGATATTTATTCATTAATAATGTGTTTGGGATGGTCTCTGGCAGCAAGGGTTTGGTGCAGCGGAGAGCAACTCCATAAATTGACTGTGATCTGAATGTATGCATTGTAGATGTAGGGCTTGGGACAGGGGAGTGTTATGAAGATGAGG
>TRINITY_DN21882_c6_g1_i1 len=125 path=[0:0-124]
ATCACTTACCACCCCAGCCTTTCTTACCTCCCTAAATTTATCAGACAGTTATACCCCATCCTATAGTCCACTAGTGAGGGCCATCTAGCATTTCCAGATCCACCTATGGTTTCCTTTCATCGTCC
>TRINITY_DN21882_c7_g1_i1 len=110 path=[0:0-109]
AAAAATTGAACCTCATACCACCAAGCTAAGTGTTTGAGGCATTCATTTTGCTATCACTTACCACCCTAGCTTTTCTCACCTCCCTAAACTCATCAGACAGTTATACCCCT
>TRINITY_DN21882_c8_g1_i1 len=216 path=[0:0-215]
AACAAAGATGGGTCCGGAAACATTAAACATCCCTCACTAATGGACTCTAGGATGGGGTATAACTGTTTGTTGAGTTTAGAGACATGAGAAAGGCTGGGGAGGTAAATGATAGCAAAAGAAATGTGTTGCACACATCGACTGGTTATATGAAGGTGAGGGATTCTATTTGGTGAATCAAGGGCCCTAGATATTTGTTTTGGTAATGACATGTTTGGG
>TRINITY_DN21882_c9_g1_i1 len=117 path=[0:0-116]
GTTATACCCCATTCTACAGTCCACTAGTGAGGGCCATCTAGAATTTCCAGACCCACCTATGATTTCCTTTCGTCGTTCATGAAACCTCAAATCATTTCTAGGCTCATCAGTTCATCC
>TRINITY_DN21882_c10_g1_i1 len=123 path=[0:0-122]
TTACCACCCCAGCCTTTCTCACCTTCCTAAACTCATTAAACATTTATACCTCATCCTATAGTCCACTAGTGAGGTTCATTTATTGTTTCCAGACCCACCTTTGGTTTCCTTTTGTCATCCATA
>TRINITY_DN21882_c11_g1_i1 len=111 path=[0:0-110]
CAAATATCCAGGGCTTTTGATTCGCCTAATAAAAACCTTCAGCCTCGTACCACCAAGCTAAGTGTCTCTTTTGCTATCACTTCCCATCCTAGCTTTTCTCACCTCCCTAAA
>TRINITY_DN21882_c12_g1_i1 len=136 path=[0:0-135]
GGAATGTTGTGGAGAAGTTGAGGTCAGTGACAACTGGTGAAGTGGAAATATCATTGGGTGTCTGTGGGCTTGCATACTGCTGTCTACCGCAGTGTGATACATACACCTGCTGAGAATGTAACAGCAATCCAGTACC
>TRINITY_DN21882_c13_g1_i1 len=110 path=[0:0-109]
TTGTTTCCCACAGCCTGGGACTGTAAAAGTGAGGACATAAAAGTACATAGACACTTTGTGTTACTATAGGATGGGGTATAACTTTCTAATGAGTTTAGGGAGGTGACAAA
>TRINITY_DN21841_c0_g1_i1 len=107 path=[0:0-106]
TGTATAGTTCATACACAGTTTACAGGCCTATGCCAAAGGAGTTGGCTACTACTGCCATACTCTTATCACATTTCACTCACTTTATCACTGAAAATTTCTGTTCTCTG
>TRINITY_DN21841_c0_g2_i1 len=144 path=[0:0-143]
CTATAATTGTTTTAAGCAGCAGTGGGATTAAAGCACAATCTGAGTGGACCTAGAATAATGGTTCAAGCAAAAGTGTTCCATGAAAAGTGGGGTATACAGAAGCAATGTGAGTTAACAAGTAGCTAACTTAATGACTTTAGGCAC
>TRINITY_DN21832_c0_g1_i1 len=161 path=[0:0-160]
CTTAACTCTGCACTTAACGTGCTAGTCCTTGCTGGACCATCAAGCACCAACAGCATTACTTGCAGTAACCAGCCATCTTTCTTCACTCCAGTTCTTGAAACAAGAAAAGCACACACCATGCAACAAAGAGAAGAGGCCCATACAGACAAACAACTTCACAG
>TRINITY_DN21832_c0_g2_i1 len=134 path=[0:0-133]
TTGCAGGCATAAATCAAATTGATTTTAGAAATACTTTCCCTTAAGGCTTCCTGCTTTGAAAGCAATGATGTACAGGTTAATTGTCATGTCACCATTAGTGACTACTCATTCCCCAGTTTTCAGTTGGTACTGGA
>TRINITY_DN21896_c0_g1_i1 len=171 path=[0:0-170]
AATTTAGACAGATGGGTTAAGAACAGGAAAAAGGGGAAGATGGGAATATATATATATATAAAATGCTGAATAAAGATGGCAATGAGATTCTGCCAAAGAATTTAGAGAAGATGGGTTAAGGACAGGAAAAAGGGGAAGAGGGGAACAAATATATATATATATATATATATA
>TRINITY_DN21896_c0_g2_i1 len=200 path=[0:0-199]
CATCTGTCTAAATTCTTGTTGGCAGAATATCATATTTTTACTTTCTGTTTGCTACACATTTATTTAAATTACAAAACAAGACAAGGAAAAATAGATTAAAAAGAAACATTGGTACATATAAACACAAGAAGCTTATATGTAAATACAGTTCTTTTCAATCTCTAGTTGTTTTTATAATCTAAATAAGTTTATACCTCCAT
>TRINITY_DN21803_c0_g1_i1 len=205 path=[0:0-204]
CCGCTATGACGTTTTTCGTGTTGAATATATTATGAATAGCAGCCTCACTGTCAATAGGGAAATGTCGAGGACACAGTGTGGCATCCTATACAATTTTACAATGAATAATATTTCGCATTTGGTTTTGCTATCTTGGAAACACTGATTGGGTTAAGTGTGTTGCCATAATATCAATCAGCTATTTTTATTACAAAAAATAAAAAAT
>TRINITY_DN21803_c0_g2_i1 len=135 path=[0:0-134]
TTGGAATCAGACTAAAAATAATACATAATCCAAAGGTTATGTACATTTAGGTAAAGGGATGTTGGTAGCACCCACCTAATGCTACCTGCTACCAGATGGGAGTTGCCTAAGTATTTCTATACCCAGACTTACCGG
>TRINITY_DN21803_c0_g3_i1 len=176 path=[0:0-175]
ATAATATCCTGAATATGTATACATTTTAATGGTAAGCTAAAAGTTATATTTTTCCTGAAGAATATTTGCGTTGTTTCAAATCATCTTTGACTTCATTAAATACTTCTGAAGTTCTGTCTTCATAATCAATATTATCCTGGTCAATTACAGCTAATTTTTAGCTTATTCAAATTGTC
>TRINITY_DN21808_c0_g1_i1 len=585 path=[0:0-584]
TTTTAATAATTTTCTATCTTTGTATAAGTTTATGTTCAGCTTGATGAGATTATGTGTACAAATAATTCATTATAAAATATATACTTCAAATATATGTATTTTCAGAAACCTTAACATAAATTTCAATGCACTAAAAATTTTACGCTTTTCTCAGTGTTGCATTTTCCAGCTGGAGCAAAAGGACATTAGTCTACGTTGATGCTCAGCAGTTGTAACTCTCCTGAGATTGATGGATGAATTCAGTCATGCCGCTGTGTAACCTTCTTGGCAGTTATTATAGAAGTTTATATTTATATGAAAAAATATATTCCCTTACCACCATATTTTTAGACTTCAGAAAGTGCCTACATTCTCTAATGGGCCAAGAATATTGAAGGTCTATTAGGGAAACAACGCGAACATCCGCTAAAAACACTGAATATTCTGCTTTCTTCTCGAACATATTAATATGAGTTCTGGAAGCTGTACAACAGTTGAGCTAATTTACACGCGCGCGTGTTTGAGTGAGTGAGTGAGAAAGTGAGAGATCGAGACACATTTTAATGTATACGTGAATTGTTTTATGGCCAGTTTGCTAAACCAGGC
>TRINITY_DN21808_c0_g2_i1 len=200 path=[0:0-199]
GTGCATGTTAGTGATACATAATGATGTGAAAGACATTTTTCAAGTTCATGTCACTGTCACTGTAGAAAGACTTATTTGAAAATAGCTATAACTACATTTCTGGAATTTGGTGACTTTGCATCACTATTCTCCCAAATCACAGTATACTGTAATGTTGCCTTCTTTCTATTCACCTTTTATCAATTTTATATTTCAGAAGT
>TRINITY_DN21808_c0_g3_i1 len=120 path=[0:0-119]
CTGAATAGTAAAAATGCCTCATAGAATGGCATAGGGGAAAAGGAGGGTCACATTTGTCAAAGTATTGGATGACAAACGTATATATCGAGACAAAAACAAAGTTGAGCCTGGTTTAGCAAA
>TRINITY_DN21808_c0_g4_i1 len=1513 path=[0:0-1512]
TTTTGCGGATATATATATATATAAGGTTTCCTAATAACCACTGTCTTTCCTTTCTTCTGTATAGGCCAACTTGGGGAACCTGCACCTGCTTATGAGCTACCCTTCCTGTAAGTGGCATCACGTGACTGCACAGAAAGGGTGAATGTCGCTAACAACTTCAATTATCCGGTTGCAGCTTAGCTTTCTTACAATGAAGCAGTGAGTTTGTTGCATTTACATTAAAAGGTTGATAGTTAGATATTATACCCAGTAAAGCAGTGTAGATTAAAACCTTGAAGTACTGTGGCAAATCAAACAATGAAATGAAAAAAATAATTGATAAATCACAAGGAAACTTTTAGTTGGCAGTTCAGGAAAGTTGAAGAACTTGTAGAGGCTACAAACGGAAGAACTGGATGATGTAGCAGGAAAAATATGTCTTCTGAGGGCGGACAGTGCCTTTAGCCAAGCTTTCTTTACACACAAATTTCTGCCTTTCTGTGTCTTCAGCTAAGAAGTGATAGAAACGTAAGGATTTTAGCAACGCCATAGAGAGCCACTATAAATTGCCTCAGGTTAACGTTTGTCTTGTTGACGCATAAATGAAGTGTATGCAGGCATTGAAGCAATTAAATACTTATTTAAACTGGGCCAAGCCGTCTCAGAACTGGAGCTTAGATCAATGCAAGTGAGTCATATTGGACAAATTTGGGAAACGTGATCCAGGTAATAAAGTTTTCCATTCTGAAGGGAAAGCACTGAACTCTGCATGCATGCAAGGTACTGTCTAGATTCCATTTAATGTTATATGGAGGTGTCTTTCAATGAAAGGAGTAGGAAGTTTGCACACTGTGGCTGAAACAATGTATGGTGAAGTATACAACTCAATACATCAAAATAAAATGCTATCATCTGCGTGGGAAATGCATTCTTATCACATACTTTATTTTCAAGACATCTCGGCCCCGTTCAATCGTACGTAGCTAATAAAGCATCTTTGTAAGATAAGAAGGTGAATATCTGCTTTGGTCTGGAAATTCTCCATATGGATACTTCTGAGGAAGAAAGTGCACAAGAAAGCTCCTCACATATGAACTGGTAGAAGCCATAAGCAGAGTGTGCTTCCAAGAAATTCCAAAATGGTTAGTTATCAATTCTGTACCAAGGTAATGCCAATCAGTTATCAACTAGACGTGTATCCTACTAAACGTTAGAAATATGAAACATAAATCCTAGGTTTGTGCCTTAATTTGGGTAAAAGAATTGCTATTAATTTTAATGCAAAGAAAAATTGCATAATTATATCACTAAGAACAAGGTTCACGCTCCTTAATGTTATAAAAGAATGCTGTTCTAAGTGATATAAAAATTTCATATAAAGTGTTATTAGGGTATGTCTTCTTCTACCTGCAAAAAGAACAAAAATGTTGCATTCAGTTCACATTATTATTATTGTATAGTGTGTATTCTTCAAGCACATGTATTGCAGTATACTATAACATTATAGTTTTCTGAATAGTAAAAATGCCTCATA
>TRINITY_DN21839_c0_g1_i1 len=154 path=[0:0-153]
CTTTGGGAAGGCTTTCAAGGGCTGGGTGGTACCTTTTGTCAGGTGTTTGTATGTTTCGTTTCCATTTTTTACTTAAAGTTAATATTTGTTTTACATGTTGAACTTGTACAGTTCTCCCTGCCAAAAATCAGAATTCATAGTGAGTGGGACTGAG
>TRINITY_DN21839_c1_g1_i1 len=110 path=[0:0-109]
TTCTTCAGATTATATTTTGTTTATATTAACATACCACACAGCCCTTGAAAGCCTTTCCAAAGCCTTACAACCTTTTTATTTCATACTCTCATCCATAAATGTAGGTGCTA
>TRINITY_DN21818_c0_g1_i1 len=130 path=[0:0-129]
TTCAGCTGTCGTGACAGTGATGTTAGTTGCTAAGAGCCTTCAACTCTTTCACTGAGTAATTTGGTTTGAAGAAGATACCCTAGAAATGTCAATTATCAGAAGAAGAAAAAATCCCCATTCCCATTATAAG
>TRINITY_DN21818_c0_g2_i1 len=163 path=[0:0-162]
ACTTTATGTAGGAAAGGTTTGCCTCTTATTTGTTATGAAGTTCAAGCCAGTTAGAGCTCTTACATCAGTCTGAAACAAGATTTAAAACATGTTTTGGGTACCTTCACAATCACAGTTGAAGTTCACTGCATATTTTGAATGGACTGGAATAACACTAGAACTG
>TRINITY_DN21801_c0_g1_i1 len=226 path=[0:0-225]
AATTTTTCGTTACATGGGTCAAAACACACTACTTCCTCTCCTCTGGTCAAACTTCCCATGACTATTTGTTCTAAACCATACTGTTCTCTCTAGTACCTGTTCGGTGAAACATTGAACTAAATTCCTCCTCCTTTTCTGTATAATTCTGCAGCCGGTCTTGATAAGACAGTCAAAGCTACATAATTCTGACACCTGTCTTGATATTAACTCTGCATAACCCTATAGC
>TRINITY_DN21801_c0_g2_i1 len=176 path=[0:0-175]
TCACCCCAGGTGAATGCTGTGATAAACCTTATATAAGACCATCACTACTTCCTCTCCTCTTGTCAAACTTCACAAAATGTGTATTTGTAGAACAGAGAGATCATCTCAATGACAAAAACAGTGTTCATGGTTAAAGCAGGCCACAGCATGTCTTGTCTCATAAAAGGCTGAAGAAT
>TRINITY_DN21801_c0_g3_i1 len=107 path=[0:0-106]
AACTCTGCATAACCCTATAGCCTTTCTTGAGAGACAACAAGACAAGTTGTTTACATAGTCTTGCAGCCATTCTAGACTGATAATAAGACAAGTCTACATGATTCTTC
>TRINITY_DN21855_c0_g1_i1 len=107 path=[0:0-106]
TCAACTGTGATACTGTACGCGTGTGCCCATAGGAAACTGTGACACTGTATGTTTGTTCTCTCAGGCAACAGTGAAACTGTATTTATGTACTAATAGGTAAATGTGAC
>TRINITY_DN21855_c0_g2_i1 len=128 path=[0:0-127]
CACATACAATACCACAGTTGTCTAGATGTACATGCATTGAGTGTCACAGTCAGTTACCTAGAGTTCCACCCATACAGTGTCTCAGGTACCTACCGGTAAACATACAGTTCGCTACGAGTGCATATACA
>TRINITY_DN21855_c0_g3_i1 len=110 path=[0:0-109]
TATTTGCCTAGGAATGTACATATTCAGTGTCTCAGTTGTCTATGGGTACACACGTATAGTGGAACAGTCAGTTGCCTACATAGCCACACAGAGGGTGTCAAAAATCATTA
>TRINITY_DN21895_c0_g1_i1 len=162 path=[0:0-161]
GTAAAGTCGTGCTAAAGATGAATGCATCCGGAACAGAACAATGCACAATAGTATGGTTTTTAGTGGCAGAAGGTGAGCATAATGCAGACATTTATCATCGAATGGTGGCTGTTTATGGCGAGCACAACCTAGGACGAACGGCTGTGAACAAATGGTATAAAA
>TRINITY_DN21895_c0_g2_i1 len=120 path=[0:0-119]
TCTGTGATGCATTCCTCCTACCTTCCTTTATAATCCTGAATGGTGGTGCTGCTATCGCTGCTGTACTTCTGGCGCTATCACACGTGTCCACTTTTCATTTGGGCAACCTTTATATAATAT
>TRINITY_DN21842_c0_g1_i1 len=190 path=[0:0-189]
GGCATGACCGAGCTTGACCTATCCTACAATCAACTTGACTTTATACAACCTGGTATCCTTGAACCATTAAATGGTATCTCCAAGCTGACGGCCTTAAATGTTGAAGGCAATAAAATCCTGGTAGTCGGGGAGGACACTTTTCGAGGGTGTACAGGTTTACGTACTTTAAATATGAGAAAAAATCAGTTAC
>TRINITY_DN21842_c0_g2_i1 len=225 path=[0:0-224]
CGAATCAATTATTTGTCTCTGTTTGGAAACAAAATATCCAAATTTGAAAAGGGTGCATTTCATGGATGGATGTTTGGCAATGTGGTTGATATAGACCTTGGTAAGAATCAACTACGATGGATACCTTCAAATGCGCTGCAGGAGCTAAATCCGCGCATATTAAGACTTTCGGAGAATAACATATCACACATCAGGATGGATACATTCAGAGGAATGGAAGGCATG
>TRINITY_DN21842_c0_g3_i1 len=203 path=[0:0-202]
TAAAAGGATTTTCTTGAACATTGAGAATTAACAGTGTATCATTAATCTTCCCCATTATCACGTTTTCTAGTAGTCGTGTAATATTGTTGTTCTGTAGGTACAAGAACTTCAGGCTGTTCATATTTTCAAAGGCTCGTGGATGGAAGTCACTAATCCTGTTATTTTCCAAATTAATTTTTACCAGCTTCTTGCTGATTCCAAAC
>TRINITY_DN21842_c0_g4_i1 len=124 path=[0:0-123]
TGAGAAAAAATCAGTTACTAGATCTCCCTGTATGGGCACTGGACAAACTTGAGAATCTACGTGATGTGGATCTAGCGGAGAATTTCATCAGTGCGGTCCCAGAAAGGTCGTTTGGAATCAGCAA
>TRINITY_DN21812_c0_g1_i1 len=112 path=[0:0-111]
ATGGTTTCTCTGCGCTTCTGTTTGCCCTTTTCCATTGATTCCATTTTCACTAGCACTGCATCAATTTTACTGACAATTGATCCAATGGAGTGCTCCATCCTGTCAACTCGTC
>TRINITY_DN21812_c0_g2_i1 len=253 path=[0:0-252]
TCACATATGATGAGATTAGGCAGAGCCTGAGAAAGTGCAACTTTTCTGATCTTGAGGTTGAGATGTTCTTTGCTCGCTATGACCTTGATGGAGACAAGAACTTTGGAGAAAATGAAACACGCAGAGTTCTAGCAGATTTGGAAGGACAGAAGATTGATCTTGACCGGGAAATTAAAGCAGAAGAGGAAACGACTGTATCGTCTCGACCAGTCACAGCCACCAGTGGACGTGGTAGCATTTCAGGAGTGTCTTT
>TRINITY_DN21809_c0_g1_i1 len=114 path=[0:0-113]
AGGTTGTGTGCATGTGCAAATTTGGAGTGGTTATCATGTCCATTATTATTATCTTTTTTTTAACCTACATATACTGCATAATATTAAGCCAATTATGCTGTGCATAAATATGTC
>TRINITY_DN21809_c0_g2_i1 len=152 path=[0:0-151]
ACTGACAGGGAATGGAAACGGGAACTATAAGAGAGGATCACTAACAGGGAGTGGTAACTTCATTGCAGAGGGAATGGTTGAAATGTGGGTGGATGGGAAGGAGAAAGAGAGTGTTAAAGGAGAGGTAGTGTGTGTGTGTTTATTAGGGGGTT
>TRINITY_DN21809_c0_g4_i1 len=256 path=[0:0-255]
CAGTAAGGCTCAGCCCAGTTACACTATTACCTCACTTGCTTGGGAAGTGGGAACTGTAAGAGAGGATCACTGACAGGGAGTAGAAGTGGGAAATGTAAGAAATGATCACTGACAGGGAGTGGAAGTAGGAATGTAAGAGAGGATCACTGACAGGAAGTAGAAGTGGGAACTGTAAGAGAGGAACAATGACACGGAGTAGAAGTGGGAACTGTAAGAGAGGAACAATGACACGGAGTAGAAGTGGGAACTGTAAGAG
>TRINITY_DN21851_c0_g1_i1 len=115 path=[0:0-114]
ACAATTTGCCCCTTTGAGGGTCTCCACATGAGGATAACATAGAGTTTCTCACATTACTCATTTCACACAAGGCTGCCACCCAAGGAAGAGGATGACCAGAAATAAATACCGCAAG
>TRINITY_DN21851_c0_g2_i1 len=139 path=[0:0-138]
TTGTGAGAAGGTGCAGTCTGTCTCTGACGAAGGTTTGATCCTCTTTTTCCATCACTGGATAAGCTGATCTTAACAACAGTAGTTCTCTAATTTCAATTTTTTTTCCCTGGGATTCAAATCTGTAGAGTCATTTTTGGTG
>TRINITY_DN21869_c0_g1_i1 len=103 path=[0:0-102]
TTTTCTGAAACAGCTCCTTTAGAGAATTTGTAACATCTATTGGCATCTGTTTTGCATTTCCTGCAATGAAAACACAGCCTTTCTGTTCATGAATCAATTGCCA
>TRINITY_DN21869_c0_g2_i1 len=330 path=[0:0-329]
CTTAGAACAAGGCAGAAGGCTTCAAACTGAAACTTGGTCTTAGTACTAGTCTATTTTATTTATATGTAGCATGCCAGAATGTGTCTTTTGCATTCCCCTTTCTCTTCCTGTTCCTCCATCTCTCTCCCCACCTTTCTCTCAATCCCTCCCACTCTCTCCATCTTTTTCTCCCTTCCTCTTATTTCAATTCTACCTTCTGTCTCTTCCTCCATCCCTCTCCACTCTTTCTACCCTCTCTTCCTATAGTCATTCCATGTTGAAATCAACCAAGCAAATGATCAAATTGACCTAACACTCATCCACCCTCATCAGTTTTGGTGACATTTGATA
>TRINITY_DN21894_c0_g1_i1 len=132 path=[0:0-131]
CTGCATTAGTGGTATGGTATAATAGTGAAATATAATAATGGAGATATTATTATTATTATTTTAAGAGGACTTTTTATGTTTTGGCCCAGCATGTACCTATCTATGATAAACACAAATAGAAAAGCAAAAATT
>TRINITY_DN21894_c0_g2_i1 len=213 path=[0:0-212]
CTCTGGAAAACACACAAGATAGCCAGTGAAAACATGATCCTGAAACACAGTTTTGTTATTTATCTGTTGTTTTTAACAGGTATCTAAGTTCTTAAACTGGGAAGATTTCCTTCTGATATGCATGATACACATTACACCACAACATAAACATTTCAGATATATGAAAATGCAGTCCATGAACTACAGCCCACTGCATTAGTGGTATGGTATAAT
>TRINITY_DN21894_c0_g3_i1 len=129 path=[0:0-128]
TAAGGAAGGCTTCTATTAATTAGTATCCTAATCATGCTGAATGTTAATCTCTAACATCCTGCTATTAGGGTCACACTTCATACTGTCACATACAAATGTTATCTTATATCTCTGCATTTTACAGCCAGG
>TRINITY_DN21843_c0_g1_i1 len=183 path=[0:0-182]
CCCTGTTATGCTTGAGAACTGATCTCTGTAGAGAGCAGGGCCTGTGTTTACAAGTCATCCTCTGCACTGCACCTGTGCTTACACTGGTTCTAGTCTTAGATTGTCATCACATGTATCACCTTCCAACCAATGCTATGGTTACTGTTTGAAGGAAAGTACTGACTGATAATTCCTTATTTACAT
>TRINITY_DN21843_c0_g2_i1 len=216 path=[0:0-215]
GTTCTTTTTCCTTTTTCTACATCCTGAATTGTCTGTTCACCAGTTCTGCATTTCATAGAAAGTTGTTTTGTAGTTTGGTCATGTCTTTTTCAAGTTTTTGATTACTTTAAACTTTTTTGAATCATTAATATAACTTGGTTACACTTATTTACCAGCATTGTGAAGAAATACCACACAGTGCATTTATAAATAAGTGAATGTAAATAAGGAATTATC
>TRINITY_DN21875_c0_g1_i1 len=227 path=[0:0-226]
TTGTTGCAAAGCAGTCCTCAAAAATATGTGTGTTGTATATCACGTGAACTGCAAGTGCCAATACTGACTGTTTGTAAGGTCTTACACCAGATATTACACCTTCACAAATAAAAAAAAATCAATGACAGAACTCAATATTATGTCTTTGCATGCTTCATCTTACACTTGATGGATGAGGACAACTACCTACATAAGATAGTCTTTTCTAGTGAAGAAACAGTTCACAT
>TRINITY_DN21875_c0_g2_i2 len=278 path=[0:0-61 1:62-277]
CAAAGAAACTACCAGTGCAAATATGGAAAAGGACTCCCACATGTAGATAGCAACAAAAGGTGATAGGCAAAATTCATGGATACAAGAAGTGTGTTAGATTGGCTTTAGAGCAGATTCCAAACTGTTACAGAGGAGACAGTTGAAACTATACATGAGGTGTTGCAAAGCAGTCCCCAAAAATATGTGTGTTGTATATCATGTGAACTGCAAGTGTCAATATTAACTGTTTGTAAGGTCTTACACCAAATATTACACCTTCACAGATAAAAAAAAAAAAA
>TRINITY_DN21875_c0_g2_i1 len=136 path=[0:0-61 2:62-135]
CAAAGAAACTACCAGTGCAAATATGGAAAAGGACTCCCACATGTAGATAGCAACAAAAGGTGGTAAGCAAAATTCTTTGATACAAGAACTGTGTTAGACTGGCTCTGGAGTGGATGCCAAAATGTTACAGAGGAGA
>TRINITY_DN21875_c1_g1_i1 len=124 path=[0:0-123]
TACCTACATAAGATAGTCTTTTCTGATGAAGCTAGTTTTTAGCTTGAACTGGAGTATCATATTGATGTTTCATGTGCAACAAGAGGAGCTCATGTAGAAATTGACTAGACTGGCTTAGATTGGA
>TRINITY_DN21875_c1_g2_i1 len=221 path=[0:0-220]
AAGAATAGCTCTTGAAGATTTTCATGGTCACCTAAAAGCTGTCTTTTCTTTTCTTTGCAGATACCTTGAATAGTGATGGCAACTGCACAGGAGAAAGCTCAATGTGCATTGATGTTTTATGTGCAACAAGAGGAGCTCATGTGGAAATTAACTGGACTGCAATAAAACTTCAATAGCTACTTTTTCATATGCAAAAGAACCACATCCCAATATCTTAAGTC
>TRINITY_DN21875_c1_g3_i1 len=144 path=[0:0-143]
TACACTCAGAAACACCATGAAAGTACCTATACATCTAGTCTAGTCTGGTCCACTGCAGATATTTGAACAGCTTATGATTGGATTGTGCTTTTTTTTTCTTTTTTTTACATATGAAAGAATAGCTCTTGAAGTTTTATTGCAGTC
>TRINITY_DN21875_c2_g1_i1 len=517 path=[0:0-457 1:458-516]
TGCCTATAAAGCATTATTTAGACATCAATTGCATCTTTATCTTTATTTGCCTCTACAACTAGATACCTGGTCTTTCTTTGTTGTTTCATTCATCTCAATACCTAAGAAATCTTTCCGAAATGGTCACCAATAAAACTTTATTACTGTCTATTGGAGGAAACTAGCATTTTTTTTACCATTGCCCCTTAATCTCCTTATGTTCGGTGATATCACCATACAACCGTGATGCTTTCTTACTTTCTTTAAAGCATTGACATACTCTGAATCCAATTACGCATACCACCCTTAACGACTTAGTCTTATACAGGGAGTGGTACTGACCAGAGAGAAAGACTCTCAGTATTCACTACTTTGCCTCTTTGAATCACAACAAAGTTTACATTTTCCTTCATTCGTCTTATATGCTGATAACAGCAATAACAACATAGTTCTGTCACCTGTTCCTGAAACTGCCTATAGAACCTGCTGACTTCTATCACCTGTTTCTGAGACTGCCTATACAACATGATGAATTATG
>TRINITY_DN21875_c2_g1_i2 len=578 path=[0:0-457 2:458-577]
TGCCTATAAAGCATTATTTAGACATCAATTGCATCTTTATCTTTATTTGCCTCTACAACTAGATACCTGGTCTTTCTTTGTTGTTTCATTCATCTCAATACCTAAGAAATCTTTCCGAAATGGTCACCAATAAAACTTTATTACTGTCTATTGGAGGAAACTAGCATTTTTTTTACCATTGCCCCTTAATCTCCTTATGTTCGGTGATATCACCATACAACCGTGATGCTTTCTTACTTTCTTTAAAGCATTGACATACTCTGAATCCAATTACGCATACCACCCTTAACGACTTAGTCTTATACAGGGAGTGGTACTGACCAGAGAGAAAGACTCTCAGTATTCACTACTTTGCCTCTTTGAATCACAACAAAGTTTACATTTTCCTTCATTCGTCTTATATGCTGATAACAGCAATAACAACATAGTTCTGTCACCTGTTCCTGAAACTGCCTATACAACATGCTGATTTCTGCCACTTGTTCCTGGAACTTTTTATGATATTTGGACATCAATGTGCATCCCTCCGATCTTTCAATAAAAGAAAACAACTCTTTGCATAAGAAGGGCTGTATGAG
>TRINITY_DN21875_c2_g2_i1 len=153 path=[0:0-152]
CAATATCTTAAGCCGTTTCCGCGCAATGATTATTTTTGAAGCCAGCAGAACTTTGTGCACACCATGGATATACAGTTTGTAAAATCCCGGGAATACCAAAACAAAGCTTAAAACTTATGCTTAGATATCTAATCTAATATCCATACATTTCCC
>TRINITY_DN21875_c2_g3_i1 len=199 path=[0:0-198]
TGTCAACTGTATACCACATTATTCAGCCGTACCAGCTGCATATCTTCGCCGTACATCAAACTATGCCAGTTTTGATCAATTTGGTAGCCGTCTATACATACCCAAAGATATAATATGCCTCAGATATACTGAAAGCTCTGCTACTTCCAAATGATGGACAAGAGTAATTGTAATACATACTAAACAACTTGGTTATGTC
>TRINITY_DN21875_c2_g4_i1 len=152 path=[0:0-151]
TTGACAAGGGGCTGGAGATGTTCTAGAAGGATGCAGACTCATTTCCACAGGAGATCATTCTACTCAAGGATTGTCGGGAACAACTAATCGATCATAAAATGCAGTTAGGTTAAGATATGTGGGCTGGTTAGCTGATTACTGATGAGAATCTA
>TRINITY_DN21875_c3_g1_i1 len=153 path=[0:0-152]
AAAAAGAAGCTATTAGCTGACCTTGAAAATCTTCAAGAGCTATTCTTTCATATGCAAAAAAAATAAAATATCCCAATCATAAGCTGTTCAAATACCTGCAATTGACCAGACTAGATTGCAGTAAAACTTCAAAAGCTACTCTTTCATGTGAAA
>TRINITY_DN21875_c5_g1_i1 len=304 path=[0:0-303]
CTTCCTGTATCCAAGAATTGTGTACCACCTTTTGATGCTGTCAATGTGTGGAGGTTCTTTTCCATATTTGTGTTTGTTGTTTCTTTGAACCATGGTCACAGTTTGATTCTGCATACCAGATCATACATTGACCTTTCTCTTGTGCAGTTGCCATCACTATTCAAATTACCTGCAAAAGAAATAAAGCTTTTAGTTGACCCTGAAAATATTCAAGAGTTATTCTTTCATATGCAAAAATCCACATCCCAATATCTTAAGCCGTTTCCATGCAGTGATTGGTTTTGGGGCCAGCAGGACTTTGTGG
>TRINITY_DN21875_c6_g1_i1 len=145 path=[0:0-144]
ATCCTCATCCATCAAGTGTAAGATGGAGCATGCAAAGTCATTTGCTTCTAAGTCTGTAATACTTGAACTTTTTTAATCTCTGTAGGTGTAATCTCTGGTGTAAGAACTTACAGACAGTCAATATTGGCACTTGCAGTTCACGTGA
>TRINITY_DN21830_c0_g1_i1 len=117 path=[0:0-116]
TAATAATTGTGGCATTCACTGTATAATGTGCATGAGATGTGTCATCTTTAAAATCCAGTAAGAATTATGATTTGAGGAAGATGAGAAAGAGAATGATAATGCCCATCACTGAATTCT
>TRINITY_DN21830_c0_g2_i1 len=145 path=[0:0-144]
TATACTTCAAGTCTTCAGTGACTATATCTCACCATAAGCACTACTGTTAAGTTGAAAAATATTACAGTCTTTACTGAAACCTAAATATACATACAATATTGGCTGATTTCCATCTCAAAAGTCAAAGGATACAGGACAAGATATA
>TRINITY_DN21830_c0_g3_i1 len=117 path=[0:0-116]
CAAATATTCAGATCATAACAAACTGAAAAACTCTGTACAAATGAACTTGGCATCAAGTATGTTGGATGTTAATGTGTAAGCTTTATAGGTTTGTCTCCAACTTGTATGTGTTTGAAG
>TRINITY_DN21844_c0_g1_i1 len=123 path=[0:0-122]
CTGAACTCGACTGGAACTCCAACCAACTTTTGCGAGAAACCTTTCTTCATGGAGAACACAAATTGCATTTACACAGAGTAACGCTGCCTCGTATAAGTTCCACAAGGTAAACGCCATGTTGTC
>TRINITY_DN21844_c0_g2_i1 len=303 path=[0:0-302]
CAGGGTTTTGGGGAGAATCCAGGAATGAAAGCTCAAATCCTGCATCTAGTCCGTTCCATCAGGACAGTCATGAGAATACCACTCATATTTGCTAACATCATCACAATAGTTATTAAGCTACTCCTTGGATGACAAGAAGAATTGATATTAAATAAAGATGGTGTTAAGAAAGATACGTCATGAAGACATATCAAATTGTGACTGTCATTTTATGGAGGTGTGGGAAGATGTGGACATCATTTTTCATCTGGTGTTGTGGATCAGTGAACATCTGCTTACATGATTGAAGCTGCAATATCTGTG
>TRINITY_DN21844_c0_g3_i1 len=243 path=[0:0-242]
CAATATCTGTGGTGCTTTTGTTTATAATTGCAGTAAGCAAATGGAGAAAGCATTTTCTAAGTTTATAGTTTGATTATCAGTAAATTTCCAAAATACAGTGTTGATTTGGGAGGGTAGGGGGAGTGCAAAAACACAATAAATTACTACAATCTTAGCACTACCCTGAGCTGTGGAAGCAGTCCTCTAATTTAGAATGTGATGTTTTGTGAATCCAAAATTATCACTTTTTTTTTTTTTTTTTTT
>TRINITY_DN21844_c0_g4_i1 len=729 path=[0:0-728]
TTTTTTTACTAAAGTAGTAAAATCTAATCTCATTACAAATACAATATAATTCTAAAATATTCAAATCTATAATAAATAGGCTTACCCAGAGTAATATAAGCTAACACATTCTAGAATATGATTTTTGTAAGAAATCTCTGCAATGAATACAGCTAAGTAAGAATGTACATAATATAAAAGTCAGGAGTTGCATGTGTCACATCAATATGGAGAAAAAATAAGAACCAAGTAAAGCAAAAGGAAAAGTTAGTGTATATCCTAGGCAACAAAAGATGCAACATAGTTATAACATACACATATAAATTAATAAAAATTCATGTTTATCTTTTATCTTGTGAAAGATGCTGGCATTGTGACTGTTAGTCGTAATTCCAGTGGCAACTGCTATATAACACAAACAGGCAGAAGCTAACCTTTTTGTTACCGCATATGTGAGTATTTTTGTTTTAGTTATGTTTGCTCATATGGTTCCTTCCCAAAACTGAAGATTTTGTTCCGATGATGCCTCAGGATTAACTAGTGCTGTTATTTATAATCGGTGGCCCCATTATATGTACAGGGTGTCCCATATAAGTCTTGGGATGAACTTATGTTTTATATTGAATTACGACATCACCACCTCACGTTTGTTACCATATTTTCATGCCACATTCACTGACAATATTCTGTTAACCTTGTTTCATTATACAATGTACTGATGATATGGGTTTGGTACAGAGTTCATACAGG
>TRINITY_DN21887_c0_g1_i1 len=175 path=[0:0-174]
TGTTTGGTAGGTTGGAACAAATGGTGTACATGTAGGGTTTTCTTAGGAGTTTTGCTTGGAATTATCTATGTCTTTGGCCTGAGCCCTAGTCCACTGTGAGCATGAACTTTTAGATGTGAAAACCATACAATGAAACATCCAGACTACACCCTTTATTGTAACATACTGCCTATGT
>TRINITY_DN21887_c0_g2_i1 len=146 path=[0:0-145]
CTTCATGTTCTGGCATGTAAAACAGTGTAATATAGTGGTCCTATTTCTGGATTAGAAGATTTATGCTGAACAGTGGAATTAGTGTCCCAGTCTGTTGAGAAGATTCCTATGTCATTTGAATGCTGTCATGCAAGGGTTGGGGATGA
>TRINITY_DN21840_c0_g1_i1 len=133 path=[0:0-132]
AAAAAAAAAAAAAAAAAACTCTCTTCCTTGCAGAATACCTGCATAATAAGTGCCATTCATTATTCCTAACCATATGATAACAATGGAAGAAGGGGAAGATTAAATTCTTACCCAATTTTAAAACTGTTTTTTG
>TRINITY_DN21840_c0_g2_i1 len=105 path=[0:0-104]
CTGCTTTTCTGGTACTTAGAATATTTTGAAAATTTTAATTTATCAAAGTGTGATGAATAACAGAGTGGCAAGTATGGGCTTCAGAATACTTAGTTGAATGTATAT
>TRINITY_DN21889_c0_g1_i3 len=324 path=[0:0-112 3:113-131 4:132-137 6:138-323]
ATCTGGTTGTGGATCTAACACTGAAAGAATTACTTCTTTTGCTGATTTCCACCTCCAATCTCTGGTTCACTGTTCACCTTCTTATCTGAAAGATGCCACCTACTTCCTTGAAGTCTCAACAGTATTCCCCAACCTCTTTCTCCATCCACCATTCTCACTACTGATGCAGTTTCCCTTTACACTAATACACCACACAGTCTGGGCCTTTCTTCCACTGAACACTACCTAAATAACCACCTTTGTCCTCACAAACCTACCACTCAGTTTCTGTTATCTCTTCTCCAGATGGTCCTTAACCAGGCTCACTTACTTTCATCAAAGAAC
>TRINITY_DN21889_c0_g1_i2 len=210 path=[2:0-95 3:96-114 4:115-120 5:121-209]
CTTCCACTGAAAGAATTTCTTTATTTATTGGCTTCCACCTCCAACCTCTGGTTCATTGTCGACCTTCTTATCTGAAAGATACCACCCACTTGAACCTCTCAACAGTATTCCCCAACCTCTTCCTCCATCCATCCTTCTTGTCATTACTGATGTAGTTTTTTTCCTGTTACACCAATATAGCACATACTCTAGGCCTTCCTGTCACTGAAC
>TRINITY_DN21889_c0_g1_i5 len=129 path=[1:0-33 4:34-39 5:40-128]
CCGCTTCCTTGAACATCTCAACAGCATTCTCAAGCCTCTTCCTCCATCCATCCTTCTTGTCATTACTGATGTAGTTTTTTTCCTGTTACACCAATATAGCACATACTCTAGGCCTTCCTGTCACTGAAC
>TRINITY_DN21889_c1_g1_i1 len=169 path=[0:0-168]
TCTCCTGGTTGCCCAATAATATCTGGTTGCAGATCTTTCAGTGAATGAATTTCTTCCTTTGTTGACTTAAACCTCCAACCTCTGGTTCATTGTCAACCTTTTTATCTGAAAGATACCATCCACTTCCCTGAACATCCTCAACCTCCTCCTCATCCATCCACCCTTCATG
>TRINITY_DN21800_c0_g1_i1 len=132 path=[0:0-131]
TCACTTTATGTATTTATACAAGCATAACCATGTGATATGTTAAGAGTTTAACTAGCTCCCTCCCTCACTCACTCACTCACTTGCACTTGTGCACATGCACACACACAACACTTTGGTGAATGTACAATGCTG
>TRINITY_DN21800_c0_g2_i1 len=144 path=[0:0-143]
CATGTTTCTTAAGTTCAATTTATAAAATGAATAATGGGGAAGAGGATTACATTACCAGACAGGTATTTAGAATTGCATATAAAAGCATACATTAAAAGAAGAATACACAAACATTAAGTATTTACAAACACTACTGTACTGTAA
>TRINITY_DN21899_c0_g1_i1 len=169 path=[0:0-168]
CCTTGCACTTTGCAACAGAACTTTAAATAAGCTAAATCCCAACCCTCAACTTTTTCTGCTTTTAATTTCAAGTTGTCCGTTTCACCTTCAAAATAAAATAATGGCACATATTTCACTCCTTCCTTCACTGTGTATGGCACAACTGATTCACCATTTATCCTGAAAAAAC
>TRINITY_DN21899_c0_g2_i1 len=222 path=[0:0-221]
CTCCACTGTGTATGGCACAACTGATTGACCATTTATCCTGAAAAAACCACATCGATCACCAGGACGACCAGTTTTAGTAACAAGTTTGTTGTAACACACTTCCAAAAATTTGTAGAATTCCTCACCATCTTCTAATCTCACCACTAAATCTTTCACTGTAAATGCTTCTCTTCCAAACTGACATTCACAGTGACGCACATTCACTTCATTGAGCAATTTAGC
>TRINITY_DN21817_c0_g1_i1 len=109 path=[0:0-108]
CGCACATCACTAATCTTACTGGTTTACTCTTGTCGCACATCACTAATCTTACTGGCTTCCTTTTGTCACTTGTCACTATTTGCACTAGTGTCCTCTTGTCACACATCAC
>TRINITY_DN21817_c0_g2_i1 len=116 path=[0:0-115]
CACTAATCTCACTGGCATTTTCTTATCAAACATCCCTAAACTCACTGGCAACTTCTTGTCACACATTATAAATCTCACTTTCGTCGTCTTGTCACACAACAATAATCTCACTGGCG
>TRINITY_DN21817_c0_g3_i1 len=101 path=[0:0-100]
TGACAAGAAGATGCCAGTGAGGTTAGTGATGTGTGACAAGAGGATGCCAGTGAGATTAGTGATGTGTGACAAGAGGACGCCAGTGAGATTAATGATGTGTG
>TRINITY_DN21891_c0_g1_i1 len=257 path=[0:0-256]
AAACGGCCAGATATTCAAATAGAGGGGGCAAAAAATTTGATCACTATTTATGATGGCCAGCATCACAGCATAAACTAGGCAATCACTGTTTTGATGGCCAGTGCGAAGGGGTTAAGATGCATATAATTGGTTTTATAATTTTTCCTGACTGTAGGTATAAGATTGTTTATCTAGTGGCAGCAATTCTGTAGACAGCAGCATATAGTGCTACCCTAGGCTGAAAGTTATATTTAAGCTCAGCTGTTGGGTAATAACTC
>TRINITY_DN21891_c0_g2_i1 len=147 path=[0:0-146]
CGTTTCTGCAAGGTTCTTTGTTTTCAGTTGTAACTGCAGTTGTGCCCAGCAATGTACTCTGTTATACTGTAGTTATTGGAGAACACTAAGTAAAAAGAAGTGACCAAGAATTTCTGACACACACACTTTTTTTTTTTTTTTTTTTTT
>TRINITY_DN21867_c0_g1_i1 len=170 path=[0:0-169]
ATGCACCAACAACAAATGAAGATTCCAATTCTAATGCTGGTTTCTACACCAAAGTAACCATGACAACAAACCCCACCTTCAGTCATTCATGGCTATAAATTTCTTTTGTGAAAATCATGGCATTCAAGGTACAAGTTTCACTTGTGGTGAAAAACATGACAACATGGTCA
>TRINITY_DN21867_c0_g2_i1 len=316 path=[0:0-315]
CTTCAGTGTTGTTGAAATGCACAACCATGAAACATATTCAGTAGTGTGCTCTAACAATTCAGACGTGTGGCAGTGTTTCCCAAACTACTGCTTTACTCTTCATTGCCATCTTATTCAAGTCAGACAGCAAGCTGCCATTGTCATTCTTATACTTGCCAGAAATAGCTGATCCATGGCAATTCAACAGTCATTCATTCAGTTGGCCAGCAACCATTAAACAGGTCACAGCATTGAAATGTCAGGCACATTGATACCCCATTCTAATTTAGATTCATAAGTAAACACACATTCATACCCTAGTAATGTTACAAACTGG
>TRINITY_DN21867_c0_g3_i1 len=181 path=[0:0-180]
GTGGCCATGAACATCATGTTCTTCACCACAGGTGAGGTTTGTAGCCATGACTGTTATGTTCTGGACAATAGCTAAGGTTTGTGGTCATGAATTCCTTGTTCTGCACCACAGCTGAAGCTTGTCTTCAGCAGTGTCATGTTTTTCACAAGTGAAGCTTGTGACCATGTTGTCATGTTTTTCA
>TRINITY_DN21876_c0_g1_i1 len=161 path=[0:0-160]
GTCATTATACACAAAATAAACTTGTGTTATATAATCTTGGAGTCGGCAGTATTTCCTTCAAGCAATGCACGATCATTAATTATTTCACACAATAGTGATACTGTAACTGTTATGCGTTTTTGTATTAAATAGTGTGCTGTTGACACAGCTTAAAGTAACTT
>TRINITY_DN21876_c0_g2_i1 len=247 path=[0:0-246]
CACATACACACTCACATACAAGAAAATTAATTAATTGAGACACTACGCAATTTAAAATAAAATTAATAAATGTAGCTGTAGAGTGTAGAGCAGAAATATGTGACGTGTGTGTGAATGTAGCCAATAAAAGAAACGGCTGGTTAGTGAACCGTAATAAAGATAAACATAGGTTCAAGAAAGCTTGGCAGTGAGGTGAGAGCTTCAGTTAAATTTATTGCTGTCGCTTACATATAGTTGTCAGTGTGCC
>TRINITY_DN21804_c0_g1_i1 len=141 path=[0:0-140]
TTTGCTGCATTGGTTGCATATCTAGTGGTCAACCCTCGTTTCAGGCGCCATTCTCACCCTGAAGATGAACTGCTGCTAACAGACACTCTAGCAGAATGACTTAATTAATGACATAAAGAGAAATAAATATTGTAATACTAG
>TRINITY_DN21804_c0_g2_i1 len=138 path=[0:0-137]
GTGTTCTTTGGTATCACTATCTTCATCATGGGTGTTGCAACAGCTCTTATGGGGATCTTACAAAAAGCAATTTGGAGCCTAGGGGCCAATTATAGTGAATTGGTACCAGAAGCTGTTATGGTAAATGTGTTGGGTGTC
>TRINITY_DN21822_c0_g1_i1 len=137 path=[0:0-136]
CAATTGCATTAGCCACATCTCGCAGCTCTTTCTGCAACTCCGCGGAAGGATAGCTGAAGTGAGTGGTCATTCTGATGCTATGTCAAGCGACACCTGATACAAGAAACGTCCGCTGTTTCAGGAGCAACACACAAAAC
>TRINITY_DN21822_c0_g2_i1 len=234 path=[0:0-233]
CCCCGGAAAGGGAATCTTGGCTGCTGATGAATCAACTGGAACAATGGGAAAAAGGTTACAGAATATTGGTGTTGAGAACATGGAGGAAAACAGGAGGAAGTATAGACAGCTGCTGTTCACCTCAGACAAGATGGTTGGCAATCACATCTCCGGTGTGATTCTGTTTCATGAGACCTTGTACCAGAAGGCTGATGACGGCACGCCATTCATTGACCTCATTAAAGGACTTGGAAT
>TRINITY_DN21864_c0_g1_i1 len=126 path=[0:0-125]
CTAAAACACCAGAAAGTGAAAATGAAGAAGATGGATCAGATGGTGAAAAATCAGAAGATATACAGTACAGAGAAAGTACAGGGCAAGAGAATCACCTGGAGAAACACAACAGACGGTTAAAAAGAG
>TRINITY_DN21864_c0_g2_i1 len=159 path=[0:0-158]
TTCCTCCTAATCATCATCGTCTTCACTCACAGTCTGAGGCGCATACCTATAGTCATCCTCAGCTTAATAATCCATCTTCTTGCCTCCTGTTAAAATAGCTACGCACTTTGTAATTTAACGTCCTAATCCCCGGCCTCAGGGGTTTAAAGGGAGACTTCA
>TRINITY_DN21862_c0_g1_i1 len=127 path=[0:0-126]
ATTAAACACTAACCCATCATTTTCGTTTGATGTTAATTCTTGCTGTTCCTTAGTAGATTCAAGATTAACATTTGACAGAAAGCCATTCAAAGCTTTCTTTTCAATTCTGCCATCAACCTGAATGCTG
>TRINITY_DN21862_c0_g2_i1 len=251 path=[0:0-250]
CTGGCCTCACCATGGCTTGTTGCTGTGGCTCCTGCTGAAACTTGTGGTACTCCTGCCTCAACAGCTCTTTGTTCTGTTTTCTCTTCTGCTCGTATTTGCCAAGCCCACTCAATCCGCCATCATCTGACTGATCCTGCAACCTTGCTTTCTCCTGCGCTCTGTGATTAGTGGGTAGTGGAGCTGTACTACCTTGAGAACCAACTAACTGTGGAGATTTGCTCTCACTGTCACCATTATCAAAACTGACAGAG
>TRINITY_DN21862_c0_g3_i1 len=222 path=[0:0-221]
TGAACAGCAAAGAAAAAGGTACTCAAGTGAGAGATCCTCATCTTTAGAGAGCCCTGTGGACTTGCGGGAAATAGAGAAGGAGAAACTTTGCAATTCTCCATCAAGTGACATTGGATTGTGTTTTGGAAGTGATTATGAGAAACAGAAGAAGAGATACCACTATGAAGTAATTGATGGATCACAAAAATGTAAATTGAAACAGAAGTTATTTGATGAAGATGA
>TRINITY_DN21838_c0_g1_i1 len=281 path=[0:0-280]
TATCATTATCAGTCTTACACTGTCTGTAGGCCAAATCACTGAAGCAACGAGGTGTGTTATATTCATGTTGGCAATATTTCCATGGCAGATCATTGGTGAAGGAAGCAAACAGGTAGAAGATGGCCCAAGCAATGATCATCACATAATAAGTGGACACAATGAATAGGCCAAGTGACTGGGAAATTCCTATCCCTCTTAATCCTGGAGAGAGATTTTTGTAGAGACTGACGGGTGCCATGGCGCCATACTGACCAATCACTAACTCTAACAAGAAGAGTGGG
>TRINITY_DN21838_c0_g2_i1 len=116 path=[0:0-115]
ACATGGGACAATGCTTCACCAATTTGACAGAAGCAGCAGAGTATAATGTTACTGCTGATATCCCATCCAAACTCAGAGTCTCAGCCTCTTCTGAATACTTGATGCATTATGTGCTA
>TRINITY_DN21811_c0_g1_i1 len=203 path=[0:0-202]
ACCTTTGTCTTTCCTGGTACACAGCTGAAGTCTGGAATGTACCCTCTGTATGAAATGGACGCAGTTCCTACTTTTGAGGCTCCAATCATGTGGAATGCTTCCAGGAATTTTTACAGCTCTGAGATTCCCGGGGCCATAATCAAAGAACGGCATGTGTCTACCTCCTCTTCGTCAAGCTCTTCAGGAGAGATAGAGCAGTTCAC
>TRINITY_DN21811_c0_g2_i1 len=185 path=[0:0-184]
CTGAAGGTTTGTTCATTGAATATAGGTGAATTTGAGGAAGCTGACAACACATGACTAGTGCGAATGTGATGTCTGCCGGGGGTGTTGTACTGCAACCGACAGCGTACACTATGACAAGCAATCCCAGAACATTTGCATCGCCAGCAACGTACAGCAATGTGAACAAGCCCGGTGGGATATATCAG
>TRINITY_DN21811_c0_g3_i1 len=127 path=[0:0-126]
CTTGGTTTGTTGTTTGTAGCAGGCGCCTTCGATTGCCCATTGCAACACCCCGTTGATTTCTTCTTGTATACCACACTAGCTTCTTTCCTTGATCCACAACATCCTCGTGACTGCTTTTGGGGGGATG
>TRINITY_DN21802_c0_g1_i1 len=171 path=[0:0-170]
ATGAGAAAAAGTGCACGAAATATTAGATGATTTCCTTCAGACATGCTGAATGTAATTAGTTTCCCATTGTTTGCTGGTTTTAAATTACATAATGAGAAGAACTGCAATGGATTTATTGTAGCTTCTTTCATACATATTAATTTTAAGCATTTTGAATTTTGGTTACTTTCA
>TRINITY_DN21802_c0_g2_i1 len=103 path=[0:0-102]
AGAAAGTGCAACAATTCTACAGTGATTTATTTGAGTTACAATAATTTAATAACTTTAAAATTTTCTGCAATTTACTGCTATTTCTAAAGCCTTTAAATTCTTC
>TRINITY_DN21837_c0_g1_i1 len=172 path=[0:0-171]
CTTGCCTTGAAAATTTTATAATCAAAACTCTGTTCAAAGTTTGGACATTCAAACTGATTCTTAATAAGGTGGAAAGTTTACAAATGAATTTTCTTCTGGCAGTTCTGAATAAATCACCACTCAGCATGTGGACATTTAAAATGTTTTTTCTTCTAATGGACTTCTTGTATCA
>TRINITY_DN21837_c0_g2_i1 len=193 path=[0:0-192]
ATAGCATGATGAAAAAGCTTGCAGATATCACAAATATATATTTGTCTCAGATTATAGGGGTTGTGATACTTTAGATGGACAATTTTTGTTTCTTCAAGTAGTTCATGTGGACAAACCCATTTTACTGTTCACAGTTCTGACACTCAGATTGCTTCATTTTCAAATGGACCATTTGGCAGTGCCTTTTTATATT
>TRINITY_DN21837_c0_g3_i1 len=106 path=[0:0-105]
CAATTTTTTTTAGCAATATACCAAAGCTATTGCAGATTATGCATTAAAATATGCCAAAAAACTTTGAAAGAAGGAAGTTATTAGTTCTGCCCAACCACACTGTCAC
>TRINITY_DN21837_c0_g4_i1 len=108 path=[0:0-107]
TTTTCAAGGCAAGTCATATCTAATATTTCCTCCTAGGAAAGAAACAACTTGAATATTCACATTCAGTAAAGGTTAGGGCATAACTAATATAAAAAGGCACTGCCAAAT
>TRINITY_DN21879_c0_g1_i1 len=114 path=[0:0-113]
GTGGGTCTGCTGGGACTGCATGGTGCCAGTAGGTGTTGAGTTAAAATGGTTATGAGCTCGCGAATCAAAGCTGTCATTAGAAAAACTATCACTGTTTTCTGAATATGAAGAGTC
>TRINITY_DN21879_c0_g2_i1 len=196 path=[0:0-195]
AGAAGAGAGGTATCAGGAAGGTCAGTATGGAGACAAATTTAATGGAAACATGCTGCGTAGTGTTTTATTCAGCAGTGGGGTGGAAGCAGAGTCCTGTGTTAATAGTGGGAACTACTCGCTCCCTGGCATGCATTATGAAAACCGGTCTGTGCAGCGTGAAGCAGTTGATCCTGTCAACACAGGTGCAGCTCCAAAC
>TRINITY_DN21810_c0_g1_i1 len=162 path=[0:0-161]
CTGGCCAGAACCCAAGAACTAACAACTTAGCCTGCATATTGGGTCATAAAGTATTTAGATATCAGTATTACAATGTAACTTACTCTGCACAAAATATCAACATCTGTTCTCACTCCACCACACCTGTTAGTTCAAGAACATTACATTAACATACAGTATCTT
>TRINITY_DN21810_c0_g2_i1 len=102 path=[0:0-101]
TGTTGGGGTGAATGTCAGCTGTAAATATTTGTATAAGTCTGAACATTAACATACTTGTAACAACAGGAAGGCAGGCAGTGATGTGAAAAGAAGATACTGTAT
>TRINITY_DN21810_c0_g3_i1 len=110 path=[0:0-109]
CCCAACATACACTCAAGAAAAAAAAAACTTTATAGTTGAACAGATCTAGATAATAAATCAGTTGTTTCAATGCAACCCAAGTGAATTCAACCCTTCAACATCAGTCAGCT
>TRINITY_DN21810_c0_g4_i1 len=102 path=[0:0-101]
TAGTTCAAACTGTAGTGTGTTTCAGTCTTCCACTGAGAAAGTAGACAATCCAGTAATGTTTTTCTTACCCTTTCATTCCTCCACAACCAAGCCCTGATGAAG
>TRINITY_DN21833_c0_g1_i1 len=127 path=[0:0-126]
ATTTCATTATACAGAGTAGACATGTCGCTTTGGTGATGGTACTACAGTGAAGTTACTGTTGCGACGTTGATACAGAAATATCACTGGGGAGATGACATTACGCTGATAACGCAGCAGCAATATTACT
>TRINITY_DN21833_c0_g2_i1 len=173 path=[0:0-172]
CCTATGTCGATGTGACGGTGTTACCACTTTTGCGTTATCTTTGTGTTTATGTCATTACAATGATAGCAGAATAGAAAAGTCACTATGAAACTGTCACTACGGAAATTGCACTACACTGATGTCACTACACAGGAATATTATAATGTTATCTATATACAGATTTCGCAAAGGTG
>TRINITY_DN21847_c0_g1_i1 len=299 path=[0:0-298]
TACCAAGTGAATAGATGGTGCATTGAATCAGTTTGGTTTATTGATATTTTTTAAAACCAATAACTTGATATTCGTAGATGATAAAAGCTTTGCGTCATATAGGAAAAAGTGGCAATGAGTGTGGTAAGGATAAGTTTTCACAGGAATTTTTTTTATCCAGTCAACTATCCTGACATGAATGCTGTTAGAAAACTTGTGGCATGTGATTGTAGGGAAACCTCAATTTAAAGTGATTGAAAATGTGCATGTACAAATTTATTGACATTACAAATACAAGAAGAAGAAGAAGAAGAAAAAAA
>TRINITY_DN21847_c0_g2_i1 len=136 path=[0:0-135]
CATCTATTCACTTGGTACTACCAACTCCCCTAGCACTGAAACAGGCATACACTGTTACACTACGAGGAAAACTTGCATACTTTCTGTGAGACATCCAGCTTTTTCTTTCCATGCATAGTTTTACACTGTACATCAG
>TRINITY_DN21866_c0_g1_i3 len=213 path=[0:0-212]
GTCTTCTCTCTTTGTTCATTTTTCTTTTTTTTCCAGTCATATTTCCTGTACGTCTGTTTCCTAATACTTCTCTCTATCTTCGTTTTGTCTTCTCTCTTTGTTCATTTTTTTTCCAGTCATATTTCCTGTACGTCTGTTTCCTAATACTTCTCTCTATCTTCGTTTTGTCTTCTCTCTTTGTTCATTTTTCTTTTTTTTCCAGTCATATTTCCT
>TRINITY_DN21814_c0_g1_i1 len=216 path=[0:0-215]
ATTATATTAAAAATCTGAATTTCAGGAATTGAACTAGGTGATGCAATTATTATTAATTTTTAGTTAATGAATTGTATGTTATTTTTGGACATCTCTTTGCAGCCAAGTGGCAGAAGTAAGTTAGGGAAAGCTTGAGTTTAAATACTAGATAGAAACTTCACCTGAAAGGTAATTTAGAATGTTAGAAATGTTAAATTTGACCCAGAAACTTTTTTT
>TRINITY_DN21814_c0_g2_i1 len=251 path=[0:0-250]
CAGGCTTTTAATATAATTTCTTAAATACAGTACTTTACTGTAACTTTAGCTCATGTCTCTTCATTGTCTGAATATTACTGTTGTTTTGTATTGCTTTTTTTGATTAAAATGTTCCATTCTTTCCACTTGCAGTCTACTCGAGGGTGTTTTTATCAGCTTCCAACTGGCTGGTTATTGAGAAGAAGTATATGCTGAAGAGATTCCAAGCATTGTATAAGTGATTATAAAAGTGAAAATAGATATTGTTTGAG
>TRINITY_DN21883_c0_g1_i1 len=170 path=[0:0-169]
GTCACTTTTCCGTGCTTCATTTACGAAGAAGTTTGCCAAGAACTGCGACAATCTGACTGCATGAGCGCTGTGTGGGTCCGCAGTGTTGTTCAGGCTCCACTCGTATAGGGTCATCTCCGGGTGGAACTGGACTCCATACACTGGCAGGTCAATGCTCTCCATGGACGAGA
>TRINITY_DN21883_c0_g2_i1 len=138 path=[0:0-137]
AAACGAGTAAAGTTCATTGGTGTCAGACAGAAGGTATGATAGTTGACCGTCACAGGCTCTTTCACCAGGGTTGTCAGTACTTCTGCAGGAATGTCCCGAAACATACGGCTGTCCCAGAAGCCTTTGCATATATTCAGC
>TRINITY_DN21857_c0_g1_i1 len=140 path=[0:0-139]
ATCTTGTACAGACTCATCTGTTTTCTCATGTCCAGTAGCTTCTCTCAGTGGAGATCTGGCCACATCTGACTGGAAGCATACCTCTTTTGGTGAGATATTAATGACTCTGCCTTCCCCAGTTTCCATTACTTCTTGAAAAT
>TRINITY_DN21857_c0_g2_i1 len=189 path=[0:0-188]
TGCTGCAGGTGACACAGATAAGCCTGGAGAGGTTTGTGAACCAGAGTCTGCAGCAGCTTTACACACACAGGAGAGGACAGTGCATACTGAATGTATAGGCAAAGTGCAGCAAGGTGAAGCAGTGTCTACACTGTGGAGAGGACAGCAGATGGAAGAGATCAGACAAGTTTTGGAATGTGTCTTAAACAA
>TRINITY_DN21806_c0_g1_i3 len=161 path=[0:0-78 1:79-160]
TCTCATATTAGTGATGTACCTACTCTGTTTTTCTTCAGCGTCTCATATTAGTGATGTTCCTCCTCTGTTTCTCTTCAGGGCCTCATAATAGTGAAGTTCCTCCTCTGTTTCTCTTTAGGTTCTCATAATAGTGATGTTCTTCCTCTGTTTCTCTTCAGGTT
>TRINITY_DN21806_c0_g1_i2 len=107 path=[0:0-78 2:79-106]
TCTCATATTAGTGATGTACCTACTCTGTTTTTCTTCAGCGTCTCATATTAGTGATGTTCCTCCTCTGTTTCTCTTCAGGTTCTCATATTAGTGATGTTCCTTTTAAG
>TRINITY_DN21853_c0_g1_i1 len=195 path=[0:0-194]
TGTGGGTCCATTAGTTATAAATCTATACAATAGGGTTAAGAACTAAATATTTATGCCTCTGAGTATACAACATATGTACCCGGTATATCTTTTGTTCATTTTCTTTTCCAGATATTTTAGTAAAGTTTTCAAAGTAAGCATTTCAAATTAGATAAAGATGCAGTTTTCAGTGACTAATTCCAAATACACAAATAA
>TRINITY_DN21853_c0_g2_i1 len=268 path=[0:0-267]
ATAATGAAGAACTCAACATTCCAGTGATATATTACTGTGTTCATACAAGAATAATTATGAAATCACTACTGTAAATGAAGTTATTCTTCTTTGTCTGTAAAACAAATTATATTGTGAGTATATGTGACTATGCAGTCTGTGTAGTGCTTCAAATGATTAATTCAAAAATAAAATATATGACTTCATGGCAGTGATTATTTAAAAGTTAAAAATATAAAGTAAACCCTTGTCAAACATGGATTTGATTACACTGTAAAATATATGTAAC
>TRINITY_DN21853_c0_g3_i1 len=203 path=[0:0-202]
TTCTATGATATCTTAATTTGGTAATTACCACAGTTAAAACTGTTGCACCTTACCATTTTCATTGATATCTTTTGTGGTGTATTAATGGAACTTCAATATCAAAAGCTGTGTTTTATTTTGAATATGAAAATTCATGGTTGGTGATTGACAGCTTAAGGAGGATTGATATCTCTCTCAACAATGCCCATGAAGGTTTGTTTTCT
>TRINITY_DN21853_c0_g4_i1 len=521 path=[0:0-520]
CACTTCATATTACATTATTTACCAGAATGGTATTGGATACTTGTAGCATATCTAAATAGTAGAAACTGCTTAAAAATAGTCCATAGAAACAGTGCAAGATGGCTCAGAGTACTTATGCTTCATAATGGCTTCCAACAATGAATATTAATTTATTAAATATGTTCTATAAATGTTCAACTAAAAGTCATTATTATGATCATTATATTTCTATGTGTAGTGAAAAATAAATGTTATTATGTTTGTCCATATTTTTAAACCTAAGTAAGTTAATAATGGAGAAAGAGTCTCTGGCATGACACATAAAAGGTTTCTTTCTTTGAGGAGAGTTACTTAAAAGTTAAACTGTACAATGGTTATTTGCTGGAGTTTTGTGAAGGAAAAAAAAAAACACAAAATACAGCAAATTCTTGCCCAAGTTGGGGTTTACATTCTTGAGAAATAGTGTTGGGCAGACTTAATACCTAATGGAATTTCTACATTTTAAATGTGTAAAATCCACTTGTAATCAAATTTGTCTGTTA
>TRINITY_DN21853_c0_g5_i1 len=123 path=[0:0-122]
TTTTATATGATTAATGCATCTTACAAAGTCATTAGTGCCTTATTTTAAAATCATTATTTGAAATTGTAGTTTATCCTGTGTACAGTATGTTAAATAAATAGCTTGTTTCTGACAAAAAAAAAA
>TRINITY_DN21860_c0_g1_i1 len=208 path=[0:0-207]
CTGCAGCTTACATAATGACTGTGACTTCCCTGAACTGGCGGGACTCCCTGAAGGCAGTTAGGAGCGCGAGGGCAGTGGCAAACCCAAACATCGGCTTCCAGAAGCAGCTTCATGAGTTTGAGTCATCAGACAGACTTAGTGATGAAAGACGCCGTTTACAAGATAGGTACAGAAACCATTTAGCGGAAAACGACGAAGCTCAGTGTAG
>TRINITY_DN21860_c0_g2_i1 len=115 path=[0:0-114]
CAAGTGTCCTCTGGGTGTTCACTGCCCCTCTGGCATATGCCACAGTTCAAATAGGATTTTCCGCCGCCGAGGGTCCAATCAGTCAATTTCCACTCCACCCGGCTCTCCTCGCCGC
>TRINITY_DN21828_c0_g1_i1 len=125 path=[0:0-124]
GGAAGAGAGAAAAACTGTGTAGAGGCAGAGGGAGTCTGCATGGGACAATGTTTGTGTGTGGGAAAGTGTATGCAAGGAAGTGTGTAGAGGATGCAATTGTGCATAGGGAAAGTGTAAATGTGTGT
>TRINITY_DN21828_c0_g2_i1 len=179 path=[0:0-178]
TGTATCCATGTATGTAGGGAAATGTGTGAGAAAGTGTGTGTATATGCAAGTGTATCCATGTACGGGGTGAGTGAGTGAGTGAGTGCGTGTGAGTGAGTGACAGAAAAAGAAAGACAGGGAGGAAGGGTGAGAGACAAAGAGAGTAAAGAAGTCAAAGAGGGATGAAGAGAGAGGGAAAC
>TRINITY_DN21865_c0_g1_i1 len=239 path=[0:0-238]
TGCATGTCTAATATCTCCTGCACTTTAGAAAAAAAAAAAAAGTCAGTGCCATTTTTATTCATTCATTATTTAATATTTCTAATTTTATACCTTATATTATCTCTTTAAAAATGACAATATGATGGACAGCCTGGCTGCAGAAAGTGTTGCACTTTGGCAATGAAGCTAGTAAAATTATAGCTTTTACACCAAATATTCTGTAAAATGAAAAATAAAATTCAAGCCTGGTTTATCACAAA
>TRINITY_DN21865_c0_g2_i1 len=226 path=[0:0-225]
TTGGCACACAACTCAGATCTATCAGAGATCGGTATTCACAGCACTTTATAACTTCAAAAACTGTTCAGAGGACTTTAAAAAGTTATGAAAATTTCAACAATACCAATTAGAATACTGTTTCAAGTTAAATTTTCACTTGTTGATTGGGTTCAGGAATGAAAACACGTGTGTGTACACACACATGCATGTGCACATGCACACACACACACACATGCACATGTATATA
>TRINITY_DN21821_c0_g1_i1 len=154 path=[0:0-153]
GTAGGTGATCCTAGGTGGCTTGGGATCAGCAAACACTGGCTTGAAGGTTCTTTCACATCCTTCAAATGCTTTAGCAGCATGTGACACTCTGTGATATTTGACATATGCAAAGCCCTTACTCTCTTTGGTGCTCCGGTCTCGGACAATGGACACG
>TRINITY_DN21821_c0_g2_i1 len=148 path=[0:0-147]
ATTCAAATCCATGGAGTTTCTCTCTGGCGTAGGTGGCTGACTGCGGATTGTTGTACACGACTGATGCAAATCCTTTGTTCAGTCTGGATTTCGGATCCCTTCTCAGATCACAATAATCCAAGCCTGGGATGAGGTCAAACAATCTCCA
>TRINITY_DN21821_c0_g3_i1 len=161 path=[0:0-160]
AATGTCTTCAGGCCCCATGTCTGGTCCACCAGGGTCTTCAGCTTCCAGCAGTGCATATGACATGCTTGCCTATATGGACACCTCACAGGCAAACCCAGACTGCTGCACAAGATTAAGTATCCTTGTATCACCTACACTGAACCAGGACCAACTGTGGAGAT
>TRINITY_DN21821_c0_g4_i1 len=101 path=[0:0-100]
CATCATAGAGGGCTGGTGCATTGGATGGCCTGGTCTTGGACCACCAGAATTAGAAAACTGACCATTGGCATTGACAATCAGACGTTGTCCTGGAGGGTATT
>TRINITY_DN21881_c0_g1_i1 len=105 path=[0:0-104]
CATACTGATAGGTTGCTCCTCCCCCTTGTCCACCCGCAATGGGACACATTTCCCTGTTCGGTAGTCTGTCACAATTAGCTCATTCCGCACCAGACCTTGCTGGCC
>TRINITY_DN21881_c0_g2_i1 len=1378 path=[0:0-1377]
TTCCAACTGAAATGGAAAGTCATGAAAAAAATACTAGAAACCAAAATTCAGTTCACATTCACCCACTGGATACCTGCTATGATGTCCTGTGTGACTGTCAGACATACCAGAAGCTGCAACTGGACCGTGTGACACTGCATGAGAACAAACGTGTGACATACGGCCATACAGTGAAGGCTGTGGAGAAGCTGATACTGCTCGGAGAAACAGACCATGCTGTACAGTTGCTGTTGGAAACAGAGGATGACAATCCCAACTACTACACAGATAGTCTCAGAGCTTGCCTGGTTGCTACTATCCGATCATCTGGAGCATCGCAAAGTACTATTAAACTAGTGGCTACAAACCTCATAGCTAATGGAAAGGTGTGGGAAGGAGTCCAGCTGTTGTGCCTCATTGACAAGGGTCTGGATGCCTGTCGATACCTACAGTCTAGTGGCTTGTGGGAAGAGTCAGTGTGGTTGGCCAAGTCAACCCTCCCCTACTCCGAGTGTGTACAGGTGGTAAATCGATGGGCTGACCACCTCAGTAATAATGGACAGAAGAACAAAGCTGTGCTAATTCTGATCTCCATGGGCCAGTTTCAGAAGTCACTTGAGTTATTAATTTCCTTACAATACCACCAGAGGGCAGCAGTGTTTCTGCATGCTTGTCAAGAGTGTGGCCTGCTGGAGAGAACATCAGCCACTGAGTCACTGTTTGATGCCATCCAGCTGAAGTATGCCAGAACCTTGTTTGACATTGGCAACCATCTTGGGGCCTTGCATGTCTGTGATAATCTTGGAGAAATAGGACAGCAGCTGAAGAAGGAGTTTGAAATCCTAGCAGCAGAATAGCAGATATTTATTAGCAGCAGTGACTGGTGAAAAAGGAAACTGAAGTGGCAGTACTACAGCATGTTAGTTAACGATGACATGAAAGCAGGATATCCACACCAAAGAACTTATCTTGTACAGCAGGTAACAGCATGAGTGACAGCAAATCCTTACATTATTGTACACATTGCTGAGTGCCAGATGAAGGTGGACATCTCACAAGAGTTGCATTACTTATAGATATATCACTCAGTCACACTTGGCAAAGTGATGTCAGTAAATATTGTAGCTTCCAGCTGAGACCAGATAAAGCCAGTCAACACCTGATTTGACATAAAGTCAAGTGAGATTTAGAAAATTCCTCATCTTTCTCCTGCAATAATTGACAACCAATAAATAATTATTCCCATCTACAGTGAAAGTACTCTTCTGAGACTGTGCTGCAAAATTCATTTCAACAGTGTGTTCAAGACTTTAACACCTAAATGTCAAGGAATCATTCTGGAGAAATGTTTCTACTTCAGTTGAGTTATACATACATAGAAGAATTTGTAAACAAAGCC
>TRINITY_DN21881_c0_g3_i1 len=191 path=[0:0-190]
TACGTGGACTTCTTCTTCACCCCCTGGTATATGAATCCAGCCTTGGCTGCTTGAAGGTAATACAGGGCAACAGTCCAAAAGAGAAGCTCCGATTTATCACCAAATATCCGAGCAGTGAGCATACTTCTTTGAGCAGTTCCTAGAGGGCAACAATGCAAGAAGTCCTGCAGCCTTGGGTCCAAAAGTTCAAC
>TRINITY_DN21881_c0_g4_i1 len=749 path=[0:0-748]
GGGAGGAGCAACCTATCAGTATGATCCGCATCTCATATCTCAAGCAGTACTTGATTGTTGCATTCAAGGACAGCCCATTTGAACTGTGGGATCTGCGAAACTTTACTCTCTTGCGAACTATGCCGAAAAAATTCCCAATCATCACTGCTCTTGAATGGTCGCCACGTGACAAGTTAAAGTCCATGAGGAAAAGGTTGGTATCATTGGAGAGTAGGGAAGGGTTGACATCTTCTACATCAGTGGGACTTACCCTAGGTGGGGGTGATGCAGGAAAGACTGAACTCCAGGATAAACAGCTGATTGCTAAGGAGCATTTTGTCTTCACAGACACAGATGGACAGTTGTATCACTTCTCTGTAGAGGGGAATGTCATACAAGATGGCACTAGGGTTCATACAGAGAGTGGAATTGGCTCAGTTACGTGTATTGCTTGGAAAGGTGATCAAATTGTTCGTGGAGATGTAGATGGGAACATCAATATTTGGGACTTGAAGAAGCTTTCATCAAAGAAAATACAAACTGGTCGTGGGTGGGTCCGCAAGATGAGGTTTGCACCAGGCAAGGGCAATATGAAACTGCTAGTACTCTATAGTGATGGTGTAGACATCTGGGACAGCAAGGATGTAAGCAAAACAGAGCAGCAGATGTCTGAGGGTAATCAGGAGTACAATCTGCAACAAGTAGAGCATATTAGTCAGTTGAAGTGCCCGAAGGACATGGTAAAGATTCAGGATGTGGACTGGGCTGCC
>TRINITY_DN21881_c0_g5_i1 len=206 path=[0:0-205]
GTCATGGACCTGAATCTTAAAACCAGTACATCACTTATCAGTGAATACGAAAAACAAGATGCAGTCCTGTGTCCACACCTACTCCCCCACAAGGTAGCATTAAATTTGCAGTCCTTATTGCAGTACCAGCCTAGAAGGAAAGAATACTCCCTTCACTTCAACACAGATGATGGGTTTAGTTCTGCAGACCTCAGTTCTGTAAAACA
>TRINITY_DN21881_c0_g6_i1 len=513 path=[0:0-512]
AGAGGAACCAGGACAGACTTATCCACTCTATACCCCTTACTGGAGATACATGAACCAAAAATTCCTTTTCCACCAATCCCGTTGCCATGTTATACACCTGGATGGCACCACTACTGGTGCCAGCAACCATGAGGGGCACATACTGCTGCCAGTTGTGGGTGGTGAGTGGAGGACACATGCGGATAGTCAAGGGAGGAGCTGCCAAATTGGACAACAGGCTGGTCATAAGGAGCCTGAAAGAAGCTGAATGGTGGGAGATGTCCCCACAGTCCTTATTAATGTTCCATGAAGGGCCAACGATGTCGTTCAGTGTTTGTCGTGGAGGCTGCAGTATATCCATATTTTGACTGTGATCTCCACCAATAAAACATCTGACATCTGCATAACCAGGAGTGTAGAGTGGTGACATGACACCAGATGAAGTGAAGGTGATTGGTCGCAGTTCAAGGAAGATCAGTCGTCCATCTGTCATAAACAGAGCTAATCTTCTCTCACATATAGGGTTACAAGCCA
>TRINITY_DN21881_c0_g7_i1 len=299 path=[0:0-298]
CTGTGGAAAAGTCAGGGATGCCACTCATGCAGGTTATTTCCTGTCAGCAGCGCGATGTCTTGTACTGTCTCCATGAGTCAGGTAGTGTGTCTGCCCGGTTCCGCAGAAGACAGTTTAGTGTGGCATCTTCACCACTGGAAGCACCAGCTGCTGGAAGTATCAGTAATCAAGATTCCAACTCCCTGGCAGCCAGTGATGTATGTTTGGAGGTAGCATATGAGCAGCGATGTCAGAGTGAGAGTATCCGGCTTACCAAGCACACCAGAATCCTAGGGATGGCTTGTAACCCTATATGTGAG
>TRINITY_DN21885_c0_g1_i1 len=269 path=[0:0-268]
ATTTCCCTCTAGTAGACTTTTCATCAGACGGGTACATTCAACTACAGTGACCTCTAGTGTTCCAGGTGAGACTACGTTGCTCTGAAGATTCAATGCTGCATCATAGTCTGGCTTGACAAAGAAAGGCTTATATCGTAGTTTGTAGTTTGGCAGTGTATGTCGCTTTCGGACAGTCTTCCTGATCTGGCTAATAATGAGATTGGTCACTTGTGGTAGAGGTCTGCCTTGAAACTGGGATTCCACTTCAAATTCAATATTTGGATCTTCAT
>TRINITY_DN21885_c0_g2_i1 len=122 path=[0:0-121]
GTTGGATTTAGAGTACTGTGGGGGATTTCAGCTTGCTGTGGATGCAGATATTTTACTGGGAAGATCAACATATCTATCAGTGAAAGTCACACATTTGTCTGGTGAAGCCTGTCTACGACTAA
>TRINITY_DN48599_c0_g1_i1 len=175 path=[0:0-174]
TCTCCATAACATTCCCTTCTCCCAAGCCTTACACCTACAATGCATACATTCAGATCAAAGCCAATTTATATAGTTTTGCTCTCAACTGCACCAAGCCTTTGCTGACAGAGAATATCCAAAATATATTATTACTGAACAAATATTCATGGTTCTTGATTCACCAAAGAAACCCTTT
>TRINITY_DN48597_c0_g1_i1 len=220 path=[0:0-219]
TTGTTCCACTGAAATAGTTTCCTATCTTCAAAAGAAAACCCTAACAAGTAAAGCTCCTGTTGTATTATGAAATAACCATCACTTAGACATTAAGAATAGGAAGATATTAAACAACAGACTAGAAGTGACCACCTGAGAGTGTGATGAGCCAGAAGTGACCACCTGGCAGTGTGATGAGCCAGAAGTGACCACCTGGCAGTGTGATGAGCCAGAAGTGACC
>TRINITY_DN48504_c0_g1_i1 len=111 path=[0:0-110]
TTAATACTATAGTGAAAACCAATTCTATCCAACCCACTGTAAGTACAATCATCCAAACATGGACTGGGATCCAGGAACTTTCAACCCCAAAACTTGCACAGAGACATTAAC
>TRINITY_DN48545_c0_g1_i1 len=142 path=[0:0-141]
TTAGTTTGTGGGATCAGCCAGCATCTGTGGTTACCTCTGGTTTCAGTGAAGGATCAGGTAGGTGCAAAGACTTCCACCTCTGAAAATTGGACTGACATCTATTGCCTGTGCCTGATTCTAGCAACCACACTTTTGCAAAAAC
>TRINITY_DN48589_c0_g1_i1 len=109 path=[0:0-108]
ATGCAAACTACCTGCAAAAAGTGGGTTCCAAGCAAAAATAATATGCTTAGGGGCTTACCATATCAAATAAAAACAAAGAGCTTAAATTTACACCAGTTATATCTTCAAC
>TRINITY_DN48588_c0_g1_i1 len=186 path=[0:0-185]
AAACCAGTTAGGGCATCCATACTCTCATTGATGACTGAATGAACTATCTTTACAAGTGTAGAAATAGTAAAGGGTTTTCCTACAACATTTATCCTCTTATCACAAACTGAACTTATTCATGTAAGTCACTGTAAATAGCGTCTATCCCATAGTTAATCTTCGACCAATAATAAAACTCCCACATAT
>TRINITY_DN48594_c0_g1_i1 len=204 path=[0:0-203]
GTTTAAGTTACAAATAAAAATGAAAACTTAAACTTGTTACTGGTTTTCCCACATTGTAACCACACAATTTGCTCTGCCAATATCCTCCATTTGTGGAAAGGCATAGTTATCAAACATATCGAGATAAATGTTACCAGCAATCATACATGTCTCCGAAAAATAAAACAGTCGTAGAACTTTTTGAAGTAACCCATACCACATATT
>TRINITY_DN48592_c0_g1_i1 len=144 path=[0:0-143]
TTTTAAATTTAAGCTAAGAATAGTTATACTTTTCTCCTGAATAAGGATATGAGAATGAAGAAGTAGATGAAAAATTAAATAACTTTAAGTAAATGCTAATTAAGAGAGGAGAGGAAATTATTGGGAAGAGGAAGAAAGCAGAAG
>TRINITY_DN48543_c0_g1_i1 len=210 path=[0:0-209]
ATAGACATCCTGCTGGCTCCTTGATTTTACCATCGGGGAATCTCACTCCTGTGCTACCTTGATTTTTTGTACTGAGAACCTTCTTCATCTGCTGCCTTGATTCCATGCACTGAAAATCCTCCCTTGCTACTCTCTAGATTCTACACACTGAAAACCTTCCTTTGCTACTCTCTAGATTCCACACACTGAAAATCCTCCTTTGCTACTCTC
>TRINITY_DN48559_c0_g1_i1 len=158 path=[0:0-157]
CGTAAGACCCAGTGAATTGCAAGATATTGCTGCCCAAACTATCACAGATCTCCCACCATTTTTTACTGTAAGTAAAAGACAATCGGGATTGAAAGCTTTCCTGGGGTGTTTCTACACATAGACCCTCCCAGAAATCGAAAATAGTGTGCATGTCGACT
>TRINITY_DN48522_c0_g1_i1 len=143 path=[0:0-142]
TAATACAATCTATATCTAAACAAATGGCTGGAATAGTTTTATTGTCTCAGTTTAGTAGACCAAACTAGAAATTTTCCCATCATTTTATATAAAATTTACTAATCGTATACAGGCATAATATCAGGTGTATGTGTAATGAAAAT
>TRINITY_DN48562_c0_g1_i1 len=112 path=[0:0-111]
TACATACATAAATTTTCCACATTTACTATGATAACCCTGTATGCTGTTTGGTCTCAAGCTTTCCAAATATCCAATGTTTCAGACTGACATTTAAAGAACCACAGATATCAAC
>TRINITY_DN48596_c0_g1_i1 len=205 path=[0:0-204]
GTTCATGCTCACCTGCATACTCAGTTTCAAAAGAAAAACAACAGTAACATTGATAGCATCTATGCAAAGTGTGTCATAATTAGAATTTTAATTATTATTTCCTTTGCATTTCTTTATCTTGAGTCACAAATTAAGGATAACAGCATTAATAGTACATGTTAAACTTTTCATTCAAAACTTGTTTTAATGTATCAGTCATATTGCC
>TRINITY_DN48574_c0_g1_i1 len=114 path=[0:0-113]
TTTTCAATTAAAGTTCGAATCATTTCACAATGCTATTTTTCTTCTTCTTGAAATAAATTGTTTTCCAATAATGAATTAATATGTCAGTCCACACCTGGCAAGTTTCGAATAAAT
>TRINITY_DN48528_c0_g1_i1 len=290 path=[0:0-289]
CTCAGTTTGTACTAAAAAAATATAAAATAAAATAATTCATAGCAAGTATGATTCTTGGTTTTACCCTGGATATCATGGTGTGTCAGTCTGTCTTCAGGTATGCTGTTCGGCATTTCTGATTGTAAGCCTAATATCACACAATAATCTGAGCCCTCTATATATACATCTGTCATTATGTCTGCTGTATGCCTCCATTGTACGCATAGTCTGCTTTGTTGTGCATGATTAGTCTGTCATCCACAAAGTAGAAACTGTCTGATCTTGTATCAAATGGGTATTTGATCATTTCC
>TRINITY_DN48520_c0_g1_i1 len=149 path=[0:0-148]
AAGACATTTATTTCTTGCATTTTAAACTCATAAGGCTTGAGAAGAACATTAGTCCTTTCTGATTGTTAGGTAAGACATAGTACAAGTACATTTAGAATCCAGTTGTCATTTAGCATGTCAACAAAAACTTCCCCTTTGGACTTTAAATT
>TRINITY_DN48536_c0_g1_i1 len=129 path=[0:0-128]
TGTGTATCATATGGAAGCTCACACAGCGTCATGGTACAACACAGAAACAGTACATCACACATCCCTAAGTTGAAAGAGGCCAGTGTGATTCATAGCAACGTGAGCAAGGACCAGAGGAAACTAACAGAG
>TRINITY_DN48579_c0_g1_i1 len=404 path=[0:0-403]
TCTTCAGTGTGGAACATTTCAGTTCTTAACTTTGAAGCATTGGTTACTGCATAACCCTTCCAAGTATTTAGACCGGTGGAGGATGGCTGTGTAAATTTGCAAATCTTCACATGCAGAATGTTGTAGTCACTCAAATCCTTGTTGATGAAAATGTGTAAAACTGAGTAACATAACACATAGGATGCTAACTTGAAATTGAGGACAGTATTGTAATATGTAGATAGTGCTTGCTAAAGTATGACTTCAGTAAAGGAAGATCAAACCAATTTTCAGACTAAAAGAGGTAATATTTTATTTAAAATGGGCAAGAAAGAATATAAGGTGGTCAGTGTAAATTTAGAAGTTTTGTAAAGATTTTGATTATGCTAATCAGGAAATTGATTCTAAATAAAAGCATAAAGGGG
>TRINITY_DN48595_c0_g1_i1 len=121 path=[0:0-120]
CAGGCATCCAAACATCATTAGAGCAAAGACAGATGAAAGCAACATGGTGTGTAACAAGTCTATGAAAAGTGATCACACATGAATCCTCTGACATCTGTGAATTTAAATGTGCACATTGTCT
>TRINITY_DN48580_c0_g1_i1 len=369 path=[0:0-368]
TCTGCTAGTATGTAGCATTCTGCACATTATGTTGGTCTTATATGCTATCCCAGCTCTGCTTGCAAATGTCCACTTTTTGAAACTTGTTTTAGTATTTCTGCAAATGAAGCTGCTGCAATGATGGTGGAAGCACTGAGATAATAACGATGACCAACCTAACCATCTTGATGCCTGCATTGTGACCTCCAATCCAGAAGTAGGATGGTGACTACATCTGGCTGCTGTTAGCCATAGTGACAGCTATGACTTATCCAGCAATGGCCAACCTCTTTCTCAATCACCGATGAGAGTAGGCACTCATCTAATGCATGTAACTTAGTGGGGCAAATCATGCTAATGGCATGCTCTTTATAGCCTCTAAGTTATGCC
>TRINITY_DN48503_c0_g1_i1 len=107 path=[0:0-106]
CAAAATAATGGAAACACCTCACTTATATGTCATTTTCTTAGGAATCCTGGTGACAAGATGTATTGACTCAGGGTATGAGCAATTGTTTGAACTATTTTTATATACAT
>TRINITY_DN48514_c0_g1_i1 len=225 path=[0:0-224]
CTCTACTTCAGAGCTTGTTTTCTTCTTTTTCTAGCCTCCTATACTTCAGAGCCTCAGAGCTTGTCCTCTTGTTTCTCTAGCTTCCTCTACTTCAGAGCCTTACAGCTTCTCTGCTTCCACTAGTTCAGAGCCTCAGAGCTTGTCCTCTTGTTTCTCTAGCTTCCTCTACTTCAGAGCCTTACAGCTTCTCTGCTTCCACTAGTTCAGAGCCTCAGAGCTTGTCCT
>TRINITY_DN48558_c0_g1_i1 len=241 path=[0:0-240]
GTTTCAAGAGTGTGATTCCACTTCACACCTTAAAACTTGTAACTGAATGGAAGAGGGAAATCGGACGGCAAATCCTCCCACTGGTTTTCCAAAGTCCAAATATGAACCTGATTGAACTTGCATCAGAACATAATGAGAGGGAACTACATAATATGAAACCAAAATATTTAATATAGGGGCATCAGAGGAAATGCTTACGGAACCAGGGGCTAATAAGATTCATGCAGCGTTGCAAAATATC
>TRINITY_DN48555_c0_g1_i1 len=137 path=[0:0-136]
TCATGTGTTCAAAGAACCTGCTACAATAAATTATCCTTTTGAAAAAGGACCATTAAGTCCTCGTTTTCGTGGTGAGCATGCACTTAGAAGATATCCGTCTGGGGAAGAGCGATGCATTGCCTGCAAACTATGCGAAG
>TRINITY_DN48591_c0_g1_i1 len=292 path=[0:0-291]
CAATTTCTATCTCAATACACCAACTAGTGAACATGAAACAGGGTGCAATGTTGTAGTCATTTCAGTTGAAGCTGTAGATGGGGCAGATAGCCTTTAGAGGGTAGATCTCCATAGTTTTAGCCAGGAAGAATTTGGAAAAGATGTGGAAACAGGACACAAATTGTCAGAAAAGTCAGGCCCAGGAGTTGCTAGAATTTTTTCACAATTTTGTTAAAAATCCAGGAAAGTTTAATCTTGTGGAGTATGATATGAACTTATCATCTTCAATACCAGTATTTGCTATGGCATGGAG
>TRINITY_DN48533_c0_g1_i1 len=109 path=[0:0-108]
CAGTTTTCACTAGTTCCCCTATAGATCTAAAGTGAATGCCTGACCAATTCTTGATCTCCTCTATCCATACCAATCACTGTCTTCCTTTTGCTCTTTTTCCTTCAAACTT
>TRINITY_DN48534_c0_g1_i1 len=301 path=[0:0-300]
CTGTAAACTGTCCACTTTGTCTGACTGGCCACCAGATGGTTCTGCTGGTAAGACAGTATTATATGTACCTGTAACTCCCCTATATGGAGTAAGGGGCTTATGTTGGCTGAAAGTCTGTGTAGCTATCTGAGTTTTTTTATCTACAGCTAAGCAAAGAGTACCTCCAGCATTCCTACTGTTCTCCTTCATTATACCTGAAGATCCTGGGAAGGTATTTTGCTTTGTAAAATCTTTATCTGATTTCTCTGTAACTGCTGAAGAAACTGGTTTACCTCCATAAAATCTTGAACATATATTGCTA
>TRINITY_DN48542_c0_g1_i1 len=128 path=[0:0-127]
CAACAAATAGCTCCTGATATTGAGGAACCAAGAAACCACGGTACAGAGTCGCAATTAACAGTTAAGCTCCCAGCTGCACACTAAATTTACAGGCGTACTTACAGTTTACGAGTCAGAATTCAAAAGAC
>TRINITY_DN48551_c0_g1_i1 len=109 path=[0:0-108]
CTTTGATGACAAAATAAAGCATTACTTTGGTTGGCCCTCATGATGGCATATTTATGTTCACAAATACATGCTTGTAAGTTGTGTCTAGGTTCTCCAATGTAGTAGCAGT
>TRINITY_DN48539_c0_g1_i1 len=144 path=[0:0-143]
CTCTGACACAAGTCATATGAACTACAAGACCAAACAATGTCTGATCTAACTCCCAGCCAGAGAAAACTGGACTAAAACTTTACTGATGAACTTCTCCTTGCCTAAATGTCCAGACATGACAAAGTCATGTGCTAATTCCATAAC
>TRINITY_DN48525_c0_g1_i1 len=165 path=[0:0-164]
GTTGGATGTCCCTGAATTCTTCAGAAATGAGTTCACCCTTGAACTTCTGCCAAACAAGGTCACCCATTAACCCAACTTCAATGAGAATATTCCTGAATCTGTATGAAATGAAGTCATCCCTGAACCCTGGTCAAATTATGTCGTCCCTATATTGTCAGTAGTTAC
>TRINITY_DN48549_c0_g1_i1 len=109 path=[0:0-108]
GTATATATATATATATATATATATAGCATCATGTAATTCATGACATCATCTCCCCTAGCCAGAGGAGTGAGATCATCCCCCCCTCCCCAGCAAATTGTACAAAGGTCCC
>TRINITY_DN48554_c0_g1_i1 len=121 path=[0:0-120]
GTTTCTACACCAAAATCATTCCCATCTGCTGTAATTTTTTTCCCTCCAGATTCATAATAATCCCAGTCACTTTCATCAATGAATCCAGGAGCGTCGGATTCATCCATTAAACTTGACACAC
>TRINITY_DN48569_c0_g1_i1 len=187 path=[0:0-186]
CTTATGTCTACTCACCTCCTCACTTCTCTACCATTAGTGTCTTCTGCATCATCACATCTTCAATACTGGTATTTTCTGCAACCTCACTCCTCCACCTCAGAAGTCCTGTGAACATTCATCACTTCCCCATCACAGATGCCCTGTGAGTCTTCCTCACTTCTCCACATCAGAAGTCCTGTGAATCCTC
>TRINITY_DN48575_c0_g1_i1 len=121 path=[0:0-120]
TGAAGATTTTGAAATAAGCAAACTACAATGCTAACAGGTTATTATATAGCAAGACAGGGCCATTCTGTACCAAAAAAAGGTAATAGACTCTGAGGTACTAACTAAGCTTTCTCCTACTAAA
>TRINITY_DN48502_c0_g1_i1 len=136 path=[0:0-135]
GTTGTAACTGCACAATTCTATCTGCCATCATATCAAGAAAATATGAAGGCAGGGAGAACTGTGCAAGTTGAGTATGGATAACGACTAACAATTTAAAATGAAAACAGTAATTAAACAAAGACACCGCCCATCCCAC
>TRINITY_DN48523_c0_g1_i1 len=168 path=[0:0-167]
CCCAAGTCTTGGCAAATAAAGAAAATTTATATTTCCTGGAATTCTGTTGTTGACCTGAGTGACATGTCAGTCTGCACTGGGGACCCCCAACTCAACTGCTTCTGGGAGAGTGGCTAATTTCATATTTAAATGAAATTCAAGGATCACATGACCCTGTTCACATGCTGC
>TRINITY_DN48557_c0_g1_i1 len=142 path=[0:0-141]
TAATAATTTGGTATGGATGATTTCCGTAGTTAAATTTGTCATATGTCTGTTTCAGTGGAGACCATGTATTTTTAAAATCTAATACAATGAGGTTAAATTCTCAAAGCCATTGCCATTGTTATTATAAATTAAGAAAGGCTTT
>TRINITY_DN48550_c0_g1_i1 len=106 path=[0:0-105]
CACATAACAAATAAATGAGAATAAACAGCATGAAAGAATTAAATAGAACCGACATATTTATATTACAATATGTTTCCAAAACCAATTTTACTCCCCTGAAAGCATA
>TRINITY_DN48500_c0_g1_i1 len=151 path=[0:0-150]
GTTTCGTAGTCTGGTGTACCCCACTAGAATGCTTCACTGGGGCACCTTTACCTTGCAGGGATAGTTTCGTAGTCTGGTGTAACCCACTAGAATGCTTCACTGGAGCACCTTCACCTTGCAGCGATAGTTTTCGTAGCCTGGTGTATCCCAC
>TRINITY_DN48590_c0_g1_i1 len=273 path=[0:0-272]
GTTAAGAACCAGTTTGTGCCTATCACAGCATCTTCATATTTTTTCAAAGAAATAGTTCCTATTTTCTACATTTTCTCCTAAACTTCAATCCATACACAGGAAGAAGATATATCACAGCATTAAAAGGAAAAAAAAAAAATACTGTTGTTCTGCCACAAGTCCAGCAGTAACAAGAAATCCATGCTTGTAACACTTCAGGGCACATACCAAAAGCTATGACAGATAGCATACCACTTGCACATCCCATTACTGCAACCCAATTTCCAACATACA
>TRINITY_DN48563_c0_g1_i1 len=101 path=[0:0-100]
ATTTGATTCATGTCAACAAGGACCAATACCACAATTTACCCCTTCAAACAACCAAGAATTATTATATGAAAGAGCCACAAAAATAAATTCTTCCACATGAG
>TRINITY_DN48583_c0_g1_i1 len=110 path=[0:0-109]
CTTCATTTGAACCCTCCCTTCAGTCCTTCTATTATGGGTAACCATGCCAGTATGGCCCTACAGTAATGTACATGGATATTCTTTGTTTATCAGTGCCCTACCATAGTAAT
>TRINITY_DN48506_c0_g1_i1 len=156 path=[0:0-155]
TGTGACATATCTATCTCCCCTGGGATAGTTATCTCCTCTCCTACTATATTCTGAATATTTCTGGTAAGAATGCCTGTTAAATGGTCTCCCATTATCCCTGTTCTATCTGTCATTATATGAATATCTATCATATTCTGTCCTGCTCCTATCTTTATT
>TRINITY_DN48526_c0_g1_i1 len=127 path=[0:0-126]
CACACACACACACACACATAAATGACATAATGAACTGCGAGGCTAAGTCGCCTAAGGCTGACAATGACCCTGCAACCTGTGTTACGAGACAAAACATACAATGACAAACACACATACATAAAACCAC
>TRINITY_DN48578_c0_g1_i1 len=170 path=[0:0-169]
ATTTTTTTTTTTTTTTATCAGGTACATATCTTAAGTATTTTCATGTGGTTGTACACTGGATAGAAAGCAAACACCTCTGTGCAATTTCTTATGGGACCTTGGCAGGTGGCCTTACAATAAATGGTAACCAAGACAGGACCTGTTGTTAGCAGGTCTTTCATGGATACTCA
>TRINITY_DN48572_c0_g1_i1 len=108 path=[0:0-107]
AAAAATGTCTTAGTTGCAGGTCACTTGTCCCTTATACTGATTCAGACTGGAAAATAATATATCACTTAGACCTCTTACGGAGGATGGAAAAAGACAGTTACTTTGTCT
>TRINITY_DN48521_c0_g1_i1 len=143 path=[0:0-142]
AAAAAAAAAAAAAAAAAAAAAAAGAAAATCTTATCTAGCACAAACTGAAGAAAATGCCACTTTCCTACCTTCTGCCACCCAAAGGGCATATTCACTAAAGCCAGCAACAAGCAAGTAGGTCATGTTTACGCCAGATTTTAGTA
>TRINITY_DN48584_c0_g1_i1 len=112 path=[0:0-111]
AAAACAAATTGATCAAATGGTAGAAAATACCAACACACTTTGCCCTCAACAAAATGATGAAGAAAATGATATTGATGACACTAAACTCTCGGAAGAAGGTGTGACTGTTGAT
>TRINITY_DN48566_c0_g1_i1 len=111 path=[0:0-110]
CTCTTCTCCTCTTTCTTATTTTCCTGCTTTCTTGTCTTCCTTCTTTCTTCCTTCTCACCCTGAGGAAACTTAAACAGGTGAAAGCTCAAGTTTCATTTCTCTTTTGTCAGG
>TRINITY_DN48560_c0_g1_i1 len=101 path=[0:0-100]
CACTGGTATACAGTCTTGCTGAAGAAATAACATGGAGAGTGCAGTCTGTGATTCTTTTCTGCTGCTCGTGACAGTATGTTTCTACTACTGGTACTATCTCC
>TRINITY_DN48565_c0_g1_i1 len=130 path=[0:0-129]
CTTCTGTACAGTGTATAAGCATGTTAGCTATTGTACTTATTATTGGTACATATTCTCCAAATTACATTTTTATACTTAAAACCTGTTTTAACTCACTGCAATTTACTTCATCTTCTCCATCACCACAGTC
>TRINITY_DN48587_c0_g1_i1 len=138 path=[0:0-137]
TGAGGCTTGGGCATTATGGGATGGGTGATTATGCTTGAAGCAAGCCAGGTTGGTATGACCATCACACAGCAAGTCTGAATTCCTATATACCCATTCTGATCTGTGTATACTTAATTATTTATGCATGATTGTGACATT
>TRINITY_DN48573_c0_g1_i1 len=134 path=[0:0-133]
GACAGTATGAGTTCGAAATATGAAAGTATAATAAAAAAAGTTCCCATCATTACATATATACAAGAACATATGCACCACTAGTCCTGCTGTAGTAGGTAATCACTTAACCTTTATCTCTGAATGGAAGCTAAACA
>TRINITY_DN48524_c0_g1_i1 len=113 path=[0:0-112]
ATTTAGGTGAGAAATTAAAATATTTACAAACTTTGCTGGACAAGTTCACTATTACTACCATGTATCAGTCTCCTGATTTAAAGTTGAAACAAACACATATACCAAGAAAAATT
>TRINITY_DN48552_c0_g1_i1 len=109 path=[0:0-108]
TCAAACTTACTTTGCTCCAATGTATGTAGATTGGTAGTTATTAGTCAAGTCCTACGTTCTTGTTCTTGTACTTTCTGTGCTAACTCTTTGCTTACACTGTACCATGCAG
>TRINITY_DN48556_c0_g1_i1 len=105 path=[0:0-104]
ATCCTTTAATCTACTAAGTGACCTGTTTATCTTCATCCAGAATAGATCTATTTTGTATAACTAATGCATCTGTGAAATTCAAGTATTCCTGCAACTTTTTTGTAA
>TRINITY_DN48541_c0_g1_i1 len=144 path=[0:0-143]
GTCTTTCTTCCCTCCAACATTTCATGGATGCACTCAATCAATCTCCCCCTTTCCAATACACATATTCTTACTCAGATTTCCAGAAAGCTTTCCTTGATGTTAGCATGTCTCTTGAACAAAACCACCTCTTCAATGCTGTCCATC
>TRINITY_DN48535_c0_g1_i1 len=148 path=[0:0-147]
TCCCATGAGGCGGTACGTTTCACACCACTGTTGCCAGAAGACATAGTACATCTGATACTAGAAGGCAAGTTGTCGATACTAATTGATGTATGTTTGTCTCCAGTCTTGTTAGATGCAGCTGTGTCTGAAACCTGAACTGTGTCCTGAC
>TRINITY_DN48519_c0_g1_i1 len=208 path=[0:0-207]
ATTTCTTATTTCAAGATTTCTATTACCTGTCATACTGAATAAATTATGTTATGCACCAAGAAACATGTTTTTGGCACCACTTACCAAGTGCAGAACACCACTTGAATCAAGCAGCATTCAGAAGAAAAGAATTTACAACAGACAGTGCTAAAATTCAGGCAACAAACAAATTTAGACACTCCACCTTGAGTATATTTCTGGATCTAGA
>TRINITY_DN48561_c0_g1_i1 len=190 path=[0:0-189]
AAAATATAATGGTAAACAATGAAGTGCAGCCATCTTGTGACATTTAGGGTTTCAAAGGGGATAGATGAAAGCCTCATACATCAATACATGTACTTGCACTTTTGACTGTGTATTACATGAAAAGATTCATGTATTACAAGACAGAAACTGCAAACAAAAAACTAGAAAGAACTGACAACATTAATGTAAC
>TRINITY_DN48518_c0_g1_i1 len=136 path=[0:0-135]
TTTTTCACTGAAAAAGTACTTAATTATAGAATAGTCAAACCTGCATGTATCCCAGAGTAATTCTCCTTTATTTTTCACTGAAAACGTACTTAATTATAGGATAGTCAAACCTGGATGTATCCCAGAGTAATTCTCC
>TRINITY_DN48517_c0_g1_i1 len=169 path=[0:0-168]
CCAGAACCCAGCTGAGTTGTCATTTTCATGAAAATGGAATGGCCAAGCCAGTCATCGGATCTAAATTTCATAGAAATCTTGTGGGATGAACTAAACAGAACCCAACTTTCCTGAAAACAAGCTCCAGAACCCAGCTAAGTTGTTTGCCATTTTACATCATGCATGGAAC
>TRINITY_DN48513_c1_g1_i1 len=102 path=[0:0-101]
TATATTTCCTAAGATTAAATCATACACTGGATTCCTCATACACAGAGCCTCTACCTTTTCCTGAAATAAGGGAGTATCTACCTCAATCCTCTCTTTCTTTCT
>TRINITY_DN48582_c0_g1_i1 len=112 path=[0:0-111]
ACCCATTTAAGCCAATTCCTAGAAATCTCTCACATAACCATCCACCCAATGACTTTAATAAGCTGTTCAAGTTACCACAATTTGCAAATAATCTCCCAGGGCTACCATCAAT
>TRINITY_DN48553_c0_g1_i1 len=199 path=[0:0-198]
TTCTTTCACCAGGACTCTAACACTTGGGAGGCACACTATACATGAAAAGCACAGATGTTGACTTGGAAATAAGAGCTGACACAATTTACCCAACCTAGTGAAATGACTTGTCCAGTGCCCTGCCACAAGAACTTGACCATCCTCGTAAATGATAAAATTGTTATACTGGTAAGGAAAATACAAGAAATACACAAACAAG
>TRINITY_DN48508_c0_g1_i1 len=107 path=[0:0-106]
CACAAGTTCACTTTCTAGACTGCAAAATACTTGCAAATATGTCACAAGTTCAATTTGTAAACTGAAAAAAACATGCAATGTTACCACAATTTTACATTATACACTAG
>TRINITY_DN48501_c0_g1_i1 len=169 path=[0:0-168]
TGCACCCTTATTACCCCACATTCCCCCAAATCCTGTGCGTGTATACTGAGTTTGGATGTCCCTGAGATGAATGAGGTGCTTCCGCTGGCAGAATAAACTCATCACTATTCCTTGCATTCGTATAGTCTTCACCTTCACATAGTCACACTCAATTAAAACATTCCTAAAG
>TRINITY_DN48581_c0_g1_i1 len=328 path=[0:0-327]
TGGATAATTATCTTTCAGCCATGTGGTAATTATATGCATATTTATAATTGCTGTAATGTTAAAATGGACAATGATGAAATAATGTCAGGACAAAAGGCATTTTGCAGTCATTTTATGTATGGCTTCAACAGTCATACTCAGAGACATAATTAGAAACAATTATAATAATATTCTATTATGTTTTGTTAGAAATATTGAAAATTAAACAGAAATGCAGAAGTTTTATGTTTTCCTAGTTTCATTTACCAGAGGTTCTCTTTTATTTTTACTGTTATTCAAGAGTGGATCTGTTTCTCTGAGAGTTTATAGTGAATAGTACTTTATAAAT
>TRINITY_DN48511_c0_g1_i1 len=120 path=[0:0-119]
ACGTAATACTGAAGGACACTAAATTACTAGCTAACTAACATACTGTCAAGTATGTTTCTCTTTATGTAAGACATCACAACTCTAAATTACTAGTGGACTATCATACTGTCAAGTATGATT
>TRINITY_DN48546_c0_g1_i1 len=211 path=[0:0-210]
TATATATTTATTAACAGTGCTCATTTTTAACAGCAAGCATTGGACATAGTTGTTTTGTACATTCTGTGAGTTTCAGAAACTAAACCTGGAGCATCTTTTCAGAAACACCCTCTATCTGTCTGTCTGTGTTTGTTTTCTGACATTTAAAAAAGTAGGATAGCTTACCAATAACTATAAAACATTATATCACAGAAAAAGACTTAACATTTCA
>TRINITY_DN48547_c0_g1_i1 len=167 path=[0:0-166]
ACAAGTTCAGCAGTTCATTGTTCCTGTCGAGCAAATCAAGGTTTTTAGAACTTATTATATTTCTCAGAGATCTACAACAATAAGCAGTGAGTGCTAATAAGCAAGAAATTATCAGGGTGCCAAGCAACAGTACAGATATATAACATTGTGAATTTACGGAATGCAAG
>TRINITY_DN48548_c0_g1_i1 len=110 path=[0:0-109]
TAAAAAAAAAAAAAATCAGTTTGTAGGAGTATTATTAATGATAATCACTCTGACAAATATATCACTTTAGAGAAACACTGTGTATGATGTCACTCTGAACATATCACTTT
>TRINITY_DN48532_c0_g1_i1 len=135 path=[0:0-134]
CAGTGCTAGGCAGTGTACTCATAAGTCAGGCTATCCTGCTAACTAGCCATTCCACTCGGGTGCCTCATTAACACACAACTTGTAACTGATACCAGTGAAGCAAAATTTTACCACTAAGAAAACTAAATATGTTGT
>TRINITY_DN48529_c0_g1_i1 len=106 path=[0:0-105]
TTCATTTTTACATTTTTTTCTTAAATTTACTACTAGTTTACATTATAAATATAAAAAAAAGAGAATAATACAGAAAATGAAGAACGAATACGTGATTAATCCAAGC
>TRINITY_DN48531_c0_g1_i1 len=161 path=[0:0-160]
CCAGGAAAAGGAGATTTTACTTGTTTTTGGTGTGGCATGAAAAGTCACACCCATTGTTTCTGTGAAGTTCTTGAATCACTCATGATTGCTGTGAAAGGATGAGAAATAACTCTGTTAGGCCCCATAAAATCCCTTCTTCTCATGACCAGTCTAGAGAAACC
>TRINITY_DN48571_c0_g1_i1 len=123 path=[0:0-122]
CAGCAATTGAAAGCTCACAAAGAATTGAAATGCAACAAGGAACAGCTGAGAGATCTAGCAGTAATGGCCAGATTAGTGTGGATGACAAGGTTGAGTCAATAATTAGAGCAGCTCTTGCTGAAG
>TRINITY_DN48544_c0_g1_i1 len=212 path=[0:0-211]
AGCAGATCCAGTTAAAAACTAACCAAATTACATTTTCCTTCCAAATCAGGGAAGAAGCAGCATTAGAGCAAAATATCTCATCTTTTCCTTACAGTTGTCAAAGGGTTAGGACATACCATGCACCTGGCTGTAGCTGGTTCAGTCACTGAAATTTTAGTACAAGTTTCTCTCTACAAACTAAAGCCATAGTAACACTTTCCTTCTCCTGTGTT
>TRINITY_DN48577_c0_g1_i1 len=164 path=[0:0-163]
GCACCCTCATCTACCAACATCACCACCACCAGAGGTGTCTTCATTTACCATCACCAACACATGCATCATCATCATCTACCATCATTACTACCACTACACATCCTCATCTTTTATCACCACAATCTGCTTCTTCATCTATCATCACCTCCACAGACATCACCCAT
>TRINITY_DN48510_c0_g1_i1 len=103 path=[0:0-102]
CTTATCAGTCATCATTAGATTCCTATTACAGAATGGCAGGTCATCAGTTAAAATGGTAATAAATATGCATGTATTTAACTATGCTTGTAACTTTCAGATGTTA
>TRINITY_DN48593_c0_g1_i1 len=114 path=[0:0-113]
ACCTTTCAGACCTCTGACTACAATGGAGAGTATTATTACTCTGTAAAAATGTCTTGTGTATTCTGCTCTTCTCTGCATGGGAGTTTTAAAGGTTGAGAGTTGGGTGGGGAAGGG
>TRINITY_DN48512_c0_g1_i1 len=127 path=[0:0-126]
ATTATGTTATTCATTTACACACACACACATACCACACATATACACATGCCAACCACATGCATGCACACCACACATATACACACAAATACACTTGCATACCACACACATGCACACTACACATATGCAC
>TRINITY_DN48540_c0_g1_i1 len=120 path=[0:0-119]
ATGATTCACATTTCACTTCTGATGACTCTGCATAAACTGAAGTTCCAAGTTCTTGCTCCATGACAGCTGGTTCATTTCCTGTCCCAGTGTTAGGACCAATCCATTCACACAGCATTAGTT
>TRINITY_DN48585_c0_g1_i1 len=176 path=[0:0-175]
GTTCAAGCCTGTATTCATTTAATCCCAGAGTGGTGCTTAATGAAAGGCTATACTAGTGAAAAATTGAAACTACATGTAGTAGAAATGAAATGGAAGAAAACATCATAACACTGAATAAAAAGCTGAAAATGAAAAAAGATACATATGTGGGACTCTACAAGAAATGCTAAGGCAGG
>TRINITY_DN48564_c0_g1_i1 len=111 path=[0:0-110]
TAAATCTTTATTGTCCCTATTATATCAGTAGAGTAACTGTTATTGGATCACCATATGCACATGTGCAAAATTGTAGGGGAATTTTGGAACACAAACAGAATTTAATAATGC
>TRINITY_DN50972_c0_g1_i1 len=110 path=[0:0-109]
TATTGGGCAGAAGAACTTTGTCTTAAACTGGTCACTTGGTTCTTGTTCAATTTTCCACACTGCATCTAATCTTCCAGGATCAGTACAACACTTAGCAAGAACAGGCAATT
>TRINITY_DN50975_c0_g1_i1 len=105 path=[0:0-104]
ACCTTTTCACCAGTGAAGCCTCATTTCTGAAAGTTCAGCTGCCCTATGGAAAGTGGATACTACCTGGAATCTTGCATGCAATGAACATCCTGCTCTTCAACCACG
>TRINITY_DN50909_c0_g1_i1 len=111 path=[0:0-110]
CTTAGTCTTGCATCAGCTTCATTACTATACTATTACCAGACTGCAAACTATGTTTACGTCTTTATTGTTATCTTTTACCAAATTTTCTGGGTGTGATGGAACCATGTCTTC
>TRINITY_DN50920_c0_g1_i1 len=2521 path=[0:0-2520]
TTTTTTTTTCTGAATGTAAAACATTTTAATATTAAGCCACATATTCTGTATGGTACATGGTAATACAATGATAAGTTTGTATAGTTCAAAACAAACTGGATGTAAATGAGGCACATGGAAATAGTCCGTAACAGCACTGGAAAGAAACACAGGGATTCAAAGTTATGCAGCATGTTAAATGATTCTATCATGTCTTCAACTGCAAACTTAGTTACTATCCCTATTTGTTTCATTCACTCATAAAATTTCAATTGATTGTAGTAATCAAATACTTTAGTTAGGTACCAGATACCCGCCACACAACCCGAGGTTTCCCAAAAATGGCCAGATGATATTTATCAGTTTGCTGAAATAATATTCACAACTGATATGGTTCCTACTTCAACTCCTGCTTACTACTCAATGACGATGACTTCTTCCTTAATGAAAAATTCAACAACTTCCTCATCAAGATTTTTAGGGGAGTCCAGTGAATCAGTGTCCATATCGTTACGTAATTCCCTGCGTCTCTGCTTCTGGCTATTATACTCTTCTTCCTTCTTCTTTCGATACTGCTGAAACGTGTTCATTAATTTGCGACGATTCTCAATGAGTTCCTTGGAAGCTTTAGACATCATCATCTGGTCCTTCAACTCAAACTGTGCACTATATTTCTTCAAATTCTTCTTGATCTCCTTGATTTGTTTCTGTGTAAGAAGAGTAGGTGGGCGGGGCCGCCACAACAACTGACATAACTTTTCCACAGTGTTTTTCTGCAGAAGTTTCCCTTGAAAGGACCAAACACAGAAGCCTGTATCTCCTTGCTTTTGTGCCCAGTAAGAAACGACAGTAACTACATATCTCCCTGTTGGGTCCCATTCCACATCAGTGACCATGAAATGTTCTGTTACTTTCATCAATGTGAAGTCTTTTGTATCAATAAACTCTAAAGTTCCATTCATCTGACCCATACCAGCAAGGACAATGAACTGCCCTGATGGTGCCCAGAACAGGTGATTACATTCCTTTCTCTCATAGGTCTTCACTAGTGTAGGAGTTTGTCCAGACTTAACCTCATAAAAGCTGACATTAATGTTAGGGACTTCACCATGCATAATAGCAAATTTCTGGCCAACTGGTTCCCATGCAAATGCCTGTATTGTTTCCTTCACCTCTAAACTGTCAACAGGAATCTGCTTTTCACGCATATGGAAGATCTCAAAGTTGCAATACATGCCACTATATTTGACTTCCGTTTTTTCCTTCTTCAGTTTCCCATATCGGTCAACCTTAACACAAAGGTAATCTCCTGACTTCTGCCAGTGCATCTTACAATCAGCAACGTTAAACAGGTTTTTAGACCTGATCTCCTGTCGACTGGGGATCTCAAGAAGGGTCATCCTAGCTGGGACATTGTCACTCTCTGCCACCCAAAGGCCAATGATGTTGTCTGTGGGAGACCAACTAAAATCTCGTATTCCAGGCACCTTGATACTCTTCTTTTCTAACATGCCAAAAGAAGGAGTTTCATAAACACTAAGGATATCCGTCCCTAATCTGGCAAAGTATTTATCATCATTGGACCATTTCAACATAGGCCAAACAGGTGGCCTTTCTGGATTGAAGGCACGCTTTTTCACTCCTGTACGGGTGTCCCAGATGACTACTGCCTGTGGCTCTTCACTTTTGTTGTCAACCAGAGGGGAAAACGTTACCAAGTACTTTTCACATGGGGAGAAATCTATAAACTGAACTCCTGTGTGACTGAACTTCATTATTTGCCTGAAAGTTTCTCCTCCCCATAAAGCAATACCTCTGCTATGGAAGGTTGCCAGGTATGTCCCTAGTGGTGACCATCGCACATACGTCTCTGTCCATCTCTCTCGTTCTTCTAATAAAGTTGGTGCTGACACTGTATTCTGCCAGATGGTAACCTTATCCCCTCCCTCATGGATCACAATATACTGGTCACATGCATCGATATCTTGCAGGTAATAGTGAAGGTTGCCTTGATCTTTGTACGGCTGGGGTTCTGGAGGCTCCCATTCTGTTGGTATAACCTCATACTTGTCAAAGTCTGTAAACAAGTTCACTGAGAATTTATGTTGTCTGTCTAGTTTATGCCCATTGGCAGTCTGCACAGCATCTAAAGCATTGACTGGACTACTATACTCCAAAAAGATATACCCTTTTGTCTCTCCCTCCTCTGTCATTGGGTAATGTTCATTGATTATTTTTCCAAACTTGGAAAAAATCTTCTGGATAACATTCCGAAGTTTCTCCAAACGATCCTGCCCAACAACAGGCGCACCATCCACAACAATGATGGACTCAACTCCATCAGTCTCTTTGGGTTTCTGTTTCAGAAGACCACCCAACAGTTCTTCATCTGAGATGTCATCAACATATCCTTCTTGATCACTGAAATTTGGTTCCTCTTCCTCGTTATTTTCCTGTTTCTCTTGGTCCGTATCATCAGCATTTTGAACAGCTTTCTCTCCCTCCTTCCGTTTGGCCATCTTTGACACCTCGCGGTAAAATG
>TRINITY_DN50991_c0_g1_i1 len=171 path=[0:0-170]
CTAAAATCTTAAAAGATGCTAATAAAATATATCCATTAAGAGAAGTAATGATTAGAAAAATCAAAGTGTTAAAAAGGCCAAAGATAGATGCAGTTAAAATGAAAGAAATGTATACACAAGATAAAAAAGGTTAAGAGAAAGGTATTGTTGCTGAAGGTGAAACAGAGGAAG
>TRINITY_DN50942_c0_g1_i1 len=1110 path=[0:0-1109]
TTTTTTTTTTACTTCATATATTTGTTTTATTTATTTTTATAAACCATGATCCGATTTTCATCTTGGTTTTTAACTTACTTTTTTTTTTTTTAACCAGAAAGTAATAATAATTATGCGTGTATGTGTGTGTCAAGCTGCATCCTAAAAAAATGTTCAAGATAAGAGGAATTTCTGTAATTCATAGTTCCAACCACCATCCTTTCTCAGAAATTCTTCCTCTGTCTTTCGGATATATTTTCACATTGACGCGGAAGAAACATTGAGGAAAGACCTAACTGATTATATAATGAATGTGCAGAGAACTCTAGTATACAAGATTTCGGTAAATGAGTGTTAGTATTAAAAGCATGAGAATAGTGCAAGTACAGTACAAGTATGTGTGTTATTATGGACTAGAAAATTAAATCCGACAGGAAAATATTTTAGTAAACTAATGATTATAAACAACCTTAATATTCCTCTTCAATAAACAATTATGACTGATTAAGCACTTCAGTAAGAACTTGTATCTGAAAAAAGAAAATAGAAAAACAAATGAAAATAGAAAAAAAATCAATGTTATTTTTAATAACATATTACCCACGTTTTATATGATTGTTTGTTGGTTTGCTTGTTTTTCCAAGATTTTGACTTGTAACTATGAACTTAAATCTTTAAACATGGAGCTACGAATTTGAAATAAATAACACTTTTGTGTTTGCAAGCTGTTCGGCTTCGTGAATGCTCTCTTTCCCTCGTAAAATATCCCACTGCTGTCTGCTAACATGTGCATATTACTCCTCCACGCAAACCACCATTTCAGAGGGCATGCAAGCATTCATCTTCGCATAGAACTTCAGTCCCATTGGGCAGGCAAAGGTGCTATACTCGCCACTCTCCTTACAGCGGTAGAACATGTGGCACTCTCTGAAGTAGTCTGGAAAGTAGCCCACGCGACCTTCACAGGAAAAGGGGGAAGGACCAGCGTGGCTGGGCGTCCTGATCACGTGCTGTCTACCCCAGCCGGACGCCACAAAACCGAGGAAAAACAGGATGATAACAGCTTTCATGCTGGTAGTGATACGTGGAGATTTCTGAGAAATGACGACCAACACTGAGAACATGTTTTCC
>TRINITY_DN50923_c0_g1_i1 len=135 path=[0:0-134]
CTTGAAAATATATTCTGTTTCTATTTACAATGTATCATCTACAAAATTCTGTATGAATTTATAAAGCAATACCTTATCATTTTGAAATGTGAAGTTGTACATCACAAGCCATTTTGTACAGCTGTAATATTTTGT
>TRINITY_DN50910_c0_g1_i1 len=108 path=[0:0-107]
CCACATTACCACCTCAGCCAGCACGAGAATATCCCAACATTACCAGCTGTCGGTACGAGAATATCCCCACAATACCAGCTCGCCCAACATGAGAATAACCCCACATTA
>TRINITY_DN50978_c0_g1_i1 len=204 path=[0:0-203]
ACAAAAAATAAAATATGTTATTACATTATGATCCAGCATTTCTGGATACAGTAATGCATTTCTTGTTATATGAGGAAATGAAGGGGCAGTGAATTCCTTTGTACTAGCCATTTATCTAAAATAAAATATTACCCTATATGGTAGGTTTAGGTACAAAGTGCCCAGGTTAAGTAGAAAGGATTAGCATAGGTATGATTGAATGGA
>TRINITY_DN50983_c0_g1_i1 len=183 path=[0:0-182]
AGCATGTAAACACTCTGATTCCATCTTGTTTGCTTCATCTCCCTTCAAATGTCATTAATTCCTGTTCCTCTTTTCTCCTCAGCATGTAAACACTCTGATTCCATCTTGTTTGCTTCATCTCCCTTCAAATGTCATTAATTCCTGTTCCTCTTTTCTCCTCAGCATGTAAACACTCTGATTCCA
>TRINITY_DN50947_c0_g1_i1 len=187 path=[0:0-186]
CAATGTTGTAAAGCTGAGATAGTTTAAAGCTTATGGATTTAAGACAGAAAATTTGGACAAGAAAACACATTATTTCCTTGCAATGAGATGTTTGTTGCTTGGTCAAGATATCTTTGAATTCAGGCTAATTTTACTTCTTCCTCTCCATCCCTGCATTATGATTTATTGTTCAGTAATAGAAGCATTA
>TRINITY_DN50918_c0_g1_i1 len=451 path=[0:0-450]
TCAGCCTATAAAGCTTGGATATTTCCTTGTAGTATCATCAAGATGCTAAAACTGGAAAAGGAAAAATATACTTGTGCCTCCACACCAGCCATCAGAATAGAGGGACTGCTTTATTTATGATGGCCAGCATCATGATATAAATGATCTCATTTTCCCCACCTCTGTTTGAATACCTGGCCAGTTCTATGTATGTCTTTTCTTTATTTTTTTGTTTGTTTCCAGTTGCAGCTACAGTCCTGCCCACCTATATGCTCCCAGTTTGTGGGTTAATTATACTTCTATTATTGAAGAACTGCTACAAGTTAAAAAAGTTACCAAAAATTGCTGCCATTGCCAGTCTGTCGTTTCTTTTTTGTGGCTTACATGGGCAGAGGTCAGCAACATAGCAGGTGCAGAGGGGTTAGAAATACATGCTCCATGAAACATAGGGATGCAGTTTATGACAGTGTTG
>TRINITY_DN50990_c0_g1_i1 len=101 path=[0:0-100]
CTGAATTGCTCAGAAATGTCTCAGTCTATACCATTCAAGAATGTCTCCAAAAGGACCTAAAGCTGCCAGCAAAGTGTCCAGCCCTCCTCCCCCCCCCAAAA
>TRINITY_DN50929_c0_g1_i1 len=191 path=[0:0-190]
GGCCATTTTCCCAAAACAAAGCAAACAATGAAATTATACTGAGTTTTGCATAATATAAAGAATACTGATATGCAGATCATGTAAGTCTTAGATCATCAACCAGACTACATACTTGCATTAATTGTAGTTGAGAAGATCAACTAGTGAATTCACACTTTACACCCAATACAAGATGATGTGGGAATTTTAGC
>TRINITY_DN50912_c0_g1_i1 len=207 path=[0:0-206]
TTTTGTTTTCTCACTGGTTGCAATGAAGTACTTGGGAAATTATGCATAACAAATGAGATGTTGTTAGTTCCAATTTCATGTTTATTCCCTTTGTATTACATGAGAAAATGTGTTGTACAGAAGAGATTTGCATGGCATTTATAGTTTGTGATTATTGATGCATCTTTAACATTTGTACACAAACAAACATATTTTACTGCTGACTCC
>TRINITY_DN50960_c0_g1_i1 len=156 path=[0:0-155]
CTTTACGCTCCACCGCCCTGGCACTTTGTTATTCAGCAGCAGAATATGCCTGCCCAGTATGGGAAAGATCAACTCACACAAAAAAATATGGACCCTGTACTTAATGAAACATGTCGCTGCATCACAGGCTGCCTAACTCCAACGGACACTGAAAGC
>TRINITY_DN50916_c0_g1_i1 len=152 path=[0:0-151]
CTGTGTTAGTAAGCAACAGTTCTGGGCTTAAATACTTCCTGCAAGGAATGTGCTTCATATAACCTGTGAGTAAAAGAATGGCAAATTAAAGAAGTGCAAGAACTTGGGGAAAAACAAATACAACTATATACAGGGGTAGTATTCATACAGAC
>TRINITY_DN50982_c0_g1_i1 len=166 path=[0:0-165]
CGTCAACAAGGAAACCACAAGAAAGAACATACCAACAGTGAACACGTCAACAAGGAAAACAACAGAAAAAACATACCCACAGAGAAAACGTCAACAAAGGAAACAACAAAAAGAACATAAACACAATGAACACAACAACAAAGAAAACAGCAGAAAGAACATACCC
>TRINITY_DN50926_c0_g1_i1 len=325 path=[0:0-324]
TTTTTTTTTGATTTTTATTACTTCCTTTATTATATACTATTTTAAGCATTTTACAGAAGTTTCAATTTTCCCTTTGCTTTCTCATCTTTGCACCTTACAATGCCATGTACCATGTACCATGTACCTAGTACCCAGGAGTTACATTGGGTGAATATGTATTATTGAACAAAATATGTTTTCTAGTAGTTAGAATGAATATATACTGAGACAGAATTTAATTGCATGTAGTTCAGTGATTATATGCTGTAGATTCATGTTCATGTATATGTATGTTTATACATACATATATATATATATATGGATAAAAGTGGGCAAACAAATTGGC
>TRINITY_DN50988_c0_g1_i1 len=710 path=[0:0-709]
TTTTTTTTTTTTTTTTTTTTTAACCCAGACAAAGCCTGTGACAGTGAACATGTGGAAGGCACAGGCCATTAAACCTTCCTTACAAACCTATCAAGTGATGTCTGGATAGTGGCCTTTTTCTTCTCTTCATAAATCTCTTTATAACAGGCCAGCATCTGTTTATTCAATTTTAAGAATCTTGAGGTATTGTGAGCCATTTTCTCAAATCGTGCCATTGCTGAAGCAGTTTCACAGAACTCTGTTGCCATCTCCATAGAGGTGAAGTGCCCTGGCTCCTCAGCTGGCTCATCTTAATTCTCAGCTACAGTCTCCTCGGCCACCTCCACTGTTTCTAACTTCATCAGATCTTCATTTGAAAGCTCAACTCCATGTGACTTAAGGCCTTCCACATCAACAACAATGACCTCCAGCTGTAGCTTCTGGGTAAGCCTCACAATCTTATTTGCCACCTCCTTATTGGTTTCATCACTGTTGATACCTTTAAAGTCATGTATGAACTGGGGGCACATTTTTCACAGCTCATTCATACAGGGTTGGGTAACTTCTGCTTAGGTAGTATCGATGTACAACTTCCAAACCTCTTGCAAAGTCTTGTCACTCTCTCCCTCTGTGCCATCTAATGCTTGGGCAAAGGTCATGCAAAGATAGTAGGCCTTGAAATTTGCAATTACTCCCTGGTTCATGGGATGAAGGACTGAAATTGTGTTGGG
>TRINITY_DN50903_c0_g1_i1 len=104 path=[0:0-103]
AACAAGGTTATGCGTGTGGTAGGGGTACGACAGGTATCGCTAACTGGTGGTGAATGATGGAACTACACGTCTCGGCAGTAACAACTAGGAAACTTTCATGTTTT
>TRINITY_DN50903_c1_g1_i1 len=115 path=[0:0-114]
CCGCCGTCTTTCAACAAGGCTATGCATGTGGTAGGGGTATGACAGGTAACGCCAGCTGGTGGTGAATGATGGAACTACGCGTCTCGGCAGTAACAACTAGAAAACTTTCAGGTTT
>TRINITY_DN50932_c0_g1_i1 len=294 path=[0:0-293]
GATACATCAACATGATTTATCACAATTATCTCATCAATAATTACCCTATTTATCTTATTTCAACTAAAAGTCTCATCACAAACATTCCCACTGGCACCTTCACCAAAATCACTAACAACCATAAAAGTAAAAACCCCTTGAGAATTAAAATGAACGAAAATCTATTTGCCTCATTCATTACCCCAACAATAATAGGATTCCCAATCGTTATAGCCATCATTATATTTCCTTCAATCCTATTCCCATCCTCAAAACGCCTAATCAACAACCGTCTCCATTCTTTCCAACACCGAC
>TRINITY_DN50986_c0_g1_i1 len=769 path=[0:0-768]
TGCCTTTTCTGTGGCTCTTGCTCATTTTCATTTAGCCTGTCAGGATGGCAGTGATCTTTCTAATGCAGATGACCTGCTGCAGAAAGCACTGATAATGTTTCCAGGTAGTTTGATACCGCTGTTAGAGAAATGTTCTGTTCAGCCAGATCCGGAAGTCTCTAGTCACCCATTTTTTGATTCAAAGGCTCAAGCAAGCCAATCCACAGCTCTTGCACAGTTGATACAGTTGTACGTTGGACGGTGCTACCACTTATGGAAAGAAGCAGAAGTCTTGCCTTGGTTAGAACGAAATGTCCGCAAGGTGATTGAGAGGGCAAAAAGCGGAGATCCTTATCTAAAGGAATGTGAACAGAAGAGGAAGAGGAGATATCAGGGAACTCCACGAAACATCTACCGACATATCATTTTGTCTGAAATTAAGGATGCTAACACTGCACTTCCAGTGGATTTGGCTGAAGGTGTCATGATGGGGTTTGACCCTCTCCCCCCTGCAGATTCAGTGAACATCTACACCCGTCCTCTTAGACCAAGGATGCAGGATAACTCCAATATTTTTTCTTTGTTCTTCCGCTCAGTCCTTCCAAACTTCACTAGTGACCTACAGAGGACACAGGATCAGTTGGAAGGTGCATCTGGAGGAACAGATAGTGGGGGAGGTGCAGACTTACGTCGGAGTGTAACCTCACTGCTGGATGCCATGCGAGATCTCCTCAGCAACATTCATCTTCCAGACTTGCCAAATGATGCTGATGCTGATGACAGTGATGAG
>TRINITY_DN50968_c0_g1_i1 len=361 path=[0:0-360]
CCAAAGCACTTTTCTTTCTTCCTGAGTGTAGCAGCTCCTTGTTCTTAGTAAAGGTTATACCTAGCACTCAGTTAATTCTTACCGTTCGTAAGCAATGACTTTTATTTTTGGCTAATATGGTCATATGCAGAAGTGAGGTAAACCACTTGCTAAGTGTAGTACAATGTTAGTACTAGCCTCTATGGCTAACTCACCTTGGACTGGATTAATTTTGCCAGTATATATTTCAACATTCTACATAGTTCTATCTACTCCAGAAAGGCAGTGAGTTTTGTAACTTCACTTGTACAGTTTACTTGGCAACTATTGCATAAAGGAAGATAACCCCTTGAAAGGAATTATCTATTCATCATTGTGAATC
>TRINITY_DN50979_c0_g1_i1 len=253 path=[0:0-252]
CATAAAAAGCAATGTGTATATTTCATTAACTGGAAAAGTATTTTAAGAACCTAGATGAAGACAGCTATCCATCACTATATAAGTAGTATTCAAGTCCTCACAAAGAAAAACACATTCTGGCTTGGGTACTATACAGTATTACAAGACAGGTCCATAAGAGACTAAATGGACTTGGGAAGATTATTTCTTCAACAAAGACTGGAGGTATGAGCTTTCTAAATTCCTCAAATGCATAAACAAGGTATACTATAAC
>TRINITY_DN50922_c0_g1_i1 len=174 path=[0:0-173]
CATCCTGCCAGCAGTCCCTGTCCTACAGCACCCACCTTGTCACAACAGCCTGCTAACAGGCTCTCTCTGGCTCCACCTAACATGTCAACAGCCTGCCAACAGGCTCTGTCTGGCTCCACCTAACATGTCAACAGCCTGCCAACAGGCTCTGTCTGGCTCCACCTAACATGTCAA
>TRINITY_DN50969_c0_g1_i1 len=180 path=[0:0-179]
GTCAGAAGTAGAACAGAAGGCATCTGAACACAAATATGCAGAAATGGTAAAGTCTAGTTTATACACTCTAAAGCTTTAAGATCAGGAAAGGAAATAAACATGGGGGAGGGGGGAGCAAGGTAAGTGAGACTGTATTTACTAATTTTTTTTTATTAAGTAAAAATATAAAGAACTTAATAT
>TRINITY_DN50953_c0_g1_i1 len=158 path=[0:0-157]
AGAAAATCAAGATTCAGTGTCTCTTCGATGTAAGTCAGATGCCAATCCCATTGCCAACATCGTGTGGAAGAAGACGGGACAAACAGAGATCTTCAGCTTTCAAGAATTAGTTGAGTTCAAACCAGTTACCAGACGAAACAGTGGAATCTATATCTGCG
>TRINITY_DN50989_c0_g1_i1 len=104 path=[0:0-103]
CCTCACTTCACTTCCAGTAAAACGACAGGGGTAAAAAGTTGGTATTTCTGAAGTGTAAGTTTGAGGAACAGAACTGAAATATTTTTCAGCAATTTTCACTATTT
>TRINITY_DN50941_c0_g1_i1 len=1342 path=[0:0-1341]
TGTCATTCTTCTCTTTATGCATTTTAATGCATGCTTCTTTATTAGCATAAATGTTACATAAAGTTTGTCTTTTTAATAGACTTTTGTTAAGAACAATTGTGTAAAAACTAATATGTTGCATGTAAACTTAAAATCAATTACTTTGTAAATGTGTAAAATTGAATCAATCATGTAGATTTGAAGTGTATATATATCCTAGGGATTACTGCAATAACAAGCTTCCTAAGTTAGAAGACTAAAATGAAGAGAACAGTGTGAAGCTATAAACTGTCATTTGGAATAGCAGACAAGTGAAAAATAAAAGTAACAAGAGAAACTACAGCTTATTCAGAAAGATGAAGATACCTTGTGCAAAGAAGTTTAGTTAAATTAGAAGTGCAAAGCATAAAAACTGCATATTTCTGCAGATGAAAAAGAAATGGACAGTATAAATAGATTGGGCTCATACATTTCCAGTTGCCAAGAAAACTGCCATGTAAATACCATGTAAATAGTAATAATACACCAGATCTTCATTAATACTAAACATGAAAGTACCATCCATGTCCAAGTAGTGGGGATATAGTATTAAAGCCATAAGTGAATTAAAAGGATAAGCACATGAAAACTGCTTCCTCAAATGTATAATGCAAGGTGTAGGTTATAGTTCTTGCATCATGTAAGCTCCTTACCCAGAAGGTAATTATATGTTTCCATGTCTCCACATTGATTCTTTTAAATAAGAAGAATCAAACTGAAATTGAAGCTGAAGTCAAGACTTTGAAAAAGAACCTTTCTTTCCTACTCCATATTAAAAAGATCCCATATTCTTGGATGCAATGCACTTGCTACAGAGAAGGGAGCACTAAATAACTACCATGGCACTATGTTAATAGGAACAAGTATGTATTTGTGTACAGTATAGTGATTTTTATTTTTTTCCCACAAAAAGCCTTTTTCAAATACTGTATATTTCTTCTTCCTTTGTAATTGTAGACTGGAAACATCTTGGGATTAATTGTGAAAGAAATTCAACATTAGTGTTCTTCACAAGTGAGCACAGTTGACTGTAAATGGAAGTTTTCAAAGTAATGGAAAATGTGAATGAAAACTATTTTTGATTTTGTTTTTTAATGGGGTAGGTGATATGCAAACTAATGATTCTCATTTAAATGAGAACAGTATGTGTTTTTGAGTTGGGTTTGGAAGGGCCACAGTGTTTACTGAGATGCTTTGTGCCTTTGCTGATCAACTTCCTGTATGACTGTTGGTTTCAAGTATTTTCAACCTCCCACCACCCAACGCAGACCTTTACTCGAGGTTAGTAATTCAAAGTAGCTTGAAAACAAAAAATAGGACTATC
>TRINITY_DN50927_c0_g1_i1 len=123 path=[0:0-122]
GTTGAGGTGATATGTTGCATCACCATGCGTCCACTGTTGGAGGTAATGTGTCTTGCCTCACAGTGGGCTTGTCCCAACATATACAGGTTTTTGCTGCATTTCTTCCTTTATGATGCCTGGTAA
>TRINITY_DN50933_c0_g1_i1 len=170 path=[0:0-169]
GAAGTTTCAACTAAATTTTCATCCTTTTACCATTATAAAATAACCCAAAATTAATTTAGCTACAGGTTATTACTCCTTAGTTAATATAAAATACTGGCAAATTTTACACATGCAAATCCTATTTCTTTTAACTTCTGATTCTTACATCTGCTTTCCTAGCATACTAACAC
>TRINITY_DN50935_c0_g1_i1 len=112 path=[0:0-111]
CGGACATATACAAACACAAACACAAACGAAAGACAAACACATGCACCTGCACACACGCAAGAAAAAGAATAAAGACGCTACCTATCCTTCATACATTTTTTTTTAATGTTAA
>TRINITY_DN50924_c0_g1_i1 len=121 path=[0:0-120]
ATACAAACTAATAACTCCATAACTACAACTCCCATTCAAATTTGCCAACTCTGGCTTCTTTTTCTGCCTGGTATTCTTCCAGGCCAAAACCTCTATTTCTCTCTTCATTATTTAAGCTGCC
>TRINITY_DN50906_c0_g1_i1 len=157 path=[0:0-156]
AAAGATTTTATTTTTCACTTGGTAGTTATCAACAAATTAGCAGTTACCGTTAAACAACCTTTAATCGTGTAAGATGGCGGCGAATTACATTTTTGTTGTTAATTGTATTACAAACACATGTACCATATAACTTTATTTGACAAGAACATCAGTCACT
>TRINITY_DN50985_c0_g1_i1 len=163 path=[0:0-162]
CTCTTCTCTGACAGCTGACACATGCGTGGGGGAGTTTGTACACCACATGACAACTAAGCATCCAGGAGCAGCTAAATCACTTATTGGCAACTCCAGAAGGTTATCTGTTTCCATCATGTCATACCACTCAATGTTTCTCCTGGATTTTTTTCTTCTGATAAAT
>TRINITY_DN50902_c0_g1_i1 len=134 path=[0:0-133]
CAGCATCTTTCTCCAGTCTCCTCTTCTTTTTTCCTCACATTACTGATGAGGAAATGAAACTTTAAATGATGTAACTAAATTCTCAGTGTTTCTGAAGTTCTAGAAAGTTTACCTGTCTCCCTGGCTAGCATGCC
>TRINITY_DN50967_c0_g1_i1 len=137 path=[0:0-136]
ATCCCACATTCTGTTGGGAATTTCATGAGTCCAGTTTCCAAATGGCTGGATCAGTTATGATGGCCAAATACACTTCCTTTATGCCCTTATCAAAGATAAAACTGATAAGGTGGTTTATTATTGAGATTCCAACTGGA
>TRINITY_DN50962_c0_g1_i1 len=108 path=[0:0-107]
CTGGAAATCCCCACCCTTACTTATCCTGTAGAAACAACATACATTTAAAAGTTTACTCATTGCTGTGGCTTGCAGACCTTCCAACTTCCTGAATAATTCTTTCCTAAT
>TRINITY_DN50997_c0_g1_i1 len=113 path=[0:0-112]
ATTGTGCTGTTCTTCAAAACTTACATTGAAATTACCTGCAGAATGTGGCACTGTGGGATAAACTCTATTAATGTGGCTGTTACATGTCAGGCATTCAATGAACCAAAATGGTA
>TRINITY_DN50974_c0_g1_i1 len=434 path=[0:0-433]
ACTGCTTTTGCCAAGAAAACAGCTGTAGACTAAATCTGAATTACATTTAATTGCAGACTAAATCTGGAGTGCATACAGCTGTAAATTAAATATGGCATGCATACAACTGTAGACTAAAAATGGAATGCATACAGTTGCAGACTAAATCTTTACTTGGGTCATACTTGAGTGCTGGCCTTGTTATAGTCTGAAAGATGAAATACTGATAGTAGTATCTTTCATTTCTTGATGCTTTTGTAAAAGTGACAGAAAATTTAGCTAGGACATTTTGTAAATTGTGGGCACACCATAATATAATTGACAACTTCAAGCTGCAGAAATAATTGACAGAGGATAATATTTTATCACACTTTAGACTTTAGGGTGTAATTCTTTTACAGGCTATTTTTATGTAACGGTTTTATAGATACTGGCAGCTAATACATTAAAAAAAA
>TRINITY_DN50963_c0_g1_i1 len=143 path=[0:0-142]
ATTATAAACGAGTGTGATTGCGTGTGAGAGAGACGTATGGTATTATAAACAAGTGTGTGTGTGAGACGTATGATGTTATAAACAAGTGTGTATGTGTGTGTGAGTGAGACGTATGGTATTATAATCACGTGTGTGTGACGTAT
>TRINITY_DN50901_c0_g1_i1 len=195 path=[0:0-194]
TTTTTTTTCCATATATATATAGTGTTACCCTCTTGAGCTCTGTGGTGAATTACAATTCCCTTTTTACAAGCTGCTGTACAGTCCTTGACAATGTGTACAATAAATTTCTCATGTCAAGTAAGTGTCACACATTTCTGGTGTCCTAATACCTGTGTAACTGATTTTTTATGTTCTTCTACATATTTCTTGTATATA
>TRINITY_DN50921_c0_g1_i1 len=110 path=[0:0-109]
TATACCTGTTAAACATGCCGTAAAAGGAAAGCCAGTAGAGAAAAAAACAGCATACTGCCTTACAGAGAAAACGTAGTTTTGACAGGATCTAGTATATACCACAATGAAAC
>TRINITY_DN50993_c0_g1_i1 len=175 path=[0:0-174]
TCACTTTAATAACTTTTTCTCTGCTGCATATAAACAAATCAGTTTTTCATCATATAAGTAGTTCATCCATATGTTAACACTGCAAGCAGTGTTCAAATGTATAACAATGCACAAAAGTAAGAAAATAGCTGGCATCGAAATGCTTTAACATTTGCAGGTTTAACCAGTATGTTTT
>TRINITY_DN50914_c0_g1_i1 len=110 path=[0:0-109]
CATGCTCCTAACTCAGGATCTCTCCTCACCAGATGTGATACCTGTTAACACTCCTAGCCTAGGTAATACTCCTAGCCTAGGTTCGTGACCCTAACTCAGGATCTCTCCTC
>TRINITY_DN50973_c0_g1_i1 len=259 path=[0:0-258]
CACTTTTCATATCTGCTCATCTGTATCACCTCTAGTATCCACACTTCTTAATGCATATCCATCTCTGTCTTCGTCACTATCGTATGCACACTTGTTATAACCACACTATTTGTATCCACACTTTTCATATCTGCTCATCTGTATCACCTCTAGTATCCACACTTCTTAATGCATATCCATCTCTGTCTTCGTCACTATCGTATGCACACTTGTTATAACCACACTATTTGTATCCACACTTTTCATATCTGCTCATCTG
>TRINITY_DN50995_c0_g1_i1 len=162 path=[0:0-161]
CTTTACGTGATATCGATTTGGAAGTACTGCAGTAAACCGCGGTAGTGTCGTATGCTTTCATTCACTTGTTCTCGTCCCTCTGATGGAAGAATACGATTCGTTATCTACCGGGAAAGAACCTGGTGACCAGTGTTGGAATTCGTCTTGTATCTAACATGAATC
>TRINITY_DN50946_c0_g1_i1 len=285 path=[0:0-284]
TTGTAATTTAATATTATTCCTTTAGTTAGACAAAAAACCTACATCCTTGACTAGTTTTTCCGCCCTCCCTTAAAAGATGAAATATATAATGTGTGGAAGATACACATTTATGTAAAAATAATCATAATTGATGAAAAAATTAAAGTGGCCATTTTCCAAAATATCACCAGTATAAAGACATAATGTACGTCGTATAGTTATGATCTGCAAAAGCCAACCTCATACAAACTATGGTGTGTAATCACTGTAGTCTTTGAATAACAAAAGTGTGTGTGTGTGTGTGTG
>TRINITY_DN50934_c0_g1_i1 len=126 path=[0:0-125]
CTACTGTCTGTCTTTTTGCCCTGGCTGACTGTATTTCTTGTCCCTCACTTATCTCTCCACCTGTCCCACTGATCTTTTACTCACTCCTCTTCCCATGTATACTACTGACTCATTACTCACTCATAT
>TRINITY_DN50931_c0_g1_i1 len=102 path=[0:0-101]
AAATCTTCGCTGAAATAGACCTTCGGTTCGGCAAATACGCCAACTAAGAAAAGCGAAATTAGGCAAAGGAATTGCATGTTGAAGAGAAACGAAGTTTAAAAC
>TRINITY_DN50911_c0_g1_i1 len=138 path=[0:0-137]
CTCCCTTCGATCTTATAGCATGCATTACTCAAAGTGCAGGTAGTCTCAAATTGTTCCTGATTATCGTAGAAGTCTTTGCACAGTGGTCCTACACATTCATAGCATTTGAAAGCAAACACATTTCCTATTCCACATGCC
>TRINITY_DN50956_c0_g1_i1 len=105 path=[0:0-104]
ATACTTTGTAGGTTTACTTGGGCCTGTAGATTAAGATGCCAAAGATAATGGAATGCAGTACAAATGGGATGTTAGAAAGGAAATGAGGTGAGAGTATAGTGGGAT
>TRINITY_DN50936_c0_g1_i1 len=146 path=[0:0-145]
TTGGTCGTGCTGATTACCACTCGTGTTGCGCGCAAGTGACTGTGACGTCACGCTGTTCGTGGGGATGAAGATTTTGGTCAGTTATCTCGTTTGATCTCGGCTCTGACATTGTGCGCCACTGACCTGAATTTTGGACGAGCCTACCG
>TRINITY_DN50998_c0_g1_i1 len=114 path=[0:0-113]
TATCAATACTGGTGCTTTTGACTAGATAAATGGGTGAGCTAAATATTGCTGTTCTTCCTTTCCGTTCCACCACCACAACCCATCCTATAGGTTATGAAAACTTTCTGATCAGAA
>TRINITY_DN50977_c0_g1_i1 len=133 path=[0:0-132]
TTTAAATCATTCTACGTTACTATTGTCTCGTAATTTATTGTTAAAATATTCGATTTATTTTCTTACTGTTTGGAAGGATATCTCCCACTGTAATATATTTGGCATTACGTTGCGAAAACAAATTCATCAACAT
>TRINITY_DN50994_c0_g1_i1 len=132 path=[0:0-131]
CCAAAATACAATGAAGGGTTCTTGCAATAATCTTGTCTAAAACCTCTAATTTTTCTAAGTAAAAGGCTAAACATTGTAAAACGTTTCTGCATAGACTTCAGAATGAATTCAATCTCTATTCTAACCCTCAAC
>TRINITY_DN50930_c0_g1_i1 len=303 path=[0:0-302]
TTAGTTTTGGAGTCGAATTAGGTATTAGAAAGGCCTTATACATACCTTGCTTGGAAACTCGGAGTTTGATTCACTTATAAGTTCTCTTTCTTGATATTCTGCCATCAGTTTAGCTCTACATTACATAACTGAAGTTATATTTTGTTACCAAGAGGCATCACCTGTTTATATCAAAGAGGTGTGAGGTTCTAAGTGACTACAAGGATGTACTAGTTACTTCACTTGTATCAGGACGAAAGGAGTGATCAAATAAAGAATGAAATCATCAAAAATCCAAAATGACAGCGATATAAGGTGTGTCCA
>TRINITY_DN50908_c0_g1_i1 len=191 path=[0:0-190]
CGAAATCCAAGATGAGATGGAAAACATCTTAAATGAGAATTCTGGAAATCTCTATGCCCATACGCAGCTTGCCCTACCACCATTTTTGGATAGTTTAACTGCTGCAAGAGCTTTTGAAAAAGATGCCCATGGAAAACATATTGCAATGGACTTTGATAAGGGGACGACGACTCTGGCTTTTAAGTATAAAG
>TRINITY_DN50954_c0_g1_i1 len=366 path=[0:0-365]
CTCAGCTAGAAGAAATCCAGTTCTGGTGGTACATGGCTTACCACAAGTCCCCCACATCCCCACATTCACAATATGACTTGATGGGGGATATTGACAAGAGGAGCAAGTGGCCAAGGAGGAAGGTAGACTGAAAAGAGAGAAGGGGGAAGGTATAAATACAAATCATCAAAATATATAAATAGTGAATAACACAAGAACATACCAGAAAGGCTACATGAATGAATGGACTGGTGGAGCCAGTACCAGAGCCTTTATTCAGAGGGGTAGGACATGGAATAAAAGCAAATATGTCAGGAAATTCCAAGCAGTTTCAGCAAATCTATTACAGTAATCCACAACAGAACAACAATTAAAATACTAGAAAAT
>TRINITY_DN50928_c0_g1_i1 len=146 path=[0:0-145]
GCTAGTGGCAGTATATTCTACCTGACACAGGATGATGAGTTTATTATTAAAACTGTCCAACATAAAGAGGGCGAGTTTTTACAGAAGCTTTTGCCAGGTTATTATATGAATTTAAATCAGAATCCTAGGACATTATTACCAAAATT
>TRINITY_DN50952_c0_g1_i1 len=229 path=[0:0-228]
ATTTATTTGGAATTAGTGCTGACTAATTTCCTGGGAGCATCACAGGACAAAGTCTTGGGAGTATGCATTCTGATTCTTTCTGAGTCTAAGATCAGTAGGAGACCTCAGAGGGCTGATCAAGTGAGGTCACATATCTTTGGCTGTGGCCAGAATAGGAACAATTCATGAGAAACTGAGAAATGGGAGCAGGGAGTTGCACATCAAGGAGTTCTTAAGGAAGGGTCTCTAG
>TRINITY_DN50917_c0_g1_i1 len=209 path=[0:0-208]
CGAGCCTTCAGTCCATTAAGGAAGTTTCTTTACCACGCTATGGTCTGTTTTCCCCATATCTTCAAGAATTTTCTTTACTTCAGTACACTCTTGGACAGGGACAGGTTGTTCTAAGCTGATGAAACAGATGCCCCAGCATGTGGTCGACTGACTCCTGTCTGGGCTTTGGGATACCCAGGGAAGGAGATTAATCCTTTATTTTCTTTTCC
>TRINITY_DN50915_c0_g1_i1 len=191 path=[0:0-190]
TTTTTTAACAGTTGGTATCCCCATTGCGTAAGGGGCCACTCCTGATAGCTTAGCAGATCAAGCCACAGGTCCCAACCATCCATCCTTCATTTTGATACAAGATTTTGTTTTTTGGGTTTGTTTTTCCTGGTTCCAAAGTTGCATCACCAAGGGTCTCTTATCTATGCTTTCTAAGACATTGGGTCTCTTTG
>TRINITY_DN50992_c0_g1_i1 len=184 path=[0:0-183]
TGTACAATTCAGTACCAATCCACTTAGTAAAATCCAAACAGATTTGTTTCCACAATTCTCATTTCCCAAGTTCCACACTTTGTATCCAAATTCAATTGGATCTGGCTTTGAGCATTCAATCCAACTATTTAAATGTTCTATTACTGTAAACAAGAAATTCTTTACTAATGCACTAGAATGGAAA
>TRINITY_DN50984_c0_g1_i1 len=233 path=[0:0-232]
TGACCTGCGCAGCAGTATTGCCATTGGTCATATGGAGCCTCTTATGGTGCGGTGATCCATGGATTGTTGGTAAAGGTGTTAGTAAGATCCGGGAACTTTTTCTTCCAGTGGGCGAGTCCATTACAGTCATATGGGTGGAGACGGAACTCTTACGGTGGCCAGTTCCTCGCTGGCTGCTGCTGTAACCCGGATGACGCTGCTCCATGAACCGGGTGTAGGTACGTTTCAGAAGG
>TRINITY_DN50971_c0_g1_i1 len=127 path=[0:0-126]
GTGAAGGCTTTTACAGACAAGGAAATAACAGACCATGGTTGCCAACTCTTATAATTATGGATGACATTGAATGATGATTTTAAGATTGATGCTGGTGTCAGTCAAGCAATGCTATCCAAATCCTTTC
>TRINITY_DN50943_c0_g1_i1 len=191 path=[0:0-190]
CTGACTCAGAACATCATAAGTTCAGTTGAGTCAGATGACATTTAAAGTAACTAGATATATATACCTGTACATATCTATATTTATTATTTTGGTAAGGGGATGTTATTACTTGTACTGAACATACATAGGTAACTTTTCTTGAATTTCTCATAGAACACAGCATACTGCAAGTTGTTACTGAAGATGTAGAG
>TRINITY_DN50965_c0_g1_i1 len=760 path=[0:0-759]
CTTGCATAATGTTGGATCAAGTCTCATAAGGTGTTAAACAATATGGGTTTATACTGATGAATGTGATAAGGGAAAAATATTTTTGTACAAGTGCACACAAAACATGCATGCATTTCTTTTTCTAACTGAAATTTGTTACTCGCTTTCCATGAAGGTATTTATCAGGAGGAAAAAGTGCCACATCCAGATGAGATCAAAGTTTTCTGGCATTAATGGAGAAGAGTTAAACTGCAGGTGAAAGAGTATTTAATATGTGGTAAGTGCAAGAGGATTTAAATTGTTTATGGTGGTAGTATATGTGCCAGTGAGTGATGAAGATGATGAGGTGAAGGAAGCTTTCTGGGCACAGCAAAAGGTAGAAATGGAAGGTTCTGGGAAAGAGAGATATGGCTTTTGAGGACTTCAATGCAGAAGCTGATATCTAGAATCTACTAAGAAGAGGGATTTCAGATACTAGGATCATCTCTGGAAGGCATAGGAACAAAATATGAGCTATGACTGGTGCTGTTTTGTGAAGAAAATGGAATTGTTTGTTGGTGGCAGTTAAGTATAAGAATCATCTGAACCAAGGATTTAACAACAGAATGTGGCATGGAGAAACCATGCAATATGAACTTCTGAGTTCTTTATTGGTGTTAGGTTCAAAATCAGGCTAAGAATGTTACAGTAGGGATGATGATAAAATTCAACAAGGATCAACTACAGGGCCCTGCAAGAATATAATGACAACCCCAGAAAACATACCCATGGCTTATAACCT
>TRINITY_DN50925_c0_g1_i1 len=258 path=[0:0-257]
ATAAAAAAAAGTTACTCCTTGTATATGTATCTGAAGTGTGTTAATTTTATTTGAGTTATTGAACATTGGACTCCTAATTCAGCACAGAATGCTAGAAATAGTGATTAGTAACTTTGGTCACGAGTTAAGATTTTAGAACCTCATTTGATTACAGGATGCTGGGAAAAAAAGAAAAAGTGAACAGTTACTGTGAACATAAAAAATATTTTGTAATTTAAATAGCGAATTTTTGGAAAGAAGGTAGATAAATAATTTTTC
>TRINITY_DN50905_c0_g1_i1 len=133 path=[0:0-132]
ATGTCAGTAAGTTTGTACTTCCACATGCACACACTCAATTGCAAGAGTAATGAAAGGGTTAATAAATCAATATTTCAAACAATGAAAAAATGAAGGGGAAAAAGCATTATCATAAGTATCAGTTATGGTAATT
>TRINITY_DN50907_c0_g1_i1 len=1047 path=[0:0-1046]
CACTAATGTATGATTTTACTAAATTGAATAATTTATTTAAGGAGAGCTAACCAACTGAAAAAAGCCCATGTCAGTTTCTGGGGACTAAGGTATGTCTTGTAGTTATGAACAAACCACTATTAAGCTGTAAATAAAGTTAAAAGGTTTCAATGGGCATGTTAATAAGGAACACTGGATGAATAGTCAACAAGTACTGTGATCAAGTGAACTGAAATCTGATCTTTGTACACATTCCTCACTGTTGCTTTGTTTTTGGAGGTGGTCTGTAAATGCCCACCACCACTGCATGATCTCTCTCATAAGGTTCCAGTGTGAGCTGTTCTTGTGGTTTCATCTTCTCTGCCTGCATCTTCTTTACTTCTCCTGCAAACACAGCCTCAGGCTGAGCAGTTGAATCAATACAATTTGCCTTGATAGATATTACAAAATGCCCTCCATTCTTCAGAAAGCTGTGGGCATTCAATGCAACTATTCTTGCTTGATCAGGCTGGGCAACATCTGCAAAAATAGTGTCAACCATGCCCACCAGCATCCTATACTTGTGTGGATGGCGAGCATCTTCAATGATTGGGATGATATTAGTCCTCTTCTTGGCAACATTAATCAAGTCCCTCCCTGATCTGTGTGAGAATTCAACAGCATAAACTAGTCCCGTAGGTCCAACAATATCAGACACATGTGATACAGTTGTGCCTGAAGCAGCTCCCAAATACAGTATTTTACTTCCTGGAATCATGTGTATCTGGTCAACACCACCTAATATGGCTGCTGCAAGTTTGGAGCGAAAGGGGTTCCACACACGATATTCAATCTTCTCACTGTTTTGCTCTACAGATATTTTCTTCTCTCCATAAACAGACTCTCCTTCCACCAGGTTCTTAGTAACCAAAGCATCCTCCTTCCCCCTAGCAATGAACACTCCTGGATGACGATGGGGTTCTATGATCACTTTCTTTCCTCCAGCAAAACCTCCTCTTCCTCCTCTACGTCCAGCTCCACGTCCTCCACGCCCTCCACCTCTACCACCAGATAAAAACTGCCCTCCCC
>TRINITY_DN50981_c0_g1_i1 len=258 path=[0:0-257]
ATAATATGAAACTGAAATTTTTGAAGTTTCTCACACTTTACAGAAGAGAACTTGATACACAGTTTCACTGGACTTCTAAGTTTCACTTACAATTATTTCTGTAACCTATGAGTTATTTTACACAGTTCTCTCTAGAATTCTATGCTTTTCTTATTTTGGATAACTGAGTGTTCAGATAACCTGGTTTACAGCAATCTTAGACACATATCAAACAGCTTTATTCATGTTTACTCATTGACAATTTTAGTACAATCACAC
>TRINITY_DN50999_c0_g1_i1 len=182 path=[0:0-181]
ATTTAGAAATTTCTTGTTATCTCTCTGGATTCCAAATTTTTCCCATTCCTCATGCAATTCATCCAACCAGTAGCTCTCTTACCAGTATCCTGGCATTACTCCAGAGTTCTCATACTTGACAAATGCAACAATGTCCAGCTTGTCTTCACCAAGTTCAAATTTCCCATGCCTAAGTTATTTAC
>TRINITY_DN50957_c0_g1_i1 len=125 path=[0:0-124]
AAAGGACTGTTGGGTCTATCCTCTCTGTATGCAGCTTTACCCGGTTGAAAGTGGAAGAAGCTGGGCGAGTATCTAGATGAACTTCCCGTGCTAAGCATCTCTTCTCTGTTCTTCAGATATAGTCC
>TRINITY_DN50950_c0_g1_i1 len=1400 path=[0:0-1399]
TTTTTTTTCTGGTTTATGAGTTTTTATTATTTTCTTTTATTGTTAAAAATGTGAAGCTTTACAATTTTCTGATTGAAATTAACACCTCCTCTGTTGTCACTTCTGATCAGCCATGCTTAAGAAATTTTACAGGAAAAAAAAGTACAATACTTCAAATTCACTGAATATTCACTGATTTTATAAAGCACCATGTACAATACATAGGTCTGCATTCAATCTTACTCACTACTGTGTAACTGCTATCCTGTCATAGTTGCTTTGGTATCAGTTTCCTAAGAAGATTCTCGAGGTGGCAGATGAGCACCACTACTGAGATCCAGCGTCCTAAGTGGAAATTCTGCTGAACTTGCAAATAGTTTCTGTTACACAATATATGTTAAAAAAAAAAAAAAATCAGTGTTGACAAAAGATATAAAAGGTAAATATTATGGGATTCCTCCCATCCCCATCTTATCATATGTAAGTGAACTGCAGCAGAGTACAGTCACGCAGTGATAGCTCAGACAGTAACTGGTTTTCATATACCAAAGTAGAAAATGCCCAGTTAGGTTATCAGCAGTAGTACTGTATGTCAATGATATATGGCTCTAGAATATTGTTCCAATTGTTCATTGTTACTCCCCACAATTCAGCCCCATTGTTTGATGACAGTTTAACCTTCTCAGTTTCTATGTGACCTCATAGAGCAAAAATAATACTAATAAAAACTTCATACTAGGACTATCGAGCAAGAAAATGATCTCAAGGATACAGCAAAGGAGATTTATTTTCTAGCAAGACACTGATTCCAAGAATAGAGCATATGAAGTGTAATATTTAATATTTTGATGGACAATGGCATTTTCTCAGTGCTGAATGAATCTGAGAGCCTTCTTGATCACAAGAGCAGCAGTTGCACCTAATGGAAGAGGCATCTGTCAAGCATTAGCATGCAAACCACACTTCCTTCTAAAAATTTCAACTCTTACCAACAGTTGATATAGGTGTAAGGTAGCTCCGGACATCTTTTGGGGTAACATCAACTGTTTCAAATATATGAATTCATGCACTGTTTGTTTCATTTGGCATAAGTTGTGCTACTACACCATGGAGTAGTTTACATAGGTTAACAGATGAAGCAGCATATGCTTGAAGTACTAATATATTAACATATTCTTCTATATTTCTGCTAGTTAAATGCAAAGGAAGATATCCTGAACTTTTCTTTGAAATAATGCTAAAATGAACAAGACATATAATATTTGAAGTATGCCTAGATGTGTTTTCATGGCATTCTTGCTGAAAAAGCTGAACCAACTATTATAAGAAATTATTTGATATTATTTATATACCAGTATATATATATATGTACATGACAAATCATGGTCACAACATATGCCAAATTTTTTTTTTTTTCAAAG
>TRINITY_DN50944_c0_g1_i1 len=116 path=[0:0-115]
ATGTATGGAATAGACAAGACTTACGCATCTGGAGAAGAAGAAACAGTGAATCACCCTGTAGGTCCTTGATATTTGACCCACAATGCATCACAGAAGACATGGCGCAGACAATGTGA
>TRINITY_DN50904_c1_g1_i1 len=101 path=[0:0-100]
ATGTCCATTACTCTAGCCACCACCCTAAACACCTCCTCCCAGTTACTTCGTCTCCGATGCATACACTCAACTGACACTGGTTTCCTATGTGACATCCCCAA
>TRINITY_DN50955_c0_g1_i1 len=102 path=[0:0-101]
CGTGACTTGGTGCATGGTGATATTGCATTATTAACTCTAGCATTTGTTCCACCTGAACATGCCTGTAAATTTTTCTCATTTGTATATTCAAACCATCTCAAG
>TRINITY_DN50900_c0_g1_i1 len=314 path=[0:0-313]
CATCAGATTGTTGAAAAGCTGAATAAATAGAAAGTAAAATTACTCTGTTGAGTTAATGAAAATATATGCTAGTCAGGCAGGTCTGTGTTGTAATTAATAAAAATTGAATTCTTTATCACAGATAATTTCAAAGATTCATGTAATTTTATGGACTTGTGTACTTTTCCTTGTCTTCATTTGTTCTGAGGTATTTATGCTCTCTTGTCAAGAATTGAGTAGTCATACATATCTGAGATCGTGGACCCCATGTGTTCATGGTATATCACCTATGATGGATGCACACACATTCTTTCATACCTCATTTTCTCTTTTGC
>TRINITY_DN50959_c0_g1_i1 len=356 path=[0:0-355]
GTACAAAAGGTTGTACATCACATAGGCCCCTAGTCCTGGCTCACACTCACTGTCATTCCAATGCAGCTTCAGTTTGTATCCTGGAAGTATGTCCATCCTCTTGTTCACATCCTCCAAGGCAAGAGTGGCTGCTGGCTCACATGCCTGTCCTCCTTGCCATCCACCTGTTCCCTTAATAGGGAATATCCCTGCAATGTGTAGCACCTTTGTCTTATTAGTGACAGACTCATAAGCACTCAGCAGCAGCAGAAACGCTACTGCTATTAGCCAGCTCACTCTCATACTGCCTTAAGAGAAAGAACAGCTGTCTGGGAAAATATCACCAGCTGGAAGAATACGCTATTGATCGTCCCTCC
>TRINITY_DN50938_c0_g1_i1 len=102 path=[0:0-101]
CCATTTTCATGAATGGCTGGAACCTGTATTCTTTAATATTAAAAAAAAAATGTACCAGTTTGCACTCATGTTTTGGGTTAATGTCTTATTGCCAAACAAAAT
>TRINITY_DN50939_c0_g1_i1 len=120 path=[0:0-119]
CTCGGAACGTGTGTCCCATTTTCCCTGAAGTGTCTGTCTCTTCAATATGAAAGCTCGAATAGACATCAGTTGTTTATAGCAAGCCAAGCATTTGTTATACCTTTCTTCTCTAGAAATATC
>TRINITY_DN50945_c0_g1_i1 len=203 path=[0:0-202]
TTTTTTTTACAAGCATGCAGAAACACAAATGGAATTAAATCTTGGAAAACAAGAAAGAAAAAGTAGATGATACAGTAATTAAAGTGTAATCGGAATAATTTCATAACCTAGCCTTGTGTGTCATGTTGTCAGGTGCTATCCATACTACCTCACAACCTCCACTTCTAACTTCAGCTTCAACTGCCACAGAGATATTTCACAGA
>TRINITY_DN50951_c0_g1_i1 len=107 path=[0:0-106]
TCTACAAGTGCTGTAAAGGGATCCACTATGCAACCTGTTATTAAAACTCAGTCCAGTATTACAACTGCAGAACAACCCACTAGATCAACAGAAACCACCACCAAGAC
>TRINITY_DN50964_c0_g1_i1 len=172 path=[0:0-171]
CGCTGCAGTGCAGAATGTGACTAAGGTGCCAGTTAGCAGAAGGTGGAAGAGTGAATTCCATCATTGTTATAATACTATTCAAACAATGAATACACACCACTCATACACAGTTAACAAATTCAGCACGTTTATAAAACTGAAGTCTGTGCCAACAACTGTTGATAGCAATTCG
>TRINITY_DN50958_c0_g1_i1 len=196 path=[0:0-195]
CTTTCTTTCTTCTCTCCTCCCTTCTTATCTTACCCTGAAGAAGCTTTAACAAGTGCAAGCTGAGTCCACTTGTTTTTGTCAGGAAAGTGTGTGTATGTGTGTTTTTTGCTTCTCTTCATTATATTGGAATTGAACATGCACATGTACAAACTTATTAACATTGCAAATAAAAGAAAAAAAGAAAGAAAATAAAGAG
>TRINITY_DN50937_c0_g1_i1 len=196 path=[0:0-195]
ATATCTATTAATTTTTTTAAGTTTATATCTATATAAATATAGTCCTAATACAAAATGTCCTATCATTAAAGCAGCAAAACCAAACATCATTACATAAGACATTACACTTTTCCAAGTCATTGGAGCATATACTGGAGTTCCCATTGTAAAAGTATATGTAATGTTAAATGATGCATATATTAAAGCAGCAATTAAT
>TRINITY_DN50919_c0_g1_i1 len=1127 path=[0:0-1126]
GTTGGTAGTTAGTTGTGTGTGTACGGTAAAATTACCATGGCTGGCGGTAAAGCAGGGAAGGATTCTGGGAAAGCGAAAGCTAAGGCAGTTTCTCGGTCTGCCAGGGCTGGTTTACAGTTTCCTGTCGGACGTATTCACAGACATCTGAAGAACCGGACGACAAGTCATGGACGTGTGGGTGCCACTGCAGCAGTGTACAGTGCCGCTATCCTGGAATATTTGACTGCAGAGGTATTGGAGTTGGCAGGGAATGCATCAAAGGACTTGAAGGTAAAGAGAATTACCCCACGACATTTACAGCTTGCCATTCGTGGTGACGAGGAATTGGATTCACTCATCAAGGCAACAATTGCTGGTGGTGGTGTAATTCCACATATTCACAAATCTCTGATTGGCAAGAAGGGATCACAGAAGCAACCAGCATAAGAAAATGTGATAGTTGTATAGTTCAATAAGAGTTTCTGACAGTGTTTTCCCCGGGTGGGCAGTTCATGATGGCCTTCCACAATGTTCCAGACTGGGGAAGCATAACATGTACATAAGGACACCATGAAATCATTTGTGTTGTACAAGTCACCAATTTTAATATGCAGTGATCACAGATTGAAAGAAATTCACTTCACTGGTTTTCCTAGTACCGTACACGGTGTCTTTTTACGATCGCATTGTGCCCATAGTGTTCAGTACATGTTTTGATTTTGTCCATACTTGTGTACGGAGTTTTTACAGTTAACATTGAAACCAGAGATGGAGTGATCAGTTACTGTGAGGAAACATTGGAACGAGAATGTTGCTGTTTTTATTATGGAAGCATTCCTTATTGTCGTATGTGCATGTGGAGAAATTGAATTTTTTTTTTTGGAAAGAATGACATAGATCTACTTTGTATAGTGTTCAGTTGCATGCATTTTTACTGGAAATTAAAAGTTCAGAGCAAGATGGAAAACTCATGCTAAAAGTTCTCAATGCAGTACTATAGATATAGATCTCACACAGGTTTTTGGAAATTTTGAAGTGTCTGGTACTGTAGAAAATAGGTCTGGTCTATGTAATGGATCCAGAAGTATTACATTTCATGTAGATAATACTTTTTCCACAATAAAGTACAATGGTTTTAGAAAAAAAAA
>TRINITY_DN50976_c0_g1_i1 len=114 path=[0:0-113]
CATCGTTGAATGAGTCTGTTGGAACTTTCTGTTGCTTGATAGTTTAGACAGGACATTCAAATCTTACTTTTTATGTTACATGATCTCAACAAGACGAGTACAGCATCAAACTAC
>TRINITY_DN50980_c0_g1_i1 len=108 path=[0:0-107]
ATTTGTCTGTAACAGTGCAGATTTATTGTGAAAATGATATGAAAGAAGTGACAGTGAGGATTGTGCAAGCTCGGACAACAAGCACAAAACTACCTAAACCCATTGAGC
>TRINITY_DN50913_c0_g1_i1 len=872 path=[0:0-871]
AAGACTTCTCCCAAACCAAGTGACTTAGCTGCACTGTCAGATGGGGAGATTGGCAAGGTTTCTGGCTCTAATGCCCTGCTGAGCACGGATGAAAGCTCCCAGACTAGCAGCATTTCCTCAGAGCGAGCAGTGGATGTGGGCAGAGTTGGTGCATGGGCAACATCATTTGAAAAGCTTCTGGAGGACCCAGCTGGGCTCCACACATTCGCTGAGTTTCTGAAGAAGGAATTCAGCCATGAGAACATCTACTTCTGGGTGGCATGTGAGAGGTACAAGAAGATCCGATCCATTCACAAGCTCAAAGAGAAAGCACATGAGATTTTTGAAAGGCACTTGTGTATTGGGGCTTCAGAGCCAGTCAACGTGGACTCCCACGCCCGTCAGGTAGCCCAGGAGGGGCTTGACATGCCCACTGAACAGCTGTTTTCACAGGCCCAGAAACAGATCTTGAACCTGATGAAGTTTGACAGCTACCCACGCTTCTTGAAGTCAGCACTGTACAAGGAGTGTCTGATGAAGGACATGGCAGGACAGGGTCTTCCCTTCCTCGGAGATGACACCCTCGATCCGGACCTCAGGCTGAACACTGATGTGGGAACACAGCCACACAAGGGATTATCCAGAATAAGCAGCTCAATCCCCACCCTGCTGAAGAAGAGTAAGAGTGATGCTGATGAGAGTAGAAGGAAGTCCCTGTTGCCATGGCATCGAAAAGACCGGTCAAAGTCAAAGGATCGAGGAGAAGCAGAGTACAGAAAAGCCAAGAAGAAGCAGCAAGAAAGGGATGACTCCTTCCATAGTGACCTGACCAGCAGTCGCACTTCGCTTGCCAGCTCCGACCTTGTTTTGATGCAGAGGAGGGCAGTATCAAG
>TRINITY_DN50996_c0_g1_i1 len=161 path=[0:0-160]
TATCTTACGCTTGCTAATCCCAGGCAAGTTCTCAACTGCTAAGTTGACTGTCTATCCTTTAACATCACATTACACATCCTTATGTCATTTCACTCTAACCTTACAAAGTCCTCTTCTTTTACTGCCCAGGTCTGACTACCATAGAGAATGACACTCCTGAC
>TRINITY_DN7501_c0_g1_i1 len=202 path=[0:0-201]
AAATATGTCTTCAATTTTTTCTTCATCTTGTTCTGTAGGATTTGGTAATGATGTAAACAAATGTATAAACTTTGACGATATTAATGACTTTAGCACTGTAATTTTCTCTATTAATGCTGAATTTCTCTTTTTCCATTTTTCTAATAATTCTTTACCTTCTCTTATTTTCTTCTCATAATTTATTTTAATTTTTTCTTCCATA
>TRINITY_DN7501_c0_g2_i1 len=415 path=[0:0-414]
TCCCTCCAGAATTTATTTTGTAAAAATTGTATTTTAATTTCCTCATACTCACTATACTCTAGTATATTCATTTTGCATTCTGAATGCATTAAAAAAAAGCGTTTGCCATTTTCCTTCTGTTATAAGTAGTCTTCTGATCCATGTAATTTTAATTGCTTCTATAAACGTCTTTATATTGATCATCTTTAAACCACCTCCTTCATAATTTCTTGTCAGTACTTCTCTTTTTACTTTAGCTTTTTTTACCATCCTATATAAACTTATAAAATATGTCTTCAATTTTTTCTACATCTTGTTCTGTAGGATTTGGTAATGATGTAAACAAATGTATAATCTTTGACAATATTAATAACTTTAGCACTGTAATTTTCCCTATTAATGTTAAGTTCCTCTTTTTCCATTTTTCTAATTATTC
>TRINITY_DN7501_c1_g1_i1 len=115 path=[0:0-114]
TATTGATTGGATTAAAGAAAAATAACTTAAATATGGACCCTGTATTTTATATTTATTTTTAACTTGAATCTAAGTCATGAATTCTCCTTTCTGATTTATTATATCTTTTATGTGT
>TRINITY_DN7566_c0_g1_i2 len=175 path=[0:0-90 2:91-174]
TTAAAAAGTCCACTGATGAGTAAAATTACACAAGTAATTTTCAGTCACCCTATACTATATTAATGCTATAATTAATCGCATTTTAGAAAATCTCCACTGGTTAATAAAATTGTACAGGTAAGTTCCAGTCTCCCTGTACTAAGTTATTGCTGCAATTAATCGCATTTTAGAAAAT
>TRINITY_DN7566_c0_g1_i1 len=187 path=[0:0-90 1:91-186]
TTAAAAAGTCCACTGATGAGTAAAATTACACAAGTAATTTTCAGTCACCCTATACTATATTAATGCTATAATTAATCGCATTTTAGAAAATACTAGTCCTTCATGCCTGAGACTTTCTCATTCCAAAATGTACTTATCCTGCTACTGGTTAAAATCACCGCCATTTCAACAAAAAAAAAAAAAAAAA
>TRINITY_DN7566_c0_g2_i1 len=220 path=[0:0-219]
GTCCACTGAATAATAAAACTCTACAGGTAATTTTCAGTCACCCTGTACTATACTACTGCTGCGATTACTCCCATTTTAGAAAATGTCCACTGAATAATAAAATTGTACAGGTAATTTTCAGTAACCCTGTATTATGCTACTGGTACAATTAATCGCATTTTAGAAGTACCCACTGAATAATAAAATTGTACAGGTAATTTACAGACCCTGTACAATGCTA
>TRINITY_DN7566_c0_g3_i1 len=357 path=[0:0-356]
CTCTCTCATACACACCTTAGCACATCAATCAAGAATAAATCTTATCAGTAATTTTGAAAAGTGTCCTGAATCTGTATTTAGCATGTATAGTACATCCTGTAATCATCTATGGTAGTGTACTTTGCAACGGATCGTGCAGGGACACCTCATACAGCACAGTCACAGCTACAGGAATTTAGTATATATCAGTGTATATATTATTTACATCTCATTTGTATAAAATCCAGTTAATATAAACCCCTTGCGTAGTGGTGTGCAATGTATCTATATTTCTATAAGTTTGGTTTTTTTTTTATCGTGAAATGTCGAATGCAAATATTCATTTAGGCTAGCATTATAGGGTGCTTTACACTTTAT
>TRINITY_DN7566_c0_g4_i1 len=1300 path=[0:0-1299]
TCTAACTGTTATATTAATAAAGTTATTCTGGTGAAATGTAACCCACTATGTCAATAATTAGTTACTTATGATTGCATGAAAAGGTGATAGCTTTTTCTGATTCTTCCTTGTGAAAACATGACTAATTATCACTAACAGAGCAAACTTATATTTGATGCATTTTATTGACTAGCTGTAAAGCAACTTTTTATACATTGCACTATGGTAAACATCCTATGAAAAAAAACCTTTATTCATAAATATAAAGTATAATCCTATATGTTTTCATAGAAAGTACACACATTTTCTGTCGCGACGAATTGTTTGAGATACTGAAAATGTTGAAGTAAGGCTCTGTTTTTTTTTTTTTTTACAAATTCAAACCATACAAATTACAACATCATTATTTTAAAAACCCAAGGAATGTACTGAACACTATAATAAACTACAAACACTGTCATCAGATCTTGTACTTTTTTAGGAAGGCATTTTGAAATGCCAACATACTTGGCCATACAATTACACTTGGGATTAAATGATACAAGACACTCAATATTAGTAGATAATTAATATATGTAGTCTCCATGACATCAGTATATACTTAAAATATATAAAGAGATAAATGATCATTTTTGTTCTTAGCAATAAACAGAATATGTAAAGAAGGCATTGCTTAGGGAATCAGTTTTGAGGTGGCGATTCAAAGGCTTACCCTAAGATATCATCATGACTCATTTGTAGTTACGTTGTGTCTGTTTGTTGAAAAGAGGATATAAAATATTGGGAGGAAATATATAAAAAATCATAGTGTATAATTGCAGAAATGTTCAGGTGCAAATGACGAAATCAGTTTTAAGGTAAACCTGCCTGAATAGAAATGCAGTAAAAGATGAAGACTTGGAATTTCTTCCTCTTTGATTAATATAAACCAACCCTTAAAATGTTTTTATAAGTAATGAAATAACAAGATATGTGAAGACTATGAATTATCCATTCCGTTATTAATTTTGTTTATTATTTGGAGGGATTATGATATGTTAACCAGAGTAAAACCCAACAAACCAGATTACCTACACCAAGGTATCATTTTATTGGTTTCTATCCTATCGCGGACCTAAACTGTTCATTTTAGACTCCTCTCCTTGCTGCAGTCACAATTACTGCAGGTCAGTCAGCCTGAAGAAACTTCCCTGCAGCACCGGAGCATCTGTTTCCTCTTAATATGATCTTATCTGGAACTAACAAGTCGTGTGCCTTGCTCTTCAGGGGCCCCATGGCAGTTCTTCTTTCAAAATGCCAGTTTTTTTTTTTTTTTTTTTTT
>TRINITY_DN7566_c0_g5_i1 len=335 path=[0:0-334]
GTGGAAATAGTTTTCAGTGACGAGTGATTTCCTTAACACTTAAATCATGAGAATTCCTCTATTTTAGGTTTTAATTGAAAATGAACTCCTTAATCATTATAGAAAGTGTTATATCTCTCTATAAATATGCACTAGAATTTAAATATCAGGTCCTATTACCACCAAGAAGCAAACGGCCATATATTCCATGTGCATTGCATACTGAATACCTTATATGCCACAATACCGAACTCTCTGTCCTATATCGACAGGGGAGTACAGAGTGACTAAAAGTTCATGTACAGATAATTTTCAATCACTTTTTTATTATTCTATTGCTGCAATTTAAAAAGTCC
>TRINITY_DN7566_c0_g6_i1 len=197 path=[0:0-196]
CCCAAACACAACTCCACTACACAGAAATAATATAAAAATTAAACTAGAGTCACTGAAATCACGCACATCTGTATCCTTACGAATATTATAATGGTGAACCGGTGAGATTATATACTGAAGAGACGAATTATAGCGTAGATGCCAAGGCATTACTAACTTCAAGGAAGCAATAAATAATAACACTGGCTCTAACTGTT
>TRINITY_DN7566_c0_g7_i1 len=151 path=[0:0-150]
TGCTTTACACTTTATGACAGCTTTATAATATTTTCCTGTTCATGATCAATTTCAAGACTCAAACTGTGTTTCTGACTGCTCAGTGCAAGCACTATCTAGTTTATTTAATATATAACTTGCTTACTAACACGTTAAAATAAAGAGTCCGTGG
>TRINITY_DN7519_c0_g1_i1 len=411 path=[0:0-410]
CCCAATTTCTGTTTGCTAAAAGCCCTTCAGAAGGTGGAATATTTGGATCATCAAATGTAAAGCCAAAGTTTTCATCTGTTTTTGATCCAGCAGTAGTTTCATCTGTAGCATCAGGAAAATCAGTTGGAAATACTGACACTCTTGAGCCACACAGTAATGAAAGAAGTTCTCTTTGGGGTCAACATAAAAGTGCTGCTGTAAAGCCATTCAAGTTAACAGATGAAGGTCAGAAGTTTTCTCTTGTATTTCAAGATCAGTCTAAGAAGCAAAATAGGCCTACAATTTTGGGGGTAGTTCACAGCAGACTGTGTTTAAAGTAACAGAGAAGAAACCAACTGTGCAAAGCAAAGCTGTAGAAACACCATCCTTTTCTGCCTATAATCCCATCTCATCAATCTTTGGAGGAAAAGT
>TRINITY_DN7519_c0_g2_i1 len=2279 path=[0:0-2278]
AAACTAAGATTGAGCCACTACTTTTCCATCTGGCAGAAGGTTCATGCCAAGAGGAAAAGGCTGAAGGCCTCCATGCAAACATTTCCTCCGTATCACATGGGCTACAGTTTGGATGAACAGCTGGAGAAACTGGCTTGGGGGGGAAGAAGAGAGAAGCTTGTGCTTGAAAACCTAGATGACATTCTAACTAGAAGGAAAGAAATTGACAGATTGCAAGATATGCAGAACTTGTATCTGCATCTGCATAGAGAAGCAATCACTCAACAGCTTGATGTGTCTTCAGCCATAGGAAATGTTCTTATCCAGAACCAGTATAAGTCTTCCAGAGTCAGAAAACATCCTGACCAGTCCCATCTGTTCTGGAAACTGATAGTGGCATTACCAGACATCAGGGAGGGGGGAGAGGATCTCAGGTTACAGGAATGGATCAGGACCAAACTGAAGAAAGGAAATAATGAAGAAACTCTTAAAAAGCCACTAGTACTGTCAACAGTCAATGTAGACCCATACCACAAGTTATCGCTGTGTGTCAGAACTGTAGAAGGAGTTATGCAGAATATGAACAGAACATTGCAGAAGCAGCTTTTTGGTGGAACTAGTGCATTCTTGTTCATCTGTCAGCCAACAGCAAAGAATATGAGGGTTATATGGGACAGACTACACTGGTTAATGAGCATGAACCCTTGTGATCCTCTACCATGTGTGGTGATGTTGCCCTTTGTCAGGTCAGAGGAGTTTGACTACAGTGGACTGGTCACACAGAGTGGTCTTCAAGCACTCACCAGCAGTGAACTGATTTCAGCATATGAAATTTTCCCCATTGGGGAAGAGCCATTTAGTATTGAATCAGATATTAAGTTGCATCAGTGTTTGCAGTGGCTTGCTGAACACAGTCCCACCCCTCCTTTGCTGACAAAGAAATATCTTCGGGACTACATAGAAGATTATCTTATGTCCAGTACATTTATGCCTATCTACCAGAATCTGGCTCACAGGCGAAAACAGGGTCTTCTCCATCAGCCTCCTCAAGTTCTCATCAATCTGTATAACAATGCCCTACACCAGATGGCTGAAGTTTGTACACAAGAGGAGTTGCGTAACATCTCATGGCCTATTCCAGAATTTTCTGACGTAGAGTGGAACAGTGCCTCCAGAAACAGCATATCTAATACAGAACTGCCACCAATGTACTGGAATGATGAAGATTATACTAAATACATATCAGATCTGCTCCTCTCCTTGGAGTTACCCCAATTTGAGGATTGGCCAGCCAGTGACTGGAACAGTGTATGTACTGGAGTGTGGCAATATTGCCAGACTGTCAAGAGGGCAGACAATGATCATACATCTTTCTTTTCAAGGGTGAGGCAACTGCTGTTGAAAGCCTACCGTCAATTTGAGTCTCTTTGCTTTCTGGAGTATGAAGTGGAAGAATGTGAGCCATTGATGGAAAACATCCCTTGGACTGATGTTATACAGGCCTGCATTGACTACCAGCTCCAGGGCTTGGATGACTCTGATCCATTCTCAACTATAAAGGACAAGCCTCTTGTGATTTGTTACATGAAAGAGTACTTGGAAAAGTACAACCTGCCAAAGGAGTGGACAGAATCAGTTGGTTGGTTTTCTGAAAAGGGTGCTGAGACTCTAGATGAAACTATACATCGAGTTGCAGTTAAACGAAAGAAGTCAGAAGATGTAGAGCAGTTACCACCAAAAGTGACCAGAGGTCAAGAAAAAATGGAGCCAGAGAGGTCACTGTACAGGGCTAAGGAGGACTGCCACAGCTTGACCCAGAGGATACAGTTTGAGAAAGAAAAATCGATGCACTTTGAAGAATTGCTTGCCTTGGCTTTAGATGAAAAATGTGATCCTGTCACAGACCCAGAGACATCTGCTATTGTGTCAGATACTGCGAGAGACAAAGAGCATAAACATCAGCATAGCTTTACCAGGAAACATCTTCAAGAAAAAAGTCCCATTTTGTATGGAGCAGGTGGTTTGTACTCATCAAGGGGAAATTGTAACAACGGTTCTAGACTTAAGTGTTACACTCGCTCTCCATACACAAGACCTGGATATGAGTTGGGCAGGCTATCTTTTGATGATGACATTGATGATTATAAGCCACCTCCAGTGGAGAACCTGTCCTTGAGTGAAAGTGTTGATGAGTTGAGAAGAGACATTCAATTTAATCACACTTTGAACAGTGTATTTGAGAAAAGACTTATGGGTCTCATAGATATTGAAGAATTGTAATATAAAGTTTACATTTCAGT
>TRINITY_DN7519_c0_g3_i1 len=1072 path=[0:0-1071]
TTTTTCAAGCTGCTCCAGAAAGCTTGTTATCTTGAAGCCTGTATCCTACAGCGGTATTTTTGTCAGATTCGTATGAGGGCCATAGAAACAACCATCAGAGCCTATTGTCCTTCAAAACAAGTAGTTCAGTTTCTGCTGTCCAAACTGGTTGCTTTGCTGGGATTTGAAGGGACACAAGAAGCGACACTATTCTGTCATCACCATGGTCTGGTTGTTGATGAAAATAAAGACTTGATATTTCTGTCAAAGTCTAACTTTTATATCCCTGATACTCCTATTGACCTGATAAGGGCAAAGAACATTATAGAAGGAAAGAGAAAATGCTCAGTAGGAGAGGTGGTGAATGGAGGTCCACTGCCTGTGAATCCCAAATATGACTACATGGCACATTTTAGTTTTGACAGTCAAGGATACCTAAAACAGGAGGCCTGGACAGCACAAGACCAGACAAATAAAGCCAGAACCATTGTTCAGGCTGAAGCACCAAAAGGAACACAAGAAGATTTGGGAGAAGACGACAAGATAGCACTGCAGAAGAGGATGGAGAAAGAACAGCAAATTATACAGGACAGAGAAAAGTTGATCAATGAGCTTTCTCAAGGAATAGCTAATGAACTTCTGATCCAGGTAACCACTGAAGAGGGGCATAAAATCAGTGCTGATATTTTGAGAGCTCTGCAGACATTCCAGATGGCATGGGAGTTCATTGGATGTCTTGTCCATGAAGTCACAGATCAACTAACCAAGGAGATCTGCAGGAATATAATAAAAGATCTGAAGACAGTGGAGCTGCAGAGACGTTTGGCCCTTGAGGAGGCTGAAAAGCAACGGCAGGAGAAGGCTGCCAGAAGGGAGAGGTTGGCTGAGGCACTCCAGACTGATATAATCAATGAGACAGTGAGTGAGCAGGCAAAGGAGTTAGCAATGCTGAAGTTGAAAGAGGTTGAAGCCAAACTTTATCAACAGTGTGTTGAGAAGTGTGCTGCAGTAGTTGTGGAAGAAGCCTGTGATGAACTGGCAGAATCAGAGGCACAAAGAGTGGTTGAGGAAGTCATCAAAGAATCCATTATTG
>TRINITY_DN7519_c0_g4_i1 len=298 path=[0:0-297]
ATCAATCTTTGGAGGAAAAGTCTCTGGGAAAAGTAGCAGCAGAAATACATTTGCACCATCTGTGAAAAAGTCAAATATATTTTCAAGGAAGGAAACTGCTTCCATCAGCTCAGCATCAATATTTAAGCCAAAAACTGCTATATTAGAGAAACCTGTGACAGAAGGAACAGTGGCACAAGAAGAGGGAGATTTAGAGGAAGGTGAGATTCTAGAAGATACAAAAGAAACCTTGTTTAGAAGGGAAACTACACACAAGGAAAAGGACATATCAGAGAGACGAAGAACAGCAATTCGACGG
>TRINITY_DN7519_c0_g5_i1 len=471 path=[0:0-470]
TCATGGATAAGATCGTTCCTGGGCGGAGGTCATGCAGAAGTGGTTCCTCTTGGTCAGCAGAGCTGCGAGAGTATTCCTTAATGGCTGCATTGTGGTCCACTGCATACTCCTTCCCAATTAGTTGCTCATAGGATGCTAATCGACGTTTCTGCTCTCGACTGTATCTCTCTTTCTCAGGACACATATCTGGGCATGTCCCAACCATAACTTTAGCAGTGGTAATATTATACTGCTTAGTTTGTTTTAGCCTCAAGAGCTTATCTCGTATATCCAACGCCTTGTACCTCTCTCCAGCTGAATGAGCAGGTTGCTGTAGCAAGGCCTGTAGATCTGCTGTTTTAACAGTCACAGAAGCTGCCTCAGGTTCAGAACAAGCAACTTTGGCTGCTTTTATTTGGTGTTCTGGTTTACTGCTAAATCGTAATAACCTGGAAGAACTCGAGTGCTTTTCAGATACTGGAGCTTTTGGAC
>TRINITY_DN7519_c0_g6_i1 len=480 path=[0:0-479]
CAGCTTGAAAAACTGAACATAATTGTTACTGTTGACAGCCCAAAAAACTTGTAAAGCAAACTTTACTTGTGGTGATTCTCGCACCTCCAAATCAAACTGCTGCACTTGTCTCAGTATATCGCCCTCATTCAAATTCAGCAAAATATCAAAACCCCTGAATTCTGCTTCTGTTGGGCAGGACAGGTTCTTCACCTTCAGGTCATAGTAAATGTGTTTCAGTGACTGCAGGCATTTTGTCAAGTTCTCATTATTAATCTTCTGGTCAAAGACACTCATGTCCTCCTCACACAGCCGTGCAGCACAGTGTATGTGGAAGCGAGCACACTTCTCAACTAGTCTAGCTGCTTCTAGATCACACAACTGTTGTTGTGTTATGTCTTTCCTGATTCCTCTGGTACGATCCCAAACAAAGTGATACCAATCAGCTATGTTTTCCTCAGGTTCTTCACTCTTGTCCATAATATTACAGATAAGGTAATC
>TRINITY_DN7519_c0_g7_i1 len=664 path=[0:0-663]
GCTTTTGGACGTTCTAGCAACTTTGGTCCCTCAATATCAAAGTCACCAGTTCCTGCCATTGCTCTTAATTCTTCATTAATTTCATTTGCATCACCATAATGAGACTTATGAGGCCATGAAAATTTTTCCTTAGCACGTATTTGCTTATCTCCTTTCTTCCTCTCTGCAGAATATTTTTTCTCTCTGCGTTTTTCTTCTTTGCCATGTGCCTTCCCAACCTTCTTGTGTTCTCTGTCTCTTTCCTCATCTGTTGGGCTACTTTGGGATTTCCGGTTAGGAGAGCTACTCTGGCTCCAGAAAATTACTAATGGGGGACCACGCTTCATCTGAGTGCCATGTTTCTTTGCAGCCTCAGCTGCTGCATGGTCTATGAAATGAATGGTTGCTGACTGTTTCCCTGGATTTGGATAGATCTTGGTTACTTTTCCATATCTTGAGAAGTGATGTAGCAATGTCTCCTTCTTATTCAGAGTGTCATGTATACCCTTGCACAGTATGGACTTAATCTGAACTAACTCCTCAGTGGAGACTAAACGTTTCAGTCTTGGTGTCACCTCAGCTGTAGATCTCTCACTGGATTGACGTCTTCGAGGGAATTCCTTTGTGGTTTTTGGCAAAGATGAGACAGCCTTTCCAAAGAGTCCTTCCCGTCGAATTGCTGTTC
>TRINITY_DN7519_c0_g8_i1 len=133 path=[0:0-132]
GGTAAGTACAGTTTGTTCTAAAGAAACACATCCTACTTCATTTACTTACTGGGAATTCCAAACAGTTTTTTCAACTTTTATGGCAACCATAAAATTTTCAACATAACTTTATGACGAAGTATCTAGTGCTGAT
>TRINITY_DN7528_c0_g1_i1 len=634 path=[0:0-633]
GGCAAGGACCCAAAACAATTAAAAGTAAATGTACTGGATAAAGCTTGGAACCAGGTCAAGGAGTCCACTATCACAAACTGCTTTAAGGAAGCTGGCTTCAAACAGGGATTGACTGACTTTGTTAACTTTACTTGAAGCTGGTGCCATCTGAAATTCAAACTACTGATGAAGTTGCAGTTCATCATCTGAAGGAAAATGAAGAGGTTGATGAAGGGAACAGCCACTGAGGAACTAGCTGTCAAGTGTAAACAGAAATGGAGATGTTTTTGACAATCTGTGCAAAACTGAAAGACAAATACAGGAAATAAGCAGGGAGAAGAAATGCAAGGAGAGCAATATATCAATCTCTTTTGTGAAAAGTGAATAAATTGTTTGTTTTGGTCTATCTCATCATTTGTGATATCTTTTGTGTTTGCATATAAGCTAACCAAACATTTTTTGTATATATGAAGTGAATGATGGCCTAAAATACAGGTTTAATTAGTTATATATATGACCTAGACCATTTCATACATTATAATTATCATATTATTTAAACCTACAGTTTCAGTATATGGTGTTTATCTTACTAAACACTGTAAAGTACCAGAATAAGGTCATATATAACTAATTAATACATTTCTTGCAATTTACA
>TRINITY_DN7528_c0_g2_i1 len=117 path=[0:0-116]
ACAATTTGCAGTTTTTCCCCCATCCCTAGGAAATTGTAAATTTCACAAAGCAAATGTTATTTTCTTCCAGTGAAGATACTATGAAGTACTGTACACATGATTGATTATATATTTATA
>TRINITY_DN7528_c0_g3_i1 len=698 path=[0:0-697]
TTTGGGTCCTTGCCACCATCTAACAGACTTATAGCCATCTACATAAGATTCCTATGGTAGTTCAGTTTAAAGATGTGAATCATTCCTAAAACTAGAGGTTGAAGCTCATTGGTGCAGTTAGCTGGGAAAAACACTAATTTGAGGTTCTGCAAATGCATGTTAGATGGATATGCAGGAAAGGTCTTGATCAAAGAACAGAAAGTTCTTATGATTATGTGAATCCAACATGGAGCTGGCTTTTAAATGTTTTTGAGAGACTTGATAGTTGTGAAATGTCAGGGTTTTGGGGCCTTACCAGTAACTAATGGCTGCAGTTTCTCACTGCATCAGCATTTCTTAACAACAGTACAATAAGTCACTGCTTACTCAGCTATCCATGGAAGTTTTCTCCCTTGAAGTACAATGCTATTTCAGGCAGCACATTGAAAAATAGGCCTCTTTCATCTGCATTAAAAGCATTTTTGGATGTGTAACCACTAAGTAGTTTCTGTAATATTATTATTGTGCTTAATGTGGAAATCCATAAGTAAAATTGGTTTGCCAGTGCAACATGTGCATCAACTTGCTGTAAAATGCACAGTTTATCTTCATGAGAAAGTGTCTTTCTTTTAAATTTTCCATTTCCCACTTATGAAATTAACCATTTGAGGTACAAGCAATTTAACCAGGTCATTCTGATAAAATACACTGATATATAT
>TRINITY_DN7543_c0_g1_i1 len=200 path=[0:0-199]
ATAGTGTAATTTGCATCTATTTTCCATACTGTCAGTAACTGTCATATTGACGGTGACTACTGACACAGCAGGAGTGATTCTAAGTTGTGCTGTGTTTCACTGTTAATATGTTGCAACTTATCAAGTTATTTTAATCACTTGTTTGTTTTGTATTTCATTGAAAATTTTCATTGTTACTAGAGAAACTGTTTTTTGCTAAA
>TRINITY_DN7543_c0_g2_i1 len=152 path=[0:0-151]
TACTAAATTTCACTCTCTTATATTTTTGTCAGAATTAAAAATCAAGAAACCTTTATGTTTAAGTGGTCATTGTATATGGGAAACAAAGTCATAAAGAAAGAAAATGTATTTCACTAACACAGCTCGTGTAGATTTAGCAAAAAACAGTTTCT
>TRINITY_DN7562_c0_g1_i1 len=277 path=[0:0-276]
CCACCAACTGCTCCTCCCATTCCACTAGCCATGTTGCTACCCGAAACATTGGCCATATTTCCTCCTTGTATTGACGGGAGGTTACGTGAAACATCAGTTAGTGGATTTCCTCCTGCCCCTAGTCCCATACCAATCCCCTTCAGTCCATCAGGCAGGCGACTGGGCAGGTCACCAGTGTCTTTCACTTTGTCCATTCGCACGGACATCTTGCGATCAAAGAGTGTAATGTTGTGAAACATAGATATAGCCTGCACAGCCTCAACAGGGTGGTCAAACT
>TRINITY_DN7562_c0_g2_i1 len=158 path=[0:0-157]
CCTCCTCCCATAGTGTTCATACTATCAGTGTTTCCAACTGCTGATGTGCCCATAGCTCCCATTCCCATTCCTTGTGCCATTGTACTTCCCATACTTCCCATTCCACCCATACCTGTGTTCATGCCCATTCCACCCATCATTCCAGACATGCCGCCACC
>TRINITY_DN7557_c0_g1_i1 len=147 path=[0:0-146]
TTTAAAAAAAAAAAAAAACACTACTATTTCAAGTTTTCTAGAATTAAATATCTAATAATGTTTATGAATTATAACAAGAAGATCCAGTACTTTATAATCATAAAATTGTGTATATGTTAATTTGAAAATCACAGCCACATTCACCAG
>TRINITY_DN7557_c0_g2_i1 len=550 path=[0:0-549]
CTTACTTCACATGCACAGTTCTTGTAATCCTCATGACAGACAAATATTAAATACAGCATAAAATGAATTACAGTAGTTTTAACAACTTCAGTTTTTTATTTTTTGTACAGATAGGAGCATTATAGCTTGAAACTGTTGTTTTGTGTGCATCTTGTTTAAAAGTATTCACAAGTCAGTATTAAATACAGCATGTATTACAGTAGTTAACATCTGTTTTGTACATTTTTTTTTTTTCAAAAATGGGAGCATTACAATTAGTTCTTTTGTGCTCATCTCAAGTATTCAGTCAAATGAAAATGTTACATAATCATGCTGCATGATGTTCACTAGTATTCTGGCTAAACTTAGTGCTGTGAACTGAATAAGATTAGGAGAAATATTTTTCATGTTCTGTCAGCAAGATTCATACATTGTTTGAGGATAAACTTCATTTCAACAACAGCAGATGATATCACCTGTTTGCTTCTAACAAGCCCTCAAACAAGACCAGGAAATGGTCAGAAGAGTAGAAAATGAACTGCCAGAATAGTCTGTAAGCAAACAGTTACTA
>TRINITY_DN7557_c0_g3_i1 len=282 path=[0:0-281]
TACTACCAATATCCAGTCAAAACTCTATCAAAATTATCTACTTTATATATATAAAGTGTGAACCAGGGCATTCCAGTAAGTTATATACCCTAAAGAACCTTTAACAAGCACAATCTTAGTTCCATTTCTGTTTAGTGTTTTGTTAGGTAAATGTGTATGTATTCCATTTCTATTTTTTCACTTCAGTTTGTTACTGGTGCTCCAAGATGAACTTTCACAATTCTTGCCATCAAATTATTTATTTAGATTACAAAAACAAAGCAAGAAAAAAAAAAAAAAAAA
>TRINITY_DN7557_c0_g4_i1 len=1308 path=[0:0-1307]
GTTAAAACAGTTGTTAATATGGCATTGAAATGCATATTATTGTATCTGGTGCCACTTTGTTATAAGCTTCTACAAATGAAGCTTGTTAGAAGTGGGTATTGGCTACAATTCCAACTGTCCTGGACCAATGGATATAAGTTGAGTGTGGAGGATTTACTAGTTTAAGATTCATGTTTATTGAAATTTTTTGGATAGTTTCCTTTTACTTGATCTTGACCATCCATAAGTGATCTGCATTTTCTCTGTCTGGGTGGTTGCTACTGTTGTATTCAACTAACATTTTCCCTCTATGGACATACTGAAAAGTAAACTGCATAAGACTTTTTTAATGTTTCCATGACAGATGCTGTTGCTGGAGCACTTATAACCTTGTCATTTTGGAAATCAAATCTGTTTATTTTGATATGTACTTTACAGGCCACTGATTTTTATATACACATTGCTAATGCATGTAATTGTCTTTGCATGCTCAAACATTATCTCTTAGGCATCAGTTTTCATATTATGGGAGGTATGTTTAGTACATATTCATCAGCTTTATTTCTTTTCTGTTTGTTCCCTTTCTGTATGCATATATTTATACAGTATTTATATTGAAAATTAATGTCACAAATTCCTGCTATGAATGTTACAGTAATCCAGTAATCTTTTCTCGATAACCCAGCTCTCTCGCTGATGAAACAGATTAGGTGTAAGCTTGGATTAATTCCCTCTTCTTGTAAGTATGCAATTTTTGATCTTTTGCTTTTTTAGCCATTTTTGTAATCTGAATATGTGTTGACCTCTATTACATCATTGATATAAAGTGTATTGCAGTCCCAAAAGGTTGCTTTATGGACAATAGTTTGTGCATGTCACTATTTATTGTCAACTAGTTCATCCTTGGTGCAGCAGTAGTGTGAAGCATGTAAAAAGGTTTAAAAGATAATTTCACAAAATAACTGCTTTCTGGTGCTAAAAGATGTTCATGATAAACTGGCCCTTTCTGTAATCCTAGATAACTATTTTGATGAGGTTTGCCACCTTGATACTAAACAGTAGACAGAAATTATTTCAGTAGTAATAATTGTGGCAGTTAATTTTGTACTACAGATTTTTATGGTGAAAATTGCATTGAGGTAATGGCTTATTTCTTTTGTACTTTTCATGTGGGGCATGTAGTAGCTTGGAGCCTGTTTTCTTTCAGAAGTTTGTTGTAAAGTACTAGGCAAATGAGCCTTTGGATATCCTCACAAGCCCATCTGAATTACAAGCTCAAAACCAGTACTTTTATAATTGTTTAGTTGTATAGATGCTAATTTGAAAATT
>TRINITY_DN7557_c0_g5_i1 len=267 path=[0:0-266]
TTTTTTTTTTTTTTTTTTTTCAATCCAAGGAAACACTTATACCCCCACCCAGCCCTCAGCAAAGACTCTCTCCCCTACCTCATAAATTAATCTGTTTACATAAGTGAGAAAATGGAGCACAGGGACAGAAGACACACTAGCAGATAAAGTACAGTATATAAATGAAATAACAAAGTTAATTCACTTAAATACAAACTTGGTGAGAAAGTAACAATAATCCAGTACAGCTTTGTGCAAGTACATTTTTGTCAGTCTTTTTTTTTTTTT
>TRINITY_DN7524_c0_g1_i1 len=135 path=[0:0-134]
TTATTCCATGCCATTGTCATACCTTCACACTTAGAAGTACTGATAAATATTTTTTTACTCTGGTACAAAATATGCAGATGCACCAACAGGAAGCTATATGAAATGAAAGTTAAAAATCTCTTGATATTCCAAGAC
>TRINITY_DN7524_c0_g2_i1 len=111 path=[0:0-110]
TTTTTTTTGGAAAATGAAAATGTTTATTACCCACTATTTCTGAACAGCATTTAACAATCATCACCAAATCAATAAATTGTCAAATTTACTTAAACTGGTATACAAGCAAAC
>TRINITY_DN7524_c0_g3_i1 len=155 path=[0:0-154]
AGGAAAATGAGTAACCATATATTCTGCAAGATTGACAATAGTAAAGCATTTGAAACTAATTTTATGATGCTGATTGTTACAAAAAAAAAATAAAATATTGTTGTTAATGTAAAAATATTTTACCTCCTTATAAAAAAAAAAAATGTCTTGGAATA
>TRINITY_DN7524_c0_g4_i1 len=265 path=[0:0-264]
TGACAATGGCATGGAATAAATTATCTCCACTAGAGATGCACATAAAGTGTAATATTGAGTGGTTGTGGCTCTTAAAAAAAGTTTCTTTTTTAATTTTCCCAAATATGAAACATTAGTTTTTGCAAATTTTAGTTTTTGGTCACCCAGTACTACTTAGAAATGACCAAAATTTTGTTAATCATGAATATTTCCATTACAGGCCCCGTAACACTAAGGATTTCCGAAGGTTTCGGTTTTATAATATTTTTGGGTTTGCTTGTATACC
>TRINITY_DN7524_c0_g5_i1 len=131 path=[0:0-130]
CATCTATTCTGCCCAATCTTTCAGGAAATAGATCATAAAATTCTTTAATTCTCATTTTGTAATACAAGAAAAAATAGGTATTATGGTACTGATATGAAGTAAAATAGTTGACAGTCTTTTTTTTTTTTTTT
>TRINITY_DN7593_c0_g1_i1 len=208 path=[0:0-207]
CTTAGTCGCCAAACCTGCAACCATCCATGCGATTACTTGTATTCCGTAAGTAGATGTTTTCTTGTAGGGTAGGACCGAAGCGCTGAAGAAAGTTGATAAGAAGTGAAGGCGCAAGAACTCGTCAGTACAACAGTTGGTCCTTTCTGACTACAAGTTAGTGTACTTTAATACAGCAACTTATCGTCAAACTTATTATTTACCCTACAAC
>TRINITY_DN7593_c0_g2_i1 len=227 path=[0:0-226]
CCATCAAGTTACGAATGGGCGCAGGTGTATTTGTCTCTGATTGGCAAGTTTGGTAGCACTGCCTCTTTCGCAGTTCTCTACATCTACACGGCTGAACTCTTCCCCACCAATCTTCGCAGCCTTGCCATTGGCACTAGTGCTACATCTTCCAGAGTTGGTGGCATTGTAGCCCCATTTCTAGCGGGGCTGGGTTTATACTCCCAGTCAGTACCGTTCCTCATCATGGG
>TRINITY_DN7593_c0_g3_i1 len=245 path=[0:0-244]
AACTTTGGTAGAATCGCAAGTCACGGAGACTGTTTCGAAAGGGAATGTACAGAAAACAAAATACATAGACAGTTCATATAAGGGCAATTCCTGGAACTTTCTGATGGGACTTCGTATCATTTCACTTACTTTCCTATATCCACTGCTTCGTCAATGGTATCTGGTAACTTCTTGTTCAGGGTCTCTGGTAGTAATACTGCTGCAATTCCTGCAGCCACGGAAGAGCCGCCCATGATGAGGAACGG
>TRINITY_DN7593_c0_g4_i1 len=106 path=[0:0-105]
CGCCCATTCGTAACTTGATGGTACAAAGCCTGCTCCCATACAAGCAATTCCACTTAACAATTGAAAAGAAGGAAGTGCTATTCGTCGGCCACCTTTTGCCATGATA
>TRINITY_DN7590_c0_g1_i1 len=187 path=[0:0-186]
CTTCATATCTCTCCTGTTTCCTTCTTTCATATCTCCCTTTATTTCCCTACCAATTTCTTCCTCATTGTTTACTTTCTTCCTCTATTTTTCATCCTCTGTGTCTCATTTCACTGTCTTCCTCCTGTCATTTTACTATACTGTCCATCCCATTTTACTTTCTTTTCCTTTCCACTGTATTTTCCTCTTT
>TRINITY_DN7590_c0_g2_i1 len=340 path=[0:0-339]
TCCTCTTTCACTCTTCTCCACTGTTTTCCCTCTCATTCTCTCCTTCCCCATTCCTTTCTTCACCCTCTTGCCGCACCCTGCAGCTTTTCTCTTTTTCTCTACTATTCCTTCTACTCACAGTATTCTTCTTTTCCTACTGGCCTCATTCCCATTTTTTTTCATCTTTTCATTGTCTCCCTAGTGTATTTATCTTTGCTGTTATTCCTCTCCATCCTTTATTTCTTTTGTCATTCCAAGTCAGATCATTGAGGCCACTTTCCTGACACCTTCAGTTTTGATGAAATTTTTCATTCTAAGCCCAGTGAGAAATACTGACTAAAGACCCAGGCCTCAATCCCAC
>TRINITY_DN7579_c0_g1_i1 len=155 path=[0:0-154]
ATACTTTATTGAGGGCTTGGGAACCTAACCTTAAGAATTAACATGAATTTATTTTATGGGAGTTACTGCTCCTAATATTCTGCTAGTTAATTTGTTTCCCCAATTTTGTGGGGAACTGAAGCTGTCAGAGTTGTGGACTTGCCTGTCAAGCTATA
>TRINITY_DN7579_c0_g2_i1 len=203 path=[0:0-202]
CTGCTAAGTTTATACTTCTCATTCATCCTGTGTTCATATTTCTGACATTACTTTTGGTTATGAACTTAAAATACAACTGTGGGTTTATTCTTAGTTATTGAACACAGTGGAATTCCTACTTCCTTCCCTCAAACAAACAAAAAGTAAATAAGTAATAAATAAAAGTAAAGAAATTTGAATGACAATAGTGAAAAGTGAAAGTC
>TRINITY_DN7533_c0_g1_i1 len=535 path=[0:0-534]
AGAGCATCTAGCGGCACATACTCTTTACAGGAACAGCACCTAGATCTGATCTATTCCAGTCTACACTCAAACGTGTTTTGATCGGTTGTTGAAATGGCACGTTTCATCGCACTACTCCTCACCATCTTTTTTGCTTTTGTCGTTGTCTCCGCAGATGAAGTTCCTGTTAAGAAGGAGGCCGAACCAGTAAAAGTTCAGGCAAAGGTAGAGGAAAAGAAGGAAGAAAATAATGTCGGTGATGAAGCAGATGAGGAGGAAGGCGAAGAGGAAGAAGATGATGAAGATGATGATGGCGAAGATGAATTAGAAGTCGATCCGTCAGAAGAAAAAGATACCGTAACCGTACCAAAACAGGCTCCAGTTGCAGAACCAAAACCAGCTGTTAAACCTGAAACAACCAAGTAAACGAGGATAGATTGCAGATAAGTGAACACTTGGGCACGTATGTGATGTACAACAAAATCCTGAAAGAAAAAAGTGTGATATTTCGAAACAGATATTTTTTTCTTACTGACAGAACTTATTAACTTCACAG
>TRINITY_DN7533_c0_g2_i1 len=108 path=[0:0-107]
TTTTTTTTCTGCTTAAAGTGAACACATGGTCCATATTTATTTTAATATTTTACTTAAGCAAGCATTTTACAAATCTGTTTTTCTTTTGATATTTACCAGTTTCAGAAA
>TRINITY_DN7533_c0_g3_i1 len=245 path=[0:0-244]
ACTTCACAGTGAAAACGTGATTTCATTTCTTCAGTGATGATAATATTTCTGTGCTGTGGGATAAGAGTATCTGAAGTAAGGATCTTAGTGAATTAACCAAAAACTGTTTCAAATTGTCTAGCGGACACATATGTCAGTATAAAACTTTGAGTATGCTTTTCTCTTTAAAGTGAAATAAATGCTTTCAAATAACTTCTGGTTTCACTGTAGTGAAAAAACTGTGGAAAATGTGGTGAATAAACATC
>TRINITY_DN7560_c0_g1_i1 len=174 path=[0:0-173]
CAAGTCTTTCATAAAGGGTTTAAGAACAAGGAACAGAATTTTACAGGATAGTCCTTTAAGGATTTAATGACTTAGAACAGTTTCAAGAGGACAGCTTTTATAAAGAGTTTAGGGATACAATGGCAGATGGTAAAGGTGGATAACCAAACTTCAGTCAACACAATGACTCTCACC
>TRINITY_DN7560_c0_g2_i1 len=254 path=[0:0-253]
ACCTTATCGATAAACATTTTATAAAAGACTGTGTAGTAAAACCATGTCACGTGTGTAATGTTATTTTAAAATCAGGAGGTATACAGTTTATTATATATAATTTTCAAAGCTTTTTAATATAAGTAATGCTATGTATACATCTTTAAAAATTGATACTATATATATTAATTTTGTTGACCAAAAATGAAAAAAAAATATATGAAAAAAATTAGAAATCTTATAAAAATAAAATTATATTTTGTGCATTGGATCAT
>TRINITY_DN7560_c0_g3_i1 len=438 path=[0:0-437]
GGCAAGTGAACTAGCTTTTTTTATTTTTTTCTATCCAACTTCCTTTCCTTCCCCAGCTGAACTCTTCGCCAGTGTTTTTTTTTCAGTAAATATTCATGATTAGTTTATTTTACTCCAAATGCTCCCTTTCTTCCTTTATCATACCATGTAATCAGATGTCATTCACCCTTACAATAATCCATATTTTTATTAATTAGCCATTGAAATGAGATGATCCAAAAAGACTGGAAACAAACTCCTTCTAAGTTACCAATAAATCAGCCAACTTACTTACAATGCAATTATAAACCAATGAAATGGAATATATTAATCATGTCACCATGTACCACAAATACATTAAAAAAAGTGGTTTCAATGCTCAACAATCTTTGACAATACACCTAGAATTGCATGTCCATTTGTTGCACATGTATACAGATGAATGTCAATATACATATA
>TRINITY_DN7559_c0_g1_i1 len=189 path=[0:0-188]
CATGCAAGAAGCATAGAAATTTTTGACCAGTTTGAATGAGTTGAGATCATCAGCGTTCACTGGAGCTTCCATCAGGTGGCGGATTTGTGTCTTCAATTGTTCCTGGACAGAACTAAAAGCTGACTCTGTCATCTTGTTCACTGGGGGATTAGTCGTTTTCAGGAATTCTCCACAACTGAACAAGTAAAA
>TRINITY_DN7559_c0_g2_i1 len=335 path=[0:0-334]
ATGCTTCTTGCATGAATCAAACTCAGATCGATTCTGTAAGTTTGTCCTCTCTGAAGATGCTCTTGACGCAACTTGGTGATTGGCCCATTCTACAAGGTACTGACTGGAAGGAGGAGGAGTTCAGCTGGCTATTGACCACTCTTCAACTCCGGACACTTGGGTTGGAGGCTAACTATCTAGTCGATATATCCATGGGTGTTCAGGTCGACAACATTACTCGTAGAATTATATACATAGACGAACCCTTCCTAGGCTTTAGGAATAGATACTTAAAAGAATGTTTCAACAGTGCGAAGGTGGGGTTATATTATATATACCAAGTGAAGATGATGGAC
>TRINITY_DN7544_c0_g1_i1 len=193 path=[0:0-192]
CATCAAGAATGGTGGAGAATGACTTTGTAGCCACAGATCATGTAAGTGGAGGAGGACCTAGGACTGAGGGAAAGACGGGGTAAACATGATAGAAGGGCTTCTGAAAGCTTTGGAGAGTGTTTGAAGATATAATTTATCATGAAGTGATAAGCTTGAAAAAAATATTCAGAGCCTTTCCAAAACTTAGAACTAC
>TRINITY_DN7544_c0_g2_i1 len=257 path=[0:0-256]
CTTTCCAAAACTTAGAACTACCTGTCATGTTGGCCCTATCTTCCATTCAACTTGGGATTTTCCCATAGTTGCATGACTTCCAGGTCATTCTGCACCATTCTTGGTGTTTATATATTTGTCACCCTCACTGTTTTGCATCTGCTGTTCTGTTTCAGATCTCAGCACCTGTTCACAGAATGTTGTCCTTATCTAATTATAGTGCATTTCATTATTCTTTACTACATCCCTTTGTATTTTTAGTTTGTAGTTACCTGGAG
>TRINITY_DN7505_c0_g1_i1 len=249 path=[0:0-248]
TTTTTTTTCTCCTCTGTCCTCCCTCCTTCCTCATTCATCTTCTGATGAAGAAGTGAAATACTTCAAAATGTTAAATATTTTTTTTTGTTTTTCTTAAACTGTGTGTGAATATTTATATAGTTTTGTATTTGCTGGTGAGTTGTCTGTTGCAGCTTCCTCTACAACCCGTCAAGTTCTCTTGCTACAGTTTTTACTGGCTACCATTTTGACCTCTCTGGTCTTTTAGATTATATTATTATTATACCTTTG
>TRINITY_DN7505_c0_g2_i1 len=101 path=[0:0-100]
CTGGTGTTTATATATACAGTGTATATACAGAGTGTATGTGTGTGTGTGTGTGTGTGTACATGTATGTATGTATGTATATGCACAAACAAAATAGGTAAAAG
>TRINITY_DN7505_c0_g3_i1 len=1811 path=[0:0-1810]
CGTCTCACCCTGAAAAAGCTCCAACAAGTGCCAGTCTGGTTCCATTTCTGTTATGTTATTTTTTACTAAAACACCAGGAGATGTAAGTATTATAAGCAGCAACAAATTAATTCTAATTATTGATAATTCTCTTCCACCAAGTGACTCAGACAGAATGCTGTGAAAAATTAAACCTGTACTGGATCTTGTAATTCAACAGTTCAGATCTATGTATAAACCAGTCTGTGAAGTTAATGCAGATGAAAAGTTTTTACTGTGAAAGGGAAACTTGTCATGGAAGCAGTATGTTCCAATTAAGTGATCTTGATCTGGCATGTTATATCCTATCTGATTCACAGTTATGTTATATTTGGTACTTCATAGTTTAAACTGGAAAAACATCTGAATTACTGCCTGGGGACCACTACCATGGTACAAAAGTTAGTTAAACTCTTACTGTTGACCTACTGAATCACAGATACTGTGTTTACATACACAATTTCTATACTGCACCACAATTAGCTTGAGGTTTAAAAACAAGAAAAAGTGACCTTGTGGGGGCCGAGAAGGAGAAATGTATCTTAACTTGGAAAGAGCAAAACTGAAGAAATGAGGGAGGTAATAAGTAAATACCAGGACAGGTCAATCTGGTAAATGAGGGAGGTAATGACTAAATACCAGGACAGGTCAATCTGGTAAATGAGGGAGGTAATGACTAAATACCAGGACAGGTCAATCTGGTAAATGCATATGAGAAATGCTAACTTAGATGCTAATGAATTTTGACTCTACCTATAATATCCAATAAGTATCAATGATAGATACATTATTTATCCTTAGAGCAAATTAATAAAAAGCTACCAGGAGTGACTGGTTGGACATGATGTAGGAAAGACCTTACAAATAATTTACATCAATAAGATTATAAGTAATGCCTGTACTTATTTAAAACAAACTGTACAGGTTGTAAATGTATGAATCAGAGATTAAATAATTTAACAGGAAATATAAAAGAAAGATTATAAGTAATGCCTTTACTTATTTAAAACAAACTTGACAGTCTGCAAATGTATGAACTAGAGATTAAATAGTTTTCTTAGAAGGAATATTTGTGTGGTTTTGTATTTGCTGGTGAGTTGTCTACCACAGCTTCCTTTACAACCCGATAAGTTTTTTTTCTCCAGTTATTTCTGGCTGCCATTTTGACCTTTCTGGTCCTTCAGAATATATTATATATATAGATATAAATTATCAGTAGGACCAGAGAGGACAAAAAGGCAGCCAGAAGGTACTGGAGCCAACAAATGTACTGATACTGGGAAGAAACTGGAGTAAATAGTTTACTGTCAAAAAATAAAAACACAAACAATATCAATAGAAATAAATAAATAAATGATGTGTTGAAGTTTTCATTGCCTCATCAGGAAAAGAAAAGTTTATAGATATGTAAAATGGTGCCCATATACATCCCATTGCCTTGACAGTTGAAAATGGAGTCCACCAAAATACAGCAGAATTATACTTTGATACACAATGTATGAGCTGACATTATCAGTGGCTTGCATAAAGTCCACTTAAAAGACCTAGTTATAATTAAGTAATGATTAGGCTGCACATCAGTATTCACACCTACTCATTAATGCGATGCAGCCAGTTTAGACTTACCTTGACAATGACATGAACTCCATGTCAACTGCATCACACAAGCATACCCCACTGTAAGTCTACACCCTTCTGGGGTAGTTAAGTGGTTTCTAGTGTTCTATAAACCAAAGAACATAAAATAGTTTTGACTACAATATGTGTGTGTGTATATATATATAATCTAAAGA
>TRINITY_DN7505_c1_g1_i2 len=115 path=[0:0-54 1:55-114]
TATAGTGACAAAATGGCAGCCAGAAATTACTGGAGCAAGAGAACTTACCAGGTTGTAGTGGAAGCTGCAGTTTTGTATTTGCCAGTGAGCTGTCTGCCACAGCTTCCTCTACAAC
>TRINITY_DN7505_c1_g1_i1 len=117 path=[0:0-54 2:55-116]
TATAGTGACAAAATGGCAGCCAGAAATTACTGGAGCAAGAGAACTTACCAGGTTGCAGAGGAAGCTGCAACAGACAGCTCACCGGCAAACACAAAACCACACAGACATTAACAAAAC
>TRINITY_DN7505_c2_g1_i1 len=206 path=[0:0-205]
CGGGACGCAGGCAAACACTTACCTGACAAAACAGAAATGGAACTGAGCTTGCTTGTTGGGGCTTTTTCAGGGTGGGATGGGAGGAGAGAAGTGGAGAGGAGGTGGTGCCTGACTTTGCACGGGGATGCATGCGAATTTGGTGGAAACTGTTAGGCTGAATGGGCATGTGTTTTGCGGATCCTTTGCAAGAGATGCTCCATGGAAGG
>TRINITY_DN7505_c3_g1_i1 len=704 path=[0:0-703]
TCTGTCCTCCCTCCTTCCTCATTCCCCTTCTGATGAAGTGAAAACTTTGAAAGTCATATTTTTATTCTGTTTTTCTATAATTGGTTGTGAATATTTGTGAGGTTTTGTATTTGTCGGTGAGCTGTCTGCCGCAGCTTCCTCTACAACCTGGTATGTTCGCTGACTCCAGTACTTTCTCACTGGGATTCTGACCACTTTGTTCTTATCAATTTTGCCCATTGTATTTGTATATATAGATAAATGGATAATAAAGAGCTTATAGTTAATAAATATAACAAGACTTGGACAGAAGCAATCATTATCACCTTTAGTGATTCTGAGTTACTGAATTTTAAAGGGCTGGAGCTCAAAAACTGTAATATGGTGTAAACTGGAACAAAAAGCAATGCAGCAATCTTCACTTCATTACTTGTAAATAAAATACACAAGCTTTCTAAAAATCCTTCATTATGAAAGCTCCACTGATGGAAGGTGGTAATACAGGACATTGTGAATCGCAAACAACATATGACTTCACAATGAGAGTGCATTGTGAAGGCTTGCTTGATGACAGGAGGTAGCAGATGACATTATTGTGAATCAGTCAGCACAACTTCACAATGAGAACCATACATTATCGCAAGTTTGTGGTATGGATTCTCAGAGTTTTTTCAAGAAACTATAGGTCATTCAACTTTTCCCATTTGACTAATATAAAAATCCAC
>TRINITY_DN7505_c4_g1_i1 len=108 path=[0:0-107]
CAACACTTCCGTAACAAAACATACAACAGAGGTGGAATCAGGCTGGCACTTACTAAAACTCCTTCGGGGTAAGATGGGAGGAGAGGATAGAGGAAAAAGGAGAGGAGG
>TRINITY_DN7505_c5_g1_i1 len=253 path=[0:0-252]
CTTCAAACCAAGCCAGTATGGTTAAAACTTGGCCAGTAGTTAGTTAATGGCAAACATATACATACGTCATGTAGCTGTTCACCAAACACACTATATGTTTACTTAGGCCATGCAATCAGTTGTCTGGGAATGTCCACAGAAGTTAGATAGTCAAGTCTTAACTTGATAATAAGTGCATATGATGGCAGGGAGAATTGTATAAGTTCATCATGGAAAACCAGGAACAAATTTGGGTAAAAACTAGAAATAAAAC
>TRINITY_DN7505_c6_g1_i1 len=186 path=[0:0-185]
AACAGAGCTTGCACTTGTTAAAGCTACTTCAGGGTGAGATGGGAAGAGAGAAGAGGAATAGTGCTTGACTTTGCAAAGAGTTGCCTTTGAATTTAATGGACGCTGTCAGGCTATATGGAAATGTGTCTCATAGGGCCTTTCCGAGAAATGCTCCAAAGGAGGCTTTCACTGAGGCAATTGGAAGAC
>TRINITY_DN7553_c0_g1_i1 len=191 path=[0:0-190]
ATCCTTTCTGACTCACATTTTTAACTTTATCTGAAACACTGGTGCCTCAACTACAGACAGACTGGTGTGTTTGAACAAAACAAACTGCATTACTATTCTTACAGTAGGGCTAACTGACAGTACTGCTATGGTAGTGCTACATACATGTAGCAGTGATGGTGGTGATCTGATTTCAAAATGTTTCATAACAT
>TRINITY_DN7553_c0_g2_i1 len=1467 path=[0:0-1466]
AAAAAAACAAAAAAAAAAAATTCTTCAATATACTTGCAAATGGAACTTCAAAAGATTTCTAAGATTCAGGGTGGAGATCAGTGGTGAGAAAAGCATAAACCAATGACCAGGCTTTTATCTTCTCTGCAGAATTATGGCATTATAACCTCCTACAGGGAATGTATTAGAGGTACTTTCTTCACCTTAATCTATTTCATATCCAATCTCTTTCCCTGATGAAACCTTAGCAAACATAAACTTGGATTAGCTCCTGGTAATTTTATTTTTAAACATGTTTAACAATAAATACATGTATTTTCTTCCTTACTTTCATTCATTCTCATTTCAGTCTAAAGCCATAAGCTAAACAGCCACTTTTAATTTCTTCTTGGATATCACATGAACAGTATCTGGGCCATAAAACCTTCCTCTACTCCAGTTATGTCGTTCATGATGTTCTTTCACTAGCAACAAAAACAGTTCCAACTGAAACACTAATTACTCATTTTGATTATATGTTTATGATATACTTTATACCTAAAATACCAGACATTTGTTATAATAATTTTGAAATTAGTACTTTAAGAGCAAGTTCAAATTTTAGCATTATTAGCATTTACTATTTAACATTTTACTTTTCTTTCTTTAAGAAACTGATATCTGACTCGACAGAAACCCTCCTTGTTAATCTTAAGACCTAAATCTGTTTCCTGTACTATGAAAATTCTCCACATGCATTCCAATTTCACTGCCTGTTCTGCAAAATGCAATGAACTGCTGTAACTGCTTGGAACAACAAACACAGCACCAGTAGACAGTTTCTTGAAATGATCTCATGAAACTTGAAAGGAAAACAATAACTATGGCTTTTGTTAAGGCTCTATCAAGTATGTAAATTGAATTCCAAAATTCCATGTTGATCTATGGTAATCTGTAATATCTAGGGTAATATGTAAGAATATCAAGTATTCAGTCCAATGTAAATTATTATGAACTCTGAAACTGTGGCAAAAGCTATAGGGATTTGTTTTCCTCCAAGTTATGTGAATGGGATCCAGTACAGTAAAATGTGTACAGCAATGTACTACATAAAGACTGAAAACAACTAGATTTGTGTCTAGTCTAATGATACCAGCCATGTGTAGTTAGTTTGGCATATATACCAGTGTTTCCAAGAAAAAGTTTAAATTGTCTGCCAATTTCAATTTCAACAATGCAAAATGTATTTTATCATTCTATTCCAAAACAATCTGTTCATTTTAATCCATTAAAAAAACAACAACTTAAATTTATCACCTGTGAATGACAAGAAACTGATGGAACTTCAGCATCAAACCATTTTAGCTATTACACTGTATGTTGTGTCACAATTAAAACTAAAACACTAAGAGAGGGTACAAAGTCTTAAAAAAAAAATAAAAAAATAACTAAAATCTTCTCCAAGAATCTAAATTGCAGTATATGTTTTCTTTATGAAACTGGCAATCA
>TRINITY_DN7553_c0_g3_i1 len=445 path=[0:0-444]
ATTGAAGAATTTTTTTTTTTGTTTTTATTCTACTTTTCATTATTCTCATTTCAGCATTATATCTTGTACACTCCTTCACATTTACATGCCAGTTTTGTTTTCTGAATTATGACTTAAATGAAAGACTTTGGAATTATAATTCATTTTAAAGACATTGACCTGCTTAATACCAAAAAGTACTTTCCATCGTCATTGTAATTAACTGTCTGACTTTATGTCATACAAACTAAATTTTTAAAAGACAGCAATTTTTCATTATACAACCATTACAATTACTGTAGTCCCCAAATTTGGCAACAACATTACAATTACAGGTTTGTATTGTTTAAAAAATAATGTAGTCAGATTTCAAGATTTTTATACAGTGAAGTTGAGATTCTTGTAGAATTTGAACATCACAGACACAGCAAGTGATTTTCAGAACTGCACACACACACATACACAC
>TRINITY_DN7553_c0_g4_i1 len=282 path=[0:0-281]
TTTCCTGGTACAAATGTGTTCACTATTCTGTGCTCAAAACTGGTTTGTATGTTTAGTGGTAGCCACTTGGCTATTGTGGGTTTTGCTGTACCTGGCAGCAGCAGATGTTAGTAAATATGTTACTATGTAAACATGCACATTTGCACATGCATGTACACACACATATACACACAAAAAAATAGTTAAAATAAAAGAAAGAAAGAAGCATATCTTGAATAATATAATGAAGTCAAGTTATTTTTCCTGTATCTCCACTCATCATGTTCAAACATTCGTATTCTC
>TRINITY_DN7580_c0_g1_i1 len=467 path=[0:0-466]
CTCCAACCGCCTCTCTTCATCAGTCATGTTCCGAACCCTCTCTATATCTAGCCTCTCTTTCTCTAGCTGTTCTCTCTCATCTCTGTCCCGTTTTATCCTCTTTAGTTCTCGAAGTTTCCATGCTTCATATTCCACTTCATCGTTCTCGTCATCTGTGTTCACATCATACATTCCTTGCAAATCATTATCAGTATCATGCTGCATGTTGTCCTTCCTCACCATATCTTCCACCATTTTTAAAGTCTGTTTCCTTTTCTCCTCTGCAAACTTCTTCAGCTCTGCTTCCATCTGTCTCTGTTTTAATATTTCCCTTTCCTTTTCAATCACAGTCAGACGGTCCTTTTTCCTGACAAACACTGGTTTTAGTCTGGGTCCAGTATCCTCTTCAGAGTCTGTATACTCTCCATATTCTGATGATTCTTCATCAGTCTCATCACCTGACTTCATTTCTTCCTCCTTGTCCATTA
>TRINITY_DN7580_c0_g3_i1 len=282 path=[0:0-281]
CCTCGAATGAGGCGACTGCAACGGAGAGAGGAAGAAGAAGAAGAGAGTGAAGATGAAGATGAAGATAGACTCGTGAGACATAGACACATCCATGCTCCTGAAATTTTAGAATTCAAAGAAGACACAGAAGAAGAAGCAGAGAGTGAAAGGAGACATGAGGAAGAGGAGGAGTCTGATTCAGAGGAGGAGCTGAGTGATGAGGAAATAGAACGGAGGAGACTTCATATGAAAGCACAGGCTCAAGAGAGGACAGAACAGAGTGTGGAGGAGGAGTTAATGGAC
>TRINITY_DN7580_c0_g4_i1 len=189 path=[0:0-188]
CAGTCGCCTCATTCGAGGGTCTTCCCTTTCTGCTTCTGTCAGTTCTTTCCCCTCTGTTGGTTGCGGGGAAAGTGGAGGTCGCACTTGTCGATGCTGTTCAATGAAATCTCCCTCTTCACTTTCTTCATCACTGGAAGATGCTGGAGCATAATCTGGCCTTTTACCTGATACATAGCGGTGAACTTTCAC
>TRINITY_DN7580_c1_g1_i1 len=213 path=[0:0-212]
TTCCTAATTTGCTTGACCTAACCCTGATGAAAACCAACATAAACTATATTTTTCCTCTGTACTGTCTCTATTCACCATCTACAACTTCTGCTCTATATATCTTTGTAAAGTGTGGAATTTTAAAACATCATGGTGTTCTTGATGCTACTAGCTCAGCGACAAACCTATGGACCACCTGACATGATTCTATGCAGCACACTCCTCCAGTCATTT
>TRINITY_DN7580_c1_g2_i1 len=290 path=[0:0-289]
CACACTCCTCCAGTCATTTCCTCACTCATGTTTTCTGGACAATTAGTGTCATTTTGTGCAGATGAACAATGATGTCCACATCACGTAGGTTTTTGTGCATGTGAGTGGGGAATCTTTTTATATATTATTTTATTCATGTATAATTTATATATACATTCACTTTACATCCCATTAAGTTTCAACAAGAAACCTGCATTACTGATAAATTTTAACCCTTGAAATCTGGCTTGTGTGGGATCACAATGATGTATGGGATTATGTGAACTCTTTAAAAAAAAAAAAAATTGTAT
>TRINITY_DN7580_c1_g3_i1 len=174 path=[0:0-173]
TTTGTAAGGCTGTTCAAACAATAAATTATTATTTTTTTTTAAAGCATAATTTGGGCAAAATATTGCATTCAGCATTAAAAGTCTTCAACAACAGATGGGGAAACTTTATTGTAAAGACAGTTAAGTAATTTCTTAGTTAAACAAGAGAGTGAATACAATTTTTTTTTTTTTAAA
>TRINITY_DN7542_c0_g1_i1 len=194 path=[0:0-193]
CCTTGTGTCTGTAATGACTGTTGTATTGTACTAATTTTGTTTGCAGGCTGTGAATGTGGTGACTTAATTCTCAGCTTTCTCACCCCGAAAGACTGAAGTGAAACTTAACTAGCTTGAGTGCAGACTTATTCACGTTCAAGCATAAATTAGTTGGTTTATTTACATAAGAGTTCTGGAATGAAGGAAAATGGACA
>TRINITY_DN7542_c0_g2_i1 len=162 path=[0:0-161]
GTTGACATTATTTGGCTGGGAATCCCATAGGTGTGAGTGACAGTTTTGTGCCCCTTGAGGGCTGTTAATAATGGGTCCTGATCTTCTGTTGTTGGTTTTTCATGGGTGCTGGTCACCCCTGAAACATGAAATACTACCTTATGACTGTATGTTGACCTTTAC
>TRINITY_DN7542_c0_g3_i1 len=144 path=[0:0-143]
TGTTGTCTACATCATCTAGAACTATCTCACACCCTTGCTGTTGTCTACATCATCTAGAACTATCTCACACCCTTGCTGTTGTCTACATCATCTAGAACTGTCTCACACCCTTGCTGTCAATTACATCATCTAGAACTATCTCAC
>TRINITY_DN7517_c0_g1_i1 len=131 path=[0:0-130]
TTTGACTGTTAAAAATGTACAACAGAATATCATGCAGAACTACAGGAAAGTAATATATAAGAATTCCAGTACATTAGGAGGCCAAAGATTTTTATCTGCCTTGATGTTAATTACATTTTAATATTTAATAG
>TRINITY_DN7517_c0_g2_i1 len=445 path=[0:0-444]
GTGTAAACACACAGAAGCTGAGTCTTGAAATATTTTGACAAAATGTTTTGAAAAGTGGGTTATGTGGTTCTTTTATGTTGTGGTTGAGTTCATTACAGCCCCACCCCTCCCCTGGGGTCAGAAAGAAGATGCACAAGATCCTGTTTAAGTGGCTGTTTTGAATAACCAATGCTGACCACTATCTCCTTGTCACCAGCACATAAGCAGAATAGCTTGTGGCACCTAACTATTTCAATTGGGTGAGTATATACTGGTGTTCAAACTCTGGACCTTCTAAATGGAAACCATATGTATGAACTTCAGTGCTATCAGTGGTCTTATTTGACAAACAGATAACCAGTTCAATACTATATAAACAGAGCAATTTTCCTGAATGTCAATGACATTCTATTAAGTACTTAAATGTAATTAACATCAGATTATTAAGTAGTTAAATGTAATTAAC
>TRINITY_DN7517_c0_g3_i1 len=150 path=[0:0-149]
CAATTTATTTCTCTGCTAACCCCATTTTCTCTCCACTCACTCTTATATTCTGTTCTTTGTCCTTGTGCACTCCCCTTTTCAATAGCATTAAGGACAATACTCCACCTTTTACATAATTCATTAAAAAGGTGTAAACACACAGAAGCTGAG
>TRINITY_DN7575_c0_g1_i1 len=279 path=[0:0-278]
CATACTTAAGATACATAGTTACTATGATGACAGGAAAAAATAAATACTCATTATTTCTAAGTGTTCTGTATATTGCAAGTTCATCAGTTGTTTCTGTATTTTAAAACTGCATACAGCTAAAGGTTTGGTTCAATGGGACCGCGGGAGCCAGATGGAAACACCGACTTGCGTTCGCCACCAAGATGGGCGCACAGACTTACGTCCAAGAAAATCCACAGTGAATGCCTATCTCCAGTATTTGGAATGGCACGGGATTTTTTTTTTTAAAAAAATTTCGGC
>TRINITY_DN7575_c0_g2_i1 len=610 path=[0:0-609]
TTTTTTTTTTTTTTTTAAATTTCGGCCATTTAGAAAAGTCATGCGTTGTGGTGTGACGTGTGATCCTTCAGCTACTTATGTGACGTCACACTCAGAGAAGCGTGGCACTTATTGGGCTACAAAATACCTGTACACTAAATAGAAAATTATCCAGAAATGTAAAGGTAGTTTTTAATCACCCAGTAATATTTCAAATTATTCGAAACTACGAGTATATTTAAGTTGGAAAACATGTGAAATGATGGCTAATTTTTGTTGAGATTCTCATCAGTTTTACCTAGTCGGATTTGTACAGCCTTGCTCTTTAACATATACAGTATATGAACAGAGAGAGAAAGAAAAGTGACCCAGTCGCTCAAAATACTAATAATAAGTGCCTTAAAAGTATTCAGAAATTTTATTTTTACACTGACAAACAAAAACATTGACACATTTCATTTATGATAGTTAATAAATGGCAGTAATTTCCTTATGGGAAAACAAACTTATGATTTTTTTTTCTTTTAATTTATGGCACAAATTATGTAGGTTTCAGCGTGGTAACAGAAGCTATGTAATAAGGAAGACTTTTAGCTAGGGAGGATTTTATCATCAGGTGAAATTCTTTCTT
>TRINITY_DN7575_c0_g3_i1 len=589 path=[0:0-588]
GTAAAAGCTAAGTTACATGCTATGGTTAAAGTGTCTTTTATGAGTAAACGTCCGGAGATCAAAACTTTAGCTGGCGTTTCAGAACTTCGCCGGTTACAACCGAAATGATAGGTTATAGAACATGTTAGCTCAGCTGGACCTAAACCTGGGTTTAAAATTGATTTCTCTCGGGCTGACAACTTTAATCCCCTTCACTCTAGACTACTAGAAAAGTATATGAGTTATAATATAGGGGATAATCTTATTAATGGTGTAATTCTTCACCTGTACCGAGTTTAAGATTAATGTGATTAATTTCACATACCCTCAACGCAAAAGTATATCTTTCCTATTTAAAAAGGTCAATCACGACATTCAGGTTGATCGGGGAGATGAAACCATAAGTGTTTAGCCTCTACCCTGCCATGCTTCAGGAAAGATTAATAACTCATTTAAAAGAAAAATACATCTAACAGACTACAGTTAAATATACACAGTGTACAGTGTGAGTCTGGGTAAACGCTTCTTCTGTCCCAGAGCCTATAACAAAGTTAAAAAGAGAGAGAGGATTTAAGAAAACCCCACAAAAGATAATAAGAAAGAATTTCAC
>TRINITY_DN7575_c0_g4_i1 len=249 path=[0:0-248]
GAGCTGAGTTCTTATTACAGTCCCTGTAACTGAATGAGCACTTTCCTTCCTTGTGATATTGTCAATGGGCAGGCAGTGTCTTTCCCAGGGTCCCTGTCACTCCTCAGATACCCGACACTTAACGAGCAGTGTCTATACCATGGTCCCCGACATAGAAAGAGCTGTGTCTATACCATGGTCCCTGACATAGAAAGAGCTGAGTTCTTATTAGAGTCCCTGTCACTCCCCAGATACCTGACACTTAACGAG
>TRINITY_DN7575_c0_g5_i1 len=402 path=[0:0-401]
TCTTAAGTATGCGAAAAAATAAATGGCAACATTTATCCAAAGATAAATGCACTGAAAGTAATCTAACGAGTAAAACGAGTACCAACTTCTAATAAACCAAAACACTTCAATGGTAAAGACTTGCAGTTTGTCTAACGTGTTAGCTTTGCGTTTCAATTCTTACGAGCAGAATAAACTCTTAAAATATATCATGTACACGTTACAAACCCAAACATAAAATTAATCATGAAATTTCTCAGTTGCTCAGAAATTTTGCTGAACCACTTTACACAAGACTATTTACAATTCACTTCTTACCAGGGTATCTGTCACGAAAAGAGCAGTGTTCTTCCCAGAGAGCTTGTCAAAAAGAGCAGTGTTCTTCCCAGAGGGCTTGTCACCAAATGAATTTTTTTTTTTTTT
>TRINITY_DN7591_c0_g1_i1 len=208 path=[0:0-207]
AAATAGCTTGTACAATACCTGTTCACCATAAAATAATAACATGATGGGTTATTATAACATTTTAGAAACTGATATTAACCACTTGTGAAGATAGTTATAATCACCCGTTCTTCGTTGAAGATAACTATGTCCTTTATTTTTCAGGTGTATTTAGTTATACCTTACTTTCCTCTGGTTTACATAATATAATTGCGTCTTGCAAGGTTTG
[truncated: 74,838,576 more chars]
