# Supplementary material for: Diversely evolved xibalbin variants from remipede venom inhibit potassium channels and activate PKA-II and Erk1/2 signaling
Source: BMC Biol. 2024 Jul 29;22:164. doi: 10.1186/s12915-024-01955-5 (PMC11288129; doi:10.1186/s12915-024-01955-5)
Supplement: Supplementary file 19 — Additional file 19: Data S8. Open reading frames predicted with Transdecoder for the new remipede transcriptome assembly SRR8280776, as fasta file.c [file 12915_2024_1955_MOESM19_ESM.zip › SRR8280778_Trinity_50_100.fasta]

>TRINITY_DN20752_c0_g1_i1 len=140 path=[0:0-139]
ACTGCAGCAAGCAGAGAAGTCACTGAGGCACATAGAGATGTCCCTCTCTAAGGGGAAGTCTCATGACATTAGTGAGGTATTTAAAGAAGAAATTATGCCAGATGTTAGAAAATTAAAAGACTTTTTTGAGCAAGTTGCAG
>TRINITY_DN20752_c0_g2_i1 len=410 path=[0:0-409]
GTTTGTTTGGCTTTCGTAGTTCCACATCCATCCCATCAACAGTTATATATGGCACTTTCTGACAACTGTCAAACTCTGGATTAGTTGCCTCAGCAAGAGAGTTCAGGGTCTTTGACTGGGGTAGAACTTTACCAGATTTTGGTAAGATGTTTGTAGACATGGATCTTCTGACAGAATTATTGTTTGGTAAAAGACTCTTCCTGGAGATCGATGTAGACAGCGATCTTCTCAGACCACCATTAGTTGAGGCAAGTTCAGTAATATCAAATCCTAAAGTTTTTGCCTTTTTTTCTCTGTTTCGTTCAATCCTCATTGATTTTGCTCTCTTTGCTATGACTTTTCTTGCATAGACAGCATTCTTCATTATCACAGGCTTATTAGCATCTACCTTCGCTTCCTCTGCAACTTGC
>TRINITY_DN20752_c0_g3_i1 len=117 path=[0:0-116]
ATGTAATCCAAACAACACACACACATCACCAGTTCTGGGCTGTCAGCATAGTTCCATAATACACTTGACACATACAGCAGTTACTATCAGAATTTAAGGTTTGTTTGGCTTTCGTAG
>TRINITY_DN20722_c0_g1_i1 len=142 path=[0:0-141]
CATGAAGATAAGGAATTGAGGTGAGTGGGTAGCTGAGATAAGAGATTGAAGTGAGTGGTTGGCTGAGATAAGAGATTGAGGTGAGTGGGTGGCTGAGATAAGAGATTGAGGTGAGTGGGTGGCTGAGATAAGAGATTGAGGT
>TRINITY_DN20722_c0_g2_i1 len=118 path=[0:0-117]
ATTAATCTCGAATTGTGGAACATCACTGTATTTGACATGATTTCCTTAGTCGCTCTGGTGCAGTTCTCTTTGTTGTTATCCCACAGGAAGTTTGTTGTTGTGCTTTTGATGAGACATT
>TRINITY_DN20766_c0_g1_i1 len=299 path=[0:0-298]
TTCTCTAGGTTCATACTGTTCCATGTATGATTTAAAATGGTAAATAACTTGTCTGTGTTCCTGGATTTGCTTTTAGGCAATCTGGATTTCCTCTCTAGTTCGTTTCCCAAGTTTTCTCTGGGGTTTAGGTCTGGGGATTGGTTTGGCCTTTCCATTTTCATGACTGAAATCCATAGTCTTCTGTATCATTCTGGATATCCAAAATTTCATCTTGTTAACCCATCTTTGTACAAATAATTACAAGTTAACTAAAATGAACAAATGTAATTCAGAACACACAACATATTGCCAGATTATTT
>TRINITY_DN20766_c0_g2_i1 len=161 path=[0:0-160]
CTAGAATAAGAGCAAAACACCTTTCAGTTAAAATTTTTAAAATTAATTTTTCTGGTAAGTACTTAGTGCATGAACATTTACAGCCATGAGTTTGTGTATGTATACCAGGGGTTCTTAACCTGTGCCCTTCAGAAGGTATATTTTGCTCACTACCATCACTT
>TRINITY_DN20724_c0_g1_i1 len=155 path=[0:0-154]
TCTATGTGAACTCATAGTCAACTAAGAAAAGAACAAACCATTGTGACTATAGTGGCTTTGTAATATATCAGATCAGCATGTCACGTGATCTAGATGTCTGTGAAATTAGTGCCAAGCTAATTTTAAAAAGAGTGTCATGAGATATATAATGAGGA
>TRINITY_DN20724_c0_g2_i1 len=136 path=[0:0-135]
CCAGGGTGCAACAAAAGCATTCTCTTGTCTTATAGTCACTGTATGTTCCCTAGCCACCTAACTGCAAGTAACAACACTGGTCTCCCCATCTTCTTAAGTCCCCTCACTTCTCAGCAGCACAGCTTGCCCACTCAGC
>TRINITY_DN20731_c0_g1_i1 len=174 path=[0:0-173]
TTTTTGGCTCCGGCTCTTTTGGCTGCCTCTTTGACCCCTTTGATCTCGCTCTTTATATTTTTACAATGATATTTGCCCATCTCAGTTTTGCATATACACTTGTATGTGTATGTGTACAGAAATATAAGTATACACACATGCATAGATATGAGATATGTATATAGACACACAGGC
>TRINITY_DN20731_c0_g2_i1 len=170 path=[0:0-169]
TACCAGCACAAATAGACCTTATACATAAAGTACAGAAATATAAGTATGCACTGAAAGAAAAACAGGGGAACTCTTAAAGCAGATATAATCCATAATAAAAAGGTAAATAAACTATACATTTATATAACAACCACCACTGCTCTTTAGAAATGAAATAATACAAAAGAATG
>TRINITY_DN20731_c0_g3_i1 len=214 path=[0:0-213]
ATTAGGATAGTTATTTTTCTCTATTTCCTCAACATTTACATTACAAAACTCTAATCCTTTTCACAAGGATTATAACCATTATGCTTCCCAAACTGCCTTGCATTAGAGTAGAAATAAAGCTACTATCTGAGAGACAAGAAGGAAGAGATTAAAAGAGAGAATGTTTGCAATGTATATGTACACAAATCAGTTCATATGTATATTTGTGCCTGTG
>TRINITY_DN20771_c0_g1_i1 len=413 path=[0:0-412]
CACAGTTCCACCAGCTTCTATAGTTGTATCAAACTAGCAACTTCCTTCCTGTGTCAAGATGTTGTCCAACATATTTCTCTTGCTGAATGTAGCACTGATGCCTGCAGTCTTCAGTCTGCCTTTCAATGGTCTATATTATACATATAGTGCGCCATCCTATCAAAACACGTGGCAAACGAGTCCTTTTTATTCAACCCGATTCCAAAATAACTTCCAGAAGCCATTGTCGCCTGTCCACCAGAAATGGTATCCAATCTTCCAGAAACTGGATGGCCATTACTACCAAACACCCATTTACGTTGAAACTGATGTTGAGACCCAAGAATTTCCAGAGACTGATATAAGAAACAGAGAAATCTTTGAACCTGTTGAAGAAGTCATTGCTGGCGATTCAGAAGTAGCAGAAACACACC
>TRINITY_DN20771_c0_g2_i1 len=138 path=[0:0-137]
AAACACACCGCCAGAAGAGGAGTCCTTTCTTTCTCCGAGGAACTCCATCCAGAAGTTATGCTACCAGCAGCAGTAGTGGTACAAACTTCAGCGGGTTAGGCTCTAGTTTCAGCAACACTCAGGGAAGCAGCAGTGCGG
>TRINITY_DN20790_c0_g1_i1 len=256 path=[0:0-255]
CTTGTGTATACATTTAATTCCCCAATGTCTTTACCAAACATATAGTAGTAAAACCTAAGTGCACAATAATCCTTATCCTTAACAGTGAAAACAGGGCTTATCAGGATAGCACTACATCCTTGAGGATTATTGGCCTCTAGGTAGAGATAATGGCCTGATCTCAGTCCTGTAGTGTGATCTCTGGTGGGTCCAGTGAGAGAAACTTCCCCTGATGGAGTAAAACCTGCTGTTCTGATCCAGTTCAAATCATCATCAT
>TRINITY_DN20790_c0_g2_i1 len=165 path=[0:0-164]
CTCAGGAGTTACAGTATAGTGCTGAAGAGAAGTATCTGGACTTATGGCATGGATGATACTTCTGGTATTGATGATATCATATTTGTTGACTGTGAACCACCTGTTAGTCAGACAGTCTGTGACCATGATGAATTCAAATGTTCTGCAGGGGCATGTATAGACAAA
>TRINITY_DN20790_c0_g3_i1 len=153 path=[0:0-152]
CCTTCTATAATAAACTGAAAGGCTTTGCCTTTATGACCATATCCAACTTTGGCAATACCTCGGTTCCAGAGTTGCCCCATATCTGTGGAATGGTGGAATACATTCCTGAGTGTTACTTCACCATTTTCTTCAGCTCTTGTGTATACATTTAAT
>TRINITY_DN20742_c0_g1_i1 len=154 path=[0:0-153]
CGTATTTATTAAGTCCACAGTTTCTTATTACATATACCACTGAGCGGAAAATGGTAGCAGCAAAGTGATTTTCCCTATAATGCATTTACAGAAGTAAGCTGAGAAGGAACAATATAGGAAAGCCATTATGTCAGCATGTGGCTGATCACCCAAG
>TRINITY_DN20742_c0_g2_i1 len=257 path=[0:0-256]
TTCATATTTATGTATTTAGTCACAAGTCACTACGGGTTTAGTCAGTCTAGTGTTCGTATGAGCTTAGGCAAATATTCTGGTCACAGCAACCGTGAACAAAACATTCCGCCAATCTGGTTCATAGCAGCAAGTCTTGCACTTCATGCTTTGTATATGTAATAAGATTCTGTTGGTTGAATTTTCTGTTTAGGCGATTGTCATTGGTTGCTGTCAATGTTGCGGTGATGCATACCATTGTCATACAGTCATTTGTTTTT
>TRINITY_DN20725_c0_g1_i1 len=126 path=[0:0-125]
ACTCAGTAAAATGGGGTGTACAGCGAATCCACCATGATTCTCAGTACTGTCTGATTACTGTTTTTTGCACAAGTCCCATAGCTATTTCAATGGTAACATATGCCTTCATTTCTGATTCATCAGAGT
>TRINITY_DN20725_c1_g1_i1 len=558 path=[0:0-557]
CAGAGTCTGAAAATGCTGATTTTGATAACAATTTCACACCTAATAGTGACAATGATGCAGTGCCTAGCGATAGTGAAGGTGATCTGTGGACCACACTGATGGTTTTGGTTGTAAACAGCCACAGGCATGGTCACAAAATAGGCTGATGATAAAATATTTTCCATGGACTGGTGTACTGGTATACAAGCCTTATTTGCCATTGAAAAAACATATGATTGGCAAGACAGCAGTTGACTTTTTTTTATTATGAATATTTTTCCAAGGTCATTGTTTACTCTCTTTGCCGAACATACACACACACATACGCCTTACAAACTCTGGATAAACCTGGTGATTATTTTCCTGAAAATTCACATTACAACCAGTGGTATGACACATGAATCAAAAGTGAAGGTGTATGTTGCCACTGAAGTAACTATTGGACTTGTGCAAAAACCAATAATCAGACAATACTGGGATTCATGATGGATTGGCTGTACACCCCATTTTACTGAGTTGATGTTGCAGGATTGATTTATCTGGCTTAGGTCATGTTTCTATAAATAGCAATGGCCAATT
>TRINITY_DN20704_c0_g1_i1 len=2482 path=[0:0-2481]
CCGCACATGGAGTTGGTGAGTAGGAAGTTAGTAATGATTGGAACTTTGAGTGTCTTATTTCATTCACTTCTTTCCTGATGTCCATGTCATAGATGATGGATGAAAATGAGACACAGCCCCCACCACCACCTAGTGAAGAAGAGGAGAAACAGGCAGCTAGGGCCTTCCTGCGGGAGAAGTTTCTAAGAATCATCACTAGTTTAACTGGTCAGAAGGTCACATTCCACATGCACGAGCAGACAACACTGAAGGGCATCTTTGGTGGCTCAGACATTGACATTCTCAACTTCTATGTGGCCAATTTGGAGACACCGCTTGGAGTCCAGCCTCATGCCCTGCTGCGCACGGGTGACATAGTCCATATGACGTTCTCTGACATGAAGAGTAATTCAGTCTGACGCAAGTGCATTCTGACAGTGAGATGTGTAAACAGCAACAACATGTAACCTCAGAGTTTAGAGATTTCATTTTTGTCATGGAAATACAAGTGAGAGTAGGTTGGTTATGTTCAGTGATGTGTAAGTCAGTGATAGGCTAAAATCCTGGCTACTAGAATACTTTCCTTCTAATGTACTTATGAATTAATGACTTTGTGGTCAGTGGTTTGATTTTTATTACAGTGTTGAAAAAGAAATGAGTGAAAGTGGAAGTTTAACTACAAATAGGGGAAGTTATGTGTGCCATTTTGAAAATTGTCAGGCATGCTTCTGTCGACCATCGAGATTGAAGCTGCACCTCAGGGTGCACACTGGTGAAAGGCCTTTCAGATGCAGCTTTCCAAACTGTGACAAGAGTTATACAAGAGCATTCCACTTGAAAAGACACATCACAGCCAGTCATAAGCCCAAGGCTTATTCAGAAGATTTCCTCTGTCCAGTAGAAGGTTGTAACCAGATGTTTACCTCACAGTCAAATCTGCAGAAGCATCATTGGCGCCTTCACAAAAAACGGCAGTTTAAATGCACCTATTGTCACCGTGCATTCCACAAAAACCAGCATCTCCGAGTCCACGAATACGAGCACACAGGCATTAAGCCATTTGTGTGTGAACACGAGGGATGTAGGAAAGCATATCTTCTTCCGAGTAAACTGAAGAACCATATGAAGACACATCAGAAATACCACTGCAATGTTCCGGGGTGTGGAAAAGTACTAGCCAACTGGAGCCAGCTGAGGAAACACAGATGTGTGGAACACCCACAGAAGTACCAATGCGAGTCCTGCAGCCGAGAATTTGCGAGTAAGTCACAGTTAAAGGTGCATGTAGTCGTGCATCAAGAAACAAGAGAAATTTTCCATTGCCCTTATGAAAAGTGTCCTAGGTATTATTATTATGAGTACAATCTTTGTCACCACATACGTGCAACGCATGAAGGTCACCTTTATGAATGTCCACATGAGGGATGTGGGAGGAAACTCTCTACAAAAGCCAAACTGCTCCAGCATCAGAAATTACATGACCCTGATAGACCCCTTCCAAGACCTAAACAGAGGAAGAAGAGAAGGGCTAGAAGGGATAAAGGGAGTTTAAAAGAAATCATGGCTGCAAAGTTATCTGGGTTTCATGTTTCTTCAAAGGAGAAACAGAGACCTCTCAGTAATGGGACTTCTCATGGAGAGAGAGTGTTGGAGGACACTCAGATGGACCGTCCTTCTGGGGCAGGTCACCACACTGAGGGGAGCGTAGGAGAGGCAGAGGTGAATACTGAGGGCTGTTCATTAAATGAGAGACAGTTAAGGAAGGTTGAAAGTAAAGGTGCAGTGACTTTAATGAACATAGCTGCAGATGACGTGAGTAGTGATGAATACTGGAGAGAGGAAGGTGTAAATAAGGACATATTTGGAATAACTGCAGAGAAAATCAAGGAGGAAGAAGCTGGACTTCAGGATGAATTAATTGAAGTAGACAAGGAAGTCACTTGTTCAGAAGGTTGGGAACAGTTTCAAGTAGGCGACGTTTCATGTACTGCAGATCAGGTGAGCAAAAGAGAAGAGAGCTTAAAAGATCTTCAGATATATTGTCAGTATGCTGAAGTAAAATCATTAGATGACTTCAGAGATGGAGTTTTTTGGCACATCCCATGCAGTGACTCATCAGAAGTGGACTCAGATGCAAAAGCTTGACTGCAGCTGGTTAAGTAACAGGAGTTTCTGAGTCGTGTTGCAAGTAACACTGTGTTAGGAGAAATACAAGATAATGGCAGATCATGTTAATGATGGCCTCAGGAAAAGGTCATATATCATGATTGTAAAAGAGATGATTAATATTTAGGAAAAGGGGGGTGGAGGTAGGGGGAGAAAAAGCAGCTTGTAGAAATGTTCTCCATGTTCTTTTGGGTAGATATAAGTGATCAAGTTGAAATGATTATTATTTTGGGTCATTGTATGAACTACAAGAAACTTGTGATAAATGTGCAGGGAATCATGCAGTTGTATGGCAGTAAGGAGCAGTTTCTTGTTTTTGTCAAGGCTGAAGTACAAC
>TRINITY_DN20794_c0_g2_i1 len=151 path=[0:0-150]
CTGTACAGATATCAATCAGTTCTGCTTTTTAACATTTTCAACATGCAGAAGTTCAAGGGCAAAGTATCCCTCTCCCCTGAATTCAACACTGTATATGACACAGCACACAACACAAACATGACATGCCCAACAAACAAAAATTATAAGAAAG
>TRINITY_DN20794_c0_g3_i1 len=433 path=[0:0-432]
CTCAAATCAATCAGTTCTTCATTGCTGTAGTCAGAGTTATCAGACAACATGGAAACAGCTTGATCAACATCAAAATGCTTTTTTTTCCTGGGTTGCACCATTTTTGCTACTAGGGCCATCTATTTTTACTGCAGAGAAATTGCTTGGACATCTACTTAGTTCCTGAAAAAATCCATGGATGGCAGCACCTGCTGGTGCAGCATTTTAGCAGATAATTGACTTGCCAGTAACTGGAGGGGGTTGGCTCTTGTCTTGTAGGGGATACGGTTTACAACTGGAAAGGGTTAACAAAGTGTTTTAATTTTAGTACAGTAACAACTTTACAGGGAAATAAACTGATGGAATAGTACATATGTTTATGTACACAACTGTGATGATGTGTGACACTAATATATATGTGCTTTCAGTATCACATATATTTATTATGTCTGCC
>TRINITY_DN20702_c0_g1_i1 len=147 path=[0:0-146]
TATAAGTTACGTAAGGCTTTTTTTAAAAGTAGGTTATGTTAGGTTTTTTAAGACGAGTAGACGAGACTAGGTTAAGTTACATAAATAAGTTACACTCACGTTTTCATGCGCTTTCAGATCTTATTTCGTAGTTTTGTGTCACTGTAC
>TRINITY_DN20702_c0_g2_i1 len=119 path=[0:0-118]
CGTGAACCGACTCAATGTAGAGGGACTTATTACAGAATTTAATGTAGAAATAGTTGTGCCTGTACGAATAAGTTGGAAAACATACATAAATTTGGCCACCATGGTATCAAACAACGGAG
>TRINITY_DN20740_c0_g2_i1 len=178 path=[0:0-177]
ACAAGTCTGTGAAAACTACAGCCCTCAGTCCTCCCAAAGCTGTGTAGATGGTTCCAATTACCCCCACGCAGATAAGGGATGCCCAAGTGGGAAAGTTGACGACAGAACTCAGTGCGATGGCGGGCGCATAGAGCACCACTCCCATGTACAGGATAATCTGCACGATGAACGTTAGAGA
>TRINITY_DN20740_c0_g1_i2 len=300 path=[0:0-299]
GTAGTTTTCACAGACTTGTTCCAAGCCTTCATCATGTTTGCTGGTCTTTTTGCCATCATCATTCAGGGATCCATCAACATTGGAAGCTTCACTGAAATCTTTAGGATTGGATCTGAACATGGCCGACTTGACTTATGGGAGTGGAATCCTGATCCCTTTGTACGACACACTACCGTTATTGTGTTCTTTGGCCAGGCATTCTTTTGGGCAGGTGTGTATGGCTGTCATCAGACTCAAGTCCAGAGATATAGCAGTATGACGACACTCTCTGGGGCTCTCTGGTAAGTTGAGACACTGAAG
>TRINITY_DN20707_c0_g1_i1 len=172 path=[0:0-171]
GGAAAGTGATGCTGAGTCTCTCAGCATCTTTGTAATTCTCTTTGGTAGCATCTTCTCAAGGACAGATGAAAATAACATGTTTTCAATGTAGGAAATCTGCATTACTGTTTTCTCAAGTCTATGAATATCTGCCTTTTTGAACAGAGCATCAATGTTGCTAACAGTCAGTCCC
>TRINITY_DN20707_c0_g2_i1 len=183 path=[0:0-182]
TTACATCAGAGACAGATTACAGATTTGAGACATTATGTAGAACAAATGGATCTAAAATTGGAAAGGGTAATAAAAGGGATAGAGAACCTTGAAGGACATATTAAAATTATTAGAAATGATATAAAGGAGAACAATACCACATAAGATCATACACGTTAAGAAAATAACGGTTGTTTAGTTCGA
>TRINITY_DN20707_c0_g3_i1 len=252 path=[0:0-251]
CAAGAACAAGCAAACCTGAAAATATGTGTTTTCCCCAACTCAGGAACAAAACGAAAGACTAAAGTCTATGTAAGAGACACTAAAACTGCACTACCAACTGCTTATAAATTACCTACATGGGTCATTAAAAACGCCCGAAGAAATATACGAAGAGAGAGATCACCTGACAGAAATAGATCCAGCAGAACTGCAAAAGATGCCGACGAACCAGCAGATATTAAAGCCATTCCACAGAAGGAAGTATTAAATCAG
>TRINITY_DN20744_c0_g1_i1 len=177 path=[0:0-176]
CTAATATGTAACTAGTTTACTATCACTCTTCTTCAACACCATATTACTCCTTGTACTTCTATTGCATCACTGAATTCTAGTCTCCTCTCACCCTTTGTATTATGGTCACCATATCCAAATCCTCCTTGTACACCTTCATACTCATCAGTGTGCCCATTCAGGTCACCAGCTATTATG
>TRINITY_DN20744_c0_g2_i1 len=197 path=[0:0-196]
TACAAGTGGTGTAGGTATACTGTTAGCAGAAAAGTGGATTGAGAATGTGATCAAAGTTTGTACAGTTAATGACAGAATAATGATATGTAAGCTTGTAGCTGGTAAGAATTTGGTGTCAGTGGTTTCTGCTTATGCACCTTTGAATGGCTTCAATGACATAGTTAAGGATAAGCTTTATGATGATCTCTTTAAAGTTA
>TRINITY_DN20744_c1_g1_i1 len=112 path=[0:0-111]
TACAAGCTTATATATCATTATCCTATCATTAACTAACTTCAATCACATTCTCAATCCACTTTTCTACTAACATTATGCCTACACCACCTGTAGCAGTATCATTAACTACCCA
>TRINITY_DN20768_c0_g1_i1 len=183 path=[0:0-182]
GTAGATACTTTGAAGTTACTAATGGATTTCATGATAAAATAGTAACTTAATATATATGCACAGGCTGCTGTAAATCAATAATAACACTTTCCTTTTTTGTTTCTGTTAAATAAATAGGATAAAACTGTACTTATATTTGAGAACCTCATTGCTTCACCTTTGTTCTGTATTACCTCCACAGTT
>TRINITY_DN20768_c0_g2_i1 len=139 path=[0:0-138]
AATACAGATTGCCTGAAAATATGCTCAGGAACCCAGATGTGTTGTTTGCTATTTTACATCATGCACAGAACAATCTGAACCCAGATAAGTTATATATACTCACTGCATCCATGTTAATGAGAACTGTGGAGGTAATACA
>TRINITY_DN20768_c0_g3_i1 len=137 path=[0:0-136]
CAGAGGACGATGAATTACAGCCTTCTATGAAAATGGAATGGACAAGCCAGTCACCAGACTGTCACCACAGAAATCCAATCACCACAGAAACCTTGAGGAATGAACTATAAATGGAATACAGATTGCCTGAAAATATG
>TRINITY_DN20735_c0_g1_i1 len=116 path=[0:0-115]
CCAGAAGTCATCTGTATTTTCTGGACCATCCATACCATCACCGATATCTCAGAAATCCCCTGCTGTTTCATCAAATCAACCTTCTCCTGTGTTATCCAGCCCATCATTAGCGTCAC
>TRINITY_DN20735_c0_g2_i1 len=523 path=[0:0-522]
CAATATCTCAAAGATCACACATTCTTGCATCATCTGTACCTTCACCTGTATCTCAGAAATCCCCCAACATCCTTTCACCTGCATCCCATAAATCCCCTGCACTAAACTGCACCCCCAACTCTCCAACAGTAGCACCTTGTGCTAATTCTCAGATTCATTATTCACCACAACAGCCCACACAACATCCCTATTTCACTCCTCAAAACACTGCTAGTCATTTGCCACCTGAACCCATCATGCATGGCAGACAAAAAAACATATCTTCATCTGATTCTGGGGTTCCAGACACACCTGTCCTTTCCCCAGTTTATATAAATCATCCTTCAGTACAAAGTACTCCTAAGACACCTACAACGTGTACCTTGACAAGAGGAGATGTTCCTTCGTCATGGATTGGTGATAAAGGGCCAAACTTTTACTCAAAAACATGGGCACGAGAGAATGGACCGCAGCAACAGTCACCAGAGTCCACATCTGGGGAGGTGAGGCCATACAGTCAGGCTAAACAAGATGTAGAATCTAG
>TRINITY_DN20735_c0_g3_i1 len=387 path=[0:0-386]
AAAAAGTGTCCTCTGTTGAAGCTTGTGCAATGAAAATGGGAGGCAGCTGTGATACTGTGTCCATGGTAAAGCCTTCAGTGAGGAATGCCAATGCATCTCCTGAATCTTCAAATATTCAGTCTGAATACAGTCCTTCTTGTGGAACTAGTTATTATAGTCCATCTGGTGCTTCACTGAGTATAAGCTCACCGGCAGACTCTCATTCACCAGCCCAGCAGTACCACTCCCCAGGAATTAAAAGTCCAAAGTCCTTTGCACCATCTTTATCTTCTGCCTACCATCCACCATCTAATAACAGTCAAGGCAGTTGTTTGTCATCATGGCAGCAACAGTCTCCTCTTCCTTTGCAGTCACCCATATCCCAGAAGTCATCTGTGTTTTCTGGAC
>TRINITY_DN20735_c0_g4_i1 len=195 path=[0:0-194]
TGGTCCTTGAGCTTGCTCAAGAGTTTTTGAACCTCTTTCTTCTGTATCCATTACATGTTGGGGAGAAGAATTTATTTCTGCTGATGGCCTCACTACCTGCATTGGAAAATCATGTCCTCTGTCTCCTAACTGATCTAAGGATTCCAATGCTGGCATCTGTAGATTTGCACCCCTAGATTCTACATGTTGTTTAGC
>TRINITY_DN20797_c0_g1_i1 len=164 path=[0:0-163]
CATATATTCCAAGTATATGGATGTTTTCATTGCAGTGGAAGAACATTGGTCATCATGATAATGACTTACTTAAACCACTATGTATGAACTGTGATAGTCAATAGCACACATGCACATACACATGCACACACACACACACACGTGCATGAAGATATTAAATGTAT
>TRINITY_DN20797_c0_g2_i1 len=151 path=[0:0-150]
TTATATGAATCATTACATGCTGTATTTTGTAAGTATAGTTGGTGATGCTAAATTATATACTGAAAACATAATAAGAACATCACTTGCTGTTTCAAAGCAGCCAAGAATCCAGAAAACAAGTGGAAATTTCTTACAAAATGTAAAATTTATT
>TRINITY_DN20793_c0_g1_i1 len=187 path=[0:0-186]
CCAGTAGCAAGGTTTTCTGGTGTTTCAAGGAGAAATATCCTTTTATACACATGGGATTTGCAAGGGATGGAATGATATATGTAAAATGTGTGAACTAGGAAGAGTATAATCTCTAACATTGGTAACTGTATTTCCTATGTTACCAGAGAAAAGCAGCAAGTGTTGATCAGACATATTTTTCTATGAC
>TRINITY_DN20793_c0_g2_i1 len=161 path=[0:0-160]
ACAATAGTAATAAGGGATTATTCCTGCAGCCTGTGCAAAGAAGGTATGTTAGTTATATTGGTGACATTATGGCAGTGACATAGGGACCAAGGGTTATTAGAAAGGCTAGCAAAGGCATACTCTTTCTTTTTTAGAGCTGAGAATGCCAGTAGCAAGGTTTT
>TRINITY_DN20791_c0_g1_i1 len=422 path=[0:0-421]
TGCCTGTGTAATTACAGTGGGACATTTTATAATTAAGATATTCACCATATGGTGATCATGAATAATAATGCATTACCAGGGCAGGTGTCGCTCCCACCGTGGAAGCAGACAGTTTTGTTGGGACTTGCTTCGTCATCACAGAGGAGTTTCCAGTAGTGCCTCTTTGGAGGGAAATTTCTTGTTAGTTTTACATGGAAAAGGAATGAATCTGGAAAAATAAAAAAGAACAGAGGAATGGCCTCTATACACATGTTCACACATATGTACACAAAACAATTACACATGTACCCAACATATATTTGCATGAAGAGCCTGTGATCACAAACACCCTAAATAGTGCAGCACACGAGCTTCATAATGATGCATTCCTGCCAGATTCAAGATGAAGAGTTGAGACTGACAGAAGAACAAGGATGTCAAGG
>TRINITY_DN20791_c0_g2_i1 len=1574 path=[0:0-1573]
TGCCTGTGTAATTACAGTGGGACATTTTATAATTAAGATATTCACCATATGGTGATCATGAATAATAATGGCAATTTATTTTTTCTTGTGTTTTCTTAGAAAAAGAATGTGCAATTTACTTTAAATCTGCTTGAAATTTTTGGCAAACACTATCATATATAACCTGAGAGTGAAAGGGTAAACTATTTACTGTTCATGTATACAAATAAATTAAAGTTCCAAACAAAACTTAGTAAAATTACTTTATCCAGGACATTTCCGATATAAAGAATTATCGACATAATCAAGTGCTTGTGTGGAAAACCAGGTGAACTGTGTGTGATTCTTGTAAACCACAAACATATTCTGCTTTATAGTTGCACTAATTCCACCATTCAGCAGTCAAGGTTTAGCACCAGAGGTGAGTCATGTGCAATATTACTATCCACCACATACAAGCAGCCAAGTGTGGTTACAGAACCCACTTGATGCATCAAACTGTAAAGCCATGCTGGCTCATGGCTGGTAACTGACAGTGGGTCCTTGAATCACTTCCTCTCTGGTGAGGAGTTTCTCATGAAACATGGCTCACCTCACTGTCACTGGATGTCTGTCCTTGTGACATATACTCCATACACACACCCTAGAAAAAGAGACCTCGCATTCTACGGCCCATTCCTTGACGATCATATAAGATGTTGAACTTATTCACAAACTGGTTGATATTGTTACAACTCTTTGTAATTGCTCCTAGATATGTCATCAATCCAACGTCATTGTATTGATTATAGAAATCGGCCTTGAAGTTTGTTGTATCCAAGACAGGAAGGTGATGACTCAGACTGTACGCCTCCCGGAGAACTTCATGATTGTGTGGCAGCTCTTTCTGCTCAATGGCTTTCACATACTCCAAGATAAGCTTGACACGGCTATGCAGCATTTTAATGGCGCTATGTTGGGCCTGCAGATGCTCTGCAACTACTGAGTTTTCAGCAGTCTCCATGGTCGAGACTCTTGCTACATGATCTACGCCAATGCGTTCAGCCTCTTCGGTGGCTAATGTGTATGTCAGTTCAACAAATAGCATTGTTGCCACCCCATTCACCAGATCTATCACAGACTCATACATACTAACAGGGAGATCTGTATGTCTGGCATAGGGATTCAGTTTTAGGAAGACAGGACTCTCATTGATCTCACAGATCTGCTTGTGGACTTTAATGTCGGACTCATCTGGAGCATCGCCGGTGGTGTACCAGCCCAGGAAATCCATGTCACTGAACACTTGCTTGAACTGTTCTTCCTTTGTGTTGTAGTAGTCGCTGTTGATAATTAAGTCTGAGGCAATGATATCATACAGTAACTCAAATGAGTTCATAATTTCTATGTTACGCCCTTTCTGCTTGCCAATCAATGCACCAACCACTTGCTGTGCCTTTCCCTCCTGAGCTTTAATCCTCGTCCAGTGTTCTGAGATATTCATGATGACAAGTGGATGTAGCGACACAGACACACTCCCGACGGTGCCTGAAGATGCCATCACACTTTTCGGCGCCTCGTCAACCTCCATGGTTTTGCTGGTGGCTCAGCATGCG
>TRINITY_DN20791_c1_g1_i1 len=113 path=[0:0-112]
TTTATGTTCAGAAGCTTGGAACTTTTTGTACTGTTTTCCAAACTCTATATATATCATTTATTTATAAAATGTCCCACCCACTGTGATTACACTGGCAGTCAGCGGAAAACAAT
>TRINITY_DN20774_c0_g1_i1 len=129 path=[0:0-128]
CAATAATAAAAACATCATATATATGAACACCAATCAGGCAATGTTTATTTCAAATAACAATGAACCAAATGTACTGGACATGATCCTAGCTAATAATAGCATGGCCAATAATCAAAACGAAAAAGATAG
>TRINITY_DN20774_c0_g2_i1 len=233 path=[0:0-232]
TGTTTTTATTATTGTCTATGGCTTTCAATAACTTTTGTCCATTTTTGTGTATCTAGATAATAGGGCTTGATTCAGGCAGTTCAGATCCCCTATTAATAAATACTTTTTGTATTTACTCATCATATTTTCAATAAATTCCATATTAATTTCTTTAGTTGGAGTGTTATAATAGCTTTCAAATAAAATATATTTTTGTTAGCTTGTGTTATTTTAACCTTTTTCTTTCTCTCTTT
>TRINITY_DN20717_c0_g1_i1 len=145 path=[0:0-144]
AATTTTTTGGACCCTTCTCCAATTTCAGTGGATGAATGCACTATACTCAGCAAGAGAACACTTTTCCTAGGGCTCTTTCTGATCATACTGATCCATTCAATGTGGACAGAAATGCACAACTTCTTCTTCTGTTACTGAATGTCAG
>TRINITY_DN20717_c0_g2_i1 len=206 path=[0:0-205]
CAATGTTTTGGATCAAATGGCACATCTATAGTCTACAAAATCAGGATTACAGCAATGGCCAGTGCAGGTATTCCATAATATTTTGGATTCTGAAGTAATTAATGGAAGAGTCCATTACAAAGAAGTTATCAGTAAATGTAAGTTGATTAGACTTCAACTTGCAGTTGGCCCAAGAACTCCCGAGAGGATCACATATTGTAGACTAG
>TRINITY_DN20718_c0_g1_i1 len=288 path=[0:0-287]
TCTGTTGACTGGATCCCCTGCTTGGTTTCATGACCCTTTGTGGTGAATCCACATTTCATCATCAATTATGACATGAGCAAGAGAGTTTGGTGGATCCACATTACAGACCTCTTGATAGCTCATGACCAACTGCTGTTTTCATTACTGAACATTACAAACCTCAGGGCATCATCTTTACAACACTGTAGACATGCTCAAATGGTCATGAATGACCTCCTTCAAAACACTGCCATGAGAAATGCCTACTTCTGTCGTCAAGCTTGTTGCAGTGACCTGGATTATGACAGT
>TRINITY_DN20718_c0_g2_i1 len=671 path=[0:0-670]
GCGTACCATGACCATACTCTATGGAGTAACATGGTGTGCTATCACCATACGAATGCACCACACACTGTAATGTGGTGCAACATCATACATACAGTTACCATACAATGTGGAGCACCATCATCTTCCATACACACTATACACTGTAGAGTAATGTGGTATACCATCACTATACATTACATACACTGTGAAATAATGTAGAGTAATTTCACCGTACATACCATACGCTGTGGTGTATTGTGACATCACCATATACACCCACCATACAATGATGGATCTCTTTTGCTTTAACACTTCCTTTAAAAATTCCAATTTAGAAGTTTAATCTGAAGCAGAATATTAATAAATAAAAAAATCCCTTTTAGACTGTGAACAAGAGTGAGTTAACTATACATCAAAACACATTCTACAATGAAAGCAGAGCCTGTATTCTATGCACTTACTGACAGCCCTAATGTAAGACCTTAAAATATTATCACATACTTACTTTTTTTTTTATTTCCAGTTCACCAGCTACTGTTTATATTGTCAGATGTTTGCTGGTCCACAAATGATGTAAATATCAGTCATAAATTGCATGATCATGCATTAAACGAACGCTTATTCTGGTGATGCATAACGCATGCCATTTCATGAAATATAGATGGGAAATAACACGAAGATGCGTAACGCAC
>TRINITY_DN20718_c0_g3_i1 len=169 path=[0:0-168]
TTACAGCACATGGTTGTGCATGTATGGCATTGGTACTCGACATTATTCCATAGTGTATGTTACATGTAGTGATGGGGTACCATATTACCCCTAGTTGCCAAGTGACATTCTAAGGTCAAGCATGGATGTGAAGTCACTTAAGGTGACCCTGTTTGGATGCCAAGCTGAC
>TRINITY_DN20718_c0_g4_i1 len=284 path=[0:0-283]
ATAAACAAATTACAGTTGTTCAAATCTTAATATCTATAAGTTAAAATTTATTGTTGCCGAAAGATTACAAGTCGACAAACCAATGTGATAGTTTAGCTTTTCAAATTAAGTTAGTTTGTTGGAGTGCGGAAGTTTGGCTAATTACTGCCCAATCTTTAATGTAATAATATGCCTTACACATCTCCAGGCTATTTACTGTATTTTACATGCAACAATATGTGTTATGCATTTCCAGGCAATTCACTGCCTTTCATGTAATAACGTGCGTTACGCATCTTCGTGTT
>TRINITY_DN20789_c0_g1_i1 len=161 path=[0:0-160]
CTTTCCATTGTTGTAAGCTTTGGTGTAAAATTTATCTAGACTTGTGTCCATAACCTCCATACAAATCCAGACATCTCCTTCCCGGAAGAGTGCACCGTAGAACTGCACCGTGTATGGGCAGTCTGAGGCCCTCATTGTGATGTCCAAGTCCATTATCAACC
>TRINITY_DN20789_c0_g2_i1 len=258 path=[0:0-257]
CGTGTACCAAAAGGCCCCAGACTTGAACCCTTTGTAGCCCAAGAGCCCGAACCTGTACCTGTGGCTCCACCACGTAACTTGGATGAGCAGGTGACAATCACCATTGGGGAAAATGAGTTTGAGGTGAAGGCAGATGACTTGGAGACGCTTTGTCTTCTGGGACGGGGTGCTTATGGAATTGTGGAGAAAATGAGGCACCGAGGTAGTAATACTGTCATGGCAGTAAAGAGGATACCATTCACTGTGAACACTGAGGAG
>TRINITY_DN20749_c0_g1_i1 len=107 path=[0:0-106]
CATTTTTAAAATCACTTGAAATTGCTTCACTATTAATAACTTTATGCACAAGTTATTAAAATTAATTTTTAATTAATAATTACTGCTAAAAAACTTTTTGAAAAAAT
>TRINITY_DN20749_c0_g2_i1 len=141 path=[0:0-140]
TTTATATTTGCTGCGCCCTCACCTCCGGCTGCAAAGGTCAGAAATTAAGAACGTGGTTAGGCATGGTGAGGGTTTTAGTGCTGATGAGGAGGGTGCCAAGAAATTTATTTTATTATTTTATTCACAGGTAATTTATTAAAT
>TRINITY_DN20749_c0_g3_i1 len=120 path=[0:0-119]
CCTGCTGCATTTAGACAGTGATGGCTCTTCTTGTTTTCTACGGGGCATTAGATGCAGAAGATGCTTTTCGTTTCGGTGCCATGGCTTCATTTTTTTTCACAGTAACACACAGTCCAGTAA
>TRINITY_DN20749_c0_g4_i1 len=306 path=[0:0-305]
CTTGTCATTTTTCCTCTTCTCATTCTTCTCATCATCATAACAATTTCTGACCTTTTCTTTAAATGTTCAAACCATCCCTTGCTTGCATTGAATGATTCAGATTGGTCACTGATGTTTCATGTTTGTCCTTAATTTCATTTGAAATTTTCATTGCCTTGTCACAAATAAAGGCTTGAGTCACAGATTCACCTCTCATTTCCTTCTCCCTAAGCCAGATCACTAAAAGTTTTTCCATTTCGGTTATTATTTCACGACCTTTAACAACTGTACAAGAAGCATCCATTATCTTAATAGTGTATTGCTTCT
>TRINITY_DN20749_c0_g5_i1 len=123 path=[0:0-122]
TTCTTCTTCTTAAAAATGGTTGAAACTGTACTAGCAGGAAGGTCATACTCAGCAGTAAGGGATTTTGTGCTTGTGCCAGTATCACTTTTCTTTATTATATCCTGCTGCATTTAGACAGTGATG
>TRINITY_DN20749_c1_g1_i1 len=3742 path=[0:0-3741]
TTCCCTTCACAACTTTTATTTCTCTGCCTTTTTGTATACAAAAATAGTTTTCCTGTGTAGATCTGCTAAGTTCTTCATTGTAGCTGTAGTTAACTCTTGTGTACAATCTGGAGACAGGTACAGCTGGCAGTTTCTACCTTGCAACCCAAAAATAATTTGGATCTCTTTCACAAGTGTGGTGTACTGAAGTATGTGTTCATTCATGGGGTTCTCCAGCAGAATGGTGCTCCGTGTGGAGGTGGCTCCAGCCTGAGGAGTCAAGTCACACAGTTCCACATTGACAAACCTGCAAAAGGGATCAGCTTTCTCCAGTGGCAGGTCCATTTTGGGTATCTTGGCAGCAGGCTGGGCAAGAGAGGAAGTTACCCAGTCACTGCAAAAACCATCTGTGATAATTAGTTTCAGCTGAGCACCCTTCAACTGCTGTGTTTCCTCGATGATTTGCCTTACTTCCATTTTAGCCTTGACATTGCGGGGCCTAAGTGGTGTCTTGATAGTACTCTCTATGTAGTCTGTATGAGAGACAGTAATGTGTTGGAGTTCACTAGACTCTGGCTTAATTTCATAATACACAGTAACTTCATCAGTTGGCACCAGGTGGGCCTTCTTTCTGAGCTTCTGGATACGGTTGATGACTTCTCGAGCCACACCCTCATTAAGCATGGACTGGTCAGGGGTAATGTCAAGCAATACCAATATATCATTATCAGAGTGCGCTTCGTACTTGAGTGCCAATTCCTGGGCCCCCTCTCCCGTGAAGCTGTACATGATGCGTACCTCCTCTTGCTGGATGGAAAATCCCTGAATCTCAATTGAACCAGTCTGCAGGAACTCCTGGATCTGACTGTCACTTAGTGCCTTGATTTCTTGCATCACAGCTTTGAAGCTTCCTTTAAGTCTTGCCCCTAGAGTCTTGTGGTCAGGTTCAGCCCGAAGAGTAACTCCATACTTCTGTTTGTCTGAAGTGAGAGTAACAGCTTTCACATTCAACTCCTCCTTTATGTATGACTCAAGAAAATGGATGTCTTGCAAGCACTCTTCATCTGTGTGGATCACTACCACTTCTGGCAAGGGGTACTTAACTGGCATAGTCCTTCTGTCACGGATTACTCTTCCCAACTCTATAACTGACTGCATACGAGTCACAGACCGCTCAATGTTTTCATCTATTAGAGACTGTTTTGGTTCTGGCATCATCAGATAATGGACACTTCCAGAACTCTCCTTGTTTTCATAAATGCATCCTGACACCAAATGGCGGAGATTCTGATAGATGAGCTCTGTGAGAAAGGGTGTGAATGGCGCCATGGCACGAATCAGTGAGAACAAAACAACAAACAAAGTTTCCAAGGCCTCACGACAATCATCAACACCACCTTCACCCTTCAGTCGTTTTCTGTTCATACGGACATACCAGTTAGTGAGGTGGTTGACAAACTTGACAAGCTGGGGCACAACAGTGTAAAGTCTGTATGCTGTCATCTCCTTTTTGACAAATTTCAGCAGGGACTGTGTCATGGACAGCACCCACCTGTCCATTGTATTACTGGAAGGTTTTGCTGTTGCTTCATTGTACAAGAAGTGAATGTTCTCTTCCTTTTCTATTCGTTGCACGTTTTGCACCAGGAAGCGATAGGCATTGTACCAAGGCAGGAAAACGTCCTTCAGAATGTCTCGCACACCATCCTCCTTAAAGCGTAAACATTCAGCTCGAACAACAGGAGAATTGATCAGGTATAGCCGGAGTGCATCTGCTCCATACTTGTTCACCACCTCCAGTGGATCTGGGTAGTTCTTCTTTCTCTTTGACATTTTTTGACCATCACTTGCCAACACTAAACCATTCACAATCAGGTTTTTAAAAGGAGGCTTATTGAAAAGTGCAGTTGAGATGACCAGCAATGTATAGAACCATCCCCGAGTCTGATCAATACCCTCTGCAATGAAGTCAGCTGGGAAACAGTCTTCAAACTCCTTTCTTCTCTCAAAGGGGTAGTGGACTTGGGCATAGGGCATTGAACCTGACTCAAACCAGCAGTCAAACACTTCAGAGACTCTCTTCAGTGGGAGTTTACCTGGCCTCTTGGAAGGAACAGTCAGATGATCCACACTTTCTCTATGCAAGTCTGTAACCTTGACTCCTGTGAGTTCCTCCAGCTCCTCAATACCTCCTACACAAACCACCTCTTCCATGTCATCAGAGACCCACAGTGGAATTGGTGTTCCCCAGTATCGATTCCTACTCACTGACCAATCATGGGCATCACGTAGCCAGTTAGCAAAGCGTTTCTCCTTGACAAAATCTGGAACCCAATAAGTTTGTTGATTGTTGGCCAGCAGCTGTTCAGTCATTTGCTCTACCCTAATAAACCATGACGGAACAGCCTTATAAATGAGAGGTGTCTCAGATCTCCAACAAAAGGGGTAGCTGTGTTTTGTTGTGCTGGCATGGACAAGCCGGCCCTCATTCTTAAGAAACTTTATAATGTTCTTGTCTGCATCCTTGACATACTGTCCCTGAAAATCTGTCACAACTTCAGTAAACTTTCCACTGGGATCCACAGGACAGACCATATCCTGTTCCTTGGTAATCACCCCTTCTCGCATACACACACGCATGTCATCCTCACCAAAGTATGGGGCTTGATGTACCACACCGGTACCTGATTCCTCTGTTACATACCCATCCACCAGAATTTGGAATGCTCCTTTGGACTTGAGATCAGCAAAATAATTAAATAGAGGTTTATATGTCTTCCCCTTCAATGTCTCTCCCTTGAAGTGCTCTAGGATGGTATATTCCTCCTCATTTTTGAAGAGGGCCTCTAACCTGGCTTCCATCATGATATACACATGCCCTGATTTGTTGTCCTGTACTCTGACATACTGAAGATCAGAATTAACACAAAGTGACAAATTGCTGGGCAGTGTCCAAGGAGTAGTGGTCCAAGCAATCATAGACACACTAGGGTTTTCATCTAGGGGAAAATTCACTATCACTGCTGGATCTACCACCTCCTTGTAATTTTGGCCTGATTCAAAGTTTGACAGTGGGGTGTTACATGCAGTTGAAAATGGCATGACCTTGAATCCTCGATACACCAAACCCTTATCAAACAGCTGCTTAAAGATCCACCAGATGGTCTCCATGAACCAAGGATACATGGTCTTGTAATCATTGTCAAAATCAATCCACCTCCCAAGTCGACCAATGATTTCCTTCCACTCCTTTGAATACCTCATAACAATCTTCCTGCATTCTGCATTGTAATTTTCAATGCCCATTTTTGCCACATCTTCTGGACCTTTGATTCCCAAGGTATTATCTATTTCAAACTCCACTGGCAGTCCATGTGTGTCCCACCCAAATCTTCTCTCGACATAATAACCAGTCTGGTGAGCAAAGCGGGTCACAATGTCTTTAATTGTTCCTGCTAGAATGTGGCCATAGTGAGGCAGGCCTGTAGCAAATGGTGGTCCATCATAAAAGGTGTATCTTGGCTTTCCTTTTGACTGTTTAAGACAAGATTTGAAGGCATCTAGCTCCTTCCACAGTTCCTGAATTTTTTCTTCCTCCTTTGGAAAATCAATGTGCTCTGGGACTGGATCAACCGGCATTGTGTAATCACTTGCTTTCTTTGCAGATGTTTGTTTCTTCCTATAAGATTATACTTTCCTAGAGAGCTTACGGAATTCAATCTTATTTACACGCTGCTACCTATTCTTTCATCATCTAAACCAC
>TRINITY_DN20763_c0_g1_i1 len=202 path=[0:0-201]
GATGACTCCTTGGCTGTACTGAGGACCATGAACAAGTGCTGGGATTTCTTTAGAGAGGCCCAGAATGTTCCAAGCATGTTACCCCAACTCTATAAGAAGTGGTACGATAATGTGAAAGATTACAAAGAAAAGAAGATGGAGAGACTCAGGAAAAACAAGCCTTCACAAACACAAGAACCTCGGAGGAAAAAACAGAAGAATA
>TRINITY_DN20763_c0_g2_i1 len=905 path=[0:0-904]
TGCTTTTCTGAAATGTCCTAATAATCCTCACAGAGGGCACCCTAGTCTCCTGGTACTCTACATGGTTTCCTTCCTCCATTTCTTTTTCTTCATCCTCTTCATCTCCCTCTGTCTCAACTATGTCCATCCCATCGGGTGTGTTTCTTGTGTCTTCTCGACATCCTTCCTCACTATCTCCACTCCTCGTGCATCTTTCTGTATCATCGCATGTTACTTCATCAGAGCAGTCTACAACATGAAGCTGTTTCCCATTTCTGTAGTCCCAGAACCGCAAAGTACCATCCCCTCCTCCTGAAACCAGCAATTTGGGCTCATGTGGTAAAACTGAAATCCCAATCACAAACTCAGTGTGTCCAAGACAGAAACTATGGATGTTATATGCATTTGGAAAACAAGACACCCTAATTTTCTCATCACGGTCACATGTCAAGATATATTTTCCATCCGGGGTCACCACTACATCTGTTAACATGGACAGATGGCCCAACAGCAGTTTCTCCTTCCCATCTTTGGGGTTGACAGGGAACATATACACATCTCCCGACTTATCTGCTACTATTACCTGTTTGCCATCTGGTGTGAATGCTATCTTCACTGCCCGTCTCACCTGAGGACATGTCCTCACTACTGTCCAATCAGCAGTCCTCCAGAGAATCAGCTGTTTGTAGTCATCACTTGTGGCCAGCCACTGTCCCGACTCGGACACTGCAGCACAGAGGATCTGAGATGAGCCTACATCTTCATCCACATCAACTGATTTCATCTTCTTCTTAACCTTGCTGCATTCCTCTTGTCTCGGAGGAGGAACCTGCCTATATACAACATCTGTGGACCCTTCAGAAAACACGGCAAATTTAAAGTTACTGATACAAATTACATTTGGCTTCCTCACTATGCAGATCGCC
>TRINITY_DN20763_c0_g3_i1 len=267 path=[0:0-266]
CTCAGTACAGCCAAGGAGTCATCAGCTTTGTCTTCTACTGGTTTCACGCACACCTCATCTGCAGTTTCCACAATGAACACCTGTACTGTTGCACCCTGGATGGGAAGCAAAACCCATAGTTTTCCATGACTATCAAACTGGAAGTCCCATGGTTCTGCTTCTAAACACAGTTTCTGAGCCAATGTGCAAGATACAGCTAATCCACCACTCACAGTATATAGCAACACACCAGGAAATCGATCCAAACACACTCCCAAGAGAGATTCT
>TRINITY_DN20756_c0_g1_i1 len=175 path=[0:0-174]
TGTACTAGTAAGAGAAGAAAAATGTGCATCCATATTCAAAATGTATTTAATGCCAAATTAATGTTATAACATTGAAAGGATAAAACTTCAAACTGGGGAGCATCTTGTAAAAATTACTTGGGAAATAAAAATTATAAAACAAGCATAACGTTTTATAAAGGTATGCAGACGGTAA
>TRINITY_DN20756_c0_g2_i1 len=1222 path=[0:0-1221]
CTTGACCTTGTTGCACAAACATTTTGGTTTGCTCTGAAATGTATGACTGTCCTGGCTTTCAGTTCATCAGATATTCTATCCTTATAAGAAACAGTCATCATACAGATGATACATTTGACAAAAATGTATGAGAATTATGCATGTAAGCTAAAATCTGAGACTTGTTCTACTTTGCACACTATACATGCACAAAGATGTACAAACACCTATGCAAGTACAAACTACTATGATAAGCTCACTTCACTTCACTGGTAATGTCCAGTCTTTTCATTGATTTTCTTTTGGTTTCATCGTTGAAATAAGTAACTTGAAAGTAACAAATTAATACTCTTCTGCCACCAGTCAGCAAAAGTAAAAGGTATATTAAAGTTGGAAGTTTCATTCTTTTTAACAAAATTTTAAATATGGACTCATATACTGGAACGTTTTATATGGAGCAATGTTAAGGGAGTTAATATCTGAACACCCTTGTATGCAAAACAGCAGATAATAGATTGAAAATGAATAGGATCTGGGATTTTCTAGGGTCTTTTTAGATTGGAATTTGAGTGGAAAATCGAGTACCTTTGAGGTTATTCTGTCTTTTTCTAGGGGAGGTGCTTATTTTGAGAAACAAGTATGGATAAACTACTAAATGGACATTCAAGAACTTATTATGACTTCAATAAAAATTAATGAAATGCAACAATTTTGACTATAGATTATTTTATTGGAGTGGGAAATTAACCCGTAAGGTCATCTGGCTTTCTGGTTTTAGTGCATACATTACTTTTTGGAAATAATGTATATTATCAGGAAGAGGTGCAATGGTGGTGGTCTGGTTGTCAAGTTAGCATTACTGGTCATGATTCTTGTTTCTTCTCTTTCTTATCAAGCTGTAATAAGTACAGGAAGATATGAAAGCAAGTACAAATATCTTTCTTGTTTTCAAGCAGCAATAACAACACATTGTGATTTTCATATTTGTTCTACCAGAATGCTTTGTTGTGCCAAAGATTTCAGAATACTGATTTTCAGCAGCCATATTTTTCTTGAAGTAATCTATTCCATCTTCCTTGCAATATATCTCCTCCAATAATTTCTTGGCAGAATGAAGATTCATACTGACAGCTTGATAAAAGCATGCTAAAATAGGCTGATAGTTTCTTTAAACACTGAATGCTTTCTACAGCACTTATTTTATTGTTATTATTACTGAATTCTGAGTGCAGTGAAATGTAAC
>TRINITY_DN20756_c0_g3_i1 len=149 path=[0:0-148]
CCTGTTTGCATTTTTGTCTATTAAGAAAACTAAGGGTACATTAGGGTATGTCCCAATATACCCACCTTGAGGTAAGTGCTTTGAAAATTTCTACTATTCATTACATTTGATAAAACGCCTGCCATTTTCAGTGAAAAAACTGTAATGAT
>TRINITY_DN20738_c0_g1_i1 len=212 path=[0:0-211]
TGCAAATAGAGACTGGAAGTATATCCTCAACTTCTGAATACTCAGAGGATCCTTTCCAATTAGCATCTGAGGCTGAGGAAAAGCAATTTTTACAAAAAGAGGGAGACTTAAAGGAAGTAAAAGAAGAGAACGAGGAATCAGAAATAAGTTTAGATAGTGATGATGAGTTGCCAAATCCAATGGACTTCCTACCTCAGGAGGTTGTCGTTAAA
>TRINITY_DN20738_c0_g2_i1 len=113 path=[0:0-112]
TAGATTCTATTACAATTTCTCTTTCTTTCTGCATCTCCTGACTTTCATTTTTCGAATTTTCCTCCTCCATTTGAGCTCCTCCCCCATCTAAGGGTTTAACAACAACCTCCTGA
>TRINITY_DN20738_c0_g3_i1 len=158 path=[0:0-157]
CTTACATCACCACCAATGACTGAAGAGTTTCAATTGAAGTTAGATTTAATGAACGCAAGAATTCAAGACCTAGCGCAAATTACGAATACGTTAGGAGGCCTTGATGAGATAAGTGAAGTAGGATTAAAGAATTATATTCGTCAGGTAATTAACGACTA
>TRINITY_DN20780_c0_g1_i1 len=128 path=[0:0-127]
ACACTTCACATTATTGCTTCATAATTTCACCATTTTTTTAAGGGTCCTTCAAAATGTTCACAATTATTGACTTTCCTTATGTACAAACTTCAGTGTGGCATTAGTTGTGAACATGAAAAGAATTAAAC
>TRINITY_DN20780_c0_g2_i1 len=132 path=[0:0-131]
CAGTGTATGAGATTTCAACATGGAAGGTGCAATAAATGTTGCATGTCTATCAATTACAACTGTTTATGTAAAAAGTTCTGCCCTCTGCCTTTCTCTTCTCCAAGTGGTCTGGAGAATATGAAAAATGGTAAA
>TRINITY_DN20761_c0_g1_i1 len=342 path=[0:0-85 2:86-341]
ACACAAGGTGCTTGCTGTGTACATCTCAAGCCAGAAGGTGTGGTTTGCCCTGTGTTCAGCTACAGTGTAGAATGGCATCAAGAGGGTTAATTGCCTGAGATATTTCTTCTGTTATACCACACATTTGGGGCATTCTTTGTTAATGAATGAATTATGGAATTGGGTGCAAGACTAACCTGATCGTGGTCTGAGTGCGACTGTTTCAGATGCAAGATTTGTGAGAATGGAATGCTATGTAGTAGTTGAGGTGGATGGCATCAAGTGAAATGAAGAGGTTGTTGTGTATCTGTTGATTTACGGTGGATAGCAGTGTGAAGAAAACCATGTTCTAAGGAGACACTG
>TRINITY_DN20761_c0_g1_i2 len=388 path=[1:0-131 2:132-387]
CGAAGGACTGGGTGTAAAGTATGAATAAGTTTTGGGAAATGAGAGAGGCTTGGGTGGTATGTAACAGTGAAAGGAACATAATACTGACCTGAATTTTGGGTGGTTTAGTGTTTGGTACAGTTGTTTGTTGTTTTAATTGCCTGAGATATTTCTTCTGTTATACCACACATTTGGGGCATTCTTTGTTAATGAATGAATTATGGAATTGGGTGCAAGACTAACCTGATCGTGGTCTGAGTGCGACTGTTTCAGATGCAAGATTTGTGAGAATGGAATGCTATGTAGTAGTTGAGGTGGATGGCATCAAGTGAAATGAAGAGGTTGTTGTGTATCTGTTGATTTACGGTGGATAGCAGTGTGAAGAAAACCATGTTCTAAGGAGACACTG
>TRINITY_DN20761_c0_g2_i1 len=340 path=[0:0-339]
AATTGCCTGAGATATTTGTTCTGTTACAACATGTTTAGGATATTCTTTGTTAATGAATGAATTATGGAGTAGGGTACAAGACTGAAGGAACTGAATCGAGTTTAAGTGTAACCATTTCAGACATAAGGCTTGTGAAAATGGAATGCTGTGTAGTAGGTTGAAGTGGATGGCAGCTAGTGAAATGGAGATCTTGCTGTGTATCTGCAGCTTTGCAGTGGATAGCATTGTGAAGAAAACCATGTTGTAAAGAGATACTACCATCAAGAAAGGGGTATCTGTGACTCACAGCATGAGTAAGTGAATTTAAGTGGGGAGAACTGATTGAGACCCAACATGAAAC
>TRINITY_DN20798_c0_g1_i1 len=127 path=[0:0-126]
AACCCTGCTCTGAATTAGCAGTACTAACCACTGAAGTTAGGGTCATAATCCCTGCGTTGACAGAATGTTCAGGAAACATTGAAGTTCCTGAGGAATTAAGTGTCTGTGACGCTGTCTCTGAATTAGC
>TRINITY_DN20798_c0_g2_i1 len=592 path=[0:0-591]
TGCTAATTCAGAGCAGGGTTCACAAAGTGCTGAAGGTGCTGGTCAGTCAGAAAGTATTCAGCCATTATTGCAGTTTCCTGCGAAGTTCCCAGTGCCAGTTACCACAAAGTATTTATATTCATTACCATCTACTGTCCACACTTCCACCCTTGGTACCTCTGCTGTTAAGACAAGTGGTATACCAGGCACCCCAGGCTCAATCACAAATCCTCTGCAAGCAGTTTTATTACCAGTAACAGCAGGAAGGTCACCTACATTGTTGGTACCAGTCTCTGCAGTCCCTAGCACATCTGGTATAAATGCATCCACACCTGGTAGATTTACAGTTGGCTCTAGCATTGGTATCAGCCCACCACCAGACATATTACAGACAATAACAGCCCCTTCTTTTGTATCATCAACACATTCTAAACCACTGAATGTGACAAGTCCTTTGTTAACCTCTCCTGTTACAGAAAGTGCAAGTTTCCCAGTACAAGAGGATACAGTGACCACTGTCAGTTCAGGTACCTTACTGTTTAAAACAGTTTCTTCACAACAAAATATTACTGGAGACTCTTCTGCAGTATCTCCCATTTTACCTAAATCTTCC
>TRINITY_DN20748_c0_g1_i2 len=240 path=[0:0-239]
CTGTCTTCCTCTATCACTCCTACTCTCTCTCTCTGTCACCCTCTCTCTCACTCCTACTCCCTCTCACACCCTCTCTTCCCCTCTCTGTCTTTGTCACTCACTTTCACTTCTACTCTCTCTCCACACACACTCCTACTCTGTCTTCCTCTATCACTCCTACTCTCTCTCTCTGTCACCCTCTCTCTCACTCCTACTCCCTCTCACACCCTCTCTTCCCCTCTCTGTCTTTGTCACTCACTT
>TRINITY_DN20730_c0_g1_i1 len=112 path=[0:0-111]
AAAGGTCACAAGAAACCGAGTGGCATGTATGTAAAACTATAAATGCAGGATCACATAAACATAAACTCATCAAAAAATGATGTCCTGAATGTATGCTGGTGCATGGTATTGA
>TRINITY_DN20730_c0_g2_i1 len=184 path=[0:0-183]
CATTCAAGGGAAATAAAAACCAAAAAATCATGAAGCCAGAAGCTGTCTGTGATTACATATATAGAAAATATGAGACTAGCTGATTAAAGTGAGTGTCAAGTTAGTGCTGTGGAAGACTGTGAAATGGTATTAGAAGTTGTTTTTTGCATGTTATGGATATTACCATGCTCAATTCTTATATTTA
>TRINITY_DN20730_c0_g3_i1 len=179 path=[0:0-178]
TGAACTATGAATTTCTTGGCAAAGAGTCTGCCTGGGGCATGTATTGCATGTTGTGATTTCCATAAATATCCTTCATTGCCATATTTTTCCAAGAGCTGATATACAACATTGTAAATGAATTCTCTCAGTAAAAGTTATTTGTTTCTAGTTCATACCAAGTAAATATAAGAATTGAGCAT
>TRINITY_DN20730_c0_g4_i1 len=101 path=[0:0-100]
ATAAAACTGTGACATTGCATCAACCATACCAGTTTATGGCTAATATTTTGCCAGATGACTGAAGCTCACATTGACCATGTTGAAGTGATACAGAAAATTAG
>TRINITY_DN20729_c0_g1_i1 len=679 path=[0:0-678]
GATGTGCATACTGCTTCAGTTTTCATACTCTATCTTATAAACATAGCCACACAAAACACTTCCAGCATTGTTTAAAAGAGAAAATATAAATTAAATTTTGATATATATTAAGTAAGTTGTCTTTACATTTATGCATGTTATTAAAAGAAAGAAATAAGTGCATGCAAGTTAAATTGACAATGATTAATTTGCTGTTGACAAAGGCATAAGACTACGTATCTTATCAGATACAACCAGTGTCCACTACGACTGTGGTTTAGAAGACACAACTGGCACAAAGGTGTTAACTTTTGATCTCTCCTGTCAACTTAGTACTTTTTATTCATTAATTATTCCTAGCCCATCTTTCACTCTCATCTTTTTCTCTCCTCCTTTTCTCTCTTCTCCTCATTCTTTTCTTTTGTCTCATTTTATCTCCCATTTCTGTATTTCCTCTCTCTTTCATGCATCTTTCTCCATTGTCCTTCCTCTCTCATCTTTGTCACTTTTCTCTCCCTACTCTCTCACTTCTCTTTCACCCACTGACATAAAACACACACACAGATACACACACACTTGCACATACACATCCATGTACATACACACATTCATGTACATGCATACACACATATTAAATACAAACAACTTTGTGTCCTTAAGCTCAGTAAACCATTTTTGTTTTTTACCTGATCTCTTCTTT
>TRINITY_DN20729_c0_g2_i1 len=252 path=[0:0-251]
TCTTTCACTGTTGTTAAAGTAACAGAGTTTGATTTTGTTTGGCTTAACCCTTACATAAAACTGAGAAGAATACTTTTTCCTTCTCCCTAGTTCTGTTATTTGAGTTTGTCCATGAACTCTTGAGATTATCATGTATTTGTTTGAATTTCAAGTAATGACACAAGTAAGAAGTGTAGACACATACCAATTAATATTAGTCCTTTGTTTTCTGTTAATTTGTAGCCAAGCCAGCTCAGACTAAGTAAAGCAGGG
>TRINITY_DN20710_c0_g1_i1 len=234 path=[0:0-233]
CCCCCTTAGTGCTGATGATGTACTGAAGTCCTTTCCTGGGTCAGGGAGTGAACCAGTGGGCATAGGCAAGGAAGGCCACATTAGGAATGAGTTTCTCGGTGAAGACCTGGACAATCTAATGCATGTGCTTGTTGGAACATGAACACCTATTTCACTTGAAAAGTTATAGATATGAAGTATAGGGGTCTGATAAAGAAGTAGATTGTGATATTATAATATGACTTACAGTAAAAC
>TRINITY_DN20710_c0_g2_i1 len=148 path=[0:0-147]
CAAAATTTGCGTGAACTTAATGCTAGTGCCAGGGCTACCCCTTTTCCAAATCCTTCCCAAGAAATTGCTCTTGAGGCAGAGACAGGAAGTTCAGAAGAAGAGAGCAAGAGTATAAATTGGAGTTCTGTTCTCAGTCTCTCTAGCCAAT
>TRINITY_DN20710_c0_g3_i1 len=148 path=[0:0-147]
GTCAGCTTCCATGTAGGCAGGAACTCATGAAATTCCTGACTCAGGTCAACATCATTCAGCATCAAGGAATTTGTGTCACTGCTGCTTAAGTTTAAGTCAGAATTTGACAACGAATACAATTCACTTAAAGAATTGTTGTTTAACGAGT
>TRINITY_DN20747_c0_g1_i1 len=138 path=[0:0-137]
TTTCTGTGCTCCTAAAAATTAAATAAATAAATAAAATTCACAGCTATCAGTGTCGATGCCTATCTTGACATTTTTTTTCTTCGTCCTCTGCCTTTGTACATTTTGACACATCACACAGAGGCACATATTCATCGCAGC
>TRINITY_DN20747_c0_g2_i1 len=142 path=[0:0-141]
TTGTAATTTGTATGGTTTAATATTGCATTATGTACAGAGCAATATTTTGTCTTGGCTACTTTATAAAGGAGAGTTGGAGATTAGTCATTAGAACTGGATGCAGTCAAAGGTGCATTTTACAATGGGGTTTATTCTTACAAAG
>TRINITY_DN20764_c0_g1_i1 len=203 path=[0:0-202]
CTATGCATTTTTACTAGGGGAAAAAAAAAAACTGTCGTTTGTGAGATAACAGAAAACAGTGTGAGTAGAAAAAAACTATAGCATATATGGCAAACATGCAGAGACTTGTTCAGAATTTATTTTCCAATTTTTCTCATGATATAAACTTTTATCATTTGATGCACCATCTTCCAAATAACCACAAAAAACAAGTAAAAAGTCCT
>TRINITY_DN20764_c0_g2_i1 len=186 path=[0:0-185]
TAAAAATGCATAGAGATGAAGCTGTAGAGTGGGAAATTCTCTATTTGGATGGGTAAAAATGTATTTTTATACAGTTTCTACAAATATTTATGATTAATTTTTTTTTCCTTTCAGGTATCGCTGAAAACTCTTATGAGATCAATGAAACTTTAGTGTTTGAAGAGAACATCAACAAGTAATTGTTTC
>TRINITY_DN20741_c0_g1_i1 len=196 path=[0:0-195]
CATGATCCTGGCAAAACCTGGCCGTACTCTCCAAACCTACACACTGGGCTTCACAGGGACATTGTGAAATTCACAGTCTCTCACAACCCAGCAGCACACTTCAACAAAACGGTCGATAAATTCCTAATTTCTTGCAACCACCTAGTTTAAAAAATCGTCTTCGCACATTCACAACCGTGGTTGAAAAACGGAAGTT
>TRINITY_DN20741_c0_g2_i1 len=343 path=[0:0-342]
CCGTAAAACCCTACAATATGAGGAGAATTACACTCGTGTAAAACCTTCAACTCTCTGATAATCTGTTTTTTAATTGCAGGCTTAACTTCCAGATGAATTAATTTTCTTGCCATAATAAGCCCACTAGGTCGATGTAACACCTTTGTAACCACACCCCCATTCCCAGCTCCAAGCTCCCCCAGCTTCTCAAAGTCATCGTCAGTGAGTTCTCCAACTTTCTGCTTCTGACACAAAAAGAACTCCATCCTCTTCCGTTGCGTGTCATCCATCTCCAGCTCCTCCAACTGCTCTTGAAGAGCCTCAATACTGGTGCTGCAAATGTTGGTGTGAGGATCATCGTGGG
>TRINITY_DN20778_c0_g1_i1 len=305 path=[0:0-304]
TTAAAACTCTTATGACAGGAGTGTTGGGAAGAGAATTCTTTAAAAAGTGTAACTTTTTTGTTTGTCTGTGTGTGTGTATTTGCATGCATACATGTGTACAGAGAAACTCAAGAAAAGCATTAAAACTGGCAAGAGACTTACAGTGTAGTGAAGTCCTATTTCAAGATATACTGTATTTCAAGAAACCCTATTTATTACTGTACTACTAAATATCATTTAATTGCTCTTTGCTAAATGTCAGGTGTTTAATTATGAAAGAAACTGATGTCAAGAAATGTTTTTTTTTCTCGTTGTTTCAATTTTCA
>TRINITY_DN20778_c0_g2_i1 len=1865 path=[0:0-1864]
ACTCAGTGGACCTTCAAAATATGTTATATCTGGGCTTGTGACTGGAAAATAAAGCCTCTGCTTGTTAATGTTAACAAATATAATGTTTGTTAATTATATATAATTTTCAGAATTTGTACTTCAAAATGTCTATTCTACTAACAAGATCTACCTTTTCTTCTCTAACCCTTCTCATATACTGTTAGTGAAAGGTAGCTGGGCCAAGTGCACTGCATCTTCAATATAACAGACTATGTGCATTATTTCATACTGGAAATGCTGAGGGACAATATCAGCTACATGGTGACTTTTATTGTCTGGCAGTTATGTGGGAATCTATTTCAGCATTTACAATATGTTGTACAGTACAGTGCATCTATTCTGTAGGTGTAGTTTACTTTTAGACAGCTGTAATATTTCTGGGTTGTCCACAAACCTACATGATTAAAAGAAAGAATGAAAAGCAGGTTGGCCCAGCTAAGAATCATGGTATCTGACAATCCATAATCACAGAATCACAGCTTACACACTAGATTCAATAATGTGTCATAACCTAGCATCTCAGAAAAGAATGATACATATCTAGCTCAGTATGCCAGACATGGGACAATGATTCAGTTAACCCCTTATGTGGCAATGATACATACAGTATAGAATACCTAAATGATTTCCATGCTTCAAAATAATTATGGTTTTAAACAGGTTGCTTGGGCTACAATCTGGAAACCTCCTGTGATGTTGGCTATGTATTCACCACCATATAATAAAACAGATTTATCCTGCTGTCTGTGTTTCAGTATAGGAGCTGGGTAGTCAAGAGTGACATGTAACAAACAAACTATAAAAGAAATAACATCATACTGTTCAAAAGTAATGCATACTTGAAAAAAGTAAAGTGAGCCAAGTAGCCTAAAGCTAAGTCTCCAGGTTTTGTCACAGATTTCAAGATGTAAAGAAAATAATGCCAAAACCAATGCAGAAAGTAGAGACAAAATGATATCCTTTTTCTGACATGTCTGAACACTGAAGTGAAATGTTCTTTGAATATGTTGACATTGAAGAGCTTGATATCAAAGCCATCCATTTCAGAAAATGGAGTTTCTTTCATCTGATGTTTTATATCACTGGTACAAAAATAAAAAATAAAACTGGATATTTAGTATGTACTTGTACTTAATTAAGGGGATAAATTCTGAAGACTCTGCCCTTTCCTGAAACTGACCCAAACATAACAAGCTGCATATACTCTCAGCACAAGTATTGATAACAACTTGGTTCTGCAAGGGCTGATTACTATTTATTCATCTTTAAAGCACAGCTAAAGTAGAATTCACTTATGTGATGCAGGTACTGTGTTAGTGATAATTTAATTTATTCTGGTGAGGTTTTTGACTGGGAGTTGGACTTTGACAGCAATGATAGTAGTTATGATATTTATATGAGACGAGACTTGTTAGATCTAAGCAGAAGATTATGCAGAAAGAAGAAGTTCATTTCTCCCAAGCTGTGAACGTGTTTTCTTTTTTGGCAAGCAAAGCAACTGTGGAACTCCACAGCCAGATATATGGGGATCACATTTGCACAAAGTTAAAAACCTGCATGTAAAACAGAACTTAAACCATTCCTATTTACAGATCTGAAGTGAGGTGAAATATACCCAGCTACAGTATTTTTGTGAGAGGGAAGATCATGTTCTTGAGTAAAGAAAGAAAAGATTTACATAGTACTATGGAAATATGAATGATACTAAAGAAGGCTTCAGTACAATCATATGGAAATCAGAATTTAAACAGGGGCTACAATTAATGATTTACATCGATGATTAAATTACAATCTATGATGAAACTAATAAACTGTACAAAGTTTGTTTTCATATCCAAAATACC
>TRINITY_DN20778_c0_g3_i1 len=468 path=[0:0-467]
TCCACCATTTTATATCACATATAATCTTTCACAGTGAATAAATACGTGACTAATAAATCCTATCTTTTGTTTACATGCAGAAATAAAAAATTAAATAATTTTTTCTCCTTTTAGAAGAAATCTTAAGTGCAGTGGGGGAAAAACTATACAGATTATTCTGAACACTTCAAAAATAGAAGTTTATAAATATGGACTAACATGTGTTTAAGCTTATGGTGTGCTTCAAAATTAAGAAAACTTACTATACTGACATTCACTGATAAAATAAAATTGCTGTCCTTCACAGTAAAGATTAATCTAGGAAACAGCAATAATAATAATGCTGGTTCCCATGTGATTCATATGACTCTTAATCTATTTATCATGTCTAACTGTACTGTGTGTAGAACTAACTGAATAGAGTAATGTTTTTATATTATTTTAACCCCTTATATGGTGGATTCTTCTTATACTAGGTACCTTCAATTT
>TRINITY_DN20778_c1_g1_i2 len=468 path=[1:0-402 2:403-467]
CCAAAATAGAATAACAGAAACATCTTATATCCATAGATGAAAGCTAATGGGCAGACGTGAAGTAATTGTGTTTTTGGTGTTACTTTATTTTCAGGGAGTCATATAGGAATCATATGTAAACAAGAACGCTGTATGGATTTTTCTAGGAATGGGTTTGGGAACACCCATGTTGCATACGATCATAACAAAGGCAAGGTTTTCATTTCTGTTGAGATTTTTTTTTTTAACTAGTTGTGCAGGTTTTGAAGTGTAAGCAAAATTGTTAAAACTGAGACCAATTTTGCAGTATTTGGAAAAGAATTTTCAAGAAGCCAATATTCTCCAGCATGGACTGTCAGCTAGTGGAAATGGTAGCTATCAAACAAATTGTGCATGCATCTAAAATGAACTACTGTATATACTTGAGTATAGTGCGAGTTTTTATGATCAAATTTTTACGCAAAAAGTAGGGGGTCGCACTATACACAG
>TRINITY_DN20778_c1_g1_i1 len=109 path=[0:0-43 2:44-108]
CAGAGATATGTTTCACAATGAAATTTCAAATACCATATATACTCGAGTATAGTGCGAGTTTTTATGATCAAATTTTTACGCAAAAAGTAGGGGGTCGCACTATACACAG
>TRINITY_DN20733_c0_g1_i1 len=166 path=[0:0-165]
AAAATGGACACAGTTTGTGAAGCATTGTTACTATAAGTTGCACCAGGAAAGCAACAGTGAAGTTTGTATACTTGTGCCAAAAGACAGCCTTAAAAGGAAAAATACTTTGAATCAAAATCTTTTAATCTTGGTAGAAGAAACCACAAATGCTGAAGGTAGGTCTCAT
>TRINITY_DN20733_c0_g2_i1 len=103 path=[0:0-102]
ATTATTATTAATTTCCACTGCTACTGCTTTCTGTTTTAATGGATACTTAAATTTTAGTTGGTAATGTTAATAAAAGCTGTGTTGGGATAAACAGTGATTAAAT
>TRINITY_DN20733_c0_g3_i1 len=116 path=[0:0-115]
TCCATTTTGTACATGAAACACAATGTTGTCAAGTTCTAAGAGTATGTTTGCTGTAGTATAAGCACTACATTCTTCTTCACCTCTTCTTTACAACTTTTATGCCAAATTAAATGCTG
>TRINITY_DN20706_c0_g1_i1 len=587 path=[0:0-586]
GTCGGTAGTGAGTTTGTTTATTGACTAGTGGGAAGAGAAAAGTAATATTTATCACTGAGTACGCATAGGAACTAGAGCACTTAATTTCATATCAGAGAATATCTTTCAATCTTTCACTATCGTATAAAAGAGTTCCAAGACTGAGTGCCTCCCATGGATTGACCATAATTGACTGACCACAAAGATATGGAGACCATGTCTGACGACCTGAGTGGCAGTGGATCTGGCAGCGGCCCACGGCAGCCTGAACATCGCCAGATGATTCAGGAGATGAGAAGCCACAGCTATGATGCCATCCGGTTTGCCTCCTACCGTACTGCCTGCAAGCTCCGATTCATCCAGAAGAAGACAAACTTGCAGCTGGTTGACATCTGGAATGTCATCGAGGCTTTCAGAGAAAATGCATTGAACACCTTGGAACCTCACACAGATGTGAATGTATCTCGGTTAGAGACTCTTATCTCGAGCATCTATCACAACTTGAACAAGAGACTGCCGGCTGCACAACAGATCCACATTGACTCCAGCACAAGCCTCCTTCTGAACTGGCTGCTGACGGCTTATGACAGGGACAACACAGGCAAAAT
>TRINITY_DN20706_c0_g2_i1 len=352 path=[0:0-351]
CGAGTTTTCTCTATTAAAATGGCTTTGGCAACGATGTGTGCAGGGAAGCTCATGGACAAGTTAAGATATGTCTTTTCTCAGATCTCTGATGGTAACGGCCACATGGTTGGAGGCCGATTCTCAGAATACCTGCGAGAAGTGCTAGCATTACCAGCTGCAGTTTATGAATCACCATCGTTCACCTATTCAGATGATCTAGTAAGGAGTGTGTTTAATGGGGGTAGTAAGGTGACCGTGAACGACTTCCTCGACACTCTGATGTCAGACCCCAGTCCCCAGTGTTTAGTGTGGCTGCCTCTGTTGCATAGACTGGCAAATGTAGAAACTGTTTTACACCCAATGCAGTGTGAAG
>TRINITY_DN20716_c0_g1_i1 len=194 path=[0:0-193]
TTGAAGAAGAAATGGAAAGAATTTGTATTAACTTGGGAAACTCAGATGATGATTCACCTGACAGTGATATGGCAGACTCCACAAAAGACGACTCAGATATGGACAGCATTCATGACATTGATGATATACAGCAAATAGATTGGGATGATTAAGTAAGTATGTTTTTTTAGTATTAATACGTTATAATATTTACT
>TRINITY_DN20716_c0_g2_i1 len=134 path=[0:0-133]
TGTCATTAACATCACTGAATGCTTCCTCCGTAAGTGATTTTAACTGATTAATATTTCCCACCATCTTTTCAGCCACTCTTTGTTTCACTGTACCCAAATATATTCAATGGGATTAAGGTAACAGTGATATGGGG
>TRINITY_DN20712_c0_g1_i1 len=215 path=[0:0-214]
GGTTTGTGTATGTAAACCTACACGTATGTCAAGTATATGAAGACCAGTCACCCACACTGGCACATGAAGAAGTTTCTCGGGGAACACACATTCTTGCAGCCATCATAGCAGCACTTGCTGGAGGATGTGCACTGCTTGTCACTATTACACTCTCCACCCTTGAAGAAGTTGAAGAATATGCGACCACCAAACGGGCACAGCAGCAGCGTGGGGCA
>TRINITY_DN20712_c0_g2_i1 len=269 path=[0:0-268]
GGCAGCCTTCCTCTGTGAGGCACATTGGGTGGACTTTACACTCGTTGCGCAGCGTGCACACTTGCTGCAGCATACAGCGGGTCCCTACCCGGCACGACAGGGTGCTGTTGCTCTTGCACGGACCCAGCATACGACCCAGATACGTCTATTCGGCTTGGCTGGAAAGCCAACATTCAGTGAGTAGACAAGTTATCTTCGAAATTCCTCAGTCATTAACATCTTTCAGAAACTCCTGTCTTTCCTTTGCTTTTCTGCCAACGTGACTGCTC
>TRINITY_DN20781_c0_g1_i1 len=114 path=[0:0-113]
TTTTTCTTTGGCATCCTTGAGTACCTCTTCATTAGTTTTCTTGTCAGTCCATGGAATTCTCATCATTTTTCTTAAAAACCACATTTCTGTAGCATCTAATGATCTTTCAATTTG
>TRINITY_DN20745_c0_g1_i1 len=284 path=[0:0-156 2:157-283]
TAAAAAAAAAAAATTGGTGTTCATCAAAGCTAAGTAGGTGAACCTAGTTTTTCTTGTGCTTTTAACATAATGCCTACAAGGAAGGATTCATTATTATTATTTTATCCTTTGCATTACGACTTGTTAATTTTCTCTTTAGCTCTCAAATTCAACCATGGAGATTTTATGGCCACAGACACACTCTCTCCACAAGTACAATGCTGTCAAATCTACAGTGACATTTAAAGATGGCAAACTAGTTGCAAGACATATTTGAGAAAAACATCCACCTTCTCCAAACACTT
>TRINITY_DN20745_c0_g1_i2 len=173 path=[1:0-45 2:46-172]
TTTACCATAAACAGTTTGTAGGACAGACATAAAATTCCATTGTAAAGAGATTTTATGGCCACAGACACACTCTCTCCACAAGTACAATGCTGTCAAATCTACAGTGACATTTAAAGATGGCAAACTAGTTGCAAGACATATTTGAGAAAAACATCCACCTTCTCCAAACACTT
>TRINITY_DN20745_c0_g2_i1 len=114 path=[0:0-113]
TAATGGGACAAACCAGATTACTAGAAAGGATAAAAAACCTGAGTAGTAAAAATAGTTACATACAGACCAGTTAGCCTTTCATCACAGCTTATGATAATGCTTCATCTGAGTCTT
>TRINITY_DN20745_c0_g3_i1 len=142 path=[0:0-141]
CTTTTAAGCTTATCTTTCTTACTCTGTTTTGGTTTTTTGATGTTTCTAAATTATCAATACTATTTGCAACTTATTTCTTTCTTCTGTCAGAAAGAAGACAGAGTATACTTGTATATTCCACACACAGACAAGTACAAAAATA
>TRINITY_DN20745_c0_g4_i1 len=278 path=[0:0-277]
ATTATGTGTGCATAAGGAAGTTACAAGGTCGTTACCCATACTTCTGAATACATAGTTGCTGTCATCTGTGGACATTTTGCCTTACTGCCTGGAAGTACATGCTGATAAGAAGGCTGCAGTCTGTGGGAAATTAATAATTATGCAGAAATTAAGAGGTGTTTTCCCACTTTAAACATGTCTTCTTCATGCTGAAAGAAAGAATTGAGATGAATAAATAAGAGCAAAAGACAGATAATGTTAGTAAACAGAAATGAAGGCAATACACAGGAAGAAAAAAA
>TRINITY_DN20745_c1_g1_i1 len=112 path=[0:0-111]
TCACTGGATAATTTCTGGTACACCTATCAGAGTGATAAGGCTGACTGGGTCAGATATGGATAAAGTGTTTGGAGAAAGTGTCTTGTGACTGGTTTGTCATCTTTAAATGTGA
>TRINITY_DN20745_c2_g1_i1 len=109 path=[0:0-108]
TCTGTCAAATCCACAATCACATTTAATAATGACAAACCAGTTGCAAGACATATTTGAGAAAGATGTCCATCTTCTCCAAACACTTTATCCATATTTGGCCCAATCAGCC
>TRINITY_DN20779_c0_g2_i1 len=162 path=[0:0-161]
CAAGGCATTGTTAATGGTGATTCCACTGCTACTGGATAAAAGAAATAACTGAACTTGATCCTTGCTAAGTGAAATAATTCCAGTCTCACTTCACACTTTCCTATATTATAATTTTTATATTGCTTCTATTACGCAATCCAGTAATATGATATGACTATGCGC
>TRINITY_DN20753_c0_g1_i1 len=179 path=[0:0-178]
ACCATGTCCATTCTCACGTGACTGCTGCACTGCGAGTATTTTGTCACGGTCAGAAACATTTCTGCCACAAACAGTATCACTAAAATTTGCCAGTTCAGCATCAGATTCACTTTCAAAGTCACTCTCATTACTGTAATCTGATACATCTATATCCTCACCATCATCACGCAACATCTGAG
>TRINITY_DN20753_c0_g2_i1 len=159 path=[0:0-158]
TTTTATACCAGGCTTTGGCTTCGTCATTCTTCCCGTACATTTTGGTGGCAGTGCTAGGCCGATTTCTTGTGAACAGTGTGTAAAAATGCCCCCAAAACAAATTACTATTGATCAGGCATTAGCTCAGATCTTGCGTGTCGATGGTGAGGATATTGATGT
>TRINITY_DN20759_c0_g1_i1 len=109 path=[0:0-108]
TAACTGAGCTCTGGTCTGTTGTTATTCCTGCATTTAAACTATGTAAACTGAGCTGTTACATACAGGGTATACATATATTTTGACTTTAGGGTCCAAGTTGTACTCTAGG
>TRINITY_DN20759_c1_g1_i1 len=114 path=[0:0-113]
TTTAGGGCCCAAGTTGTACTCTAGGACACCCCAATTACCCTCAGTTCAAGAGTTTTGCAATTCAAGACATTTTTCTGGTCCCAATTACTCTCGAACTGTGGAAAATCACTGTAA
>TRINITY_DN20737_c0_g1_i1 len=206 path=[0:0-205]
GTTTAATAACAGTTCAACGTGGTCGCTGTTTGTCTAGGAAAGAACCAAAGATGCCATCTAATATCGAAATCAAAGCTAAAGTTGTAAATGTTGAGGCCCTGAAGCAGAGAGCACTGCATTTAAGTGGAAAGAAACCAGAAGTGATCTGTCAGGAAGATATTTTCTTTAATGTGCCTAATGGCCGGCTAAAACTAAGAAAATTTGAG
>TRINITY_DN20737_c0_g2_i1 len=268 path=[0:0-267]
CATAGTGAAGAAGCAGCGGCTGTTGTACATGGTAGAACAGACACGTGTACATGTGGATGACGTGCAAGGATTGGGTCATTTTATGGAATTAGAGGTGATGCTAAAGAAAGGACAGAGTTGTGAGGATGGGCAGAAGATCGCTGAAGACCTCATGGAAAAGCTTGGTGTCTGCAAAGAAGACCTTGTAGCTGGGGCTTATATGGATCTCCTACAGGAAAGAAAGAGAGGGACTTAGGGGCTTATATGGATGGCCTTGATGTATTGTATG
>TRINITY_DN20760_c0_g1_i1 len=208 path=[0:0-207]
TACAACAGTAATGCAACGCATTGATAAAATGGCAGATAATGTTGAAAATAAACCTACTGCTATTCTCCAAAAAACACCATTTTCCATGCAGTTAGAGGAGTCTACCATTACAGACAATAATGCTTTATTGATGGCATATGTACAGCACTTTGATGAAAACAATACATTGCAAGAAGAAATGTTATTTATTTTAAATCTTGTTGCAGAT
>TRINITY_DN20760_c0_g2_i1 len=193 path=[0:0-192]
ACAAACTCTTTGACAGAGGAGATCATCAATGTTTCTCCAATGTTATGGCTGTTACCACTCTTTGCAATCAGTTGTGATATATGATAAGCTGCAGTTAATTCATCTTCGTTCTTTGCAGCTTGTTTCTTAAATGCTGTAGTTATTGTAGGGCAATTTTTAAATCTTTCGTACAGGTCATCAAAATATTCAATGG
>TRINITY_DN20784_c0_g1_i1 len=107 path=[0:0-106]
CAGATGCCGCAGCCTGTGATGCCAACTTGTAAAGGTATCTATAATTCGGGATGATATGGCAACATATTGTTTCAGCAATATCTGTGACAGCCATACCAGTCTTTGTG
>TRINITY_DN20784_c0_g2_i1 len=391 path=[0:0-390]
TTTTACTCAGTTTCAGTGTGAGTCTGTTTTGTCAGCCATTCTCAGAGCAGGTAAACCTCTTCATTCTTCCTGCACTGAATGAGATGGTCACACTATTCAACTACTCCCAGCTGTTAACTACATTAAAAGGAAATACATCACCTTGCCAGTTAAAAGTGGAACCAACACCATGGCTTTTATATTCAGTTTTATACTTAGGACAGAGACATTTAGGTACTGCTATAACCTCTGTGCTGTTGAATTACCTTGAAATACTAAGTGAACTGACTACCACAATAAATAGTGTTAGGCTTCTGAAAAGAGAAGTTGATGATGAGTCAGATGAAGACTCTGACTCAGATATGGATCATGATTCACATAATCCAGGTGAAGAAGGAACAAGGGAGATAAT
>TRINITY_DN20784_c0_g3_i1 len=168 path=[0:0-167]
AAGCAGATATCACTGACAATGGTCGGATAAGAAGGTCAAATATACTGGCTGCTAATGGTGTGGGAGGATGATGAGATCTTTCTAATAATGGTGGAATCTTCTGGTCTATCAAAGACCTTATTAGTTTAAAATAACCTTTTCTGACAAGGAATAAAAATATGTCGCTCA
>TRINITY_DN20784_c0_g4_i1 len=103 path=[0:0-102]
GAAGAATGTCTGGGCTAGTGATCCTGTCTATAGCTGTCAGCAAGTTCTGGACTCTCCTCTGGTCATTCAGCATTTCTATACATTCCTGTATTATCTCCCTTGT
>TRINITY_DN20703_c0_g1_i1 len=277 path=[0:0-276]
GCAGAAATCAAATATGATAAGACATTTAAAACTGGCGTTTGTATACAACTTAATATCTTTTGTTTCTAATAGGTGGCAGCATTGTAGGCAAAAGAGCATATTCTACTGAAATGCATATTTTCTCAATGAAGCATTTAATGACAATTTGTGTAGCAGGGGGTTTCCATTTCCCTGGCAGATAGACACGCCATAAATTAAACCACTGGCCTGTATATGTAATATACTAAATTCTCCAATGATGATAATGGCAAGGAGACAAAATCACTATTATATTCAC
>TRINITY_DN20703_c0_g2_i1 len=144 path=[0:0-143]
CAAGTCTGCAGTAATTTTATTCATAATTTCCAGTTTATGTTTATTTACTTTTAAATGATGCCTTTGTAACTCCTTGTAGTTCATGTAACCTGATAAGTTTTTTTTATATATTGATTCCTTTCAGTTTTATATGAATATATATTT
>TRINITY_DN20703_c0_g3_i1 len=307 path=[0:0-306]
TTTATTAAGAGTAATACGTTGCTTTAAAATATCATTATTGCAAATAAGTGTCACATTTTATTGGAATTAGAAGAGCTAACTAAATGAAATAATTCACTTAATGGAAATTGAAGCACTGCATCCTGAAATCATAAGTTCTTATCAATATACAATGCTTAGGATTTACACAAGAGAATGGTACTGAATATTTAATGTTTTCTTGTCAGAGAAGAAAGCCGCTTTTACAAAACTGAGATATCCCACTGTGTGTAAATTATTATATGGAATAAAATAATTTCTTACAAACTTTTTTTGTCTTTACAGAAAA
>TRINITY_DN20703_c0_g4_i1 len=116 path=[0:0-115]
CAATGCTCATGAAATTCATTGGAACAGCATTACAACGTTTGTCATGTTAGAGCAACCAGGCTGAAATGCGACTTGTATTGAAAACAAACAAGGAACTGATATGTACTTTTCCCAAG
>TRINITY_DN20703_c0_g5_i1 len=138 path=[0:0-137]
CAGTGCTTCAAAAAGTTCAGAAATTGGATTAAATAATACGTTTAATGACATGCAATGTTTTAGAGAATCTATACAAAACTTAACTAAACAAAAGTATGAAAGTTGAAGCATACTACTAACAATCATTATTGTTGATAT
>TRINITY_DN20703_c0_g6_i1 len=120 path=[0:0-119]
ATTTGATTTCTGCTGTATAATTATTTCCTTTCATCCTTTATGTAAATGCAATGCTGCAATAAAGTATTGATTCTGAAATAACTCAAATAATGTTTTAAGAATACCTAATGTATATCATAG
>TRINITY_DN20795_c0_g1_i1 len=134 path=[0:0-133]
TTCTTTTATCATTGCTTGGTAATGCTTCCTTTTCTGCTACGTTTTGCATGTAATGTGGTTGTCATAGAAACAGGTAGTGATTTCATTAAATCAAATTTAAGCTTTTATTTTGATGTAGTTGCATCAACCTTTGT
>TRINITY_DN20795_c0_g2_i1 len=117 path=[0:0-116]
TAGTTGCATCAACCTTTGTCTTTTATTTTCAGTGGGAAGATACTGGACTGGTATATCTCTCAATTACACCCATAATGCTGGGCCATTAATTATGTTTAAGTAGCTGCAATAATTTCC
>TRINITY_DN20795_c0_g3_i1 len=331 path=[0:0-330]
CCAAGCAATGATAAAAGAACTTCACTCTATTTACTTCTTCCTAACAGGTATAGATTAGCATGGAGAATCCAAACTGCTAGGAAAGGAAACAGAATGATTCTGTGTAAAGAGTAATATAGGATGTCTGGCACAGCATGTATAATGATGTGGTAATGGTCATATAGTGGAAGTATGCTTTCATTTAAGTTCAGTCAAGTCTAAACTCCAAATCCTATCAGACAACAAACAAACAAACAAACACAAACGACACAACACAACAGAACAGAGGGAGAGACAGACAGAGAAAAAAGACGAAGAAAGAGACAATTACTCGTAGGAAGAGAGATAAACA
>TRINITY_DN20796_c0_g1_i1 len=119 path=[0:0-118]
AAAGATGTCTCTGTTCGGACAATCCAGCATCAGCTCCAGAAGGACCTCAACCTGCCATCTCGTTCTCCTGCCAAGAAACCTCTCTTGACCTCGCGAATGTGGCAGAAACGTCTCAATTT
>TRINITY_DN20796_c1_g1_i1 len=165 path=[0:0-164]
TTCTTGGCAGGAGAACGAGATGGCTGGTTGAGGTCCTTCTGAAGCCAGTGATGGATTGTCTGATGGATGACTTACTTACTTTCAGCTGAGAGGCAAATATATTTGGAGTTTTGAGTACCTCACGCCTTAACAAGTTGTTAGTAGCTTGTGTTGTCTTGCGCTCAC
>TRINITY_DN20746_c0_g1_i1 len=207 path=[0:0-206]
CTGCCAACTTTGCTCATGTACTGCTTCTGAAGTGTTGTTCTTGTCCAATTTTTATCGTTAAGGAATTTGACTGTGATCTTTGTCCGACTTTAAATACTGGAGTACTTTTTACTGTTGATGCTGATGTAGACATTACTGAAATGGCATATAAAAAATAATATGGAACTGGTATTTGGAATAAGGTATTTAGGTATTCATTATGAAAAT
>TRINITY_DN20746_c0_g2_i1 len=284 path=[0:0-283]
GGCAGGAGGGCAGTGGGGTAGCAGGCAGGACTCAACTACTGGTACAGGATGTGGACAACGAGAGTCGTGCACAGTTGTGCTTCCACAGTCTTCTCGTGACACATTTATTTTTAATGGCCTTTCTTTCATATGCTACTTCAGTGCCCACTTTATAGTCTGTTTGACATGAGATTCTGTTAATAGCAGTACTTTCTACAGATATAATGACAAAGAGAAGAGTGCTAGTAACGACAACATAAAATACATCAGATATAAGAATAAAGGAATAAAAAAGTATAAACAAC
>TRINITY_DN20746_c0_g3_i1 len=157 path=[0:0-156]
TGGTGTGAGTCTAATTAGAATTAACAGATAATTGAATTATATGTCAGATTTTCAGTATGATGACACTTTATTGTGGGATAATTACTCCGTCCATAGTGTTTGAAGTTTAACTGTTTTGGTGAAGCCTAAGGCAGCTTATTATTTGACATCATTGTGC
>TRINITY_DN20746_c0_g4_i1 len=160 path=[0:0-159]
ACACCACAGACTCACTTAAAAATAATTTGGTTCACTAAATTAGTCTAACTCCTATTCTGGTCACAATGGAATGATGTCAGGGTGGAACATGTCATGAATGTCTGATAAATTCTATTACACTATTTTAATTATATCAATTTAATATAATTTCAATTAAATT
>TRINITY_DN20728_c0_g1_i1 len=112 path=[0:0-111]
CTTGTTCAAACATGTTCACCCCTGGTAATCTTCTTGCTGATGCCATGAGAGCTTGCTTCATGCTGGCAGGGTTAATCACACTGCCTCGGTGAAGCACACCACTGGCCAGAAG
>TRINITY_DN20728_c0_g2_i1 len=127 path=[0:0-126]
CAGGATTGTCACATTTACTATTACTCGCATCCCCGCATAGTAAATAGGCTGGGTGCAGTAAGGCCACATGTACTGACATTCTGTCAAATCAACATAGCTGGGACTAAGACTGGCCTGTGGCTTGTAA
>TRINITY_DN20751_c0_g1_i1 len=141 path=[0:0-140]
TCAACTCCAGCCTTACTGACATTACCGTCACAGGTCACAGCTGTGGTCAAAGAGTTCACTGAACTACAGCTCTGACCACTGACTCTGTTTCTCATCATATCACTATATACATTCTGACATGGAAAAGACACTTTTTCTTTC
>TRINITY_DN20751_c0_g2_i1 len=683 path=[0:0-682]
TGCACTCTACCTCCCACCTGGCCAAACACATCCCAGTTTGTCCCAAACCCCATTGTCGCATTGTCCCAGATGCCCGTGTTGTCCACAACGTCTTTGTATAAATGTCCCACAGAAGCAACAACAATACACACAATGCTAAAGACCAACCTGAAGCCTGCAGCATGTATAAAGGTGGAGGGTGTGAGCAGCTGCATTCAGTCTAGTACGAGCCAGAACGCTCATATCAGTTGCAACCAATCGAGGGTGTGTATAACGTATGGGAAAGATGACGCGCGTATCCCTCCCAACAGCTGTAGCCAATCAGGAGTCTGTATGAAATACGGAAAAGATGCCACCCATTCGAACAGCTGCAGCCAATCAGGAGTATGCACAATGTATGGGAAGGATGCCGCCCATCCACCTCCCAGTAGTTGCAGCCAGGCGGCAGTTGGGAAGTCCCAGAAGACAAGGAAAGATGGGCCCTCCTGTGCAGAAAACAGCATTCACCTTCCGACTTCTTCAGCGTCTATTCCAGTTGGAATCGCAGTAGGTAGACAACGACAAGAACAAACAACCAAATGTGAGGAAACACACTCGTCAATAGCTAGCCAGTCAGAAAAGAGGGAGGAGTTCCTGCGCGAACAGAAGAGTCTCCTGCAGAAACAAAAGACAGTCTCAGACAGGCCCTCCGGCAACTCGTCAGA
>TRINITY_DN20755_c0_g1_i1 len=586 path=[0:0-585]
AGGGAATATTGCATATCACCAAACATCTGAAATCATAGAGAATTTTCGGTCGTCAGAGAATTATGAATATCATCAGCCACCAAAGAGAATTGAAGTCCCTTCAGATCCAGGAAATATGTTTAATCAGCAAAGAGAAGAGCTACATTATTCCCAAACAAAAGTGAATTTAGAATATCAGCAGACACATAATTTAGAGTATCAACATCCTTCTGAGAATATGGGATATTCTCAAAGACCAGGGAATACTGAAGACCTGCATACATCACAGAATAGCTATCACCAACCCCCAGAATCACTCAAATACAATCAGCCACCCGATGTTGGTTATCATCTGCCACTTCCAGAGAATATTCATTACCATCAAACTTCAGAAAATATTGTATATCAACCACCACCACTCAGTCTAAGACCATCAGAGAATCATGAAGCACCAATGAGTCTTCAGCCAGAAGAGAACTTGGGGTCTTCAGAGAATCATGGACCACCAATTAATCTTGGACCACAAGAAAACTTGATACCAGAAAATCATAGACCACCAGAGAATTCGATGCATCCAGAAAACCATGTACCAACAGTTCATCTTGAG
>TRINITY_DN20755_c0_g2_i1 len=116 path=[0:0-115]
CTTAACTTCTGGTTAAAACACTGCAGTTTTTAACATGGAGAGTCACCAACTTCCTAAAGTTGTTGGTCTTGGAGCAGACATGAGCTCAGAGAGGTCAGGGAATATTGCATATCACC
>TRINITY_DN20755_c0_g3_i1 len=391 path=[0:0-390]
TCCTCTGAAAATTGTATAGTGCCAGTGAATACTGGATCACAAGAGTGTATGAGTTTTTCAGAGAATCCTGGACAAGAGAACTCAGAATCACCGAAAGAACAGCAGTCAGTAATGAATACTGGCCCACAAGTAAATGTGAAGCTTCCAGAAAATCAAGGATTACAAGGTGAACTGAGACCAGCTCAGGATTTTGAAATATCAGAGTATCAGAAATCTTCAACAGAGATTGAACAACCATCTGACCTTCAGATATCACCAGCAATAAAGAAACCTGATGAAGAAACAGGGTGTTTTGATGAGCAAGATACAGGGCCCCGTATAATGGCAATGCCTGTTACAACCAGGGAACAGATGTTTCGTCAACTGAATTTACAGCGACAAAAAAGTGTTT
>TRINITY_DN20755_c0_g4_i1 len=179 path=[0:0-178]
ATGTCAGGGCATTTTTGCTTTTGTTATATAAAGGTGCAGTGAATATGATTGATGAGCAAATGAACAATGTGAAAGAGCTTACAAAAGTATTATGTGTTAATCTTGATGGTGATGAGACTTTCTTACCAGGCATGACTGTAGATAGGGTGGAGAAAGTAACTCAGGAAGATGTAGCAGCC
>TRINITY_DN20755_c0_g5_i1 len=105 path=[0:0-104]
TTGCTCACAGATTAGTTTTGGCTACAGTTAGTCCATTCTTGAAACAACTTTTTCTAGAACGTATAGATTCTGATTATGTATCAATAATTTTGCCAGAGTTTAAAG
>TRINITY_DN20755_c0_g6_i1 len=185 path=[0:0-184]
CATAGACCACCAGAGAATTAGATGCATCCAGAAAACCATGTACAAACAGTTCATCTTGAACCACAAGAGAATCATGGACTAACAGTGACTCTGAAACCACAAGATAACCTACAGCCAGCACAGAAATGTGTATCTACATTTAATCCTGAAAACCAAGAAAATGACAGTTCCTCTGAAAATTGTAT
>TRINITY_DN20792_c0_g1_i1 len=441 path=[0:0-440]
CACCACAGAACAGAAACAGTCGGAAAATGCAAAAATGACAGAACGATCTCAACAGCAGAATGATAGTAAAACGTGGAAGAAAAATCTGATGCAGAAGAGAAGTAGTATTTATCCTGCTTCCCGTGTTGCAAGCATGTTTCCTGATGAATATTGGCGTGAAGCAGGGAAAAGCACCGAATGCTTAGAAAGATTGGTAGCAAATCCTCACTCGTTTGAAGTGTGCCATAAAATTGCAAGTGGCTCAGTTGCAGATAACAAAGAAGGGGATAGAAGTACACCTGATGTTCTGTTACGTAAGACAAAGTGCAGTAAATCACAGAACTATACACAGTTAAGGTCTAGAAGTTTGTCTCCCTTCACAAGATTGAACAATCTTCTTTCGCACACAGCTGTATCATGTAATAACGGAAGTTCGGACAGTTTAGTTGAAAGTCCAGAATC
>TRINITY_DN20792_c0_g2_i1 len=155 path=[0:0-154]
GGATACATGCAGTATAGTATGTGAACCTATTCTGTAAGCATGACGAGTGGCTCTTTGTATTTGTTGAAGTTTAAACATTTAAGACATTGGCATTTTAACATATATGTCAACAGTGTCGACGGGTCTGGTATACATGTGAGAAAGCAAGCTTCATC
>TRINITY_DN20757_c0_g1_i1 len=115 path=[0:0-114]
CTTGGGTGGTGTGGACAAAAAGACACAATTTTGGAGGTACTTCGCTGGAAACTTAGCCTCGGGAGGTGCAGCAGGCGCCACATCACTGTGCTTTGTATATCCCCTTGACTTTGCC
>TRINITY_DN20757_c0_g2_i1 len=202 path=[0:0-201]
CTTGTGTAGGAAAATACCGGATCACATTGGCAAGGTTACCACGCCAGTAAGCTAAGATGCCTTGTTCCTTTGGGATGCGAATAAAGCAGTCGACGATACCTTTATACTGCTTATCAGCTGTAATCTGTTTGGAAGCATGTTGTACCTGCAGTAACAACTTTACTCTCTCAATGGGAGCTACAGCAGTTTTAGATATGGCGGC
>TRINITY_DN20713_c0_g1_i1 len=555 path=[0:0-554]
CTCAAAGAGAGATTCAGGAGTTGCAGCAGCATATAGAGATGCTGAACCACCAGCATGATGAGGGTTTAATCATGGCAGAGAACGACAAGCAGCAAGCCCTACTTTTAGCCCAACAGGAACAACAGTCTCTACAAGAGAAACTAAGCAACCTACAGCAGGAACTGGAGGAGACACGGTTGGAGGTGGAGCGGTTGCGCCGTGAAGGATTTTCTCGCACAGAACAAGACCGCAACAGTATCAATACACTTAAGGCTGAAATTTCTCGACTGAAAGGACAGCTGGAAGAGAGCTATTCCAAACAAGAACAGGAAAGAGCAAATATGAGTGAACAAGCAGAGGAAGCGCGCCGCCAGCGAGACCTAACTCAGATGGAGGTTGTTGAACTGAAGACTCAGTTGCAGGTAGCAGAAGATAAGAGGGACAACCTTCAGCAACAGCTGACAGAAACAAATAGAAAATTAAAGGAAGCGGAGGAGTATCATGAGGCGCTGCAGAAAGAGCTTGCTGAAGTCAGGAGGCAGTTGTCCGAGACAAATGTGGAGAAAGACACGTATC
>TRINITY_DN20713_c0_g2_i1 len=159 path=[0:0-158]
CTCTTTGAGCCTGGTCACTATCAGCTTCCCGATCAGATGCTAACTGTTGGTAGATCTTCTTGTGCTTTGTCTCCAGAGATATCCACTGCTGTTCCTTCTCTTGTGTAAGAGCACTGATTTCTGTCATGTGTGCCTTTCGTGCCTCTTCCAGCAACTTCA
>TRINITY_DN20713_c0_g3_i1 len=147 path=[0:0-146]
ACCAGACTCTTACCCTCCTCCAATACTGTAATTCTGTTATTGGCTTCATCCACACTCCTTTTCAGTTCCTGCTTTTCTCCTTCAACTCGTTTGATCAAATTCCTCATCTCATGATTGGTTCCCTGATACGTGTCTTTCTCCACATTT
>TRINITY_DN20782_c0_g1_i1 len=191 path=[0:0-190]
CTCTGCCTTACACAACAGTCATAGCATCTTCACTCATATACTTTATTTAGCTAAACTCTCTTTCTTCCAGTCTTTCAACATGACTAAAGCATCCTTATATATTTCTTTCCCTCAAGCTTAACTTCCATTCCACACATTGCCCTAAACTCTGTTATCCCCAGGCCTCCAGTCTTCTGCTATCTGCATGCAGG
>TRINITY_DN20782_c0_g2_i1 len=116 path=[0:0-115]
TAAGGCAGAGATAAAGAGATAACTGGGTAAAGGGTTATGGAATGTTGTTAACAAGTGAGATAAGCAGCAAAGTGTGAAATACTGTGTGAAGATGGAGAAGTTAGTCCTCTTTCTTG
>TRINITY_DN20782_c1_g1_i1 len=119 path=[0:0-118]
ACATTGCCCTTGAGCCTCTAATCTCCAAAACTCCCAGTCTTCTGCTATCTGCATGCAACATCCATGTCTCATTCCCATACATCACTGTTGCCACTTCTATGCTCTCAAACATAATTTTT
>TRINITY_DN20767_c0_g1_i1 len=121 path=[0:0-120]
TTTGATGCCAGTCGACAGCCTGCAGGTGATTCTCCATGTCAGCACGATAATGGGGGTTGTTCCCACCTGTGTCTAGCAGCCCCATATCCCCCCTGGTTCTCCTGTGCATGTTCAACAGGTG
>TRINITY_DN20767_c0_g2_i1 len=124 path=[0:0-123]
CTTCTATTGACTTCAAGGGAAATGGTCGGAAGAAAGTGATAGAGTTGGGCTTGCAGCACCCATTTGCACTGACATTGTTTGAAAACCAGCTATATTGGACTGACTGGCACACCAGGTCAATTCA
>TRINITY_DN20765_c0_g1_i1 len=157 path=[0:0-156]
TGGGAACGTCAGGCAGACAGCGACGCCTTCAGTATATCACACTACAACTGCGTTCGCTACAACACAGCTTTGTTTCATTCGGAGGTGTTATAAGTAAATACACTCGTTATCGATCTGCTGTCACTAGGTCAACATGTCCAACCACAGTTCAGCTCTT
>TRINITY_DN20765_c0_g2_i1 len=182 path=[0:0-181]
CAATAGAAACTTTCACAATCCTCTTTGGAAGCTGGAAAGCCTGAAGTAGTTTTGGGTGCAGGAATATCTGCATTCCTTTCCAAAAGCATTCTTTCGCATAGGAGGAAAAAATCGATGCTTTTATGTATGAACAGGAAAATAATGGTGGTGGGGGATTCGTCCCTGTACTGAGGAATATGAAG
>TRINITY_DN20799_c0_g1_i1 len=300 path=[0:0-299]
TATTTCCTGTGCTTCAGCCATAGCATTCCTAGTATCTATTACTACCACATCAGGTGAAGTGTTCACTATCGTTAGAGGTATAGTGTGGTTGGCATATACAGTGGCCAACTGAGGAGGAATTATTACACTGGGAAACTTTTCTTTACATAATTCTTTTTGTTGTACAAAACAAGTGGTTCCTGGGGTTAGTTTTACTGGCATAAATAATGAATAACCCTGAGCAGGCTGTAGATGTAACACATTTTTAGAATGCATGGGAACCACTAAAGGATCATGCTTGCATAACAGAGGAATTTCATC
>TRINITY_DN20799_c1_g1_i1 len=315 path=[0:0-314]
GGATTTTTTTGGAAAAAGCTAGAGGGATAATAGACTATTCAACAGAAATTTTAAGCCTTCAGGGTGATGAGATTCCTCTATTACGCAAGCATGATCCTTTAGTAGTCCCTGTACGCTCAAAATATGTTACATTTACAACCTGCCTGGGGTTATTCATTATTTATGCCTGTGAAATTAAGTCCAGGAACTGCTTGTTTTGTACAACAGAAAGATCTTTGTAAAGAAAAATTCCCTGGCATAATCATTCCTCCCCAGTTGGCCACAGTATATGCCAACCACACCATACCTCTTACGATAGTGAACACTTCACCTGAT
>TRINITY_DN20775_c0_g1_i1 len=239 path=[0:0-238]
TTGGAAGAAGTCTTAGTTTCATGCTTCTTATTTTCTTCTTCTGAAATGTCTGAGTCACTTTTTTCTGATTTCCTTCCAAATATGTCGACTTCATCCTCACCCAAACTGCCTGATGATCGAGATTCCCTTGACACTCTCGAAGATGTTCGTGATTTTTTTCGTAAGGGCCTCTCTATATCTTTTGTTTCAAAGTCAGAATCATCTGAATCACTATATGTAAAAACTTTTGAGACCTTCTC
>TRINITY_DN20775_c0_g2_i1 len=129 path=[0:0-128]
ATCAACTTCATCATCATTCTGTCTTTTAGTAGACTTTTCCAAAACCCTTTCTTGTTTTCTTTCTTTTGTTTTACTTCTGTCTCTTCTTGTTTCTTCCTTATTATGTGTATCCTTTCTGCCAGAAGCAAT
>TRINITY_DN20776_c0_g1_i1 len=170 path=[0:0-169]
CAGTGAACCTTTTCTCCTCTTTTGACTCTAAGATTTGTTTCTCCTCATCAGGTTCTTCCTGTATTCTGGTAACTCGTTGCATAAGCAAGGCAACTTCATCTGCCAGTTCTTTGCTGTTCACTTCCAGAGACATTATGACAAACCAACAGCAAATACAGAACAATACAACC
>TRINITY_DN20776_c0_g2_i1 len=241 path=[0:0-240]
AAAAACTGAGTTTACTCAAGTGCCATTTTACATGGCAGCCAGAAAATGTGATGTCATCTTATGCACCACCAGAGAGGATTATAGAACTACAGGAAAGCAAAGATGAAGAAACACAGCTTGGTCAACCAAACATCATGAAAAATATTGCCATCACCTTACTGTTATCATATGAATACACACGAGCCAACAAATCTGAGTCAGCCCTGGGGTTTATACAAGAGGCAGAGTTCCTGTCTAAGGA
>TRINITY_DN20776_c0_g3_i1 len=158 path=[0:0-157]
CTTTTTTATACCTGTTAAGGCTTGAGTTTCTGTCTCATTTAAATAAGGTGCAGTTGTACTATCTTGCCACTGTTTTTGTGGACCTTTACTTGGCTTCTGAAGCTGCTGATGCTGTGCTACTTTGGTAACATCATCTTGTTCCTGCTCTCTTTGTTTTT
>TRINITY_DN20776_c0_g4_i1 len=115 path=[0:0-114]
CTGCATAAGCAAGGCAAGTTCATCTGCCAGCTCTTTGCTATTCTCTTCCAAGGAAGACATTATGAAGTTCTTTCTGCAGGAATATGTAGTCTCAAACAGTTATCGTATTTCTCCA
>TRINITY_DN20776_c0_g5_i1 len=297 path=[0:0-296]
CTTTGGCTCATAGTATGGTTTAACATTTTCTGGATTCCATGTAAAATGACACCTAAGCAGTCTCAACCTATCTTGTAAACTAAGCCCCTCATCTTTACCAATTGAAACCTGAGTGTCTGTCTCAGTTGAAGAAAATGTACTTTTACTTTCTTGTTGCTGTTTTTGTGGACATCTTGGTTTCTGAATGTGCTGTTGCAGCTGTCCTCTGGTAATGCCTTGTCCCTGTGACCTCTGTTCAGATGGTGAGGGAAACTGAGAGGGTGACTTCACACATTTACTTGAATGCTGGAGTTCACT
>TRINITY_DN20776_c0_g6_i1 len=319 path=[0:0-318]
TTCACTGTCTTGCCTTGGATACAACACACTTTTTCCATTGTACACAGGATAGTTTGTCTCCTTTTTACCCTCATCCATCCTCCTGCTGGTAGTACCTGTTGTCTGACTGCCAAATGTCTGCTTGCTTCTTGCTCCCAAATCATACTTCTTTTCTGGTGAAACTATTATATTCTTTAAACCTGAAATCTGTGTAACATTATGTTTTTCACTTTTCATAGGAACAGTGCACTGTTTCAGGAAAATAGTATCTTTTTTCCAGTCTACACTGTTCTCTCTAAAAGTTCTACATTCCCCTACAGTGAACCTTTTCTCCTCTTTT
>TRINITY_DN20776_c0_g7_i1 len=394 path=[0:0-393]
CTTTGTATAGCTGCTGAAGAAAACAGGCTGGGTGGTTTTGCACTGGCATTGGAGTGCTGGACTTCTTTGGTTTGGTTTGGCAATGACACACTATTTACAGTGTGGCAAGGATATCTGTTAACCCTTATCCACTTATCCTTTTTCCAGACAGCAACAAATTCTTCGTTACTACTATGTGTCTGCTTGCTTCTTGCTCCCAAATCATGCCTCTTTTCTTGTGGGACCATTCCTGTTCCAGTCCTTGAAGCTGGTGTCTGTGTAACATTTGGTCTTCCACTTTCCTTATGGACATCATGTTGTTTGAACCATTCCAAAAATATATTTTTGTTTCTGTTTGTACTGTCCCTACTAGATGGCCTACAATCCCCTACAATGGGCCTTCTCTTCTCTGTTG
>TRINITY_DN20714_c0_g1_i1 len=231 path=[0:0-230]
TACACACACACACACACACAAACACAAACACACTATCCTCACTACAGCTTTTTCTCAGTTGCTCTGAACCTAGAACAACCAACAGGTACAGGTTTAACTGTGATTACCTGGTCTATGATTTATGAAAGCAAATATGTAATGCTCATCTTGAAACATTTACCACATACTGTAATACACATGTACATTGATCTGTCTATGCTGTACATTTTCACTTTAGAGTTTTAGTGTGAG
>TRINITY_DN20714_c0_g2_i1 len=177 path=[0:0-176]
TTATCTATTTAATGCCATTGCTACAAGAACAGAGAAATACAAAGTATGATTTTAAATGTAAATTCATAATGTTTCTATTTTAAGGATACAGTATCATTGACTGTAAAATTTTATTCTTTTGCACATAACTATGTTGCTTGATTTGTAGCAATTTGTGATTTTTAATTTGAAAGTCAC
>TRINITY_DN20772_c0_g1_i1 len=216 path=[0:0-215]
ATTCAGTTTCATGCTGTCATTTCTATCAACATGGATTGAGTTACCTGCTGTCATTTGTGTCAACATGGATTCAGTTACCTACTGTCATCCATATCCACCTAGATTCACTAACCTGCACTTATATATGTTAACAAGCAACTTACACTGTGTAATTTAGAAACTTCCCTTTCATATTAAGTCTTTTTTATTCACTGCGCAGCTAGCCAGCCAGGGACG
>TRINITY_DN20772_c0_g2_i1 len=810 path=[0:0-809]
ACTGAAAGAAATGCCCACGGTCCTACATAGGGCTAAGGCAAACTGAACTGAACTGAGGTTGAAAAATAAATCATGACATGATATTTAATATGGTGAAAGATAAACCATACCATGGTACAGATGTGTCCCTGGCTGTTCCAGTTGGACGTGACTGACTATAGCTGGCTTAACTTTTAAGTGCTTAGGTTACTATGGAGCTGGCTGAACCTGCATGGATTTAGGTGACTGTGTAAGCTAGTTCATTCCATGTGGATGTGACCTTATGTAACTGGCTTCTACTGTGTGGACGAATAACTAGCTAGTGGAACTCACATGGACATGAATTGTTGATGAACTGGATGCTCCTTTGTGGATTTGCATTACTATGTACCTGACTAAATCCATGTGGACGTGGATGACTATTGTAACTTGGTTCTGCCAAGTTAAACATAATTTAAACAATACAGGAGGGTAGTCTTTTCATTTATAGGCACGTGGAGAAAAGAATATGTACTTCATTATATAATCAAAACATTTAAACTGACATAAAACACAGTATACAAATACAGGCACAAACACACAACTTAAAAATATAGATATTTTGTTTTGTTTTGATACTTGACCACCCAAGTTTTTACATGTTTTTATGTGCCCTTTTTTCTGAAAGAACCTCATGAACTGCCCTTACTTAAAAGGTTTAAATTTACATTTCACAGTTTTTGCTGGCAACAACCCTGATACTTTGTAAACCTAACCCCAAACTTAATAAGGAAGAAAATTGGCTGTTTGCCTTGTTCATCTGTTTTTAAAGCTATTGGCTGAATAGCATCA
>TRINITY_DN20786_c0_g1_i1 len=215 path=[0:0-214]
CTTTGATAAACAGCTGTGGAAATGAGGACAAGTTATAACAACACTGAAAGTGAAAATTGCGAGACTGGACGTCTAGAATCCCATCAGGTTACTGGACCATTGAAATTAGTACAGGATGTTGGCTTAATTTAAGATTATTTGGAAAAGGAAGACTAGAGAACTGGAATATCTGAGGATGTAGAACACGGCCTCTGACATCTCGTGAGCTTCCTTCA
>TRINITY_DN20786_c0_g2_i1 len=1090 path=[0:0-1089]
GACTAGAGGGCGCTGACTATGGATGGACTGATTGAAATTCTTAATGGGAGGTAAAGTAGCTACAGCCGCCTTGTAATTAGCTGGCAGCAAAACGTCGGTATGACTAGACATTTTCTTCACCCTGGAGTTTCTTGAACTTTTACCTGATAATGGCAGAGACATGGGCCCATTCTTTCTGACAGTGGATACCAATGATGGTTTGGAGGGATACTGATGGAAAGATACCCCATTAGCTTCCTGAATTACATGATTTTCAGAATAGTCTGAATCACCACGCTGACGTCGTTTCGACAGGAGTCTGGATTGCCACGTACTATCCGATTTGGATGATTGTCCATTTTGAGTGTTTGACACATTGCTTTCTGCTTTATGCAGTGATGAAATTTCAGTAAGGGGTTGCTGGGTGCTCTGTAAATTTTCATTTAAACTATCTAAACTAACATTTGATGTAACACTAGGACTCTTTGCTCGTTGAGAAACTCTCTGAATTTTCTGAGCTGCACTTGACACTTTAGTCTGCTGCAATTTATTCTGTAACTGTGAAATCATGCTTGCTTTTTCAACAAGATCCTGCTTTAACTTTGTAATTTTTGTATTTTTGGAACTAATTTCATTTTGCAGTTCTAGTTCTCTCCACTTGAGTTTCTCCTGCAGTTCTTCTATCATTTTGTCTTTCTCTGTGAGTTGTTTCTCCAGCAGTTCACACTCTTTTGTTTTTTCAGTCAGGTGAGTCTGAAGCTCTAAAATCTGCTGTTTAAACTTCTCTTCTTCTTGCAGGGTCACAGTCTGCATGGAGAGAGAGAACTGAAGATCTGAACATTTCTGCTGCAACGAAGCTATCTCCTCATGCAACCCCTTCAGCACTAAACTGTGCTCTCGCTGCATAAACAGTATGGCACTCTGGGCATTTCGCAGCTGGATCTCAAGACTTGGGGCAGCCATTTTACATCAGATACCGTGGAATGTCAAGATAAGATTGGGAATGTCAAGAAGGTGTTTAGGAGGGAAAACTGTGGGCAGGATTCTTGAGAGATTTCTCTGTTTGACAAATAATTTGGAAAGGTGAAGAATGCTGCTTTCTGAGGTTGTC
>TRINITY_DN20786_c0_g3_i1 len=103 path=[0:0-102]
GTTTTCTGAGGTTGTCTGTGGCTCCGGGTAAGCAAGGGACATGAAAAAATATGAAATGTTTTGAATCTTCTGCTCTTCATCCTTGCTGAAGGAAGCTCACGAG
>TRINITY_DN20736_c0_g1_i1 len=169 path=[0:0-168]
ACTATTAAATGATCTTAATGTGGCCCTAAAGAAAAACAGCATTCAAATTTGTATGAGCCAACGTACATGCTGAGACAGGTGTTAGTTTGGGGCGAACAAAGCATGGAGTGCTCTGAAGGAAGACAAAAGGACTTAGTTTTCTTGAAACTGAACTGCAGCTGAACATGAA
>TRINITY_DN20736_c0_g2_i1 len=194 path=[0:0-193]
ACAATCTCTGTTTTGTAACATCATCATCTTTTCTATATTTTATTTTCACAAATGTAGAATGACAGCTGGAATGAGTAACTTTACAAGTGACATCTGGAGTCACATTACTTAATGTTATGCAGGAATGTATTGCTTGATACCCCTAACTTTTCTATATGGGTCAGTATAATATGCATAACTGAATCATAGCTTGA
>TRINITY_DN20736_c0_g3_i1 len=1142 path=[0:0-1141]
TAACTGAATCATAGCTTGAACGGTGGGATGGAACAGACTGATTGGTTGAAACTAACATAATTTTGGACAGTTTTGGTTTTCTTTATATTTAAACCATTAAATGTGATTCATTAGATCCATGATTGCATTCACTTATCAAAAGTTCATTCCAATTAAATGACACCTCAATACAACACAGTATCAAAGAATTAAGGAATGTTTTCTTCCTTTACTCATCTTGTCCCAAAACTGACTAGTAATGTTAAGTTTTGTCAAGCAATGACCCATACAAGATTAGCATGTATATTAGTTCTCTAGGACATTAACGGGTAAAGTTTATGGTACACATTATTTAACAGATTTCTCTGAAGGAAAAGAGGTCTTTCAAAGAACTACACAATCACATGGCTAAGACTATCTATGTCTAACCTACAAGTGATGGATACGTGAGAGCCCACAGGGTATATTACAAGGATTCCCGTATACAGTGAACACACATCTGTAAACCTTACACATTCTATTCTTCACTAACAAGTTTCACAAATTCACAACTTCTTCCATGTCACTTCATTAGCAGGTACTGTTCAGATGCCTCCCATCTACCTATTAACCCATCGTTTCATGGTTTCCTCCCAGTCTGTCCCCCCTCCCTCATCGTCGTCAGTCTTGATGTGGGACTCGTCATCGTCTGTGCGTGCGTAGCTCTCGTCATCTGTTGGAAGACCACTGTGGTGTCTTGGTAGTGTATGAGGGTCATTATCATACAGCTCTGCATCTTCCTCCTTCCCCTGCAGATAGCTCCCCTCATCTACAGGTACTTCGTCCTGTGGATACTCCTGCTCTTCCTCCAGGTACATATCACCCTGGACATCATCAACAAACTCTCCATTGCCTAAATTTCTTGCCCTGATCTCAGCCAGGAACTGTGACTCTTGCTCCAGTCGTTGCTGCATCTCTTCTCTCCACAGAGCATTCCCATCCATGCTCTCTGCTGCAGACTCATTGCCATCAGTTTCAAACTCTCGACTCTCACTCAGTGGCTTGGTAAGGTGACTGGTGTCTTCTGCTTCATCAGAACCATCAGAATTGAGCTCCCTGACTAGACTTGACATGGCATTAGTAACTGAATCAGCTGCTACCAGGAGGTCGTTCCGCAAGCTGCG
>TRINITY_DN20736_c0_g4_i1 len=211 path=[0:0-210]
AGACCAGAGTTTCCAAATGCCACCTTAACAACACCACCTACTCCTAGCAGGGAGTCGGCCTGGGAGTGGGAACCTGGGGTAGCAGGGGCTGAGCGAGAGGAGGGGACATACGAGGACGAGAATGGAGGGGACTGTGTTGAACGAGGCGACGAGTTTGGAGTTGATCTAGGTGATGCCTGATGGTTCTTTAAGAGCTTCATGAGCCCCTCAA
>TRINITY_DN20709_c0_g1_i1 len=138 path=[0:0-57 2:58-137]
CTGGTGTTGTGCTCGTTGATGGTTGTCCAGAATGCTCATCGTCTTCGACGGACGTTCGTCCTTCCTTGAAATGCTTGTACCAGAAAAACGTTCTGCTTTGGGACATGGCATTGTCACCAAAGGCTTCATGAAGCAACC
>TRINITY_DN20709_c0_g1_i2 len=109 path=[1:0-28 2:29-108]
GAACGCTCATCATCTTCGATGGATGTTCATCCTTCCTTGAAATGCTTGTACCAGAAAAACGTTCTGCTTTGGGACATGGCATTGTCACCAAAGGCTTCATGAAGCAACC
>TRINITY_DN20709_c1_g1_i1 len=148 path=[0:0-147]
TTGAATAGTGGGAGCAAACTGTATGCAGTTCGGCCTTCTGCCGCTAGGTGGAGACAACATCACCCTTTGTGAATCAGTGTGCCAATGGCTGTGTGTGTGAGTGGATGTGTTGTTGAGTTACACTTATTTTTGTAACATCTTGTTTAGG
>TRINITY_DN20709_c1_g2_i1 len=112 path=[0:0-111]
AGCCTTTGGTGACAATGCCATGTCTCAAAGCAGGATGTTTTTCTGGTACAAGTGTTTCAAGGAAGGATGAACGTCCGTCAAAGACGCTGAGCATTCTGGACGACCGTCGACG
>TRINITY_DN20709_c2_g1_i1 len=109 path=[0:0-108]
TTGCTTCAGGAAGCCTTTGGTGACAATGCCATGACCCAAAGCAGAATGTTTTTCTGGTACAAGCATTTCAAAGAAGGACGACGTCAGTCAAAGACGATGAGCGTTCTGG
>TRINITY_DN20715_c0_g1_i1 len=113 path=[0:0-112]
CTTGTTTAAACCGCTGGATTTATGGATGATGCTGGAATTAGTAAATACTGTTTGTATTATTTACATTTAGCTTATTGTGTCACTAGTTAATAAATGTTATGGAGAAATCGGAC
>TRINITY_DN20715_c0_g2_i1 len=202 path=[0:0-201]
TTTTTTTTTACTTATAGTTGTAATTATGTCTGTAGCTGTTTAAAATGCTATACAGTAAGAGTATACCCACTTTTTCACAATTTTTCTAAAATAAGATGCCAAGTTTATCTTGAGGTGGGGGAATTGCTAACAGTGTAGTAGTTTTAAAATGGTGATCCATCCGATTTCCTATTTCTGATCAGCTAAATCTTTGGAATAGGGT
>TRINITY_DN20762_c0_g1_i1 len=727 path=[0:0-726]
CTCAAAGCACTGTTTCCATAACAGCAACGAAATCATGTAAATTAACATGTCTAAGACACTATCTCACTGTGGCATGACATTCCACTATTTGTAATTTTTGGAACTTTCACATATAGGTTCCATTTAGTAATTACCTTAATATGGTTATACCATTTCTTGTAGGTTGCAGTTTCATACTCTTTGCTTTCCATTCATGCTTATTTGACCAACTTGCAATTGCTGCCATGTGTAATAACCATCTTCAACATTTTAACTTAATTTTATATATCTATCTCCCTATATACAGGCTTCACCTCTCTCAGTGTTAATACAACAAGCTATAGGATTTCTTAGCCGTCGTTTAGTAATCTGTTGATTTGTAAGTACAGTATACGGATTGATCGTATGATATTTCTGAAGTTAGTGACGAACTGCTACAGCTTTTACAAAGCACCACATGTGCAGAATATGTTTGTTTTATATGCCAGGAAACACACACAGTACTGCCTTTCACTAGAATAACGTTAGTAGTAAAATAATATCTTATTAATGTGCTCTGGTATAGGACTATTCTTCAGAAGAAATATCTTTTTTATTTAAACTATGTTCTCAATTAAATATATTGAATGCTGCATACGTCTTTTTTTTACATGACTCATGCACCCTATATCTATCTATTTTACATAATAATGTTAATATATCATTTACCCTTCTATGGCGCCACCAATTTTGCGTATGTACTTCCTTT
>TRINITY_DN20754_c0_g1_i1 len=166 path=[0:0-165]
ATTTGGCTCATATCTTGCTTCATCTAGCTAGCCTATTAACTCAGGAATCTTAATGCAATAAACTAAATAACCCTCAGCAGAATGGAATGGAATTAATTCTTTTTCACTATTCCTGTACCAGTAAAATTATGTCCTTGGAAATAGTAAGGTTTGTCATGGAGTCTAG
>TRINITY_DN20754_c0_g2_i1 len=161 path=[0:0-160]
CTGATGACCTAAAAAAAAAAATGATGGCATGGATTGTTTTCAACTTGAAATATCAGGTGAAGCTCAGTTTCTCAATCAAACTGAATTTAATAGTTTGGTGAGAGATCTAAGGCTTCCAAGAGATTGTTTAGGAACTCTGGGCTCTAGACTCCATGACAAAC
>TRINITY_DN20732_c0_g1_i1 len=173 path=[0:0-172]
CGTGTCAAGATGATATCCCTCGCTGACTGAAATAACAAATTTTTTAACGTTGGTTCCTGTCTCACTTAAATGTTCTGGCATATGTAGATTTTTTTCAGTGAGATTTGAAGAGATGGTGGAGTTTTTCAGAACCTGTGTTAACGTGTACAATGTTTCTTGCCCATTTTAAGCAG
>TRINITY_DN20732_c0_g2_i1 len=396 path=[0:0-395]
TATCATCTTGACACGACATGAACCAAGCTGCAAGAGTGAATGGTGCATCTCATCCATTGCAGCTTGTTATGTAATGTAAAGAACGGAACTTCAACTCAAAATAGCACTGTGAGGTAATCACAAGGTCTCGCAAGTCGGCACGTAACCAGTACTGCAGACAAAATGTACACAACAGCATTCAACAGTGTAATGCTCTTAACATCAATTATGTTTTTTTTTCAAATATATTTATATACAGTACGTAAACATGACCCACAGGAAAACTTCTCGGTTCTATCACTAGGAGTCATGTCATGCAACGGACCAATAAATTTCTTGGATCTAAAATGTCATTAAAATCCCTGAGCTACAAGTTTCATAGTTTTTATTCTTAATAGCAGAGTCCTTTAGAAATAG
>TRINITY_DN20732_c0_g3_i1 len=199 path=[0:0-198]
CATCCCAACACAACTGCACAGGTACAACTCGCAGGCAGGACATCATTCACTGTTTGTTGAAATGTACAGGTATTTGTGGTGTACTCCATTATTAGTGAAAATAAATATGTCAGCTGAAGTACTAACTTTACGCAAAACATGCCATGAAACCATTCCATTCTTCGCTGCCATAAGCCAACTACTGCATTGTCTCATATTG
>TRINITY_DN20732_c0_g4_i1 len=168 path=[0:0-167]
GCAGAGTCCTTTAGAAATAGCCTCTTCTGTTGAATAACATGTTACTGTTGAGCATCTACATGTATGATGCCTCAATGGTAGCTTCACTCTGTCCTCTGCAGTGCAACGTGGCAACACTGCGTCATTCACTAATGTTCACAAACAGCAACACATCCGGACATCCCAACA
>TRINITY_DN20773_c0_g2_i1 len=211 path=[0:0-210]
CTACAGAGAAGGCTAAACTGCAGAAGAGAGCACTGTCCTGAGGAACCAGTTTGCAGCAGAAGACAACCAGACAGTTCCATAAGCCCTACAACCTCTAATCAAATCACCTGTGATAGATATCGCTGTCCCTCTGGTGAAGAATGCGAAATGCAGCCTGTACCATCATGTCGCAGAGGTTCCTGCTTGGAGCCCGTATGCCGGCCAGCAGCAC
>TRINITY_DN20773_c0_g3_i1 len=209 path=[0:0-208]
GCCGGCCAGCAGCACCCACTTGCCTGGACCATTACTGTCCATCTGGTGAAGAATGTTACTTGAAAGAAGTCTTCTGTGTTCGTACCCCTTGCTACCCACAACCCTCTTGCAGATATCCTATTGGTGGGGGAAGAGGCAACAGATCCTTAGATGGTACCCAGACGCCGAATCGCAATCCTTGTGATGGCTATCGTTGCAACAGAAATGAG
>TRINITY_DN20727_c0_g1_i1 len=205 path=[0:0-204]
TACCCTATTTACTGAAGAATATAGCCATCATGCTTTTTCCTGTGGATGGAACCACCACTTCAACTCTCTTTGGTGGAGGTGATGAGTCTGCTCCTAAACTCTGCTTGAATATATCGCTTCTGGGTCATAGTGCTATGTTCCTATTTCATCATCTATTATGGCATTTCCAAAAATTTTGTTATCCATTCAGACATTTCTTATATTT
>TRINITY_DN20727_c0_g2_i1 len=183 path=[0:0-182]
CCTAAGGAGGCCATTTTATCAGTCACCTGTTACATATCAGGTTTGAATATACATTTCTGAACGTTCTCATTTCCGTGGGTATTTTAACATCTATCATGACTGTGATAGTTTCCTTTTAACGAAAATGTTTCTGCTTCTACACACTCTTACAGCCAAGATTTTCCTCATGAAACTTTTTCGTAT
>TRINITY_DN20720_c0_g1_i1 len=189 path=[0:0-188]
CTGGAGTCTTAAGAACAGGAACTTTACACTTGTTTGTGTGTTTCAACTACAGATGGTGCTGGAGTCTCAAGAACTGGAACTTTACACTTGTTTGTTTGTTTCAACTATAGATGGTGCTGGAGTCTCAAGAACTGGAACTTTACACTTGTTTGTTTGTTTCAACTATAGATGGTGCTGGAGTCTCAAGAA
>TRINITY_DN20719_c0_g1_i1 len=161 path=[0:0-160]
GTCTTCTTGTCCATTACCACACAGCCCTGGGGAGGAACTGAAAAATAATCAGAATGAAGTGAAAATATGCACTTCATTACATGCTCTAACTTATACTAATAAGAAATAATTAAATAACTTAACAGCTCATTTTGTAGTTGCAATATATTCAGTTTCATTTT
>TRINITY_DN20719_c0_g2_i1 len=436 path=[0:0-435]
TTAACATCAGAGGCAAATGCTGCCCACGTTATGAATGCTGTAAGTAGAATGAAATTATTTTTATTTTCTTTTTCTGATACTAAATACTTATTACCATAAGTTGTTTCATTCTAACCTTGGAGTATATCAAATGGCCAGGGTGGGATTAGAATAATCCTGAATCAGATTAAGACAGAATTTTATGTTTCAATTGGAAAATACATGTTACCACATCTTTATCACAGGTTGTTAAATGTAAGTACGAACTGCGTGAACGCTTACCATTTCTGCTAAATGAACTGATCAGTATTTATCTTCCCTGACTTAGAACACCTTCTCACCTCCCCACCCTCAGACAGTTGCCCCCAGGAGTTCCCCTTTTCTTACTAAATTCACTCCCTAATATTAATAGTCAAATATACTTCAGCATCCAAGCAAAGCAAAAAATGAAACTGAA
>TRINITY_DN20719_c0_g3_i1 len=117 path=[0:0-116]
CTGCATTTATCTTTTGCACAAACTATGAAAAATAAAATAAACTTTAGTTATATACTTATATGGCAATAAAGTCAAATTGTACCTGTTTGTCATTAAATGTATGTGCTGTGTTCTGCA
>TRINITY_DN20701_c0_g1_i2 len=237 path=[0:0-236]
TGTTTTGTGTGCATGTGTGTGTTTTGTGTGCATGTGTGTGTTCTGTGTGCATGTGTGTGTTTTGTGCTTGTGTATGCATTATGTGTTTGTGTCAATTCCACATTTTTTTTAAACTTCTTACAAATTTCTGAAATTTTAACTCAGAAAACCAAGATAAGAGACAGCAGTAAAGCAGTACTGGACTACCATTACAAACCTCTACTGGAACTGCAACAGCAATTCAGTGCTGCATTTCTC
>TRINITY_DN20723_c0_g1_i1 len=103 path=[0:0-102]
AATCCTGAGAGATATTTATCTGCCACCCGTCGAATCTGCTTGTGGATGTGATTGAAATTGACCAGCAGAAACTGAGCATGTATCTCTAGTTCCCTCTCTCGTG
>TRINITY_DN20723_c0_g2_i1 len=289 path=[0:0-288]
GTGGAATTGCCGTGTGCTCTGTTCCATGCTGGACATTCTGCAGGTCCTCTCTTCCTCACTGCAACTAGACCCAAACAAGGAGAACCCCTGCATTCCAGTCCCAAACACCCCCTACAAGATTGTCCTTATGGATACACTGGAGTTCCGAGATAACATAGTACGAGACTTTGCAGACCGTTGTAAGGGTGTTATGCAGGAGGCAGTGAAGTGGGCCCCTCATGCCACCAGGTCGCACCTCCAGGAGTATTTGAACAAGGCCCAGATCTCCGGCTTGTGGCAACACACTGGC
>TRINITY_DN20739_c0_g1_i1 len=673 path=[0:0-672]
ACCCTGATAACCTGTTATTTCTGTTACTATTGTCTGCACAATAATTAATACCTAACAGTACATTATTTTTGATCAACACAAACAGAAATTTATACAAAAACATCTGAAGCATATGTGTATGTTTCAAATGGAGCCAGAAATCTTCATCATAGTATTGGTTGTGAAAACTTACCTGCTATGCCAGCAATTAGTATGCCTAAAACTTTATTCTAATTAAGATGTGTGAAATATGATTTATGTAAAAATCTCTTAAACCATTGCACTCCAATTACTTTACATCTGCTTTGCTCATGAGCACCAATTAATTTCAGCACAGAAGTGGCAAAATAACAGTGCCTTAATTTACCATTGTGTAAATAAGTCATTGCTAAAGAATTGTTGTTTTACTATTGTATATTTAAATGCGCTTTTTATGCATCTCAAAGGGACAGGTTTCTTAAAAACTGTTCTTTCACTATTTACTTTTCTGCTGCTGCATTCTGCATAAAATTAAGAAGTCTTTCTTTTTCTTAGTGTCTAATATAATGTCTGTTCTTTTTATCAGTTGAGGAAGGATGCCATTGTTTATGAGCAATGATATTAAACACATTACACATTAGTGGGCATTTACAATGTCTGTCAAAGTTTATTTTTGGCTGCACCAGCTATGGAACTCACTTCCGTGCAAAGCCTC
>TRINITY_DN20739_c0_g2_i1 len=141 path=[0:0-140]
CAATAGTATACAATTTTGGCTGGGAATTATTAAAAACAAAACTAATTATGTCAATATGCACTCCCCCTCCTCATATATTCCCTGAATGTGTTAGGACTGAATTTTTCAGTTTTTCCATTACACCCTGATAACCTGTTATTT
>TRINITY_DN20739_c0_g3_i1 len=110 path=[0:0-109]
TTTCCTTGGTAAATCAGCTGCATTCATGAAACAAAACCAATTCTGGGCTTACAAACGTGTATATACATATACTGGCATACCTCTTGTAGCACTGAGGATGTGTTCCAGAT
>TRINITY_DN20739_c1_g1_i1 len=146 path=[0:0-145]
ACTTCTGTCTGTTGTCACAACTGTACACATTTTCAGCCACATTTGCCTGATTCTGTAAAACGGAACCAACACTGCAATGCCGATTGGAAACTTTTGAAATGTGACTAAATGTGGGCAGCACATATTTCACCATGCAACCGCGTAGC
>TRINITY_DN20739_c1_g2_i1 len=156 path=[0:0-155]
TCATTATTCAAAATAGCCCAAAATTAGTGTATTTCATGCTTTAATAAGATAAAAAAAGGTGTTATTTTTAGGTGTGGGGTCAGACAAGGTGTGCTATGAAGTTAACATCATTTCCTTAGTGTGCCATGAGCATAAACAGTTTAAGTAACACTGATT
>TRINITY_DN20739_c1_g3_i1 len=104 path=[1:0-43 2:44-103]
ATGTTTAATATTTAAGAATGGATGTAGGTATATACTGGCATACCTCTTATAGCACTGAGGATGTGTTCCAGATAAAAGAGCACTAAGTGAAAACAGCACTGTAA
>TRINITY_DN20739_c1_g3_i2 len=318 path=[0:0-257 2:258-317]
CCCAGTTAATGAATGCCACTTTAGGCAATATCCTTAAAATAAGAGGTCTGCAATGTAATTTTAAAAGTCACAGTATAATACATTCTAGGATTAATACACACACAATACACAATAGCTGTCTTTTTTGTGAAGTCCAATTCAGTTGACACTAAGATTACTTTCTCTGGACATCTGACCTTACAATTTGTTTCTTATAGTTATTGGAACTGAACAAACATGTGAACACAACCTTATTTACATTACAAATACTGGCATACATCTTATAGCACTGAGGATGTGTTCCAGATAAAAGAGCACTAAGTGAAAACAGCACTGTAA
>TRINITY_DN20739_c1_g4_i1 len=846 path=[0:0-845]
TCCTCTCCAGCATAGATTTGGTGACCAGGAAATACTTCCATTCTCCAAGTTCCTCACTGACTCACTTGGTCGTCGTCATACTTATTTGAGGATATCTTTGACAGAGAGATGTAATCTAAGATGTCAGTATTGCATGCCAGCAGAAGGAGTCAAGCTGTCCCCAAGAGAGCATCTTTTGACCAGCAGAGAGATCATCCATTTGGCACATTTGTTTGTCAGAGAGGGAGTGAATAAGATTCGGCTGACAGGAGGAGAGCCCATGGTTAGGCAAGATCTGGAAGAAATAATAGGAGAATTGAATAATATTGAAGGCATGCACACCATTGCAATGACAACTAATGGCCTTTTGTTAACAAAACGGCTTCCAAAATTGAGGGATGCAGGTCTGAATCTTCTGAACATCAGCCTTGATACGCTGGTGCCAGCCAAGTTTGAATTCATCACACGAAGGAAGGGCTGGGAAAGAGTTATGGAAGGAATAAACTTAGCACTACAAATGGGGTTTGATCCTGTCAAGATAAACTGTGTAGTGATGAGAGGAGTGAATGAGGAAGAAATTTGCAACTTTGTCCAGCTTACAGAACAGAAGAACATTGATATAAGATTCATAGAGTACATGCCATTTGATGGAAACAAATGGAATGATAAGAAAATGGTTTCATTCAAGGAGATGCTGCATACTGTAAAGACAAAGTGGCCTAACCTTACCAAAGTTGGAGATCATCCCAATGATACATCAAAGGCTTACAAAATTCCTGGTGCAGTGGGGCAGATAGGATTCATCACCTCCATGTCTGAACACTTTTGTGGAAGTTGCAACCGACTGCGGATTACTGCAGATGGAAA
>TRINITY_DN20739_c1_g5_i1 len=159 path=[0:0-158]
ATTTATTCCAAAAAAACATATTACAGATATGTGGCTGTGTTACAGAAGCCAAAATGAATGCCATGTTAACAAAGGTGGGCCTCCTTCCTTTTAAAGTTAAATTACTTATCTATGAAAAAACAAACACAGAGAAAAACAGAAATGTAATGTGTACATTGT
>TRINITY_DN20739_c1_g6_i1 len=123 path=[0:0-122]
TACCATATATTTTTAATGTCATACAGGAAAAATTTTATAGGGATATACTTACTTTGAAAAGCATGTTATATAAGAATGCTTGTATTACAGTTGACAATTCAGTGTTGTACAGGCAAAGTTTCA
>TRINITY_DN20739_c1_g7_i1 len=220 path=[0:0-219]
TTAAAAATATATGGTATCACCCTTTAACAGAGGCTTGTAACTATCTTTATGTGATGCCATATTTGGTGGTATATAAGATGCACCATGATTTTAGAAGGATGTATTTTATAGAAAGATATTTTTGTGAGTATACAATACTGTGAACCCTCATTTAACGATGAAATCATGTAACAATTTAACTCCATTTGATTCGCATAACAATGAAAATTTCATATAATGA
>TRINITY_DN20739_c2_g1_i1 len=175 path=[0:0-174]
CCTCAGTGCTATAAGAGGTATGCCTGTACTTTCCTTTAAAAATATACACTGTACAAAGCTTCATGCTATTCTTTGAAAATAAATTGTGATTCAGAATTGGATATAAAGCTAGACATTAAAGCATAGCTGCCACCTACCATTAGAACTTTATGAAGAAAAGAAGTCAAGACCATCC
>TRINITY_DN20708_c0_g1_i1 len=399 path=[0:0-398]
TTCTCTTCTTTTTTCTTTCTTTTTTCTTTGTCTTTTTCTCTTTCTCTTTTTTCTTTCTTTTTTCTCCCCTTTCTTCTCACCTTGAAGTTGTAAAAAATACAAATATGGTTCTATCCATTTTGTGCCATCAGGTAAATGTTTATATCTCACTTTAATTCTTTCTTTTTCTTCTTTTATATTTGTGATTTTAAAAAGAGGATTTAATACTTTATTGGAGCCCAACAGGAGAATTGAATGGAAGTATTATGTATGGACAACAAACATCCTTTTCCTTTGTGGTGTTTAACAAAACTATAATGGCAGAGCTGTTGAATATTATGTGGGTCTTACACATAGTATCCTTTGTGGTGATCATTTATAAAATTTAACAGTTTTATAATATGAAAGATTTTGAAGTAC
>TRINITY_DN20770_c0_g1_i1 len=295 path=[0:0-294]
TCCGGATCACGGAGTAGAATGGCAGGTTTCCTAAATTCATAATAGCCACCAAATCTTTGTCCAGAAAATTCGTTATAAAGATTCCTCTCACCTTCCAGAAAGCCCAATTGTGAAAACACCCCTAATTGCACATGTCCATATCCAGGTACGGGTTTCCGCTTAGGGGTGGGAACTCCTCTTGATTCCCAGAATCCAAAATTCCATGTTAAGTATCTGTAGACAAAAGTCAGGAATCCAACAACTACAGTCAGACAGCACAGAGCTAGGCTTTCAAACAGCCAGTACATGTTCTACA
>TRINITY_DN20750_c0_g1_i1 len=300 path=[0:0-299]
CTCCGTTTTATATTGTCAGGTGTTTATAATTTATTTTATTTTTCTGTGATTTTTCTAAAACTGAAAAACACCATGTGAAGAATATGCACACATCTAACCAAAAAGTTACAAGAACATAGTTCCCAAGAAGAAAAGTACCATGTGATTGTAGAAAAGACACTCCCAAATGGGTACACATCCCTTCCAAAATACCAAATGAAGACAAGACATACATCTGTTTAATCACTTTAGTTGTGTATATACTAACATACTCTAACGCGAGGTCCGGGCCTTTTCCATCTTCTTTCCTCTTCTTTTTTC
>TRINITY_DN20750_c0_g2_i1 len=234 path=[0:0-233]
CGCACCCGCATCTTTTACATCTTCTTCAGGTTAAGTAGGCAACCAGTCTTTACAGCTTCTCTTTCTTTCTTTCTTCTTCCATCCCTTCTCATCCTGAGGAAGCTGTTAAAAGCACAAGCTCGATTCCATCTCCATTTCATATCATCAGGTGTTTGTGTCTCAATATTAATTTTTCATTCTTATATTTGATGTGATTTTCCTAGTCAAACTCACACAATTCTTACTGCTGTCATA
>TRINITY_DN20705_c0_g1_i1 len=310 path=[0:0-135 1:136-309]
CTGGGCCGGAGAACAGTTCTCAATGCCTCACAGTTCGCACACTGTGTCAGAATCATATTTGGAGGCCACGTGGGACCAAATCGCAAGCAGCTAGCTGGTGGAATAGTAGAGTTTCATTATGAAGGAATTAAGGTGCGACTCAAACCTCTCCCGGTAACTGGTATTGTCAAACCACAGGTGAATCTTCCCTTACCCCCTGTACAAGTGCAAAATCCTCTGATCCATTCTCCTTCTCCCCAGCTGTTTCCTTCAAACCAGCAGATAATAGAAAACTCCCCCACTTCTCCTATCCTGAAAGCCCAACTCAGTG
>TRINITY_DN20705_c0_g1_i2 len=260 path=[0:0-135 2:136-259]
CTGGGCCGGAGAACAGTTCTCAATGCCTCACAGTTCGCACACTGTGTCAGAATCATATTTGGAGGCCACGTGGGACCAAATCGCAAGCAGCTAGCTGGTGGAATAGTAGAGTTTCATTATGAAGGAATTAAGGTGCTAGCCCACCCACACCTTTCCCAGGCTCTGCTGGGCAGCACTCAAGGGCCGCACCAGCCTCTGCGTACACCACAGCATGTTACTGCTGGCACTACTGGCACCACTCGTACTACTGCCAGCAGTAA
>TRINITY_DN20777_c0_g1_i1 len=203 path=[0:0-202]
TTTTTTTTTACAATAAAATGATATTTTAATGACTTTTATTAAGACTAGCAGTGTTCAAATTGGGTATAAAAGCTCTCACAGGTACATAAAACATCCAACAGCAATGATGAAAAGAAATATTTACACACAGACACAATCCCACTGTTCATTATAATATATTACAACATTTGAACACTGCAGTCTTGTTACAATTATATACAGTC
>TRINITY_DN20777_c0_g2_i1 len=749 path=[0:0-748]
ATTTTTTAAATTTTTAACTGAGCCATAATTTTTTGCTCTAGGTTTTTCCTGTGTGCAGGTGTTTTTATTTCTTTTTTCTTTAGAGAGATAGCGAGACAGAAATACAGAGAAAGGCAGACAGGATGAAATTACATTAGAGTCATTTTGTGTGCATGTGATGTTACATTTGAGACAATGTGTGCATATAGTGTGTGTGTTTCAATATCAGATAATTTGTGCTGCTACTGTTCAGTCAAGATTTTGCCACATATACTCACTGGTGTTTCTTGTCTGTTTTTGGAATCAGCTGGTTGGATTAATTATTCTATACTTAGTACAATGGGTCTCTGTCAGAGTGCTATCATTGCCTTCTGTAAAGGAGAACTTCAGTTGAGTACAAGAATCACAGTTATTCTATGGATTTGCAGAGGCTTGGTTGACCCATTGAATGTCTGAAATGAAGGACTCCGCACTTCTAAGTTTCACTCCACTCAACGTCATCACAAGATGATAGTGGACCAAGCATAACCAAGCATAATCTGTGGTACTGAGTGGTGTCGTGTCACTGTAAGCATTGTACCTAGACACACACAGGTGTTGAACCCCTTGAAACAATGTGACACTTTTGTAACTCAGGAAGAATTCCAAGGAAGTTTTCCTTTGAACTTTTTTTGTGATTTGTGAATTGTGAAAATGAAGATTTCCACCAGTTGGGTTTCTCCCGACTCCTACTGATCTTTGAAACTCTGACTGTATATAATTGTAACAAG
>TRINITY_DN20769_c0_g1_i1 len=238 path=[0:0-237]
CTCCAACGAACCTTTCAACATGCCAAGTCGACGCTCATTGTTGTCAGGCAATCCTGGCATACATGTAACATACAATATCAACAATGGGGTGCAGATTGTGCGGAGGCCTGTCGATCCCCCTCCGTACTGTGAAGTGGTGTCAGCTCCTCCTCGGGAAGGACCACCTCCTCCATATGCCTCTCATGAAAGTCTCACGCCACATGCCTCGGATAGCACAGAAGACTTGGCAACAGATCCC
>TRINITY_DN20769_c0_g2_i1 len=102 path=[0:0-101]
CTAAAGTCTGTACATTCACTGGGTTTGTATTGGGTTCCACCTGCACTGTCTCAGTGCTATTCCCATTTATGTCTCCATTGTTGTTGTCAGACATCAGGGGAT
>TRINITY_DN20769_c0_g3_i1 len=326 path=[0:0-325]
GAAGATGTATCTCTGGAAATTTATGCTGTGGGAGAAACTTCAACCCTCACTGCAATGCCACTAATATATTGTCGTGCTGCTCCAAGTTGGTAAACTATAACATGGAACGTGACCCAAGCCTGCGTACACAGCACTACAGTGAAATGGGACTTCTGCAATCCACAGTTTACACAGTTGTAGGTTGTGCTGTGGCATTCATAGTTATAGTAATTGTCATGGTGATAGCTGTCTGTCGTGTCCACATAAAGCGTTCTGTTATATCCAGGTGCCCACGTATACGAAATCACCATTTGTTGCCTTTCAGTGATTTAGATCTGTACTTGAAC
>TRINITY_DN20734_c0_g1_i1 len=363 path=[0:0-362]
TTCATTCAACCTGTTTGATGTGTATGTGCCTTTGAAACTTGAAGAAATAATGTGAGTTAGAGTGGAATTTGCTGAACAGATATATCCCTTTTCTGATGAATGCTTACTTTTATTTATAGGGGAAAATTCAAGAGAGGGATATAAAGACTAGTCCATGAAATATCACATTGTATTAATAATATGTGCCAAAGTGAATGGTGCTAATTATGCATGTGAAACATTGATATATATTTTTTTAATTTATGAGTTCAAGAAGCAGTGCTAATTAGTGATTATGTGCCATCTCCAGCAATGCTTGTAATGATACAGTTTTCATAAGCATATGAGCCAAAGTGAGGAAGTGGATTAGAAGTAATACTTTCT
>TRINITY_DN20734_c0_g2_i1 len=261 path=[0:0-260]
CTTTATTTGTACTTCTAGGCAAGCATTTGAAAATTTACCAGTATATAAAACTCAGCAATAACAATGAAATAAGTAGTATTTCTTCCTTTTAGGTCTCCAGTCTTTCAGACTAGGGAATACTTTTTGTAACATATAAAATCTATATTTTGTATATGTTAGTTTAATTCTTTGGGCTGTACTAGTATGAAGCCTTTTCAGTATGATATCCTACTGACAGGACTTAAATATACATAACCTCAAATTACTGCAAATTGATGCAGA
>TRINITY_DN20734_c0_g3_i1 len=448 path=[0:0-447]
ATGTGTTTGAAAAAAAAAGTTTTTAGTATTTTGACATGACATTTCATTAAGACATCCTGAATAAGATCTACATTTCTGTTTTATTTTTGTTTTTTTGTAAGAGTGCTACTCAAGTACAAGTTCTGGGACCAATATACTGGGTGCCAAGATAAAAGTAAAACATGGACAGGCTTCTCCAATGTTGGTACAGTCACATATGGCTGCTATGACACTTTATAAGCCAAATTGTAACTTTGGAAATTTTTATTTCAGTTATACTGAGGCTGTAAAAACTAGAAGTGATCATATTCTAATTATTTGCCATGAAACTAGAATCTTTCTTTCTCTCTCTGCCATTACTGTACTGGCTTTCTCTCTAATCTGTTCTTACAATATATTTACATGTATTATTATCACATTTCAACTTTTATGAAACACCATCAACTGCTAATAGAAAGTATTACTTCTA
>TRINITY_DN20734_c0_g4_i1 len=610 path=[0:0-609]
CATGGTTATCCTATATATTTAGAGTACCAGTAGAAAGCAAGTAAGATCAATGCCCTTTAAATAAATGCAGAATTCAATGCTGGAACTAAAGATCCCACTTCAATAAACTTTATGAAACAGCTGCATGTGGGATTTTTTGGGAGAATAACATGTTATGAACCCTTAATTTTATTAACAAATACAATGGTGTCAAAAAATTGAAATTGGATAGATGATTGGAGAAGGTTCTCTGGTTCTTTTTCATTGTTTTCCTCGAAAGATAGACTTTTGTTTTATGTCCTTAAACAAACCTATTCTGAATGTTTCATTCCAACTGCAAAGTATACAGGGGGATCTATAATGGTCTGCATTGCATTTTAATGCCTTGACTTGGATCAAGTAATGGAAAAGTAATGGCCTTTGACTACTTATGTCTGGTATAAGATGAAATGTACCCTATGGCAACTTACTTTTACCACATAACAATGACATCTTTCAGGGTTATAATGCACTGTTTCACATGGCTTATATCACTTACAACTAGTTTCTTGAGCAAAGAACTACTTTCTGATCACCTGATCTATATATGTATATTTAAAAAAATATATTTTTTCAAGGTGTCTAAAAATAC
>TRINITY_DN20734_c0_g5_i1 len=161 path=[0:0-160]
TGTCTAAAAATACATCCTGAAGTAGGTTCTCAGCACCCATGGATGTACAGGAATTACAGCACAAACTGACTGAGGAATGGTCCCAAATTAAAAAAAATTCTAGTTAGAATTTTGTTTGTGGTGGCCCACAAATAATTCAAAACTGTTCCATTATTCTGTCC
>TRINITY_DN20734_c0_g6_i1 len=579 path=[0:0-578]
GAATGATTGTGAGAAGATGCATATCATAAACATAAATGAATGTGCTTGTGATGTCACTTCAGCATATAATTTTAAGAAGATGTACAAGGATTAACCAGTGTTTTAAGGTACCACTTATAATCTGATTCAGGCATGTAATTTAATTTGCTCATACCTGTGAAATACAACAGAAAAAATTGAACCAAATTCCAGTCATAGAAAGTTTAAAAGTGGGCAAGTAAGATATTTTATTAAAATGAGAAGAATGGCAAGTAACTAACTTCCAGAAGTCGGCTATGAGGGTGAAACTCCAGGCAAGAGCAGCCTGAATGACTACACTCCCAGTAGAAAAGTATTCAGAAACTCCTATGTGAATAATGTGTCCATTGAAGTGAAGTTGACCATCTGGTGAAGGACAGACTGGAATGGAAAAGATTCAATATTCAACAGTTCTGTCTACTGGAAAACAGTGGCATGAAATTTAAGTATGCACTCCAAGTTCATGCTGTTTTATGGTCTATGTAGAATGCAGTAGTTTGTGTCTTTCACTTTTTGATAAATCAGTGAAATAGGCTTCATTTAGAATACTGGATCAACATT
>TRINITY_DN20734_c0_g7_i1 len=107 path=[0:0-106]
GCTAACTTATCCCATGTCATGGAGTCATTGGAGTTTTTGTTATGAGCAAGGAAGCTAGATGAATTGATCCTGAAGGAGCAGTATCAAAGAGACTCTTAATATCAGTC
>TRINITY_DN20734_c0_g8_i1 len=273 path=[0:0-272]
TTCTCTTACGCTAAAACTTAGCATCAGAACACTATCTACAGTAACAACAGCCATGACAACAGTGATGGAAACAACCAATCCATGCAGTGATTAATATTCAAATTCTACCCAAAAACAATTTGAAGACCATTATTTAAGATGGAAAAAAAAGAACATTACCAAATATGAGATTTTTTTTAAGTAGTTCAATACACAGTACACTTATAAGCCTTGACAAAGATCCCTTGGTTATAGATGAAAATACAGAATTTCCTGCATCAACTGAAAACTTGT
>TRINITY_DN20734_c0_g9_i1 len=321 path=[0:0-320]
CTTTTTTTTTCAAACACATCATAATCATCAAATAATAGTTTTTTTATATTATGAACTTGGAAACAAATATTCTATTTCATTAAGTATTTTTTATGTAAATACTCACCAGTTAGTGAGAAATGGCCATTTTCAAAGTTGGCCAAATGCAACAAGGAAGAGAATATTTGTGACTGTTTTGGCTGTATAAGAGATATTCATACATGGTATTTTTCCTTTCATAGTGAAGAAAATGCCAAGAGCATGACAGAGATCCTTTGAGAGACTTTTGTATTTTCAGTACTCCTATCTTCACAATCACTTTAGATACAAGTTTTCAGTTGA
>TRINITY_DN20734_c0_g10_i1 len=446 path=[0:0-445]
TAAATATATAGGATAACCATGTACAGTTCCTTTTGTTTATCTTCAACTTTCAGTCATTCCTTTAGTTAGTTGTTTATATTTTGGTATTTACTTCCCACACTTTCATATCCTTGGAAACACTGACATTATTGTAGCTGTCTTGAGAAGAGAATCTATAGAGGTCTGTTTAAAAGTCTGTAAGCTCTTTCTTTGATATTATGTAATGGTTCACATGTAACACAATATGGGACTTCTAAAGAATCCACTTTAACACTATGAAAAATATTGCAGAGGAAAATAAAACAAAGCAAAAGGAAATAATTAACTTTCATCCTGAATTGACAAGTTTTATTCTCAAAGACAGGGCACTGATTTCATTATGTTGTCCAGTTTCTGTATGTTTTGGGTTCATATGTTTCAGGGTTCACTTGCAACTTTAAGTAATTGCTCCATTTTTTTTTTTTTTT
>TRINITY_DN20734_c0_g11_i1 len=401 path=[0:0-400]
TCTTAATATCAGTCCTGCTACAGTCTCTTTTAGTTGTTACCACTGGAGTAGTTTTTATTTTTTTTTACTTTTTACATTGAATTTATGACCTAAAATAACAGAACATGCTGCTAATAATCCTTTGCTTGTGTTTAAAAACATTGTGAGGATGCCACAACCTTATATTCTCTTAGGATTGTTTTGGATTCTCTAGGGGATGAGCACTCTCTTGAGTATAAAACTTTTCTTGTGTATATTTGTGTCAGTTCCATTTATTCTGGACTGAAGGTAATAAGGCATTATTTATATTAAGTTCCTCCCCTTCTATGAAAATGTTTGAATAGACAGGAATGAAAATTGAGGCATTTCATCAGCATATGAAAATCTCCAACTTGCTTATAGGTTATTGGAATAGGACTCTT
>TRINITY_DN20734_c0_g12_i1 len=193 path=[0:0-192]
TAGAAGTACAAATAAAGAAGCCAAGAAAATAATGGATTTTATCCTCATCTTAAAATAAATGAAGAGTTGGAACTGGCCCAGGCATATCTTGGAAGAAGAAACCAAGTAAAAATATAGGCAAGATGTAGAATGGGTGTGAGTGGGAGAAAAACCAAAGAAAAACTGGCCCTGATAAGGAAATAAAGTGTAATTT
>TRINITY_DN20734_c0_g13_i1 len=105 path=[0:0-104]
CCATGACATGGGATAAGTTAGCAACCTGAAGCTAAACACACATAAAAAAAAATATATAATAGTTTGAAAATTTTTTCACTGGTTCTCTTACGCTAAAACTTAGCA
>TRINITY_DN20734_c1_g1_i1 len=158 path=[0:0-157]
AAACTAAAAATAGAAGTTCCATGGTTGTTACAACATTATAGTTTGTAATTTTATGCATTTTGACCTGAGTCCTCATTAACTTGGAAGTATTTGCAAGAAAGACTAGAGTTCAACTGTTATATAATGAAGATAGCACAGTATCATGGACGGCTAGGAAT
>TRINITY_DN20787_c0_g1_i1 len=216 path=[0:0-215]
CAGGAACTGGCAAACTACACACTATCATATCCTTGTCAATCACATCACAGTCTGGATTTGTTGGGTAATGAAACTGTAAATGTCCCTTTCTGTCTTTGCCTGTCATTCTCAGACAGTTAATGGAGATATCACCTTCTTCTGCAACAGACTCTATGACTGCAACATAATGCTTTGACAACTTTTTGTTTGTATAATGAACCAGTACAAAAGTTCCTG
>TRINITY_DN20787_c0_g2_i1 len=178 path=[0:0-177]
TATATATATATATATATGTGTGGTATGTACACCTTAATCTAATTTATTTAATTCCCTTATGATATTTCACTTAAATCTAATTTCACTAATATTATTACTTAAGGCATTAGTTTATGGTGGATGGGAATTCCACATTTGGCTAATATAACCCTGTGGCTAATATATACATGTTCATATA
>TRINITY_DN20758_c0_g1_i1 len=384 path=[0:0-383]
CTTGTTATCACATGTAATATATTCTAAAAATTCTGAAAGATGAAGGGATGGGTAATGGTCATAGTTGCTGCATCTCAGAGACATCCCAAACAGAGAAGTTAACAACAGACTATGGGAGTGTCTTCTCTACAGTTGGAAGAAATGAGGAGCTCAGCTTTGGGAATGACAGTCCTCTACCACATATTAGTGAGAGGGAGGTCCTGGAGGGTCAGAGAATAGAGTCCTTCTCTCATCCTTTGTTTTTAGTGAGGTCCAATGTGATGTTACGGCAGTCACTAGAACAAGAATGTCAGAAGTGTCAGAGCAGCCGAAATAGTGGCAATAGAAGTAGCCTTCGTAAAAGTAGTACTTGCTCAACAATCTTTCTAGACGACAGTACAATAT
>TRINITY_DN20758_c0_g2_i1 len=444 path=[0:0-443]
CAAACGGCTGCCTGTGTTATCTTAACTTTAGTGTATCTGGAGAGATTACTTTCTTATGCTGAAATTGATATCACTCCAAATACATGGAAGCGGATAACACTTGGTGCAACATTACTGGCAACCAAGGTATGGGATGATCAAGCTGTATGGAACATTGACTACCTACAGTTTCTCAAAAATACCACAGTTGAAAACATGAATGATTTAGAACGACATTTCCTGGAATTGCTTCAGTTTAACATCAACGTACCCTCAAGTGAGTATGCGGAATACTACTATGATTTGAGGACGCTTGCAGAGGCAAATGATCTTGATCTTCCAATAGAACAGCTGAGTAAAGATCGGGCTTACAAGTTGGAAGCTATGGCGAACATTTTTGAGTCTAATAAACAACCAGTCAAGCAGTGGCATAAAGCTTTAAGAAGAAAATGGGCAAGTACAGAG
>TRINITY_DN20758_c0_g3_i1 len=306 path=[0:0-305]
ACGACAGTACAATATCACAGCCAAATCTCAAAAACACAATCAAATGTGTAGCTCTAGCTATTTATTATGACATTAAAAATAGAGGCTCGAATAGGGAACTTGAAATATTTAGTGATCAGCTACACCCTGTAGCCCTCAGGTTTGAGTTGAAGCACGAGAAGTTAACTGGTAGTGGTGAGAAAGTACACAAAAAGGGTCATAACCACAAGCATAGAAAGTATGGTAAAGATAATAGTGATTCAGGTGATCAGTGTTTATCAAAATATGAGGTTTATAAATTTGTAGAAACATTATTTTATGCTGTAC
>TRINITY_DN20711_c0_g1_i2 len=254 path=[0:0-253]
CGGGGTCAGGAATGTACCAGTACATTCAGGAGTTTACCAAAAGTTTTCATGAATTATATCAGTAGCATTCATTAACTGGACGAAAAAAGAACTTTCAGGAATTATCAGTAGCATCTAGGAGTTTTACATAAAAAAATGGAAGTTATCAGTAATAATCAAGAGTTTAACAAATATTTCAGGAATTACCATTAATAATCAGGAGTTTAACAAAACTTTTAGGCTTTTCTCAATAGTATTTAGGTATTTATAAGAAA
>TRINITY_DN20783_c0_g1_i1 len=261 path=[0:0-260]
GCTGTAATCACTGTACTCTCTAAAAGATCTCAACTTTGTCCCTACATCTATTCAAACACCTGCTATATCTATGTCACAGCCACAGAACTCATTTATGACCAACAAACAAAGCCTTTTAACTGGTGAGATGTGCCATTTCATCATGGCCACCATCTCCAGACACTTCAGACTTCCAACTTGATCAAGGAAGAGTGAATGAAAAGCCATCACATCCCTAAAAATTATGACAATACTGTTACACTACTTTCTGGTTTAAGTTCC
>TRINITY_DN20783_c0_g2_i1 len=113 path=[0:0-112]
TCCCTGCCACTGAAATTCTCATAAGGATCTCCTACAATAAACACTAACCATTTTGCTGAAGGGATGAACTACTTACAAACTACTGGAGCACAACTCTTTCAGTGCATGTTAAC
>TRINITY_DN20783_c0_g3_i1 len=120 path=[0:0-119]
CGATTACAGCAGGCTCCAGTTTATGGTTTAACTAGTTGAAGGCAAAGTTCCGAGTTGTGGAAAGAGACTTATGATTTTCGGGGAGTAATATTTATTGATATGTCTGATGTGTGATTCTGG
>TRINITY_DN20700_c0_g1_i1 len=128 path=[0:0-127]
CAGCTGTTGTTTTTCCGCACCTACCTTCCTCAGTTATTAGTGTGTACCCTCCATTGCTTTCAAGCATATATAAACATCTGTATTTTTACTTCTTTTTCTTTACCTCTTCCTTTTTCTTGGTGAAGAAA
>TRINITY_DN20700_c0_g2_i1 len=811 path=[0:0-810]
CACGTGTTGGTGCATCAACTTCCTGTTTTGTATGAAATATGTCTAAAAGTGCGTCAGTAACGCTGTCATCGATGAGAAAGGCGTCGGGATCTTCAGAAGATTCAGTTTCAAGTTCCCGCAGAAGCTCTGGTGAGAATGATCGACCTTACCTGGGAAAAACTGGACGAATTCCAAGATTGTCTGACAGCACTGGGTCCACTGAAATTGAAAGTATTGAAAATAACCCTACAGATGTAACCCAGAGGCGACCATACAAGATTGTTGACAGGAAAAGAAGTGTGAAGAAGGGAATAATGGCATCTTCACTGGCAGAGCTGATGAACACAGGAAAGGAGAAATTTGAGTTTCATGTGAAGTCTCCAGTGCGTGTAGTTTTAGAGGAGGATGGAACAGAAGTTGATGATGAGGATTATTTCAAGACACTGGATGATAACACCATACTGATGATATTGCCCTTAAATGAAAAGTGGACCCCATTCAGGCCACCAATCAGGATTTCATCGCTTGATGAGATTGACAGTGGACTATCTTCCACCCCAGCCTATCACCTCCAGGAACTGAGTAAAGACCCAGGCTATATTACCCTACTAGGTTTACAGGACTTGGAACTGTTAGGTGACATGAGTGAAGAAGAAATGGAAACAATAATTCCTAATGAAGACCACCTGAGCACTTTGAAAGAGGCCATAGAACGTCACAAAATAGAAAAAAGAGAAATAAAAGATGCCCTGAATTTGTTAAAACTATTAGGGAAAGCCACATCCATTTCAACAACTTCAACAGAGGACAAACTTTCTTCACCAAGAAAAAG
>TRINITY_DN20788_c0_g1_i1 len=376 path=[0:0-375]
CTACACGCTGTTCTGTTTGTGATGTTCCCCGGGGAAATATACAGTGTCTCTTGGCGCGTAAAGTGTCTAAAATCTGTTCCCAGATTCCCTGTGTTTATGCTAATTGTGGATGTCCAGTGAAGTATCAGTCAAACAAGGAAGTAAATAGACATGTTCAACACTGCACGTTTATTCCTGTCAGATGTCCAGATATAAGCTGTGGTAAAGAGATACCACTGAACACAGTCGAGAGTCACTATGATAAAAAAGGTAAAAAATTATGTCGGACAAGTCACTTCGTCGGAATATATCAAATGAATAAGGATAAGGAAATTAAAGATAAGTCAAACCCTCAAGTAAGGTGGAATTCAGGTAAGATTATCTATGATGAAAAAAG
>TRINITY_DN20788_c0_g2_i1 len=190 path=[0:0-189]
AACAGCGTGTAGTTTCTTGGTAACAGTTTCTGCACACTAGGTGACCATTGCAGCACTGAAAAACTGGAGGCTCCGGGGTTTTTCTGCAGGTGGAACATTCGTAATAGATAATGATTTCTGTTGTTGATCTCTCCCTTTGAGCATACATAACCAAGACATGAAGTTAAAGAAAATGCATTTCCGTTCTTCA
>TRINITY_DN20788_c0_g3_i1 len=284 path=[0:0-283]
GTCCAGTCCATTCTTTAGAAGTTCAGGACGATGTTATTACTAACAATGGACATTGCCTCATTATTCCTACTAGAATAGTTCAACCACTGAAGAAAAGGAGTATAACATATAGGATATCTATCACAAAAATACACCGAAGAGCAGAGTCGTGTCCTTAAAGGAAATGATGCGATAATAATAAATTAAGAAACAAGCAAACGTAAAGTGTTGTAAGCTGTCTTGAATATTGAAATCAATACCACAAAAATGTAGCTCACACTGCATGTTATGTGAAATGAAGGTGC
>TRINITY_DN20788_c0_g4_i1 len=175 path=[0:0-174]
TATGATGAAAAAAGCTTTTTCGATGCCTTGTTGGGCAATTACAGTGTGTATGGACATTGGTATCTGTGGGTGTGGGTGGCAGACAGAAAGCAAAATGCTGAAAATTATAATTTTGAGGCTACAGTTGTAGATGGTGGACGCCATTATACATATCGAGGTCCAGTCCATTCTTTAG
>TRINITY_DN20721_c0_g1_i1 len=150 path=[0:0-149]
TGTAGGTACTGCAGGCAGTAACATTCTCTTCTGCTTCATGGTACAGTTAGACTCTTTTGCTTCAGGAACAGTATGGGATCCCTCTACTACATGATAATACCGGATTGCTACATGGGAAGTATTTGGAGTGTAGTACAAGTCTGTATCATA
>TRINITY_DN20721_c0_g2_i1 len=357 path=[0:0-356]
TGCTGGTTTGCAGTCTATGGAATCAGGTAGTGTTGTGACTACACAAACTACGAAGTAGTGGGAGTGGGAATGAGGAAGATACCAGCACAAGACAGAAACTAGCATGGTGTGTTCCGAGAGTTAGTATGCCTACTGCAGAGACAAGTACTATTTTTAGGTGTGTTCTGGGGATTAGTATGTCTGCTGCTGATGTAAGGATCATTCTCAAGTTTGACCTTAGGAGGGAAGAGATAGTATGTGTGTTCTGAGGTGGTTTGTATGCTTGCTGCAGATGTAAGAATCACTCTCAGGTGTGATCTGGGAGGTGGGGAGTAGTATACCTGTGAGAGAGAGTCTGCTGAAGCTGACATCATGAAT
>TRINITY_DN20721_c0_g3_i1 len=135 path=[0:0-134]
TGTAGTACAAGTCTGTATCATACTACATTGAGCAGTGTCATCGTCCAGGACAGGTGGTGCTACTGCAATGTTACGGTCACCCACTGCCACTGCATCCCCCTTCTGCTGAGTCCATGTTTCTAATGCTTAAACAAA
>TRINITY_DN20785_c0_g1_i1 len=237 path=[0:0-236]
GAAAATCCTACCTAGGGCATTTAAGGGAGGCAGGGTATTTCCTGCGATTTATAAGGCAGATAAGTGAGCTTCGATGACAACTGAGATTTTCACTGAATGGTTTCTAAATAACTTTATGCCTGAAGCCAGGACTCATTGTAAATCTGTGGGACTACCTGATGACTGCAAAATTATTTTAGTGCTTGATAATTGTTCTGCACACCCCCCTGCTGAAGTTTTAGTCAAGGACAATATATG
>TRINITY_DN20743_c0_g1_i1 len=202 path=[0:0-201]
CTAATGAATAAATATGGACAGGAGTACCAGTGTTCACTGCCAGAGATCCTTCCCATTGGAGAGGAGCATAAAGAAGAGCCAAAATCCTCAGATTCACCGATGGATATTACTGAAATTCTGAAGCCTATGGAAACTGCACCATGTCTGTTGAAAACAAAAGACTGGTGGACGTATGAATTCTGTTATGGAAAAGTAATAAAAC
>TRINITY_DN20743_c0_g2_i1 len=121 path=[0:0-120]
TCCATATTTATTCATTAGATGGACAATTGGTCCAGCAACAATCTGTCCACTCATGACGGGTTTATCAATTATATCGATTGCATAATTGACCGATTTCAGCTCTTCTACATTTAAAAATGCG
>TRINITY_DN42056_c0_g1_i1 len=108 path=[0:0-107]
TTTTCCAGTAATCAACAGGTGTTCTTGAAAGCTATGAAACAGGTGACAAATATATAAACAGACTGACCAGCTTGTTTTGCAATATCCCAGTTACTTAATTTATTTTTG
>TRINITY_DN42042_c0_g1_i1 len=149 path=[0:0-148]
CCCATACTTGCTGGCTCGGAATGCACACAGCGAGCACCCCGTGTGGCCATGGGGTGCCTGTGCTGATTAAAGTCTGTAAACTGTTTATCCTCCTGCCCTTATTTTTGCTTTTACTTTCATGACTTTTTTCCCTGGAATCCTGAATAAAT
>TRINITY_DN42098_c0_g1_i1 len=736 path=[0:0-735]
CTTCGTTCAAGTAATAGGAACACATGCATGACGAAGAACTGCTACAAATAGAAACATGAAAGGTTCGTGTTAGGTGTTAGGTGAGAAATATGGAACTGAAAAAGATGCTATGTGGGTTGGTTTCAAACCCTCCCTTTTGCAAGTGTTGCTTAAAACCACCCACCCGTCTTAGGTCGCTACATGGGAAAATCTTCCATGTCGCTGGAACAGGACAACATGCAATGTTAAAATTGAATGGTGTTATTGTTTATCCCTAACAGTGAAGCCTCCACAAGAAAGCAAATAGTACAAGAAGTGCACTATTATGAATGTTTTCATGAGCAAGATGTGATGTCTTACCAGAAAAATCAGAGTGATTGGCTTTGCTTCTTTACAAAAGATCATCTGACTGATGTATACATTGTTCATTTTGCATATCCATCATTCCATTACAGTAGGACTAGGACTGGCAGAAGCTGCTGCATCTACAGAGTATTATGAATCTTAGTGATATTGGTTCATGTTACAGTCATCTAGAAGTAATTTGAGTGTACAGAAGTGCTATTGTATTTGTTTGCCCTATAAGCTCTTTAAAGGAAAGTATGAAAGGTTTTAAAGAGATGTTTTCTTGGAGGCCTCTTCAGAGTATAAGGCCGTACCTTATTGTACAGGAAAATAAAGGCAAAGATAATGGTGCTAGTTTGACAATATAAAACACATGAGATGCAAAAAAAGAGTAAAAAGGTATAGAAGTAGC
>TRINITY_DN42016_c0_g1_i1 len=132 path=[0:0-131]
CGACACTTTACGACTGCCACCATGCTTCTGCAACACAATTCCAGTAGATAAAAATGTCCAGTGCCACTTCTTTATGCTCTTAGGAGTCGGTGGGTCACGGTTAAACACTTGTCTGAACTTCCGTTGCACTGC
>TRINITY_DN42065_c0_g1_i1 len=138 path=[0:0-137]
CTCTAGCCTGTCCAGACGCCTGAGGATGAGGTTCCTAGCAGAGGTCGCCGTTGCTGCTATAGTGTCCTTATACATTGTGTATTGTAATAGTGACCAACACAACTATACTTGCAAATCAGAATATTCTCAGAAAGCTAT
>TRINITY_DN42045_c0_g1_i1 len=105 path=[0:0-104]
TTAATAAGATAAACGTGTTTTAATTTTCATTCAAATACTTAGAATTGCTGCAAACATCAGCCCAACTTGATTGAGGCCTACAGAGCTAAGTTTGTATGATTTGTG
>TRINITY_DN42066_c0_g1_i1 len=155 path=[0:0-154]
CATAAGGGCTTGCTAAATATCAGCACAACAGTTCCAATACTTTACCAGAAAGAAGGTTACAATTCATAACTACAGACATTATTATACAGTACTGGTGTACGAAAAATCCATGAATCAAACCAAGTCTTGGATTCCTACTAGTATATTTTTCAACA
>TRINITY_DN42011_c0_g1_i1 len=112 path=[0:0-111]
AATATCTAAATCATATCCAGTAGCTAAATAGGATCACTGAAATTAAAATTGTGTCAATACAGCAAAGCAATTAACCAGTGATTCAGTTGTCAAGAAGAAGTGTTAATCTAAT
>TRINITY_DN42031_c0_g1_i1 len=111 path=[0:0-110]
CCTGTTCTCAGTTTGATCTTTAACTAACTAACTTAATATCAAGGTGATTGAGCTAAAGTCAACCTCTGTTGAAACAACAGATACTACAGCAGAGTATGTAAAAGAGATAAC
>TRINITY_DN42097_c0_g1_i1 len=191 path=[0:0-190]
TGATATACTCCATTTCTGTGGTCTTTGTTGTGTTTTGCTTCTTGTGCTCTGTCCGTTACTGGTCTTGAAAATCTGCCGCATCTCACATAAATGCTGATCGTTACCAGGCTGAGGATATTTTAGTTCCGGCTCCTTCAATGAATTTTCAACACGCTGTCTGTTCTTTTTCTGTGACTTTTTGTTAGAGTTTG
>TRINITY_DN42014_c0_g1_i1 len=283 path=[0:0-282]
CTAATATTTGCATTGTATCCACTGACATAGGTAGCTGGAATATATATATATATATCATACTGTGTGACTTTATTAAGCTGTAACTAACTTGCTTGTGGTTAGTGCAAAAGATACTGAACAATTTATGAGGACTCTGGGAATGTAGCTAGAATATGTAGTGGGGAATGTATTGTAGGTGGTCATGTACTCACTGAAGACAATGTGAGGTGAAAGTAGAACAAAGTGTTAAGAAATGTCAGTGTGTCATCATATGTTAATGTCTGTTTAGTGATCTAAATTATTA
>TRINITY_DN42068_c0_g1_i1 len=104 path=[0:0-103]
CTCATTTTCCCCAAGTTCTCAGACTGGACGAAGCCTATATGCCAGATTATACTCTTGTTTCAGTATTAAATATCCAGCAATATTTCCACCACATTTTGGCTACA
>TRINITY_DN42026_c0_g1_i1 len=230 path=[0:0-229]
CTTATGTGTAATCTGATAAATTTTTCCTATGCCAAAGCAACTACAATCAACCAACAATCAGAAGTCCTCAGCAAAGGTCTAACCTTTTGTCCTACACCCACTCATGAACAGGAAACACTTTCACCTGACTTAGACCAATTTGAATGATGCCTGGAACTTTCTTACCATTTTACTAAATCCAGTGACTAAACCACAGCCTACACACCCTTCCCTCACTACCTTTGCCCCCC
>TRINITY_DN42012_c0_g1_i1 len=216 path=[0:0-215]
CACTTCAACATGCAGAAATTCTGACCTTGCTGATTTAAAGGCTCTTTGTGGTTTCAGAAAAGCTTCTACTTACTGTAAGCATATCTTTGTCATGATTATTACAATTAATCTTCTGGTCATTGCCTTGTTTCTTTAACTCTGCTATATCTAGTACAAATATTTTGGGGAAAAAATGTAAAAGAACAGTGAAAAAAAGAAAAGAAAAACTTAATGTAG
>TRINITY_DN42028_c0_g1_i1 len=148 path=[0:0-147]
TTACATAGATCAGAGATTACAGGCATTGGAGAGAAGGATCTTACAGAAAGTCGATGAAAGGTTGCAAGAAATGGAAAAGAGACAGGCAGAGAAATTAAATTCTTTGTTGGGAACACTAAAAGGAGATTAAATTTCTTCACAAAAATTG
>TRINITY_DN42062_c0_g1_i1 len=211 path=[0:0-210]
TGGTTACCATCATAACTGGGACACAAAGATATACTCTGAGGCATCACAGGATCCATTTCCAAATGATCTTAATGCCATATCAAAGCATGTAGCAACAGTCTTGGGGTTTAAAAACTTTGAGGCTGAGGCAGCCATTGTAAATTATTATAAAATGGATTCTACTCTAAGTGGACATACTGATTATTCAGAACCAAACCATAAAGCTCCCCTG
>TRINITY_DN42086_c0_g1_i1 len=181 path=[0:0-180]
AGAAGCAAAACTACTTCCTGGTGAACATTCTCATGGTGGACAACAGCTAGGGAGATACAGACTGCGATTAATGGCCGAGAACACTAGTCAAATAGAAGCTGTAAAGTATCCTAACAGTGGAGTGCTCCTCGTGAGTACTTGACTATCTTATTCAGTGTTCCCTCTCTCTCTCTGTACAAAC
>TRINITY_DN42047_c0_g1_i1 len=124 path=[0:0-123]
TCATTTGTGAAGTCTGCATATGCTCGCTCCCACTTTCACCTGACTAACCAAATCCACTCACTCTAGTTTGGACTTTAATATTAAGCATGCAAGGTGTGGTAATAGAGAGGAGAGGGAGTTGAAG
>TRINITY_DN42064_c0_g1_i1 len=111 path=[0:0-110]
ATCCTGATCAGGATAGTCGACCACAGAGCTCATTCCCCAGACAGGATGCTAGCCTCTGCCAGGATGTGAACCCCAGACCTCCTAGTAAGTAGTAGTATGTGACTACATGAC
>TRINITY_DN42082_c0_g1_i1 len=133 path=[0:0-132]
AGAAAATGAAGGTTATATGCAGTGAAAAATATAGAAAGCAGCATACAACTTTAAGTGGCCATGTAGAGTTTGTGGAAAAATGTTAAGACAAATGATATAGAATGTAAAAAAAACCTGCAAGAAATGGATACAC
>TRINITY_DN42063_c0_g1_i1 len=443 path=[0:0-442]
TTTTATTTGTGGTGCTTGGTACCTTATGGTTCCAATAGCCTCATATAATGCATATTATTAGTATCACTTATTATATTCATAAGCTGATCAGTAAGATGCACTGTAGAAAACTGGAAGCATATGCTGCCATATTATACTGTATACTGCAAAGCAAATTAAACATGAAATATGAGCTGTTATTTGCACTCTGGAGGTATTGGCAATACCTCAAAAATTAGATGCAACACCATCATAACAGAGGAAGCATACAAAAAAGAACCCAAATAAGTAGTGCAACTTGTGGTTACCACATTAGTCCATCAAAGAGATGAAAGATGGCATCTCCCATAAGAAAGAGCAACCATACAGGCATTACCAGGAGCACCTTAAAGCTGCACAGCTTCAGCACAGCAGTGAAACCACTACGTACCTCAACCCTCTGCATATAAACAGTCATCATAACA
>TRINITY_DN42027_c0_g1_i1 len=154 path=[0:0-153]
CTCTACTCTTCACCAAACCATCTGTAGATGTGACACCTACTGCTAGTACAGCTAATGAGCCAAGAACAAAATTAGCAACACAAAAGAAAACAAATGTGCTCTCCTCCAAACCATCTGTACATGAGACATCTACTGCTAGTACAGCGAATGAACC
>TRINITY_DN42034_c0_g1_i1 len=131 path=[0:0-130]
CAGAAGAATACACAGTGTAGAAGAAAACTTGCATTCATAAGAAAGCAGTTAAGCTACACTATAGGTACAATTCTTCATGTGATAAATGAAAGTTGGCTACATATGCACTTGGCCAGCCACTAATTTGTGAA
>TRINITY_DN42079_c0_g1_i1 len=125 path=[0:0-124]
CTTTACCATTTCTCCTCTTATCCATCTATGCCTGCTGTTTTCCCATTTATGAGTTTTGTTATTGCTTTCCTCACTTGTTCCCTCCTCACCATATCTGACTCTACAGCATCTTTACTGGTCAACCC
>TRINITY_DN42013_c0_g1_i1 len=133 path=[0:0-132]
CTGGCTTTTCACTGGTGTTTTGTAAACCGTACACGCATATACTGTAATATTAGTTAAAAGACTGAATAATTAAACTAGTTTTGCTGGATGTATCAGGAGACATGAAATGTTATACTTCTATCTATCTATCTAT
>TRINITY_DN42070_c0_g1_i1 len=452 path=[0:0-451]
ATTACATGTAAATTCCTGTTACATTTTTACTCTATTCTCTCTATTTTTTCTTGTACAACCAAAACAAACTTCACTAGTGCAAAACTTGTTACTAAATGATAACCAACTGCTCTGTCACATGTTGGAACTTTGCCAAGTGTGCACATTCTGCAGACAGAACTGACACACAAAGCCAAAGTGACAGGACCTTAGATTTAAGACAACTGTCGCACAATGGTTACCCAGACTACTACTTCAGTTAAGCTAGAATGTAGTAAAATGGACTACTGATTCACCTAGCAGTGGAATAATAGTGCATACACTTGTATCACTCTACTGTTAGTTGACTGTGCTTTATGTTTTATATGAAAACAGCTGGACTATGTGAAAGAAACACTAGTACAAAGTGCAGAAATCATCTAAGATGGCACCAACTTAGACTAAGAGTTAACATCTGCAGCTGTCATTCTGAT
>TRINITY_DN42025_c0_g1_i1 len=171 path=[0:0-170]
CATTTATGGTCTCTTTTGAATGTTGGTTGTTCAGAATATTAGAACTATCTTTCAAATATCTTTGAGTAGATACTTTCATGAAGATATTCTTGTTAATTGCCTTTGTATGATAATGACAACTTTAGAGTATAAAAAGTATAAAAGAAATTGAAAACTAACATATATGACTGG
>TRINITY_DN42057_c0_g1_i1 len=108 path=[0:0-107]
TAAAATTCCAATTTTATACCTGAGATTAACAGGAATTCTCAAACGTAAAAGTAAATTACAGTATCCACAATATATCGTCGATTAACTCAGACGTTATAATATACTCGC
>TRINITY_DN42006_c0_g1_i1 len=133 path=[0:0-132]
CCTCAGGATTCATACCAGAAATAGCATTCCAACCAAGGACGTTCAATCCAGGAGAACTGTACAATATAACTCTCACAGTTGTTATGACAAAAGCTCCACAAATTCTACAATCAGCACATGCATATGTCTACAT
>TRINITY_DN42059_c0_g1_i1 len=218 path=[0:0-217]
GCAGAATGCTGAGGATTATCTACCTAGAGAGAATCACCAATGAAAAAGTACCAAAGATGGTTGAAACTGGAAGGAAAACAATGCAAATTTACAGAGAAAAAAAAGAAAAATAAGCTGAAGTGGACAAATCATTAGAGGAAAAGGAAAATTGAATGAAAGATTGATTGGCAAGATTGAAGGAAAGAAGTAAGAGGAAGATAATGATTGTCATGGATGGA
>TRINITY_DN42088_c0_g1_i1 len=310 path=[0:0-309]
ATAAGTAAGAAAATCACCCTTACTTCCTGGATATAGTTCTTCATTTAACCCTTTTGACATACCCTTAATGATACTCAGAAGATGGCCAGCACACATTATAAAGCAAACATTTTGGCACCATCACCTAATGAAATGAATGAAAATCTCCCAGGGACAAAGGACAAGTTGGTACCATAAAGTACAAGTGTGCTGGGCACAGTTAGTCATAGTGGAAGTTTCAAATATCCTGTAGTTCATCTTTCTTCATTTAATTTCAGTTGTTCTAACCATGATAAAGCCTTGACCATTAGAAACTAGTATACTGTGTGTT
>TRINITY_DN42007_c0_g1_i1 len=183 path=[0:0-182]
CTTATCCGGTGCACCCCTAGTCTCGACCTTACTTAGTCACCAACAGAGTTGGAGCAACCAGGAGACGTGTCAGGTGGAGAGCCACATCGTGAGTACAAGTGGCAGTTAGAGAGACGTAGAGTGAGAACGATTTCTACCTGGTCGGGGTTCCCAATCATACATTGTGTAAATTCTTTAGACTTG
>TRINITY_DN42051_c0_g1_i1 len=145 path=[0:0-144]
ATTGAAATTTTTAAATAAAAACTTTGAACAACACTTTACGGTGGGGTCTGCCCCTCTGTCCAGTAAACACTGAACAACGTCTACAGAATTCCATGATACAGCCATGTGTAGTGGAGTTATCCCCAGGATGCTCTGTTTATTGATG
>TRINITY_DN42004_c0_g1_i1 len=207 path=[0:0-206]
ACAACTCTGATTAATACCAGATATAGTTAGGTGAAATGTAGCCCCCATATCACTTAATTTGTCATTCACGACTCTCAGATCAGACTTAAAAAAATTTCTATTTATTATGAGGGCTATAATTATTTTCACCACTACTCTCAAATTTCTTCCCACTTACCTTTGACTGATTCTCACAACCTAGCTTCTGTAGGGGTTTCCTCTGTTTCC
>TRINITY_DN42049_c0_g1_i1 len=319 path=[0:0-318]
CATATAGTAGTTCCCATGGCAGTCCTTCCTTCATATTCTTTGCAATCACCTGCATTACAGTAATTTAATACATTTAATACATCTCAACTAATTGGATAGTCTGGCATGACAAACACAAGGTTAAGACAAATAGGAATTATTCATGGTTTAGGCTATGAAAACATATTCAGAAAAGTGAAATGCATTTGTAGAGCTCTCAGCTACAATTAATAATAATTGGATATCTGTGAAATACCAGATCACAAATGGATAGCTTTGTCACAATATCTCCATTCAGAAAATTGACAATTCCTTATTTATACAACCTACCTCAATGGGG
>TRINITY_DN42052_c0_g1_i1 len=198 path=[0:0-197]
CTTCACTTCCTCATCTGTACTGATGTCATCAGCATCACCAAACAGGTCTTCTGCTGTGGCTTGAACAGCGCCATCAGTTTCTCTGTCCTCATCCATTCCACTTTCTGATTCACTTCCCAGTGCCTTCAACTTCTTCCTGACTACCATTGCATTCTCATCTGAATCCTCGTCATCATCATGCACTATGGCCCGTTTCCT
>TRINITY_DN42076_c0_g1_i1 len=163 path=[0:0-162]
ATTCTACAATCCAAATCTCAGGTACATGAGTTAGCTAGGGACTCTCGGGATGAGTCTACATGGAAGGAATTTTGGGGTGAATCTACAGGAAGGAAATCTTGGAGTGAATCTACAGGAAGGGAACCTCAGAGTAAGCCTATAGGAAGGTAATTTTTGGGTGATT
>TRINITY_DN42078_c0_g1_i1 len=236 path=[0:0-235]
GTTGAGGGAACAATTCACCATCACTTCACAGTGAGAGGGAGGTAATATCACTGTTCTGCATTGTTAAGTAGCTATGTTGAGAGAAAGAGAAAGGTTTTTTTGGATTTTTAAATGTTATTTTCTGCCACTGTAAGAGATATCACAGCTGCAAAATAGATTTTTTGAGAAAAAAATAAGTAGCATAATTTCTGAAAGAAAAAAGAAATGCATTGGAATTTATGTTTTCTAGAGTAGGT
>TRINITY_DN42044_c0_g1_i1 len=138 path=[0:0-137]
CCATCCATAAGTTATACTATGGTGAACTCAATGGAATTCAGGCAACAGCAAGATAATATAAATAACTTGGTCTTCCTTCACTTGTGACCTTAAGTAAGTGTTTGTTTTCACTTTTTTATTCTATTTCTTATATCTGAC
>TRINITY_DN42077_c0_g1_i1 len=197 path=[0:0-196]
CTTCTCCCAGCAAGAAAATGATCCCAATTAATATTACAAATGTGGTTAAATGATATCTTGATAGTACAGAGGCTAATGAAATACTCAAAATCATGGCTTGACCTACATAAAGTCTCAATAGAAACATTACTGAAACTGTATGGAATTTTACGGAAACTGAGAAGTTCATATGTAAGTCAATGTGGCTGAATTATGGG
>TRINITY_DN42050_c0_g1_i1 len=168 path=[0:0-167]
CTGGTATCATAATGCTTCCTCTATAGGCTTAGGTTTAGGCCTATAAGCAATGTAACCTTGGCCTGTAAGATGCAGGGTAAATTTTCAAGACTTATTTTGGAAAAAAAAGTGTCTTTGATGCCGGGAAATATGGTATATTAGATTACAAACCCTGCTTTAGCTTATAAG
>TRINITY_DN42024_c0_g1_i1 len=188 path=[0:0-187]
CTTGACCTTTCCCCATGACACCCTGTTCTTTTGCTATGCCTTTTGAAGCTTGCATCATGAGTACTTTCCTTGGCTTTTTGTAAATTTGTACTCATGTTAGCAGTACTGGACTGTTTAATTAATCAGGAAGCACTATTGTTTATAGTACTACTTCCTGGATTTTTTAATAATACAGAAGTACTTGTAGT
>TRINITY_DN42083_c0_g1_i1 len=104 path=[0:0-103]
ATTCCATAAAATGGGTAAAAGTTTATTTTAAAACAGTAATAAAGTGGGTTATAAAGTGTTAATATCAATGATTATGCTTTAAAATCAACTGGTATTGATGGGTG
>TRINITY_DN42008_c0_g1_i1 len=134 path=[0:0-72 2:73-133]
ACACACACAGACACTCACTCTTACACATTAACAGGTATGGACCTAGTATTAATAATACCAGAGATGACAAGTTAGTAGCTAGGCATGTTTGGAATAATCATGCCCCTCCACTCGATTCTATATCCACATTCAAT
>TRINITY_DN42008_c0_g1_i2 len=101 path=[1:0-39 2:40-100]
GTTCTGGACCTAGTATTAGTAATACTAACGATGACAAGTCAGTAGCTAGGCATGTTTGGAATAATCATGCCCCTCCACTCGATTCTATATCCACATTCAAT
>TRINITY_DN42036_c0_g1_i1 len=116 path=[0:0-115]
TTTTAACATCAGGGTCTGGAGTAATTAATCTATCGGCAATCTTGCACATAAAGGACACAGCCAAATGAATGCTACTGAGTATCCAGTTTCTATATGAATACCATCTGATAAAGATG
>TRINITY_DN42041_c0_g1_i1 len=126 path=[0:0-125]
GAGTGGTGAGTAGATGCACTGGATCAAACCATACACAGATAAGTTTTGAAAGGGTTTGTTTGAAATATGCTAGTGATGTATGGGAGAGGGAGAGAGAGAGAGAGAGAGAGAAAGAGAGAGACAAAC
>TRINITY_DN42067_c0_g1_i1 len=170 path=[0:0-169]
GTATACTGACGCACCTCTCCTGCGTAGTACCTGTATACTGACGCAACTCTCCTGCATAGTACCTGTATACTGACGCACCTCTCCTGCGTAGTACCTGTATACTGACGCAACTCTCCTGCATAGTACCTGTATACTGACGCACCTCTCCTGCATAGTACCTCTATACTGAC
>TRINITY_DN42060_c0_g1_i1 len=382 path=[0:0-381]
ACATAAACTGAAAAGATTATCTATATCAGTCACAAAATTTGTATGCACTTTATACAACATAAACATCAAAATCACTACACCTACATATAAGCATTTGTTTTCATACACCAGCTATAACTTGTTTCTAGGTCAATAATTCAGCATTAGTTTTCCTTCACTTGCACTATCCACTTCTGCTTCACTGACCAAATAATAAATGGCAGTAAAATGTCACATACCTGATTGTCATCCAATTTGGATGCATGCCTCCAAATTGTACTTTGTTTTTAAACTATCATGCTAATTTCATTATTTTATATCAAATAACCATTTTCTCACTTTGGCAGGTACATATCTCATAGTAAATAAGATCTTTATCTTTCTGAAAGATACCAGAGGATTT
>TRINITY_DN42033_c0_g1_i1 len=137 path=[0:0-136]
TCCGAAGACTTAAACATTAGTTTTGGTTCAGTTCAGTCGATTCTTACTGACAATTTGGATATGAGACGTGTCTCATCCAAATTTGTGCCAAAACTGCTTTCAGCTGAGCAGAAACAGACCCGAGTTTCAGCTGCTAG
>TRINITY_DN42005_c0_g1_i1 len=150 path=[0:0-149]
TGGGAGTTATTTTTTCCTTCCAAAGTAATGGCAGTTATTTTGATGAAGCAAAAGTAGAGTGATTACTGATTCTCCCTAGCCACTATAATGGTCACCCAGCCCCCGACTACTCCACTTCTACCTTTCTTAACTTCTGGTACATATTTCGTA
>TRINITY_DN42015_c0_g1_i1 len=212 path=[0:0-211]
TATGGGTGAGAAATGGTCTTCCTTGTGATGAATGATCTCACCAGACTGCATTAACTAACAGTGTTGGTGCCTAACATATCCTTTCCACACACTACCTATAACATTGCTACTCTCTACTATATTTTCCTGTACACTCACTACTCTAACAGTGCTATTGTTTCAAGTGATAGCTTTCTCATGCATTTACACAAATCCTTCACTTTTGGATGTAT
>TRINITY_DN42055_c0_g1_i1 len=136 path=[0:0-135]
TAAAATTTCTATTATTTCATCCACTTTCAAATTTCTTATGAATGCCATAGTAAGTTGTTCTATAACTCACTGCTAGACACGCATTCCATATATACAATAACAAAGACGAAATGAGAGCAGTGTTTTATTGAAACAG
>TRINITY_DN42061_c0_g1_i1 len=103 path=[0:0-102]
TCACCTGAAACATCTTACTTCTGCTGCCCATGATTTTATTCCATAAACAAAAGTTTCCTAATGAGAGAATTTAATAGAATACCTTTCAAGTTACTGTTATATA
>TRINITY_DN42032_c0_g1_i1 len=287 path=[0:0-286]
GACACAAGTAGTTTGACATATTTCCATAAAAATTCCAAAGTAGATATTCCCTAGCAGGCATCTTGGTCCTTGTGAGTCATATGTACTGATTCTTAGTAAACTTTATCTGATGTGATTTCATGGGAAAGTTTTGTAAACTTTAAGGCACCATGTTTATATGCCTTCTGTTATTTAAATCTTTCTTCTTGGATAACTTCCATATATTCATTTTCAAGCTTCTGGATGCCCTTCCTAACGTCAACCCGTTTTGCAGGCTGGGCACTGGGTGTTTTTAATTGTGATACCGG
>TRINITY_DN42054_c0_g1_i1 len=169 path=[0:0-168]
CTTAACTTCAGATATTGATGCACCCCACACACTGTAACTTTCAACTTTATGTACTTTATTACTAAACAGATATTTAGCAGTAAGATCCACTTCATGTTTATAACATTCTGCAACCAGTTCTTTCCAAGATGGGATTTGCATCGACTCCCTGTATGGCTGTATCTTAGAC
>TRINITY_DN42048_c0_g1_i1 len=242 path=[0:0-241]
CTGCAGTAGTCTAATTGATCATGTGATACACATTCCAGAACAGTGGCTGATACTGCCCCCTGACATGGGTGTTTGACTCGTCCTATTCATACTTGATCGTGCCTTTATATTTCTCTTGTATCATCTCTTATAGAGCGTTTAGTGGTGACTTCTGTATCATCCCTGACAGTACACATTTAGTGTTTCCTGTAACATTTTGACATCACTTGTATAATCCCTAACAGGGTCTTTTGTGATGCCAC
>TRINITY_DN42053_c0_g1_i1 len=129 path=[0:0-128]
ACTCAAAAGGAGTCAATAGGCCATCCACAGCTCCCGACTGTCTTGAGGTTAGATCTTGTATCAAAGACTAGTGGAGTAAACCATACATAAACCAGCAGAAGACAATGGGAAACCACTGCTGTAAGAAAT
>TRINITY_DN42040_c0_g1_i1 len=162 path=[0:0-161]
AAGAGACCAGTTTTAACTTTGTCCATCTCAGCTATTATACCTTCATGGATGTTTCCTAGACTACATTATACTTCTTTTCTTGGCTACTGAATTATCCTTGTGTGGGCCTGTGTCAAGGCACTCGTGTGCATGACTTGAGATATTCTTCACTGTCATTTCCGT
>TRINITY_DN42043_c0_g1_i1 len=162 path=[0:0-161]
CTCCACTCTCACAGTGTTTGTATCTTCTGCTGCAGCCACTGTTTCCTGAAATTCTGGTACAACTGCATAGCCAGTTTCAGTATATTCATTTGTCTGTAATGTCACTGGACCATCCAAATCAGTGGAAGTCTTTTGATTGTCATTTTCCATCTGTATAGAAAC
>TRINITY_DN42038_c0_g1_i1 len=109 path=[0:0-108]
GCTAGCTGCAGCTGGGGACGAGACTTCCACGGCGACGGTCTTTCCACTACTTGGAACTCACTTGGCACTTTGTTGACCACCTGCAAGGATCTAAGGTGTGGCCGAGAAA
>TRINITY_DN42035_c0_g1_i1 len=104 path=[0:0-103]
ATGTGAAACTTGTGGTATGACCTTCAGGTTTTCAGGCAATTTAGTGAAACATAAATACACTCATAACAAGGAAAAGCCATTCAAGTGTGAGATTTGTCAGAAAG
>TRINITY_DN42099_c0_g1_i1 len=316 path=[0:0-315]
CCGTGATCTTAGTCTTCATCCCATGCACACGTGACTAAATCAGCTTCAAGTTAGAAAAGTCCCACTTACGTCATAGTTTTCTTTAGAAGATTCCTGCACTTCCAGTTACTCCCCAACTGATGCATCTCCCTTAACAGTTACAGCAAGATCTCTGCCCAGTCCAGAAATTATTTCACTCTGCTCTTGCTTCTCTTATTTATGGAACTTATATTTATTCCCCCTCAATGGACAGAAAGAGAAAACCCAATGACTATTTTCTTTCTAGTTCTCAACAACAGGAAACAGAATAGCGCTAGTATGACAACATAAATACGTC
>TRINITY_DN42018_c0_g1_i1 len=583 path=[0:0-582]
CTGGACTTACATTTAAAAAAAGATATAAAACTACCTGTATGCATTATTATTTAAAAACATAGTTTATCCCTAGTGCAGTGAAACAGAAAATTGAGAAAATATACTTTGGAAGAACCAGTGATGAAGATTAATTGTTCCATTGATTTGTTGGTGTGTAATGAAACCTGTGAAATAGCTCAGTGTCTCTGTGGTGCACCTGAATTAAACAAGAAATTAGTTCTATAAACATTATTCTTAGTGAACCACAATTTAAATTTTAGCAAAGTAGCAGTCTGCAAGTTTAAGCCTATGCAATAGCTACTAGTATTATATCTACATTGTACATCAGAGTTGCTGATTGTTGTATTTTGTTATTTTGAGTTCTAGTGAGTCCTCTGGAGAGTCCATGGTAATTTTGTTTTTCATTTTGAGTAGAAAAGCAGAAAATAAAGACTTTGTCTTTTTTATGGTTACTGAATCATTTTTATTTATTTTTATTTTTCTGGAAAGGGAGATTGTTATATGAAATGATATTGTATCACTGACAGTTGTGGACAGAAACCAGCTTCAGGGGATATTGCATGCCAGTGTCTTTCAACTTCAG
>TRINITY_DN42019_c0_g1_i1 len=106 path=[0:0-105]
TTGTATTTCAAATAAGTTTCAGATTTCTTTCCTGACATTTCCTGTCTACCCTCACTACTTACTACAGTGGTTTCATTCACTCTAGGTCGACTTTCACTTCCAAAAC
>TRINITY_DN42080_c0_g1_i1 len=209 path=[0:0-208]
CTGCAATATTCAGCCATACTTTTCTTTACATTCCTCTACCAGAAATTCTCAGCTATCCTAAACAACATTTTCTTTATCCCTACATGACCTGAAAGTGGTGGATCATGTACTAAGTGTGTAGTAACTATTTTGTGCAATATTTCACTCATAATCTTCTGGAACTCCCAGAGCTCTCCACTTCCTCATTAACACAGAATCTTGAAAATAAT
>TRINITY_DN42029_c0_g1_i1 len=264 path=[0:0-263]
ATTTATTAAATATTGATAGCATTATCACTCACTACCTCTTTATTACATGCAGATAGTTTTGTTCAAAAGTTATAGATCACTGTTTCTTGATAGCATTTTCAATCACCACTACTGGATCACATGCATATAAGTTTGTTTGAAAATTAACAGTTAGTAAATACCAATAGTATCATCACTCATTTCCTTAATATTGCATCCAGTTATTGGCGGCCTTATGAATTAGCACCTCTTCAGCTATCCAGTATTCCCCATTACTGTTCTGGC
>TRINITY_DN42021_c0_g1_i1 len=148 path=[0:0-147]
ATTTAAAATAAATGGACCCTGTCTCTAACGAAGAATTTTTCCATTATGTCAGCAATTATTTTCAACAGCATACCTAACACTACAGTTAATAAATGGAGAGTGAGAAAGAAGTTCCTGTATTTTGTATGTGGCCATGCATTTGTCACAG
>TRINITY_DN42095_c0_g1_i1 len=114 path=[0:0-113]
TCAATTCCAAAATTCTATGAAGGAAGTCACTTATAGACAAGTCTGGTGTACTGTTTGTTTCCATATTATGTCACTGCTTAACAGAATTTCTAAAATTATGAAGAAAATAAAAAC
>TRINITY_DN42096_c0_g1_i1 len=234 path=[0:0-233]
CTGAACGTTCCCAAGAATGCGAGCCCTCCACTACTTTTGCTGCCCAAACCGAGAGGAAGAAGTGCCAAACGACCAGAGCCCCTTAGTCTAAAATTAGCAGAAGAATTTCTCACAGCTGAGGGCCTGCTGTCCCCAGTATCAGAAGAAAAGCGCGATCAGTGTATTTATAAGCAGGCATATAAACAAATAGAAAACCTGAACGGAGAAATACATAACTCAGGGTACGCGAAACTT
>TRINITY_DN42017_c0_g1_i1 len=143 path=[0:0-142]
CTTCAACAATTTCAAAGTGAGAATTGCAGCATTGTTTAGTGTTCATTTCTTTATCAAAATGAAGTGAGTAAATGAAAGGACGTTTAGGAATGAATGGGCCAGCCTTAGCACAGTGATGTACCCACTTCTGTTGTCTTTTTTTT
>TRINITY_DN42084_c0_g1_i1 len=118 path=[0:0-117]
TGCTGAGCAAGAAGACCTTACCACAACACTTGTGGGATTCGTCCAATAGTGCATGGCTTTCTGTACCGCAACTGTTGTGGGATTCATCTCAAAAGAATTAAATGAACAGATTTCTGAG
>TRINITY_DN42091_c0_g1_i1 len=184 path=[0:0-183]
TTGCTTTTTCTTCCAAATGCTCTTGTTTAATGTCTAAGGCTTTAATCTACTCAGACAATGTTTGCTCACCATTTAGCACGTATTACCTGTAAACATGGAAGGCAGTATGGTTGTGCCTTGGGGTGATGACCCAACAAGAACACATTTGAGTTCAGAGAAATGGTGGGTCATAGTTTTGTCTGGG
>TRINITY_DN42002_c0_g1_i1 len=219 path=[0:0-218]
CAGGCATTGGCACAAGTGTGCCACTGCAGAAGGTGCTTACTTTGAAGGAGGTGGTGTATAAAAACTTGCACTGCAAATGTACTAAAAGGCATGTTAAAAGTTTGATTTATTTTTGTCTCTACCTTGTATATATTTGCATGTATATATAGGGGCAGTTGTCACAAACCATCCAAATTCATGGTTCACTAAGAGTATGGAACTAAGGATCATGCAGTTTTG
>TRINITY_DN42075_c1_g1_i1 len=135 path=[0:0-134]
CAGGAGACAGATTTAAGTTCTTCTGGAAAGGATGCAAGAAAGGAAATGTAGATGTGGGTGTTACTTTTAAAAAAAGAGAAGGAAAGCAAGGTGTTGAATGTGGTCAGAATAAGTGAGAGGCTTCTCATAGTTAAG
>TRINITY_DN42069_c0_g1_i1 len=147 path=[0:0-146]
AATGGTTCAGTACTAAACCAAACCTCGTATTTTCAGGCAACCACTGCGAGACGGTAATTTACTTCTGAATTCTCAGTATAGATAATGAAAACTGTGATATTAGTTTTGGAAGTTCTGTCCCCTTTATTTTATCTTCTTTGTAACGTG
>TRINITY_DN42073_c0_g1_i1 len=154 path=[0:0-153]
CTAATTCTCTTCTTATGGTAGGATGTTTTTGATGACAATATCATACTTTACAAATAATATCCTCTGAGACATTTGTTTCGCGGTCTTGTTGTAAGTAGAGACTATTTAAAATCTGTAACATTAAAATAATAAAGCAATAATAAAAAAAATCGTC
>TRINITY_DN42009_c0_g1_i1 len=116 path=[0:0-115]
CGTTTTGTACTTCCAGTCTTTACTTCTTGTCTGTTCTTTCCTTTTCTTTCTCTTCCCTACTTAACTTGAGGAAGCTTGTAACAAGCAAAAGCTCATATTTCTACTTGTTAAGTGAG
>TRINITY_DN42074_c0_g1_i1 len=178 path=[0:0-177]
CTCACTTGTTATTCCATGAGCGAACTGTGCTCCCTTGTCTTCTCCACTTTTAAACTCAACATATCCAGGGTGTTTTTTCTCGAGTGTTAAGAGATGAACATTCTCTGTCTGACCAGGGTGCAGCTTCTGTAGACATCCTTCATGGACCATTTTCTTTTCCAGATGACATTTCTCTGGC
>TRINITY_DN42023_c0_g1_i1 len=101 path=[0:0-100]
AATTTGCATCATGTGTTTCTGGTGAATGACTCATTAATTTGTCAGCTGCCAGATCATTCTGAGTGGCAGAACTCAGTTCCTGGCACCACTCCTGGCGGAAC
>TRINITY_DN42081_c0_g1_i1 len=131 path=[0:0-130]
ACATCGTCGACCATATACAAGTACCAGCATTTAACCTCTAGCACGCTGCGGGTGAGTGCACTCGCAAACGCCACTCTATTACCTGCCACTGCATTTTTGTATTTTCCCAAGTGCACAGGTTGAAGTAACAA
>TRINITY_DN42092_c0_g1_i1 len=120 path=[0:0-119]
ATTAAAGAAACGTTAACAACACCCAATGTCAGAAGTGAAGAAAGTCCAAGCTTGCAATTTTACAGCTTTTTCAGGTAGCTCAGTCTTTCTTCACTTGTGACAAGGGAAGTATTTCTTTTC
>TRINITY_DN42003_c1_g1_i1 len=115 path=[0:0-114]
CAACATGGAGATTAATGATGGACAGGAATTGGAAGGATTCTCAGACTTCTATTATTTAGGAGATACAATAAGTGCTGGAGGTGGGGCAGAAACTGCTGTGATAATGAAAATTAGG
>TRINITY_DN42010_c0_g1_i1 len=682 path=[0:0-681]
ATCTAAAATTGCAGAAAGTCACTGTATTTAATATGAATACTGATGTTTCATATTCATGCAACAAGAGGGAAGTATCTACTTGTTCCTAGATTTCAAGTGTTTTTTAAGTTTCAGCCTGAGAAAATCTGTGAATACCTGTGATTTGAAGTGAATTTTCATAACAACCCATGTTCATCAATACCTTTTCTTCTTTCTTTTATCTCTCTCTCCATCCTCCTTTTTATCTGGAGAGATGAGAACTACAAAATATAAAATCTTTTTTCAACACGACTGTTTCTGTTTAAGATATTTTAACCCTGTCTTCTGGCCCCATAGGTTGCCTCCTTTGATATTATCACTCAATTTATTTCTCTATGTATATACAGTTGATTATCAAAAATCCAAACTAATCTCTGAATCTATCATGAATCTGAAAGCCGAATGCCATCATTCGTATTGCCCGAATGAGGGCAAAAAAGTCTTCATAAATTCTGGTGCCAAAATGAGGTTCTGAGGTTTGCCGTGCAATGTTTCGGTGGTACGTCAACGTCTGGCACTCATCAGTCTGTCTCCATGTCAGCTGTTTGGTTGTCCAGTGATTATACTTGATAACCTTTTGAACTTTACTTATCTTGTCTTCCTACTTTTTAGTATTAAAGTTTGACAACCAAGGGAACAAAGAAAAAATATATATACCGGTAAC
>TRINITY_DN30589_c0_g1_i1 len=157 path=[0:0-156]
CTCAGTGTGCAGCTGGTGACACAGTCGACCAAACTCTCTCTCCAAACTCTCATCACTATGCAACAGCCCCCAGCACCTGACAGCTGTCACAAAACTGTGAATGAGTGCTGAGCTTGCCTCACTGCTACTTTTGGTGACTGTCACCAAGTGCTGGTTC
>TRINITY_DN30576_c0_g1_i2 len=197 path=[1:0-41 2:42-65 4:66-196]
TGTTTCTAAGTGACATAGTTATCTCAGAGATGCCAGTGGATTCTTAAGTGATTTTATAATTGTACTGTACATACGTTATTTTTATGTGAAGTGATTTTATACTAATTATTTTACAGTGCAGATGTTCCCTGCAGCTATAGTTAAAGCTGGAAAGGATTAAGAATGCTAAAATAATCTTTATTGAATTTGCAGTATGG
>TRINITY_DN30576_c0_g1_i3 len=184 path=[0:0-28 2:29-52 4:53-183]
CGTAGTTATCTTGGAGATACCAATGGATGCTTAAGTGATTTTATAATTGTACTGTACATACGTTATTTTTATGTGAAGTGATTTTATACTAATTATTTTACAGTGCAGATGTTCCCTGCAGCTATAGTTAAAGCTGGAAAGGATTAAGAATGCTAAAATAATCTTTATTGAATTTGCAGTATGG
>TRINITY_DN30576_c0_g1_i1 len=105 path=[0:0-28 2:29-52 3:53-104]
CGTAGTTATCTTGGAGATACCAATGGATGCTTAAGTGATTTTATAATTGTACTAAACATTATTAATATAAGTGAATTTATACTACTTATTTTACAGTACAAATGT
>TRINITY_DN30576_c1_g1_i1 len=115 path=[0:0-114]
CTTCACATAAAATGCCATATGTACAGTACAATTATAGAATCACTTAAGCATCCATTGGTATTTCCCAGATAACTATGTCACTTAGAAACAACAACAAACTTTTTAAGCATCAGAC
>TRINITY_DN30548_c0_g1_i1 len=265 path=[0:0-264]
GAAGAGGTATTCTCCAGAACAGCCACAAGAAATGGTATAAAACTGTATGAAATGTTAAACAATAGTAAAGAATTAATCTACATGAATGATAGGCATCCAACCTTTTATAGCACAAGAAATTTACCAAATCTATTGGATGTTTTAATAACCAATAGGAAGGCAGCAAAAGAAATAGTAAATTTTAAGATTTTAGAAGCTTTTAATACTAGTGATCATCTGCCTATTAGATTACATATAAAAGGAACCAATCAAATTAATAAGAAAC
>TRINITY_DN30548_c0_g2_i1 len=124 path=[0:0-123]
CTTCACTTACTTCATATATAATTTTACTTATTTCATCTATGGCTTCATCTATTTTATTTAATTTGTCTATTTTAATATCATTTTCTTTTTTAGGCTTTCCATTTAGGCTTTTCATTCAATTTTT
>TRINITY_DN30529_c0_g1_i1 len=148 path=[0:0-147]
TTCCACCAATCAGTGTTGAGTGAGGATGGACTTCTCAGCCAATTACAAATCACTCTGGACTCCTAGCAGTCAGTTTTTACCTTGTTTTGTCATTGTGTAGTCATCCTCGTGATTTTGAGCAATTATTTTTTTATTTCTCTGTGTTTAT
>TRINITY_DN30502_c0_g1_i1 len=110 path=[0:0-109]
CACTTGTTACCCCAAAATTAAATCACTTAAAATGGTGTTTGATATCAGTGTTGTAAAAATATATATTATTCTGTCCTGCTTCTTTCTTTCTTTGTATTAGCATTTTGTGC
>TRINITY_DN30502_c0_g2_i1 len=170 path=[0:0-169]
GGTAACAAGTGCAAATTGACTCTGATCTATATAACAGTAGTATACTGCTTGTAATATAGCCCTTTCTGTTGCTTCATAAGCAAATTACTAAAAGAAAGAAAAAAAAATAGTAAAACTAAAAACACAGATAATGTACTGATTATATGACTTCACAAGTTGACCAAACATAC
>TRINITY_DN30567_c0_g1_i2 len=120 path=[1:0-27 3:28-28 4:29-119]
CGCGGGAATGCAGTGGTTAGGTGTATTAGCCCTAATACCTCCGCTACAGGACTGAGACGCAGTGCATATGACCTGGGTTTATATTACTCTGCCGTTGTGGTCGCTTTGACTTGTTGGAGG
>TRINITY_DN30567_c0_g1_i3 len=118 path=[2:0-25 3:26-26 4:27-117]
CGGGAATGCAGTAGTTGGGTGTATTGGCCCTAATACCTCCGCTACAGGACTGAGACGCAGTGCATATGACCTGGGTTTATATTACTCTGCCGTTGTGGTCGCTTTGACTTGTTGGAGG
>TRINITY_DN30567_c0_g1_i1 len=124 path=[0:0-32 4:33-123]
TAAACGCAGGAATGCAATAGTTAGGTGTATTAACCCTAATACCTCCGCTACAGGACTGAGACGCAGTGCATATGACCTGGGTTTATATTACTCTGCCGTTGTGGTCGCTTTGACTTGTTGGAGG
>TRINITY_DN30567_c1_g1_i1 len=116 path=[0:0-115]
GGAGGTACTAGGGCTAATACACCCAACCACTGCATTCCTGCGTCCATGTTGCTGGTTAGGTCACCCGGCGGAAGCGAGCACCGCTGCCAGGAGCAACACGACACCCCGAGGCCACC
>TRINITY_DN30562_c0_g1_i1 len=231 path=[0:0-230]
ACTGAATGTATAAAAAAAGAATATATAGTGTGCACCTTCAAAATTTATTGTAGTGACATATTTTTCCTTTAGTAGGGCAGGGACTTATGTCAATGGTGGTAGCACAAGGGTGCCAGGGAGAGAGAATTGTTATTTTAAATATTTCTCAAACACCTCAGCACTAACAAAGAAAACAAACACATATAAAAATAAAGACATTTCAAAGCTTTCACTTCTTCTTCAGAGAAAGAG
>TRINITY_DN30587_c0_g1_i1 len=138 path=[0:0-137]
CAGCTGGCCAGCAAGCATGGAACGCACATAAAGATACGAGCAGGGAAGCTAGAAAAATGGAAATGGCATTACTGGAGCTTTCACTTCTTCATCAGAGAAAGTGGAGAGAAGGAGGGAGCGCAGGGAGAGGAGAACAAG
>TRINITY_DN30587_c0_g2_i1 len=349 path=[0:0-348]
CATTTTTTCCCCTAAATTCTTCATATACTTTAGATGCAAGTATTTTTAATAACTATGATTTATTATTTTTTCTTATGCTTTTCTCAAGTCTTTTCCTTTAAGTTGTATATATGCATTCTAGTATATAAATCCTCTTTCCTTTTTTTTTAACCAGTACTTCACCATTGGCTACTGGTAGATCTTATATATATGCTAAAATGAGATGGACAAATGTCAGTGATATAACTATGAAGGGGAAGACCAAGGGGGTCAGGGAGGGAGCCGGAAGGTACTGGAGCTGGAGAGCTTACCATACAACAACTGACAGCTGGCCAGCAAGCATAAAACACACATAAAAATACAAGCAAAG
>TRINITY_DN30584_c0_g1_i1 len=126 path=[0:0-125]
TGGACAGCCTGCAGTTGATGGTCAGTGCTCTTTATCATGCCAAGGACAGAAAGATGTGTTTCCTTCTCTTTTATGCCGTGAGTGTAAGATCAGTTATCATCCAGAGTGCCTGCAGTTGGATAAGAC
>TRINITY_DN30584_c0_g2_i1 len=272 path=[0:0-271]
ACCATCAACTGCAGGCTGTCCACTGGTTTGTCTTCTTTGTGGAATTCCATTTGTAGCAGATGCCTGACAAGGTGTGTCTTCTGATCTTTCTCCTGATGCTCCTTTTCTTGACACTTTTCTCTCTGTTCTTCTTTGCATTTCTTCGTTACTATTATCACATAAATCTATTTCTGCAATAATTCTGCTTTTCTCTGACTGCGTCAGATCCTTCAGAACTATTATCTCTGGCTCTTCTTCAGCAGCCTCTGCCCACACCAACCCATCTTTCTGAG
>TRINITY_DN30584_c0_g3_i1 len=129 path=[0:0-128]
CTTCTGTGTATCAGGTGACTCGTGATGGTCATCAAAAGCAGGAAACATCTCAGCAGGAATTATGCCATGTGCTTTCTTTTTTACACATTTTTTACAAACAAAGCTTGTCAATGATGCATATATGGTCTT
>TRINITY_DN30569_c0_g1_i1 len=121 path=[0:0-120]
CTCCTTTGTTGACTTCCACCTTCAACCTCTCGTTCAGTACTGACCCTCTTATCTTAAAGACACTAATCACTTCCTTGAATGTCCCAGAAGCATTCCACAACCTCTTCCTCCATCAATCATT
>TRINITY_DN30569_c1_g1_i1 len=118 path=[0:0-117]
TTCAGTGCCAACCATTTTATCTCAAAGACACGAATCACTTCCTTGAACACCTTAGTAGCATTCCACAACCTCTTCCTTTATCCACCATACTTGTTACCATTGATGCAGTCCCCCTTTA
>TRINITY_DN30593_c0_g2_i1 len=101 path=[0:0-100]
ATGACCATAACCTCCATCTGTGTCACATTTTTGAGTTGACTTTGACTGCTACTTGCTAGACACCAGTCGTATGCCCACAGCCTTTATTAGATGACCATAAT
>TRINITY_DN30586_c0_g1_i1 len=162 path=[0:0-161]
CCCATGAATATCTGAGAGCGATGGTCATGGAAGATGTGGTAGAAGACAGTTGGGCTGTCCAACATTGATGTGCAACATTCTGGATTCTGAGTCAGAAGGTATCTCAGCAGCTCTGAAGGCTTGTTTTTAGACAGCCTCAGAAAGAGCAGTACAAGTTGTGGG
>TRINITY_DN30586_c0_g2_i1 len=176 path=[0:0-175]
CTCCTGGTCAACCTAATTTTCCCGCCAACATAAATCTCACAATCAGCTCGACCATTACTGAAAACGCTAAGCAAGACATCGCCAGCTTCCCACACCCCTGCACACTGAGTTTCATGGATGCCATCATGACGGCCTTCATTTTCCAGGGTGCGCTACTTTAGAGCATCGCAGTTATG
>TRINITY_DN30540_c0_g1_i1 len=115 path=[0:0-114]
CAGTCTCATTCTCGTCATAAGCATTTCAAGAAAATCTATGTTTAATAAGAAATCCTCTTGTCATATTCAATTTAATATCTCCCTTGAAAATTACAGGCTTCCTACTTTGCCTTTG
>TRINITY_DN30558_c0_g1_i1 len=122 path=[0:0-121]
CAATTTGTACCACAAAGTAGGACATGGGAAATTAGATATGTATGTATTAAATCCGTCAAAAGATAGCAAAGAAGTTAGAGAGTTTATTACAAAATGGAACACAGATACTCATTCGTTTGGTT
>TRINITY_DN30558_c0_g2_i1 len=220 path=[0:0-219]
CTTAAGTACCCTGTATGTTCAGCCAAGTCCTTATCTGCTTCTCAGAAGACAAAATCCAAACCAAATGAGAAATTTTTCACGGATATGAAAGCCTCGAAGCCACCTGTCATTCATGATATGAAGCCAGCAAAGCAACCCCTTGCTCCCACACCCCCACCTACAAAAATAACTCCTAATAAGCCTAAAACAGAAAAAGCACCTATTAAAGCTGAGCCAAAAG
>TRINITY_DN30524_c0_g1_i1 len=141 path=[0:0-140]
ACTTGCTGTCTTCTGTCCTCCTCAATTTCTCACTCGCTGTCTTCTGTCCTCCTCTGTTTCTCACTTGCTGTCTTCTGTCCTCCTCTATTTCTCACTTGCTGTCTTCTGTCCTCCTCTATTTCTCACTTGCTGTCTTCTGTC
>TRINITY_DN30561_c1_g1_i1 len=117 path=[0:0-116]
CTCGGACACCTCTTGCACAGCACGAACACCCTTCGTAGCGGCTCCCACCCTGCATGCCCACCGTTTGTCTTGACTTATTACTCATCCCTTGAAAAGCTTCCTAAATTTTTGCATTCC
>TRINITY_DN30594_c0_g1_i1 len=208 path=[0:0-207]
CTGGTTTTTCTGTTTCAAGTATAGGAACTTCCTCTTTCTCTAACATGATTTTCTTTTCATCAGTAACTTTTTCTTCCTCCTTGAGGGAAACTTCCTGCTTTTTCTCCTCCAGCATAATACCTTTTACCTCTTCCTCCATCTTCTTTTCGTCCAGTGAAACTTTTTCTTTGTCTAATACAATTTCTGCATCTGCAGGTGCTTTAGGACT
>TRINITY_DN30594_c0_g2_i1 len=106 path=[0:0-105]
AGGAAGTACCAGCCGCCACTCACATTGAAGAAAAGAGTATCAAGATGGATGAATTGGGTAAGAGCATAACAAAAGAAGAGCCAGAAACCGCAGTTCAAGAAAAAGC
>TRINITY_DN30594_c0_g3_i1 len=144 path=[0:0-143]
ATGGCAAGTTCCTCCTCTTCTTCTTCATATGGTTCCTCGCCTTCATCCATTACACCAGTACTCTCTACGTATTCTTTTACATATTCTTTTTTGGATTTTAGTGCTAGATCATCTGGTTCTTCAATTTCAAATGCTTTATTTTTG
>TRINITY_DN30594_c0_g4_i1 len=135 path=[0:0-134]
CTGCCTTTATTTCTTCCATCTTTTCACTAATATACATTTCTTCTTTAACTTTTCCATCCTCTATATGTAAATATTCATCTTCTGGCTCTTTTATTTCAATCTCTTCAATTTCTATGGCAAGTTCCTCCTCTTCTT
>TRINITY_DN30520_c0_g1_i1 len=171 path=[0:0-170]
TTTACAGAGTTATTTACAATATTTATTCATACTTTCTGCAGAGTGATTAACCCAACATGTAATGCCTTTCCTTGAGCGATTCATCTTTGTACTTTGGCCTAATCTATTTTCACTATGAAAAGCAAAAATCACCAGCTTATCTCACATTTAGTATTTACTGATATGACAATT
>TRINITY_DN30520_c0_g2_i1 len=120 path=[0:0-119]
CCAGAAATATATAATTCTGTAACAAATTAGCTCACTATATTTCGTTTCACGTTTTTTACATTGCCTTTATATTTTGAAATTTTTAAAATGTATATTCCATTTTTTGTGGACCGCTTCTAT
>TRINITY_DN30546_c0_g1_i1 len=140 path=[0:0-139]
CCCCTCACCAACTGCAGCAACTCCCAGTCTATACTTACCCCTCACCATTATCAACAGAAAAACCCAAACAATATATACCCAATATCTCCACTAACAGTAACGATCAAGCAATGTATACACAACAGCAACACAATCAGTAT
>TRINITY_DN30546_c0_g3_i1 len=143 path=[0:0-142]
AACAGCAACACAATCAGTATCGCCTAAGGAATACTTACACCACACCATTGCCAACAGAAACACCCAAATAATATCTACCCAATATCACCACTAGCAATAATGATGATGCAATACATACCCAACAGCAACACAATCAGAGACGC
>TRINITY_DN30515_c0_g1_i2 len=136 path=[0:0-81 1:82-135]
CTGGAACTGGATATTGGAGTGACTACAAATACCAGACGCCGCTCCGACTCTTGCAGGCTGAGAAAAATAGCATGTGATGAGGACGTGAAAAAATCGCGAAACAGTGGGTCATTGATTCATGGACCAAATGCAAAAT
>TRINITY_DN30515_c0_g1_i1 len=136 path=[0:0-81 2:82-135]
CTGGAACTGGATATTGGAGTGACTACAAATACCAGACGCCGCTCCGACTCTTGCAGGCTGAGAAAAATAGCATGTGATGAGGTCGTGAAAAAAATCTTGAAACAGTGGGTCACTGATTCATGGTTCGTTATCATGG
>TRINITY_DN30523_c0_g1_i1 len=128 path=[0:0-127]
GGTTCTGCCATGTCCATAATCTTTTAGAATGCTGCTTATACCATGTGTTTCCTATGACAAAATCATGCATCTTTGCCCATTCCACCAAACACTCTCCTCTTTCTGCATCCTAAGCCCCATGATTCCAC
>TRINITY_DN30523_c0_g2_i1 len=230 path=[0:0-229]
TTTAATTTCACTCTAATCTTATCAATTACTGGAACATGATCACCATCACAATCTGCTCCCAGGCTTGTTTTAGCCACTATAAGTGCATTCCTGAATCTTTTGTTAATGAGGATGAAATCAATTTGATTATGGGTTTTATCTCTGGAGCTCTGCCATGTCCATAAGCTTATAGAATGCTGATATACCATGTGTTTTCTATGACAAAGTCATGCATCTTTGCTCATTCTACC
>TRINITY_DN30523_c1_g1_i1 len=234 path=[0:0-233]
CTGCCACTGTCCTTCTATTTATTCTATATCACCCAGAGCAGTGTATCTGTTCTTTACTGCCAAATTGAATTTTTTCATGGTTTCTGTATTTAATTTCACTCTAAATCTTACCAATTACTGGAACATGATCACTAGCACAAGCTGCTCCTGAGTTTGTTTACATTTGTTAATAAAATAAATAATTGCCTGCAAATATAACAGCAGTGGTCATGCTGTAGTGTGCCTGCTTCTCAC
>TRINITY_DN30519_c0_g1_i1 len=1379 path=[0:0-1378]
TTTTTTTTTTGAATTAAGAAAGCCTTTTATTTATAATGTAAATTTACAGCAACAACATGGCTACATGCAGAATTACATTTTTGTTTACACAAACTATTTCTGGTCTTCATCTGAAGTTGGTTCTAAAGTCTGGTGAACCTTTTATTTCTGCATACCTGCTGGTTTTGTAAGTTGGCAGTCTAAATACGCTTGCAGAGGGGGAAAAAATTGAAATACTCGTAGGCATAGTTACCATTTCAAAATTCATGCAAATCTGAACCATTTCCATATAAGATTACTCACATAATGGATAACTCACATAATCATGAAATGAAGATGAAATTGTAACTGTAGCCACTAGTTCTTGTGAGAGCAGAGATGATGGGGAAGTGACAGACTGCCATTTCATCTATTACAATATGACTGGATCTAGACTTTATTATTTCTCACAGACTCTTCAAAAACTCATTCTGATCTTCATCTGGACTTGTTTTCCAAGTCTGATAAACTTTTATTTCTGTGTGTCTGCTGGTTCTCCAAAGTCAAAGTCTAAAGAAACCTGCTCATTTAAGCATTTCCAACATCTTTTGGATCATTTTACCAACTCCGTCAAAGATTTCATGAAACTTCCCTTCATACATGAATGCTGGTGTAGTCACAATCTTGTTTTTCTCATCAACACAAGCTTCATTAACAGCCATTTCTTTGGGTGATGCTCCCATGGATTTCACTGCTTCAATTGAACCACCGTATGGCCACTTACCACTACCATCATCTTGTTTTCCTAATGTTATTTCTACTCCATTTCCAAACACCTTAGCTGCAAGCACAGGAGCTATGCAACAGAGGGCAATGGGCTTCTTGGCAGCATGAAACTCCTTCAGAATTCTTTCAATATCAGAATTTACCTTCATACTGTTGCCATTCACTCCAAAATCTGAGAGATTCTTTGCTGCTCCAAAGCCACCTGGGAATACTACTGCATCAGCTGATGCTGGTGACAGAGAATCAGCAGGTTTTATACTGCCCCTGGCAATACGTGCAGATTCTACTAACACATTTCGACTTTCTGCTTCAACAGGTGCACCCTTAGAATGGTCAATGACATGCATCTGTGGGATATTCGGAGCATAACAAACTGGTGTGGCTCCTCCTCGAGTCAAATGTACCAGTACTGCAGAAGCTTCATGGATCTCACTACCATCATAAACCCCTGATCCAGACAATACCACAGCAACGGTGGGACCTTGATGATGTGGAGATGTAGAAAAATAGCAGGCAGTTGGCGCTCGACTGATGAATGTCCTCAAAGTGTTTCTTGTCACTCCAAACATCTTGAATTAACTTTTGCTATCACTTGTCTTTTGTGGTCTGCCTCTTTTCTCACCAGCTGATTTAGA
>TRINITY_DN30519_c0_g2_i1 len=2607 path=[0:0-2606]
TTTTTTTTTAAGTTTAACAATTTATTTGTTAATCACATGCTCTGTACAGTATTTCATACAGTGGTTTGTATATGAATCTGCAGACTTGATACAATTTTCTTCCTAGTTTGCTATGAAGTATCGTCTGTGTAGTTCCACTGGTTTCCATACTTGTCTCTGTATTTTTTGTAGTCCATGGTGTCCAGTGCTGATGTCACTCTCTTCATTGCTCCCCTATTAAAAATCTTCTTTGCTAGACGAACCCTTGCAGTGTTGCGTGATGCCTTGATGTCTGTTAGTCCAGGATATTTCTTTTTACCTTTTGCTTTCTTCTTGCCTTTACCTTTCTTCACTGGTACCTTAAGGTCTAGTCCTGTAGCAGCCTTTATGTCCTGCAGGAGTTCTGGATCTTGCCAATCCATACTCTGCTGTGCTTTCTCTTCCTCTTGATGCTTTTGTGTGGGTACATCCTCTGGACAAGTTGGACTTCCTTTCTCATCACGAGGAATAACAGGACCATGAAATGGACACTTGTATCGGTCTCTTCGTGGGCATAATTTGCCACTTGCCAATGGAGCTCTGCATGACCATTTCACAGGCTCAAATGTCCCTGCAAATTCAATCACTCTAGTTCTTAAGGCTGCAGCACCCTCAGGAGCCTTCAATTCTATTTCTTGGTCTACTGGTTTCCAAAATCGATGTAATTCTGGATCAGCTCTTATCATTGTTGGAGCCTGCAAGTTCTCCTCCTCCCAGTAATATAGGTCAAGGTCATAGCGAAGCTTTGGTGCCTGGGTCAACAGCTTCTTCTTTCCAGTTTCACTGTTGGAGTCATAAGAACCACTTCTACTTCTGTCTGCTAACACTCCTGCTTCTTCTACTTTAGGGAGGGAATCATAACCCAGACCACTGGTAGAAGGTCCAGGATCAACTGCAAACTGTCCATCTTCTTTCACAGCTGTTATAGGTGAATCAGATGTAGCAGTGGAAGTTGCCTGGCAAAATTTTCTGTCAGCCATATTCTTAAGGGTTGATGTCATAGTAGTAGGGTCCTTTTCATCCTCCTCCAAAGTTGCTAGGCCCCACCAGTGTGGCTGAGACTTGGAAGGTGATGGTTTGGACCCACAGGAGACTTTGTCATTAGAAGATGCTGTCTTTTTTGCTGGAAGAGGTATGAACTCCAACCCATGTTCATTAGTAATGCCACAACTAGCATATTCTTCATATCCTTCCTTCTCTTCCACCTCCTCAAAGTCAGAGTCATCACTGATATCACTTGAGTCCTTTCTAGTTTTGCGCTGACCTGGCAAATTTATCTCGGAACACTTTGAGGCAGTGCTCTCTAAGGCCACTTTCATATCTATAGCTCTTTTTAATACGTTGCTGTCACCTGCTGCCTTTGTAATTATATGTATCCATCTCTTCACAGCTGGCAGATAGGTGTTGCTCAACAGATTGTACTGGTCCCTTAAGTTTTCCAGCACTGCTGCATTATCTTCATTCTCCTGCACTTTGTTATTTCCAGACTGTACTTCTACTGTAAGGCTATACTTCATATTCAGCAGTCCATGTTCTCTTGCTGTCTCTGTTGCACACTGGGGCTCCACTGACACATCATTTTCAAGACAATCTTTGGATTGAATTTCCTTTTCTTTATTTATTAAATCAATATTAGTATCTCTGACTTCCCAATTTTCTAGCTCTTCTTCCTTCAGTGTTTCATTTTTCAAACTTTCATTATGTTTCTCTGTTTCCTCTATAGTATCTCTACTGTATTCCTTTTCTAACTCTTCTTTCAACTTTTCATTCTTCAGATGTTCATTACTGTGTTTCTCTGTTTCCCCTGCAATAACTCGACCATATTCCTCTCTCTTGTCTTCTGCTGTAGTAGTGTCTGACCTAGCATCTGATGTCTCTTCATTGTCTTGAATAAAGAAGTCCATGGGAGGAGGGAAAAGCAGATTGAAGCAGTTATTCATCTGTGTCAGGCAGGTAGTAATATCTGACTCTCTTTCTTGCATTTCCTGTTTCACTTTCTTCAGCCTTTCTTGAAAAATAAGTCTATGTCTCCTCTCCTCCTCCTCTCGTACCCTTTCCTCAGCAGCATCCCTGTCATGCAGGCTTTGGAAGTCTATCTTCTTGCACTTCCTCAGGTAGATATATCCTAGCACCAGTTTTTTGTATCCTTGCCCATATGTAGTGTACCACTGTTGTACTGCATACAAGGTTTCCTGTTTCAGAGTTCTGGCAACAACTTTTGGTGGAGGCAATGGTCGATCAGGGTTTGTTTCAACAGTCAACTCCAGAAAATGCTGAAAGTCGGTTACCAGAAGTTGACGGAAACAGTGAGATCGCCTGAAAAGCTGGTCACATATATGAAAGACACTAAGTCGAATTTCTGCATGGTGTTTTCTCAGTTGCTTCATCAACATTCGGTAAGCATCTTGTACATACTTATCAGAGGTTCTGCAGATCTTCTTCAGTTTCTTCAGATCAGATTCATCCAGACTTTTCTTGCCTGATGTGGTGAGGGCCACAACAGTCCTGGACAGTTCTTTCAGGATGTCACCTTCACTGGTGCTGGACTTCTCCATATCTGCCAGAACTGCCGACCTAGTAATACTATTC
>TRINITY_DN30565_c0_g1_i1 len=146 path=[0:0-145]
TATCAGATCATGCTGTTGCTGCTCTTGCAACTGCAATATTAACAGATGTAGGTATGATAAACAAATATGACAAGCAACTGGTAATAGACAAGAATAAAGTACAACATGAATGTATAAAACAATGGAAATTAAGAACAAATGAATCT
>TRINITY_DN30526_c0_g1_i1 len=113 path=[0:0-112]
CTTTAACTCACTACGATGATATCTTTCAGATGACAACATCAAGTCAAGAGCAGTAGGAATTACCTGCTTCACTCCCTTACAAAGAGGATTCTTGCAGTTAGCATAGATGATAT
>TRINITY_DN30526_c0_g2_i1 len=118 path=[0:0-117]
TTAGCATAGATGATATTTGTTATTCCCTCTTCTTTCAGCTCATATTCCACTTGTGACTTATAACTCATATCTGCCAGATCCATCTTGGTAAAGACCATCAGGTGTGGTTTAATAGCTG
>TRINITY_DN30534_c0_g1_i1 len=112 path=[0:0-111]
ATAAAATAAAGTCCACTGCAGCATTTTCATTCAACAAATCCTTTATGTATATATATTTTGCAAAAACTACATGAAACAGAACTTATGGAAGGTAAATTAACAGTTATATGAG
>TRINITY_DN30534_c0_g2_i1 len=302 path=[0:0-301]
CTGCAGTGGACTTTATTTTATGGAAGATAAAGTCCAATTGTTAACCTAAATAACGATGAAATCTTTGCATGGAAAGGAAGTGGAAGCTGAAGTGATCTCTCATACTGAACAACAAACCTGTACGTTTTCTTTAAATGGGTCAGTAAACAGTGAGATATATACACATTGTACCTTATTTTCCAGTGTGATGGATATGTATGCATGTATGTACAGTATATATATATATTTTTAGTTTTCTTTATCTGTATTTATGACATTCACAGCAAATATAGTCAGCACATGCATAACAGTCCTTGGATATA
>TRINITY_DN30544_c0_g1_i1 len=337 path=[0:0-336]
CCAGGTGCAACAAAACATTCACTTCTTGTCTTTTGTTCATACACATTCTCTAGCTGTTAAACAAGTAACAGGAGTGGTTTCCCCATCTTCAAAAACAACCAATCATCTCACTTGTCAGGAGCATGTCATAACCTCTTAACCAATAACTCCATTCACTTCTATCATACACAACACTCTTTGCATCTTAGACACTCAACCCTCCAACTTGTCAGTCCATTCAGCCATCTTTTACTTGGTTGTCTCCCTTGATTTCTCATCTTTCATTTCATATACTGTATACACTTTGTTAACCTTTCCTTTTATTCTTTCAACAAGTAAAAATTATATTTCTTTCCAC
>TRINITY_DN30588_c0_g1_i1 len=105 path=[0:0-104]
TCTTGATTAAGTAATGAATGAATTAATTGAAATATCAAGATAGCCTCTAAATTGCTTATGCACAAGTTCATATTTTCTGATGTTACAATAAATAATTAAATCAAC
>TRINITY_DN30588_c0_g2_i1 len=193 path=[0:0-192]
TGCTTATTTTGATCAGATTAATCCTTGAAATGTTGGCCTTGATCATTATATTCCTTATAACAGAGTTTATCTTGATCAACTTATTCCCTAAAATGGTATATATTTTGATCAGCATACTATACTATCTAAAATAGTGTTTTATCTTCATCTTCATCATCTGTAAAAACTAATGAGGATGCCAGAGTATTGTGAG
>TRINITY_DN30535_c0_g1_i1 len=508 path=[0:0-507]
CTTCACTGAAACCTTCTTCTTTTTTCATCCTTTTTCCATTTCCTGGAGCTTTTAGCCCATACTTAGGCTGTAATCATCATTGTCCTGGAAACCAAATCAGTTGTCATTCTTCCTTATGTGAGGTTTAGTTTCAGCATTCCTGATGTCAGCTGATTCCCCATGATTTTTTCCCCAATAATCCACAACTGTATATGCTCACATCTAAGAAAGCTTCACTAAGTATGACAGAGTTACAGAAATTATCCAAAGAGAGTGAATATTACTCTCCCACAAATCTGTTCCTCAGATGGAAAACCTGTTGGATGGTGTGAGCAACCCTCTCCCAAATCATTATGTTCCAATAAGGCAGACATGGCATGACTGTATCACTTTACACACTACATCCCAATCTTCCCAGTATTCCTTCAACAGATATCTGGGTGTGAGAGGTATACAGTTCATTGAATTTCTCCTTAACAACAGCATAAACTGGGCACACTCTGTATAACTCTTTCTCACAGTCTTCTGG
>TRINITY_DN30535_c0_g2_i1 len=279 path=[0:0-278]
CACAGCTGTAAACTTTCTCTCTACAAGTTTAAATGCTCCAGATGATGGCAGTTGAACATATTTGAATCCTAATAAAGGAAATCTTGCTGATGTTTTCCCAAGAAGGTGCCCAGTAAAGGATCTAGATTGTAGACTGAATGGTGGCTTGAAAATACACAAGAAAAAAAAAGTTTACTGAGACCAGAAAATCAAGAAATGTCCAAAGAAACTGCAGTGTGTGCATGCGATATGGGAAGTGGCACAACATAAGAATCTATTACACCAGTTGCATAATACCTT
>TRINITY_DN30535_c0_g3_i1 len=168 path=[0:0-167]
GAGATTGTGAACAGTACACTCCATAAAGTAGAACACTAATTTCTTAGTCCATTTCACTGTGTACCTGCCAGCAGGATAATATAAGATCATTTCATCACTACTGTTCACCCTTGATGTATTGGTTGTATTTGATGATGCAGTGTAGTTAATCACTTCACTGAAACCTTC
>TRINITY_DN30514_c0_g1_i1 len=102 path=[0:0-101]
AAATATTCCAACAACACACAAAACACTGCAATTTAATATATAAATTACCCACAGATGCTAAACACAATGTTAGACAACATAAACCCACGAGTAAGAGACCCG
>TRINITY_DN30506_c0_g1_i1 len=102 path=[0:0-101]
AATATGTTTATAATATCTTATCCGAATATCCATTTGTAATATGCATTTAATCTCAATATTTGGCAACTCTGAAAAATCTCCGTCAAAATCCAGGAAAAGCCT
>TRINITY_DN30506_c0_g2_i1 len=144 path=[0:0-143]
TGTTTCCTTAAAACAGATAGCGTAAGAGTCTGTATGGGTTTTTAAATATTAGACGGGTACTGAAGGCAGACGAATGAATAACTGAACAGAAGAAATTGCAGCTAAGCTTTTTAAATGCTAAACAAACAAACAAAATCTTTATTT
>TRINITY_DN30541_c0_g1_i1 len=145 path=[0:0-144]
CTTGAGCATATGTTTTTGTAGAAACTAAAATTTTGAGATTTTTCTCACCTTTTGGCATATTTCACTTACCTGAACCAAACAATTTGAAAATTACATAGGATGAAATGGGGAACACATGATATACTTTTCAGTTTCAAAATATCTT
>TRINITY_DN30595_c0_g1_i1 len=153 path=[0:0-152]
TCTGATGCCACAGAAAAAGAACCCAGACAGTCTCGAACTCATCAGAGGAAAGGCTGGGAGAATTTTTGGGCAATGCAGTGGATTTTTCATGGTACTGAAAGGTCTGCCTTCCACATACAACAAAGATCTTCAGGAGGACAAGGAAGCCATGTT
>TRINITY_DN30595_c0_g2_i1 len=154 path=[0:0-153]
CTCGTAGTCCCATATGGAGAAAATATCTGCCTCAAACTTGTCACTGACAGTGTGCAAGTCATCCATAGTCAATTCTGCTAGAGACACGTTCTTCTTCTCTGCCAGTGCTACAACCCCACCAGATAAGGAATGGGCCTCTCGGAATGGCAGCCCC
>TRINITY_DN30552_c0_g1_i1 len=123 path=[0:0-122]
GCCAGCCATAAACACGAATTCCCCGCTACAGCAATGCAGTTCAGATTTTCTCTGACTACTTTCTTGTTGTCAGCTGAGGGGAGAGTGTATTTTCAGGACATCAAGTTCAAGAACAATTCATTT
>TRINITY_DN30516_c0_g1_i1 len=133 path=[0:0-132]
TGGGGCTCCTTAGCCATAGTAAAGGTAATCCATCTAAGAGAATGGAAAACTGATATAAAAACAACAAGAAGGGCAGATAAGGTTCTTTAAGCCTTGGCAGTCAACTCATCTAGTGATGGTGTCACAACTGAAA
>TRINITY_DN30538_c0_g1_i1 len=105 path=[0:0-104]
ACATAGCACTAATGGCATGCCAATGACAAGATGCTGCATTCAAAGTGGTTTGCATTTCTGGGTGAAGAAATGTTACATTTCAACACTATTAACCTTTCACAGGAC
>TRINITY_DN30508_c0_g2_i1 len=128 path=[0:0-127]
CTGATTTATTATTTATTTTCCTTTTAGCAGTCAGTATTCAGAAGTACAATGAATATCTACATCTCTTACTTATATATATTATCTTTATTTATTTCGTCATATCCCTGTTACAAATGACGACGAAGGAC
>TRINITY_DN30500_c0_g1_i1 len=145 path=[0:0-144]
CTCAGAAGATTTTTTTTCCTGAATATATAAGGATCACATTTTGAATGAGTCATCACTTTAATAAATAACTAAAAAAGGAATGACATTTTCAGTGTGGCAATATGACTGTAACATAGGAAGACGTTAGGTGTAAAAAAAAAAAAAA
>TRINITY_DN30500_c0_g2_i1 len=272 path=[0:0-271]
CTTTGCTGTTGTAGCTATGAAATAAGAAAGAGAATTCTTTATCATGAATCAAAATAAGACATGAAACATTTGTTCAGTTTGACAGGAGGTCCCCAGTTTTTCGATTACTGTCTCAAACCATGACATGGGACCATTCATGGGCATACATGTGCATCTCAGATTTTAGGTTAATTATGGAGAAGTAATAATAACAATAAATAATGAAAATATGAAATATTCATGCAAATATTGCAGTGGGAGAAATATCACTGATAATATAAAAAAAATAGGAG
>TRINITY_DN30550_c0_g1_i1 len=109 path=[0:0-108]
TTCCCAAGGCATTATGAAGGTATACTTGACACTGACTTTTAACATGCTGAATGGGATACATTATCCTGCCTGTGGCTCTTAAAGACTTTACATATATTAAAGATACAAC
>TRINITY_DN30559_c0_g1_i1 len=113 path=[0:0-112]
CTTCTGTCTGGTAATCAGAATTTTGCAGACAGGGAGGAGTTCTTCATGTGACGTGCAGCTAGCATGAGTGGGAGGTAGCAGCAGCAGTGCTAGTCGCTCGAGGTCACGTGCTG
>TRINITY_DN30570_c0_g1_i1 len=121 path=[0:0-120]
TAGGCACTGGGTGGTTTTAATTGTGACACCATCACTAGATGAGTTGCCTGACAAGGCTCAAAGAACTCATCTGCTCTTATTCAGGTTTCATATCAGAGTTTTCTATTCTTTTAGATGGATT
>TRINITY_DN30596_c0_g1_i1 len=161 path=[0:0-160]
CTTGTCAACACACACAAGAACCTAAACTTTACACAAATAGCGAGCTGTAGTGAACATGAAGAAAGTGATATAGTGAGACACACACACACACACAAAAAAATAAAAGACAGTGATATAGGGATACAGTGACATTAAATAATAAAAAATGATATTATAACCGG
>TRINITY_DN30596_c1_g1_i1 len=141 path=[0:0-140]
TTCATCATTTGCGTAAAGTTCAGGCCCCTGTGTGTGCTGACAAGCAGTGGGACCGAGTCGACACCTCAGCCCCCACGCCATCCCCAGGACCGACGCCCCGGAAACTTGAACCGTTGGTCCCGTTGTGACTCCGCTTTCCAC
>TRINITY_DN30527_c0_g2_i1 len=227 path=[0:0-226]
TGAGTAAATAAATGCTTCACATAGATACAGAATCACAACTTGATTCAGCACTGGACACTTTGAATGTGGTAACGTTTTCAGTTTATGATTATCATTTGACACTACCAGCAGCTATGTTTCTTATCTCTTGTTAAAACAGGGATGTATAATGAGCCCAACTTTATTCATTGCACTAATGAAGCTTAACTGGGAGACTTCCCTAAAATGTAGATAATAACTGTGTGCAC
>TRINITY_DN30527_c0_g3_i1 len=138 path=[0:0-137]
TCTCCTCTCTCTCTACTCTCTCTCCTATCTCTCCTCTCTCTCTACTCTCTCTCCTATCTCTCCTCTCTCTCTACTCTCTCTATCACTCCTCTCTCTCTCTCCTCTGTCTCTTCCCTCTCTCCTCTCACTCTTCTTTCT
>TRINITY_DN30510_c0_g1_i1 len=110 path=[0:0-109]
TTCACTTCTCATTTTAATGTGAATTTATTTTATTTAAAGTTATAAACATCTGTGTCTGTTTGATGATTATCCCACTTTGTCCACTGAAAATGCCAATCACTGGCAATATC
>TRINITY_DN30585_c0_g1_i1 len=121 path=[0:0-120]
TGAGGACTGATATGGTCACATAATATTAGACTTACGATTGAGAAGTAACATTGCAGCAACGAAAATAATTCACGGGAGTAAAAAAAAAAATAACAGTGGTTGTTGGGAAATGTCTGATGGA
>TRINITY_DN30585_c0_g2_i1 len=109 path=[0:0-108]
CTTGTAGTAAAACTAATGTTTAGTATAAAACTAGACCTTTTTTAATTCCTGATGATTAAACTCCTACTCATTGGTATTTTTGATGTGTTTTAAAGATGTTTGACAGTTC
>TRINITY_DN30536_c0_g1_i1 len=123 path=[0:0-122]
ACCCAGTATATGTATTTCTATGTGTGTACATGTAAGGAGATACTATGTTTAATAAAGGATCTATAATGAGTAATTCACATATGGACCATCTGAGCTTCCTCAGTGACGTAGCAGGAGCTTAAC
>TRINITY_DN30503_c0_g2_i1 len=128 path=[0:0-127]
CCTCACCAAACTGTCCCATGTACATTATAATTTTATGTAACCTACAAAAAAATTCCCCAAATCCCCTTTCTGTGAAAAATCAGAAAATTGAACAAAACAGCATAATGTCAAAGTTGTACAAAACTGCC
>TRINITY_DN30511_c0_g1_i1 len=101 path=[0:0-100]
TGTATACAGTGTTGGTCGCCGTACACTGGACAAGATTTAGCAATGCTGGAGGGGGTTCAGCGTCGAGCTACAAGGATCATACCAGAATTAAAGGGTCTAAC
>TRINITY_DN30591_c0_g1_i1 len=108 path=[0:0-107]
TGTTTTGGGATGTATAGGTAAAAGATACTTCAACTGTGCATACATAAGTCTCAAAAGGAGATGGAAGAGATCAAGCAAGGTAACCAAAATGTACTGCAGCCAACAGAC
>TRINITY_DN30591_c0_g2_i1 len=194 path=[0:0-193]
ACCTTCAGCACTGGGATATTGCAGTAAACAGCTAACTGGCAAATATAAATATAACAAAACACAAACAATGAAAAGATAATGGGACAAAAAAAGAAATGTTGTTTCAAAGTTTACACTTCTTTACCAGAAAGGGAATAGTTGGAGAAAGGAACATGACCTCTTTGTCTTCCTCATTGGTGTTATCTTTGTTGTCT
>TRINITY_DN30542_c0_g2_i1 len=181 path=[0:0-180]
TAATTCATTATATTCCTATTACGTTATCCTTAAAGCGTGTTTGGAAACAGCCCAGTCTGCAACACATTAATCTTTCTAGAACATTTTCGTGAGTCTTTCCCATATCAATATTTCATTATATTTAATATTTTTTGCATACATATACATATCTTTTCGTTCTTCCAGTTTCTGTTAATTAAAA
>TRINITY_DN30555_c0_g1_i1 len=199 path=[0:0-198]
CCCGGGCATCACCAAACCTCTGCACGCCACTGCCTTGGCTATAGACATGGTGTATTGTGTTCTTTTTATTGAACTGTGAATATACACTGGAAAAATAACACTCCTACAATAATATAATTCAGTGTTGAAAATAATTACTAAGACTGGCAATTCTTTAAACTGTGGAAATACCTACACATGTATATCCATTAAAAACAAT
>TRINITY_DN30555_c0_g2_i1 len=102 path=[0:0-101]
CTTCTCTCATGCTTACATGATGGTCTCTCCTATCTTGTAATTGTTTAATATAAGTAGAGCTCATGCAATACAAACAAGTACATGAAAACACATTTATTCTTA
>TRINITY_DN30568_c0_g1_i1 len=161 path=[0:0-160]
CTTTAGTATTGATGTTTATACAGCGCATTTCACTCCAGCCAAAGTCTTCAAATAATAATTTCTGTTTGTTTATATAACCATTGAACTGAAAGTGAACTTCATCAGGAAAGCGCATTTGGTTTAAACTGTTTGCCACATTCTTAAGAATGCCAGAAAAATGG
>TRINITY_DN30590_c0_g1_i1 len=246 path=[0:0-245]
CAACGTGCACGCTCAAGCTCCACCACAGCCACGTGAGCTTATGATGGGCCGGCGATGCGCCCGGCTCGGACCTTGCGGACACGAGTGACGGGATCTCGCCAATACACAGCGTGACACTGTGACTTGCTTTCACTTTGCCAGCGGGCTTCTAGTCCCAACGACTAGCGCGCATGTTGAACTCCTTGGTCCGTGTTACAAGACGGGTCGGGTGGGCGCCCGCCTTCAGACCCATTGGCATGCGACTCT
>TRINITY_DN30597_c0_g1_i1 len=206 path=[0:0-205]
CAAAAAGTTACTCTGTGCACGGGCCAAGTTGCTGCTTGCCTGCTATAACGATCAAACTTCCAATGTTGATATTGAGACTAACAAGCTCAACTACAAGGAGGTTCTGGACATCACCCAGCAGTGGGAAGATGGTTTCTTTCATATTGCTCAGTATTATGACCGTGTATTGAACAACATGGATGACCGAGACAGGAGGGGAGATGTTC
>TRINITY_DN30597_c0_g2_i1 len=106 path=[0:0-105]
CGTGCACAGAGTAACTTTTTGTCAGTATGCTCCTGAGATTCTTCTGTCAACTGGGCAAGGTTAGGTAAGTGTTCCTCAATGCCACGCCGCAGTGTACTAATTGCTG
>TRINITY_DN30597_c0_g3_i1 len=126 path=[0:0-125]
CCACATTCTTCATTAAGAGGTACAACAGTGTAGGTTCGTATATGCAGACTTCGCTTCCTGGATTCAGCATCTTTCAGCAAGTATTTATTAACCAAAGCATTGAACTCCATTAGCCGACAATCTTTC
>TRINITY_DN30597_c0_g4_i1 len=204 path=[0:0-203]
AAACAGCCATCATCAACCACATGGCTTGCTGAGGGAATATGACCAGGATCCGAACAATGATTTCACGAAGCTGCTTAAATACTTCTGGGTATGAATGACAGATCCGTGATATCAGCTGTGGGAATGCTGTCAGGAACTTATAGGGGGGAAGTTTATCTGTAAATCCTCCTATGAGTCTTGTCATCTGAGAAAGATGCTTCATCA
>TRINITY_DN30597_c0_g5_i1 len=189 path=[0:0-188]
TCAATGTAGACTGGAGCCCTGGGGAAAGGATTATGGTCCAAATGTGGTCCCTGTGATGTAGGCAACATGACAGTCATTGCTCTCTGCAGAGGAAGTATAATCTTGCTGAAATGGGCATCATCCAACAACCGCGGAAGGTTCCTCAGCATCTGGTTGATACTTACACTCAAGACGCCCTGTTCTACTGAC
>TRINITY_DN30501_c0_g1_i1 len=130 path=[0:0-129]
ATTTCCTGAACTTACGGGCCTCTCAACGTCTCTCTCTCTGCTGTGTGTGACTGAATGAGACCGAGGCCCCTCGTGGATGCTTATTTACTGCCTTGGGAAAGCCATGGCACAACAACCATGTGTTCACCTA
>TRINITY_DN30574_c0_g1_i1 len=140 path=[0:0-139]
TTAAGGGAATAAAGAAAAAATACATAACTCACACGAAAAAACTGGGTGACAACTCCCAGCTTTCACCGGGGGGGCCCTGCAAAAGCTAAGAGTTGCCACCCACAGCCCCCTCATCCAAGTTGTATATTCCTTCCTCTTCC
>TRINITY_DN30551_c0_g1_i1 len=134 path=[0:0-133]
GTTCTTTGATTACAATCAGATGGAACCAAACTTGCAGATGCATGACATCAGCCCTTGTTTTCAATATAACCACCAAAAGGGCTACTTTTTTACGCTTTCTAGAAGACATTTCTGGGATCTGAATAGATATATGA
>TRINITY_DN30551_c0_g2_i1 len=125 path=[0:0-124]
CCGCCAGATTGTTTCTAAGGTAGCACCTCCCAATACCATATTGTTTTAGGTAAATTCTGTGTTGGGAAGAAAGTGCACTGTAATAATGCAAGTACAAAAATGACAAATTTGAAGGGGGAAAAAGG
>TRINITY_DN30518_c0_g1_i1 len=102 path=[0:0-101]
ATAATAAATAAATGTCATTGGTGGTAGCACAAGGGACCACGAGAGAAGACTGAAATATCTTAACATTCCGCAAACACTTACCTCAAGACATACAATCACATT
>TRINITY_DN30557_c0_g1_i1 len=244 path=[0:0-243]
AGCAGGCATGTTAGTGTGGATCTCAATCGCATCCTCGGCCACCATTCCTCTGGCCATTATGATCACCAGCCAGCACCCATCAGCTCAAGTGTTTCTTAATAACATATGCAGTGTTCCTTTTCAGGTAGCCAACACACTACAGCCGTTGCTGGTATATGCTGACGCCTCTTTACAGGCCCTTGGAATTGTGGCCCTCTTGCCAGGAAACAAGGAAGAAACCTGTGTGCCTATAATGGCTCACAAG
>TRINITY_DN30557_c0_g2_i1 len=1003 path=[0:0-1002]
CAAACAAAATCTATCCATTTGCCTTTTTGTGCCACCTCTACTAGGCAGTTACCACCCTATTCTATATTATGGTCAGACTTGGTCAACAAACTCACCCCTGTGACCTCCAAATCATGGTCACGAGCTGCAAGTACCCATAAGCAAACAAATCTCCCCTTTAATTGAGGTCAATTAGCAGCTTCTGAAACGCTCCACTGTGAATACTATCTCACCTTATTAATTATGGTCAATTAGGCCTAGCATCTTCCTAACAGCACGGACCATGAGCAGTGATCACCATCTCAGCTTGATTACAATCAATTAGTGGCTTCTGAAACTTACACCTTTCTTAAACTGATTAATTATTAATTAAAGAATAAAGTGGCATGATTTTCCAACTGTATATAGGGTGGCAGATTTTGCCCTGAAATCAATTGACACTAGAATACCAAGAGACCACGACATTCACTGGAATGTTTCACAACCAATGAGTTCCACATTCAGAAAGACAGTGCTGAGTAAGCAAACAAGACAAGAGTTGCCTCTGCAAGAGAAAGTGAAACTGATCAAGGGAGAACCAAGGAAAATCACATCGACAGTTGGCAGAAATATTCCAGATCAACTGGACCCAGATAGCAACAATTTTGAAAAGCAAAGCTGAATTCATCAATGCCTTTGAACAGAATGGGCCTTCAGAAAGAAAGCAGCTCAAGGTTTCTTCCAACATGCAGAATATTGATGAGGCAACTTGGAAATGGTTTCAAAAAGCTCGCATACATAACATCCCAGTTTCTGGTCCAATAGTCCAAGAAAAAGCAATTGTCATTGCTGCTGGAAAACTGGAATTCAAGGCTTCCACTGGATGGTTTCACAAGTTCAAGACTAGGCATAACATAAACCAGGGGAAAATGAAGGTACAGCTACCAAATGGAAAGAAAAGTTACCATCGAATTATCTAAGGGCACACACCATCGGAAATTTATAATATGGACGAGAGTGGACTTTTTTTTGTGCACTGCCATGC
>TRINITY_DN30557_c0_g3_i1 len=487 path=[0:0-486]
CCTTGGGCTAAATAAACTTTTCCTATTCATGAATTCTTTTTTGACTGCCAGGAAACAATTAGGCTGAAACTTAAGGCTAGAACACTCTCAGGTAAACTTTTATAAAGTTTTTTTTTTTTCCTACTGGGGAGGAGCTGATGTTATGCATGATTTTACTGGTGTTGAAACTTGATACTGAACTGAAAATTTAAAACCAACATTTCAGGAACATGAAACAGAATTGTATAAAGCCATTATGGACAAAAATTATGTATTCTCAGTTTAAGTCATTAAGATCTTTACAGTGTTTATCCAACAAGCTGAGCCTTTGACCAGTACCTTTTCAAGAATTGGAGTACAGTTATGACAAAAAAGACAGTGTTCACTCTGACTTGTAAAGGGAACAAAGGCCACTCTTTTGCCCAGGTACTGGTTTTTCCTGTGTAGTGTTGACATCCATCATGGTACATATTGTGGCAAAACATAGTTGGCTGGGTGTCCTAACAAG
>TRINITY_DN30557_c0_g4_i1 len=128 path=[0:0-127]
ATGCACATTTGTTTGTCATTTTAACTTTTCTGTTTGTGTGTTTGTTTTCAAGGCACATTTTGAAAATCATTATCACTCGCCAGTTTATTTGTGTCACTCCAAACCCACTGTCCATCACCCCCCAGAAA
>TRINITY_DN30557_c0_g5_i1 len=103 path=[0:0-102]
ATGAAGGCATTGTTAAAATGAAAATAGAATACTTTTTATCTTTCAAATAAGTGATTTTTTTAAACCAACTTCTTTGACACCATCTGAATTCATGACAGTTGAG
>TRINITY_DN30557_c0_g6_i1 len=251 path=[0:0-250]
CTAGTCTACATGAAAATCATATATTTTTTTCATGAGTTTTAAAAAATAAGTGAAAAGTATCTGGTATCCTTCATGTACAGAAGACCCAGCCTGCCATGTTGTGTCTCTCTTTGCTTCCACCCTTGTCTGTGTAGTCTGCCATTCTAAGACCGCATTTGAAACAGGCATTCCAATAAATGAAAAAAATAAATAAAAAAGATTAAAAAAAAGAAAGAAAGAAAAGAAAAGAAAAGTGGCAAGTCAAAAAAAAA
>TRINITY_DN30557_c0_g8_i1 len=119 path=[0:0-118]
TGAGAATCAAACCCAGGACCTCCATATCATTAGGCCATTGCTCTCACCACTTAGCTAGTAAGGATGGCAAAAAAAAGAATCACACCAGTCAAAAGCCAGTTTGACAGGCATCACTGTAC
>TRINITY_DN30557_c0_g9_i1 len=262 path=[0:0-261]
TTGCTACAAATTCCAGGACAGTTCGCACAGCATTCCGTGTCTCTCAACCTTCAGAAATGTGTTCTTACTCCCACACACCAACTCACATTTCTAGGACTACATGTCGACATGGCTCAGCAATCTCTAGTAGTGTCTGAAAGTTATTTAAGTGCAGTGAAATCATGCCAAGTGTCCTGCCTCAGTAGTGTCAGACTGAGGCAGGTATTAGCAGGCATGTTAGTGTGGATATCAATTGCATCCTCGGCCACCATTCCCCTGGCTA
>TRINITY_DN30557_c0_g10_i1 len=149 path=[0:0-148]
CCCATGGGTTGGACGCTCAGCCCACTCATCCTCCAGACTGCTGTTCGCAACCTACTAGCCAAGATCTGCCCGGATTGCTTTTCATTGCCGTATTATGAAGACATACTGATCGGAAGCCATGACACTGACCGTTTGCTACAAATTCCAGG
>TRINITY_DN30557_c0_g7_i2 len=2494 path=[0:0-2493]
TTTTTTTTTTTTCGTGCACTGCCATGCAAGACACTAAAAGTTGTAGGAGAGGAAGCTAAAAGCTGCAATAGATCGAAGGACCATATAACTTCTGTGTTTTGTATTAATATGACTGGAGATTTTGAAAAGACTTTGATGACATGTAGATGTGCAAAGCCACGCTGTTTCAAGATCACACATAACAGCCTACCAGTAACATGGGACTATAATCGGAAAGCCTAGTTGGATTCAGACATTTTCAAAATGTGGCTTCATGGTTAGATAAATGCATACACAGAGGGTAAACATATCCTGCTCTTCCTAGACAACAACCCTCACACCCAAATGAACACAGACTAACGAATATGAAGCTACTATTTTTCCCTGCCAACACTATTTCACCTACAGCTGCTCAACTAGGGAAACATCATTAGCATCAATAAGCTCTACCATAGGCAGCTCCTCCAAGCTGTTCTATCATCTATGGAGAAAGAAGTAACATTTCAAAGATTTCGTCATGTGTGTCAGTTCTTGATGCCTGATACTGGCTGAATGAAGCAGTGAAGGAGGTAAAGACCAAAACAGTGAAGGGTTGCTTTGCAAAAGCAAGATTTTCAGATGAAATCATTGACAAGGATGATATTCTGCTATCAGAACTGATTTGTGTCATGCAATGTCATCTCGGATTGAAGGGCACAATAAGTGCAGAAGAATTTGTAAGCTTTGATGATGAGATCTCAGTGGCCAGCGACACATTTGAAGAGTTCAATGAACAACTTACTGATATGACGAGGGATAATATGGCTGCCACCAACAGGCACTCGGACGAAGTTACTGAAAATGATGAAGAAACTATGCCAGAATCGGAGGAATGATCATCAAAACTGAAATCATATAAGGACACACTTGACTATGCTACAGAACTAAAACAATTTTGTCTACAACAAGACTGTGACATTTTTGTAGTCATTGTCAAAACAGAAGAGAAACTTTAGGCAAAGGCAGCACAGGTCCATATGAATGCTAAACAGATGACCCTATTATGGCTTTCTTGTGAAAAAGTAGGACTTTATCAAACACAAAAAGATCAGTGACTGTGCTAATGTGCTGGACTCTTTAAAATTGTGATTTATGTTGTACTTGATTAGGTGGTGATAAATTATTTTATTTCTACACTGAATATAAAAACTATTATGCAGAATTTGACTGGGTATTAATTGGCAATTCTAAAGAAATGTGTATTCATCTACACATCATTTTATTTTTACACCAAATAAAACTTCTATAAAATGTGTGCGATTTATGCTGGACTTCACTGTGCGTTAACTGGCTAAAAAACTAGAAATAAATAATGTGTATGCAAATAGTTAATGTGGTCCATCTGCTTTAATTTGGCAACCGTGATGACCGAAGTGCCACCTATGGACAGAAACTGGCATGATCTCCCTATTAAGGTCAACTCAGCTCAGCCCACAGGTGACCTTAATAGAGAGGTTCCACTGTAAACACATACTAAACTGTAAAAAAAAGTTCTTCACACAAACATATGCACTACATGTCAAAAGTATTGTTGCGAGAAGGATGATGACAACTCTTTTGGTGTGAAAAGAAACATCCTTAAGAGAGGCATGAATCTGCACATCATAGGTCTAGAGGACGGGCAAAATACCGGTACCCTAGAAGATCACAGGTCAAAAATGAATAAGAGGTCTTCTCCTGCCAAGAAACAAAGAGATGCTATGAGGAACCTTCACTTCAGGACTGGTCAACCGCCTGAGGTCATTCCCCTAGAGGACCTACAGCAAGACCTCCTGTTACAGGCCATGGTGGAAACTGACATAATAGACTTAAACCCTCAGGATGTACCTATGGATTGGGAGTTCTGGAGACCCATCATAGAGGATATGTCAGCAGTTGGAATGTTTAATGGGGATGAAGACAATGAGTCCCAAGACTCTCAGGATTCAGACACAGAATCGTCGGGTTCAGACTCTGAAGAATATCTCTCTGAGGAAGGCAGTATGGCGCCCCCACTGCCTACAGCTAGGCCTTTTTACAGCCAAGCTCAGCTCATGGCACAATTTGAGCCTACATCTACGGCTCTTGCTAACTTTAACCACGCCATCACAGACAATGGTGTACATCACATACCCCCTGCCACGGTGCCATTTAGGATCAGGAAAACAGCTCCAAGTTTTCAGGGTGTGAGTGACAAAATGTTGCGTGCAGGCATTCTAGAGCAGTGTACTAGAGAAGACATAGACGATTCCTTTAGGCTTTTTCTGGTGCCTAAGAAACAGGGAGCTAGGGTCATCTACGACACCAGCGAGTGGACCCAACATTATGACACGCCATTGCTGGCTCTTCCTATGGCAATAGAAGCCATACAACAGCAAAGTCTCTGGTTGATTAAACTCGACATGAAAGATGCTTTCTTCCAGATAACCCTGGCACCGTCGACCAAGAGACTGTTTGGAGTAACCCTCAGGAACAGGCATTACTGCTACTGCAGATT
>TRINITY_DN30557_c0_g11_i1 len=212 path=[0:0-211]
TGCAAATTGTTAGTGGCTTCATTCCTTATTGAATTATATATGTAAATTTTATCTGTATTATAGAACAGTGAGAGAAGAGGGAAAAAAAATCTGAAAACCAGAGCAGTGATATTTCATGGAATAAATTATGATGAAACCTGAATTTAATTATTTAAGAAATAATATTGTCCCAAGTGGTGAATTTGATATCCAACTGGAGCTAGTCTACATGA
>TRINITY_DN30557_c0_g12_i1 len=480 path=[0:0-479]
ATTCATGACAGTTGAGATATAAGTCCGCAAAAGACACACCAGACCACTATTATAGCACAATAAATTTGTTATTACATACAATTTATTATAATACATAATCCCCAATTTACTTTCATCTAGATCAGGAAAAAAAAGTTACTTTCTTTTCAGGAAAAAAAGCATTAATAATACATTTACTACATAAAATACACAGATTTGTGTATATAGTATCAAGAGGAGATGATCCAACAGCAGTCATATATCCCTCCACCACTTTATACAAAAAATGTTTTTACATAAGCCTGTCATAGATTTTGAACAGATTGGCCCAACACAGTGCCACATACACTATGTGTCAAAAGTACTGTCTCGAGAAGGACGACGACAACTCTTCTGGTGTGAAAAGAAACATCCTTAAGAGAGGCATGAATTCGTATGCCATAAGTTGTGTCATACATGTGGCAACAATGCAGACTCAGAACATTCAGAAAAAACATGTGG
>TRINITY_DN30557_c1_g1_i1 len=134 path=[0:0-133]
AAAGCGACAATAAACAGCGGTGCCTCAAGCAATACACAACACAAAACGGGCCGCCCCTCACTAAGCAATACTTTTCCTACACAAATCAGAATGAAACCACATTTTTTCTGAATGTTCTGAGTCTGTATTGTTGC
>TRINITY_DN30557_c2_g1_i1 len=194 path=[0:0-193]
AAGAAAGCAGCTCAAGGTTTCTTCTGACATGCAGGATATTGACGAGGCAACTTGGAAATGGTTTCAACAAGCTCACACATATAACATCTTAGTTTCTGGCCAGATGCTCCAAGAAAAAAGCAAGAAAGTTTGCTGATGCTGCTGAAAAAATTGGAATTCAAGGCTTTCACTGGATGGCTCATAACATAAACCAG
>TRINITY_DN30539_c0_g1_i1 len=190 path=[0:0-189]
CTGCATTATTTTTTTTATTGAAATGTTTTATATAAGTTTATGTCATAACATAACTGACAGATTTACTTGGTAATAATATGCACATTGTAATTACACATGTGAATACACTTCTCACTAACTCCCTACTATCAAGTGACATTGAGACAAACCATATCACCTGACATTGTTGCTGGAATGAAAACTGTGTTTA
>TRINITY_DN30539_c0_g2_i1 len=192 path=[0:0-191]
AAAAGACGTGTAGACATAAAGTGTATAAAGCTTGTTTGTCTGCCCATTCCTGTAAGCCTTGTGTCTACTGTTGTAGCACAGTTTACCACAGGCTGCTGAAAATAAAGCTCTCTGTCAGAATTTATGGGATATTGGAGAATCAGGTCACTATAGACTCAGAATTTAAGTAAATGAAGTACTGCATTATTTTTT
>TRINITY_DN30509_c0_g1_i1 len=139 path=[0:0-138]
TTTCTGTCCCTCAAATAACATCTGTTTTTTGTTCAAAAACTGTAACCATAAATTCAAGCATATTGCTTACTACACTGCTAGCATTAAAATACAAAACTTTCACACCTTTTTGATGACTTATGACCAATCTGGCTTTGTT
>TRINITY_DN30509_c0_g2_i1 len=198 path=[0:0-197]
CAGAAACTTGGGTGTATAGGAGCACTGATAATTCTGAACAGATGCTGGATGGATACACTCTATTTCGGCAAGACAGATTGGAACAGAGAGGAGGTAGAGTGATAAATTATGTTAGTAATAAGATCAATGCTGGGGTTGTTGATTCAGCTGATTGTTATTCTTCTTTGGAGTTACTGTGGGTAACATTGTGTAGTAAGG
>TRINITY_DN30579_c0_g1_i1 len=163 path=[0:0-162]
ACTGTGCACTTGCTGGATACTATTGAGATCAACTGGAACCACAGGGTTTGAAAGTGGATTTGCTAGTTGGAGATAGGGCACAGCTTTCCAATGTGTGACATGTCACATTCTTCAGACAGTATGCCCAGTACTGCAGCCTCCACGTAAACAAGCAGTACACAGC
>TRINITY_DN30566_c0_g1_i1 len=301 path=[0:0-300]
TGACAAGTTGTCATCAAACCATCTATGATTTTCTCATTGTTCTTATATATTGCTCTTATAAGCCTTCCTGCCATGTATTCCAAGATGATTCCAGTTTCATTATTCACACATATATTGGCTACTTATATGTGTCAGGTAGTATCCATCCATGTATGTTTTCTCTATATGCTTTTATACTCAAGTGATGAAAAATTACCTTCCACTTCTTCTTTAAATTACTATAAATGTTTATTTTTCATAAAATATTGTATTTTAAACAGTACTTTATTTTTTCTAATAATACCTCTAGAACAGCGATTCC
>TRINITY_DN30566_c0_g2_i1 len=117 path=[0:0-116]
CACAGAAGCAATCAACTGAACATATTCATCACAAACATTCCTGAACATTCCCATTTTCCATTTATAGTGATATTATACATTACCATTCCATTTTTTAAAAAAGCATCTAGATCTGCA
>TRINITY_DN30560_c0_g1_i1 len=233 path=[0:0-232]
CTAGTAATGTTCATTCAGACCTAGCTATTAATGTTTTATGTTATTTCTCAAAATTTTATCACTAATAAATATAAGAGAAGTTATGTTTTGAAAGACACTAAATAAGCATCCAGTCCTCAAAGTGAGTAAATATGGTGCATGTGTGTATATATATATGTATATGTATATTTGCTTTTAGTCACTCTCTAGAAATTATGTTGAGAGTCTTATTTTGTCAGATATAACTTCCCAGC
>TRINITY_DN30560_c0_g2_i1 len=114 path=[0:0-113]
TATCTGTTGTGCAATATATTTAATACAATATACATGTGCTCACTCTGGTAAACAGTCTGAAAAGACTGGCTATCATTCATTTGTTTAATACAGCATGGCAGCCAGCTGGGAAGT
>TRINITY_DN30531_c0_g1_i1 len=158 path=[0:0-157]
CATATATCCATGTCTGTGGCAGGCAAACTGCCCAATTTTGAAATGCGATCAATATATAGAATACAGGTGCAGATGTAATATCTCGAAGGATATGAAATGCACACAAATGTTTAACAGAGTATGGGTCTAGACATGTTTCAACACTGATGAACATAATG
>TRINITY_DN30531_c0_g2_i1 len=267 path=[0:0-266]
GCAGAATATCCAGTTTTAACATGATCTCAGTGCATGGCATACAAATGCAGACTCTAATATGTAGACTTATATGAAATGCAGTCACAAATGTTCAACAGAATGCAGGCCAAAACAGTTTCTGAAAAGTGGTGCAGGTGCACAGACGTATTGTTCACGTCACATTGACATTATAGGAGGTATTCTGTGGATATAAGGTTCACATCAAAGATGCTTGAAGGGTTAATGATTGAGTTAAAGTGTAATATTTTGTTTACAGTTAGATAAGAC
>TRINITY_DN30531_c1_g1_i1 len=116 path=[0:0-115]
ATTGGTGTTACTACAATGCACTTTCCTCCTACTATATCATATTATAAAATGTTCAAAACATTTAATATATGATAAATACAGAGTACTTCAAGAAACATTATAATGCATACTTTTTC
>TRINITY_DN30531_c1_g2_i1 len=210 path=[0:0-209]
CTAAACATGAAGAATGTCTACTGCTATGTAAAACTATAGTTTCCTAACTTTCCTCAGTTTCTACAAGAAAATTTCCTGGCAAGTCATAGGAAATAGTATACAGTATAATATACACTCTAGAGTTTGATGATATGCTGGAACAGACCTCATGCATCGACTGATACAAAATACACACAAATGGTTAACACAGTGTGGGCCTAGACAGGTTTC
>TRINITY_DN30531_c2_g1_i1 len=104 path=[0:0-103]
CACAAATGTACAACAGTGTGGGCCTAGACAGGTTTCAACACTGATGAACATAATGTGCATCACATTTTGCATATTTCCTTGTAGGTGGAAGGCAAAATATCCAG
>TRINITY_DN30592_c0_g1_i1 len=136 path=[0:0-135]
TGTGTGTGTGTGTGTGTGTGTGTGTGTGTTTGTGTGTGTGTGCTCTAATACATCACAGCAAGCACAACAAACCTTTGTCATTAACCAAAATTCCCTGTAAGCACTGTACAGATTGAAGCTCTAGTGCTCCATCCAA
>TRINITY_DN30599_c0_g1_i1 len=114 path=[0:0-113]
TAGGGATTTATCAAAGCCCAGCCTGTGAATGTGGAGCAGAGCAACAGATGGCTGACCACATAACAACAGAATGTCCAATGTATCATCCGCCAAATGGAGCACAAGGCCTGGCAG
>TRINITY_DN30525_c0_g1_i1 len=144 path=[0:0-143]
CTACCATCACTTATCATCCTAGTCTTTCCCACCTCCCCAAACTCATTCACAAATTATTCCCCATTTTACAGTCAACTAGTGAAGGCCGCTCAGCATTTCCTGAGCCTCCCATGGTCTGTTTCCGCCAATCTCGCAATCTCAGAT
>TRINITY_DN30581_c0_g1_i1 len=110 path=[0:0-109]
ACAAGTTGATGGATTGAATCATACATATATATATTGAAATAGTCCGAATCTTTCACGGTTGACGTGTGGCATTGAAGATGTTTCCACGTAACAGAGGTTCAGGAAACAAG
>TRINITY_DN30581_c0_g2_i1 len=104 path=[0:0-103]
CAAAAAGTCGAACTCGGTCCACTGCGTGCAAAAATCGTCCTTATGGCATGCAAGTTTCAATATCCAATAAGTTCAATATTCGCTTCCTCACCTGGAGAACAAAC
>TRINITY_DN30583_c0_g1_i1 len=123 path=[0:0-122]
AATATATTGGGTTTATGGTTTAGATTATCAAGAAGTTCCTGAGTTTGATGAAAACTTATAACTTTTCAGTGTTGGGGTGAATGTGGCAGAGGCAGAGAGATTGAGAGTGGGGGATGCTTTGTT
>TRINITY_DN30583_c0_g2_i1 len=141 path=[0:0-140]
CCAGGATCACTCTCAGGAGACTTCGTAATCTCTGCAACAAACTAGTATACACCAGCTCTCCCACCCCATCCGCCTCCACCACAAACCATCCCCTAGAACGTGGCTTCCAACCATGTGGCTTCTACAGAGCTCCTGCAGATC
>TRINITY_DN30598_c0_g1_i1 len=192 path=[0:0-191]
TTTGCATTTTGTAAACAGTCACCCGCAGCTGATTCATCTCTTCATCAGCCCCTCTCTCTTTTTTTCATTTTACCCCCTCTTTCTATCCTTCTCTGTTTTTCCTGAAGAACAGAGTGAAAGTCTCAAAATGCCACTTCCGAATGTGATTTAATTTTCTGTTGTGCTGAGTTAAGTGTCTTCAAAATATTTAAA
>TRINITY_DN30598_c0_g2_i1 len=204 path=[0:0-203]
TGACAAACACATTGCTCCTGCACCTCACTGCATAAATGTCAATGAAGGCACAGGGATCCAGGAATGAAAATTGACCTTTTTAACTATTTTGCACAATTATCTCAGCACAAACAACTCAATCACACTGAAAACTGATATTTTGAAGGTTTCACATCATCTTCAAAAAAATAAAAATTACAGAGAAAAAAGTGGGGGTTGATGAAG
>TRINITY_DN30505_c1_g1_i1 len=128 path=[0:0-127]
TTGTTGCCACTAGAAGTCGTGGTAGAGTAAAATGGCTTCACAGCAGGAAAAAGCGTTTTGTGTGCTGGAGTTTCATTCAATAAAATTTGTGATAACTGTTAACCTTGTCACTGCCAATAATGTTTCAA
>TRINITY_DN30578_c0_g1_i1 len=108 path=[0:0-107]
AACTTTCCATACTGCTCATTTTCAAGCTTAGCACGTAAGTATTGAAAAGAAAAGAGATATTTTTGTTTCAATTTAGTTAGATAGACTGTCCATATTGCATTTGAGACT
>TRINITY_DN30578_c0_g2_i1 len=177 path=[0:0-176]
ATCAATGTTGACTATTCTCTGCATTATAGTGAATGTTTCTTTACTGCAGAGCTTCCAGAATCTCACCAATAAGAGCTGTTCTTATCTGCAGGTGCTTCTCCACTTTAGTAAAGAAGAGACTATTCTTGTTCCCAGTATCATTACAATATTTGTATTTGCTGCGCCCTCACTTCTGCC
>TRINITY_DN30578_c0_g3_i1 len=117 path=[0:0-116]
TTCAGGTTACATGAAACATTTTCATATGATTCTCTGGGAAAGAAATGATAAACAGTCATAATTTGTGAAACTTGACCACATTCACAGAATGTTTAGTTAGATGATGCTTTCAAAACA
>TRINITY_DN30580_c0_g1_i1 len=166 path=[0:0-165]
ATGAATAACTGCAACATGACTCATCATTTGACACTCATTACTAAATTTTTTTTTACAATGTGAACATTGAAATGGTTTCGTCTTCAGGTGGACAGTTTCAACATGTTCTTTCATGCAAACGCGATGACCAAATGTCTGTTCACATTGTGGACACTGAAAATCTTTT
>TRINITY_DN30580_c0_g2_i1 len=112 path=[0:0-111]
CCACACTGTGAAAAGAGGTTTTCCCACAGTTGCTACATGAACAGACATGTTAAAGCTGTCCACCTGAAGAAGAAAGATTTTCAATGTCCCCATTGTGAAAAAAGGTTTTCTT
>TRINITY_DN30507_c0_g1_i1 len=175 path=[0:0-174]
TTATGTGATAGCAGTCTTCCATTTTACTCTGTCCTGAACCATGTCAGCTTGTATGCCCTTCACTAAGACATCATCTCACACAACCTCGTCCCATGTGTTCCTTGGCCTAATTCTCCCTTGATTACCCTCCACAACAACCTTCCTGCACTTCTTCACCCAGTTATCAGCATCCAGT
>TRINITY_DN30582_c0_g1_i1 len=272 path=[0:0-271]
ACTCACCCAAAATCAATGTGTTCTGTGCAATTTCAAAAGAGAAGGTGTATGGGCTTTTTTTTTTCTGCGAGGCAAGCGTAATCGGGCTGTCATATCTGGATATGTTGCAGCAGTGGCTGATGGCAGCTTGATGAAGATAGCCATGATTACATTTTCCAACAAGATGGCACACCACCACATTACCACAATCAGGTCCATGGATACCTCAACGACACGTTGCCTCGATGTTGGATATGGTGCACAGCTGACAGAGATCAAGCCTTAATCCGCTG
>TRINITY_DN30577_c0_g1_i1 len=120 path=[0:0-119]
CCACTCAGTCACTGTCATAATCTGAACATAATTCCTTTAGATTTGATTCTGCATCTCACAAATAACGTACATTTTTCCTCGACCATACTGTTTCTACTACTGACTCACTGTTTTCTCCCT
>TRINITY_DN30521_c0_g1_i1 len=143 path=[0:0-142]
ATGTGCATCACCACATATGCCAACAAGTTTACGCTGACTTGTGCTCCAGTCACAGTCTTGCATGCCCCAATTTTAGAAAACTGTAGACTGAATGCTTTCCATTAACCCAATTGAAGGGTATGTGGCCACTCATTGCTGGCTTA
>TRINITY_DN30521_c0_g2_i1 len=188 path=[0:0-187]
CTTCTTTCTGTCATGGAGAAGCACTGCAGGGAATCAGAATGGTTTAATATTGATGGAAACATCACTTATTTATTTTTCTCTATGTTTTTACAGTTGTAGCAAATGTTGTACATCTGACTTTTTCCAGTAATCCTTTAATTGGTTGCATGTATAACTGTTGGATTCCACTTAAATAAATAAATTATGAC
>TRINITY_DN30571_c0_g1_i1 len=153 path=[0:0-152]
CGCTATGTCAGTAGCAGTAACCAATATCAGTGCTGCTTGTATATGTACTGTATATACTTAAAAAAAAGAAAGAAACGAGTATCTCAGTGATACTTCTGCAGTGCCAGAATCAGTGTTTGTAAGACCATACAAATTTCAGATGAATACTCTGAC
>TRINITY_DN30571_c0_g2_i1 len=104 path=[0:0-103]
CCCATTTACCTCTTGATTTCTGGTATAAATTAATCTGAAACCTCTTCAGTCATTTGTCTTTATTTTCATTTTTAATGTGTCTCGCTATGTCAGTAGCAGTAAAC
>TRINITY_DN30571_c0_g3_i1 len=285 path=[0:0-284]
CACTGCACCATTTTTCTGCACAACAGACACCATTGCTGATCACCATTCTGTGGTTCAAGTTATCTTCTGAGTTATCTCATTTAATTCCAGGAAGTTATTCTTTCACCTTTGGCAGTATGGGAAATGTAATTGAATGGTACTGACACTGTCTTTGTCCCATCTTTCAGCTCAGTATCTCATTACTTCAGGCTCTGGTAATTTAAAAGGATTGAACTTTGGCCTCAGACTGACGCTGTTGAAGGTTTTCAATGGGAAGTAAGATTCACACCTGAATCTGTTTTGAAG
>TRINITY_DN30571_c0_g4_i1 len=118 path=[0:0-117]
CACCACTATACTGTCTATGGTTAACATTTTTGGCTAGGCATACATAGTTTCTGCTCCACATAGTTGCACTGTTTATACTTCATAGTTTGGCCCATCATATATGGTAATACTAAGGTTA
>TRINITY_DN30571_c0_g5_i1 len=154 path=[0:0-153]
GGTGGATGTCATTGTGTATCTTTGTTATTCTGGAAGACTATTACAGAAGTAACTATTTACATTTCATATAACTGAGTCAATGATTGATGTACTTTGCTTTTCCTGAGTGAGGTTAAAAGTGTATGTCAGATGCAGTGATGATACAGAATCACCC
>TRINITY_DN30572_c0_g1_i1 len=189 path=[0:0-188]
ACTTCTCAGGCACTGAATTAAGTACAGGAAGATCCCACTTAACAAAGCAATATACATTCCTGAAAAAGTGCTTGTTAGGTGAGTTCTCATGAAGTGGGATCCATTTTTACATAGGATTCCATATTAAAAGTTGAGATGCATTCCAGCCCAAAAATTTTGACCCCCAACACCCAAAAAACTGAAATGTAC
>TRINITY_DN30572_c0_g2_i1 len=136 path=[0:0-135]
CATGTTTATTTCTTTTATGGTTGTCAGATTTCGACTCTAAATGCTTGATTGAACCATAACCGACCCCCTGGATTGTCTTATCGACCCCTGGGGGTCGATGTCGACCACTTTGAAGACCTCTGGTATGGAGAAAATG
>TRINITY_DN30522_c0_g1_i1 len=107 path=[0:0-106]
ACTAGGTGGGTTTTTAGGAAAAAGAGGAATGCTTGTTCTAAATGTGTTCAAAGAGCATCTGACGATAGAAGTGAAGAATACCATCAGAGAAATGGATACCAGAAGGT
>TRINITY_DN30522_c0_g2_i1 len=261 path=[0:0-260]
CTTTGTCATTGGATAAAGAAAACAAGGGATCAGATAACTTCAGAATTTGTAGCTAAAGGTTTTAAGAAATGACATATTTCAAATACCATGGATGGAAATGAAGATAATTTGTTTGAATTTGAAAAATAATTGCAGAACAGTGATGACAATCAAAGTGAAGAAGAAGCTGAAATGGTGAAGAGAGTGACAGAGATGTTGCTGATGTAGATGTATGAGGTATAAAAACTGAAAGACAGTAGTAATAAAGTTTTAGAGATGAAC
>TRINITY_DN30575_c0_g1_i1 len=158 path=[0:0-157]
CCAGGGTTCTAGTTGGCAGATCTGCTTCCATGAGAATTTCAGCTGGATCCTCTGTAAGGCTGGGAATCCCTCTGTCTACTGAATGAGTACCATGTGGAAACCAGTCACTGCTGCTGGTTATACTATGCTAGTTTTCTTCCTTGCCTACTGTCATGGTT
>TRINITY_DN30528_c0_g1_i1 len=142 path=[0:0-141]
ATAAGACTGGTATCTCTATCTGCACATGTGCGTTTCATAACTGAACAGTTCCCTCACCTGTCCACAGCATGTTGTGCCCCTTTTACCACTCACCTCTATCATGCACAACACATTTGGCATCTTAAACACTCTACTATCTCTC
>TRINITY_DN30553_c0_g1_i1 len=116 path=[0:0-115]
GTGGAGGTAATGGAAGTGGATGAGCACATGTTATTGCAGGCGATGCAGTGGCCACACGGTTGTGAGCCAGGTTTTTGAGGGTGGTTAGTGGGAGGAGCAGAAGAGGTGGAAGAGCC
>TRINITY_DN30573_c0_g1_i2 len=182 path=[0:0-153 2:154-181]
TGTTGTCATTAAACGTAGTGGATCTGATGGGTCAAGCTTTCCTCTTGTGGCCACTAATTGCACCATTGGACGGCACTTAGAATGTGACATTCGAGTGCAGTTACCGATTGTTTCTCGGGAACATTGCAGGCTTACACTGGAAGAAAATGGTCAGATTTGTCGGTTGAAGGACAGCGTCGTAC
>TRINITY_DN30573_c0_g1_i1 len=353 path=[0:0-153 1:154-352]
TGTTGTCATTAAACGTAGTGGATCTGATGGGTCAAGCTTTCCTCTTGTGGCCACTAATTGCACCATTGGACGGCACTTAGAATGTGACATTCGAGTGCAGTTACCGATTGTTTCTCGGGAACATTGCAGGCTTACACTGGAAGAAAATGGTCAGGTGGTGTTAAAAAACCTGAGCAAGGTTAACCCGACGAAATTCAATGGAACAGCAGTAGAGTCACCCCTGAAACTGAAGCATAAAGATATTTTCACTATAGCCGACAGATCCTTTAGATGGGAGTATCCTCCCAGTTCATTACAATTTGTTTCAACCCATCCAGATAGTGAAATAAGAGAAAGAAGAAAGACAGAAGATG
>TRINITY_DN30563_c0_g2_i1 len=152 path=[0:0-151]
TCCACTTATCTGTTTGTCTAAATCAGCCCAGCACCTGTCTGACCACAGGTGCTGTCTAGCAACTAACAAATGAAAGTTAATGGTGCAACCTGGTTACAAAACTAGAGTAGCATCTTTTTTTCTTTCTGTTTACCATCATGTGTGTGTGTGTA
>TRINITY_DN21819_c0_g2_i1 len=104 path=[0:0-103]
ATACTAAAAGTTAACTTGATATATCAAATTAGATATTAGATAAAATTTATGATGCTAAAAAAATGGATTCTTTAATAACATCTACAGACTAAACATTTAGCAAC
>TRINITY_DN21852_c0_g1_i1 len=163 path=[0:0-162]
CTTGTTCTGCAGGTACGACAAGCTATGTGTTGGTCGGCTTGGGCGAGACTGTGGATGTAGGACAAGATTCCAAGGGAGGCTGAGAGAAAGAGAGAGAGGGGAGTTTGCACTCCGTAGAAAAGGGGACGACGAAAGAAACAGTGTGAGAACGAGAGCGAGCGAG
>TRINITY_DN21852_c0_g2_i1 len=155 path=[0:0-154]
TATCCGGTTTCAAACATTACAGCTGATGATGAGACGTCTTGGGCCTTGAGGGAGTTTTCACTGTCACTGCTTCGAGTCCGCCCGATACTGGCACGACACCCATGCGATCGTTTATGACCTATTATATAAATCGGGTGCGTAGTTGCCTTGCGTTG
>TRINITY_DN21852_c0_g4_i1 len=132 path=[0:0-131]
CCTTCCTTGCTGGGTCACATGGCGATCAACACACCAATTTGGGTCTTGAATGTATGCAGCTATGCCAGTGTTAAATTTAGCTCCCAATGGGTAATGTCTGGCGACTCTCATCTGTAGGGCGTTGGTCTCTCT
>TRINITY_DN21868_c0_g1_i1 len=281 path=[0:0-280]
TGGGAATTCTGTGGACCATGTTTCCTGCCATTTTCAGCCAGGGGCTGTAGTTCTATTTCCTCATCTGACAAGGAGGAAGCAGATGATGATATGTCTATGGTCGCCATCTTGTACCTTTTCTCTGGTGAATATGGATTTTACTTTACTCCAGGTGACCAATTTCAACTCGAGCTTCGATAAAAGATGAATTATATCCTCGTAATGTCTTGTAATCCGTATATTTCCATGGTAAGGAACTTATAAGAAGTTACACTCTATTTGAATCACTCAAACATTAACTC
>TRINITY_DN21868_c0_g2_i1 len=106 path=[0:0-105]
GAACAAGTGATTGCGGAGTTGAATGAAATATTTCACAGCGTAAGTCATCTGAGTGAAGTTAATACAGTCAAGTCTAAATTATTAACTTGATTGAACATTTTGTCCA
>TRINITY_DN21868_c0_g3_i1 len=181 path=[0:0-180]
TACTCACGAATGAACTGCTTCCACGATATCATTACCTGTATACTTTGTTCTAATATAACCAACACTACGGAAGCAGCTAACAACCAGCGTGTAATAATAATGCCATAATGATACTGCGATACAAAAATCACTTCTTTTATCTGCCATGCAAACCAGTTGCATGAAACTGTGTCAGTCCAAT
>TRINITY_DN21868_c0_g4_i1 len=470 path=[0:0-469]
ATAAAGATGGTGGAGGGTGAAGTCAGCAGTCTGAATGTGACAGTGAGAAATGTGGAGGAGAAAGTGAATAAATTGGCCATGATGTTGAAAGAAAACATTAAGGAAAATCAGACTCAAAGTCATGATATGAAGATTGATGTTCTGAAAATGGACCTACAGGCTAAACACTATCTCCGGACTGACAGTGTCTCATCATTATTTGGGAATGGAAATAACCTGGTTTGTGATGCTGCAGTTCATTTACAGCCTCAAGAATACAAGAATGAGCAGCTGTGGAAGTGTGTGGAGATGAACAATAATGATGGTGTTCAGTATTGGCTGGGTGTTGGTGCAGATGTTGGCTACCAGAGAGGGGCACACCTGAAGTCAGTGTTCCATCTAGCAGCTGAGCTGAAACACATCGAGATACTCTACATTTTGGTGGCAAGGGCACTGGAAGAACATAAAAACGTGTTAGTCCCTGATAGGTC
>TRINITY_DN21868_c0_g5_i1 len=137 path=[0:0-136]
CTCACAGAAAACAAATAAAGAAAATAAACCTTAGTATGCAGCTGCTTAAGCAGTCTCATTTTCTTCACAACTTTAAGCTTCTAAAATTTAATGATCAGATAAGAACATATAAAATTAGAAAAGGGGTTGAAGGGGAG
>TRINITY_DN21868_c0_g6_i1 len=994 path=[0:0-993]
ACATACCTGAAGCTTGCTGCAGTTTTATCTTCAATTGTTACTCTTGGATACAATGAATCACAAGTGTGGAGATGTTCTGTAATGCATCACGCATCTGCATATGCTATTCTGTTTGCCTGGTTAGAAATGATGACTCTGATTGGTCGATTTCCTGCCTGCGGTCCTTATGTCCTTGTGCTGTACAAAGTTTCAAAGGATATTTTAAAATTGCTTGGGGCTTTTGTCTGTCTTCTTCTCGGCTTCTCTTTTAGTTTTCACATACTGTTTCATAATCAAGATTCATTTCAAAATCCTGCCATTTCTGCATTGAAAACAGTTGTCATGATGACTGGTGAATTTGACTTCGGTGACCTTTTCAGTGAAGGGAGTATCTCTAATGGTACAAGCCACTTGTTTTTCATTCTTTTTGTATTATTTGTTTCCATTGTTCTGACAAACATCCTTATTGGCTTCGCAGTTGCTGACATCCAAAGTTTACAAAACACGGGGTTAGTCAGACGTCTGCAAAAACAGGCTGAGTTTATATCTTTCTTAGAAGATGTTGCAAGTAGCAAGGTTATTTCTAAACTTTTACCCAAAACATGGGAAAGAAGATTAAAGAGATATTTAAAAGTGCAAGATGAAGTAAAAATATATCCAGGTTTTTCTAAAGACAGATGCCAGAATCTTTCCAATCATATTGTTCAGAACTGTGTTGCCATAGTAACTGGTCACCCTTGCCATCCTCAGCAAAATGGTTCAGACGCAGGAAACACTTGTCTGCTGGACGCCAGATTAATGGACCACATAGAAGAGATCCAAGCTGTCAAGAAATGTCTGTCTGAAATAAATGATAAATTGAACATAACATTTTCACTTCCAAAATGATCAAAATAAAAGGTAATCATTTAAATTACAACATTTCAGTGATAAGAAACCAGTGGATTTTACATTAAATTTTTCATAGCTCACTGTAAACAAAGAAAATAAACCTTATTATGCAACAGTAAATTTT
>TRINITY_DN21868_c0_g7_i1 len=176 path=[0:0-175]
GGAGAAGGTGCGACTGTTTTTCATAATTATGCTCGCTATTTATACCTTTTTTGTATTTAATTTGACTATATACTTGTATCTTCTGTTTCAGCAGAACACAAGTCATGTATATGGTAGCCATATATTAACAAACTTGTCTCTTTCTGCATTAGCATCAAATTGGACTGACACAGTTT
>TRINITY_DN21868_c0_g8_i1 len=101 path=[0:0-100]
CCTGTAATGTTTTGTGGTCCCTTATCAACTTTTCAATTGTTGCTGTCTGTTTGCTTGAATCCTTATGAAAAAGCAGATGGTAATTAAAAGTAACACTGAAG
>TRINITY_DN21868_c0_g9_i1 len=847 path=[0:0-846]
AATTAAAAGTAACACTGAAGTCCCCAATGTCTGCATTCTGCTTTCCCTCACTAGTAATACAGCTACTGAAAAGCTGTGTGAAGAATGTTAAAGGGTTTTGAATGTGATCTCGTATCATCAAATATGCTGTTTTTCCACTTTTCGTCTCGGCACTAAGATCTGTTCTTTGCTCTAACAAAAGTTTCACACACTTCTTTGAACCACTTTCTGCTGCATTCAACAATACAGTGTTGCCACATTTATCAACTGAATTAGCATCTGCCTTACGATTAAGAAGTTCTTGCAAGATGTCGTATGAACCTCGCAGTGCAGCAAAATGAAGTGGCGTCATGTTTTTGTTATTTCTTATATTCACTGCAGCACCGTTGTCTAAAAGTTGCTTGACTGCAGAAAATGCTTGTAGGTCTGCTGCTTGATGTAACGCAGTGTCCCCAGAATCGCAGCTTCTTGTCTTGACTTCTGCTTTCTTCGTCAGCAATAGTTCCACACACTGTTCGTACCTTTCAACAGGAACTCCTTTCATCTGAGCTGTCTTTCCTAAGACAAGTAAAGGAGTTTCACCCTGCTGTGTAGTGGCTGTCACATCAGCAGATGCTAACAGCAGAAGTTTGATACATTCAGGGGAAACATTCTTGGCTGCATACAATAATGGGGTCCAACCACCTTCTTCTGTTGCATTGATAAGTTTCAAACACTCTTCTCTAGTCTTCTGCTTGCGTTTTTCTTCTGGCATTGCATCCACTTCATCTGTACTCTTGCGAGTCAGTTTTGGGGAAGCTTCAATCATCGCCTGCAGACATGAGCTTGAACCAACTCTTGCTGCTGCATGAAATGGGTTAAGACCAGA
>TRINITY_DN21849_c0_g1_i1 len=284 path=[0:0-283]
CACAGATGCAGATGATGGTACCACAGTCACAGTTATTAGTACCACAGATGCAGATGTTAGTACCTCAAACCCAGATAGTAGTACCAAAACCTGAGCTATCATTGTCAGGTGCTAGAGAGCTGGAACTAGATGCTCAGATGTTAGCACGACAAAAGGACTTGGATACAGCTACCCAGGAGGCCACTTCAAGAAATGTTTCTTCTACTAGCTGGGAACCAAACAGTCAGATTCTGGAACATCTTCATACAATTCAGCAGCAGCCACAGCTCATGCCAGAGAAAAAC
>TRINITY_DN21849_c0_g2_i1 len=302 path=[0:0-301]
CAAGACATTTTCATGTCGTGATGTTTCCTCGGGTGTTTTCTTAACTTCCAGTTTTTCTTTTTCCTCTTTCATCTGGCTTAATAATTCTCTTTTTAACTTGAATTCTTGGATGACATTGTTGATGTACTTTTGTTTTTGCGTGTAGGCCCTTGCAGATTCAGCCTCCTGTCTAGCATTATCATCATCCTGGAATCCATCATTTTCTCCTCTTTCTCCAGCTGCACCTGTTCCATCAAAGCCATCATCTTGTTCAGTGCCTTTGGGTTTCCAGGGCTTCACTTCCATTGGTCGCCCTCCAACTT
>TRINITY_DN21849_c0_g3_i1 len=186 path=[0:0-185]
CACCTCACCTGCAGGGAACAGCCATGGAAAATGACACTCCCCAGATGCTGGCTAGTCTCTTGCCTGAGGAGAGTCAAGGAACACTCTCGCCTATGATGCAAGGCAGCCCATTGGCTGTCCAAACTCCTGTTGTATGTGGCTACCATTCTGGGTACATGATTGTTCCACAGATGCAGATGATGGTAC
>TRINITY_DN21863_c0_g1_i1 len=110 path=[0:0-109]
TTCCTCCATGACTCTCTTCGGACATTGGATGTGCCCCGATCCCTCCTTCCACAAGTGCCAGATGACCCTCTTTCGATTGGCCTGTAGAAATTCACACATATCCCATACCG
>TRINITY_DN21863_c0_g2_i1 len=305 path=[0:0-304]
AATGGGAAATTATGGTGGACATGCAAAATAAATCTATCTGCCCACGGCTGATTGATTACCTCACCATCGTCGGTGCACGCCAGCCAAGCCGGACGGCTGTGGTCCAGACTCCAGAACTTCTGCGGCGCTACCCTCCAGATGACCACAAGGACTTCGCCTTGCCTCTGGACATGGTCTACTTCTGCCAGCCAGAGGGTTGTGTATCAGTGGGACCAAAGAGGACAGCACTGCGAGAAGCCACTTCCTTCGTCTTTACTCTCACAGAAAAAGACACAGGTAAAACACGGTATGGGATATGTGTGAAT
>TRINITY_DN21848_c0_g1_i1 len=160 path=[0:0-159]
CTCTATAATCGTGGGTGTAGGCTTCAGGAGAGCTGGGTTAAACAACTCTGGAGATTCAGTTAAAAGAAACAGATCCGACTCTGCCAGGGTTGTCAATGACGATGTCAGCAAGGATAGGGTAACTGTGTCTTCTCCACCAAGTATAGGAAGTAAAGTAGAG
>TRINITY_DN21848_c0_g2_i1 len=377 path=[0:0-376]
TTGGTGCTGGCTATTGTCTCATCCCCGTTGACTCTTGTAATCACATAAGTGACTGTTTGGAACTCGGTGTCCGTCAGTGTCTTTGTGGTATAAACAGGCGTCCTAGATAGATAAGAGGACGAGGAGGAAGAAGAAGAGTAGGAGACAGAGAAAGAAGTAGAGAAGGAAGTGGAGAAATTAGAGTTGTCACTGTCGTGTGAAAGAGTTTGCAAGTTTTTGTCATCAGGTAGAAAGAATGTGTCTTTTGAAGACTTGGTTCTTTCTATGTCTGAACCTGTCTTCTTTGACGATCTGATTGGTATTGAATGTGTCTCCGTGGAAGCCTCTATTGTAGCCTCTGCACTTGGTTCTGTGGTCACTTTCGGTGCATCGGTGGG
>TRINITY_DN21845_c0_g1_i1 len=146 path=[0:0-145]
TACTGTGTAGGGACACCAAAGGCTCAAGTCTAATGTTTACAGCTATTCAGAGCAGTATGAATGGGTAGAATATGCACTTCAAATACAGTAAAACATTGCACAAAAACAAGAAATACCTTCTGTCGAGTCAAGTGCACACAAGAAAG
>TRINITY_DN21845_c0_g2_i1 len=229 path=[0:0-228]
TTGGTGTCCCTACACAGTACGATAGTCTACAGGCCTTCTGTTTGGCACAGTAATTTTATTCATTATTGAAGAACCTTCCTTGCCCACAAAGTAGTTCATTTGGATTGAATAATGTCAGTAATCACAAAAATTCATGTCATTGGATAATGTGATTAGACCCATGATGCAGATTGAGGTCCTCATGGATGTTCACTTACATTTTTATGTTCTCTTTCTTGATGTATAGAAG
>TRINITY_DN21816_c0_g1_i1 len=208 path=[0:0-207]
CTTCGCCTCTGCCATACCAACATTCATGTCTGCCATACCAGCCTTAGAACCTGTCATACCAGCCATGAACACCTCTCATACCAGCCATAACACCTGTCATTCCAGCCATAACACCTGTCATTCCAGCCATAACATCTGTCATTCCAGCCTTCACTTCTGCTACAGCCACTTTTACTTCTGTCATCACAACCTTTATTCCTATTATAGT
>TRINITY_DN21805_c0_g1_i1 len=156 path=[0:0-155]
CTCTTTTTTCTCTCTCCATCTCTTTCCCTTTTGTCTATGTTCTCTCTTTTTTCTCTTTCTCCCAATCTTTCACTATATTCTCTCTCTCCCTCTCTTTTCTCTATGTTCTCTCTCTCCCTCTCTTTTTCTTTTGCACTACGTCTGTCTTCCACTCTC
>TRINITY_DN21805_c1_g1_i1 len=151 path=[0:0-150]
ACACAGAAAAGAGAGAGAGAACATAGAGAAACAAGAGAGGGAAAGAAAACAGAAGAGAGAACATAGAGAAAAGAGAGAGAGGCAGAGAAAAAGAGAGAACATAGAGAAAAGACAGATGGAGAGAAAGGGAGAGAGAACATGGAAAAAGAGG
>TRINITY_DN21805_c2_g1_i1 len=130 path=[0:0-129]
CTTCTCTATGTTTTCTCTCTCTCTTTTCTCTATGTTGTCTTTCTTTTCTCTATGTTCTTTCTATTTTTCTCTCTCTCCCTCTATCTTTTCTCTATGATCTCTCTCCCTCTCTCTTTTCTCTATGTTCTCT
>TRINITY_DN21831_c0_g1_i1 len=230 path=[0:0-229]
GTGCACGTGCGCACATGTGTGCAAGCATGCACTTTTAAGTGTGAATGGGTGTGGCAGGGCATTGGTTTCATCTTGGAATGTTTGTGTTCCTAGTCTTGTCTTCATTCATTAACTTCACAGCAACAGTGCATTTTAATTAAATATAACTTCTTCATTGGCTGTGGTTGGCTGTGCACTTCTTTCCATCTAAAGAGCAAAAAAAGCATATACCTAAAATTAATTTATATACC
>TRINITY_DN21831_c0_g2_i1 len=144 path=[0:0-143]
CTTTAATGTAGAGTTGAATTTGTGACAAAGTATTGCATAATGCTGTGCGTGTTTTTTTTAAATAGGAATAAATATTGTGATTATATTTACCAGCTAATTTACAGTTTAAAATACCTTTGTTCTCTGATATATTGGAAAGTTCTT
>TRINITY_DN21831_c0_g3_i1 len=136 path=[0:0-135]
CTGAATTATATTCTTCATTAGAAAAAATAAATAAATTATGGTTATAGAGTAAAAGATATAACAGGTAGTATTAAAAAAAAATTGGAGGGGATGGGAGTAGAGGCCACTGTTCCTAAGGAATGTTTTGGCTGACAAG
>TRINITY_DN21897_c0_g1_i1 len=117 path=[0:0-116]
GTCTGAAGGCGTGTATGTATATGAAATACAAAGCTGTGCCTCTTTATTCCATGATTAATTTATCTGAATTCCGAGCAAAGAGCATGTAACAAAACACACACACACACACACACACAC
>TRINITY_DN21897_c0_g2_i1 len=107 path=[0:0-106]
CGCAAGATGTTGTTTGACAGAAAGCAGTGTCTTGGGATTTTATCTGATGCAGATTAAGTAGTATGTTTAAATTAACAGAATGATAAACAAGAGCATTTAGTATTTCT
>TRINITY_DN21874_c0_g1_i1 len=107 path=[0:0-106]
ATAAAGCCATTTAGGTGTAAGCTTGGATTAACCCAAGAACTGCACAGCTCCATCAGAGCCTCCACCTTACCCCCATGTGCAATTTTTCATGAAAAATGAAGGTTTGA
>TRINITY_DN21874_c0_g2_i1 len=143 path=[0:0-142]
GTTTGTTACACACCAAGGCCTCAATTCCACTTAGGGGTCTGAGGCCTGGTTATCTGTAATGTGAACAAATAAACAAAAATACCAATATTAGCACTATACTAAACTGTTCATTAGCCTGCATTCAAGCAATTCACATATGTAAT
>TRINITY_DN21890_c0_g1_i1 len=162 path=[0:0-161]
GTTTGTCACTCTAGTATACATTCCCGGGTGGTTATTTCTAGCGCAGCCAAATCCCCAGGAAGTGACTCCCGCCAGATACCATGTGCCGTCATTCCTCTTTACAACCAAAGGGCCACCGCTGTCTCCCTGGCATGTGTCTGCTTTTGGCATATAAGCACACAT
>TRINITY_DN21890_c0_g2_i1 len=137 path=[0:0-136]
TGGCATATAAGCACACATCATGTTCTCTGTAACATATCTGTAGTAGAGGTTACTTGTTCCTCTGCACTCGTTATTGGTCATGATTTTAAGGTATGTCTCCAGCAGCACATCACTCTGTACACCACCATCCTCTTCCG
>TRINITY_DN21886_c0_g1_i1 len=161 path=[0:0-160]
TGATGGGTTTTTATATCTGAAAAAGAAAATACTTGACTTGGATCAGTACCTACTTCAGAAGTGTTTGCATTGTTGTGTAGATGAAATTAAAGAATAATGAAAAAACAAAGGAAGACTTAAAACAAGATCTTGTAATGGCTTTCGACATATTTAACCCTTTC
>TRINITY_DN21886_c0_g2_i1 len=131 path=[0:0-130]
CTTGCCCAGGCACATGGTACCAGTATTCTGATTATTCAAACTGATGCTTTTAACTACTGTATGTTTAAAAAAAATTACAGGAATGCTGACCACAAACAACTTTGGATTTCATTTGTGCCCCATACAGATGG
>TRINITY_DN21834_c0_g1_i1 len=144 path=[0:0-143]
TATGATGTACAAACACAGTTTTCTGTGGGTCAGGTGGACCTGGAAGGAAGTTTTTGATGAATGGGCTCCCCTTGATATGACTGTTGCCAATCAGAATTGAGATACGATATTGTCCTGCTCGACGCACGGTGAACTTGACCTTGG
>TRINITY_DN21834_c0_g2_i1 len=119 path=[0:0-118]
TCACAGATAGGGTATGGCCGGCCATTTCGCTGATAAAACTTCACTGAAAAGCCCATGGTGTCCCCAACCACCTTCGGGTCCTGCCAGTCAAAGAAGACCTTGCAGTTGTTGGGGAGAAG
>TRINITY_DN21846_c0_g1_i1 len=116 path=[0:0-115]
CTTGAATAACAGTGGGAATCTCATTGGAATTCTATTCTGCAATGCATATAAAATGATGCCTCACTCCTTTCTTCACATATTTTATTCTGGCATAATGCAGTCTAAAGATACTGGAT
>TRINITY_DN21846_c1_g1_i1 len=156 path=[0:0-155]
CTGGCATGTTACAATCTTCTTACATATGTTTAGTTTAGTCCCACAGTACAGAATCAAAACTGCCATTTGAATAACAGTGGGAATCTCCTCAGAATTCTGTTCTGCAATGCCAGTAAAATGACGCCTCACCCCTTTCATCACAAATTTTATTCTGGC
>TRINITY_DN21836_c0_g1_i1 len=145 path=[0:0-144]
GTTTGTTTATTAATCTATTACTTAAGTTTAAAATTTTCTTTTATTTCTAAAATTTAAGAACCCTTTAGACACGTAATTCTTACCCCACGTGTTTTGGAAATAACTTGTTTGAAACTTGTGTATTATTACACGGTGGCTAATACTT
>TRINITY_DN21836_c0_g2_i1 len=269 path=[0:0-268]
GTACACTCATAAATCTCTTTTATCTTTTACACCTTCTTTGAAAAACATCTGATGACTGGCTTCTTGTTGGTTTTAGTCACTCTCATAATTTCTTGTACTAACTCACTTTAAGTACTAAATATTAAATATAAGAAAATGTTAACCAGAAGTACTATTACAGCTTACTAAGCATAGAAATAAGTTCGTAATATCCCCGAAATGTTAGGTGTGTGGCACAAACAGATTCCTGTTTCTATCAATTTATTGGCCACTTTTACGTCGTCATGTAA
>TRINITY_DN21829_c0_g1_i1 len=119 path=[0:0-118]
AAACGTGGAGACTCTTGGTTCTTTAGGAATCATGAAGTCAGTAGGAGAAGTTGGTTGATTGTAGGTGGGACCAAAAGTGTGAAGCAGATCTTGTATCTTGTCAAAAGTATGGAGCAGAT
>TRINITY_DN21829_c0_g2_i1 len=134 path=[0:0-133]
TGTGGTTCATCATAATGCCTCTGCTGAAAGAATACTAGCTTATTTGGACTGCTACCTTCAACTTCTTGTTCAAAATCAACCCTCGTACATGAAAGACATCAATCATTTCCTTACTCGCCTTGCTAACATTTCCC
>TRINITY_DN21859_c0_g1_i2 len=160 path=[0:0-81 2:82-159]
CTCCACTTTCTGCAAGACCAATTTCTGTTTACAAGGAGGTGGGAGTTCAAACCAGTTCCCACCCACCAAAGGCTCCTTACCCTGTCTCTCACAGCTGATCAGATGGAAGTACTTTCTATAGGCCTCACTTTCTGTTCCAGTTATCCTCTCCATAAGACTG
>TRINITY_DN21859_c0_g1_i1 len=237 path=[0:0-81 1:82-236]
CTCCACTTTCTGCAAGACCAATTTCTGTTTACAAGGAGGTGGGAGTTCAAACCAGTTCCCACCCACCAAAGGCTCCTTACCCCATCAAACCTTGCAATAACACACCAAATTCTGCCCATAATCTCTCCAACACTACCCTCACAGCTTATCAGACAAAAGTACTTTTTCTAGGCCTCACTTTCTGCCCCAGTATCCTTTCCATAAGACAGACCTCCTCATGGATCTGGAAAGGTTTGA
>TRINITY_DN21859_c1_g1_i1 len=247 path=[0:0-246]
CCTTTCTCATCTTCACACTTACTCTGCTACACCTTCTGCCACACCAATTTCTGTTTTCAAGGAGGTAGGAGTACAAACCAGTTCCTACCCTCAAAGCGCTCCTTACCCTATCAAACCTTGCAATAACACATCAAATTCTGTCCATAATCTCTATAACACAGCCCTCACAGCTGATCAGACTGCATCACTTTCACTAGGCCTCACTTTCTGCCCCAGTTATCCTCTCCATAAGACTGACCTCCTGAAG
>TRINITY_DN21873_c0_g1_i1 len=150 path=[0:0-149]
CATTTGTTTCCTACTTGTCACATTTTTGCCTGTACACACTGAAAAACTCACCATGAATCTGGGTCAGGATTCTGCCTTTTGCCTGCAAGAACCAAATCACACCTCACACCTCTGTCCTTTTACGACTATCCAGTCTTGCTGCCGTTATCA
>TRINITY_DN21873_c0_g2_i1 len=166 path=[0:0-165]
ATCCAGTCTTGCTGCCGTTATCACTGTGCTGGCACTTGCACATCACTGACTTGCTATTCTGGCTGTTACAAACAAGTATTCCTACCCCCTCACCATTTGCCAGTCTAATGCTGCCATTCATGTTTGTTTCCCATGAGCAATGCCTCTTTGTACCTTAATTTTGAAA
>TRINITY_DN21872_c0_g1_i1 len=124 path=[0:0-123]
TTCTTTTTTCACTGGACATGCATCATCCAACGGATGTGCTACACTGTGACCAATTTCTTTCTGACCTTCAGGCAGGTCTTCTGAATGCAAAATATTTTCTTTACTGTTATTATTGTCAACTGTC
>TRINITY_DN21872_c0_g2_i1 len=122 path=[0:0-121]
GTGTTATTTCCCTATGGCCCACTCTGTTGCTGTTTTAAAATGAATTTTGAACCATTTTATCAATTAATTTTTTTTTTTAGTAAAAATTTAAATAGTCATGCCCTGGACAAACAGAACTAGAG
>TRINITY_DN21871_c0_g1_i1 len=106 path=[0:0-105]
TGAAATAAAAAATACTATGCCTTTTGCAAGTTAATTGCTTAGCTTACAAGTTCTTAGTAACTAAAAGTACAAGTTACATAGTAATATATTTACAAATAATAGTTAC
>TRINITY_DN21820_c0_g1_i1 len=215 path=[0:0-214]
TTCATGGTTCTTGATTCACCAGAGACACCTCTTCGGCCTCATACCGTCGGGTCGGGTGTGAAGCAGCATCACCATTTTGCTATTACATACCACCCCGGCCTTTCTTATCTCCCCGAGCTCATCGGGCGTTTGTACCCCATCCTGCAATCCACCTGTGGTTTCCTGCTGTCATCCTCGCAATCTCAGATCGTTTCTTGTCTCATCATCTCACCCCA
>TRINITY_DN21820_c0_g2_i1 len=168 path=[0:0-167]
GTGGAATTGAAAATAACGAACTGGGTAGTGACCATATAGGGACAGGTTTTGCAAGGCCTGATGGGATTTTAAGTATATGATCGAGATTTGTGAGCTTTCCGTATGAGAATTGGCAGGTTTCGGATGAGCCGATGAGACAAGAAACGATTTGAGATTGTGAGGATGACA
>TRINITY_DN21826_c0_g1_i1 len=111 path=[0:0-110]
CTTTGGCCATTATTTGTTAAGTTCTTCCTGAGCATTTTAATTTCCTTCTTACACATTCCTCCTTTCATTTATCATTAGAGTATTAAATTATATATTTGATGATGGTTCTAA
>TRINITY_DN21826_c0_g2_i1 len=166 path=[0:0-165]
ATGAGACCAACTGGTCATAAGCTTAGATTAACCCCCTGTATTTGTAAGTACTTGTTCTTTATTTTACTTAATTTTTCTTGTCCTTTTTGCCTTGTATTTGTGATATGAATAAGTTTGGACATGCACCATGCATGTTCAGCTTTAATTCATTTATCAGAATCTAGAT
>TRINITY_DN21807_c0_g1_i1 len=341 path=[0:0-340]
TTGAAGAAATAGGGTCTACAAAAGACCTGAAGGATCCTGATAGTGAATTGGGCAGAGCAAATTTCCTTCTTTTGAATGCAGGCTATCAGGTAATATCTGCTGATGACTTGAAAAGAAATGTGCAATTTATCTGGGACACACAGTATTTACTCAACTGGTTTTCACACGATTTGGGAGAAGTACGTCGGAAACAGTTAATACACTTGGCTGGTAATAATACTGATATCCAAGACATTCTCAGATCACAACAGTTAACGCATAGTTGGCTATTTGGTAGCGACGGAGGGAAGAAAGTGAGTAGCTTCCAGAAGAAAAAGTAACAACATACATGTAGTGTTCAT
>TRINITY_DN21807_c0_g2_i1 len=134 path=[0:0-133]
CTTCAATCGCATGCAGGTTTACTTGTGCTATATGTTTAACCAGTTTGTGGAGCTCTAAAAGATCACTCCAGAGTTTGGAGTTCTTGACGGTTGCTGTCTCCAACATTTGCTGTATGTCTGGTGGCAAGAAATTC
>TRINITY_DN21888_c0_g1_i1 len=198 path=[0:0-197]
CTTAGAGGGAGCATTGGTGGTATTTGATTACAGAAGCCTCTGGGCGCTGTTTGGTCAGTGATTTAGTGTTGATTCCTGTTTACAAACAACTTGCCACTGGTCATTGAGACTCGTTGATGAGACCTGTTTATAAATAACTTGCCATGTCATCAAGACCCAGTGATGATATCTATTTATAAGCAACTTGTCACCAGCCAT
>TRINITY_DN21888_c0_g2_i1 len=197 path=[0:0-196]
CACCAATGCTCCCTCTAAGCTCCTCAGTACCCCGTTATATGCCACCCGCCTAATTACCTCAGCAGCGTGAGTCACTGACTTGCCTTGATGTTGGTAAGTCCACACATTGTCTTGAAAGTGCATAAGATTCATTCAGCACACAGATAGTAATAATTAGAGGGAACATTACACACCACCACTCAATCAACTGATTAGTA
>TRINITY_DN21888_c0_g3_i1 len=226 path=[0:0-225]
ATGTCATTGAGTCAATATCCAGAATGGCAGATGAAGGATTTAAGCTTCATGTCGACAGCCTTGTCATATGTCTGCACATTCCTTCATTCTACCAGACGTAAGAGTAGATTTTTGGAGACACATTAGACCATTTCATGACTGATCTTACAGCTTTGACAGCAGTTGACACTGCTAATCCATTCATTGATGGTGATAAAGGACATTACTAATCAGTTGATTGAGTGGT
>TRINITY_DN21888_c0_g4_i1 len=370 path=[0:0-369]
GTCAGAATCAGAAAAAGATATTCCGGAGGCAAAGAGTTAAATCCATGTCAAAGCTGCCATGTATAATAGCAGTAGCCATATCTCTTCAGGACACTAAACACTAGACTTGATAATTCTCAGTTCACATTATACCTTCTCTACAGATTGTCCTGGACTTGCCCCAGTAACCTTGTGTGGATGAATGGTACTCGTTAGAGGTGAACTTGGTAGGTTCTTGTCAAGAATTCTTCCACACTGGAGTGCTGTCTTTCATGATGCACTATTGATTGTAGGTAAAGGCTATAGAAATTCTTGTTGAAATCACCAGCTACTTCTCCCCTCCCAGCTTGATGAGACATATTTGAGCAGGCTGCCACCATCACCTCATTAC
>TRINITY_DN21888_c0_g5_i1 len=152 path=[0:0-151]
ATTTAATGTAAGTTTTTGTTACATTTTCATTCTCTATTCTCTTTTTTTTCATCATAACTGTTTTTGTAAACTGATAATTTTTGCCATATATTACATAAATGGAAAGATATTAGTCATTTAAAAACTGCTACAAAGCTACAGTAATATGTAAC
>TRINITY_DN21856_c0_g1_i1 len=168 path=[0:0-167]
ATTTTGTCATGTTGCCCTTGGCTTGGATGATCTTATGCATCAGCCGAGGTACTGAGGAGACGTCACAGGTTGCAAGCATATTCTTCATAAAATTCTAGCAATTCTCAATGGGATTAAGATCTGGGGAGTTTCCTGGCCACTGAAGAACCTGAACATCGTGATCATCCA
>TRINITY_DN21835_c0_g1_i1 len=303 path=[0:0-302]
TGAATTTGGTGATTTTGTGAGTCCAAGTGACTCCAATAATCAGTCCCAGAAGTCAAAAGAAAATATGTCACCTGAGAGTCAATCAATATCAAGTTTAGAATTTGGTATCATTGGAGAGTTAAAGTCCAATCTGAGTAGACAGGGTTCAATACCAAGTTTAGATTTAAAGATATCAGGGTCAATTGGTGGAGAAGTGGCAGAAGGAGATGAATTTGGAGAGATACAGAGTTATATGTCCCAGTTGACAGTGGAGGACAGACAGAAGATGACCTATAATCCTGCATTTGGTGGAGACAAATATTT
>TRINITY_DN21835_c0_g2_i1 len=114 path=[0:0-113]
AATTCCAAGAAGCAGAAACAACACAGAATAAAACAAATGTGGATTTTATAAAACTGTCTGGGCAGCTGTTCAGCAGCAGACCATTTATCCAGACTGTGAAAGAACCTAGTAGTG
>TRINITY_DN21835_c0_g3_i1 len=256 path=[0:0-255]
GTTGTTTCTGCTTCTTGGAATTCACCAAAAGGGTCACTATAATCCATTGTATTATCACTTCCTGCTGCTGTCTTAGTCTTCTTTTCAGCTTCAACTAAATCTGCAAAGTTTTCAAAAACTAATGGAGAGGGGTTGAACTGATTTGTAGAGTCACTATCTTGTCCAACTTTATCTGAAATAAATCCTGTTTGAAAGTCTCCAAAATCAGCCTGAAACTTTGCTTCACCATGACATTCTATTTCAACAGAGCTGCTTC
>TRINITY_DN21835_c0_g4_i1 len=201 path=[0:0-200]
CAACAGAGCTGCTTCCAAATCCTTGAAACTCATCTTTCACTGGTTGTATTCCTACCAGTGCTGTACTAGAAAGAAACTCACCAAAGTCATCATCATCTTTTTCACTATCTTGTACAGTGCTGCTGTGACCAGCTGTCTCCTGCCACATAATATGTGTTCCCAAACTTGTGTCTACTGCTTGATCCAGTTGCCTGAAAGCAC
>TRINITY_DN21858_c0_g1_i1 len=126 path=[0:0-125]
GTTCTGTCCCCCGCTGACAAGGAGCAGATCGCAAAGCCACGTCCCATGGTAGTTGATGGACCACGGCTTCACCAGCCTTCCAATGGAGAAGAGCAAGCAGGGATGCGGCTTTTGCCTGCGGAATAC
>TRINITY_DN21858_c0_g2_i1 len=136 path=[0:0-135]
CTGTATGTCCCTGAATCTCCGGTAGAGGCTCTCCCTTTCCAAGTACAAACAGGCTAAATTCCTTATCCATGTACCAGATGGGCTGACGGAAAGTGTGCTTCTGCTGCACTTGTGGGGTGTGTGGGATAGGTGGCGC
>TRINITY_DN21858_c0_g3_i1 len=131 path=[0:0-130]
GTTATCTTCTGCAAGTAGTCCTGGGCTACGTCTGCCAGTGTGTCTAGTACAGACTCCATAGTTGTGTCAAATCCTATATGAGCACACAAAGTCCCAACAGCTTTCTTCAAAATCTGCTGCGCTGTATGTCC
>TRINITY_DN21858_c0_g4_i1 len=155 path=[0:0-154]
CCTGCGGAATACTACGCCATGGATAGCTTGACACTGCATACTATTAAACTACTTCAGTATGCAAAGAAGATGAAGGCACTCATACATGCAGCACAGCAGCAGCAGGAGAACCTGAAGAATGGTGAAGGTGAAACATTCCACCTCCTGCCTCCGGC
>TRINITY_DN21858_c1_g1_i1 len=178 path=[0:0-177]
TTAAAATAAAGAAGTTATAGTTCATTCGCATCAGACTAGATTCGCTCAGTTTGGAGTTGTATTATGCGATCAGAGTCTTCTACAGATTAACATGCAATGATCTATCAGAAATGTATCAGTTCAATCAACACTGGGGAGAAATTCCAACCTCCACTACTGAAGCAAAGCATGTTCTGTC
>TRINITY_DN21861_c0_g1_i1 len=135 path=[0:0-134]
GCGTGGTTTAGATGTAAAAAGAAACATCAAATGGGGACATGTGGATGCATGTACAAACTTATTTTTAATTCACAAAAACAAGATAAAATGAAGAAAAATCAGTTACTCAAAGCTTGTGCTACAAATGGCTTCAAC
>TRINITY_DN21861_c0_g2_i1 len=137 path=[0:0-136]
CTACAAATGGCTTCAACAGAGAAAGGGCTAAGTTGTGACTTTAATGGCAACTCAGTACCAATTCTCTCCACCTCTCCCTCTCTCACTGATGAACCCCAATTTTAGAATAAGGCTGAACTAACCCCAGTTGTCTGTAC
>TRINITY_DN21827_c0_g1_i1 len=153 path=[0:0-152]
CGACACACTACCTAGTGACTCTCCACACAGTAAATAGGACAAGAGGTTAAAATGTCATGAAGTAGAAGAGGATAGAGTAATGGGTGACAGATGAAAGGAAAAACACTGGGTATACTTTTGGTGAAAGCATATATTAGTGACAATGATTTCGCC
>TRINITY_DN21827_c0_g2_i1 len=143 path=[0:0-142]
TTCTCTCAGTAGATGTGCTAAAATGCAACTCATTATTCATCTCTCCTGTCTTGTTCATTCCCTACCCCTGTTTTGCCAGAACTTGCAGAAAAACATGTTCCAATCTTATGACTGTACACCATAATTAGGTGCTGTGTTAACAA
>TRINITY_DN21827_c0_g3_i1 len=147 path=[0:0-146]
AAAATAAACTTTTGGACTTGACCTTTGAGGTAGTTTACAATACTGTACCTGTAACCATAATTTGCTTTGAAAAAATACATAATTATAATACCTGTAGTAATTTTTTTTTATAGACACTGTAAAACTGTGGCCTAGTGTCTAAAATAA
>TRINITY_DN21815_c0_g1_i1 len=186 path=[0:0-185]
CTTTGTATCTGTTCACTGTCAGAAGTGGCAACACGTGGGCATTTTGTGTTCACATGCAGTTAGGTGTCAAGTAAAGAAACTTACACTTTGTTTACTTTTGGGGATTAGTATTTGGGTGCCTGATCCTGGAGTAATTTGATCATTTACTTTTGAGGATGAGGGAGGTTGATCCTGAGGGAAATTGAC
>TRINITY_DN21815_c0_g2_i1 len=105 path=[0:0-104]
CAACCACAAACACAAGAAGCTGTTGAATGTTTCTAAGCTTCTGAATTCCATTAGGAGCCACAGAATTGAAGGCTGGGGAAAAACAGTTTGTGGCAGAAAATAGCT
>TRINITY_DN21825_c0_g1_i1 len=131 path=[0:0-130]
GTAAGAATGATATAACGGACCTCCTTACTTATACACTACTCTGTCCCCTACTGCTCTGTGAGAATGCTAGTCTTCCTTACAAACTTTTACTGCTCTGTCTCCCATAGATACACCAATAATGCTCTGTCAAA
>TRINITY_DN21825_c0_g2_i1 len=202 path=[0:0-201]
AATTCAAGATATTTTTTCTGTTCCCAATTAATCTCGAACTGTGGAACATCACTGTACTTCTATAGGCACTAAGTAATAGTATATAGAGAATTATAATTTTCTGACATTAGCAACAGTACATGTATGGGAAATTATAACATTCTGAGAGAGCAGTAACATTATGTATTATTATGGGATATTTGTGAGAACTGTAGTATTTTGA
>TRINITY_DN21813_c0_g2_i1 len=139 path=[0:0-138]
CCACCTGTACTTCATTTCCAGAAAAAAATTCTGCATTAAGAACTGAAGGTAAATTAAAACCAGCTGCTTTCAATATAACAAATCCCAGAAATACAGAACTGCAGTATTCTTCCCACCTAGAACAATCAGTAATTGAAAC
>TRINITY_DN21823_c0_g1_i1 len=152 path=[0:0-151]
CTTCAAACAAAATTTTAACAATCTTGGCACCTGAAACCTTATTTGGGCAGATTTTAGCAGACAGCTTGCTTAGTTTCTTGATTTTTGAATGGGATGCTCGAGTCAACTGTAGACACAATGTCTACAACTCAACTGTTAAGGTTTCCCAATAT
>TRINITY_DN21823_c0_g2_i1 len=194 path=[0:0-193]
CTTCAGACCCTTGTAATCTTGACTCATTGCTTATCAGCTTCAGATCCTGGAGCGTTTCACTATATCATTTGTAACACTTTTCACTACTAAAGAAAAATTTGGAAGAAAGAAATAATTCTCCTAGATTCACCTTTTTATATCAAATTATATGCCACACACGTGATCACTGCACCACAGGTCTGACAACAGTAGAC
>TRINITY_DN21823_c0_g3_i1 len=128 path=[0:0-127]
TTTTTTTTTTTTTTTGTGTGTGCTCAGTGTGTTGCAAGACCAGTGCAAGCTGAGATCGGCAGGAGTGAGGTGTACACCTGGCTTCTTGCCTTTGCATTTCAACTACAGTTTCAAGTTGGCAAAGTATG
>TRINITY_DN21884_c0_g2_i1 len=150 path=[0:0-149]
CCATTAACTTGTTGAGTTTCTTCTCATTAAATGGGTTAGATATTACTTTATATCTTTCCAAGGACATAAAAGCAAGGATCATCACTGACACCTCGCAAGACGTCATAGCTATGACTCCGACGGCGGTACACTCCCATGACGACATCCAGC
>TRINITY_DN21892_c0_g1_i1 len=110 path=[0:0-109]
AATTCACAATGGCTACATGGCTTTGTGTTGACTGGTGATAATCATCATTTCCTACATGTTTTGTAGTACAGTAACTCTTTATTAAATCAAGAGCTCTGGGAGTAAAACAT
>TRINITY_DN21892_c0_g2_i1 len=193 path=[0:0-192]
TCCTGAATATTATAAGAAAGGAACATTGAAGAGAATGGTGAAAAAATGATGTAGCTGTAACAGTGAGAAGAGTAAGGCCTCACAGTGCAGTTTAAAATACATATTGGAAGAAAGTGTACTGTAATTACACAAATATAATTATGACAAAAATTAATAAATAAAAAATAGTTCTAAAAATATAACAAAGACTGGC
>TRINITY_DN21892_c0_g3_i1 len=313 path=[0:0-312]
GTTTAGGACGAAATGGCAATGAAATCAAGTGATAGAACAAAGTACACACCAACGAAAGATATGGCCAGTGATTTAATTCATATATTCTTCTTCAAAGCTAAGGAGGAAGTGAAACAAAGAGAGGGAGTTCTTTTATCTTTCTCTGTATTTTTCCTTTAGTTTCATGTATCCGGATTCTTTTTACCTCTTTGGTTTGGCTGGATGAAAATGTGCAACTTAGAAACTTGTATAAATATATATACAGAATAGGGAAACAATGTAATAAAAAAGGTGAAAAAACAGAAAAAACTTTTGCAAATGCAGGGAACTGCCG
>TRINITY_DN21892_c0_g4_i1 len=334 path=[0:0-333]
GTATTATCCAAATTTATAAGGTGATGGTTTCTCTGTAAGAAAGTGAGAGACACGTGGCTGGATGAAAATGTGCAACTTTACCAACGTGTAAATTTTTTTCAGAAAGCAGTGCAGAAAAACAAAGAATAAAAACTTACTTGTAAACACAGAGAACTGCCGAGCTTTTGCTGAAATGTACGGCTTCATCTGAGGAAGGAAGGTAGGAGAAAGGAAGACATATCACAGTCTCATATGTCTTCATCTTTCCTTCCTTTCCTCTTCTCTGATAAAGCCCTACCTCAGTGAAAGCCCAGAAAATATTCCCTGCGATATCAAGCTAGTTTTTGTTATATTT
>TRINITY_DN21892_c1_g1_i1 len=153 path=[0:0-152]
CAGAACCTCAGATAGACTTGAATAATCCTCGGATAAACTCAGATAATTCAGAACCATAGATACTGTGAACTAAATCTTTGGGTCCACCAACATTTGTCCATAATAATGTTTGTGTGTACATATATGCAGTCAGCATATGTATGTGAATATTTA
>TRINITY_DN21870_c0_g1_i1 len=246 path=[0:0-245]
CTCACACTGGCCTGCTTTCATCAATGAGTTCCAGTTTGGAACGTTCATCCATTAATACTGTACATGTACTGTACCTTCATTTCTTATACTGTACTTTATTCTGTGTATTTCATGAATGCTTTTTCATGAAATCTTTTTTTCATTTATATCAGATCCATTTATGGGTTTTAGGAAGTCAATTTTGTATTCCAGTAAAGTGTATGGGCTTTATAAGAGAAAACCTCTTTTTCCAGCACTGGTCCAGTC
>TRINITY_DN21870_c1_g1_i1 len=291 path=[0:0-290]
CTCAAAAGTATGAATAAAAAGTATTACCTTTTTTGATGTTACAGCTTAAAATATGATTTCTACTCATGGTATTTCATTGAGACTCAATTATGTTTAAATCCAACTAATCCTTTACGGCCCTATAAGTTCTCAAAAGCAGTTACATTTTTAAATACAGTAGACTCCTGTTATTATGGCATCTGTGGGATTAGACCTGTGCTGGAAATGAGGTTTTCTCTTATAAAGCCTATATTCTTTACTGGAATACAAAATTAACTTCCTAAAATACATAAATGGATCTGATATAAATGA
>TRINITY_DN21870_c2_g1_i1 len=219 path=[0:0-218]
CAATACCTGAAAAAGAGGTTCTCTTATAAAGCCTATATACTTTACTGGAATTAAAAAAAAAAATCATGAAAAAACAGTCATGAAATACACAGAATAAAGTATAAAGAAGTATATGCACAGTATTAATGAAAGTTTCGAACTGGAACTCGCTGACGAAAGCAGGCCAATCGGCACAAGGAGAGGTGGCTGGAGTTACTGAGTTGAAAGAGGAGACCCAAC
>TRINITY_DN21898_c0_g1_i1 len=134 path=[0:0-133]
CATACTATTTCTAAGCCTTCTGACCCCAGTTCAGTTACCAAGGCCTAGTGACTCTGACCTTCATGAAGGCTAAAACCAGACCTGATAATATCTATAATCACTGTTGTCAAAATGTCATCCAAAATAGAACAAAC
>TRINITY_DN21898_c0_g2_i1 len=187 path=[0:0-186]
CCCAGCTCCCAATACACATCCTAACTCTCAATACACATCCTAGCTCTCAACATATGCTCAAAGTCTCAATACACATCTCAGTTCTCAATATATGCCAGAGCTCTCACTACATTTCCAAACTTTCAGTCCACACATCTAAAACAAAATATAAACTGGAAAACAGTATGTATTACTGGGGCTAGAATTC
>TRINITY_DN21880_c0_g1_i1 len=499 path=[0:0-498]
CCCGGCGAGAAGCGGGCACGCCACCGCATGACCATTATTCCCGGTTCAGCAAGTAAGAGATATTAAAATATTGAAGTTTGAATGAAGATGAACAATTTGGTGAAGAGACCTGAGGAACTGCACTGCCCGGTTGCAGCTGACTGTCATGCGCATTTTAACATGTGTGTTCATTGGTGTTTAATGGCTGTGGTAGAATAAAGTCTATAAAATGTCCATAAGTGTTATATGTAGCAGGCAAACAGAAGCCAGCATCTTGTCCTTCGTTGACGTGTTAGCAACCACGTGACCAGCAACAGGCAGCAATAGTAATTGCTGGAGAATGCTTTGTTCTGGGACCTACAACACCTGGCAACTCCTATAAGGAGCCATCCATATACTTTATGGTGTTTGAGAGGAGAGAGTTTAATGAAAAAATAATTCTGCATGGCATTCATCCTGCTGCTTTAAACTCCAGAGATGGTCATGCAGTAGTATGCCTGCCTCTCACAGGGACGTCCGA
>TRINITY_DN21850_c0_g1_i1 len=112 path=[0:0-111]
TATTATTTTGCCCTTTTGACTTGCTGGACTTTGTCAGTCAGTACCATGTCTGTGTTGGACTTGTGCAACACCTATCACCCATCATTAGTAAGTTCCATAACTATGGACACAT
>TRINITY_DN21850_c0_g2_i1 len=144 path=[0:0-143]
CTGCCTATCTGTTTTCATCTGTAAAATGTTTCCAGAAGTATTTCCTGACTCGTGGTATATGGTTGCCTCACATACATATTCAGGTAACAGGGTAAATTAGCCACCTAGTTTTTCTATCATTGAAACTTTATGACTGGATTATGC
>TRINITY_DN21850_c0_g3_i1 len=149 path=[0:0-148]
CTGGTGGTTCTAAAATATCAGGCAAAAAAGGGATGAGAAGTTCAGAATAGACCTTACCTGTATGTGGAAGAAAACCAGAAAAGCATGAAAATAATTCAGTCCTTCATGAAAGAAATGTGGAATATCAGCTACTGCCTATCTGTTTTCAT
>TRINITY_DN21893_c0_g2_i1 len=104 path=[0:0-103]
CTGAGTTTATCTATCTATGTTGTGTCCGGAACTCACATTCTAATTGCTTTGTTCATTCAGCAGTTTCTCTTTCTGATTTCCTTACTTCCTATTCTGCTTTTCTC
>TRINITY_DN21824_c0_g1_i1 len=118 path=[0:0-117]
GAATCTACAGCATAATGGTTCCTCTGTATCAGTTGGGCCCCTGTTGATCGCAACTCTTCAGCTTTTTCAAGATCATCCAGGCACTCTTCTTGAAAGATCATGGTTTCCTTGAGCAGTA
>TRINITY_DN21824_c0_g2_i1 len=148 path=[0:0-147]
CTTGTTCAACTAGAGGAAACCGAAAGGACATTTGATGAGTTCTGGTCCCGTCATGAGTCACGACTCAAACAGTGCCTTGAATTGCGGCGGTTTGAACATGACTTCAGAGAACTTCAGGCAAACTTCGATGCAAGCATGAAATCTCTGT
>TRINITY_DN21854_c0_g1_i1 len=144 path=[0:0-143]
CCTGTCTGATCATATCTTCTGGGACTGAGAAATGTCCTGATAAAAAACTGAAAATATTACTGGGGTATGAATTTTCTTCCTTCTCTGAATACACATCAAACAGAATCAATGATTTATCTTTAATAAGCGTGTTCAAACAGTATT
>TRINITY_DN21854_c0_g2_i1 len=190 path=[0:0-189]
GGCTCTTCTTCCATTCAGAATATGGCTGAATTTCAGCTATTGTTGGTAATGCTTTAAGCTGTTGCTCAATTTTAAATGTAGGATATAATAAGAGATGAATTGCATTGAAAACCTGTTTCTTAGTAAATTGTTTTTTGTAGAGAAAATTTAATCTTTCTTTGATGTCACAACATAATGTTCTGTCAAAGTT
>TRINITY_DN21878_c0_g1_i1 len=144 path=[0:0-143]
TGCTAGTATAGCACAAGAAAAACCAGGTAATAATGAGAGTAAGGAACCATGTACTGCAAATAGTGAGACGTTGCAGACAATGAGACAGGTGGATGCAAGTGTTGATTATAAAACTGTCATTCAGCATGCCAAGTTACTCTGTCC
>TRINITY_DN21878_c0_g2_i1 len=152 path=[0:0-151]
CTGCAAGTGCAAATCTTCTTCCCCTGGTAATGCTCTTACCCACTTACATCTCTCCAAGGAGATATTTCTTAGACCTTTTTTCATTCTATCATTTTTTGTTTTCTCTAAAACTTGTTTTGGTTTTAAATAATTCAAAGATAAACCATACATTT
>TRINITY_DN21882_c0_g2_i1 len=222 path=[0:0-221]
TTGGCATACTTGCAGAAGCTTAACTCAAATTTATTGATGACTGCAGTTGTATTTTACACCTTTCATCTGTTATGCAGATGTCACATCACAGAACATCCACTGGTGCCCCATAAATTTGTTGTCTGCATGAATCAAATGGAATTTGTTGTGTTGTACAGTTAGTCCACAAATCCAATCATAAAGTGAGATGGCGTTGATTTCGAGTAGTAGTCAGAATAGTCA
>TRINITY_DN21841_c0_g1_i1 len=355 path=[0:0-354]
TGGTCAGCCTTTCTGTTTTAAAATTTATGCAGGGAAATCTACTGCTACAGCTGTTCAGCTTCTTTTGGGAACAAGAGTAGTTGAAGCAATGCTTCAGTGCATCGAAAATCCTGCATCCCATGAGGTCTATTTTGATAATTTTTTACTTCATACGATCTCATAAAGCAACTCAGAGACAAAGGATTTAGGGCCACTGGCACAGTGAGAGAGAATAGGCTTCGTGATTGTCCTCTCACAGATTCAACTGAAATGAAGAAGAAGAAGAGGGGTTTCTCTGAATTTAGAAGTGACGGTGATGTACTAGTAGTGAAATGGAATGATAATTGCCCTGTGTGTGTTGCAACAAATCATGGGT
>TRINITY_DN21841_c0_g2_i1 len=232 path=[0:0-231]
TCCAGTTTTTGTGCAATTTCTCGCCCAAGTGGGCCACTTCTACTCTGCCTTATGTAGGCAGTTAGATAGCAAAAACATAATGAAAGATCGTGTGAAATTTAGTTGATCCATTTTTGGGTCTCTAACTGTTCAAAAGAGGTGCCATGCTGCAACTTTTAGCATTTTACTCATGTTGAAGACCAATGGAAAATACCAATTCTTTGATTTGATTCCAGGCTGATAATCAGATAAG
>TRINITY_DN21841_c0_g3_i1 len=172 path=[0:0-171]
TGATAATCAGATAAGAATCTGTCCATTCGGTCCACTCTACCCATATGCTGAACGTAGGAAGAAATGACATTTGGTTGATTTAATTTTATTTTTCTCTTCCCTACTGTATCTGTCCACTTGAACCTGAGGGTGATAGCACCCATGATTTGTTGCAACTGTAGTCCTGCCACAG
>TRINITY_DN21841_c0_g4_i1 len=159 path=[0:0-158]
TTCTGTTTTTCTTGCAGTACCGGCATCTTTCTTGTGTTTGTGCACCAACTGGTGTAGGGAAGTGTTCTATTTCCAGTTTTAGTGCAATTTCTCGCCCAAGTGGGTCATTTCTACTCTGCCTCATGTAGGCAGAATTAGATAGCAAAAATGTAATGAGAG
>TRINITY_DN21832_c0_g1_i1 len=135 path=[0:0-134]
ACTGTGACAACCATTCTCTGAATCTCGTAGGAGTACATGCAGCATCAGAACATGTATTTGCCATATCATTTTTCGGAGTTCTTGACTCGCTGTACAATTTTTTCTCCAGCTCAACAATGCGATGGGAGAAATTGA
>TRINITY_DN21832_c0_g2_i1 len=157 path=[0:0-156]
TCAACAAACCTGAGGACTTGGGACATTTGTTCGTTATGAGAAACGTCTGGAGTTGTATCAAACATCATCCCATAGTATTTGCTTTTTTTCACTCTATGTAAGATAGACTGACGTACTTCGTTGCCCAGTAGCTCAATGAATTCATTCTGTATTTTTC
>TRINITY_DN21832_c0_g3_i1 len=188 path=[0:0-187]
AAATCCATGAAAAAAGTGCTGAGAGTATTGCGAAAGAAATTACTTCAAAATTGGAAAAAGATAACCTTGATTTGAATGACTGTCGCGGACAGACGTATGATAATGCTGCAACAATGTCTGGAAAGGTGTCCGGTGTTCAGAAGCTTATATCACAGAATAACCGGAAAGCGAAGTTCGTGAACTGTGAC
>TRINITY_DN21832_c0_g4_i1 len=584 path=[0:0-583]
CCAAGTTGTTCATCTAGATGGCTCAGCCTTGTGAATCGATCTCGCATTTCTGTTTTCAGCCTGTCCAGTATGACCTTCAATGTGCCGTCCATTTCTTCTCTCACGTTCAGGGGCTCATCTTGTGTCTCTTCCCCCGCCATTTTCTTCTTACGATGCACCCTCCTCTGTTGATCAACGTCAATATCCCATTCTGCACATTTTTCCTCGCCTTTCACAATAGCATTTTTACACAGAGAATCCCGCATACTCGTAATATATTGTTCCAAATTTTGAATGTCAGCTCGAGCTTCATTAAAGTTTATTTTAGGAGACTGAAGTCTCTTCTGTACTCTGTCGATAGAAGTCAAGATATCGTCCCAGAACGGCAACATTGTTAAAAAACTGAAAGTGTACATGTTGTGCAGCAAGCAACTGGCGTCACTTCTTGTGTCGATTGATGCTGAGGTGTTACTTGCCATATCCTCCAACAATTTAGCAATATCGTCTAACTTCGCCTTCACAACGTGTACAGCATCGCGCTTGGCACTCCATCTTGTATCAGAGGATCGCTTTACAGCCGCCCCTACTGCCTCCTTCAATTTCTC
>TRINITY_DN21896_c0_g1_i1 len=182 path=[0:0-181]
TGTTAATGTGCCTTTCATATGTGTGTGTTTATGTGACTTTCATATATGTGTGTGTGTGTGTGTGCAAATATATATATATATATGAGTTTCTGTGTGTGTTTAAGTGTGTGTGTGTGTATGTGAATATGTGTACACATAAATAAGTGTGCAAGCACATGCATGTGTCCATGTGTATGTATACA
>TRINITY_DN21896_c0_g2_i1 len=102 path=[0:0-101]
ACATTAACACACACACATGTATGAAAGTCACATTAACACAAACTCACTCATATGAAAGTGACATTAACACAAACTCACATTAACACACACACACACACACAC
>TRINITY_DN21803_c0_g1_i1 len=178 path=[0:0-177]
CTCTCTTCTACCGTTTCTTCTTGTCCTGTTTGAGCGTTATCATCTACACCTCCCTCCTTCTCCCAGTCTCTTTTACCCTGAACATTAATGAACATCTGGATAAGACCAGGTTGTGCTTCCACACAGACAGACAGGAATTCCAAGATGGCAATTTTCAGGTGTATATCTTCAGTTCTGG
>TRINITY_DN21803_c0_g2_i1 len=140 path=[0:0-139]
CCCAAAGTTACCAACATTGGCAGTTAAACTTCTCAAGAGGTTTGCAAAGGAGTTTCCCATGTCACTGCTAGCTTGTCTAGGTACAGAAGCAGAGGCAGTACGGGATGTGTTTCTCTCTCGTTTGGAATCCAGAACTGAAG
>TRINITY_DN21808_c0_g1_i1 len=115 path=[0:0-114]
ACACAGTGATATATATTATGTTGTAGTGATACCACTATGAAATGAAACTATAAAAAAAATTCCAATCGCTTTCGTGATACAATCACATCGTCAGGGAACAAAAACATAGTTAGTT
>TRINITY_DN21839_c0_g1_i1 len=524 path=[0:0-523]
ATTTATTAGACCTTTTCACTTTTTTCTGAATTTTGAAAGTTCTTTAGTTTGCACAGCAATTTTATGTTCACTGTTTTTTTTTTTAATTTTAGTGTAAATATGATCACTTATGTCACAAGCATAACGCATTATTACAGCATAAATATGATTAGTTATATCATAAGCATAGTTCATTATTACAGTATAAATATGATCACTTAGCTGTGTCACAAGCATGACTCATTATTACAGCATAAATATGATCACTTATATAACAGGCATAGCTCATTATTGCAGCATAAATATGACTACTTTTATCACAAGCATAGCAGTGGTGAAAGTGAGCCAGATTGCAACAGAGTTCAACTCTGGTATATTTTTGTCTGAGGAGGCACAAGTTCTTTCACTCCAGTATTTATTTATTTCTAATAGCCTATATTTTCTAATATCATACTGTCAGATTCTGTTACAAATATTAACAATATGGCCAGAAGAAAGTGTGCTGTAATAACACAAATACAAAATGACAAAATTAGAAAAAAAAG
>TRINITY_DN21839_c0_g2_i1 len=188 path=[0:0-187]
AGCATAAATATGATCACTTATATCACCAGCATAGCTCATTACTACAGCATAAATATGATGACATATCATCAGCATAGCTCATTATTACAGCATAAATATGATCACTTATATCACCAGCATAGCTCATTACTACAGCATAAATATGATGACATATCATCAGCATAGCTCATTATTACAGCATAAATATG
>TRINITY_DN21818_c0_g1_i1 len=174 path=[0:0-173]
GCAAGGATCTGGGCTTTCAGTAACTGGTGGTGATGTAGATGGTGGAATACGATGGCAGCCATGGAAAGGGTCACCTGTGTATCCAGCTGAACAGCTGCACATTGGTGTGTGGTTTACAACCTGACACTTGGTGTTCTGACCACATGATCCTGGGCATGGGTCATGGCATTTTTT
>TRINITY_DN21818_c0_g2_i1 len=124 path=[0:0-123]
GTTTATCCGCTGCTTTCAACAGCCGACACCCAGCTCAACTGTACCACCGGTTGTCAGGAACCCATGTGTTCCATCTCCTTGTGGCCCAAATTCTCACTGTGAAGTTCATGGGGATAGCCCTCGG
>TRINITY_DN21818_c0_g3_i1 len=148 path=[0:0-147]
GGACAGGACGACATATGATGAATGGATCACCACTAAATCCTTTACGGCAACTACATATGGGCAAGTGGCTTGTAACCTGACACTCTGCATTCAGACCACATGTTCCTGGACAGGGGTTCATGCAACGATTCTGAACACAGGCTTTGTC
>TRINITY_DN21801_c0_g1_i1 len=183 path=[0:0-182]
AAACCCTTTCACCTGCTGTGTGCTTGAGAACTTTGTGCAGGACTGCAACTTCTTGGATGGCTTGAAGGACGAGCTACTGGATGTGACATTCTGTGAGAAGAACAACGACTTGTACAAGTTCCACCAATCAGACGACCTGAAGAAGGTCCACACAGCTCACGTGGAAGCTCTGAAAAAGCTGCT
>TRINITY_DN21801_c0_g3_i1 len=107 path=[0:0-106]
CACACAGCAGGTGAAAGGGTTTTTGTGTACAGTAATGCCAGCTTCATTTGTGACATCTCCGTCATTTTCCTCTTCCCAGGCTTTTCGAATAAAATTCTTCACTTCTT
>TRINITY_DN21855_c0_g1_i1 len=103 path=[0:0-102]
TTATTTCTCTCTTCTTCTTCTTATTATTTTCCCTGATAATATCACAGATAAGCATACCATATTATCATTTGTTAAAGAACTACTGAGACTGAAGACAAATAAT
>TRINITY_DN21855_c0_g2_i1 len=167 path=[0:0-166]
TTCATGACATCTCCCATGTGAACTTCACAAAGCTCTCTGTTCACAACTAAATCTGTGATGGTGTCTGAAGTAACTTCTTTTATTCCATGTTGGTAACTATGGTATGCATCCTCTAAAAGCAGCAAAAGACTGCGACGTTCCAGCAACAGGGAGAAAGCATACTGGCT
>TRINITY_DN21895_c0_g1_i1 len=139 path=[0:0-138]
GGTAATAATGGTTTATAGTCTGAAGAACTCCTCCTAAATATGACTGTAGCTCTTTAGAAAATACACTAGCATGCAATTTAAATCTGCACTTCTTCCACCACGTGAGAAACCATTAAATTCAGGATTATTTCTTCAGTTT
>TRINITY_DN21895_c0_g2_i1 len=290 path=[0:0-289]
TTCAGGATTATTTCTTCAGTTTCTGTCGAGACCCTGCTCATCTCCTTGACGAAGTTTCTACTATCCCTGTACAATAATACTGGCTAGTTCTGTAGTAAAAACTACATCTGTAGTTACTGGAGTTAACCACATATGGCATAACTATGGTTGCCACCAATGGTGTGAATTACAGGCAAAAAAAGGGCAATTCACCTAGGTAGTTCATTCGTGTTCATAGTTTTGATCTGGAGGACGGCCTACACAACACACTATCGGGAACAGTGACTGGTCTAGAAAGAATGAGGGGTGGG
>TRINITY_DN21842_c0_g1_i1 len=105 path=[0:0-104]
CTCTAGCACCCCAGGCCATTTTGTATAATGACAGGTCTGTGTTAGAGAACCACCATGCAGCATCAGCATGGCAGCTGTATCTCTCTGATCCTGAATATAATTACA
>TRINITY_DN21842_c0_g2_i1 len=166 path=[0:0-165]
TGCCAATTTAATGCACATCTGCATGGCCAGCATACGATCTGCTTCTGAACTCCAGTCCAGGCCAGGGGCATCATCATCATTAGCCTTTGCATTAAATTCTGCAAGGATTTCAAAGTGTCTCTTCAGGTCTGTGGCCAATATTGCTTCAATGACAAGGAAACGAAAC
>TRINITY_DN21812_c0_g1_i1 len=118 path=[0:0-117]
ATCAACTGCTGCAATACAGGTTTTGAGCGGATTTTCACAATTATCTGTCATGCATTTCGATTTGCATCTTACAATTAGGGGTGGCAATTTATCAGCCATATCTCTAATATTTAGAAAC
>TRINITY_DN21812_c0_g2_i1 len=259 path=[0:0-258]
TTTTAACTCCTGTTGTAACTTCATTCAACATACAGTATCAAAAATCGAGCTTCATTCATGCTTATTATTCTTAACTTCCAGGTGTGGTCCACAGACTGTCTTGAAATCGCGAATCTCAAATGGAAAAATACTCTTTGCTAGTGAATTAAAACTAGGAAGATGACCGACTATTTACCATTGCTCATAATAGGTCACACGACATGATGCAGAAAACGACATTACATTTTTTCCCCAAACTATCCATTCCGTCATTTATGCC
>TRINITY_DN21809_c0_g2_i1 len=109 path=[0:0-108]
ATGCCACCTAAGAGATCTTCTACTGCTGGTGGTCCACCAAAGAAGTCTAAAAAGACAATTACAATCCAAACTAAACAGGAAATTGTGCGTAAAAGTGAATCTGGCATCT
>TRINITY_DN21809_c1_g1_i1 len=215 path=[0:0-214]
CCACTCTCGAAGTAGCATCTGTTACTTTGATTGTTTTTAGAACGTGTTTCTTCTTTAGAATAGTGGAAATGGTGCTCGTAGCCATGGCAAAGAAAATTTTGCATTTTTATGAATACTTGAAACCTGGGAAAGTACTGTTCATATTGTTATGATCTTAACATTTCCTTTCTTACCTCAGTAATAAATATTCCCTGCTCCTTGAGCCGGCCAGTTTT
>TRINITY_DN21809_c1_g2_i1 len=212 path=[0:0-211]
CTCTGTATCAGCACTTGCAGCCTCCCCATTACGAGACACATTTATAATTTCAGCTTTATTCTTAAACTTTTCAACCAGCTGTGGGATGCATTAAAGTCCTCATACCTGGAGCCAGAAGTTGGTGCACCATTACTCTTCAATTCTTTATAAATCGTCCTGGCTTTTTCACAAATAATCACCTGAGAAATAGAGTCCCCCTTTACCTGTTTCTC
>TRINITY_DN21809_c2_g1_i1 len=131 path=[0:0-130]
CTGGCTTTTTCACAGATAATCACCTGAGAAATAAGAGTCCCCCTTTACCTGTTTCTCCTTTATCCAAATCTGCAATAACCTCTCCATCTCTGCAATAACTTCCCTACCTTTCACCACTCTCGAAGTAGCAT
>TRINITY_DN21851_c0_g1_i1 len=114 path=[0:0-113]
GGTAAATGCTCGGAAGAAATGACGTCGTACATATTTGTTTCAATCATTGAGCTCATGGAACATGGTATAGTTTCTTGGGATGTTCTGGAAGCGCCCTTTATTAACAAAGTCGCC
>TRINITY_DN21851_c0_g2_i1 len=187 path=[0:0-186]
TTTTCTTTCAAGGCTCGTGTGATCTGTTCTTTCACTACTACAAATACCTTCACAAAATCTTCTTTGGTAGCACGCATCTCTTTCCAAGTTTTGTTCAGTAAAACTATACAAATACAAAAGAATTCCTCAAAGGAATGATCATGTGTGAAGAACATATGGTAGTAAATTTGTCCCTGATCATTTGGTG
>TRINITY_DN21851_c0_g3_i1 len=155 path=[0:0-154]
ACAACAAAGACAGAAGTGAAATGGCTCACCAGCTGTACGTATTGCAGACAATGATTTTGAATCTTCTCGAGGAAAGGCTGAATACTAAAATGGATCCACAAGACCAGGATGCACATGAGAAAATAAAGGAACTGAGAAAAGTTGCATTTGATATT
>TRINITY_DN21851_c0_g4_i1 len=229 path=[0:0-228]
GTCTTCCTCTCTGCTTTGAATTACAATGTTAACAATGTAAGTCCGAATGGTCCTTGTATTTAGGGTGCCAGCTATAACTTTCTTTTTTGCATTTTCAGCTCTAATAAATAAAGCATTTATCAATGAAATAGCATTCTGCTGTATCATGGGGTTTGATTTCTGTAGATGCATTGCCAGATTTGGAACAGTGATTTCTTTCTCCACTAGTGGATACTTTCCTGAACTATTC
>TRINITY_DN21869_c0_g1_i1 len=163 path=[0:0-162]
AGAGTTTTAGAATATAAACAAGACCAGATAAAACTTAAGATGAAAGTCCATGCATGGCAGATTGCGATGGATTTAGTAGTCAGTTTAGATCGGAAATGGAAGTCTGCTGTGCGTAGTGTAAGCGATTAGACGGGATTGTATAAATGAGAGAGCCCTTACAGAG
>TRINITY_DN21869_c0_g2_i1 len=189 path=[0:0-188]
TGTTTTAGGTCATGACATGGGAGAATGTAGTGGAGGATAAAGGCCCAATCTAGAAAGAAAATATTGGAAAAGCCGGCACACTCTACTGAGTACGGAAAAGCCCGCAGGTTCTGGCTGAAACAAAGTCATTCGTTTTCTTTTGTTCAAGCTACTGTGTGCGCAATGGCCCGTGATCATGCGGTACTAGCC
>TRINITY_DN21869_c0_g3_i1 len=205 path=[0:0-204]
CTTCACTGCTACCATGTGCAAGACTTCCATTATCCAATAAAATACTGTTCGGAATCTGCGTTTCTCCCTTGACTTAGTACATTTCCGGTTATGGTCTGCCAATCTCGCTCAGTGTGGAAGTTAAATCTGTATCGGAGTACAGGAAAAAGCATTTTCCTCCACGAAACTACAACAGCAAATCATTTTTGTGGGTTGACGGATATGG
>TRINITY_DN21869_c0_g4_i1 len=105 path=[0:0-104]
CTTAGAGAGTGTACAACCCTCGACCCAATCTCGGGATAAGGCCTAATTCCCTTTGAATTCTCACGGGGTCAGAATTCATTGCCTCTGTAAGGGCTCTCTCATTTA
>TRINITY_DN21894_c0_g1_i1 len=224 path=[0:0-223]
CTTTCACATAAAAAGGTCGACCCCGAACAAGAGGCCGAAGGTGACAGTCCAAACAAGCCGATAATCCCTCAGTTGGAGCACCACGCCGAGCTACAACAGGTCTCCCAGGTGGAAATTCAGAAGTGGGATCCCTGACCCCGAGCAATTTTGGAAGAATGCAAAATGCAGGAACCCTGGGCTCTCCAGGAATCACCAAGTCGACAGAAGAACCCGATAGATTGTCG
>TRINITY_DN21894_c0_g2_i2 len=176 path=[1:0-35 3:36-65 4:66-86 6:87-175]
CTTTCACATAAAAAGGTCGACCCCGAACAAGAGGCCGAAGGTGACAGTCCAAACAAGCTGACAATCCCTCAGCTGGAGCACCACGCCGAGCCACAACAGGTCTCCCAGGAGGAAACTCAGAAGTGGGACCCTTGACCCCGTGCAACTCGGGAAGAATGCAAAATACAGGAACCTTG
>TRINITY_DN21894_c0_g2_i1 len=259 path=[0:0-169 6:170-258]
AGCAACACCAATGGTGACCAAGACGGCGTGTGGAGGGAGGAGCTGAGGAACGCTGGCAAGGCGAACGAGAAAATGATTGGCGTCTTCCACATAAGAAGGTCGATCCTGAACAAGAGGCCGAAGGCGATAGTCCAAACAAGCCGACAATCCCTCAGCCGGAGCACCACGCTGAGCCACAACAGGTCTCCCAGGAGGAAACTCAGAAGTGGGACCCTTGACCCCGTGCAACTCGGGAAGAATGCAAAATACAGGAACCTTG
>TRINITY_DN21894_c0_g2_i3 len=178 path=[2:0-121 3:122-151 5:152-177]
GGCAGCAACACCAATGGTGACCAAGATGGTGTGTGGAGGGAGGGGTTGAGGAACGCTGGCAAGGCAAATGAGAAAACTATTGGTGTCCCCCATACAAGAATGTCGATTCCGAACAAGAGGCTGAAGGTGACAGTCCAAACAAGCTGACAATCTTTCAGTTGGAGCACCAAGTTGAGCC
>TRINITY_DN21894_c1_g1_i1 len=108 path=[0:0-107]
AGAAAACTATTGGTGTCCCCCATATAAGAATGTCGATTCTGAACAAGAGGCTGAAGGTGATAGTCCAAACAAGCTGACAATCCTTCAGCTGGAGCACCACGCCGAGCC
>TRINITY_DN21894_c2_g1_i1 len=237 path=[0:0-180 2:181-236]
CCCACCTACAGCCTGTCTAGGTCTTCTGTTGCTTTGGTGATTCCTAGGGAACCCAAAGTCCCCACTTTTTGTGTTCTTCCTGAGTTGCACAGGGTCAGAGATCCCTCTTCTCGGTTTCCTCCTGGGAGACCCGTTGTTGCTCGGCGTGGTGCCCCTGCTGAGGGACTGTCTGCTTGTCTTGACTGCCATCTTCAGCCTCTTGTACAAAATCGACCCTCATACGTAGGGGACACTAAA
>TRINITY_DN21894_c2_g1_i2 len=237 path=[0:0-180 1:181-236]
CCCACCTACAGCCTGTCTAGGTCTTCTGTTGCTTTGGTGATTCCTAGGGAACCCAAAGTCCCCACTTTTTGTGTTCTTCCTGAGTTGCACAGGGTCAGAGATCCCTCTTCTCGGTTTCCTCCTGGGAGACCCGTTGTTGCTCGGCGTGGTGCCCCTGCTGAGGGACTGTCTGCTTGTCTTGGCTGCCATCTTCAACCTCTTGTGCAGGGCCGACCCTCGTACATGGGGGACACTGGG
>TRINITY_DN21894_c3_g1_i1 len=152 path=[0:0-151]
CTGGTGTGGTGGTTGTGAGCACTCGTGGCTGCCGGACTGAGGCCTTGCGTCGGCTCTCTGATGGTGGTTGCTATATGGAATTGCATGATACAGTGGACATCATTCTTGGGTCCACTTCTGACAAGATGCTGGATCTTCTTCGCACTTTCGGC
>TRINITY_DN21894_c3_g2_i2 len=184 path=[0:0-183]
ACACCAGACCCCCCATCAGCCCTCGCGATGGCGAGGTCAGGACTGGAAGAGAGCTCCTGCAAGGCCCGTCCCCGAGACCCAGAAAGATTAGGGCGGGAGTCATCAGGGAGATCAACAACAAACCGGCGCATGGCCGAAATGTAGGAGGGGACCGGAGACCCAGGACTGCGTGGGGGAAACCAGC
>TRINITY_DN21894_c4_g1_i1 len=229 path=[0:0-228]
TTGAATGCCGGCTAGACTAGAAATTTTCTTTTAATAACCCTCTACAACCTCACTCCTCATCTAATCCAGAAATACACCCTTCTCTTCTCCAGTTTAAACCTAAATCCAGCTGGTTTCCCCCACACAATCCTAAATCTCCAGTCCCCTCTTACATTTCAGCCATACGCCAGTTTATTATTGATCTCCCTGATGACTCCTACCCTAATCTTTCTAAATCACAAAGACAAGC
>TRINITY_DN21894_c5_g1_i1 len=158 path=[0:0-157]
CAACCTAATCCCTCATCTGATCCTGAGATGCACCCTTCTCTTCTTCAGTTCAAACTTAAATCCAGCTGGTTTCCCCATAACAATCCTAAATCTCCAGGCCCTGCTTATATTTCAGCCATATTATAGCCCAACTAGTCCCAGTAATGTTAAGTAGAGTG
>TRINITY_DN21894_c6_g1_i1 len=136 path=[0:0-135]
ATTCTTCCTGGGTTGCGCGGGGTCGGGGATCCCTCCTCTCGGTTTCCTCCTGGGAGGCCCGTTGTGGCTCGGCGTGGTGCCCCAGCTGAAGGACTTTGTCTGCTTATCTAGATTACCACTTTCAGCTTCTTGTGCG
>TRINITY_DN21843_c0_g1_i1 len=152 path=[0:0-151]
CTTTGACATGACTTTTTTGAAGTCCACAATAGAGAGTTCTAGTAGTTTGTACATAGTTCTATGACCTGACTTGTGGGTCCAGTATTGATTAATGTGTTTGTACAAATGGTGATGTTGGTGTAGAGTTTGTCAGTGCAAATAGTGTTTTCCTC
>TRINITY_DN21843_c0_g2_i1 len=113 path=[0:0-112]
TTTGAAGTTCAAAATAGAGTTCTAATAATGTAATTTGTACATAGTTCTATGACCTGACTTGTGGGTCCAGTATTGATGTAGTGTGTTTGTATAAATGATGATGTTGGTGTAGA
>TRINITY_DN21843_c1_g1_i3 len=170 path=[1:0-87 2:88-169]
CTTTAACATGACTTTTTGAAGTTCAAAATAGAGTTCTAGTAGTTTGTACATAGCTCTGTGACCTGACTTGTGGGTCTAGTATTGATGTTATGTGTGTGTACAAATGGTGATGTTAGTGTAAACTCAGTCAGTGCAAAGTGTTTCCCTTAGTTCTATTTGTAAGCTTCATA
>TRINITY_DN21843_c1_g1_i1 len=158 path=[0:0-75 2:76-157]
CTTTGACATGATAGAGAGTTCTAGTAGTTTGTACTTGGTTCTAATGGCCTGACTTGTGGGTTCAAGATTGATGTCATATGTGTGTGTACAAATGGTGATGTTAGTGTAAACTCAGTCAGTGCAAAGTGTTTCCCTTAGTTCTATTTGTAAGCTTCATA
>TRINITY_DN21843_c2_g1_i1 len=138 path=[0:0-137]
TCTATGACCTGACTTGTGGGTCCAATATTAATTTGGTGTGTGGTAAAAGTGCTGATGTTGACGTAGACTTTGTCAGTGCAAATAGTTTTTTCCTTGGTCGTAATTGTATGCCTCATCTCTCAGACACATATTCAAAAT
>TRINITY_DN21843_c4_g1_i1 len=134 path=[0:0-133]
CCAATCTGCTTCAGTGGATAATTTCTGTACACCTGTGAGTATGATAAGGTTAACATGGTCAAATATGGTTGAAGAGTCAGGAGGTGGTAAATGCTTTTCCCAAATAGTTTTATGACCTGACTTGTGGGTCCAGT
>TRINITY_DN21875_c0_g1_i1 len=130 path=[0:0-129]
ACTTTCTGTCTCTCTCTCACACACACACACACATCCAAATTATGAAAAGTCTAGCAACTGTCTTGCGCTTATTGAAATTATCCCAGAATCAGCTATCTTATACCTAAAACATACAGAAAGGGTGCTCTGA
>TRINITY_DN21875_c0_g2_i1 len=266 path=[0:0-265]
CTGAAAATTTGGATTTTCCAAAAATATGCCCATCTGTGAAGGTTGCAGACCTGCACCATGTGCCTGTCTTTAATGGCTTAAGTCCTTCATAGTTATTGACTGTTTGAAGTCTGGAAGTTAACAAAGGAAAGGTGATATTTGGGAATGAGCCCTTATGGATCCCACTTTCTGAGGTCTAATGTCCACATAACACTTGAAAGTGGAATAGATGAATTCATCCCAAGTTTCTACTTTTCTCTGCTTCTCACTTTCTGTCTCTCTCTCAC
>TRINITY_DN21830_c0_g1_i1 len=107 path=[0:0-106]
CTTTAACTTTATTTCTCTTCAGTTTCCTAGTCACAGTTTCATTTGATAAGTGTGTGTTTATTTGTACTCAGATTCCTCTTTCATAAGTCAGTGACTTCTGTATATTT
>TRINITY_DN21830_c0_g2_i1 len=177 path=[0:0-176]
TTCATGCAGTTAATTTGCTTCCCATGGTAATCCTACACCTCATGAATCCATGTATTCATGACACTTAAGTCTGTGTTGCTGCTGTTAATTTCTGGCTTTGAGGTCAACAAGCAGAATACCAGGGTATTTCCTGAATAGGTATTATAGCTACATTCAGCATACTCTTGCTGGTGTTTC
>TRINITY_DN21844_c0_g1_i1 len=185 path=[0:0-184]
AATTGTCCACATCTGGACTTCAGCTACCACACTTATGAACCAAAGTGGATATCTTTTCAAGTAATTATTACATAACAGCAGTGATATACGTCTACAATTACACAACAATAATTACACAACTGGGAGCGGAGTTCGATCCCAGGTGGGGGCTAGTGCCCTGACCTGGTATTGGACTCTGAGGCTGG
>TRINITY_DN21844_c0_g2_i1 len=274 path=[0:0-273]
CAAAGATATAATTCCAGAACAGATCTGTTCAAAAAACGTCAGAGCTAATGGCCACTCATGAACACCAGTCAGGACTCAACTTCCACTAATTTGCGACCAATTAGCAGAAATCACTCTTAACATCAACTCACCAGCTAACATTAAAAAAACACTCAGCATGTACTACAACCCGCTATCAAAACAAAGGAATACTGAATTTATATAGCACACCATGCATAACAAAAGCAACACATTACTCCATGGAGCCCTAAATTGTCCACATCTGGACTTCAAC
>TRINITY_DN21844_c0_g3_i1 len=133 path=[0:0-132]
CCTATATAGAATGGCCATAGATGCTTCCTTCCGAATTTCCTGTCTCAGTAAGAAGATGTCTTCTATATAACACTCTGAGGAAGGCAACGGGGAAACCACCTCAGTATTTCTCCCACGATAAATGACAGCATAG
>TRINITY_DN21887_c1_g1_i1 len=133 path=[0:0-132]
CTGTAATTCTCCTTCTTTCTAGTGAATACATTCCGATTGCTCTAAGTCTGTCAGTGTTAGTTAGACCTTTTGATCCTTGTAGCTCGACCTTGACCCCTTCCAGCACTGCTACATCTTGTCTAGCGTACGGCGC
>TRINITY_DN21887_c2_g1_i1 len=193 path=[0:0-192]
ACCTTTTGATCCTTGTAGCTCGACATTGAACTTCTGTTTGTATGTATCCATGTGGAATGTGAGTGTGAGGGATAAAGCATACCAATGGGACCAGAGAAAACATTATTTACACTGACAAATTCTACACGAACATCATCATCTGTACAAACACTCTACATCAATACTGGAGCCACAAGTCATGTCATAGAACTAT
>TRINITY_DN21840_c0_g1_i1 len=407 path=[0:0-200 1:201-232 3:233-406]
GTTGGCTTTAGTATTGTTGGCTTCTGCGTGAATACGCCGTTTTTTTTTATTGTTATAAGGGCTAGTACAGCTATTATCATGTCTGAACCTATGGAAGCTGGCAGTTCTTCAGGTGGAGTCTGTTTGGGGACCTCTGGCGTTATCTACGATTTTATCAGAGGTACGTGCTGGACAGTTTCAAACTGTCCCCTTTTCTGGTGATGTACGTTCGCGTGCATTCAAAGACTGGTGGCTGGACCTGGAATGGGCAGAATTCCTGTTCCAGCAAAATGAAGAGAGAATGTTTTTGTGGCTTCATCAAGCACTAACTGGATCAGCCTATTCTTTCTTTCATCGCCAGTTAGCCACCCACCCTAACCTGTCTTGGCAGGAGTTACGAACTATACTGAAGGATCATTATTCAGAGG
>TRINITY_DN21840_c0_g1_i2 len=407 path=[0:0-200 2:201-232 3:233-406]
GTTGGCTTTAGTATTGTTGGCTTCTGCGTGAATACGCCGTTTTTTTTTATTGTTATAAGGGCTAGTACAGCTATTATCATGTCTGAACCTATGGAAGCTGGCAGTTCTTCAGGTGGAGTCTGTTTGGGGACCTCTGGCGTTATCTACGATTTTATCAGAGGTACGTGCTGGACAGTTTCAAACTGTCCCCTTTTCTGGTGAAGTACATTCGCGTACATTCAAGGATTGGTGGTTGGACCTGGAATGGGCAGAATTCCTGTTCCAGCAAAATGAAGAGAGAATGTTTTTGTGGCTTCATCAAGCACTAACTGGATCAGCCTATTCTTTCTTTCATCGCCAGTTAGCCACCCACCCTAACCTGTCTTGGCAGGAGTTACGAACTATACTGAAGGATCATTATTCAGAGG
>TRINITY_DN21840_c0_g2_i4 len=1769 path=[4:0-176 5:177-422 6:423-459 8:460-509 9:510-533 10:534-567 12:568-598 14:599-710 15:711-741 17:742-784 19:785-866 20:867-874 21:875-890 23:891-1340 26:1341-1768]
GTAAAGTTATCCAAGTGTGCGTATTGTTGGCTTTTGCGTGGATACGCTGGTTTTTTTTTATTGTTATAAGGGCCATTTGTGAATATTTCTGAGCTCCTAGGTGGTTTCATTATACTGTTACGTACATTGGTCGTCATGTCTGAACCTATGGAGGCCGGCAGTTCTTCAGGTGACGCCCCCCCTGAGCGTCAAGCCCAGCCTGAGTCCGTTTGGGGACCTATGGCTTTATCTACGATTTTATCAGAGGTACGTGCTGGACAGTTTCAAACTGTCCTTTTCTGGTGATGTACGTTCACGTGCATTCAAAGACTGGTGGTTGGACCTGGAACGGGCAGAATACCTTTTCCATCATAATGAAGAAAATGTTTTTATGGCTTCACCAGGCTCTAACTGGATCAGCTTATTCCTTTTTTTCATCGCCAGTTAGCTACTCACCCTAACCTGTCTTGGCCGGAGGTGCGGACCATATTAAGAGACCATTATTCAGAAGCAGGTAGTGAAGTATTAGCATTGAACCAGATTAGGCACTGTGTTCAACATGAACAAGAGTCGGTCGTGTTATATGCCAACAGATTGATGTCCTTGGCATTAGAAGCCTGAACAGTTTGCTTTGGAAATGTGTCAGAAAATGTTACTGGATCAGTTCCTATATGGACTGTGCGATGACGGGCTAGTAAAGAAAGTCATGGAGTCTTCTGCTAGAACTTTCCTAGAAGCTAGAGAGAAAGTTAGGGTGTATGATACCCAACAAAGACTGTTTTCTTCCGTCCGCTCCCGACCAGGCCAGGTTGAGTCAAAAAGACAGGGCTCTTCTGTGTCAATCTCTGCTCTGACAATTTCACCTTCAGCTGAAAATACTGGAAACAGATTTCCTCTGAAAGTAACTCCAGTTTCCCCTGTTCCATCATCCAGTAAGGATACAGTTACCCCCGAGGATTTGGTTCGCCTTGCTCAGCGTTTCGAAAGGGTTGTACCAAGGTGTGAAGAGAATAGATATCCTTACAGGGCTGCAGCCCAGAGAAGGGCTGATAGAAAACCTATAGACTCGTCTAGGTGGAGTAGGCCGAGTCCTCTCATAAACTCACCCCGATACAGAAGGGCTTTTTCTCAGGGACCTGGAGGTCAGGGGTTTTAAAAGGGAACTACTAAATGTTTTAGATGTGGAATGGAAGGCCATTTCTGAAAAGACTGTGCTGTCCCAGACAGACTTGTTCAGCTAAGATTCCAAGCCAGGACTCAGGGGATTATAAGACTAGAAATAAGTCGGAAAAACTAAGTCTGTCCACTTCGAAAAGGGTGAAAGTGGACTCTTATACTGACAAAACCCCTTCACATCCATGCTATCCATATTATAAACCCTTTGTAAATCTTTCAAATTTAACGTTCTACCCAGTATTTAGACTCGTCTACAAAAAAGAATATTCCCAGGTGTTCATCTAACCGTCGTGGGCCCAGTGAAAAGTCTTATCATGCCCCTAGGTTTCAGAATCGAAAAACAGAATGGGTAAATTCACAGTTTTGGAAATCCAAAGGTCCCTCTGTTAAACAGCCTACCCATCGGGTTCATCATCAACCTACGGGACCCCTTTCAGTGAAACAGTCTGACTTTCAGGAGAATCGGCATTCCAAGAGAGTTTCAGGGACTGTCCAAGTTATCCCTCAAAATGATCAGACTTTTTCGGGACAAATTACTGCTTTCAATGAATCTGTGCAAGCTAAACCCTGGAAATACCCCCCTTACGTTTCTGTACGACCCTCAATAAAGGTGC
>TRINITY_DN21840_c0_g2_i1 len=128 path=[21:0-15 22:16-98 25:99-127]
TGAAAGTAACTCCAGTCTCCCCTGTTTCATCATCCAGTAAGGATACAGTAACCCCTGAAGATTTAGTTCGCCTTGCTCAGCGTTTTGAAAGGGTTGTAATAAGATGTGAAGAGAATAGGTATCCTTAC
>TRINITY_DN21840_c0_g2_i3 len=1499 path=[3:0-153 6:154-190 7:191-239 9:240-263 10:264-297 12:298-328 14:329-440 15:441-471 17:472-514 19:515-596 20:597-604 21:605-620 23:621-1070 26:1071-1498]
CCCCTTTTCTGGTGATGTACGTTCGCGTGCATTCAAAGACTGGTGGCTGGATCTGGAACGGGCAGAATTCCTGTTCCAGCATAATGAAGAAAGAATGTTTTTGTGGCTTCACCAAGCTCTAACTGGATCAGCTTATTCTTTTTTTCGTCACTAATTAGCTACTCACCCTAACCTGTCTTGGCCGGAGGTGCAGACTATATTAAAAGATCGTTATTCAGAAGCAGGTATGAGGTATTAGCCTTGAACCAGATTAGGCACTGTGTTCAACATGAACAAGAGTCGGTCGTGTTATATGCCAACAGATTGATGTCCTTGGCATTAGAAGCCTGAACAGTTTGCTTTGGAAATGTGTCAGAAAATGTTACTGGATCAGTTCCTATATGGACTGTGCGATGACGGGCTAGTAAAGAAAGTCATGGAGTCTTCTGCTAGAACTTTCCTAGAAGCTAGAGAGAAAGTTAGGGTGTATGATACCCAACAAAGACTGTTTTCTTCCGTCCGCTCCCGACCAGGCCAGGTTGAGTCAAAAAGACAGGGCTCTTCTGTGTCAATCTCTGCTCTGACAATTTCACCTTCAGCTGAAAATACTGGAAACAGATTTCCTCTGAAAGTAACTCCAGTTTCCCCTGTTCCATCATCCAGTAAGGATACAGTTACCCCCGAGGATTTGGTTCGCCTTGCTCAGCGTTTCGAAAGGGTTGTACCAAGGTGTGAAGAGAATAGATATCCTTACAGGGCTGCAGCCCAGAGAAGGGCTGATAGAAAACCTATAGACTCGTCTAGGTGGAGTAGGCCGAGTCCTCTCATAAACTCACCCCGATACAGAAGGGCTTTTTCTCAGGGACCTGGAGGTCAGGGGTTTTAAAAGGGAACTACTAAATGTTTTAGATGTGGAATGGAAGGCCATTTCTGAAAAGACTGTGCTGTCCCAGACAGACTTGTTCAGCTAAGATTCCAAGCCAGGACTCAGGGGATTATAAGACTAGAAATAAGTCGGAAAAACTAAGTCTGTCCACTTCGAAAAGGGTGAAAGTGGACTCTTATACTGACAAAACCCCTTCACATCCATGCTATCCATATTATAAACCCTTTGTAAATCTTTCAAATTTAACGTTCTACCCAGTATTTAGACTCGTCTACAAAAAAGAATATTCCCAGGTGTTCATCTAACCGTCGTGGGCCCAGTGAAAAGTCTTATCATGCCCCTAGGTTTCAGAATCGAAAAACAGAATGGGTAAATTCACAGTTTTGGAAATCCAAAGGTCCCTCTGTTAAACAGCCTACCCATCGGGTTCATCATCAACCTACGGGACCCCTTTCAGTGAAACAGTCTGACTTTCAGGAGAATCGGCATTCCAAGAGAGTTTCAGGGACTGTCCAAGTTATCCCTCAAAATGATCAGACTTTTTCGGGACAAATTACTGCTTTCAATGAATCTGTGCAAGCTAAACCCTGGAAATACCCCCCTTACGTTTCTGTACGACCCTCAATAAAGGTGC
>TRINITY_DN21840_c0_g2_i6 len=460 path=[1:0-31 26:32-459]
CTTGTACTGATAAAACCCCTTCACATCCATGTTATCCATATTATAAACCCTTTGTAAATCTTTCAAATTTAACGTTCTACCCAGTATTTAGACTCGTCTACAAAAAAGAATATTCCCAGGTGTTCATCTAACCGTCGTGGGCCCAGTGAAAAGTCTTATCATGCCCCTAGGTTTCAGAATCGAAAAACAGAATGGGTAAATTCACAGTTTTGGAAATCCAAAGGTCCCTCTGTTAAACAGCCTACCCATCGGGTTCATCATCAACCTACGGGACCCCTTTCAGTGAAACAGTCTGACTTTCAGGAGAATCGGCATTCCAAGAGAGTTTCAGGGACTGTCCAAGTTATCCCTCAAAATGATCAGACTTTTTCGGGACAAATTACTGCTTTCAATGAATCTGTGCAAGCTAAACCCTGGAAATACCCCCCTTACGTTTCTGTACGACCCTCAATAAAGGTGC
>TRINITY_DN21840_c0_g2_i15 len=661 path=[4:0-176 5:177-422 6:423-459 8:460-509 9:510-533 11:534-541 12:542-572 13:573-660]
GTAAAGTTATCCAAGTGTGCGTATTGTTGGCTTTTGCGTGGATACGCTGGTTTTTTTTTATTGTTATAAGGGCCATTTGTGAATATTTCTGAGCTCCTAGGTGGTTTCATTATACTGTTACGTACATTGGTCGTCATGTCTGAACCTATGGAGGCCGGCAGTTCTTCAGGTGACGCCCCCCCTGAGCGTCAAGCCCAGCCTGAGTCCGTTTGGGGACCTATGGCTTTATCTACGATTTTATCAGAGGTACGTGCTGGACAGTTTCAAACTGTCCTTTTCTGGTGATGTACGTTCACGTGCATTCAAAGACTGGTGGTTGGACCTGGAACGGGCAGAATACCTTTTCCATCATAATGAAGAAAATGTTTTTATGGCTTCACCAGGCTCTAACTGGATCAGCTTATTCCTTTTTTTCATCGCCAGTTAGCTACTCACCCTAACCTGTCTTGGCCGGAGGTGCGGACCATATTAAGAGACCATTATTCAGAAGCAGGTAGTGAAGTATTAGCATTGAACCAGATTAGGCACTGTGTTATATGCTGACAGATTGATGTCCTTGGCATTAGAAGCCTGTAAGCCAGAACAGTTTGCTTCAGAAATGTGTCAGAAAATGTTGCTGGATCAGTTCCTATATAGACTGTGTGATGACGGGCTAGTAAAG
>TRINITY_DN21840_c0_g2_i10 len=621 path=[3:0-153 6:154-190 7:191-239 9:240-263 10:264-297 12:298-328 14:329-440 16:441-471 17:472-514 18:515-596 20:597-604 21:605-620]
CCCCTTTTCTGGTGATGTACGTTCGCGTGCATTCAAAGACTGGTGGCTGGATCTGGAACGGGCAGAATTCCTGTTCCAGCATAATGAAGAAAGAATGTTTTTGTGGCTTCACCAAGCTCTAACTGGATCAGCTTATTCTTTTTTTCGTCACTAATTAGCTACTCACCCTAACCTGTCTTGGCCGGAGGTGCAGACTATATTAAAAGATCGTTATTCAGAAGCAGGTATGAGGTATTAGCCTTGAACCAGATTAGGCACTGTGTTCAACATGAACAAGAGTCGGTCGTGTTATATGCCAACAGATTGATGTCCTTGGCATTAGAAGCCTGAACAGTTTGCTTTGGAAATGTGTCAGAAAATGTTACTGGATCAGTTCCTATATGGACTGTGCGATGACGGGCTAGTAAAGAAAGTCATGGAGTCTTCTGCTAGAACTTTCCTGGAAGCTAGAGAAAAAGTTAGGGTGTTTGACACCCAACAAAGACTGTTTTCTTCCGTCCGCTCCCGACCAGGCCGGGCTGAGCCAAAAAGACAGGGCTCTTCTGCATCAATTTCTGCTCTGACAATTTCTCCTTCAGCTGAAACTACTGGAAACAAATTTCCTCTGAAAGTAACTCCAGT
>TRINITY_DN21840_c0_g2_i7 len=1646 path=[2:0-54 5:55-300 6:301-337 7:338-386 9:387-410 10:411-444 12:445-475 14:476-587 16:588-618 17:619-661 19:662-743 20:744-751 21:752-767 23:768-1217 26:1218-1645]
TACAGCTGTCGTCGTGTCTGAACCTATGGAAGCCGGCAGTTCTTCAGGTGACACTCCCCCTGAGCGTCAAGCCCAGCCTGAGTCCGTTTGGGGACCTATGGCTTTATCTACGATTTTATCAGAGGTACGTGCTGGACAGTTTCAAACTGTCCTTTTCTGGTGATGTACGTTCACGTGCATTCAAAGACTGGTGGTTGGACCTGGAACGGGCAGAATACCTTTTCCATCATAATGAAGAAAATGTTTTTATGGCTTCACCAGGCTCTAACTGGATCAGCTTATTCCTTTTTTTCATCGCCAGTTAGCTACTCACCCTAACCTGTCTTGGCCGGAGGTGCAGACTATATTAAAAGATCGTTATTCAGAAGCAGGTATGAGGTATTAGCCTTGAACCAGATTAGGCACTGTGTTCAACATGAACAAGAGTCGGTCGTGTTATATGCCAACAGATTGATGTCCTTGGCATTAGAAGCCTGAACAGTTTGCTTTGGAAATGTGTCAGAAAATGTTACTGGATCAGTTCCTATATGGACTGTGCGATGACGGGCTAGTAAAGAAAGTCATGGAGTCTTCTGCTAGAACTTTCCTGGAAGCTAGAGAAAAAGTTAGGGTGTTTGACACCCAACAAAGACTGTTTTCTTCCGTCCGCTCCCGACCAGGCCAGGTTGAGTCAAAAAGACAGGGCTCTTCTGTGTCAATCTCTGCTCTGACAATTTCACCTTCAGCTGAAAATACTGGAAACAGATTTCCTCTGAAAGTAACTCCAGTTTCCCCTGTTCCATCATCCAGTAAGGATACAGTTACCCCCGAGGATTTGGTTCGCCTTGCTCAGCGTTTCGAAAGGGTTGTACCAAGGTGTGAAGAGAATAGATATCCTTACAGGGCTGCAGCCCAGAGAAGGGCTGATAGAAAACCTATAGACTCGTCTAGGTGGAGTAGGCCGAGTCCTCTCATAAACTCACCCCGATACAGAAGGGCTTTTTCTCAGGGACCTGGAGGTCAGGGGTTTTAAAAGGGAACTACTAAATGTTTTAGATGTGGAATGGAAGGCCATTTCTGAAAAGACTGTGCTGTCCCAGACAGACTTGTTCAGCTAAGATTCCAAGCCAGGACTCAGGGGATTATAAGACTAGAAATAAGTCGGAAAAACTAAGTCTGTCCACTTCGAAAAGGGTGAAAGTGGACTCTTATACTGACAAAACCCCTTCACATCCATGCTATCCATATTATAAACCCTTTGTAAATCTTTCAAATTTAACGTTCTACCCAGTATTTAGACTCGTCTACAAAAAAGAATATTCCCAGGTGTTCATCTAACCGTCGTGGGCCCAGTGAAAAGTCTTATCATGCCCCTAGGTTTCAGAATCGAAAAACAGAATGGGTAAATTCACAGTTTTGGAAATCCAAAGGTCCCTCTGTTAAACAGCCTACCCATCGGGTTCATCATCAACCTACGGGACCCCTTTCAGTGAAACAGTCTGACTTTCAGGAGAATCGGCATTCCAAGAGAGTTTCAGGGACTGTCCAAGTTATCCCTCAAAATGATCAGACTTTTTCGGGACAAATTACTGCTTTCAATGAATCTGTGCAAGCTAAACCCTGGAAATACCCCCCTTACGTTTCTGTACGACCCTCAATAAAGGTGC
>TRINITY_DN21840_c0_g2_i11 len=1053 path=[4:0-176 5:177-422 6:423-459 8:460-509 9:510-533 10:534-567 12:568-598 14:599-710 15:711-741 17:742-784 18:785-866 20:867-874 21:875-890 22:891-973 24:974-1052]
GTAAAGTTATCCAAGTGTGCGTATTGTTGGCTTTTGCGTGGATACGCTGGTTTTTTTTTATTGTTATAAGGGCCATTTGTGAATATTTCTGAGCTCCTAGGTGGTTTCATTATACTGTTACGTACATTGGTCGTCATGTCTGAACCTATGGAGGCCGGCAGTTCTTCAGGTGACGCCCCCCCTGAGCGTCAAGCCCAGCCTGAGTCCGTTTGGGGACCTATGGCTTTATCTACGATTTTATCAGAGGTACGTGCTGGACAGTTTCAAACTGTCCTTTTCTGGTGATGTACGTTCACGTGCATTCAAAGACTGGTGGTTGGACCTGGAACGGGCAGAATACCTTTTCCATCATAATGAAGAAAATGTTTTTATGGCTTCACCAGGCTCTAACTGGATCAGCTTATTCCTTTTTTTCATCGCCAGTTAGCTACTCACCCTAACCTGTCTTGGCCGGAGGTGCGGACCATATTAAGAGACCATTATTCAGAAGCAGGTAGTGAAGTATTAGCATTGAACCAGATTAGGCACTGTGTTCAACATGAACAAGAGTCGGTCGTGTTATATGCCAACAGATTGATGTCCTTGGCATTAGAAGCCTGAACAGTTTGCTTTGGAAATGTGTCAGAAAATGTTACTGGATCAGTTCCTATATGGACTGTGCGATGACGGGCTAGTAAAGAAAGTCATGGAGTCTTCTGCTAGAACTTTCCTAGAAGCTAGAGAGAAAGTTAGGGTGTATGATACCCAACAAAGACTGTTTTCTTCCGTCCGCTCCCGACCAGGCCGGGCTGAGCCAAAAAGACAGGGCTCTTCTGCATCAATTTCTGCTCTGACAATTTCTCCTTCAGCTGAAACTACTGGAAACAAATTTCCTCTGAAAGTAACTCCAGTCTCCCCTGTTTCATCATCCAGTAAGGATACAGTAACCCCTGAAGATTTAGTTCGCCTTGCTCAGCGTTTTGAAAGGGTTGTAACAAGGTGTGAAGAGAACAGGTATCCTTACAGGTCCGCAACCCAGAGAGGGGCTGATAGGAACCCTATAGATTCGTCTAG
>TRINITY_DN21840_c0_g2_i8 len=391 path=[3:0-153 6:154-190 7:191-239 9:240-263 11:264-271 12:272-302 13:303-390]
CCCCTTTTCTGGTGATGTACGTTCGCGTGCATTCAAAGACTGGTGGCTGGATCTGGAACGGGCAGAATTCCTGTTCCAGCATAATGAAGAAAGAATGTTTTTGTGGCTTCACCAAGCTCTAACTGGATCAGCTTATTCTTTTTTTCGTCACTAATTAGCTACTCACCCTAACCTGTCTTGGCCGGAGGTGCAGACTATATTAAAAGATCGTTATTCAGAAGCAGGTATGAGGTATTAGCCTTGAACCAGATTAGGCACTGTGTTATATGCTGACAGATTGATGTCCTTGGCATTAGAAGCCTGTAAGCCAGAACAGTTTGCTTCAGAAATGTGTCAGAAAATGTTGCTGGATCAGTTCCTATATAGACTGTGTGATGACGGGCTAGTAAAG
>TRINITY_DN21840_c0_g2_i2 len=212 path=[0:0-33 21:34-49 22:50-132 24:133-211]
CCTTCAGCTGAAACTACTGGAATCAGATTTCGGTTGAAAGTAACTCCAGTCTCCCCTGTTTCATCATCCAGTAAGGATACAGTAACCCCTGAAGATTTAGTTCGCCTTGCTCAGCGTTTTGAAAGGGTTGTAACAAGGTGTGAAGAGAACAGGTATCCTTACAGGTCCGCAACCCAGAGAGGGGCTGATAGGAACCCTATAGATTCGTCTAG
>TRINITY_DN21840_c0_g3_i1 len=140 path=[0:0-139]
CTTGTCTCTATATCGTCTCTCGTAGGTATTTAGTGCTGTGTTTTTTTTTTATGTATATCAAATCTTTCATTCCAAGTGTGCATATTGTTGACTTTAACATATTGTTGGCTTTTGTGTGGATACACTGTGTTTTTTCTATT
>TRINITY_DN21840_c3_g1_i1 len=132 path=[0:0-131]
CTGTCCCCTTTTCTGGTGATGTACATTCACGTGCATTTAAGGATTGGTGGTTGGACCTGGAAAGGGCTGAATTCTTATTCCAGAATAATTCTGGCCGGAGGGAAATGTGCTGTATTAACTACAATAATCAAG
>TRINITY_DN21840_c4_g1_i1 len=105 path=[0:0-104]
AGGACATTATAGAACTAAGTCTTCTTGCTTTCATCCCTGAGTGACTGAGTGGTTTCATTGTATTATTACATACAACTATCGTCATGTCTGAACCTATGGAAGCTG
>TRINITY_DN21840_c5_g1_i1 len=145 path=[0:0-144]
CTTGACGCTCAGGGGGAGCGTCACCTGAAGAACTGCCAGCTTCCACAGGTTCAGACATGATGACAGCTGTATGTAACAGTACAGTGAAACCACCCAGTCACTCAGACATATTTCACAAATAAAAAGCAGCATATCCATGCAAAAG
>TRINITY_DN21889_c0_g1_i1 len=104 path=[0:0-103]
CATTAATTTTACCGTATCACAAGTCACTGACCAAACTTCAACATCATTTGAAATTCCATAAGGTGGATTGGTTTTCACATACCCTAACACTATGAAAAAGAAAG
>TRINITY_DN21889_c0_g2_i1 len=105 path=[0:0-104]
CTACTAATGACCAAAAGGATGTTCGTAGCTCCTCAGCTTCCACAACTGTAATCCGGCATCCTTTATAGTCATACTTATTACACTCCCTTTTTGTACATCAAGAAG
>TRINITY_DN21889_c0_g3_i1 len=1073 path=[0:0-464 2:465-1072]
ACCATAATAACCTGTGGAAGGACACAAGAAAAGAAAGGAGCAAAATTATGCAAACCAAACAATCTCCACCTCAATCCTATAAAAGGGATATTTTTTCTGTCAGTTATGTTTAATAAAGACACAATATAATTTATTAAGAATTAAGGTGATCATTATCATTTACTTCCAGTTGCATAGTTTCTGGACTTCTCTTCTTCTTCTTCTTTTTCAGTTGGCTCTTGCAAATCTCGTAGGTATTGTTCAAATCAAAGGCAGCCTTGATGTTATCCTCAGTGAAGAAAAATTTCTGAAATCTTCCTCTACTATCAACATCTGGTTTCCTCAAAACTTCCTTCCCTTCTTTGAAAAGAATCAGAGTTGGCAGCTGTTTGCTGAAGGAACTATCACTGACAAAATATTTCCTGGCCACATCAGGATAACGCCCTACATCCAGCTTCCCAAATTTCAGATTCTCTAAAGAATACTTACAAACAAAACTCCATACAGCAGACCATATCGTGGATCAGAATAAAACCACAGCAAGAGATTGGCCAGTTTAGCATATATGAATCCTGAAGTCAGGTAGGAAATCATGGACATGCTGCCTGTCTTCCTGCTTCGAATCATGACAATCACCAACAAGAAAAACAGAATTTCTGATTCGCGCATATCAAGCTCACACCCTGACTCTGGAAATAAAATGTGACAAAATGGTGTAACTGTCTTCAATGTCAAAAATGAAAGACTGAGTGTAATGTTCACAATATAATATGGATGCAAAAGTGTCTTCAGATCCTCAATGATGGCCATTGTATTTTGTTTAAAAAGTTCTTTACTGCTCCTTATTTCAGGCTTGTACTACAAGAAACACACTACACTTTGTTTTTCATCATTTCCAAGAATAGGCTGCTCACAGTACTTGAGTTCCTTAATTTAACCTCTGATCATACACTGATAATAATGTAGCTATTATTCTCTAGGTCAGCATATTCCATGACTCCCTTGAACATTACTTTCATTGAATGGAAATCATCATATGGTTCATTATTTCAGAAACACCATAAGAATATATACATCCACAGCATATAGTTGCT
>TRINITY_DN21889_c0_g3_i2 len=1257 path=[0:0-464 1:465-648 2:649-1256]
ACCATAATAACCTGTGGAAGGACACAAGAAAAGAAAGGAGCAAAATTATGCAAACCAAACAATCTCCACCTCAATCCTATAAAAGGGATATTTTTTCTGTCAGTTATGTTTAATAAAGACACAATATAATTTATTAAGAATTAAGGTGATCATTATCATTTACTTCCAGTTGCATAGTTTCTGGACTTCTCTTCTTCTTCTTCTTTTTCAGTTGGCTCTTGCAAATCTCGTAGGTATTGTTCAAATCAAAGGCAGCCTTGATGTTATCCTCAGTGAAGAAAAATTTCTGAAATCTTCCTCTACTATCAACATCTGGTTTCCTCAAAACTTCCTTCCCTTCTTTGAAAAGAATCAGAGTTGGCAGCTGTTTGCTGAAGGAACTATCACTGACAAAATATTTCCTGGCCACATCAGGATAACGCCCTACATCCAGCTTCCCAAATTTCAGATTCTCTAAAGAATACTCTGCTGATAACTTGGAAAAAACTGGGGCAAAGCTCACACATGTAGGGCTCCAGGCTGCAAAAAATGCCAGCAACCATATTTTCTGTTTGTCCCTCTGCAACTCTTCCTCTATACCAGAATCTTGGAAATAGACAACATTTTCAGGTCCAGTGTAAATGGGTTCAGGAAGCATCAGACCTTGCATTACAAACAAAACTCCATACAGCAGACCATATCGTGGATCAGAATAAAACCACAGCAAGAGATTGGCCAGTTTAGCATATATGAATCCTGAAGTCAGGTAGGAAATCATGGACATGCTGCCTGTCTTCCTGCTTCGAATCATGACAATCACCAACAAGAAAAACAGAATTTCTGATTCGCGCATATCAAGCTCACACCCTGACTCTGGAAATAAAATGTGACAAAATGGTGTAACTGTCTTCAATGTCAAAAATGAAAGACTGAGTGTAATGTTCACAATATAATATGGATGCAAAAGTGTCTTCAGATCCTCAATGATGGCCATTGTATTTTGTTTAAAAAGTTCTTTACTGCTCCTTATTTCAGGCTTGTACTACAAGAAACACACTACACTTTGTTTTTCATCATTTCCAAGAATAGGCTGCTCACAGTACTTGAGTTCCTTAATTTAACCTCTGATCATACACTGATAATAATGTAGCTATTATTCTCTAGGTCAGCATATTCCATGACTCCCTTGAACATTACTTTCATTGAATGGAAATCATCATATGGTTCATTATTTCAGAAACACCATAAGAATATATACATCCACAGCATATAGTTGCT
>TRINITY_DN21800_c0_g1_i1 len=226 path=[0:0-225]
TAGATATACATTCTTATGCCCTTGAGTAATGCTTACAAGATGTCATCATTTGATTATCCTGAGTAATTCAGTCAAGGTGACACCACTTAGCCCCTTTCCAGTGGTGGAATAAGGCATTCTGAAATGAACCAATAGAGTGGCGGGCCTGTATAAAAGTTTTCTCCAAATTTTTGACAAACTAAATATAAGTTGCACCACTTATTTCCAACATGAAAAAAATTAGAGC
>TRINITY_DN21800_c0_g2_i1 len=129 path=[0:0-128]
TATATCTATTCCAAACAAGCCAATTTAAAAAGGACATTTCATCAAGATAATCCTGGCAATATTGTAAGTGCAGTCCTATGGTTTAAGTTACTATTCCTAGGTTAACTTCCCTATATGCTATTAGAAAAC
>TRINITY_DN21899_c0_g1_i1 len=340 path=[0:0-339]
AAAAGGTGTACAACTATTCAGCCTGAGCGAGTGTCACCCATCCTATTATGCTCATGACAACGGCAGTTATGTGACCAACTGAATAAAGGTTTATATGATGCAGAATTTTTCAAGAATGAGCCATAAAGCTGCTATTTAATGAATCAGATATAATGGCAAAGAGAATAGCACTAGTCTGACAACATAAAATACTTCAAATATAAGAGAGAGAAAAAGAATAAAAACGCTTACCTAATGTCACAAGTGAAAGAAAAAAGAAAGCTTTCACCTGTTGCAGCCTCCCCAGGGCAAGCAGAAAAAAGAAAGAAAGAAAAAAGGAAAGAACAGACAAGATGCAAAG
>TRINITY_DN21899_c0_g2_i1 len=120 path=[0:0-119]
AAGATGTAGGCACTGTCCGTGGCTGATCACATATGTAATGGTTGTGTAAACATCAGACATCATCCTAACATTCAGAAGTCATAAAATGTTGTTTTGTAAAAAGGTGTACAACTATTCAGC
>TRINITY_DN21899_c0_g3_i1 len=545 path=[0:0-544]
TAAAAAGGTTTAAACAAACGCTTACCTAATGTCACAAGTCTTTTAACATTTATTTTCTGAGATATAATAATTTCACTACTGGTCTACTAGGTTTTGCCTCCAGTATCAATATAGTGAATAATAAATGCAATTTGATCTCCTATGAAGGGTGTCAGGAATGGAACTGTTCATGAACACGGCAATGGCATGTGTGGTAGGCTAGGTCAGGTCCTTTTTTTCCCCTCTGGGGTGTCGTGCCAGTAACACCAGGATTTCTGCTCACTGACTGAAGAACAGATGATGGACTGAATGGAACAAGAGAGTACTAGAAAACTGCTGTTGGCAACACAGTAGCAACCACCAGGATTCAGCCACCATGCCTCTTTATTATGAATAAACTTGTACATACTGCATCGTTGTAGTAATGTTTCATATGGTACCATTGTTTTGTTTTGTTTTCCAGCAGTATGACTTGCACACAAATACAGTCCACTCTGTTCCATCTATTGTCTTGGCAACTGTAAATCCAAACTCCTAAAATATAGCAAGTCTTTGTTTAAAAAAAA
>TRINITY_DN21899_c1_g1_i1 len=128 path=[0:0-127]
TTTGACTACAGAAAACACATCAAATATAAGAAAAAAATATATAATAAAAAATGTGTTAACAAACACTTATCTAATGTCACAAGTGAAAAAAAAGAGACTGAGCTTTTGTTTGTTTCAGCTTCTTCAGG
>TRINITY_DN21899_c1_g2_i1 len=725 path=[0:0-724]
TGATGTGTTTTCTGTAGTCAAACAGGTAGGATTCTCTTTGCCATTATATCATGTAGTGTGAACTGGAAAATTTTCTTCAGTGGTGATTATATTTGACACACATACCCTTATTGGTGGTTTTATATAAGAGTTTTCCATTTCTCTGAGATGAATTGCCTTCACCATGGCTAAGGAGCCCCATCTACCCCATTGACGATGATGATGATGAACTTAAAATAGTTCGCCAATAAAAAGCAGCAATATATAATCCCCACATTGGCAACATATAGGTAGGTAGGATTGTAGTTGCAACCAGAAAGAAACTTCAGAGAACCACATGGGTATTCAAGCAGAGACAAAATGAGACAGTTTATATATAATGACCAGCATCATGGCATCAACTAGGCAATCACTATTTTGATAGCCAACACACAGGGGTTAACATGGAAGTGAGTTGATGTGAGGAGGAGAATTTTCATGTGTACACAGTAGTAATTACACAGTACAGTGTATATCTACTTTGTATTCAGAAGTCTTAAGTTATGACCTACCTGTCTTCTAGTGTTTGTGTGTATGTGTGTGTGATTGCTACAGCTGCACGCTACCACATCATGTTAAGGTAAGTCGTGTCAGTCTGAAACTTGTTTCACTGTAGCACTTCCACAATGGCACACAAAGACATCTCCATCTGTTGCCATCACTATAAACACACATACACACACAAACATATGCAGCACACATACAGC
>TRINITY_DN21899_c2_g1_i1 len=476 path=[0:0-475]
TTCTCTTTGTTGTAATATGAAGTGCAGTGTGACTGTATCTTTACAGCGTTAAAAATTTTGTGTATGTGTGAGGGAGGGGAAGAACTTCATCTTTGTGGATGTCATAACAGAATGGTCAGTCATTATTTATACTGTCATTTCATGAAAAATTGAAAAGATACCCAGGGAGCATTATGAATACTGGAAGAGGAAAAAGAAAAATCAGTTTTAAAAAGAGCTGAAAATAATGGAGTAATAAAGACCCATGATCATTTATGTCTCACTCCAGAAAAAAAAAAAGTTCATTTATTTTATACAGTTATTATGGGATCAGGTGGTTACTGGAAAAGATTATTAAGAATGACAGAAAAATATCATAAAAAAAAAAATACAGTGTATTTATGTACAGTATTAAAAGAGCTGAATATTCTGGATAAAAAAATTACCAAAATAATTTGTCTTAGACAAAACAAAAAAATAAATGCAACAATTTATTC
>TRINITY_DN21899_c2_g2_i1 len=132 path=[0:0-131]
CTTGAAATGCTCCACAAGAAGCTTTTATTTAGGCCACTGGGGGACTGCAAAGCTGCAACAAGTGAAAGCTCGGTGTTGATACTTTTTTGTTCTTTTTTTCTTATCTGATGTATTTTATGTTGCCAAACTAGC
>TRINITY_DN21899_c3_g1_i1 len=1134 path=[0:0-1133]
TTTTTTTTTTGTTTTATCATTTTATTAGGTCTGTTCTGTTTCATTGTCATAAGTTGTTTACATGTGGTACAGAAAAAAATAAATAAAAATTACAGGGTGAGTCAAACATATACAAACTTAGGTGAAATAAATTTGTTTGTATTTATATACCAAGTCACATAGCCACATTCATCTCATAATATATAATGATGAAACAGCACCTCCCACGTGTTAGCATAACAGGAGCAATAGTAGAGACACGTGCTCTTGTGTTGAACACTGATATTGTGAGATCTAGCTCAGGTACTACCCTTACTGTAACTTCACAAAGAAAAATGGTCAAATAGGGAGAGTGACATAAGGTCTGTTTTACTGTCACTGAAAGTCACTTTCAGATGAGCATGGACTTCAAGGTGTGTATGGGAGAAGGGTTCTATGGAGACTTCCATGTTACTGTCATTGTTGCAATACCTTAACCTAAGGAGCTGTTCTGTCTACAATTTGTAGTGTGAAGGTGGTTATGTGACTGTACATGAAGACATCTAGACTGATTATATTGTTTCACATAAGTCTGAACACACTGCAACTACCTAATTATTTCAGATTAAACGGCAAAGAATAGTGCTAGTTTGACAACAAAAAAACGTAGATTTAAGAAAAAAAGTATAAACAACACCTACCCAATGTCACAAGTGAAAAAAGACCAAGGTTTTGCTTGTTACAGCTTCCTCAAGGTAAGTAGAAAAAAGAAAGCTCAGTCTTTTTTCACTTGTAACACCAGGCAAGTGTTGTTTATACTTCTTTCTTATATCTACATGTTTTACTTTGGATTAAAATAATTTAATAAATGGTGAACCAAAACTAAATATGAAGAAAGAGTACAAAGCACAACCATCATTTTAGCTGTTGAGAATACAATCAGAATTCTTATTTCTCACATGTTACATGTAACTAGAACCCTTTTGGACCAGGCAGTAAGAAAAACTTGCTTTCATTTCTTGCAGGAGATAAATCCTCAATTAATTTCTCATGATTGTGTTGAGTAGAAAGTGAGTGCAGAAAAATATAACAAACACATGAAATAACATGTAGAATCTCCTGAGCCCCCGCCAGAATGCGGCCCCATCAGAGCAAAGGAAAGGAAGGAAGAAGGCC
>TRINITY_DN21899_c4_g1_i1 len=164 path=[0:0-163]
TGTCTGTGGCCATAAAATCTCTGTACAATAGAATTTCGTGTCTGCCTTTTCTCTCTTTCTGTCTTCCACCCGCCCGGATGAAGCTTTGACAAGCGAAAGCCTAGTGCCTCCTCCCGTTTAGTGCGGTAAGTGTTGTTTTTATACTTTTTTACTCTCTTTGTCCT
>TRINITY_DN21899_c5_g1_i1 len=384 path=[0:0-383]
ACCACGGTACACAGGAGGAAACACCAAGCTTTCGCATTTTTAGCTGATAGCACGTTTTAATTACTAAAAGATATGTCAGATATAAGAAAAAAAGAATAAGAAAGTTGAAACAACACTTACCTAATGTCAAGTAAAGGAAGGCAGAAAAAAGAAGTGAAAAGCAAAGAAGGGGAATAAAAGTCCCAGGGGTTTTACCCCCACTGTAAAAAGAGCAAACTCAGTCTTTTATTTGCGACATTAGGTAAATGTTGTTTCAGCTTTTTGTAGTGGCGATGTGGGGTTTGCATGCCGACAAATGCCGTTTCCCACTTTTAGCTGTGTGTCTCGCTCTATGTGTATCGGTGTCGACGTCACTGATGACGCTACACCAAGGGAATAAAAAGG
>TRINITY_DN21899_c6_g1_i1 len=101 path=[0:0-100]
GTTCTTTTCCTTTTTTCTACCTACCCTGAAGAAGCTGCAACAAGCGAAAGCTAGTTCCTTTTTTTCCCTTATGACATTAGTTAAGTGTTTTTTATACTTTT
>TRINITY_DN21899_c7_g1_i1 len=118 path=[0:0-117]
CACAAGTTTAACATCATAAAATACTTCTTGTCTGCTCTTTCCTTTTTTCTACTTAACCCTGAAGAAGCTGCAACAAGCGCAAGCTCACCTCCATCTCCATCTTGTGCCTTTCAGGTAA
>TRINITY_DN21899_c8_g1_i1 len=110 path=[0:0-109]
AAAAGTGGGAAAGCAGCACTTACCGCACTGAACGGGAAGAGGCACTAGGCTTTCGCTTGTCAGGGCTTCATCCGGGCGGGTGGAAAACAGAAAGAGAGAAAAGGCAGACA
>TRINITY_DN21899_c9_g1_i1 len=110 path=[0:0-109]
TATACAAACAACACTTACGGCAATGGACACGGGGAAGCACCAAGCTTTCACTTCTTTACTTCTTAGTCAGTCCTTTCCCCTTCTTTCTCTCTTTCTGTTTTCTACTTGCC
>TRINITY_DN21899_c10_g1_i1 len=141 path=[0:0-140]
GTTTTTATCTTGTATCTTGTGGTGAGTGTCATTTTTATACTTTCTTACTCTTTTTTTCTTCTTACATTTGATGTATTTACTGTTGTTATAGTAGTGCTGTTCTCTTTGCCGTTCTCTTTTTATGAGGTGTGATCAAAAAGT
>TRINITY_DN21899_c11_g1_i1 len=113 path=[0:0-112]
AGTAAAATAGTATTAAAAAACACCAGACATTGCAAGAGAGAAAGCACAACAGGCTTTTGCTTTTTAGCTTCTTCAGGGTAGGTGGCGGGCAGAAAGAGAGAAAAGGAAAGAAC
>TRINITY_DN21899_c12_g1_i1 len=119 path=[0:0-118]
TCCAGTCTTCACTTCTTGTCTGTTCTGTTCTTTCCTCTTTTTTTTTCTTCTTTTCTTTCTTTCATTTTTCTGCTTACCCTGAGGAGACTTTTGACGAGTGAAAGTTCAGTCTTTTTCTG
>TRINITY_DN21899_c13_g1_i1 len=124 path=[0:0-123]
GAAAAAAGGAAGGAACTGACAGGAAGTAAAATCTTTACTTCTTGTCAGTTCTTTCCTTTCTTTTTCTACTTGCCCTGCAGAAGCTGCAACAAGTGAAAGCTCGTTCTTTTTTTTTTTTTTTTAA
>TRINITY_DN21817_c0_g1_i1 len=141 path=[0:0-140]
CAACAAATCACACTACAGGCCGGAGTCCCGCAAGGCTCCGTCCTGGCACCTCTTCTATTCATACTCTACACCTCAGACTTCCCGAAGCAAACAAAACACAGTAAACTGTCCCTATATGCTGATGACACAGCAATATGGGTC
>TRINITY_DN21891_c0_g1_i1 len=195 path=[0:0-194]
CTGACAGTGTCCTCGAAAGCTTCAGGAGTGACAGCTGAAATCCCACAAGTCTCCTATGTCAAGGCTATTGACATCTGGATGGGGGCTTGCACTGGCTTCATCTTCGCCGCACTACTGGAATTTACGCTGGTCAACTATCTGTGGAGAAAACGACCCCCCATGAAGTGCTCTCCACCAGAGCCCACAGGATACTTC
>TRINITY_DN21891_c0_g2_i1 len=133 path=[0:0-132]
GATACCTAGGGTGGTCCTGCCGGGAACGGAGTCCACGTCCATCCAGAAGGAGACCCAGGAGATGACGACAATGAGGATTGTTGGCAGGTAACTCTGCACAAGGTGAAAGCCAATGGATCGTTGCAAATGGAAG
>TRINITY_DN21867_c0_g1_i1 len=307 path=[0:0-306]
TCGACATATGAGTCATGATGACAAACATAATGTCAAGTGGGGCTCAACAAACAAGTGGAAAAGGGTTAATCTACTGTCCAGTGTTTAGTGCATGTTTTATGAGCTTAGCAGTAACTTGAGAGTGTTACAAGGCAGCAAGGATACACAAGAAAATGGCCTTTAAACAACAATCCTTCCCAAACACCTGCTAGCTCTTTCATTAAAACTGCTAATAAAGTCAAAACAAAGTAGCATCCAGCAAACTTGTCCCACAAAATTGAAAAGATGACAATGCAGATTAAAATGGCACCAAAATCTCAATTTGGAC
>TRINITY_DN21867_c0_g2_i1 len=233 path=[0:0-232]
TGGCTCATATGTCGAGTTTAGCTCGACATCTGTTACCACTTCCTACTGATTGCAAGCATGATGTCGGGTGGAGCTCGACAAGCGAGAGGAAAGGGTTAAATATACAAGTAAATGATGGCAGAGAGAATTGGATAAGTTCAACATAGAAAGCCAGTAACAAGTTTAAATGAAAAAAAATAGAAATCACACACAGTACATGCACACACACACATGCATGTATACATGTACACACA
>TRINITY_DN21867_c1_g1_i1 len=136 path=[0:0-135]
TGGCTCGACAATGAATAGATATTCCTGATGAATAAAGAAATTTTATGTAATGGTGACAAACAATGTTGAGTGGAGGTCGACAAACGAGTGGAAAGGGTTAGTAAAGAGCAACAACTCGACATACAGCCACCTCCTC
>TRINITY_DN21867_c1_g2_i1 len=267 path=[0:0-266]
CACGTTTTCACATCTGCTTTCCGTGCTATGGGAAAATGTTCTGTAGAAGAAAACTTAACTCTGTCCACTCGTTTGTTGACCTCCACTCGGCATTATGTTTGTCATCATGGCTCATGTTGAGTTTAGCTCGACATCTATTAACACGTCGTGATTGCAAGCATAATGTCGAATGGAGCTTGACAAATGAGTGGGAAGGGTTAATATGCATCAACAACTTTTTTTTTGCCTGCTTTCCTTGTATTATTTCTAACCCTGATGAATTCTTGC
>TRINITY_DN21867_c1_g3_i1 len=478 path=[0:0-435 2:436-477]
AATAATTATTTTTTTAATGTAATAATCTACATATACAGGGTGTCCATAAAGTCAGGGTACATGGAAATTAACATATACTTTTAAAACAAAATAATTTTATTTAATTATAATGTTAATAAATAATGTTTTCAATATGATTTCCATTATTTTCAATGCATAACTTGATGCGCCTTGCAAAATTCAGGTGAACTCGATTAAATAAGTCTACATTACCATCAATTTCAGCACACTGACTGATAATGCGTTCTCTCATGTGGTTTAAATCTGTGATCTTTATTGAGTAAAAAGTAAAAAAGGAAAATTATTAATTCTTATATTTAATTGTTTATGTTATGATTTTATTTACTGCTAAATTACCATATATCTGCTTTCTCAAAAAAATAACATAAATAAATAGTGAAATTTCCATGTACCCTGACTTTGTGGACACCCTGTATATATTTTTTTAACAGTGAACTGGAGCTCCAATTATCCCATC
>TRINITY_DN21867_c1_g3_i2 len=472 path=[0:0-435 1:436-471]
AATAATTATTTTTTTAATGTAATAATCTACATATACAGGGTGTCCATAAAGTCAGGGTACATGGAAATTAACATATACTTTTAAAACAAAATAATTTTATTTAATTATAATGTTAATAAATAATGTTTTCAATATGATTTCCATTATTTTCAATGCATAACTTGATGCGCCTTGCAAAATTCAGGTGAACTCGATTAAATAAGTCTACATTACCATCAATTTCAGCACACTGACTGATAATGCGTTCTCTCATGTGGTTTAAATCTGTGATCTTTATTGAGTAAAAAGTAAAAAAGGAAAATTATTAATTCTTATATTTAATTGTTTATGTTATGATTTTATTTACTGCTAAATTACCATATATCTGCTTTCTCAAAAAAATAACATAAATAAATAGTGAAATTTCCATGTACCCTGACTTTGTGGACACCCTGTAGAATTAAAGATGATTTCGGTTGACAAGTGCTCATTG
>TRINITY_DN21867_c1_g4_i1 len=124 path=[0:0-123]
TATGACAAGTTCCTGGTTTATGACAATGAGATAAGAAGGGACTAGAAAGAAAAATTAAATATTTAGAAGTTAAACATAAAAAAAAAAAAAGTTTTTACAAAGGCAAGAATTCATCAGGGTTAGA
>TRINITY_DN21867_c2_g1_i1 len=460 path=[0:0-459]
TCTCTCTCTATCTATCTATCTCTTCTCTCTCATATGCATTCACACACCAGCCCACTAACTCACTCACTCATCCAACTGTTCACTCACTCACTGTACACACACACACACACATAACACACCTCACTTTCTCCTGTCAAATATCATATTCCATGTTTTTTTAACTCTCATACTGCCATGATTATTGACTACAGACTGATTACTTTGCAATACATATTCCAAAATATTGTCAATACTTCTCATAACTATAATTACTAAATATAAAAAATAACAATAATAAACTAGGAAATAAACACAACATATTTCTACATATTATAATAATTACCCCTTTCTGGTAAGTATACAGTCACTGTGTAACCCATAGTCTATCACCTATATATTAGTAGATCAACTACCCCAAACAACTGAAAGCCTTATTTTTCAGTTTCCTGTATGAATGTGTGTGTGTGCATGTGTGTGTGTG
>TRINITY_DN21867_c3_g1_i1 len=207 path=[0:0-206]
CTCCACTTGACATTATGCTTGCAGTCAGTTGGAAGTGATAACAGATGTCGAGCTAATCTCGACATATGAGCCATGATGAGGAAAATAACGTTGAGTGGGGCTCGACAACGAGTAGATAATCCTGGTGATTAAAGATATTTTACATAATGATGACAAACAGAATGTCGAGTAGAGGTTGACAAATGGGGGAAAGGGTTAAGAAAGAAC
>TRINITY_DN21876_c0_g1_i1 len=138 path=[0:0-137]
CCCCATTTTGCCTATCTGAAGGATGGATGATGCTCTCACATTCATTTTGTTGTACACTGTATGTGTATCTAACTAATGATATTTATTCTTTCTGTCCTTTTGTTATTTATTATTTTTTTTCTTATTGCCTATGTTTAA
>TRINITY_DN21804_c0_g1_i1 len=145 path=[0:0-144]
CTGCATGTGTGAAATGGTTAATGCAGGAGACTCAGTGTAACCTGAAGATGACAGTTCAACATTTCCTAAATTAAGATGAAGATATGGTGTTGTAACTACATTGGTATTTTTACAAAATCTTTCATAATGCAAATCATGATTCATA
>TRINITY_DN21822_c0_g1_i12 len=182 path=[2:0-41 35:42-99 39:100-181]
TCACTGGTTCTTGGTCTATCACTACTCGTCCTTTTATCAGTGAACTGTTGATACCATGTACGAATTGATTTGCCAATGGTGGATCCTTGTTGAATCGTTGTCTGAATTGTCTCTGCACTGTTATCACTGATTTCTTTGAATGAAACTCCAACACACAAAATGCTTTTTCCTGCTGCAACGCC
>TRINITY_DN21822_c0_g1_i6 len=693 path=[3:0-45 5:46-60 6:61-104 8:105-162 9:163-201 11:202-285 12:286-311 13:312-318 16:319-384 23:385-416 24:417-438 26:439-462 29:463-475 31:476-485 32:486-538 34:539-545 36:546-609 38:610-610 39:611-692]
TTTATCTTGTAGTAGCTGTGGCATTAACCATAATTCTAACATGTCACAGTAAACGTTCCTGTAATTGTTTTTTCACTAAAGAAGAAAGGACCATAAATCTTATCAGTTATCATAGCACAAAACACTTTGACTTTCGGACTGTCTCTGACATGTTCAACCATGGCGTGAGGGTTTTCATTTCCCCATATTCAAACATTGTGTCTATGAACCTTGCCTGAAATGTGAAATGTTGCCTCATTGCTGAAACAGATGTTGGACAACGATGTGTCGTCTTCGTCAATACGATGTAAGAATTCCATAGAAAACTGGTAACGCAGCACATTATCATTCAATGTAATCCGTTGTAGTAACTGGAGACAATAAGGGTGCAAAGCAATGCATTTATGAAGGATTTTCCAAACAGTTTGGTGAGGCACATTCAACTCACGACTAGCATGTCGTGTTGATTTCCTTGGACTTCTCTGGAAGGCCTGCCGAACACGTTCGACTGTCTCCTCACTGGTTCTTGGTCTACTGCTACTCGTCCTTTTACAGATACACCCTGTATCAATGAACTGTTGATACCACGTACAAATTGAGTTTGCTGAGGGTGGATCCTTGTTGAATCATTATCTGAATTGTCTCTGCACTGTTATCACTGATTTCTTTGAATGAAACTCCAACACACAAAATGCTTTTTCCTGCTGCAACGCC
>TRINITY_DN21822_c0_g1_i4 len=233 path=[0:0-34 18:35-54 19:55-57 22:58-78 23:79-110 24:111-132 26:133-156 29:157-169 31:170-179 32:180-232]
TGGTAACGCAGCAAGTTATCATTTGGTGTAATCCATTGCAGTAACTGGAGATGATAAGGGCATGAAGCAATGTGTTTACGAAGGATTTTCCAAACAGTTTGGTGAGGCACATTCAACTCACGACTAGCATGTCGTGTTGATTTCCTTGGACTTCTCTGGAAGGCCTGCCGAACACGTTCGACTGTCTCCTCACTGGTTCTTGGTCTACTGCTACTCGTCCTTTTACAGATACA
>TRINITY_DN21822_c0_g1_i5 len=693 path=[3:0-45 5:46-60 6:61-104 8:105-162 10:163-201 11:202-285 12:286-311 13:312-318 16:319-384 23:385-416 25:417-473 28:474-485 32:486-538 34:539-545 36:546-609 38:610-610 39:611-692]
TTTATCTTGTAGTAGCTGTGGCATTAACCATAATTCTAACATGTCACAGTAAACGTTCCTGTAATTGTTTTTTCACTAAAGAAGAAAGGACCATAAATCTTATCAGTTATCATAGCACAAAACACTTTGACTTTCGGACTGTCTCTGACATGTTCAACCATGGTGTGAGGGTTTTCATTTCTCCATATTCGAACATTGTGTTTATGAACCTTGCCTGAAATGTGAAATGTTGCCTCATTGCTGAAACAGATGTTGGACAACGATGTGTCGTCTTCGTCAATACGATGTAAGAATTCCATAGAAAACTGGTAACGCAGCACATTATCATTCAATGTAATCCGTTGTAGTAACTGGAGACAATAAGGGTGCAAAGCAATGCATTTATGAAGGATTTTCCAAACAGTTTGGTGAGGCACACTCAACTCATGACTAGCACGTCGTGTTGATTTCCTCGGACTTCTCTGGAAGGCCTGCTGAACACATTCAACTGTCTCCTCACTGGTTCTTGGTCTACTGCTACTCGTCCTTTTACAGATACACCCTGTATCAATGAACTGTTGATACCACGTACAAATTGAGTTTGCTGAGGGTGGATCCTTGTTGAATCATTATCTGAATTGTCTCTGCACTGTTATCACTGATTTCTTTGAATGAAACTCCAACACACAAAATGCTTTTTCCTGCTGCAACGCC
>TRINITY_DN21822_c0_g1_i7 len=366 path=[1:0-112 12:113-138 14:139-166 17:167-167 18:168-187 20:188-265 26:266-289 29:290-302 31:303-312 32:313-365]
CATTTCCTCATATTCGAACATTGTGTCTATATGAACTTTGCCTGATATGTGAAATGTTGCCTCATAGCTGAAACAGATGTTGAACAACAGTGTGTCATCTTCGTCGATACGACGTAAGAATTCCATAGAAAACTGGTAATGCAGCACGTTATTGTTCGGTGTAATCTGTTGCAGTAACTGGAGATGATCAGGGCGCAAAGCAATGTGTTTATGAAGGATTTTCCGAACAGTGTGGTGAGGCAAATTTAACTCAAGACTAGCATATTGTGTTGATTTCCTTGGACTTCTCTGGAAGGCCTGCCGAACACGTTCGACTGTCTCCTCACTGGTTCTTGGTCTACTGCTACTCGTCCTTTTACAGATACA
>TRINITY_DN21822_c0_g1_i3 len=692 path=[3:0-45 5:46-60 6:61-104 8:105-162 9:163-201 11:202-285 12:286-311 13:312-318 16:319-384 23:385-416 25:417-473 27:474-475 31:476-485 32:486-538 33:539-551 35:552-609 39:610-691]
TTTATCTTGTAGTAGCTGTGGCATTAACCATAATTCTAACATGTCACAGTAAACGTTCCTGTAATTGTTTTTTCACTAAAGAAGAAAGGACCATAAATCTTATCAGTTATCATAGCACAAAACACTTTGACTTTCGGACTGTCTCTGACATGTTCAACCATGGCGTGAGGGTTTTCATTTCCCCATATTCAAACATTGTGTCTATGAACCTTGCCTGAAATGTGAAATGTTGCCTCATTGCTGAAACAGATGTTGGACAACGATGTGTCGTCTTCGTCAATACGATGTAAGAATTCCATAGAAAACTGGTAACGCAGCACATTATCATTCAATGTAATCCGTTGTAGTAACTGGAGACAATAAGGGTGCAAAGCAATGCATTTATGAAGGATTTTCCAAACAGTTTGGTGAGGCACACTCAACTCATGACTAGCACGTCGTGTTGATTTCCTCGGACTTCTCTGGAAGGCCTGCCAAACACGTTCGACTGTCTCCTCACTGGTTCTTGGTCTACTGCTACTCGTCCTTTTACAGATACATCCTGTGTCAATAAACTGTTGATACCATGTACGAATTGATTTGCCAATGGTGGATCCTTGTTGAATCGTTGTCTGAATTGTCTCTGCACTGTTATCACTGATTTCTTTGAATGAAACTCCAACACACAAAATGCTTTTTCCTGCTGCAACGCC
>TRINITY_DN21822_c0_g1_i2 len=694 path=[3:0-45 4:46-61 6:62-105 8:106-163 10:164-202 11:203-286 12:287-312 13:313-319 16:320-385 23:386-417 24:418-439 26:440-463 29:464-476 31:477-486 32:487-539 34:540-546 37:547-610 38:611-611 39:612-693]
TTTATCTTGTAGTAGCTGTGGCATTAACCATAATTCTAACATGTCAAGGTAAACAATTCCTATAATTGTTTTTTCACTAAAGAAGAAAGGACCATAAATCTTATCAGTTATCATAGCACAAAACACTTTGACTTTCGGACTGTCTCTGACATGTTCAACCATGGTGTGAGGGTTTTCATTTCTCCATATTCGAACATTGTGTTTATGAACCTTGCCTGAAATGTGAAATGTTGCCTCATTGCTGAAACAGATGTTGGACAACGATGTGTCGTCTTCGTCAATACGATGTAAGAATTCCATAGAAAACTGGTAACGCAGCACATTATCATTCAATGTAATCCGTTGTAGTAACTGGAGACAATAAGGGTGCAAAGCAATGCATTTATGAAGGATTTTCCAAACAGTTTGGTGAGGCACATTCAACTCACGACTAGCATGTCGTGTTGATTTCCTTGGACTTCTCTGGAAGGCCTGCCGAACACGTTCGACTGTCTCCTCACTGGTTCTTGGTCTACTGCTACTCGTCCTTTTACAGATACACCCTGTACCAATGAACTGTTGATACCACATACGAATTGAATTAGCCGATGGTGGATCCCTGTTGAATCGTCATCTGAATTGTCTCTGCACTGTTATCACTGATTTCTTTGAATGAAACTCCAACACACAAAATGCTTTTTCCTGCTGCAACGCC
>TRINITY_DN21822_c0_g1_i8 len=134 path=[3:0-45 5:46-60 6:61-104 7:105-133]
TTTATCTTGTAGTAGCTGTGGCATTAACCATAATTCTAACATGTCACAGTAAACGTTCCTGTAATTGTTTTTTCACTAAAGAAGAAAGGACCATAAATCTTATCAATTGTCATAGTACAAAACATGTTGACTTT
>TRINITY_DN21822_c0_g1_i11 len=494 path=[3:0-45 4:46-61 6:62-105 8:106-163 9:164-202 11:203-286 12:287-312 14:313-340 17:341-341 18:342-361 19:362-364 22:365-385 23:386-417 24:418-439 26:440-463 30:464-493]
TTTATCTTGTAGTAGCTGTGGCATTAACCATAATTCTAACATGTCAAGGTAAACAATTCCTATAATTGTTTTTTCACTAAAGAAGAAAGGACCATAAATCTTATCAGTTATCATAGCACAAAACACTTTGACTTTCGGACTGTCTCTGACATGTTCAACCATGGCGTGAGGGTTTTCATTTCCCCATATTCAAACATTGTGTCTATGAACCTTGCCTGAAATGTGAAATGTTGCCTCATTGCTGAAACAGATGTTGGACAACGATGTGTCGTCTTCGTCAATACGATGTAAGAATTCCATAGAAAACTGGTAATGCAGCACGTTATTGTTCGGTGTAATCTGTTGCAGTAACTGGAGATGATAAGGGCATGAAGCAATGTGTTTACGAAGGATTTTCCAAACAGTTTGGTGAGGCACATTCAACTCACGACTAGCATGTCGTGTTGATTTCCTTGGACTTCTCTAGAAGGCCTGCCAAACACGTCTGACTGTCT
>TRINITY_DN21822_c0_g1_i13 len=250 path=[1:0-112 12:113-138 13:139-145 15:146-166 17:167-167 18:168-187 19:188-190 21:191-249]
CATTTCCTCATATTCGAACATTGTGTCTATATGAACTTTGCCTGATATGTGAAATGTTGCCTCATAGCTGAAACAGATGTTGAACAACAGTGTGTCATCTTCGTCGATACGACGTAAGAATTCCATAGAAAACTGGTAACGCAGCATGTTATCATTCGGTGTAATCCGTTGCAGTAACTGGAGATGATAAGTGCACAAAGCAATGCCTTTACGAAAGATTTTCCAAACAGTTTGGTAAGCCACATTCAAC
>TRINITY_DN21822_c0_g1_i14 len=692 path=[3:0-45 5:46-60 6:61-104 8:105-162 9:163-201 11:202-285 12:286-311 14:312-339 17:340-340 18:341-360 19:361-363 22:364-384 23:385-416 24:417-438 26:439-462 29:463-475 31:476-485 32:486-538 33:539-551 35:552-609 39:610-691]
TTTATCTTGTAGTAGCTGTGGCATTAACCATAATTCTAACATGTCACAGTAAACGTTCCTGTAATTGTTTTTTCACTAAAGAAGAAAGGACCATAAATCTTATCAGTTATCATAGCACAAAACACTTTGACTTTCGGACTGTCTCTGACATGTTCAACCATGGCGTGAGGGTTTTCATTTCCCCATATTCAAACATTGTGTCTATGAACCTTGCCTGAAATGTGAAATGTTGCCTCATTGCTGAAACAGATGTTGGACAACGATGTGTCGTCTTCGTCAATACGATGTAAGAATTCCATAGAAAACTGGTAATGCAGCACGTTATTGTTCGGTGTAATCTGTTGCAGTAACTGGAGATGATAAGGGCATGAAGCAATGTGTTTACGAAGGATTTTCCAAACAGTTTGGTGAGGCACATTCAACTCACGACTAGCATGTCGTGTTGATTTCCTTGGACTTCTCTGGAAGGCCTGCCGAACACGTTCGACTGTCTCCTCACTGGTTCTTGGTCTACTGCTACTCGTCCTTTTACAGATACATCCTGTGTCAATAAACTGTTGATACCATGTACGAATTGATTTGCCAATGGTGGATCCTTGTTGAATCGTTGTCTGAATTGTCTCTGCACTGTTATCACTGATTTCTTTGAATGAAACTCCAACACACAAAATGCTTTTTCCTGCTGCAACGCC
>TRINITY_DN21822_c3_g1_i1 len=154 path=[0:0-153]
ATTCTTACATCGTATTGACGAAGATGACACATTGTTGTCCAACATCTGTTTCAGTGATGAGGCAACATTTCACATTTCAAGCAAGGTTCATAGACACAATGTTCAAATATGGGGAAATGAAAACCCTCATGCCATGGTTGAACATGTCAGAGAC
>TRINITY_DN21822_c4_g1_i1 len=187 path=[0:0-186]
CTCAAACAGTTTTATTCCAGGCTCGTGTAGCACGGAAATTTCGCTTGTTGCAGCTAGAAGTCATGGTAGAACAAAATGGCATCGCAGCAGAAAAAAGCATTTTGTGTGTTGGAGTCTCATTCAACGAAATCAGTGATGACAGTGCAGAGACAATTCAGATGATGATTCAACAAGGATCCACCATTGG
>TRINITY_DN21822_c5_g1_i1 len=122 path=[0:0-121]
TCCAGTTACTGCAACAGATTACACTGAATGATAATGTGCTGCGTTACATGTTTTCTATGAAATTCTTACATCGTATCGATGAAGACGACATATTGTTGTCCAACATTTGAGTTAAATTTGCC
>TRINITY_DN21864_c0_g1_i1 len=2371 path=[0:0-2370]
ATACAACACGCAAATAGGCAGTACAGGATACTTCATCCAATGTCTATGGATACTTCATAAACAGCATGTGTACAGGAAGACCAATTTGTGAACATTTCCTGTAGTTGTCATCACTCCTGTAGAAATGACGTTCTTTAGAGGACTTGCACGAAGGCACAGCATGGTTGTGTCCAGAATATTTCTGCAGAGATGTTGCTCCTCCTGTGAACAAACTAATCAAGTTAGGGTCAGATTTGCTCCAAGTCCGACAGGTTATCTTCACCTTGGGAGCCTCAGAACTGCTTTATATAACTTCTTATTTGCTAAATCGCATGGAGGGACTTTCATTCTCCGTATTGAGGACACGGACCAGAAACGTTTAGTTCCAGGTGCTGTTGAGAAACTCCTGGAGATGTTACAGTGGATACACCTGGTACCTGATGAAGGCCCCACTGCTGGAGGTGATTATGGTCCTTATGTTCAGTCGCAGAGGCTTCATAATTACCAGCAACATGCCAAAGTGCTGCTAGAAAAGGGCTTTGCATACCATTGCTTCTGCAGTGAGAAAAGACTGGATTTATTGCGTAAAGCTGCTTTGCGCAGCCGACAGACTCCAAAATATGACAATAAATGTCGCCATTTGACAAGTGATGAAGTAAAGGAAAAAATGGAGCAAGGTGTACAATACTGCATAAGATTCAAGTTGGAACCAATCACTGATCCTTTTGATGATCTAGTGTTCGGACCAGTCAAATACAATGTTGCTGAAACAGAGGGTGATCCTGTGATCATGAAAGCTGATGAGTTTCCCACCTATCATTTTGCAAATGTGGTTGATGATCACCTGATGAAAATCAGTCATGTTTTACGAGGCGTGGAATGGCAGACATCTACAACAAAGCATATATTATTGTACAGAGCATTTGGTTGGGAGCCTCCACAGTTTGCTCATTTGCCAGTCATATTGAATAAGAATGGGAAAAAGTTGTCAAAAAGCCAAGATGACATCCATGTAGAGTATTACAGAAGTCAAGGTTACTTCCCAGAGGCAGTGCTGAACTTCATCACAGATGCTGGAAGTGGATTCGAACACAAAGAGAGAGGAGGGAAGACAATCCAGGATTTCATTAAACAGTTTAACTTGTCAAAAGTGAGTATGAACTCTGGCCGACTTGACCAAGACAAACTCCCACTGTACAATAGACTTGAACTAATGAGGCGATTAGAAGACCCAGTGGAGTCCAGAAAGTTGATAGCACATGTGAAGCAGCTTGTAACAGAGCATTTCAGAGACAGACTTGGCACCAGTGACTATCAAAATCACATTCTTAGTGACCACTACATCCACACTGTTCTCCTGTGGAGTCAGCACAGAATACACCACTTAACTGACCTTGTATCAAAGGACATGGAATTTATCTGGGTCATTCCTGATCACATTGATCTAGGACTTGTTGAGAATGTAGACACAGGACTGTTGCAACAACTGAGAAGGAAACTGGATGAAGAAGTAAGTGTTGAAGATTTCAAAAAGGGTGTGGTGTTGAGCACTCTGAACTCCTTTATGTTGGAACATGAATTGCAGCGAAAGTCATTCCTGAAATTCCTCAGAGTGATGTTGACTGGCTTGACGGAAGGCCCCGGAGTGGCTGAGATGATGGAGGTTCTGGGGAAGCAAGGTACTCTTCGGAGGCTGCAGCATGCTCAGGGACTGCTAGACAAACTTCCTGGTAGAGAACACGCTGTCTAACAATTATCACTTACAGGAAACAAAAATAAATTCAAAAACACTGTCAAACAATTATTATCACTTACAGTAAGCAAGAATAAATTCAGAAACTCTGAAATGTTATTTATTTTCTTATGCTTGCTAGTCACTTCAGTTGCAAATTTCATAAGCACTGCCACATAGAGCAATGTATAAAGCAGGCATTGGCATAACAGGTAGTTGAGTCAACACAAGATAACACTGTGACCTTGTGCCAGTCCTAGAGAATTCAGAGGCTTGAAATCATACAGTGAGGCATATATATAAGTATGTAGACATCATAAAGAAGTAATGCACTTCATTGGCAGTCTTTACCACCAGTCTAGCACTCCTTTGTATGAGTACACGTTTCTTGGTACCAGTCAAAGACATGACCAGTCTGTAAAAGCCTTAGTCTTACGGACACCTGCCCACAAATGCTGAAATACAGGATGACTAAAAGACTTGTATGGATATCTTACATATTGTGCCTGAGGTCAGTGAATTCAGCTGCAGTATATAGCACACACAGATGAAGGAGAGGTTGAAGTCTGTGGTGTTATAAAAGCAGGAGATGATGAAGTGCTTCGTTTGCTGTAAACGTTGATGATGATTGTCTTGCACACACACACAGATGAAGGAGAG
>TRINITY_DN21862_c0_g1_i1 len=141 path=[0:0-140]
GTTTTATTGAAGCTATCTTATTACTGAGCTACTGTGGAGAACGAGGAATCATACTGGGCCTAAGTCAACGGAACATGAGGTAAGCCTTTCTAACTGACTCATTTTGAATGGAATAGTTATACGAACGTATATACGAGTAAT
>TRINITY_DN21862_c0_g2_i1 len=203 path=[0:0-202]
GTGTCTAAAAATAAAACAGCTGTCTGCTACAGGAGGTTCAGTCACTGTTGGGAATAAATAAGAGATTCTGTTTTGGTACCCTTTAAACTAGCATCGTCTACATGAGCAAAAAGGACCACCGATGACTTCTTTCACAAAACGTTTCTGTTTTAATTTGTTCAGCTACTGCAGGTAATCGTTTTGTTTTTCACTTCAAATTCTAT
>TRINITY_DN21838_c0_g1_i1 len=114 path=[0:0-113]
CTAGTATTGTATTTTTAAAACAAGCACTCATTAATTCTGGAACAACGGCATTATTGGTCAGTGACATGCACTCAGGTCACAAAATATGGGCAGAAAAACAAACAAAGAGAGGAT
>TRINITY_DN21838_c0_g2_i1 len=249 path=[0:0-248]
ATGCGTTATGATAAGTGTGTTGTGTTACATTATCGATTCTTTTTCATGGCCATGATTTTAACTGTGGCGGTAACATACTGGCATTAATTCTAAATGAGTCGTAAATAGTAATAAAATAACTATAGTGCATCTAAAGTTTGTGAATATGAAGACTGTTCCCTTGATATTGGCTTTAGCCAGCAGATGTATTTACATCAAGGGACAATGCACAGTGTATGAGTTACAATTAGATGCATTTACAGCCATTCC
>TRINITY_DN21811_c0_g1_i1 len=200 path=[0:0-199]
CTGTCTTTCCTATTAGGAATTCCCTACCCTTTATAGCAGAAATTAGTATTTGCTTATTATGTTATTTGGAAAACCACTTTTGTTTTCATAATTTTGCATTGAACCATATAGAATACTGTTAGTCTGCAGCAGGGGTGGCCAACTTGTCTTTGGCTATGATCAACTTTGATATTCTAAAATAAATTGGGATCTACCACAAC
>TRINITY_DN21802_c0_g1_i1 len=151 path=[0:0-150]
ATAATTTTTGTGATAATTTTTCTACACGAAAGTAAAGAGAAATTTCTTGAAGAATTCAATAAAATCTGAAACAGTTTTTCTCATATCCTGCTAAGTAGAAACTAATCAGTACTAACTTTAGGAAAAAAATTACTTTGTTCTGAATCTTCTT
>TRINITY_DN21802_c0_g2_i1 len=153 path=[0:0-152]
CCAGAATTCATATTCAAGATTATATAATAATAATTGTAAGTTTATGGTCATTACAGTATCTAACAACAAGAAATCATGTTTAGTACTTAACACTAAGTGTACAATAAAACAACATTCGAAAAATTGAGTACTCATTGGAAAAGAGAAATGGAT
>TRINITY_DN21802_c0_g3_i1 len=142 path=[0:0-141]
TGGAAATACAGTCCAGTTTAGATCAGAAATAAATGTTGTATGTAACACTAGCTGTAAGTCTGGTGATGATGTTAACACATTCTCGTATTAAGCTAATGCACGCAATGTTACCAATATCTTTATTTCTGTAGTTTTATTATCC
>TRINITY_DN21879_c0_g1_i1 len=103 path=[0:0-102]
CCTGGTGCATGCACAGGATGAGTCACTGCTCATCTTGTCCAGATACTATCTCCACCCTCTGGACCTCAACTTACCAGATCTTTAATTCCTAGGAGCCTTGTTT
>TRINITY_DN21879_c0_g2_i1 len=224 path=[0:0-223]
ATTTCAGAAGGAGGGAAAATTAACCCCTGGGTTTTGACCAGATGGAGGTGACTCTCCAGTCTGTATAGAATGGAGAGGAGAAACTATATTTCTGACCTGATCAAATCACTTAAAATTACTGAAGACAAAGAGAAAAAGTTTATTATCTATTTATTTTTGCTCTCTCACTCTCTCTCTCACTTGCTCACTCACTCATGAGCCTCCACACACACACAGCATTAACC
>TRINITY_DN21810_c0_g1_i1 len=279 path=[0:0-278]
ACCAGTGAGGACTCACAAGACTGGGAGCTCTGTTACTACACCACTTACTACGCCTCGTGGCGTGTCACTTACTACGCCTGCTATGAGTGTTACTACGAAGGGGAAGGCCGGGACACCTTATGGTGTTACTACAGCATCACTCTCCACATCCCCACACACAGTTACTATGCCACCTGGTGTTACTTCTCAAAGTAACGCAAGTGTTGATGCGGTTACTAACACAATGAACACGACGAAGATTCAGAATGTGAGTGAAGCACACGTGGAGATGTCCACCAC
>TRINITY_DN21810_c0_g2_i1 len=190 path=[0:0-189]
CTTACTAAACCATCTCCCACCACAGGAGCCTCAGCCAACTTTACTTCCAGCAAACCAAGTCGAAGTAACACAACAGTTCACAATGTTACTAAACCATCAGCGACTTATAGTGTTCAAAGCCACGTTACTACACCAGTGAACGCTTTTCATAACATGTGGCTTACTACGCCTGCTCTTAACAGTACTACAA
>TRINITY_DN21833_c0_g1_i1 len=126 path=[0:0-125]
CACGAACATATCCAGACATGACCTTCCTTCATTTCTTTTTCTCTGAGATTACCTGAAGGAAGTGATATCTACAGAAAAAAATGTATGCACACCAGGGGTACATAAGCCAATTACTGAACCTGCAAC
>TRINITY_DN21833_c0_g2_i1 len=114 path=[0:0-113]
TGAATATCTCATATTGAAAAGAGCCAGAAGCCTAAAAACATCCATTGAGGTTACGTATGTTTATGGAATGAACATGTATTTACTGCCATTTAAACAATTCAATTAAACACATGT
>TRINITY_DN21833_c0_g3_i1 len=223 path=[0:0-222]
TTTGTAATGCTGCATAAAGTATCTAAGTACCTGTAAGCAGGGTCATTAAAGTACACTGCTATTTTGAATTAAGGTCAGTATATGTGTTCTGTAGCTCATGTGTAATAATCATACTATATCATGTCGTAACAGCATTTTTGAATCACCCTTTATTTGCCTGGTACTTTTAATTTGGGTTACATTTAAGCGGTCAGCTGAAGAAGAAATCCATTACGTTCCTTGA
>TRINITY_DN21833_c0_g4_i1 len=189 path=[0:0-188]
TTGCGAAGTCTGGTGCATTTTATTTGATCAACATGTAGCGCTGATTTACTTGCAATGGCAGTGGATGTTTTCATTTGTCATGATATCATCACACAATCTACTTCATTATTTCAATAGGATGAATGTTATTGTGGATTCAGTAAAAGACACCACCACAAATGTATGTTCAATGACAACATATCCCTCAAG
>TRINITY_DN21847_c0_g1_i1 len=131 path=[0:0-130]
AACTATTATTGAAGGTTGCTATTTCAGAAGAACCTTTTCAGCAGTATGACTGTATAGTCACACTTTGTATCTAAACAGAAGTGAGCAGTTTACAAATCCTTCTCTCCTGTTCACATTCGGTAAAAGTAGAA
>TRINITY_DN21847_c0_g2_i1 len=185 path=[0:0-184]
TTTTTTTTTTTTAAATATATGGGTATCATAGGAGAGGCTTGGAAAGGCAACTAATAAGAGAATTGTAAATTATATGGTCATGAAGAGATCTGTCGATGTTCCTTTAGTATCACCTGTATCAAACCTTTAGATGTATATACAGTACACATATATATATATTTTAATGTAATGAAAATATATATTTT
>TRINITY_DN21866_c0_g1_i1 len=110 path=[0:0-109]
TTCTGGAAAGTTGTCTTCTTGTACGAGTCATTCTCTCTTTCTTCAAAGCCTCTTTGGATTCATACTCAAACTTTGCCGTAGCTGTCCTCACCCACTCAGGTTCATCAGGG
>TRINITY_DN21866_c0_g2_i1 len=162 path=[0:0-161]
CAAGGCTTCTTGGAAGTGGTTAATAGCCTGCATGATTATCAGCATTACCATCAGTTGCTTTCTGAGCATTTCAAGGTCTTGGGTGTAGAAAGCAATGTAGAATAGAGATATAAAATTATTGACAAATTCAAACAGCACCAGCTTCAAAACTCTGGCCTTATC
>TRINITY_DN21866_c0_g3_i1 len=598 path=[0:0-597]
CACCCACTCAGGTTCATCAGGGATTAGATATACTAGGGAAAATTTGAATGACAATATAATATGCTCCACTGTCACTAATATTGATACCCATTCTACCGCTGACAGGTTAGGGGAAAGGTTCCTCAGCTCGGGTGACATTCCAAGCAATGCACAGTTGGTTATCACTGCAATGACACCCATTATTTCAAATGCAGGCTGCCATACTCCCATATCTTTTACTTGTTTTGCAAGAGGTCTCTGAAATACATGGCACAACTTGAAGGCATCAGTTCTAATCTCTACGATGTTATTAATGACAGCACATAACGCTGCTACTGGGTATACTGAAGAGAAGAGGAATACATATCCAAACTGGATGAACATCTCCAGGTAGTCATCAAAGGTATCCTCATATGGATCTCTGTCTCGCTGTTCCTGAGTTTGAGCTATGCGAGGATCATTCTGGTCCAGTTGTGGCACATGGAGGCATCCAGTAACTGTGCCTTGTATAGCTCCATTGCTAGTTTCTAGAGATGGATCACTATCAAGTCTGACCCAAAACTTGATCCAAGGATGCCGATTCAAGAATTTTCTTACTTTTTTCATGACCTTTTTATAT
>TRINITY_DN21814_c0_g2_i1 len=277 path=[0:0-276]
CTATAGTCGCGCCCATGTATCCTGTAGTACGTTAAAATCAGTTGTAACGTAATTTGTAGGCATGTGTATCTTGTAACTTAGTCTTGTATTCTCACTTTCACGCCGGTACACTTATCGCATAGGCCTAGAGCTTGCTACAAAAACACCTGTAGTCTCTTACAGTAGGCCTATTTTCTTTTGGTTAAAGTGACATTACAAGGCAGTAAGACAGTCACTATAAGATGGTCTCTTCATCGTTCCTGTGAGAGCCACATTCCGCGTCTGCAAACTCCATTAC
>TRINITY_DN21883_c0_g1_i1 len=660 path=[0:0-659]
GCAATATGGCTGATGGTGACTCGAAATGAATCGCAGAAATTGGAAGTGCCATTTAAAAAGACTGACATTGTCCTGCCATCCACTGCTTTATAAATAAACTACACATCATGTCTCAAAGGGCCAGAGTTGTTGAGTTATATAAAACACTGTTGCATCTGGGAAAGGATTATCCACGTGGGTATACTTATTTTAGAGAGAAGCTGAAGAAAGCTTTTATGGCAAACAGAGATGTAACCAACAAGCAAGAGATTGAGCTGCTAATATCCAAAGGTAACTATGTCATCAAAGAACTAGAAGCTTTATACATGCTGACTAAATATAGAACTCTGAAGAGAAGATACTACAGTGAAAAGACAAAATGATTTATAGGTGATGAGTAAGTTCTACACCATTATAAAGGAGGAAGTGCAAAGTAAGCTTTCAGAAAATACTGGAGCTGTGCTTGTAGCCAAGCTGGGACTCATTGAATGGATTCTCTGAAAAATATAAAGCTAATGATTATGTAAATAAATTCATCCACATCATCTAATTTATGATTATGATATTAAAAATTGTATGTCCTTTTTAATTATATGAATGAATTTTTTAGTGATCAGTATTAGTTATAAAGTCCTTAAAATATAAAACTTTTTTACATTGTAGAATTACATAAGATTTGTC
>TRINITY_DN21806_c0_g1_i1 len=133 path=[0:0-132]
CCGCATTATTTATCTCAGATAAGTGGTTTGTGATAAAGCTTTTGGATCATGCTTGCTATTCATCATTAATGCTGTTAACGTGCTTACTATATCCCGTGTAGGCTAGTTTAAACTTCGTGGTGACACGTTGGGC
>TRINITY_DN21806_c0_g2_i1 len=178 path=[0:0-177]
GACTGGTATTATGAATGCTGTCAGTTTTAGAAATAACTCCCAAACAGGGATTTGCTTGCAGAAATCAACCGAAAACATAATATCAATATTACATCTTTTTCCTCCTAGATGTCAGTACCATCTGGCCACAAATCCTGAAGCCGAAGCGCTTTCTTCCAAGAACTGTTCACAAGATGTC
>TRINITY_DN21853_c0_g1_i1 len=160 path=[0:0-159]
CTTCTCTCCCCTTTTCTTCCTTCCTTCTTACCCTGACGAACCTTTAACAAGCACAAACTCAGTTCCATTTGTTTTGTTTTGTCTTGTCAGGTAAGTGTATGTGTTTCTTTTCTATTTTTTCTCTGAAATTTGTTACTGGATTTCTATGTTGAACTTGGGC
>TRINITY_DN21853_c1_g1_i1 len=218 path=[0:0-217]
TTTAATGTGATGGCAGAGAGAACTGCCTGAGTTCAACATGGAAAACCAGTAAAATGCAAGAGGAAAAATAGAAAAGAAACAGACATTTACTTGATGAAATATAAACAGAACTAAGAAGAAATATGGGAAAAGGAGAGGAGGAGGGAGGTAGTACTAGGCTTTGCACAGAGACTGAGTTAACTGAAAGGTAATGTATTATACACATATCTTCACATGGC
>TRINITY_DN21860_c0_g1_i1 len=106 path=[0:0-105]
GCTGAATCTGAGAGGTGTGACTTCAGATATGTCACAAGTTCACTTTAATACCAGCAGTACACAAAAATAACAATGTACAAAATGCAACCACACAAGAAAATGGGGA
>TRINITY_DN21860_c0_g2_i1 len=319 path=[0:0-318]
CCACACAAGAAAATGGGGATTTCTGATCCTGAAACTGTGGAAGACTACTACCAGTGCCAGATTTAGGGATGGACAACATGGGCGCCTGCTCAGGGCCCCCATACAAGGACAGCCCCACAACAGATCCTAACCCTACTAACACATTAAATTCTGCTGAATGCTGATCATTTAGTTTGTCTTGTATATTTACTGCATGCTTATGTTTCTTAAAATGTAACATGTTATACTTGCATGCACAGTTGCCTCCACAATTAACAAAATTCCATTTACTAAATTTTGTACTTATTGTAAAGTTAATTTAATATTTGCTTCCTAACTT
>TRINITY_DN21860_c1_g1_i1 len=229 path=[0:0-228]
AAGCAAATATTAAATTAACTTTACTATAAGTATAAAATTTGGTAAACGGTGTATGGTTAATTGTGGAGGCAACTTTACATGCAGGTATAACATGTTGCATTTTAGGAAACATAAGCATGCAGTAAATATGCAAGACAAGTAAAATATTCAGCATTCAGTAGAATTTAATGTGTTAGTAGGTTTAGGATCAATTGTGGGGGTTTCCCTTGTGTTGGGGCCCTGGGACCCA
>TRINITY_DN21828_c0_g1_i1 len=164 path=[0:0-163]
TTTTTCACAACTCAGAGGAAGAATCAAATTGCAAGACTACGTAAATATACACAAGCTTCAATATCAAGCAGCTTAGGAGCTGTATATTTCTGTTTAACAGTTCTATCGTGCATTTGCTGTCCAAGTACCCTATTTTGTTTTGTTTTTTGCTTTATGCATATCAG
>TRINITY_DN21828_c0_g2_i1 len=198 path=[0:0-197]
CGAATGGAATTTATATTGGAGGAATTGGAAAATGTCGGCTAAGAGATATGGATACCATTAAAGTAGAAAGATGGGAAAAGGTACTTCAAACTGAAATTAGTTGAAAATAGCAGTAATCACACATGAATCCAATTCTTTGAAAAATGAAGACGCATAATGAAAGAAACACATCTGCATTTGGCTTTTGGAAGAACAGAG
>TRINITY_DN21865_c0_g1_i1 len=240 path=[0:0-239]
CGCTTTTCTGGCACTGATGCTTTCTTGCACGTCTGTGTAGTCACAAATTAGATATCCTTTACGTTCTAAGTTATTGCAGCACAATAATTCACAACAGCACACCCAAGGTATCCACATGATGAAGTAGCACAACTAACTCGAATTAGCTGATAATGAAAGGTTTGCTTTGATAATCTTTAGGTTTGAGAGATGACCGGGAGTGGTCATGCAGTAGCGTCCCTGCGTCTCACCAGGTCTAGG
>TRINITY_DN21865_c0_g2_i1 len=262 path=[0:0-261]
CCACGGATGTCATCTGACTTCAATATCTAATCATATGATAACCCATAGGTCATCTTCTTGTGACAAATGAACATAACATTGCGGAAAATAAAACACAGTTTCAGAACTCAGAATGGAAACTCGTCACAGATGGATTTTACGGCCGAGTGCCCTTCCTGACGACAACCATCTGAAATGGCAAATCTATACGGAAGGGAATCGGGAAGGAAGCGTCCATGGCCACTCTGCACAGGCACCATCCCAGCACCCGCCTGGAACGATC
>TRINITY_DN21821_c0_g1_i1 len=261 path=[0:0-260]
TGAAGAAAAAACTGGCTGTTCACCCAGTCTAAGCGCATCAAAAACTGGTTGTAGTAACGACCAAACAGTCCCTCTCTGGCCACCAAAAATGTTAGGTGGTTGATATCATTCTCAAGATGCTCACCAGGAAATTCAACTGTCTCTTTTCTGGATGACTCTGAGGTAGATGTGTGGGCCTGTGATTTCAACCACTTGTCAATGAGAAGTTCTCCATACAGCACAGTTGCCCAGGAATCATCTCGAAGCCAGTCCAGATCTTCA
>TRINITY_DN21821_c0_g2_i1 len=152 path=[0:0-151]
TATTACTGAATACATTGGGGTGACACACATGCCGCCTCATTCTCTGATATGCATCAATATAAACATCAGTTAAACCTTTTGGCCATCGAACATCACTTTTTTTTGCAAGATAATACACAAAGTTTTCTAGAATGAGATATACTCCACAGTTC
>TRINITY_DN21821_c0_g3_i1 len=167 path=[0:0-166]
ATTCATCCCAAAATATATACTACTTTCACTAAACTGAACTTCAACATTTTCTGCTGTTATCACATTTCCTTTCACATTAAAAAATTTGTCTTCTTTAGCTATGATCTTTTCAATTTCTTCATCCTCTGTGCTTTCTTCTGTGGTCCATCCCTTTTTAAAATCATGAT
>TRINITY_DN21821_c0_g4_i1 len=222 path=[0:0-221]
AGATTCTATGGGCATCTCAATGGCTGTCTCAGGACCCTTTAGCTGATAATCAATGATGTGCATTAGATTCTGTGTCAGTCTTGTTAGGCAACTCCTTTTCATTGATTGAACAATGCTATATCCACCTTTCTTTAGGCATGATTCCATTCCTGACAGAAGCTTGACTATGGTATTAGACCACTTAAGTTGAGTTGTTTCATCACTGTCACTTAAGAACTTCTG
>TRINITY_DN21821_c0_g5_i1 len=166 path=[0:0-165]
CTCATTCCCTAATAAACTGTTTTTCTGTGTCCCTGTTGGCTGATATTTCCCCTTCGCATTTTTACTCACTGTGCTCTCAGTCTTTATTTCTGACTCTTCTTGTTTGGCAGTGCTCACTACACAGTTCTCTTGATTTACAGTTTTAGGAATATCCTTTTTATTTACA
>TRINITY_DN21821_c0_g6_i1 len=138 path=[0:0-137]
CTCTGTTGTTGCTGTGTACTGCTCATGAATCTCTAGGGAGACATTCATGGTGCTGTTATAATGAGGGGGCACTGTTGCTGTATGTGATGGATGTTCTGATTCCTCGCCTGAAAGATCAACCTCCTGGACCATTGCAGG
>TRINITY_DN21821_c0_g7_i1 len=332 path=[0:0-331]
AATCTAATAAAAGTGCCAGCTGTGTTTCTCTGTCTGGAACATTCTTCATCATCTGATATTTAGGTAATGGCTTCTGGAATGTGGCAGTCAACAGATCTACTAGTTCTTTATAGCATTTACTTTCATATAACCGATTCACTTCCTCCAAACTTTGGTTCTGCTGCAGAGAAGCAAGAAGATTTTGGGCTTCCTGTAAACTGATTGTGCTGTCATGGCAACAGTTCAAGAGTTCTATCTTCTCATTATTCAGTCCTTTTCTGCTCATAAAAAACTCAATTAGTAATTCAAGAATGTGCATTGCTGCCTCAATGTTACCCTGATGAAGAAAAAAC
>TRINITY_DN21881_c0_g1_i1 len=179 path=[0:0-178]
ACCTGAATTAAGTTTTCAAATTCGAATAAATGCCTGTTTTCTATATGTGTCATTAGCATGTGAAGATGTTTACGTAAATACTTCTGAGAACAAAATGTACAATGGACATACTTTTCTGCACTGCTTTCACATCGCAAATTCTGTAACATGTTAATAACACTATCCTGATGGATATAAAC
>TRINITY_DN21881_c0_g2_i1 len=184 path=[0:0-183]
ACAATATTACTCAACTCAGTTTCTCTCTCATCTCTGGTACTTAACTTGTGAAACTGATTACTTATATCTGTTGTGGAAGTTTCACGTAGAAGTGGGGAAACAAGTTCAGAAACATCACAAGATTTTACACTTAAACTACAATCACCAACATATTTCACACTTGATTTCATCTGAATTAAGTTTT
>TRINITY_DN21885_c0_g1_i1 len=153 path=[0:0-152]
CAACTTGTCTCACCTGTTTTATTACAAGCTGTCCCATTTGTCCAAAACCTGGTTTTCCTGCTATTGGGACATTCATTCCCTGTTGTTGCATGGGACTAATCATCTGACCCATTGGACCCATACTCTGCCCTACCATAGTTTGTCCTGGTGATA
>TRINITY_DN21885_c0_g2_i1 len=367 path=[0:0-366]
CCCATAGTGGCCTAATTTGTGCTGAGGTAACTGCTGCTGCTGAGTTTGAGATCCCTGAACAAGCTGGTCTAATCGAGTGTAACTGGGCTCATTATACTCAGCCATTACAGGTTCAAGAGATGTCGTAGAGTGGGAAACAAGAGTGTCTCCAGCAGGTATCGCTGATGGACCACTGGGCCCAGGTCCAAAACTCGCTGGTGGCCCAAGATCAGCAAGCGTGTCCAGCATGCTTTCACCATCATCATCAAATAGATCATAGCTATCCATGATTACTAATCACAATAAATATGTGCTGTACATAACAGTGAATGATACTATGGCAGCTACTCCAACCAATCGAATATACAAATATATACAGCTGCACTAT
>TRINITY_DN21885_c0_g3_i1 len=209 path=[0:0-208]
GGTTGCTGTGCCATTTCTTGAAACTGTTGTTGCATGTGGTTCTGTGTGCCACCAACAACTCCCATCATGTATCTCTGATTCACCATATTCTGAGAACTGGGAGGATACCTTTGAGGTATTGACATTGATGCCATGGACACCTGAGGCCTTGACATAGGATAGTTCTGTGGAATGTTCTGAGAAACAGTTGTGGGTATACCTGTATTAAC
>TRINITY_DN21885_c0_g4_i1 len=120 path=[0:0-119]
CCAAGTCCTTGTGTGAATGTCTGTTGTAATAATATAGGTCTTTGTTGCTGTTGTGCCACATTTTGAGGCGACATACCAGCTCCCTGCATTGGCACCTGTAAGATATGAGAAGTTTTGTTC
>TRINITY_DN21885_c0_g5_i1 len=196 path=[0:0-195]
CTGAGGGTGACCAGGCATTTGCTGCTGTGATGTCATTTGATACTGATTTGGTGGGGCTTGGTTCTGACTTGAATTCACTCCAAATTGATTGTTCTGATTGGCAAATTGGGTGGGATAGTGGGGCATTTTGTTTGCTGCAGTTACAGCTGTTAATCCTGAGCTTAACCGAGGTTGCCCTGTTGGTTGCTGTGCCATT
>TRINITY_DN21885_c0_g6_i1 len=167 path=[0:0-166]
CACAATGTTAGCTGGAAAGCAGTTCAAACTTAACAAAATCAGGCTAAAATAGTTGCTTCAAAATCAAGATGGACTCGTAAGACTGAACCCAGTGAGCTGCTTTCCAATGACTTGAAGTAGATGGGCTTGAACGGTCTGCAGTGATGGATAGTGCAGCTGTATATATT
>TRINITY_DN21885_c0_g7_i1 len=138 path=[0:0-137]
TTTTCTCAAATGGGTCAACCAAATCAGATGACACCAATGAATCAGTCCATGCCAGGCCAAATGCCAAATATAAACCAAACTACTGCTGGAATGGGTCCTATGCCACCACAAATGGCACAACCAGGCTTACAGCAAGGT
>TRINITY_DN21885_c0_g8_i1 len=391 path=[0:0-390]
CATGTCTCCACGTATGTCAGGAATAGGACAGAGCATGACACCAGGTATTGGACAACCAGGACAAGGCATTCCAAATACAGGTATATCTCAGTCACAAGTGAATATGAGGCAGGAATCACAGTTAGTTAATGCAGGTCAGCAAGTGCCCAGTTTACAAGGAGTACCAAACCATCCTTCCTTATATGTAGGACAAAATGTAGCATCATCAGCTGGAGAAAGTGTACAGGCTTCTTTTAGTGGACAGAGTAGTAACATAAATCAGTCAGGTGGTGGAATTGTGATAATGTCAGACTCAAGGCAAAGTCTGCCATCATCAAGCCCTGGACAGACTTTGACAGCCAGTAGTGTCACTCAAGGTATTCACCCCTCCACTTCTGAACAGGGACAGAAC
>TRINITY_DN21885_c0_g9_i1 len=696 path=[0:0-695]
CTGGTCACCCTCAGCAGAGCCAGTCAGTTAGCCATGGGCCACAGTTGCAGCAAACCAGTGAAATGCCATCATATGGAAACTTTAATCAGACTCAGCAGTCTGGCCAGATCCCTAATGGTAGCCCACAGTATCGAGCTCCCTATCCACAGTTGTCACCTCAGCTGAATCAAATGTCCCCAAGACCACAAATGTCTCCAAGACCTCCAGTTTCACCAATGTCATCATCCATGTCCCCACATTCTCATCATGGCTCAGGTCCTACTGCTTCACCTTTGCCTCCAAAGTCCACTACTCCAGTCCCATCATCCTGTACACCTGTGTCATCCCCAGTTGGTATTCCAGCTCCACGAACTCCAACAAATTATCCTCGGGCACTCACACCTACTTCTTCTGCTTCTCAGGGATCTCTGTCACAGACTTCCACCTCAGGGGTGGGTTCTTCTGTTACTCAATCTAGTTTACAGCAGTTAGAACAAATGGTAATGCCACATATGAGCAATAAGGGAAGTCCACAGGCTATGCCAAACCAATCTTTACCTTCTCCGAAAACACCAGTTTCAAATAACAATACAAACCCAGATAAAATTAGTAATGTTATGAGCCCGGTAGGTCCAAGAACACCAATGTCTCCGATGGGACCAAGGACACCACTTTCCCCACAGCAGTGGCAGTCACAGTGCCCATCTAGTGGACAGC
>TRINITY_DN21885_c0_g10_i1 len=127 path=[0:0-126]
CCCCACAGATCCCTGCATTCCCATCATTCCTGGACCAATCGTTGAAGGGGTGGAGTTTGGGGGCACTGTTCCTGGCATATGCATATTAGGCACTGGAGCATTACCCTGAGTCATCGGTCCCGAGTTT
>TRINITY_DN21885_c0_g11_i1 len=523 path=[0:0-522]
AAATTAGGCCACTATGGGGATTATAATCAATTTGAACACCCAGGGCAGTATGGACAGCAACGTATGTCTCAGCCAGGTCCACCAGAATTTCCAGGGTTGCAGCCTGGATACACTGCTTATCAAGACCAGCCGCCTGGATCAGCAGCCGTTGTAAGACCTTCTGCACAGGGCATGACATTTCAACAAGAAGTGATGGGAAACCATGGACCTCCTGGAATGTTGGGAAGTTCCCAGAGACCTGTTACAACCAATCATTATGGATCCTACAGTCCTGGATCAGATAGTGTTTACACTATGCAACAACAACAGCCACCACCTATGCAAGTGAATCAAGGACCACAGAGTTGGGGCAGTCAGCCAAATTACCCTTCAAATATAGGGGGTGGGCAAGTGAGACAGTACCCACAGATGGGAGGTGGTGGATACAGGCAACCACAGAACTTTCCAGCAACTAACAGTATGGTAAATGAAAGCATACCACAGTCATCAAACCAAAATATATGTAGTGTTAATACAGGTATAC
>TRINITY_DN21885_c0_g12_i1 len=148 path=[0:0-147]
TGGGTCCTTGTTGAACCATGCTCTGAAGTGACATATTTGGTCCCTGATGTAATCCTTGGGGCCGTGTATTAGGTCCTTGTGACTGGACAACACCATGCTGAGACATATTAGGTGTCTGACCTGGGCCAAGTCCTTGTGTGAATGTCTG
>TRINITY_DN48599_c0_g1_i1 len=110 path=[0:0-109]
ATATTTAACAAAATTTCCAATCATATACAAGCTGGTTCAGGTCATCAAACCTTAATATCAAAAACTGATACTGAGGCCATAATTTCTCATATTTAGTTGCCCCAGTACTA
>TRINITY_DN48537_c0_g1_i1 len=161 path=[0:0-160]
CAAAACCAGAGCCAATTTTTTTTCGGCTTCTCTAAACAACACTAACAGATACAGCAGAATTTGTGCAGTACAAGGCTGAAACTGTTCCTGCTGCGATAACACCGGCAGAGGGCTGGATTTACGATCGCAGTGCCACTCACACTAGTATACACCTCAACACC
>TRINITY_DN48597_c0_g1_i1 len=146 path=[0:0-145]
ATGTCACGTGTGCACCATTAGAGATAAGGAGTCCATTATCTGAGTGTGCTATGGTGAAAGGAAACATGAATTACAGTCTCTCCATTAAATCACCTAATATTTACACTCATCTTTCCTGAATTAAGTAAATCTTTCACAGGGAAAAC
>TRINITY_DN48504_c0_g1_i1 len=219 path=[0:0-218]
CTAGAACTCTCCACCCATACATCCATGCCCAAAAACTCTCAAGTCCTACACTCACGCCCAAGATCTCTCCAATGATGCCCAATAACTCTCCATCCCTACAATGATGCCAGTAATAATTAAAAAATTAAATGCCATTTTAAAATGCATACAGGAATGTTTAAAACTTATTTCAAGATAAAAAGTAAACGCATGTGTACATTCACTTAAAAAACAATAAAC
>TRINITY_DN48545_c0_g1_i1 len=120 path=[0:0-119]
AACAATTGGTCTGAGAAACACATACATTTCACTACTGGTTATATGTTTTCCCATATCTGCATGCGGGAGAAGGGAGAATCACTATGTCTGCCCACTATTGTACTCAAGTATGCATTCATC
>TRINITY_DN48589_c0_g1_i1 len=182 path=[0:0-181]
AACAATAAAAATTGGTAACTTTTTAAAAATAGTGACTGTGGATTGTTTTCTGGCCAGTAAATGACTTTTTTGTTTCTAATCTTAGTCTCTCATTTTAGTCATTCCACTGAATGAAAGTGGCTGTCTCAAAGAAAAAATTACAGTTAAAACTGAATTTATAGTAAACAAAAAAAAAAAAAAAA
>TRINITY_DN48588_c0_g1_i1 len=262 path=[0:0-261]
CAGTGCATTCAGTTTTTCATCATTTGGTTCAGGCAGCACTTCAGAAATTAATATTGTTTTTTGAGCTCCCATGTACACTAAGGACCATTTTCATATAAACTTCATATTCCAGCTCTCTCTTGTTTACACAGCAGCACTCATCGGCTGTCTACTAGTAATGGATGGATGAACATGGAAGTAATGAAATTGATCATTTTAGTTGGAACTTATCAGCTGAACTATATATGTCAGATAGCATCCAAAGATAACCTTTGTACTGTCA
>TRINITY_DN48594_c0_g1_i1 len=115 path=[0:0-114]
TAGTAAATGATCAGTAAATCACAGATTTCCACTTTATCTTGTTGATTCAACTCCCTTTTTCCCTATAGAATATCCCAACCTTTCTCTGGGTTGAAAATGCCTGTCACCAATACCA
>TRINITY_DN48592_c0_g1_i1 len=173 path=[0:0-172]
TTTTTTAGTTTTTCTTACTTTATTCTCATAGTTGTCATATTTTATAAATGAATATACTACCAAATTCATTGGCTATGTAAAATCGTCAGATATAAGGAAAAAAAAGAAAAATTTAAACAAAACACAGACAAATACCTGGCATTACAAAATGGAAATAAAGACCAAGAGAGGAG
>TRINITY_DN48543_c0_g1_i1 len=118 path=[0:0-117]
ATTGCCTTCATCATGGCTAAGGAGCCCCATCTACCCCTTTATTGGTGATTTTATATCAGTGTTTTCCATTTCTGTTAGATAAATTGCCTTCACCATGGTTAAGGAACCCCATCTACCC
>TRINITY_DN48562_c0_g1_i1 len=323 path=[0:0-322]
CACCCTGATGAAAATTGGGAAAAGTGTGTTTACTGATGATGATGATTAATACATTTCATTTTCTTCAAACTCTTTTCAAATACCCAGGTGTAACAACATAACACTTCTGGGCTGAATTTCTCAAAACAGAAAACTTAAAATGGGGCAATCCCAAAACAATTTATGTAGGTACTTTTCCCCTCTTCATAAATGAATTAATGCTTAAAAACACATTTTTAAATAATCTGAGTTTCTCATTTAATATTACATCCTGCAAATCTGACATGGAGTCTGAAGAAACACTTGTCAAACTGTAACTGATTTGTTCTACAGGTGTACTTGGC
>TRINITY_DN48596_c0_g1_i1 len=115 path=[0:0-114]
CTTTGTTATGCACATCTAATAGTGTACACTGTGCGGAAATAATAATATTTTATATGGAAGCATGTTTGCATATTTTAAGAGATTGAAGGTATAGCAGAATCATTGAGTAACCGGG
>TRINITY_DN48520_c0_g1_i1 len=122 path=[0:0-121]
CTAAAGAGAGACATCAACTTAAATAGTAACAGAAAAACCAATCAGAAACCTGAATCACAAAAAACAGCCAATCAAAAGCCAGCAACCACAAACCAATCAGAAAAATCAAACCAAGATAATAG
>TRINITY_DN48536_c0_g1_i1 len=111 path=[0:0-110]
GTGGCAAACAGTATGTTGGTCAAACCACACAACCTCTTCGCAACAAATTTTCACAGCACAGGCTGGATCTCTGCAAGCGTGACCCTTACAAGCCCATACCACGTCATCTCC
>TRINITY_DN48536_c1_g1_i1 len=104 path=[0:0-103]
GGCGGAAGAACCTGGGGGCAACCCATACAGTCCTGTGACTGAACCCCCAAAATCAACAGGGGGAGGGACATGAGAAAGGAGATGACGTGGTATGGGCCTGCAAG
>TRINITY_DN48579_c0_g1_i1 len=111 path=[0:0-110]
CAACAGCTCAGAACGTTATTTTTTGTACTTAAATAGTCTTTCTCCAACTACTGGCTCAAACTGTTGACCGAAGATACTTAAATGTCGCGTCGAGTTACGATGTGCTCTGAA
>TRINITY_DN48580_c0_g1_i1 len=106 path=[0:0-105]
ACCTGACACAAATTTCAGCTTTAGTTTTCTCTAAAAATATATACCAGAAACAAATATGACACAAATTTTAGTTTCCTAACACTGAAACCTACCATCTGTGTGATAC
>TRINITY_DN48503_c0_g1_i1 len=149 path=[0:0-148]
CAGTTTCTGTAATGATGGCTACACGAAGGTGTGTTAACTGTCCAGACAGTTTCTGTTATATTTGTGGTGAATTTGTCATTAAGAAGCAACAGAAAAACATTACATACTTTGTAAAACAAGCTTACTACACATACTTTGGAGTGAAAATT
>TRINITY_DN48514_c0_g1_i1 len=124 path=[0:0-123]
CCTCACCCCATCCCTTCTTCCAGCTCAAGCTTTAATCATGACAAAGCCATCATTTTAATGAGTTTTTATTTTTCTTCCTGCCTCTTCCACTTTGAAATGGTTTGTAAATTCAACTGTACATGGT
>TRINITY_DN48555_c0_g1_i1 len=231 path=[0:0-230]
CCGCATTACACGTCCAACCCCTTCAATGGTAGTTCGTCACGTCTCCAACTCAGTTATCTTGTGTATGGCACTAACGTATACCGCACCATTAAAAAATTCACAGATTCTATATTACTGCATTAACTGGATACAATATAGTAAATTATATTACACAAAGTGCATGTAAATCTACAATTCACCAACACTGAATGAATTTGCGTGGCGAAATTATGCAAGTAATAGTATTCACCC
>TRINITY_DN48591_c0_g1_i1 len=209 path=[0:0-208]
GTTTTGAGAGAGAAGATGTCTGGGAATGGTTTTGTACTGTTCCTGTTTGTGAAGATCCATCCTGTGTTATCCACAGCAGTGTTACAGGGGCTGTGTGATCTGGCGTACATGTTTACCACAGCCTGGAACTGCACAGGTGATGTTCTACAATACACAGCTACTCAGGCAAGTAATGTAGTCCTTGATGTCATGCTTGAAACCAATAGATT
>TRINITY_DN48533_c0_g1_i1 len=118 path=[0:0-117]
ACGAAGTTTCCCCAGTGTGTCTCTGCAGTGTCCCCCAGGGGTGGCAGTCTTAGGTTGGAGCTAATCAGTTATAAAAAAAAACACTTGTAGTATTCAAACAAATAGCATCATCACTTTG
>TRINITY_DN48570_c0_g1_i1 len=154 path=[0:0-153]
TGCCGTAATTGAATCTAACCTATCATTATCCTGTTTTAAGTTCATGACCTGACTTTCTGAACTAACCCTAGCTTTTCCCAAATACTGGACCTTACCTTCTAAAAATAACAACCTACCATCAAATTCCTCTCTTATGCCTTCCAAAGAACCTAAT
>TRINITY_DN48534_c0_g1_i1 len=120 path=[0:0-119]
TATCACAAGCAATTATGCCTTAACTATTACTAATCACATAATGTGACTATTGTGCTTATTTTGGAATGGCTCTTGGTGATCAAGAAAAACCTTTTGCTCCAACAGTGTATGCAGAAAGTG
>TRINITY_DN48542_c0_g1_i1 len=129 path=[0:0-128]
CATGCTACCACATGACCACCACTCTCATTTTGATGCCATTTATTCATAGATCAACAAAACTGATGAAAATATAATGATTTTATGGTATTTTAAAACTTTGAAACTAGTTTTCTCCTAACTTGAATTTGG
>TRINITY_DN48551_c0_g1_i1 len=160 path=[0:0-159]
CCTAAGTTCATGCTCACTGCATGCAAGCTGTTCCTGAAGAGTCTTTATCCTTTTCTGTTTTTCCTCCACTTCCTGTTGCAGTTCTTTTAGTTGAGTATGATTAATTTCAAGCTCCTTATTCTCATCTTCCACTTCATTCTGAACTGCAAGAATCCCACTA
>TRINITY_DN48539_c0_g1_i1 len=241 path=[0:0-240]
CACAATTGCTTCCTCCTGTTCCATGGTTGAAGACTGGCTTTCGACCCAATTGCGGTCCCTCAAATTGTCCTTTGTTCATTCATGTTCATAAGGTAGACTCTGGAATTCCAAAAGCTCTGCCAACTTCTCGAATTTTTCTTCCCTTCTTGATAGCTTCTATTTCAGCTTTTAGGTTGTCATCACTCCACAAAGCTTTATTGATGGTTCTGGGAGGTGGATTTTGTACCATCTTGAGCAGACT
>TRINITY_DN48530_c0_g1_i1 len=110 path=[0:0-109]
TTCTGAGTCCATTTAACTTTGGCATTTGTATGTACTCTTCTGTTACATCTATATATATATATACACACAGTATTGCAGACTGGTTTTAAATCACATTGTCGTGTGGCAGT
>TRINITY_DN48515_c0_g1_i1 len=146 path=[0:0-145]
CTTCATCACCAATAAACAGTGCTCACATGGTCTCTACAATTTTTAAGGTTCAAAAAACTGTGTGTAAAAATGGGAAAGAGAGTATGACTAACAATGTGAATTTAAAAAGGAAAGTAATAACAATTCATTATTAAGTTCAATCATGC
>TRINITY_DN48549_c0_g1_i1 len=304 path=[0:0-303]
GAATTATCTAGCGTTACATTCTTCCCTGTACCTGTCACTGGTGAAATCATTCTTTCAACGACATCTGCAGGACTGTTGCTAACCTTGAATGGACCTTCAGGCTGCTGTCCATTGTACACCTCGAGCTTCAGGGTGTAAAATGTTCGGGCGTCAACAGTTTCAAATATCTTAATGCCATACTTGGCTGGTTTGTTAGGCATGTAAACCCAAAATGGGCATCTACCTCAAAAAGCTTATAACTTTTCATCAGTAGTGATGTATTCACTAATACTGTAATGTTTTTCACACTCTGCAACAAACTGAC
>TRINITY_DN48554_c0_g1_i1 len=244 path=[0:0-243]
TTATGGACACCTGATTCCTTTTTCACTGCACCAAACTTCTCCTCACAAAGCAGACAAGTCCGAATCCCCTTACAGCCACATGGTCGGGGACAGAACATATTCCTTTAGCTTGTACAAGGTTGTCATTTTTCCATGTTTTGTCGTATTCTCTGTTAAAAATATGCTGACTTCTTCACGTCATGAACACCAGTGCTACTACATTCACCATATTCCAACTGTTTAGTACGTAATTTACGGGTCAGAG
>TRINITY_DN48569_c0_g1_i1 len=112 path=[0:0-111]
AGTCGAGACTTGTTCAAGTTCATCACAGAAAAGAGTTGTTCACAGACATAGGTACTGCCGAACATTGACATCATCCTTGAGGCCAAACATTTAATTCGGGGATATGTTGGCC
>TRINITY_DN48575_c0_g1_i1 len=206 path=[0:0-205]
ACCAGCTATGATTCATTGCAGTGGGGTAGGGGTGGGGAAAATCTGCTAGCCAATAAGATATGTGATAATAAATCCCAGCATTGCAAGTTATTAAACCTTCAGGAATGATTGATGGGTTAAAAAGTATTCAATATTGTGTATTAACACTTTGAGTAGCTATGTGAGCATTTAAATTACCCATACCATCCCTGTTAAACATGTTTGAA
>TRINITY_DN48523_c0_g1_i1 len=210 path=[0:0-209]
TCTCCTGTGCCCTATTTTTGTAGAATTATTTCCATTTTATAATGGCATTGAGAATTGTGTGAGTTCAACTCTGAATTCATCTAGGGGGAAAGAGGAAAGAAAACTTAAAAGATACAAACTCTATATAGAGTGGAGATGAAGCATAGCTTGTCCTTTTTACAGCTGTTTCAGGGTAAATAGGTGGGGGAGAGAAGAAAGAAAGGAAAAAAG
>TRINITY_DN48557_c0_g1_i1 len=185 path=[0:0-184]
TTTATATTTGTATACACACACACAAAAGAAATTAAAATATTCCCTTATAAATGGTACTGCACAGCACTTACCAACCCAGTTCATGACTGATTATAGAAACAAGTGAGTCTCTCACTCAGATATAATGTGTGTGAAATTTTATCAGTGAATCTCATAAGATGCTTTTTATTTTGCATGATTTTGAC
>TRINITY_DN48550_c0_g1_i1 len=142 path=[0:0-141]
GCCGAAATTAAACCAGGACTACAGAGAAAAAAGGTTTGTGATGAAGGTCTTCAATGATCATAGCAGCTGCCTCTGAGAAAATTAATCACTTACATGAAATTATGATGGGACACTGACCTTGAATGCAAATATAACTGTACCT
>TRINITY_DN48586_c0_g1_i1 len=158 path=[0:0-157]
CAATATTTCTGTTGCTATTGTATTTATATTTTGACTACATTCAGGTACATGTATTTTTGTTTTCCATTTATGTGGTATTGCACTTATAATTTGATAATACTCTAAAAATTACATATTTTTCCATATTTATTTGTAAAATCATTATATTGTAATATTTT
>TRINITY_DN48500_c0_g1_i1 len=165 path=[0:0-164]
CTGAAATAACACTAAACTTTAGGTTGCGATGAGTAGACCATAGTTATATTCATTAATCAGACAGTAAATGTGTTTCATGTGCGTTTCATAAGAAAAAGTATCCTACACGTTTGGAACATCTCTTGCGTACTTTTAACTTATTTAACCATGAGTAATTATTTGTTT
>TRINITY_DN48590_c0_g1_i1 len=125 path=[0:0-124]
TTTCAGAGCTTCTGGGTAGCACAGATTGCTAGAGTCAGTACATGAATACATGAGGTATCTTTATTCTTTATTAATGGGGAGTAAATGGCTGGAGGAAAGTGTGCTGTAATAACACAAGTACAAAC
>TRINITY_DN48563_c0_g1_i1 len=385 path=[0:0-384]
TTACAACAACATATCAAGATGCACACCGGTGAGCCGACGGATTTGTCCCCAGAGCAAATCCAAGCTGCTGAAGTGAAGGAATACCCCCCAAGTCCTTTTCCTAACCCTCTACATTCCATGATGCCCACAGGCTTCCCACTCGGCACTCCTCCACCATTTTCTCCAATAAACCCACTAAATCTTGGCAGAGAATCCCCCAATAGTGTTATAAAGAAAATGGAAGAAGAAAAAGATGATTTATATGAAGATAAAGATGAGACAAAAGAAGACATAGAAGGAACTGAAGTATTGCCTTCGAGACCATCATCAGTGTCTTCATTGCCTTCATTTTCTACCTCACTGGCTGCTCTTGAAAACCAAGTAAGAACTATTAACACAGTGGCCC
>TRINITY_DN48576_c0_g1_i1 len=171 path=[0:0-170]
GTTATACTACCACAACAAATCTCCCTCTTCCTGATGGTGTCCAAAACCATGTCATCAGATTCAGTGATAAACCTCTTCTGACTCTCACACCACCTGCTTGCATACCATCCTAACTTTGTCTATCTTTCTGACTTCCACCATTACTACTATGACAAGTGCTCACAAGAAATT
>TRINITY_DN48583_c0_g1_i2 len=149 path=[0:0-95 2:96-148]
ATTTAATTCCATTTAAACCTCTACCCTCAACAGGGGATTGAAAACTTCTGTTTAATGAATTAATTCCATATGAAACTCTACCCCCAACAGGGGATCGAAAACTTCCGTTAGATGAATGAAATCCAGTCGAACCTCTACCCTCAACAGGG
>TRINITY_DN48583_c0_g1_i1 len=130 path=[0:0-95 1:96-129]
ATTTAATTCCATTTAAACCTCTACCCTCAACAGGGGATTGAAAACTTCTGTTTAATGAATTAATTCCATATGAAACTCTACCCCCAACAGGGGATCAAATACTTCCGTTAGACGAATGAAATCCAGTCGA
>TRINITY_DN48506_c0_g1_i1 len=140 path=[0:0-139]
GTTAATCATTCTGCAGTAACCCACCATTGGTATATGAACATATGAATCCTGTTACACATTGTGGACCAGAACACAGATTGCAGTCAAGCTTCTTTTTATATATCATACACCAGTTTGTGTAGCAGATCAGCAGGACTTCA
>TRINITY_DN48509_c0_g1_i1 len=138 path=[0:0-137]
ATAAGTTGAACTACCATGACTAACCTGTGAAACTGAATTTAAATTTACTGAGCACTTTCAGTTGTTATTAAGTGACACCTCATCCTGACCCCTTGTGTCAAAATAGGGAAACACCGCAAAGTACAGAAGGTACACTAT
>TRINITY_DN48578_c0_g1_i1 len=115 path=[0:0-114]
TAAGTAATGTGTAAAGTGGTGTCCTACTTGTAAGCATTAGATGGAGTGTGAAAGTAAGCCACATGATCAGTTAGTTTATTCTGAATTGCTGAACATGGGTATGCTTATTTATAGC
>TRINITY_DN48527_c0_g1_i1 len=714 path=[0:0-713]
CAACAGATGAAGAAAAGAGAAAGATTGAGAAGAAAGATAAGAAAAGAAAGCGTGAAGAAGGGGTGGGTGGGGGAAAACCAGCAGTTATGGGACCACCATCACAAGTTCCAGGTAAGGGTACAGAAAAAACTGTAGCCAAGTCTGATACACCTGGGGGAAGACCACTAACCTTGAATCTCAAACCCACCACACCAACATCAGCATTAACAACCTCACTTCCACCTACCAGTGTCAAAAAACCACTGCCTCCCATATCACCTAGTAAAAGCACTACTAGTCTGAAAATTAGTAGCCCAAGTAGTTCAAAATCAAAGCTGTCACAAAGCCCCAAGCATTCTACCACTAGTTCATCACCAAAACATTCTGGAACAAGCCCAAAGCAGTCAGGTTTATCACCCAAACATCCCAGTTCTGGAAAACCAAGCATGACAACCTTGAAATCAGCCTCACCTATTCCAAAGGCAGGATCAACTTCACCACTTAAAGTAAGCAGACCAAAAGATAAAGACAAAAGATCATCAACCAGCATAACATCACAGAGTTCAAAATTAAAACCATCTTCTGTGAAATTGAAGCAGCTTGATCTTTCCCAAACATCAGATGCTATAAAGTCTATGGGGGGTTCAGGGCAGGGATCATCATCTGGAACACACACAGTGTCAGTATCCTCGAGCAAGCAGGCAAATTTTCATTCAGGTTCTCAGAGCCCCAAAC
>TRINITY_DN48572_c0_g1_i1 len=110 path=[0:0-109]
GTTAGGAAAAAATACAGTTCAGTGAAAGTATCTGGAAGAACCAACTGTCAATATACTCAGGGCTCTGCCTCCTTTTTCTTACTGAAAAGAGAACAGTACTAAAATGAGAC
>TRINITY_DN48521_c0_g1_i1 len=155 path=[0:0-154]
TATTTAAGGTTCATGTTATAGACAGTTCTACGGTGTCTGTTAAAAGTACATAGTTGTTAATGCTTACACCAAAACCAGAGAACATTACTGCTTAGCATTAATGTTATTGATACAAAATATGCCATAATAATCAAAATACAGTTCAAAAGTCATTT
>TRINITY_DN48584_c0_g1_i1 len=175 path=[0:0-174]
CTACACCATTAAACACTAACAAGTCCACTATCTCAGTGTGTCCCCAGTGACATGCGTAATGAAGTGGAGACCATCCACCAGAATCTCTAATGTTTACATTTATCTTTCCTGAACATATTAAATATTTCACAATGGAAGCATGTCCTCCTTGACATGCACTATGTAATGTACTGAC
>TRINITY_DN48566_c0_g1_i1 len=415 path=[0:0-414]
CTTACTTTCGCAAGGGAGCAACCATATGAAGAGATGAGTGATGAGAAAGTGATAGAAAATGTGATCCACTTTTATCATATTGATGGAAATCATCTAAAGATGTTGCTCCCACAGCCTATCAACTGCCCCAAAGAAATTTATGACTTAATGTGTGAGTGCTGGCAGAGAAATGACTGTGACAGACCAAACTTTAGAGAGATCCACCTCTTCTTGCAACGGAAGAATTTGGGCTATAAACCAGACTTATAATTAAGTGCTTATACTTGTAAACACAACACTGACGTGAAACTGTAAAGAAATATAGTGAATATTTATGAAGGAAAGTAGTAAATCAGTAGGAATCATTGATAATTCTGTGAAATAAGAGAAATGTTGGAGAAAATGAAATTTGCAAAAATTTAAAACAACATAAGAG
>TRINITY_DN48560_c0_g1_i1 len=134 path=[0:0-133]
TTGGCAGCTAGTGGAAACACAAACACCGCATAAACGAGAAGGCCGTTGTTATCGGTGAGATCAAGGTCAATTCAGATATCTTTATAAACTGAGATTGTGCACAAATGCAGACTTAACATAACTGTAACAATGAA
>TRINITY_DN48565_c0_g1_i1 len=134 path=[0:0-133]
TATCTGGATTGCCTTCATCACAGCAAAGGAGCCCCATCTACCCCTGTGACAGTAGAAATACAGGAGAATATTGTAGTAAACATATAATGTAAACACAGTTGATATGGTAGGCATATTTACATGTTACTGGTGAC
>TRINITY_DN48587_c0_g1_i1 len=211 path=[0:0-210]
ATACTTAATTGTAGGAATAAAATGGTCAGGGATTTGTTCTGAGTTCTTCAATGAGTTTATTCTCAAAATCTTGAATAACCTTCCAAACCATCACTGTAGTTTTATTGACTAGGCAGTACAACCTAAATCTGTTGTGTCATGTTTGCAGTATTGATCCCAGGCTCCTTTCTTTCCATCACTGTGTTGCTATGCCTTTTTTTTTTTAATTATT
>TRINITY_DN48573_c0_g1_i1 len=115 path=[0:0-114]
CAGTATTTCTTGATGTAGAGAAGGCATTTGACTCAGTATGGCATGAGGGCCTACTGTACAAGCTAATCGTCAAGTATGGATTTTCACCCATCATGGTTAGATGGGTGGCATCATA
>TRINITY_DN48524_c0_g1_i1 len=176 path=[0:0-175]
TGTGGCTCAATTTAATGCTCCTACTGAAGTATTGTCAGCTTGTTTGGACTACCACCTTCAGCCTCTCAAAATCAACCCTCTTATATAAAAGACACCAGTCATTTCCTCATTCCCCTTGCCAGCTTTCTTCAACCCTTTCCTCCACACATCATCTTGGTCACCATTGATGTTACTGC
>TRINITY_DN48552_c0_g1_i1 len=175 path=[0:0-174]
CTCTGCTCCAGCTATGTACATGCATATGTAGTGAGGCTATCTGCGCATATTCCAGCCATGTACACCCATACATAGCAAAAAGCTCTTAATTCTAATTGTGCTATGAGCAGCTACTTGGTATGGAATATTCTTCAAGCTGTCTGTTTCACATCTGGTATATAACATCAATGGATTT
>TRINITY_DN48556_c0_g1_i1 len=158 path=[0:0-157]
TTTTTTTTTTTTTTCTGGCAAACTCCATCATTTTGTTTATTGTAGTGTTTACTTTCAATCCATATTCTTCTTCTGTACTGACTCTTCTGTCAAGTAGCTTCAGTAACCCCTGTTCACTTTCTGTTATATGAAAATTTTGGTGTTTTCTGAAGCTCTTT
>TRINITY_DN48567_c0_g1_i1 len=153 path=[0:0-152]
TCGCTGCATGTCAAGTTGGCTTACAGCTGGTGCAATTCCTCTACCTCCCCAGTAGCTCAGTGGTAAAAGAACTGGGCTAGTAATTTGGAGGTTCTGGGTTTGAATCCCAGCTGGGGAGTTAACTTTTTATGCAGATTTAGTTGTCGTTTTAAC
>TRINITY_DN48541_c0_g1_i1 len=163 path=[0:0-162]
TCATTACATTTACATGGCCATTTAAAGATAGCATTTGTTGGATACCTTTACATAGCATACTAGTAAGGATTCCTGCACCATCTACAGCAACCAGGTCATATGAAATTGAACTGCAAACATTACATCAAATTCAGGAAGGATTTTTAAAGAAAATTACATTAAC
>TRINITY_DN48519_c0_g1_i1 len=117 path=[0:0-116]
TAGCAATCACAGTGCACCATGAACATGATCAGAGACCCAGGTAGCTGCAGATTATGAAAGTGAAAACCAGTACAACTGCCACTAGAAGATATGCAACCCAGATATTCACCATCACTG
>TRINITY_DN48561_c0_g1_i1 len=113 path=[0:0-112]
TGGTTCATATTGTGGAATATTTGTATATAAGTATACACTTTTATATATTAAATTTAATATACTTGTACCTCTGGAGACTGTGCACTCCAACCAACTACATATATAGGATCAAC
>TRINITY_DN48518_c0_g1_i1 len=117 path=[0:0-116]
CAATAAACACTAATTCCTGAAAAACCCATACTATACCCAACAATGAACTCATTCTTGATAAACCCAGACTACACCCAATAATGAACACTCATTCCTGATAAACCCAGACTACACCCA
>TRINITY_DN48517_c0_g1_i1 len=223 path=[0:0-222]
CTAATCATATTACCTAAATAGAAGAATTTCTCTACAACCTCCAAGGATTCATTTCCTATGGCTAAAGATTCTAAAGGCCAATGATTGAGTGCTTAGACATCACTTGTACACCTTCTGCACTTAGAATCAGGAAAAGACCTCAACCATCCTTTCATACCACTACATCTCTTATGGACTCAATGTCTGCATAAGCTGCGAAAGATAATTACTACCCACACCTCAC
>TRINITY_DN48513_c0_g1_i1 len=165 path=[0:0-164]
TATCTGCATATCAGGACTGTGAGAATAATGCACACAGAGAGGAACTACTGACATTGTTGAAAAATGTTAAAACAGGAAGAAGTATTGGGAAGGAACTCAGTAAAAAGATATGGTTCCTGTATACTGCCAGTAAACTAACATAATAAGGACATATTTACTGATTTT
>TRINITY_DN48553_c0_g1_i1 len=149 path=[0:0-148]
TGATGTATTTAACTTCAATAATGCTTTTAAACCTTTCTGCGTGTAAGGGCAACCTTTCACAGTGAGATTATGTTGATTCTATAAGATTCGCCAGACATATTAAAAAAGTTGAATGAACTGTCATTTGATTTTCTGGCTCAAATATATTG
>TRINITY_DN48568_c0_g1_i1 len=258 path=[0:0-257]
CCTGTTTCTTCATACCTCATCATCATCCAATGCCTTGCTGGTTGACGTTGGCAATCATGCCCCTCCACTTTTCATGATTGGTTCTTCATAATTTGTTTTGGGTCATGACATTCTTAGGAATTATACAACAGTGGTTTCCCCTTGCCTTCTGTCGGTTTGTGTACAGTCTCTCTACTAGCCTTCTGACTTCCTCATCTTCCCACAAGGCAGTGGGGGCATTGGTAGGTTTTAAGGCACCTCCCTCTCGCCAGACAGTCC
>TRINITY_DN48538_c0_g1_i1 len=122 path=[0:0-121]
TTTGAGAATCTCTGTATTAGTCTTCAGTGAATCCATCCACCTTGTATGGTGTGCATGAAAATGTTCTAATCAGAATCTTATTGATAAGGAAAAAAGTTCACATGGCTGTCAGGAAATTCTCC
>TRINITY_DN48508_c0_g1_i1 len=173 path=[0:0-172]
ACATACTCTGCCCATGTTCACAAATAGTTTGGGACAGCAAGAGGTTGTGTTCACCATAGTCCACAGATATGTTGTCCTGCAATTTTATTTTTTTTTATGGAGTGAAGTTGAAAGTTTATAAACAGTCTGCATATGCTGCAGCACTGAAAAGACAACATTCCAGAAAAAAATTC
>TRINITY_DN48581_c0_g1_i1 len=130 path=[0:0-129]
ATTCTCAGCAATGCAGTAGAAGAGAGTGAAGTTTCAGTTTTTGACTTTTATCTTTGGTTTCTTCTTCCATATCTTTTTCTTGTTTAATGTCAAAAGCTTTAATCTGCTCAGTGTTTTCTTACCACTTGGC
>TRINITY_DN48511_c0_g1_i1 len=243 path=[0:0-242]
CTTGCGTTCTTGTCAGTGATGGCAGTCAGTCAGTGGTAGCTGCTGCCGTGTTGCTCTTCACAAGTACTGCCAGTCTAGCAGTCAGAAAAAGAGGATGGATGAAAGTACATTGCTATACAAACTAGTACTGATCAGAAGAGGCTAACACTGGTGAATTTTCATTATAATTTTGTCATTGTAATTGTGTCAAAGTTCATAATTCCAGTGGTCATTGGCATGGCGTGAAAAAAATGCTAGGATAAG
>TRINITY_DN48546_c0_g1_i1 len=227 path=[0:0-226]
GTCAAGGGTGAACCATGCCACACCACTGGAAGATATGGCGTCGAGAGGAACCATACCCCAGGGATGTCAGAAGGTATTCATACAACGCGACTATGGTGAGGGCACTCAGGTCAAGTTCCAGAACAGGTTTCCACCCGAGCTGGAGGGAAAGATTGAAAGACAAGCCTTTGAAAACACAATTAATCAGATGAATGCCATCTATGCAGAGGCTGAGAGGATAGGCTGTG
>TRINITY_DN48548_c0_g1_i1 len=328 path=[0:0-327]
CCTTCTTTGTCTTTTGTTTGGCAGAGACAGAATTTCTTGTTCATTAACAAGCTACTTAGCTTGTTTTGCCATGTAATTAGTGGTGCCAAGTTCTTTCTCAATTTTTGCAATACTCCAGTTTTTGGCAGGATTGTCAAAATTTGAACTTTCTGAGCTTTACTTTCACTCATTGCAAACTCCTCTTTCAGCTGGGTAATGATTTGTGTTTCATCAGAATCAACTTGCTTTTCTGATTTTGATCCTTCATATGAAATTTTAGAATGTGGTGATGTTTTCAAGTTTCTCTGACATTCTTTCCTGGATTTTCTCCACTTCCTTTCGTCCATAT
>TRINITY_DN48532_c0_g1_i1 len=138 path=[0:0-137]
CATCAAGCTGCGAGCAACAGGAGGAAACAAGACTAAGACACCTGGTCCTGGTGCCCAATCAGCTCTTAGAGCCCTGGCAAGATCTGGCATGAAAATTGGCCGTATAGAAGATGTAACTCCCATTCCTTCAGACTGCAC
>TRINITY_DN48529_c0_g1_i1 len=153 path=[0:0-152]
CTTCTTTTCAACGCAACTATGCAAACATGAAATACTTAAGAGTATATCATGCAAAATAAAATTCAATTTACTGACTATACCTTAAAAATGTGCTGCTTCTCCTTTATTCTTGATGACTTCCTTATACCTTTTTGGCATGGTTCAGACCAGCTT
>TRINITY_DN48531_c0_g1_i1 len=349 path=[0:0-348]
CTTTCTCTTGCTTCTTCATGAGTTAAAATACCAAATGTTGTAGTTAGAACAACATGACCAAATTATCTAGATGGTAATAAATCATTTGTCCATTATTCAATATCGCTAATTGCTAAATCATATCTTGGTGAAATAACACCACATTTATTAATTCTTCCTATTAATTCAATAATTGCTTTTCCTGACCTATGATCATCAATAATTTCAAATTCGCCAATATATCCATGTTTTTACATAATTCTTAAGAATTTAACAACGACTTTGGAGATAGGTCTAATTAAAACTTATTTTTTTCCTAATTTTTCAGCATTCACAATAGTTTTTAAAGCATCAGCTAATGTTGAAACTC
>TRINITY_DN48571_c0_g1_i1 len=198 path=[0:0-197]
CACCAGATTTTTCTTTCTTGCCTGCCAAAATGGTAGTGTTGGTTTAAGTCACGTGACACTGTGACGTAGATGAATAGTCCCTATAAGTGTTGTCAGTGAGATATCATCTCTTTCAGGATGTGAGCCTCCGCAGATATAGCGTGGGACATGGTTTATTTTTATTTGTAAGATGCTTACTGTGATTTCCCAGGAACTTCC
>TRINITY_DN48507_c0_g1_i1 len=108 path=[0:0-107]
CACATGAGCCAAGTAGGTTTGGGGAAGAGGAAATCAACTACTGATTAGCAAATAAAAATTGCACAGCCAAAGGAACCCAATACTTCAAAAGGAGGAAAATCAAGATTA
>TRINITY_DN48516_c0_g1_i1 len=152 path=[0:0-151]
TCCAACTGATCACCTACTTTCCATATTGCACTCTAATAAGTTCAACTCTTATTACATCAAATTTAGTCAATCCTATGGTCACCTCATTATGTACTAACATTACTCTTTATGCACTATGTAAATATCTAGTATCATAATGGAGTTCATCTGCC
>TRINITY_DN48544_c0_g1_i1 len=370 path=[0:0-369]
GGTAAATGCAGAAATGACAAGAAATTACTAAAACATGATTTTCAAACTGCATGAAGCATGGGGAAAGAGTTATTCAGGTTTGGAGGTGATTTAACTACAGCATAATGGGGGCTCTACAAAGATTCAATGCACCCAGAAATAGATGAATATAATTTCATATTTCAAAGACATGTTATTCCTTCTGGACTACAATTATATGGCAATGGATATGCCTTCCAGAAAGCCAATGACACAAAACACTTCTCCACACTCTGCAAAGATCCTTAATGCTGAAGACATAAGGAATAAGCTCTGAAAATTATGGACGTCCCACAACGGTTCACAGGTATGAATCTTAAAAACCGTTTGTAGGAACATTTGGAAAAAGAAC
>TRINITY_DN48577_c0_g1_i1 len=237 path=[0:0-236]
TCTACACTAAACTGTCTCAACTTTGCCTGTAACCTTGTCCCTCCCCATCTGTATCTTCTTATAACTTTCACATATATATATATCAGTCATTAACTTGCTCAATTGTAACATTACCTCGATTCCTAACCTACCATGCCAACTATAATCCCATTATTCTTCCATTCACCTCAGGAAATTCTATTCAAATCACTTTGGAAATAAATATGCCCAACATTTTTTAATCTGATATCCCTTTTT
>TRINITY_DN48510_c0_g1_i1 len=113 path=[0:0-112]
TACTTCCTCTGATTTTCCTTGTCAGACACGTGCAACTCTCATTGCCATTCTGTCTAATTTCTTTATTAAACTTAAGAATAATTATGAAGAAAAATACTGAGAGAATAGTGCAA
>TRINITY_DN48593_c0_g1_i1 len=115 path=[0:0-114]
CTCTTCCACATCGACATGGCTTACAGTCTTTCCAACATTGTGCTGTTATTTTATTGACAGCTACTTCCATCAGTCTGCGAACCTCTGTGAGTTTAAATGTCTGATTGTTGGCTGC
>TRINITY_DN48540_c0_g1_i1 len=289 path=[0:0-288]
CTCCAGCCATTTTTTTATTTTTCTTATACGTTATATCTTACTGGAGAATAAATGAAACTATAAATACCTTGAGAGTAGGATCACCATTGATAGTGGATGTCTGTCTTAAATCAAGAACAAGAATTTATTTGAAAAAATATATATATATTCCACCATGCATACAGTACTCACTTGTATGATTAATATAATTTCCCATTTATATTTCTGAGAATCATTTTAATAAGGATTTCTTTTTCAACTTGTTCAATTTCACATAATTTACAAACTATGGAGCTTTTTAAACAAATTT
>TRINITY_DN48585_c0_g1_i1 len=132 path=[0:0-131]
GTCGGCGACTAAATCGGCTCCCCCGCCAGGTTACCCTGGTGAAGAGGGAGTCTGGACACCCACCCTGGCTCCCCCACCAGGCTAGCCTGGTGAGGAAGGTGTCTGGACACCCAACCCTGCTCCCCCACCAGG
>TRINITY_DN48564_c0_g1_i1 len=157 path=[0:0-156]
TCATCAACACTTTTAAAATATCCATTAAAATTAATCTTAAATTTGAGGAAATGTACCAGTATGAAACCATATGAAATTATTATTATTGCAGTAAATAGTAGTGAGAAGAAAGTATGTTGTTATTATTTAATATAAGCATTACTGAATTGTGCAGCTG
>TRINITY_DN50975_c0_g1_i1 len=106 path=[0:0-105]
TTAATGCAGTACAAGGAGCTTGGCACAAATTCTGTCCTTTTGCATTCATCCAATTAAATTCTAAAGTTGAGAAAATAATATATGCAACTGAATTCTACATTTTAAA
>TRINITY_DN50909_c0_g1_i1 len=226 path=[0:0-225]
TCGCGGACCTGCGCGAGTATTAGGACTTTTACGTGGTTTGTTGAGATTACAGTGTTGCAAAATTTAAAGGTCTGGGAGTATTAGGAGTTTTACATGGTTTGTTGGGATTACAGTGCTGGAACGTTTAAAGTTCTGCTAGTATTAAGATTTTTGCGTGGTTTGTTGAGCTTAAAGTGCTGGAACGGTTAAAGGTCTGAATATCTCTTACTGGTTTGAATCAGTGTAT
>TRINITY_DN50920_c0_g1_i1 len=153 path=[0:0-152]
TTACAAAACATCTGTCCACTTGTTGCACGGATTCCTACTGATTCTGTAGCCTCATTCAACATCAGTTTTATCCCCAAATTGATTCTCACACTTCTTTTGTCACCTCTGAAAGTCAGCATGACATTATCCTGTGCAAAAATTCTCAGGGACATG
>TRINITY_DN50923_c0_g1_i1 len=164 path=[0:0-163]
CCACTTTGTTTCAGTATTTCCCTTCCTACAGCCTGAGACTGGGAAACAGAACCAGTTTTGATTCTCTTCTGTACTGTTTCTCTTATTTTTGTTACTCTACTTGCAGTTTTCTCTGATTCATCAAGAATCTCATTCCTTTCTATTTTTGCTGTTGCTATTAGTTC
>TRINITY_DN50910_c0_g1_i1 len=164 path=[0:0-163]
TGCTGGACTCTGTCCGAATGTCCAGGCAGGAAAATAATGACCTTCCGGTGTACCTGGGTGTGCATAGTAAGCCGTGTAGATGGAGTCTGGAGAATGGCTGGGGTGGAAACTCTGTGTGTAACTTCCAACTAAACTCATGATGAAAACCAGATGAAGTGTTTGAC
>TRINITY_DN50983_c0_g1_i1 len=109 path=[0:0-108]
GTTTCATTTCTCTTCTGCATGGCAAATGCGTGACTGTAATATCAGTACTCGTTCCTTTGAGAACAATCCTAAACCGTATTTAAAATGTTCTTTCACATTTTAAAATTTC
>TRINITY_DN50947_c0_g1_i1 len=141 path=[0:0-140]
TTCATAACTCTCAACAACATAATTCCTCACCCGATTTGGAGATCCACCCTTCTCTTACTCTGTTCAAACCCAAATCTTGTTGGTTCCCCCAAACAACCCCAAATCTCCAGCCTCCGCATACACTTCAGCCATTCAGCAATC
>TRINITY_DN50918_c0_g1_i1 len=143 path=[0:0-142]
TAAAAATGTGGCAGTCACTTTTTTTTTTTTAAGATAAGCAGTACAGTATTGCCCACATGTAGAATCATCATTGTCACTATTCACCTACACAATATGTTGTATGTGATACATTTTTCACGAATATCAAAGCTTATAATTACATG
>TRINITY_DN50929_c0_g1_i1 len=138 path=[0:0-137]
ATGGATGCCAGTAAGATCAACTGCTTCTACAGGGTTGAAGATGGATTTGTTCACAGGACTTGGAGCATAGTTTTCCCATGTGATGTACCACTGACATATCATTCTTGAATGAGCTGTCCCTGTGTGACTTGCTGTAAT
>TRINITY_DN50912_c0_g1_i1 len=122 path=[0:0-121]
CTACCTTCAGACAAAAATCCAACACACCAGAAAAATGGAACATACTAGATTACACAATTACCTCAAACTCCAACAACCATAACACAACATGCCAAACACTTGACCCAATTGTCAGCTCAGAC
>TRINITY_DN50960_c0_g1_i1 len=252 path=[0:0-251]
CTTGCCACCAAGCTGACTTCCATCCCACACCTCTTCCTCATTTTTTATTTCTTATCTAACTTTGTCACTGCACACACATTGCCTTTAAGTCTCTTGTCTCCAAAACTCCCAGTTTCTTGCTGTTTGCTTGCAACATCTGTGTCTCATTTCCATACATCACTTTTGACACTGCTATACTCTGACATACTTCTTTTAACAACTAGGTACAAATCTTTTTCCTTTAGTGCACCTGTCAGCTTTCCTCCCTCAGTA
>TRINITY_DN50916_c0_g1_i1 len=102 path=[0:0-101]
TTTCAACCTAACCTGATGCGAGTTTTCTTTGGTCAACAAGAGGGGCCATTGCATATTAAACTGAGTTACAGTTGTGATTCCATGCCCTTCACAGAAGCTCAG
>TRINITY_DN50982_c0_g1_i1 len=143 path=[0:0-142]
AAGACTTCTCAATCTCCTCCCTCCTTTTGCTCTTTAAATCCTGAACACGTCAGGGGTATACTGAAATCTTCAGAGAAATGTAAAACTGTGCCTTATGAAGTTCAAAAGAAAAAGAAGGTAACTTTCCAAAGTGACGAAACAAT
>TRINITY_DN50926_c0_g1_i1 len=157 path=[0:0-156]
TTGATATGCTGAATGGTTTTCCAGTAGTTAGTTCTTTATTTTCTTAATTAGTGGCCAATGTTTTCTTGAGACAGATAATTCCTTGCAATGCCTCTATATCTCTGTTTACAGCAGTTCAGATATTTTTGTTCCTTGTAATTATATTATATATTCTCTT
>TRINITY_DN50988_c0_g1_i1 len=152 path=[0:0-151]
ATAACCAATTACTGACAAGACATACCAATGTATGTAAGTGGATTTAATGGCAGGTGCAAATGAAATTTACTCACTGCCGTATTTCAGAAGTAACGCAACAGCTATAGAACGGAAAAGAGCTTCATTTTGCCTCTCAACACTCAAGCTAGCAC
>TRINITY_DN50903_c0_g1_i1 len=110 path=[0:0-109]
TGAATAGATACAGTGGACCCCTGCTTAACGGATGGATCAGCTAACGGAAAGACCATATAACAGAATAGGCCCATAGACCCCTAATGTATTTGACTAACAGAAAATCCCCG
>TRINITY_DN50903_c0_g2_i1 len=102 path=[0:0-101]
TTAAAATGTAACTGTTATGGTAGCCACAGTTATGTAAAGTATTATGTACAGTTGACCCCTGCTTAACGGATGGATCAACTAATGGAAAAACTGTATAATGGA
>TRINITY_DN50932_c0_g1_i1 len=139 path=[0:0-138]
CTTAGCCCTCATTCAACATGTGCAACTGTTTGCCACATCTCAGCAGTGTGAGGCCAGCACAAGCGAGTAGTGTCTGCCACACTAGACATCCCATTTTTGAACTTCCTGTCCCACTCATACACCTGCTGCAAGGATTAAC
>TRINITY_DN50986_c0_g1_i1 len=114 path=[0:0-113]
GCCTTGCTGGTGCCCATAGATGTAAATTAACTGTTGTTTTATTTCCATGACCAGTGCATGGTTTGGATGTAAAACATCTTGACATTTTTGAAGTAGCTCGTTGTACCTGTGTAC
>TRINITY_DN50922_c0_g1_i1 len=179 path=[0:0-178]
AATTTGGAAGTGGCACTTGTTATCCAGGAACAAAAAAAAAAAAAGTGAAAATTTGTTACACAGTTTAATGAATACCAGGTAATCGATGCATCACTTATGCACGCTACTCACGGCCACCAACTTTCTGCAGCACCCACCCATCAGCCACCTGCATCCAGCACACCCAACGCTCATCCTAC
>TRINITY_DN50949_c0_g1_i1 len=101 path=[0:0-100]
GTCTCCAGTCTCGTACAAGCGATGAACTTTTTACATGACCTGGGGTGGGGGAATATCCCCACGTCGTGACACGTCACGCTCCCGTCTGTTTTCACCGTGAC
>TRINITY_DN50969_c0_g1_i1 len=150 path=[0:0-149]
CCACAGTCCACGTCTGCGGATGAAGAGAAGGAGAAACAGACGCGGAAAAAAATAGAAGAGATCTGCCAAGAATTGATCTTATCTAACGAAGATGTGGCAGAGGTGTCAAGGCGGATGTTAAAAGAGATCAACAGAGGGCTGGGAAAGGAC
>TRINITY_DN50953_c0_g1_i1 len=164 path=[0:0-163]
TCTGGAATCTGGCTGTGTGGTTGCTGCAGGGTCAGTTTCCTCTTTTAACCCTTTAAGTGCCACGGTTGCATTAAAGCATCACAGCAATGCAGTGCCACTGTCGTGGATATGGATATGCGTTCTGCAATCTCAAAATAATACTGCTGCTCTGTCATCAACTCAGA
>TRINITY_DN50941_c0_g1_i1 len=128 path=[0:0-127]
CCACACTTCTCACTTGCTCTCTCTTTCTCTTTTAATGAACTGCTACATTTACTCTATGTCACTTTTGTAACTTAAAAGTTCTGCTAAAATTATTTGTTAGATAAAAATAAATCTGGAGGAAAGTGCAC
>TRINITY_DN50927_c0_g1_i1 len=102 path=[0:0-101]
CTCATTTCCTGTTAATGATACAGCTTCCACATTTAATGTGGTATTATAAAAGTTTTTAATATGAAATGAAGCATAAAGTGGGCCTTCACACTTTACCATCAC
>TRINITY_DN50935_c0_g1_i1 len=315 path=[0:0-314]
TTATTATTGTCATTTCTTCTAGCTGCTGTTTCAACCATTAATACTGGTCTGCTTCTATGAAGTAATGTCAGATTTCATCTTCACTTCATATCCAACCTCTTTCTTTAAACATATTTCCAAAAGTTGTAAGCCTCTTATCCTGAACTACTACAGGGATTCTCTTCCTGGGGATCTCTCAAGCAACACAGTAATGATGTTACAAATGAAAAATATTAAATCTTAATATCAGGGATTATCAAAAAGTAGAAACAGTAAGTATTATATTTCTCTTAGGTACTTCAACTGAGAAGTAAAACTCAACTAAAGAAAGATTAG
>TRINITY_DN50924_c0_g1_i1 len=122 path=[0:0-121]
TTTGTTTTTGTCAGGTGTTGCTGTTTATAAAGATAAGATGCAACTTATTGTAAGACAGGTGTGGCTAATGTCCAGCATGTGTAACATAAGTTCTTGTATGTGTGATACATGTTGCTAAAGAC
>TRINITY_DN50906_c0_g1_i1 len=129 path=[0:0-128]
TTTAAACTTAACATGAATAATTTCACATGAATCTATCCAGCTGACAATACTCCAATTTACATATGCTTAGTTACATGGCCTTTTAGGAAGGTTACCAGTTTTCTTATCATAATAGATTGCTCTTTTTTC
>TRINITY_DN50961_c0_g1_i1 len=105 path=[0:0-104]
CCTAACCACACCCATTCTAAGCTCATCACCCATTCACATTCATCCTAAACTCAGCATCCACCCACACCCATCCTAAACTTTTCACCCACCGACACCCAGAACTCA
>TRINITY_DN50985_c0_g1_i1 len=107 path=[0:0-106]
CTCGTATATTTCTCATTGTTCCAGTCCTTAACTGTAGTATAGTCGTCACCCCACTTATTAGCTTTGACCACATCACCAGCATCTTTTGTCCAAGAGGCCGTCCAAAT
>TRINITY_DN50902_c0_g1_i1 len=116 path=[0:0-115]
TTTGTGTTCCACTCTCACTATGCTCCTACTCCTCTCTAACTCTGTTCCTGCTCTACTTTCACTCTGTTCCTGTTCCACTCTCACTATGCTCCTAATCCTCTCTAATTCTGTTCCTG
>TRINITY_DN50966_c0_g1_i1 len=160 path=[0:0-159]
GATCATTCACCCTGTTCTCTCATCTCTTTGCACTGCTTCCATATTATTATATTATTACAGCATAAATAAGATTTTTTGAAGCAAAAAAAATGAGAGCCTGTTTGTAGTCATTTAGCAGATTTCATACTATCACATATTCTGACAGGAAATGAAGTGAGAC
>TRINITY_DN50974_c0_g1_i1 len=103 path=[0:0-102]
TACGTTCTCTCCTTTTCTACTTTCATTCTTCTCTCCTTCTTACCTTAAAGAAGATTTAACAAGTGCAAGTTTTGTGCCATTTCTGTTTTGTCTGGAAAGTGTT
>TRINITY_DN50963_c0_g1_i1 len=173 path=[0:0-172]
TTTTGAATAATGTTGATGAAAAACTGAAGGAAGCACAGTCAGTGTCATCACCACGAGAAACAGTGGCACAGTCGTATAAGACAGTGAGGAGGACACGGAGTACAGATTTTGCTCCACTCATTGAAGCAGAGTTTGAAGAGTGTGAAGAGTGCAGCATTTTGAGTGAACAGAAC
>TRINITY_DN50993_c0_g1_i1 len=136 path=[0:0-135]
TCAACTTTGTATGTCACAGTTTATTTGAAATATTTGGCACAGTCTTTTGAAACCCCACTATCTCACAACACTTCAGTTTTCCTGAAGGCAAGGAATTTTCACATTAAAACACACACTTATGAATGAAGGATGACAG
>TRINITY_DN50973_c0_g1_i1 len=136 path=[0:0-135]
CCACAAGAAATTTGGGAACACGAAGGGAATTCCCCTAAAGTTAACGTTTGATGTGCCTTATGAAGAACGTGCATAATTGGTCCATTCTTTTTTGAAGAAACAGTTGTTAATGACAAGTGATATTTAGAAATGCTGC
>TRINITY_DN50995_c0_g1_i1 len=176 path=[0:0-175]
CCAGTACAAAGATCATTTTACCTCCAGTATTGTATGTTGAAATAGAGCAGTTTTAACTCTGAAATGCAGTAGTGAAAATAACCCTATAGAAATATCAAAGCAGAAATTTCTTAAAGGAAAATTTATGACTTATCCAGCCCTTTCCTTTTTTCTTTTTTTCTTAATATATATATATA
>TRINITY_DN50946_c0_g1_i1 len=105 path=[0:0-104]
GGGCAAAGAAGCTCCGAGCCCCCGCCGAGACACGGCCTCATCAAAGAAAAGGAAAGGATGGATGGAAGAAATGAAGGAAGGAAAGGGAAAGAAAGACAAAGTCAC
>TRINITY_DN50934_c0_g1_i1 len=180 path=[0:0-179]
CCAGAATCTTCTTCAGCCAAGGCAGAGAAACCCACGAAAATGAAGAAGGCACAACAGTTGAAGAAGAAGATGGCTGTGAGAAAGGCATTGAAAACTAAGAAGAAGGTTGTGAAGGGTATATATGGTACAAGAGTTCGTAAGATCAGAACCAGTGTTCATTTTCATCGTCCCAAGACTTAC
>TRINITY_DN50956_c0_g1_i1 len=101 path=[0:0-100]
ACAGGTCTGCAAATTTAAAGTCATTAAAAATTGTTTCAATTCTGAGTAGTGATTTTTTTTCAGCACTTATGAACACAATAAAAAATACATTTAGAATGTTT
>TRINITY_DN50998_c0_g1_i1 len=139 path=[0:0-138]
CAATAGTTTTCCTTGAAAACCAATAGAAAATGCCGATTTAAAATTTTTTTTTTTCACCAAAAAATGACCATTTTTCTCAGAGGTAAAAAATGTATTCTTAGGATTTCTTGAAAAGCACAGTGGAAAGTTTACTCATATT
>TRINITY_DN50977_c0_g1_i1 len=124 path=[0:0-123]
CAAGCAGATAATCAACGATATCAACTTTGATTCCAGCATTCTCCCGAGAGGTGTGACACTGTACGATGCCACTCGCCTCATGGATGCCAATCCTATTCGGACCGCTCTCAACGTCTGCAAACAC
>TRINITY_DN50994_c1_g1_i1 len=279 path=[0:0-278]
ACTTCTTGTTTCCTTGTCATGCCTTTGATGAGTGTTTAATTTGTTAAAGGGTTATCATAAAATATCAGTAGGAACTCAGGCTACAACAGGTATTGATTGATGCTTTAAGACTGAGGTAACATCCATCACTGCCGTACAGCCTCAAAAGCCACACTGAGCTATCCATGGGTGGCCTCTATGTTGAGCTGAATTTTAAAGATACTTTTACAAACTTTGTGATCAAAAAAATAAATAAATAAATAATGTAACAACAGATGTTGAGATAGTATAAAGGCAGTA
>TRINITY_DN50930_c0_g1_i1 len=193 path=[0:0-192]
CTCTAGTGCTCCATCCAACTTCATAAACTCTTCCTCCAAAGTTGCCTGTGTTAGTGAATATCACTATTAGAACTGCCTCTGTCAGTAAACGGGGATGTTATCACCCTCAAATGCCTCAGGCAGTGAATGGAGATGTTCTCATACTCAGAGATGCCTATAGTAATGAATGGAAGTATTATCACCCTCAAATGCC
>TRINITY_DN50954_c0_g1_i1 len=170 path=[0:0-169]
ATCTAATTCAATTGATGCCATCACTTATTCTGGCTTTGAGTGCATCTAAGTCAGGAACAGGAGTTTGATAAACATAGTCTTTTACAAATCCCCAAAGGAAGTAATCCAAAGGAGTGATATCATGGAACCAGGGTGGTCATTTGATAGGGCCATCACAACCAGTCCACCTG
>TRINITY_DN50928_c0_g1_i1 len=130 path=[0:0-129]
CCGGTGGGTGTCGGTGTATCGGGTGTTGTTCCCCGGGCCCTTTCAGAGATTTCAGGTGTGGGGGTGGTAGATCCTGGGGTTAACTTGCGGAGCACTGTGATGTTGGCAGGGCTTTCTGAATCAGTAGGGG
>TRINITY_DN50917_c0_g1_i1 len=176 path=[0:0-175]
CTGAAATTACTGATCCCTCCTATCTGTAATACACTAACCTCAACTCTTCAGCCTTCTCTCCTTCAGACTTTGGACCTCCAAAGAAATTAAGAAAATCCACAATCTTGTTTGTGTACCCCAAACTGCAAAGCAAATATGTACCTGCAATCATTCTAACCTAACTAGGCTATTATTTC
>TRINITY_DN50915_c0_g1_i1 len=118 path=[0:0-117]
CTGTCTTTTCAAACATATTTTCAATATCAACTTACATTGGCCAAGTTTCTGCTCCATATATCAAAACACTGTGCTCGCGTTGTATACATTTTTCCTTTCTGTTTAAGGGTATCTCCTT
>TRINITY_DN50992_c0_g1_i1 len=138 path=[0:0-137]
CTAGAATTTTCGTACAGTCCCTTGAATTCAGTATACGAATTTTTTCCAGTATTTCTCTGTAGACTTCCTGCTTCATCGTCAAAATACCTAAGTCACTCGCGTTAAGAAAATATACATCACAATAAGCCTACCAAACGC
>TRINITY_DN50984_c0_g1_i1 len=118 path=[0:0-117]
CCCACACCCGCCACCTTTGTACTAGTATTATTACAGCGCACTGTCTTCCCGCCATATGTATTACACAAATTATATGAATCACTGTTTACATTTATCAGACTGTAATATTACAAGTGTA
>TRINITY_DN50971_c0_g1_i1 len=124 path=[0:0-123]
CACAGCTGTTAAGGACCTGCCGCATGGCAGAGCACCTAAAACTTTTTTTTTATTGTAATGCATAAGTAAGAGATTAGCTGTGTACTTATTTTAAACACATTTAATAATTCGTTCCCAAGCTAAC
>TRINITY_DN50943_c0_g1_i1 len=125 path=[0:0-124]
TCCACCTTGCAAGCAAGCTAGGAATGAATGACATCCTCAAGAAACTGATTGAATCTGAGGCCAACACAAATGCAAGAGATAGTGCAGGCAACACACCTTTACATTACGCTTGTCAAATGAACAAT
>TRINITY_DN50965_c0_g1_i1 len=227 path=[0:0-226]
CAATTACTACGCCATCCTTCACCATACTACCCCAGCCAGATGAAACTCCATCCTCCTCCATGCTATCCTGATAAATTCACATCCTATACTCCAGCATGCCACCGCTGCCAACTGTCACCCCATCCTCCCCAATGTCATTCCAGCCAATTGCCACCCCATCTTCCACCATACCACCCCAGCTCACTACCATCTCATTGTCCACCATGCCATTTCAGCCAAGTACCATC
>TRINITY_DN50925_c0_g1_i1 len=144 path=[0:0-143]
ATTACAATCATATGGATCAGCATGGAATAATATAAGTTTGTAACGTGGAGAGTTGATGCAATTTAGTGAAAACATGATTACTGTAGGTATCAGTTGACTTGGACAACCATGAGGAGCCAAATGGCTTGCAGTTGTCCGTAAATC
>TRINITY_DN50905_c0_g1_i1 len=128 path=[0:0-127]
CATGCTGAAATGTAATTGCACTGACAGTGCTTTATAAAATACACTTGATTTATTTACCTTGGTATGTTTGTGGAAACTCTGACTTGAAGAGCCTTTTCACTCTTTATTAAATATTTCACTGACCTGCA
>TRINITY_DN50907_c0_g1_i1 len=186 path=[0:0-185]
ATCACTGTTATTACTCAGTAAATGTGAGTAGAATTGCTTCTCAGAAGAAGAGAGAGATTAGTTATATAGCACACAAGAGACAGACAATCATTAGGTCAGTAAATTGTTATACGAAGAGCAAAGCAGAAAATTTTAAACTAGAGCCTGCATCATGTAGGAACCTTGTAAGGACCTAGGGTATGGTAT
>TRINITY_DN50981_c0_g1_i1 len=106 path=[0:0-105]
TGATTATCTGCTGTTTTGTATATGCTGGACTCGTAAACTGACTGCAACAGTTTCTTTTGACTGCAGGGAAGTATAATACCTCCAGTCTGGCTACTATCTTCAGTCT
>TRINITY_DN50987_c0_g1_i1 len=184 path=[0:0-183]
CCAACGTGTCCCTCTCTGCAACTGCTTCATAAGAAATTCTGAACATGAAGATATTTGTGTTCGGTCCATATTGGCATTTTCTGACACTTACCTGAAATTTAACTTGTCTAGACGAATTAAAACTATAAATCCCAATTAAAATCTTATTAAAACTGTTAAAAATTTTGGCCCCCAATGTCTCGCT
>TRINITY_DN50948_c0_g1_i1 len=224 path=[0:0-223]
CAACTTGTGGAAAATGTTACATGAATATTCCATGATGTGTTTGGAGCTGAAGGGGAGCCAACCACATATTCCACACTTGCTCACCTTTTACATGCTGGTAATATGTACATTTCTGAAATAACTATATTATCTTCAGGATAAAAACACACATATCCCACAGTGGATGTTTTACATCAACCTGTTGATCTCAGCACATATTAACTGCTAAGATGAAACTCGGATAT
>TRINITY_DN50999_c0_g1_i1 len=149 path=[0:0-148]
TTTCTACAAGCCACCATTCTTTGATTATGTGAAGGAGGAGTATAATAGTTGTCGTGAAAATGTTGGTATACTGGACATGTCAGCATTTACCATGTTTCAGATCAAGTCTGCAGGGACTGAAGTGGTGGATTATCTGCAGAAGATGTGCT
>TRINITY_DN50957_c0_g1_i1 len=130 path=[0:0-129]
ATGATGAATAGGGACATTTTTCCTCTTTTCAGTAAATATAATTTATTCTTCATTGGTTATTGTTTTCTAGGTAAATGCTGCTGACCCTTGCAAACTTTGGAAAACAAATAAATAACAGTGCCTTCAATAT
>TRINITY_DN50950_c0_g1_i1 len=110 path=[0:0-109]
ATACAGGTGGTCATCCAGAGCGTTCCCCGTCCAGGAGAACTCCGTCAGCGACTGCTGTGCAGAATCAGCAAGTGGGCAAGTTTCTACAGTTGCATACCCGGGACATGGAC
>TRINITY_DN50944_c0_g1_i1 len=146 path=[0:0-145]
CAAAACTGTACGCCATACTCTTTGCAACACTGTTTTACTGATTAAACAGGTCTATTTTTGTTATTTAAAATATTTATTATTAAGTTTGACAATTAAGGGAATAAAGAAAAATAAACACAACCCACATGAAAAAACCGGATGACAAC
>TRINITY_DN50904_c0_g1_i1 len=128 path=[0:0-127]
TAGCCCTTCACCCAGTTCCTCAAGGCCACTCAGTCCAGGTCTCAACTATGGTAGCAGTGGCTCTCGTGATACTTTTAGTCCTCCAAGTCCATTGGGGCGTTGCCCTAATTGTGGGCAGACAATTCTCC
>TRINITY_DN50955_c0_g1_i1 len=175 path=[0:0-174]
GTTGAAAGCCAAATGATCATTCTTAAGCCTCACATTGAGGGATGATGCGTCAACCTTCACTTTATTCATGATAATTATTTCAGACTTGAACCACAGTAAAACCTCAATATGCAAGAAACCAAAACAAAACAAACTCTTGCAAACAGTTTCTGCATATCAAATGATACATAAATTC
>TRINITY_DN50900_c0_g1_i1 len=105 path=[0:0-104]
ATGCTGGCATCTTTGGCAACAACTGATTCATCATTTTCAAACTGGAGTCTGTGAGTCATCCAACTCGTATCATTCTCCTCTTCCCCGCTGTCCCCATTCTCCCCC
>TRINITY_DN50940_c0_g1_i1 len=137 path=[0:0-136]
GCTCTCCTGAGCATTTTCTACACCTTGGTGTATTTTTGCAATTTTTGAATATGTGTCCAAACCGTTGACATCGAAAACACTGTGGTCTGTGGAATATTGGTGGAGATTTACATTTTCAATTGCACAGGCTGTGCACC
>TRINITY_DN50959_c0_g1_i1 len=211 path=[0:0-210]
CTTTAAATGTGGCTGTGGATTAGAAAGAAATGTATTTGTAGAGAGAGTGTTCGTGGCCATAAAATCTCTGTAAGTTTTGAAGGGTTTAGCAGGTAATCAAGTTTGACATTTCACTCCAGCCATAAGGGTTTAGCAGGTAATGAAACATTTGATGGTGTGAATCTGTGAGTTGGTAGTGGAGTTGATGTAAGTGGATGGGCATGTTACTCCA
>TRINITY_DN50938_c0_g1_i1 len=172 path=[0:0-171]
TTACATAACTGACATACTTGTCCTAGAAGTTTTAATTTCTTCTTAAATGCGTTATTTACAAGACAGGACATTTTCCTCAGGCCTAAAGTAACCAAGAGGCACTGCATACAGACAGAGGTGTACTTCTGATACAGGTTAACCAGGATAAACAAGCTAGTGCAATGCACCTAAG
>TRINITY_DN50939_c0_g1_i1 len=109 path=[0:0-108]
ATGGATTCTAACAGAAAAAGATCTGTTGGCTTCATAAAACAGTGATGACAAGTTTACCATATTAATCATAATTTTCATTAATGATTACTGAAAATGTGCCACGTTCCCC
>TRINITY_DN50945_c0_g1_i1 len=108 path=[0:0-107]
GAGAAAGAAATGATGAGTTAAAAGTTATGGGTCTTAGAGGTATTTGATTCAGCAATGTGCCGGTTGTAGTTTAGTTGTGCTACTTCTGTACACTCTTTATTATGTGTA
>TRINITY_DN50970_c0_g1_i1 len=109 path=[0:0-108]
ATTCATTATTACAATACTCCCTCCCTTGTCTGCTGGTTTAATTATGAAGTTTGGGTAGTTCTCTAGTGTGTGCAGGGCCGTTCATTCCTCCTGCATTGTGTTGGGTCTT
>TRINITY_DN50951_c0_g1_i1 len=202 path=[0:0-201]
AATCAAGTTCCTTCTGTATTTCAGTACTTGCTATGTCCCCTCCCTGTGCAGCTTCATGAATCAGTTGAAAACTGGATTCCAATGCATGAATTCTTGATTCCATCTGCTTTGTCAAGTTTTCCAACTGTTTTTTATGATGTTCATGTAATTCAGATTTTTCTGCAGCAAAGCACCCTTGCAATTCTGTCTCTCTGGCATCAAA
>TRINITY_DN50964_c0_g1_i1 len=151 path=[0:0-150]
CATTTTCTAATCAAGATGTCAGCTTTTAATTAGCAATTAACAGTGAGTTTCTCCACACATGATACATGGACTACAATCATTACCTGATGCTGATAATGCAATACATAATTATTCGTTACTTGGCAAAGATTGTACCTTTCATAGACTGACC
>TRINITY_DN50937_c0_g1_i1 len=124 path=[0:0-123]
CTATATTTTTCTTCAAAATATGCATAAAAATTGCTGTACCCCTTGTATATTTATAATATGCATCCCTTACTTTTACTATTGTCGGAAACCCACAGGGTTATATCAGCCACGTATCAGTAAGTGT
>TRINITY_DN50919_c0_g1_i1 len=167 path=[0:0-166]
AATTTAATTTCTGCAGTACTTAACTGAGTGGGGATTGTAATGTCTTACATGTTGCCAAGAGCAAACCTGGACCTGAAATACTTTCACAATCTCTTCATGTTTGTTATTTTGGAAGTTCAGATCTCATTGTTTACAAGTTAAGTACTGTAATATGGGCCAGTGGCAGA
>TRINITY_DN50976_c0_g1_i1 len=189 path=[0:0-188]
ATGCAAACCTCACTCTGGAAAAGCAGTTCCTTTCTACTTATCCTAACACTCCACATACCTGGTGGTGCTACACTGATGACACTTTCAGAATTTGGACACATGGCCTACCCTTCCTCTACTGTCTCATGAAGGTTCTCTATCAGTTCTCCCCACTTAAATTCACTGACTCATATTCTGAGTCACAAATAT
>TRINITY_DN50980_c0_g1_i1 len=142 path=[0:0-141]
CACATACACAGTCATACCTAAAAATATTCCTTCAAACTTCCAAAACATCAATCAAATTTCTGTAGATATCAAAACCCAGGCTAACCAAAAAGTATCATTAACAGCTTTATATAACCCACCACAAACAATACTACCAGTTGAC
>TRINITY_DN50913_c0_g1_i1 len=131 path=[0:0-130]
TCACTTTCACTGTTCCCCTAATCCTCTCATTTCGCACCTTATCCACAAATATATCATAGTTATGATAATGAAAAGTGTCTCAATTTCATTGTAGTCTAATTATGCAAATAAGCATGAAAAATGCATTTAGG
>TRINITY_DN50996_c0_g1_i1 len=113 path=[0:0-112]
TAAACCAAATTTATATCAGGCCACGAAATAGACCAATACCCTGGAAACAGATTTACAGTGACTATTTAAATTATGGATGAGTCATTATTGAACTTATGTCACTTAAGTCACAG
>TRINITY_DN50996_c1_g1_i1 len=112 path=[0:0-111]
CCTAATTTTTATTAAGAGTACAGAATTCACGTTTTTTATGGGTGTCAGCTGCATATTTATTCAACCAGTATAATTTAAATAGTCACTGTAAATTTATTTTGGTGTTAATGAC
>TRINITY_DN7501_c0_g1_i1 len=456 path=[0:0-455]
CCTACTGCCACGAAAGAACCCGTTAAGTTCTTTCTGATTATAAAATTATTATGCAATTCGTAATAATGCACTTTTTGATGTCACAGTTACCCTGGTGGTTGTACTGAGATTGCTGATATGATGGTTGCAAGTGTATTAAGGATTCGTAATGGGAATGGGAACTTTTCAAATCAAAGAATATTTGTCTGTTTCACCAATAAGGTATGCGCAGCATTTCAGAACTGGGCTCGTTAATCTACTAGCTTCTATCAGTGAAAGGCATTTACTTTTTCTGTGTTCGTGAAATTGGGCAATGACGTACTCCTTTTTATGGGTTTCATTTCAATGGACGTTTAATTGCATTTCCTCTATTTGGTACCCATTTTCTCTCCTGGTTAACTCTGAATATACAACAATACATTTTTATCAATTAAACAGGATATATATATTAGGTGCTACCCAGGGGTTCCGGGAGTT
>TRINITY_DN7501_c0_g2_i1 len=185 path=[0:0-184]
TCGTGGCAGTAGGTCTAACTTATTTTGGAATAAATTCCCTAGCTCTGTGGTAACTACCAAAGGAGTTGGGTCTTTTGAAACTAGTACTGACAGAGTTTTTGTTGAATATGTGCTTAAAGCTGACTGATAAACTAGATGTTCTTTTAAACCAGTGTCTCAGCTGCAGTATTTATATACTGTGAGTG
>TRINITY_DN7501_c0_g3_i1 len=837 path=[0:0-836]
TGAGTGAAGTTTTAATAAGGTACTCTTATGTACTTGATTACCATCCAACTATCCATTTTAAATTGTTGTTATCCAACTGATAAAATTGCAGTCTACAAATAATAATGTAACAAGTATAATCCTAGAGGTTCCTGTCACTTCATTACTTATGAATGTCAATAATATTTGCAAGTTTTTTTTAAAGATTGTGAACTGTTTTCAAAAACTTTAAAAATGTTCTGAACATATTTTATTATCTGTGCAGTAATATGAATATTTGAGGAGTTTGTTGAAATAGTGTTACAAGCATCAATTTTATTCTCCAAACTTTTTAAGTACAAGGTAGCTGGGAAACCACAGGATGTGATTTTATCCTTTACATTCTTACTATACTGTTTCATCAGTGGTGCATGACCATTGCAAAAGTTGCAGCAAACCAGTGTACCAAAGTCAGTTTTAGATTTAAATAACGTGTTAATTTCTTAATTGTAATAATAGTCTGGCCAAACAGTATTTTTTTTAAAATCAAAACTTCAATGTGTTCCCCTTTTAGTATGAATATTTCCAAATTTCTAGATTGAAAATTATTTTTTCTGCTCGTGCATAGAAATAAAGTATGCAATATATGATAAAACCTGAATGAGATTTTTGGTGTACACTCTCATGTATAGCCTGAGAGTGAAAGTGTTAAGCATGTTTACAATGATGAAAACTTATCATAATCAGTGAACTATCATAAACTAAGATTCCTTCAACTTTCGGAATTGATTCCCAATGAGAAACTTACTAATGGTAATGCAACATGATAGAAACTAGAGTAGAAAATGCGTATTACTGTGAGAACGAAGCAAAACGTTT
>TRINITY_DN7566_c0_g1_i1 len=257 path=[0:0-256]
ACTACCTTGGGGCTTGGTATTATTACTAGGTGGAGGTTTTGCCATCGCAGATGCTGCTAAAGCATCTGGTCTATCGGACTGGGTCGGGGAGCAACTGGCAGTGTTGGATGCTTTGCCGGCTTCGGCTATAATCCTCATTCTGTCTGTGGGAACAGCTCTGGTAACTGAAATCGTATCAAATGCTGCCACAGCTAGCATATTACTTCCTGTCGTGGCACAGTTGGCTGTAAGTATTAAGGTGAATCCTCTGTATTTAA
>TRINITY_DN7566_c0_g2_i1 len=924 path=[0:0-923]
TTTTTGTCTCCATTAGGCCATATATATGGTGAAATGAGAATCTAAGATACACCTGTTGCCTTTTCTTCAACCTCGGAGGTGGGCTTTAATATGTATGTGATCCAACGATGTCACTGTACTGATTTTATTGCATAGACTACTGTTTCAGAAATATGGATCATTTTGCTTAATGCCAGACAGTGAGGAGAAAGATTTAAAATTAGTCAAAATCCTTATCAATACCAAAAGAATTGACAAATCCTAACCCCAAAAAAATACCACCACAAACAATTATTTTACAATAGTTGAGTAGTTAAAAACATAAGCAAATCAACCTTTCTTGTTGCTGTCTAGCTGTCATATATTTGAGGTATTTGTAGTTCTTTTTGTAAACTGTATGTTACCAGTGTACTTCTGATCCATCCATCCCAACAGATACACCTATTCAGTCTGAATAGACTGAAATGGCTCCTAAATAGGGGATGCTGTCATCCAGAAAGACGTCATAATCTTCTGTTTTTATTCATTGGCACATATCTGGATAGTCCCATCTTCATCTTTATCTCATGACGTTTCTGCTGGAGAGACATCATGATGGTTGTGAATTCCTGTCTCATGTTTCTTCACACCACACCATCATTACTCTAATCTCGTAATTTGGGGATGTTATCATTCTGCTATCATATCTGTGTCATACTGGTGCTGTTTGTGGCTGCCCATTCGGGAAACGCATGTAGAGCAAACAAGGGCACCCCATACGTACTGATCATAGTCATAACAACAACTATAGATATTAAGTTCATTACTGCTCCAGCCTTGATCATGTCTTTTGTCTCCATCCTGGCTGCAGTGAAGACGATGGCGTTGGGAGCAGTCGCAACCGGCAGCATGAAGGCGTAGGAACAGGAGATGGTCGTGGGCAGCATTAAATACAGAGGATTCACC
>TRINITY_DN7519_c0_g1_i1 len=520 path=[0:0-519]
CGTTAGGAATGCATCCAGTCATAAAAAACTCTGCTCCAGACTTTTTTATGCACACCCTGATGAAAATTGGGAAAAGCATTTACCAATAATAATGATGATGTGTATTATAGCAGAAACCTATATTTTTAGGTTCAACTGTAGTGGCTCTAAAGCCAATAATTTGCCTACTTTTGTGTTATATTTTAAAGTCTTGGGCTTCACTCTATATGAGTACATGCTTGTGTGAGTGACTGTACACCTCTATTGTTTCATCATTTGTATTGTCTAGCCTCCAATCAATGACCTGCATGTCAAGTTGACATATGACTGGTGTGATTCCTCACCTTTCCCAGTGGCTTGGTGGTGACAGCACTGGGCTAGTAATCTGGAGGTCATGGGTTCGATTCGCAGCTAGGAAGTTAACTATTCATGCAGATTTATTTATTATTTTAACTGTGCTCTTTTCTATGATTCATTTCTTAACCCTTCAAAGCCAGATATCTTCACATGAGAATAAGCACAGATTCTGTCCTCCTGCCAG
>TRINITY_DN7519_c1_g1_i1 len=101 path=[0:0-100]
GTTTGCTATCACTTTTGCATTTGGTTCTTCATCACCAGCAAAATTAAAAACACCGAGTGCCTAATCTGGAAAACAGGTTGATGTTAGGAAGGGCATCCAGT
>TRINITY_DN7528_c0_g1_i1 len=281 path=[0:0-280]
GTTTTATTCTGCCATGATGGTTTCACATATTCATACAAACCTTCCTTTCCACCATCACGTCCAAATCCACTTTGTTTGTATCCTCCAAAGCCAGCAGCAGCATCAAACATGTTGTGACAATTCAGCCAAACAGTGCCAGCCTTCAACTGTTTAGCAGTCTCCAATGCGAGAGGAAGTGCCTCTGACCAGACACTTGCCCCTAATCCATATATTGTGTTATTCCCTAGAGCAACAGCTTCTTTGGCTGTGCGAAATGGAAGAGCAACCAACACGGGACCAAA
>TRINITY_DN7528_c0_g2_i1 len=319 path=[0:0-318]
GTTCAATCAAGGACAGGTATGCTCAGCAGGCTCTAAACTTCTTGTGCAGCAATCAGTCTATGAAAAATTCATCAAGAAGCTGAAGACCCGTATGGCCCACATCAGACTAGGAGATTCCTTGGACAAAGCTCTTGATATGGGTGCAATTGTAGATGAAAGTCAGAAGAAAAGTATCAGTAGCTTTGTGGAAGAGGCAAGAAAAGAAGGGGCTGAGGTATTCCAGACTGAGGCCCCGTCAGGATGTTTCTATCCTCCCACACTAATTACCAAAGTGCAGACTGTGTCCAGAGTTGTTGTGGAAGAGATATTTGGTCCCGTG
>TRINITY_DN7528_c0_g3_i1 len=392 path=[0:0-391]
AAACTCGCTCCGTCTCTGCTCCAAATTTTCTGCCATATAATACAGGATCTGAGCTCTATTGTGGCCACTCCTTTTCTCCCATCCTGGCTGGGACTTCTCTGCTATCTCAACTGCATTACGTACATCCTTCCTGTTTGACTCTCCAACTTGTGCAAAAACTTCTCCAGTGTGTGTTTTGATAATCCTTGAATAGTTTCCATCTGGTCTCTTCTGGGCACCACCATAATACAGTTTATATGTGCGATCCAATTTTGGTACACCTTTTTCTCCCAGGACCCCTGAAACTTCTTCAACTACAGCTGGGCCATTCTGAGTTGGACGATCAGCAAGGAAGACAGCACCAAATGTTTTGAAGTCCACATCCAACAAAGGGAGTTCTGTTTTATTCTGCC
>TRINITY_DN7543_c0_g1_i1 len=361 path=[0:0-360]
AATGTGTACAACCTTTGAATTTGCTAAACTTCTTATATGTTCCCACCATACCATAATTGGACTAACGGAAAAGCAGAAATATGTGGCTCAAGGCGGCGTTGTTCAAGTTGCTGTCTACTATCAGAAACTATTGTCCTCCCTGCTTCATGATCAATTTCTTTCGTTTGTGGCATTCAACGTTCCTGAGCTGCCAACCAATAGTTTTCCTGCCATATACCAATGGATTATTCCATTGATTTACTACAATCCTTCTAAGTTTGAATCTGCACTGTTTTTAATGTGGTTAATATCTAACGTTCATCCTTCTATTTTACATAAACGCACCGCACTCATTACTTCACTGCAAAGAAGCTAAGATTCA
>TRINITY_DN7543_c0_g2_i1 len=157 path=[0:0-156]
ATTCAACTGGATATTTGACTTTACTAGAGGCAGTGACCTTTTCTATGCACTCACGTGATGCCACTTGCAGGAAAGGTAGTAACTTAGAAACATGTGACGAATACCCAAGTTAGGCTACATATAAAATGAAAAACAATGTCATTAGGATATCGTATAT
>TRINITY_DN7562_c0_g1_i1 len=1207 path=[0:0-1206]
GAGAAGTGTTAAGACATAAGTTCGGTTTCTGGATCCTTGTGAAGTGCAACCATTCTGCAGTTGTTTGTGTGAATACATCTCATTCCACTCGGGACACCAGACTAGTGTATATGCACATCCCATTCCACTCGGGACACCAGACTAGAGTGTATAAGCATCCCATCTCCTTCAGGACACAAGGTTGTAGTGTATAAACACTGTATCTCACTGAGGATTGTCAGTGTAAGAGGTCGCGCATTCCTTGCTTAGGATGCTGGACTTGCTGAGCTCAGTAAAAGGCCTTCTGAAGGTCGACAAAGTACGTGTGGACAACAACGTCTTCAGGTTACATTATAAAGTAACTGTTATCATTCTCGTTGCTTTTTCCATCCTGGTAACTTCCAAGCAGTATATTGGAGATCCCATAGACTGCATCGTGGATGATGGCAAAGTTTCCAGCGATGTAATGGACACCTACTGCTGGATTCACTCGACTTTCACCATACCTAAACACTTTCATAAACCGAAAGGCGACGTTGTAGCCCCTGGTGTTGGACCATACAATAAAGACGAGGATGAAGTCAAATATCATCAGTACTACCAATGGGTCTGTTTTGTTCTCTTTTTCCAAGCCATACAGTTCTATCTGCCACGCTACCTTTGGAAGAGCTTTGAAGGAGGAAAAATGAAAAACCTAGTTGCAGACCTAAATACTCCAATAATTGAGAAGGAGAAGAAACAGGAGATGATAGATATGCTGGTAGGGTATCTGGTAACTCACCAAGGTAACCATAACGTGTATGCTGTAGTTTACTTTTTGTGTGAAGGATTAAACTTCGTGAATGTTTGCTGGCAGATGTATTTTATGGACCTGTTCTTTGATGGAGAGTTTACCAAGTATGGAAGAGAGGTGATCGCTTTTGCTCAGATGGATGAAACCAACAGGTCTGACCCCATGGTCATCGTGTTCCCGAGAATGACCAAGTGCACGTTCTATACCTATGGGTCATCAGGAACCATCCAGAGTCACGACGGCCAGTGCGTCCTCCCACTGAACATAGTAAACGAGAAGATCTTCATATTCCTTTGGTTCTGGTTCATCATGGTCGCTGTGGTAACAGGAATAGCCCTCGTGTACCGCTTCTTCATCATCTGCTCCACTAGTCTCAGAACTTTCATCCTGCGCAACCGTGCAGATTCTCAACAGATGGATTACATCTGCGCCAAC
>TRINITY_DN7557_c0_g1_i1 len=107 path=[0:0-106]
TACGATATGTCAGTATCCCTGGAGTCAAATAGTAATAAAAATTTTCTCTTATGGAGGAAGTTACACCTGAACAGAGCCAAATTAAAGGCCTCCAGTCGAACATCAAC
>TRINITY_DN7557_c0_g2_i1 len=352 path=[0:0-351]
CCAGGGATACTGACATATCGTACTGAGAGTATGGTGGCGGCCACAGGACTGGTATTGGTCTTGCAGGACCAAAGCCGTTTGGCTGAGTTCGCTGGGACTGGGTAGCCGGAAAATCTGCAAACGAACCTGTCAAGGAGCTGTCTGCATAACTCCAATGGATAAAAGGTGGAAAGCTCATTTAGCGAGCTTTCGTTAATGACACTGGAAAGTACCAGGGAACAAAGGACTCTCGTTCTTTTATAGACCTTTGTCATGTAACAAATAAAGGTCTGTTAACGCAGAGAAAGCTTGAATCCAGGATTTTCTGTTCCCAAATAGTGTACGGAAAAACAATCGAACACTTCCTCCCTTC
>TRINITY_DN7524_c0_g1_i1 len=1229 path=[0:0-1228]
TTTTTTTTTTATTTTCAAACATTTACTGGTTTTTAGTGGACTTGGTACAAACTGAATGTTAAAACATGACACAAAGGACAATTTCCTTTATGGAACATTTGTGAAAATGATAATGAAATCAACTGAAACAATTACATAAAGCTGTTTATGTACATGCAAAAACTACTATCAGCTCTTCCTTGTGATTATTATATATTTTTTTTTTTACAAAGACAGCAAGAGAAATAATATTACTGTGAAAATAATGACCCAAGAAATACAGGCAGGTCACTATTCATTCAAGTTAACAGCTCATTTGGCTGGCTGCCAGTCAAATACAGAATTAAGATAGTCTCAGTGGAATGTACACACTGACCAACTCACAGTATACAGGGAAATGGGTCAGCAATTCCCATCAATCTGAATTCCTTCTGGCATTTTCACAATGGATTAATACATCAAAACACCAACCACAAATTACTGCCTGACAATGCAGTAACGTGGAATAAATTATGATGCTGATCTTCGTTAAGTGTATGCTACAAAGGTGGATCAACCGAGTATCTGTTTTGTGTTTTCCTGTCTTCAAATCAGGATATCAAATTTCCACTCTCTTAACAGTATATCAATGAAGCCACGACAGCAGCATGGACCATATCCCGTCAGTACAAACATGGCCACAAGTAATGGCTCAATTAAAGCGAGTGCCATCTTTGGTTTTTACAGAAGGAAGTGTAAAAAGAACCACAGCAACAGTAGGGATACATGAAGCTCATCAGTAGTCCTATACAAAAGGAGTGACAAGTACAGAGCAGACAAGGATGTTTGAAGTGCAACCTCAAATGGCTATGAGAACAAAGAATGTTGTTTGTGCTGAAAAGTTAACCAAAGTAAATTGTGAAGAAATTGCATCTGGCACTGATATATGTTCAAAAATAACTGTTCTACAATTATGTACAGCACAAAGCATGTTGCAACTAGTTATACTGATGCAAGAGGGGGAAAAAGGCAGATGTTAGATGAAACATTAAGTGGCGTCGTTCAGTCTATCTAATGGTTGAATTTCTCATTCTGTCATGTTGAAAATAAATGCATACTGCTCCAGTATGTATCGCTACTAAATTTCACCAGAAATAGACACTTTTCATCCAGAACCAGTCAAAGAAACTGTCCAGGATGTAAGCTGTGATTACTTCCCTCTTTTTATATACAACCCCAACCAAATACCAACATTTTTTTCTTTGTCTCCC
>TRINITY_DN7593_c0_g1_i1 len=218 path=[1:0-114 2:115-140 4:141-144 5:145-217]
TTGATGGTAATGTTAGAGGAACTAGTTTGCATCAGAGTATTCCAAAGACTGTGAGGACACTGAAAGTGATCATAGGGGTTTCAGGGAAGGCTTGAGCACTATCAGGAGTAGATTTTAAGATGGGATATAAGGAATGCAAAAATTTGGGAAGCTTTTCAAGGGATGAGTGATAGGTAAAAACAAATGGTGGGCGTGCAGAATGGGAATTGCTATGAAGG
>TRINITY_DN7593_c0_g1_i4 len=357 path=[1:0-114 2:115-140 4:141-144 6:145-356]
TTGATGGTAATGTTAGAGGAACTAGTTTGCATCAGAGTATTCCAAAGACTGTGAGGACACTGAAAGTGATCATAGGGGTTTCAGGGAAGGCTTGAGCACTATCAGGAGTAGATTTTAAGATGGGATATAAGGAATGCAAAAATTTCGGAAATTTTATGAGGGATGGGTGATAAGTCAAAACAGCTGGTGGGTGTACAGGATGGAAGTTGTTATGAAAGGTATTGGTGTTGTGTAAGAAGTCTTTTTGAGGATGAGCTAGTTTGCATCAGAGAATTTTGAAGATTGTAAGGACATTTGAAAGCGATCATGGGGGTTTCTGGGAAGGCTTGGGAACCTTCAGTAGAATTTAAGATGGGG
>TRINITY_DN7593_c0_g1_i3 len=172 path=[1:0-114 2:115-140 3:141-171]
TTGATGGTAATGTTAGAGGAACTAGTTTGCATCAGAGTATTCCAAAGACTGTGAGGACACTGAAAGTGATCATAGGGGTTTCAGGGAAGGCTTGAGCACTATCAGGAGTAGATTTTAAGATGGGATATAAGGAATGCAAAATTTAGGAAGCTTTTCGAAGGATGGATGATAG
>TRINITY_DN7593_c0_g1_i2 len=137 path=[0:0-33 2:34-59 4:60-63 5:64-136]
CAGGGAAGACTTGAGCACTTTCAGGTGTGGACTGTAAGATGGGATATAAGGAATGCAAAAATTTGGGAAGCTTTTCAAGGGATGAGTGATAGGTAAAAACAAATGGTGGGCGTGCAGAATGGGAATTGCTATGAAGG
>TRINITY_DN7593_c1_g1_i1 len=124 path=[0:0-123]
CTCAGTTCTTTCAGCAGTAGGGGGTACCCAGCCAAGACTCTCATTCCCCATTTGGTTAAAGGTTTAGATTATTCTCAGAAAGACCTCTGACACAACACTAATACCCTTCATTACAGCTCCCATC
>TRINITY_DN7593_c2_g1_i1 len=104 path=[0:0-103]
GCAGATTCCAAGATGGGGCACATGGAATGCAAGAATTTAGGAAGCCCTTCAAGGGACGGGCGACAAGTCAAGACAAATGGCGGACGGGCAGGGTGGGAGCCGCC
>TRINITY_DN7590_c0_g1_i1 len=201 path=[1:0-39 2:40-63 4:64-200]
GAACACCACTGTACCTATATTGGATTTCAATGTGGATGAGTGGTCTGGTTGAATGTTTATGTGTGTATTTCTCCTACACCACATGTATAGTGATATGGAACTGGGGTGCAAAACAACATTTTTATGGTGTTGTGAAGAACTGTCATGTTTGCCTCTCTTCCATTCACTGCTAAGTGCTGTGCCACAATGGGGTGCTTTTCC
>TRINITY_DN7590_c0_g1_i4 len=216 path=[0:0-54 2:55-78 4:79-215]
AAATGCCCACTGTCTATTAATATACATATGTCTACTGGGTTTCTGTGTAGATGAATGGTCTGGTTGAATGTTTATGTGTGTATTTCTCCTACACCACATGTATAGTGATATGGAACTGGGGTGCAAAACAACATTTTTATGGTGTTGTGAAGAACTGTCATGTTTGCCTCTCTTCCATTCACTGCTAAGTGCTGTGCCACAATGGGGTGCTTTTCC
>TRINITY_DN7590_c0_g1_i3 len=171 path=[1:0-39 2:40-63 3:64-170]
GAACACCACTGTACCTATATTGGATTTCAATGTGGATGAGTGGTCTGGTTGAATGTTTATGTGTATATTTCCTTCTCACCCCCAATGTGTGGTGTTACAGAACTGAGATGGTATAAATAGTGATGCGAAACAACATTTTTTGGCGCTGTGGAGCACCGCCATATTTGCCAC
>TRINITY_DN7590_c0_g2_i1 len=137 path=[0:0-136]
CTACTGAGTGATTTGCACTAACATTCTTGAAACCAATATATTGTATGTTTCTCTGTCACACCATCTGTGTTCAACAGCCACCACACTAATGAAAAAAGGAAAGACACTGGATACATTGGAGGTTCTTTCCAGGAGTT
>TRINITY_DN7590_c0_g3_i1 len=168 path=[0:0-167]
CTTAAAAGAGTTAGTGATTGCAGCTCTGGTATTCTTCCTGTATGTGGAGTCTGGCACCTCAGACTTTAGAGTGAGCTACAGCCTTGCAGCAGGAAGTTAAAAGGGGATACTGCTGTCTGTTGCCAGACTTAAGAAGGAGGCTCAAAGCCAGAAGAGAAGGAAAAACAC
>TRINITY_DN7590_c0_g4_i1 len=378 path=[0:0-377]
TCTTTTAAGGTTTCTTGGAATGAGCATTTTTTTAATGTTTCTGGGTGATCCTACATATCTGTCCTCTTAAATCAGCTGTAGGACCTATCAGATCATAAATACTAACCTTGACTCGACACTGTAGTTAACAAATGCAAGTGAAGGCATGCTTCACCATTCATGGTGGGAAACTCTTCTGATTATACTTGTGCAGGCTTGTGAAATACCTAATTTCAAGATGTGCACAGCAGAGAATGAAAATTATGTATGGAATCTAGCCTTTACTTTGACTTGCAAACTATTCTGTCCATTACTTCTGCACTGTGATAAGTCATACAAACAGTCAATCTAAACATAGATAAAGATTTATTCTGAAAATGGAGCTACTGAGTGATTTGC
>TRINITY_DN7579_c0_g1_i2 len=322 path=[0:0-321]
GCTGTTTCTGCTACTTATATCTCGTTTAACAAGTGTATTAATTGTCATTAATTGTCACGGAATTGTGGCTCTTTATCATTATTAACCAACAATTTATAAATTATGCACAGCGTTTCTCAACTTCTTTTTATTCATTTTAATTTTGAACATAAATCAAGAAAACCATTACAATTACTGAACTGAGATGGCACTGAACTCTTCATTCATGTTATTATTGTTATAGATGTACAGATATGATTGAAAATGTTTCAAATGCTATCCAACCCACTCTTCTTCAAGTATGCTAGTCTAATAGACCAAGACATGTAACTATAAAATAGAG
>TRINITY_DN7579_c0_g2_i1 len=111 path=[0:0-110]
CTTTCGTCTTATCATTTCTATATGTTTTTATTGTTGGTTTGGTGTTTGCTTCTGGGTCATATTACTGTGTCTTGTGATTATGCTATTTCTACGTTTACATTGTTTACTGAT
>TRINITY_DN7533_c0_g1_i1 len=238 path=[0:0-237]
CTACAACGTAAGGAGAAGCTAGAATGTGAACAGGTGAATGACTTCGATCAATATATTTTCTCTTCTTCGTCAACAGAGGGAACCTACTATCCTGACCCAACCGGATCTAGGGATCAGCAAGTTCCGGTGTTCAACAACTGTGATTATTACGTTCCCGCGACACCGAATAATGGAGGTTTTAGTAAATGTGAAGAGCACTTTTTTAACACTGTGAAAGTTAAGTCAGAACCTCCTGAAC
>TRINITY_DN7533_c0_g2_i1 len=342 path=[0:0-341]
AATCACAGTACTGTGTCTCGTATCATCCGAGATCATCAGAGCCAGGGCAGCACCTGGGACAGAGTTACTGTGGACAGTTTCGGAGTATGGGACAGTATTCTAGTAACATTCAACAGAGCATGGTGTGTAGTGGGCAGGTATCGCCGCCATCTTCTCCGGAAAACATGAACAATTTCTATGGACAACAGACTCTTATACCCCATGCAAATAATCATTACCATCATTCTAGTATGCTACCAATCTCCCAATACAAAATTCTAACCCCGCCCTCTTCCCCACATCTCACGCCTCATGGCCAGCCTGTTGGTTACCATGGCAACCCATCTCAGCTCACTGCTCCTC
>TRINITY_DN7533_c0_g3_i1 len=481 path=[0:0-480]
CTCAGCTCACTGCTCCTCAACCCCCACTCGCTAAGCCTCGGCGCAAGCGCAACTGGAGTAAACGAAAGGTGATCATTCATACATGTTCTCACCCAGGGTGCTCCAAGACATACACCAAGTCATCACATTTAAAGGCACACCACAGAACTCACACTGGGGAGAAACCATACTGTTGTAACTGGAAAGGCTGTGGCTGGAAATTTGCCAGATCCGACGAACTAACTCGGCATTACAGGAAACACACAGGAGACAGACCGTTCCAGTGTCGGCTATGTGAGAGGGCATTTTCCAGATCAGATCATCTTTCTCTACACATGAAGAGGCATATCACTGTATGAACTCACGAGGCATTACACAATGCTTTGAAAATTATTCTCTAGTCACGCAAGGAAAGAGCTCATTTTAAAAATTGTTTTTTGACTTGTTAAGGCGCGTGCGCCTACGATGAGGGGTCAGTTTCAAAACAAGAAATCATATTTGC
>TRINITY_DN7533_c0_g4_i1 len=294 path=[0:0-293]
CGTTGTAGATGCTCTGGACACACCTCGGCTACAGGTGGAGAATGAGGATATCCGTTACCCTGGGTTGGCGCAGGAGGTATAGGCTGCCCTGGGTCGTGAATTCCATTACCCATGATGACTGTCTCGATATCTTGCCAGATCTCATGGAAATCTGCCATCTCTGTTGTCATGGTAACCCAGCTGCTTGACCAGTGTGGGCGTTGGTTGTTCCCTTTAAGTTACTCCGAGAGAGAACAGTCATGCGCGCTTTCACTTGGACTACTTCAATACTACTGTGTCGACTGGCTCTCTGAG
>TRINITY_DN7560_c0_g1_i1 len=208 path=[0:0-207]
GAAATTAATCCAAACTTGCACAGTTTCATGAAGATAAGTGCTGGGATAGGATGAGAGTTGGGTTGCCAAAACTGTAACAAGAGTTGCGCATTGCTTTCCCTATTCTGTCCCTATTTCCTAATTCAGCAGTGATGAATGATGTCTGCCAAAGTTGGATCAGCCCCATGTATTTATACATGCCTTTCGTCTTTTTTTTTTTTTTTTTTTA
>TRINITY_DN7560_c0_g2_i1 len=140 path=[0:0-25 2:26-139]
TTTTTTTTTTTTTTTTTTTACATATTTGGAGTAGTTAGTACATGCATTCCTCATCCTAGCTGAATTTTTCATACCTAACTCCATTCCTCTGCTGTATGTTGCATTAGATGCTTTCATGTTATATAATTGTGAATTCTTTG
>TRINITY_DN7560_c0_g2_i2 len=302 path=[1:0-187 2:188-301]
TCATACTTGATTATTGTAGTTAATACAGTGCATTTCCCTCTTGCCAAAACTGTAACGAGTTGTGCATTGCTTTCCCTATTCTGTCCCTATTTCCTAATTCAACAATGATGAATAATGCCTGCCAAAGTTGGATCAGCCCCATGTATTTATACATGCCTTTCTTTTCTTTTTTCTTTGTTTTACATATATGGAGTAGTTAGTACATGCATTCCTCATCCTAGCTGAATTTTTCATACCTAACTCCATTCCTCTGCTGTATGTTGCATTAGATGCTTTCATGTTATATAATTGTGAATTCTTTG
>TRINITY_DN7559_c0_g1_i1 len=240 path=[0:0-239]
ATGTTTAAGTACAGTAGCTTGCTTTGTTTTCTCTTTGTAGAGCTTCCTGTAGCTTTACAACCTTTAAAATTTTAGGCTATATTCATGGTTAGCATCAGTTTCTGTTAGGATTTGCATAATAGTTAACACAAGTGGGGTAGAGGGTGCTTCAACATCTAATGCTCATTGATGTTCCAGCATCATTAGGTTGTTATCTGATAGATCATCTGTATGTGACTAGCAATACAATCACATCTTCCT
>TRINITY_DN7559_c0_g2_i1 len=185 path=[0:0-184]
CAATCCTGCCATCAGCTGCACTATAATATCTAATATTAGGAAATTGCTAATTGTTATAGTTTCTATTTGTGATTGTCAAAAACTGTCAAATTTGGATTTGATATTTTTTGTTATTGTGAATTTTTATGTTAGTGAAATTTGGGGGATAAAAATTTTTTGCTATAGCAAATTTTTGTGAAAAGAAC
>TRINITY_DN7559_c0_g3_i1 len=204 path=[0:0-203]
AGGTTGAAGCAGCGAGCCTCACTTAAGGGGTGAACAGAAATGATGATAATGAGTGCATGAGGTCGTAGTGTGGGGTTACTGACTGAGTAAAGGAGTAACAGTGCCTGCCTCACCCTGCAACATATTGTCTTCCTCCTCATTTTGGTGCTGTAGAGCAGAGGGTGAATCAATGCTTGCCTCAGTCTGCAATACCTTGTCTTCCTC
>TRINITY_DN7544_c0_g1_i1 len=186 path=[0:0-28 2:29-185]
TTACTGTATGTAGAGATAACTCCCTCACGTGTACATGTACACGTGCTGTAGGCTCCGAGTTCACTGTATGTTGACATAACTCCCTCACGTGTACATGTACACGTGCTGTAGGCTCCGAGTTCACTGTATGTTCACATAACTCCCGTACATGTACATGTACATGTGCTGTAGGCTCCGTGTTCACTG
>TRINITY_DN7544_c0_g1_i2 len=197 path=[1:0-39 2:40-196]
AGGCTCCGAGTTCACTGTATGTTCACATAACTCCCGTACATGTACATGTACACGTGCTGTAGGCTCCGAGTTCACTGTATGTTGACATAACTCCCTCACGTGTACATGTACACGTGCTGTAGGCTCCGAGTTCACTGTATGTTCACATAACTCCCGTACATGTACATGTACATGTGCTGTAGGCTCCGTGTTCACTG
>TRINITY_DN7505_c0_g1_i8 len=285 path=[1:0-74 2:75-123 4:124-230 8:231-254 10:255-284]
CCCCCCTCGGCGGCTTTGGGCCGTCATTTGTTTAGTACGATTCGCATGTCTTTCTGCTGACTTCCGGCCGTGGATTTCCGGTCGTCATAGCTTCCTGGCGGGGAGTCGGGAAGCTATATAAGGCGGGGCCACTCTGGCCCCTTCTTGACTATCTAGTTTCCAGTGTCAGTGTCAACGTCGGGAAGAGGGGAAAAGCTGTCGCGTAAGTAAGTGCACGGGGTTTAGAGAGAGAGGTAGGACATAGTGTCCAGCAAGATAATCATGTGGATCGTGCTACTATTATTA
>TRINITY_DN7505_c0_g1_i7 len=190 path=[1:0-74 2:75-123 3:124-160 6:161-189]
CCCCCCTCGGCGGCTTTGGGCCGTCATTTGTTTAGTACGATTCGCATGTCTTTCTGCTGACTTCCGGCCGTGGATTTCCGGTCGTCATAGCTTCCTGGCGGGGAGTCGGGAAGCTATATAAGGCAGGGCCACTCTGGCTCCACCTTCACTTACTAGTTTTCAGGTGCGAGTACTGCTGTGCCAACGTCAG
>TRINITY_DN7505_c0_g1_i2 len=826 path=[0:0-388 2:389-437 4:438-544 7:545-575 11:576-825]
CTTTGCAGTAAATTTGTTCAAATATAATGTACAGAAAGAAAAACACTGAGTTATACAACTAGGGTTTCAAGAGAACTAGGACTACAGGACAAGACCCAATGGTAGTAAAGTCAGCAGTTAATCAGAATAACAGTTTTAGTTAATCAGTCCATCTCTCTCTTCTTACTTCTTTTATCCTAGCCCTAAAAATGTTCTGTTAAATTATATGAAGATTTAATTATTGTGTGTGCATGTTTATTATCCATCAGCATATATCCTGTCTCAGATTTTATATTTTAATTCATATGTGTGTGTGTGCATATGTATATATTGTAGTCCCCCTCGGCGGCTTTGAGCCGTCGTTTGTTTAGTACGATCGCATGTCTTTCTACTGACTTCCGGCCGTAGACTTCCGGTCGTCATAGCTTCCTGGCGGGGAGTCGGGAAGCTATATAAGGCGGGGCCACTCTGGCCCCTTCTTGACTATCTAGTTTCCAGTGTCAGTGTCAACGTCGGGAAGAGGGGAAAAGCTGTCGCGTAAGTAAGTGCACGGGGTTTAGAGAGAGGAAAGTAGGACATAGTGTCCAGCAAGGTAAGCAGGTGGATCGTGCTACTATTACTAGTTCAGGCCATCTAAAGTATTCACTTTATAAATTCACTTTGTTCTCTAGCTTTAATAATTAAGGAAGTTCTATCCCTTTTTGATAATATGTAGTGGTTAAAAGTCACACTGAACTTGTGGTGATTTAAGTTGACTTTAGTTGACTCCCCTTTTCACTTTGGGGAGTCACTCTGAGAATTTTACTATGTAAATACCTTTGTCATTCTACAGCTAGAGAAAATATAT
>TRINITY_DN7505_c0_g1_i6 len=510 path=[1:0-74 2:75-123 4:124-230 8:231-254 9:255-259 11:260-509]
CCCCCCTCGGCGGCTTTGGGCCGTCATTTGTTTAGTACGATTCGCATGTCTTTCTGCTGACTTCCGGCCGTGGATTTCCGGTCGTCATAGCTTCCTGGCGGGGAGTCGGGAAGCTATATAAGGCGGGGCCACTCTGGCCCCTTCTTGACTATCTAGTTTCCAGTGTCAGTGTCAACGTCGGGAAGAGGGGAAAAGCTGTCGCGTAAGTAAGTGCACGGGGTTTAGAGAGAGAGGTAGGACATAGTGTCCAGCAAGGAAATCAGGTGGATCGTGCTACTATTACTAGTTCAGGCCATCTAAAGTATTCACTTTATAAATTCACTTTGTTCTCTAGCTTTAATAATTAAGGAAGTTCTATCCCTTTTTGATAATATGTAGTGGTTAAAAGTCACACTGAACTTGTGGTGATTTAAGTTGACTTTAGTTGACTCCCCTTTTCACTTTGGGGAGTCACTCTGAGAATTTTACTATGTAAATACCTTTGTCATTCTACAGCTAGAGAAAATATAT
>TRINITY_DN7505_c0_g1_i3 len=248 path=[1:0-74 2:75-123 3:124-160 5:161-247]
CCCCCCTCGGCGGCTTTGGGCCGTCATTTGTTTAGTACGATTCGCATGTCTTTCTGCTGACTTCCGGCCGTGGATTTCCGGTCGTCATAGCTTCCTGGCGGGGAGTCGGGAAGCTATATAAGGCAGGGCCACTCTGGCTCCACCTTCACTTACTAGTTTTCCGTCGCAAGTACTGCTGTGCCAACGTCAGGGAAGAGGAAGCTCTGCCACTCAGGTAAGCGCGCAGGGTTTAAAGAGAGAGAAGTAGG
>TRINITY_DN7505_c0_g1_i5 len=562 path=[0:0-388 2:389-437 3:438-474 5:475-561]
CTTTGCAGTAAATTTGTTCAAATATAATGTACAGAAAGAAAAACACTGAGTTATACAACTAGGGTTTCAAGAGAACTAGGACTACAGGACAAGACCCAATGGTAGTAAAGTCAGCAGTTAATCAGAATAACAGTTTTAGTTAATCAGTCCATCTCTCTCTTCTTACTTCTTTTATCCTAGCCCTAAAAATGTTCTGTTAAATTATATGAAGATTTAATTATTGTGTGTGCATGTTTATTATCCATCAGCATATATCCTGTCTCAGATTTTATATTTTAATTCATATGTGTGTGTGTGCATATGTATATATTGTAGTCCCCCTCGGCGGCTTTGAGCCGTCGTTTGTTTAGTACGATCGCATGTCTTTCTACTGACTTCCGGCCGTAGACTTCCGGTCGTCATAGCTTCCTGGCGGGGAGTCGGGAAGCTATATAAGGCAGGGCCACTCTGGCTCCACCTTCACTTACTAGTTTTCCGTCGCAAGTACTGCTGTGCCAACGTCAGGGAAGAGGAAGCTCTGCCACTCAGGTAAGCGCGCAGGGTTTAAAGAGAGAGAAGTAGG
>TRINITY_DN7505_c0_g2_i1 len=361 path=[0:0-360]
CCGAAATTATAAAACTCAGTGTCAGATTACTTCTCTATAAAGTAACAGGTGCTGCATTCAGTCTGATAAATAATCAGTTCCCCAAACTATGGGCATTTAAAATGGGTCATCAGTGTTCCACAAATCATTGCAAGAATATGAAAAAAATGTAAATAAAAACTTGAATCTTAAAAGAAAATATGTCAAACCTTCACCAAACTAAGGGTTAAAACAGGAAAGAGAATAAACCCACTTCCTATATGTAAAAGAAGGAAAGATGTATATACAGTTTATACCAGCATATTAGAGTCAGTAATAAATGATGCACTAACAAATGACAGATATATAGCTGTTTTTGTAATTACAGACATTTTTATAAGCC
>TRINITY_DN7505_c0_g3_i1 len=265 path=[0:0-264]
AATTACAGACATTTTTATAAGCCCTAATTATGCCACTTTTGAAGAGTTAGTTTCATGCCGAAGGTGAAAACTCATGAATATCAGAGATAATGGGGTATTCTCTGTAATATAAATTCACTGCAATTGATCCACAGAAATATCTTATTCTATGTGGAACAGAAACTTTTCAGTTTGTAATAAGATTTCCGTGTTTCTTAGTACATCAGTAATTTTTATAAACTTGTATAAACTTCACGACAGAAAAATATAAACTATATAAAGCCCT
>TRINITY_DN7505_c1_g1_i1 len=739 path=[0:0-738]
AAAAAAAAAAAAAAAAAAAAACAGTAAACTTCAGCTGACCCACAAAGCAACCATATCCGATCAAACTGTATTTGCAATCTTTTATACACTGATATGTTGTTGTTTTTTAACTTCACAGAAAATATTCACTCATCTTTGACTCGCAGACACAAAAATAATGCTAGTACCGGTATATAAATGGATAAAGGTACACTTGAAGCTGATTCTAACATTGTGTAAAGTTAAGATTTTACGCTTCAAAATTTGTATGCATATAAGAAACATCACAGTTAACCACCCTTGCAGACATTGTGTAAGGTACACTTTTCAGAGGACCCATTTTCATTACAGAATCAGAATGTAAGCTATATACTGTACCTAGATTCTGTACATTACATAAGCTATCAAAAATACAGACTTGAATCATTTACTGAGTAAATTATTCTTTTACAAACTATAGTAGATTTCCAAAACAAGATTACCTTTATTTTTAGTTACTTTTAACTGTGTGCACATATATATTGTAGTCCCCCCTCGGCGGCCTTGCGCCGTCGTTTGTTTTGTACGATCACGTCTTTCTACTGACTTCCGGCCGTCATTTTCCGGTCGTCATAGCCACCTGACAGGGAGTCGGGAAGCTATAAAAGGCAGGGCCACTCTGGCTCCGCCTTCACTTTATAGTCTTAATTCGTGAGTACAGCTGTGCCAACGTCAGGGAAGAGGGAGCTCTGCCACTCAGGTAAGCGTGCAGGGTTTTGCC
>TRINITY_DN7505_c1_g2_i1 len=664 path=[0:0-663]
GTCTGGTCCCAATTAATCTCGAACTGTGGAACATCACTGTAATGCATATGCCTACTTGGCACATGGAGCTTGCACTCCTGGAAGTTAATCTGTTTAGGAAAGATTATCACATAAAGACTATTTTTCTAATAAGTGAAAGATTATAAACAAAGCAGTCACAGTATCATTTTGTCACGTATAACAATAATATGTACAAGATTTTTTTTCTTCTTTTGTTTCTGAAACAAAATAATAAAATTTTAATTATTGCTAAAAGCAAAGACTAACAAATAATAATATTTTATGGCACAATGAACAACTCCAAACAAACATAACAACTACTGCTCAGTCTTTAAAATTATATCTGATTGCAATTCTTAAAGTACTGTACAAAATGTAAATTATTGCATCAAGTTTTAACAGCAGAATGCTAGAAAAAAAAATCTACATGCAAACTTGAAAGAAGTTTAATCTACTATCAGAGTTTATGTATGGCAGCACAGCAATGCTAATAATAAGCACTCTTTTATTATCAGGAAAATAGTTACAACTGACTAGCAGTAAGCCCTTTCGATGAGTTATGTGAAACAGAAAGGTATACTTATGGTCAATGATAAGATAGCTTCAGATCTATAATCTTTCTGTATCTCTCATCTCTTTTTCTAAAAAAAAAAAAAAAAAAAAA
>TRINITY_DN7505_c2_g1_i1 len=103 path=[0:0-102]
TCATACTTAGTCTCCATATAAATGATGTTCCACAGTTCAAGATTAATTGGGATCAGAAAAATGTCTCAAATTGCAGAACTCTTGAAATGCAAGTAATTGGGAC
>TRINITY_DN7505_c3_g1_i1 len=116 path=[0:0-115]
GTTTAACATGGATCTGTAGTCCCCCTCGGCGGCTTTGGGCCGTCGTTTGTTTAGTACGATTCGCATGTCCTTCCACTAGACTTCCGGCCGTAAACTTCCGGTCGTCATAGCTTCCT
>TRINITY_DN7505_c5_g1_i1 len=112 path=[0:0-111]
ACTCCCCTTTTTGCATTGGGGAGTCATTCTGAGATTTACTATGTAAATACCTTTGTCTGTCCATAGCTAGAGAAAATATATTATATTTCTAATTTTACCTTCATGTTCTATT
>TRINITY_DN7505_c6_g1_i1 len=113 path=[0:0-112]
TGCATGATTTTAATGTCACCACCCACTGAGATGAAGGAAGGCCACTCATGTGACCTATTCACTAGTGTAAATTGTGTAGTCCCCCACGACGGCTTTGGGCCGTCGTTTGTTTA
>TRINITY_DN7505_c7_g1_i1 len=135 path=[0:0-134]
ATGATTTATTATCATTTTTATGTCGCAGCATTTCTCATATACAGTGATGTTCCACAGTTCGAGTTTAATTGGGATCAGAAAAATGTCTTGAATTGCAGAACTCTTGAATTGCAGTTAATTGGGACCCCCTGAAGT
>TRINITY_DN7505_c8_g1_i1 len=183 path=[0:0-182]
CTGCAATTCAAGATATTTTTCTGGTCCCAATTAATCTTGAACTGTGGAGCATCACTGTATTGGAAAGAATATTATTTTTCATTTTTTAATCTTTTGAAGACACTGCGCATCACCCGGGCATGGGGTGTTGTTGACACAGCACAGCACAGAATAAAATTGCAGCCGCATACAAATTAATGTCCC
>TRINITY_DN7553_c0_g1_i1 len=310 path=[0:0-309]
TTTCCTGGCCAGTTTTTGACATTTTTCAGTCAATTTTGAAATGGTAGGCTTCTCCATGACTACAGCATCAGAGCTATCATCTTCTTCTTGACTCATGGTGACTCTTCCAAGCAACTCAACTCGGACGGTGTTTTCCAGTGGAATCTGCAACCATTTTAGTTCCAAAAGCTTTTTAATGCCTTTGGTCAGTGGCATAGCAGTCACAAGACTGTCAAAGAAACTTCTCAACTTCATGGCCTCACATATCTGATTGGTTAGATTTTCATATATTGCCAAGTGGAATAACACTATCACAAATTCATCTGTATAT
>TRINITY_DN7553_c0_g2_i1 len=186 path=[0:0-185]
GCAAAAGTTCCCAATAATAATGCCTTGTCTGATACTTGACAATGAGACAGAAGTCTTAGAGGACAGACTAGGAAATTTGTTAATCCCAGTTGTTGTTCTTCTGAAAGGAGAAAAATACAAATTTAGCAGGAAAAGTGAATTCAGAATGCATGATGTAACCATAATTGGACAACCAGGAAAGATGCC
>TRINITY_DN7553_c0_g3_i1 len=125 path=[0:0-124]
TTATTATTGGGAACTTTTGCTTTATTTCCTCCAGATTTTGTATCTTTTCATCTTTCATTACTGCAATGGATATATAAGCATTTGCTAAGCCATTCCAATCTTGGCATTTACTGCTTTCCCACAGA
>TRINITY_DN7553_c0_g4_i1 len=539 path=[0:0-538]
ATTGGGAACTTTTGCTGTATTTCCTCCATCTTTTGTAGCTTTTCATCTTTTGTTACTGCAATGGAGATATAAGCATTAGCTAAGCCATCCCAGCCTTGGTATTTGCTGCTTTCCCACAGACTCTTACAAATCAGAGCTTTCTGAACATATGCTTTCACAGAGTTAGGATCACATTCTATTGATTTTTCAGCATCTTCCAAAGCATCACTGAGTTTTTCCAGTCTGAAGTTACAAATAGATTTAGTATAAAACAATGAAGCATTCAACAACCAATCAGTGTCCTTTGTCTGACACAAAACTTCAGAGCACATTTCTAAAGCATCACTGAAGTTTTCTTTCCTGACCAGTTCTTGACATTTTTCTGTCAATTCTAATATGGCAGGCTTCTCCATGACTGGAGCATCAGGGTTATTTTCTTCTGGACTCATGCTGACTCTTCCAAACAACTCAGTTTGAACAGTGTTTTCCAGTGGAATCTGCAGTGTTTTTAGTTTCAGAAGCTTTTTAAAGCTTTTTGTCAATGGCATAGTAGCCACAAG
>TRINITY_DN7580_c0_g1_i1 len=212 path=[0:0-211]
CTCAGCTTGCATTCACTCCTAGAGTTGCTAATTGGCTTTTGTAGCTTAGCTTCACTCCTAGGGTTGCCAACTGGTCTTGCTTGGCTTGGCTCCTCTCCTGGGGTTGATAAGTGGTCTCTACATGCTTTTCAATATTCTTTGGGTTGCTAAGTGGTCTTATTTGACTTATCATCACTCCTAGGGTCGCTAAGTGGTTTCAGCTGGTTTAATTC
>TRINITY_DN7580_c0_g2_i1 len=391 path=[0:0-390]
GCCTAGGTTGCATCACTACTCACCAGGAAATAACCTAGGTTAATCACTAGTTGTTTGTACTTGATTTAGGTTACATCACTAGTAATTTGAAATGAGCTAAGGTTAAACCACTAGTCATCATGAATGGGATGAAGTTACATTCACCAGTAATGGGTCAAGGTTCGAGCGTTAGTGACTGGCAGTGTACTTAAGTTACATGAGTGGTCAAAAGTTTTATTATTAGTCACTGGCATTGATCCTACATTTCATTACTAGTCACTCGTAATGGGCCTAGGTTCATCACTAGTCACCTATGCTAAACCTAGGTCCAGCGATGGACCTAGGTTTTATCGCCACTCACCAGGCAAGGTCGAGAAGTGTGTGGAAGTCTACGTGAGGAAGACTATCCCCA
>TRINITY_DN7580_c0_g3_i1 len=234 path=[0:0-233]
TGATCTTCCAAATAGCGTTTGTGTTATATGTAGCACAGTGGTTAGTGTAAAAGTAGAAGCTCTGCTTGTTTCAGAATACGTGGGTTCGACCTCTAGTCATAACAGGTAGCAAGGATAAATTCAAGTTAATAATTCAAACCATGTCCTTAGCTCACTGATTATAGTTGCAACTTTAAAACTGGCCCTTCAAAATATACGGGTTCGATCCCCAATTGCGTGAAGAAACGAAACGGC
>TRINITY_DN7580_c0_g4_i1 len=419 path=[0:0-418]
TTAATAGTGACTATAGGTGTAATCTAGTCTCATTGCTGGTGACTAGTGATATAATGTAGACCCAATACTGTTGACTAGTTAAGTGAATCTAGGTCAGTCACGAGGATTAGCGATGTAACCTTGATCCAAAACTGTTGATTAGTAATGTAACTTAAACCCATTACTGGTGCCTGATGATGTAACCTCTCCCATTACAGGTGATCAGTGAACTAACTTTGACCCATCCATGCTGGTTAGTGATGTAACATTTGCCCAGTACTAGTACTAGCAAAGCAGCATTAGCCTATCACTGATGGTTAGTAATATAACCTAGGCCTGTTCCTGGTGATAGTGATAAAATCCTGGCCCATTACTGTGGCTTCGAGACCATTTAACAATCTTAAGAGTGAATCTAAGCCAACTGAGGTAGACTAACGAAC
>TRINITY_DN7542_c0_g1_i1 len=251 path=[0:0-250]
ATCACACTTGGTGTGTGTTTAGTTTCCCTTGAAGTAGCTTTGGGGAGTGAAATATCAGTGTTTTAACACTTTGTTTTTAAGTTTTTAACTGGGATATATTTTTAATGCTGTACTTTTCCAATAATTTCCTTTAAATAGGAATGATTATGTATTTTATTACTGACATCTGACCTCACCTGCATGCCAAACTCCAACATGGATTATTGAAAGCAAAGGTGGATTTATTGTAGACATACATTGTGTACTCCAGC
>TRINITY_DN7542_c0_g2_i1 len=143 path=[0:0-142]
GTCCATGTCAAGTCACTTGTTTCCAAGAATTTTCCTTGTCCTCGCCTCCTCTAATTCTACTAACATCCAGCACAGCTGTAAATTACATGAAATCATGGCATATGGCAGAGTTGCAAATCTCATGGACAGATATTATATTTTAG
>TRINITY_DN7542_c0_g3_i1 len=421 path=[0:0-420]
CAGATATTATATTTTAGGTTATATGACTCTGCCAGTCTTCTTCCAAAAGTCCCTAAATATTTTTCCGAAATCAGTTCCAGATGAGGATTCTGTTTCCAATAGCTCTCACCTTTTCAGAGATGCAACTAAATATACAAGCTGAAAAACTTTCTTTCAAACATTGTTACTTTCATCAAAAACCTCATTCGAATAAAAAATATTACTATATCACTGGGTGGTCTTCTTTCACTGGGTAACCTTTGATTTGACCTGCTTACTGAGTCCCAACACAGGTCACAAGAAACAAGGCTGGAATTTGTAGAACACAAATATGGCTGCTATACATGAAATAATAAATAATCTTGGGACTTCCTATGAGTTTAGAAAATATGAACAGAAACATTTAATCTTTCAGCATCTGTTTGTAAAGCTGAAACTCAGG
>TRINITY_DN7517_c0_g1_i1 len=356 path=[0:0-355]
CTGAACTTTTGTTAACAGCTGTTGTAACGAGTCTGTGAGTTCTGGGTATTTTAAGTAATTACGGATCTGTTTTCAGAGGACTGGCAGCAGTTGTTTTGTATAGATATCGTTACCGCATGGAAGCCAGCCTGTAGCATTGACTGCCATTACTTTGGTGACGACGTTGTTTTTCCTTTGCTTCTGAACAGTAGACGTTTAAAATTCAACCCATTTACCTTCAGAGATGACTGACGAAATCTCTATCGACAGGTCGGTCATGGAGGACATGTTTTATGAGCTTAGATGCGACATAGCAAATATGAATACAAACATTAACATCGGTACCAAGTCTAGGATCCAACTCCTGGAAGAAAGGG
>TRINITY_DN7517_c0_g2_i1 len=1111 path=[0:0-1110]
CGTGCATCCACAAACTTATAAACTTATTCAGATTACATTATCAAACTGCAAGACAATACTGTTCTGTTTTTCTAAATTGGAAAAATTATAAAACTTTAAGCTGTTAACCAGCTTCGTGACAACAAAAAAAGAAAGAACAACCTGACTCACAATCAGCTCAGACTTTGCCAAGACAAAGTTTAATAAAAGTATAATGAGTGAAAAATGTGGATTACTATAGTTTGTATTGTGGTTAACTATGATTGTGAGATCTCTAGTGCTGTTCAGGGAACATTCAAGCTATGCAGACATCGGATGATTCTACCACAGCCAGGTTCTTCATAATAGGATCCCAATTCATTTCTTTACTTGTGATTTTCTGCCTTTTTTGTTTGCAGCATTTGTTTTTTTCTTCTCCTCAACAGCCTTTTCTTTTTCCTGCTTCTGTATGAGGAGCTCCTTCATAGCAGGTGTAGGGTTCACCATCGAATCATCTACAGGCTGTTTGTCCTTGGAATTTGTTACTTCTTTCACCACAGTCTGATTTACATCCTTCTTGTTCCCCCTTGTAGTCCTTGCAGGTTCCTGAATTTTGTCTTCTTTTTCCAGTATACTGTCTGTAACAGGTTGTGAATTTTTGCCCTTCTTGTTTGCAGCATCTATCTTCAAACAAAGCGCAGCTGAGCTTTCTTGCAGTTTCTCAATAATGTCCTGCACGGATGGTGCAGGATTCGCTGAAGAATTATTTACTGTCTCTTGGACCATGGATCTGTTGTTTGCAGACTTCTCCATTGATGTACTTGCAGTCGTCTTCCTCGTCTTAGCAGAACTTGCAGGTAATCCATCATCTTTTTGTTGTCTTTTCTTTGTCACAGACTTTGATTCATTCTGATTCTTGGCAAGTGGTTGATTCTGGTTCAGTCCCTGTTTTACTACCTTGACCACCATTAATTCTGGTTCTGCACCATCTTCCTCCATGGGAATGTAATCCATTCTTGTGCTCTGAAGAGTTTCCAGTTGGGTCAGCCGATCTAATATGCCATTCACCTGATGCCTTATGATCATTGTTTCTCTTTGAGTTCTGTCCAGTATCTCCTGAAAACCGTCCACCCTTTCTTCCAGGAGTTGGATC
>TRINITY_DN7575_c0_g1_i1 len=299 path=[0:0-39 3:40-298]
TAAATAGTCCACTGATGTCATAGCAATAACAGAGAGGACCGTTTAGTGAAAAGAATGCTGTTAAATCAAAATTCTGCTTTCGGTAGTAACTGAAATGAACATTGTTCTCAAGTAAATTGTTCTCCTTAAGTCTTGAGACGAGAAGCTCTGCTTTTTCTTTAGACAGCAATAAGTCTCTAACAAGATCATTCTACTGTCCTTGGCTGAACTGTTCAGGCTCTAAATTTCTACCTTCATAAGTGTAATCTGGATCTGCAGGTGGTCCAGAAACACTAGTTGCACCTTTATCACTTTCCATA
>TRINITY_DN7575_c0_g1_i2 len=560 path=[1:0-117 3:118-376 4:377-410 6:411-477 7:478-559]
GAACTGCTTTCAGGCTTCTCTGCAACGAATCAATAAAGAGGCGCCAGGCAGATGCCACATAAGTCTGAGACATGGCTGTAAATAGTCCATTGATGTCATGGCAATAACAGAGAGGACTGTTTAGTGAAAAGAATGCTGTTAAATCAAAATTCTGCTTTCGGTAGTAACTGAAATGAACATTGTTCTCAAGTAAATTGTTCTCCTTAAGTCTTGAGACGAGAAGCTCTGCTTTTTCTTTAGACAGCAATAAGTCTCTAACAAGATCATTCTACTGTCCTTGGCTGAACTGTTCAGGCTCTAAATTTCTACCTTCATAAGTGTAATCTGGATCTGCAGGTGGTCCAGAAACACTAGTTGCACCTTTATCACTTTCCATATCATCTACGATAGAATCTAGCTTATCATCTGGGGTAATTGGAATGGGCAATGTTTCGTCATGCTTTACTGGTCTACGTGCTAAATCCAGGTTTAGATATATAATCTGGTGTTTGTTCTTGGCAGAAAACCCCATCAAGTTCACACTACAAAAATAACAGTCTTCATGATGATCTCTCAGCAAC
>TRINITY_DN7575_c0_g1_i3 len=239 path=[2:0-55 4:56-89 5:90-156 7:157-238]
AATCTGGGTCTGCAGGTGGTCCAGAAATGCTAGTTGCACCTTCATCACTTTCCATGTCATCTACGATAGAATCTAGCTTATCATCTGGGGGAATTGGAATGGGCAATGTTTCATCATGTTTTACTGGTCTACGTGCTGAATCCAGGTTTGGATATACAATCTGGTGTTTGTTCTTGGCAGAAAACCCCATCAAGTTCACACTACAAAAATAACAGTCTTCATGATGATCTCTCAGCAAC
>TRINITY_DN7575_c1_g1_i2 len=454 path=[0:0-407 2:408-453]
TACTTAAGGCAATCAAATAAGACAGTCATCAATGGAACATCTGTGGAGATCTCAAGGTTATAGGAATGCTTATGGGTATGCAATCAGGATTCACAAAATGTTGTTGTTTCCTTTGCCTGTGGGACAGTCACACCACTATGGGACATTACACCAAAAGTGAGTGGCCACTTAGGTCTACATATGTCCCAGGGACAAGCAGTGTCCAGTCTGTCCCTTTAGTGGATCCCCAAAAGATCTTTCTGCCACCTCTCCACATTAAACTTGGTTTAATGAAGAATTTTGTTAAAGCAATGGGTAAAGTAAATTCTGAAGGGTTCCAATACCTCTCGAGGAAATTTACGAAGGTTAGTGCAGCAAAATTGAAGGAGGGAATTTTTGTTGGGCCACAAATAAGGGAGGTTTTGAATGACACTGAATTTCAAAAAGCCCTTAGTCCACTGGAATTGAAAGGCTT
>TRINITY_DN7575_c1_g1_i1 len=714 path=[0:0-407 1:408-713]
TACTTAAGGCAATCAAATAAGACAGTCATCAATGGAACATCTGTGGAGATCTCAAGGTTATAGGAATGCTTATGGGTATGCAATCAGGATTCACAAAATGTTGTTGTTTCCTTTGCCTGTGGGACAGTCACACCACTATGGGACATTACACCAAAAGTGAGTGGCCACTTAGGTCTACATATGTCCCAGGGACAAGCAGTGTCCAGTCTGTCCCTTTAGTGGATCCCCAAAAGATCTTTCTGCCACCTCTCCACATTAAACTTGGTTTAATGAAGAATTTTGTTAAAGCAATGGGTAAAGTAAATTCTGAAGGGTTCCAATACCTCTCGAGGAAATTTACGAAGGTTAGTGCAGCAAAATTGAAGGAGGGAATTTTTGTTGGGCCACAAATAAGGGAGGTTTTGAATGGCACTTAATTTCAAAAAGTCCTTAGTCCACTGGAATTGAAGGCTTGGCTGGCTTTCAACTGGATATGTGAAAACTTTCTTGGAAACAAGTCACCTGCGTATAGGGATGGAGTCAAGAACCTCCTTGATGCTTTCAAAGAAATGAAGTGTCGAATGTCGTTAAAAATGCACTTCCTGCATTCTCACTTAGATTTCTTTCCTGAAAACCTTGGTGCAGTGAGTGACGAGCAAGGGGAGTGCTTCCACCAAGATATTCAGATGATGGAGAAGCGCTACCAAAGATTTTGGAATGAAAGCAAGATGGACG
>TRINITY_DN7575_c2_g1_i1 len=105 path=[0:0-104]
GTTTTCAGGAAAGAAATCTAAGTGGGAATGCAGGAAGTGCATTTTTAAAGACATTCAACACTTCATTTCTTTGAAAGCATGAAGGAGGTTCTTGACTCCATCCCT
>TRINITY_DN7575_c3_g1_i1 len=215 path=[0:0-214]
GAAGGCTAAACAACAATATACTTATAAATAAAGAATATATACAGTACCTGTTATTAGAAGCATTGTGTCTGTGATTTCCTTTTGTACATTTGGCCTGGATTGTCACAATACAGCATCCAACAATGGTCCGCCATCATGCTCATATTCCAAAATCCTTGGTAGCGCTTCTTCATCATCTGAATATCTTGGTGTAAGTGGGAATGCAGGAAGTGCAT
>TRINITY_DN7591_c0_g1_i1 len=467 path=[0:0-466]
GTCAATGTAATCGTTCGTGCGTACGGTCCCCAGATGTATACCACTATTCGCGACCTGTTGAGTAGACGATGCTGAGCCCATGTCTCCCCTACTGACCCAGCGAGCAGGCCGCCTTGTTAAGGCGCACACTAGAATTGAACCAAAATTTAAAGCCCAGTGAAGTATTTGTGGACCAAATTACAAACAGCTGCACTGTGTTTAGTTATCAGCTGCGCTGAACAAGGCCGAGCAGTCCACAAGGTTCTGGGCTCCGTAGTCTGCACGAGGTCCAGACCAAACAGACCACTCCGAAATGTCCACTATGAGGTGACGACAGGCCTCTGTCTTGAAGGCTCCACGTGGACGGACAGGACAGTTGCCAGAAGACAGGACCACTCAGACAAATCAGTGGGTGGCTTCATGGCGGTGATGACTACACATTCAATCTACGGAGTTACCTGATGTCGGGTCACGGTCACTCAGATCGG
>TRINITY_DN7591_c0_g2_i1 len=104 path=[0:0-103]
CATCAGGAATGCACAGGCAGAAATGTTGGAGAGAGGACTGGACCCTTTTGAGTTACCAGATCAAGACTTGAGAGTGTTTGGGGAGCTAAGATTGTACGATGGAG
>TRINITY_DN7509_c0_g1_i1 len=275 path=[0:0-274]
CATGTACAAGTTAATCTTCTGTTGTTGTTTTTCTTCCTGACTTATTTGTCTTGGTGACCTGTGCTGGATACATGTCCTGCTGTTTCTCAGCAGTTGTTACAGAGGCTGATGGTAGTCATGTTTCTCTTGTTGAAGGTTAATTTTGGATCTGTAAATGGAATTACTTTGCCTGCTATGTGCCCGTTACTCCACATACGAGGTGTAGAACACAGTGTTCTATGAACTGCATACCATTGAAAGATATCTATATATATGAGAGAATGCAAAGGAATGTG
>TRINITY_DN7509_c0_g2_i1 len=174 path=[0:0-173]
AAAGGAATGTGCAGGGAAAATGCATGTTCTTTCTGTTGTGAAAAGATCATATTCCTTTGATGGTACCAAAATGTAGCCAGCATTGTTTAATTTTGCACTTTATGTATGGGAAATGCTCAAGTTTTCTGTCCCAGCCAACTGATCATCGTCATTTCTTTTAAGCTTTTATTTTTC
>TRINITY_DN7509_c0_g3_i1 len=255 path=[0:0-254]
CACAAGGTATGCACATAAAGCCCTTCCCAAATGGAATGCATATGAAGCCCTACCTACATGGTATGCACATAAGGATCACCCCATATGGTGTACACAGGTCCCCCCTGTATGGTTTGCACCTGAGGCCCACCCACATGGTGTGCCCCTCGCACCCTACACACAGCTGTGGTTACTGAAATGTCTTGTACTTCCATGATTTGAAAAGCATCTGTTTTCAGTGACTCATCTGAATCTTTTTCCTCGTAGGTCTCACAG
>TRINITY_DN7552_c0_g1_i1 len=244 path=[0:0-243]
CTGAGGTCTTGTAAAATGTGAAAATGTTGGCATAAGGGGATTTGTAATGGATGACACAGGTGGACTTGGAGGTCTTGTAACATGTGAAATGTGTGGAGTTTCAGGTTTTGTAAAATATGATGTAAGTGGACTCTGAGGTCTAGAAATGCATGGAGGTCTCCCTCTTCTTCCTCTTTTTCCTCCTCTTCCCCTACCTCCACGTTTTCCTCTGGAGTTCTGTTTCCCAAAGAGTTTTAAATCTCCA
>TRINITY_DN7552_c0_g2_i1 len=250 path=[0:0-249]
CATTTTACAAGACCTCAGAGTCCACTTGTTTCATCTTTCTCAGGGTCACAAAATCCACCAACTTCTCATTTGCCAAGACCAGACTTAACTTATTCACATTTCCCAACATCTTCAAACCAAACATTTTCTCATTTTTCACGATCTCCAGGCTCAGTGCTTCCACAATTACCAAGATCTGAAAGTCCACCTGTGTCGTGTTTCCCAAGGCTGCAGAATCCACCATATCCACAGTTTCCAAGATCTCAGAGTT
>TRINITY_DN7565_c0_g1_i1 len=189 path=[0:0-188]
GTGTGTCCTGGGATATCGTAACCCTATGAAGAAAGAGTAATAATTCATTCAGTTACCTTAATGCTGTTAAGCATATTTATGTCTCCTTAATTGTATTGAGCATTTCTGTGCTGTAAAGCTAGTGACGAATGTTTGTAGAAATACATGCATGAGCAAGATTTCGATATATTATTCACATATACAAATAAT
>TRINITY_DN7565_c0_g2_i1 len=802 path=[0:0-801]
CAGCCTCAGAGTCCAATACCAGGTCAGGCACTAGCCCCCACATGGAATCGAACTCCGGACCTCCCGATGGAAAATAGGCATGCTACCCCATGAGCACCACTCCCAGTGATTTCATATAATTAACATATAATTAACATTAAAACTTTGTTTACATTAAATGAATCGGAACTGTTCCATCTTTAATCCGTAACAATGGTAATCGAAGAAAGTAAAACTGGCTTTAAAGAGAGAGAGAAAGAAAATATTTTCGCATTCTGAAAAATGAAAATGGGGTCCCCTAATCACTTCTGAGCGTCGGGGTTGGAACTGTTATCAATTCCATGCACTACGTCAAAGGTGCATTGAGGTAAGTCTGGCCAGAACTTTTCCTCACCTTAGAATCCCACAGCGATTTACAAATGAAAAGCCCGTGCTACGGAGACTTGATCTACAAGCCTTATGGTATTGAAAACCAATGCGCTAACCTTTCGGCCATCTTGATTTTTGTTTCCGCCTTCTGTTTTACCTCAAATACCACATTCACTTATAAAAATCGCCCACCAGTCACATGCTTATCTAAGGACTCAACGAGTCAGGAACTAACGATCGTGTTTCCTGATCCTGATAGAAACACTCTTTTCTGATCTTTAAATGCCAATTTCAGTATTAAAAAGTATTATTATAAATGGTTTGGAAGTGTAATGGTAAATTCTTCAAATATGAGATTAATATAAATCTTCACTACAGGATATTTTCTCTGAACCCTAAACCTAATATGTTCTATTCAAACTTTAACTGGTTTCTGTATTTTTTTTTTTTTATT
>TRINITY_DN7565_c1_g1_i1 len=111 path=[0:0-110]
AACTGTTAGCACGTTTCATACCCTAGACCAGTTATACATTGAAGTAAGCCTGGAAAGAACTTTTCCTCACCTTAGAATCACCCAACGATTTACAAATAAAAAACAGTACTA
>TRINITY_DN7565_c1_g2_i1 len=394 path=[0:0-393]
CTGTAAGTTCGTAACTCAAACGTTTGTAAGTCGGAGAGCAAGTGAATATCTTATGTTGTAATACTGGGAATCATGTAACTAGACAAAATATTGTGTTCAGTGCAAGTCATTTCTCTATTCTGCCTGAGAAAGTATAGGACAATTCTTCAATATAAGATACAGTGTGTTGTAAAAATAGAAACCCGAGTTTTCGCAGGTAAAACATATAACTTTTTTTTCTTTTACAAGGAGTGGCTGGCAAGTTTCGGATTGGTTCTGCTTGGCAAATCAGGACACCAGTGAGACCAAACAATGCATTCAGTGTAAAGATGCTGGCGTGTTCATCTACTTTTGAAAATGAAAATGGAGTTTATGCTCACTCCTGAGCGTCTGGGTTGGAACTGTTAGCACATTC
>TRINITY_DN7574_c0_g1_i1 len=631 path=[0:0-630]
ACTTTACAAATTCAAATACACTGTAAACCATGTTCCGTTTCAAAAAATACACTGCGATGTCCGTTTCTTTTTTAATGATATTTCAGTTCCCCTGCAGCACACATTAGTTTACTTCAACTTCACTTTTCCCTTGAATCATTGTCTTCTCGGAAGAAAGTCTCAGTAACACATAAATGTAGCAGTGACTTTGCAGAAGTGGTGTGTGAAAAAAAGATCATGGAATGACTGCAAACCATGGGCACTATGTACATGAGCTTCACTCTGAAGATGCTGACAACTGGTGATGAAAATACAGCTGGCTAGTCATTCAATCAAGAACTGATGATGCTGGTTACTGATAATATAATTCCAAATTCATGCCATCATGAATTTCATAATCTTCTAGTTTTATGTGGTCCTTAAATATTGTATACCATTTCTTCAATACGATTTTTTCCCAGCGTGTTCCTGTCTGTGCTGCAATAAGCTTTTTCAGGTCCCCAATAGTGTCATCCCCATTACATTTGACCCTGACCTTCTTTCCTAACCGATCATTACAAGTTATCTCCAACATTACAGCTGCTGTCTTTGACAACCAATGACGTAATTCTTTACAGATTGAGGTCAAAAGCGTGGCCTTACTGTAGACACC
>TRINITY_DN7574_c0_g2_i1 len=177 path=[0:0-176]
CGAAGTTAAAAGCAGATGAAGATAACATGACAGATAACTCAAATTCTTCAGTGGATCAATACTGAACTTTACATAAATAAGTTTTTAAATATGGTTAGCAGTCCCCATGCCTTTATTTTTCAAGACAGATTTTCATGATGTAATGTATAAGTTTATTATGAAACTTTTACTTTGACA
>TRINITY_DN7556_c0_g1_i1 len=218 path=[0:0-217]
CCGAGAACCTTCTTGCAAATGCTTCTTCCTCTCATCCTTGAGTTCTTTCATGATACTGAAGATTTCCCTGATGATGCTTGCCGAGAAGTTCTCGGCGATCACCTCATGCTGGCCCGCCAGATCATTGATCTCGTTCATCATCTCCTTGAATGCCTTGCAAGAGGAAAACTGATAATCTTCTTCCTCCTTCTTTTTAGGCTGGTAATTTTTAACAAGTT
>TRINITY_DN7556_c0_g2_i1 len=107 path=[0:0-106]
CAATGAGTTAGTTACGTGACGGGGAGAGAATGATGAAACTAAGTGAACGTACTGGTTTTAACTGAAGTGTAGTTATAATACTTTTCAGGGATTTTATTATTATCAAT
>TRINITY_DN7556_c0_g3_i1 len=176 path=[0:0-175]
GCTGGTAATTTTTAACAAGTTTCCTAAGTTTGCTGGCATATTCCACTTCTATTGTACACCTGTCTCTGATAAAATGTCCAAATCTCTCTAAAAAGTCAATCCCCTTCTGTGTATGTGCCCCGAGATTGTCATACTGATCCCAAAGCTCGATCCCCCAGTTCATTTTCACATTGATA
>TRINITY_DN7556_c0_g4_i1 len=125 path=[0:0-124]
CTGATAATTCTCCACTGCCTTCTCTGCCTCCCGGAATGCCTTGTCATAGTTCTTCTTGGCTCGATCAAGGGCTGACATTTGCGCTACCAGGTTCACTTGCAACCGAGAACCTTCTTGCAAATGCT
>TRINITY_DN7556_c0_g5_i1 len=338 path=[0:0-337]
CTTTTCATTTATATTGTCCGAACACTTTAAAATTCCATCTAAACACTGATTTATAATAGGGAACACACTACGTTCAGTTTCCACTGATTGTTTCATAAAGTTCTTTATACACTTTATCCTCTTTTCATCCAGTTCTTGTAGTTGTGTGAATAAAGATGGCAGCTTCACTTTGTAATGCAGAGCCTGTAATTCATTGGTTTTCTGTAGTTGGTTAGCATATTCATTCTTGTTGTCCTCACACTGCTGTGACTTGATGGATGAGTTCATTCTTTGTTTCTCCACCTCTGCTCTTGATAAATTTAGATCTGCATCAGCTCTCTGATAATTCTCCACTGCCT
>TRINITY_DN7526_c0_g1_i1 len=536 path=[0:0-535]
CGTCCCATCTTACAAAAGTGAATGTCCTCCCTGTTGATTCCCACTCAAATACTTGCACCTGCCGAAAACTGTTGCCACTTGTCCAGTATCCGTTATACAGTTTCTTACTTCTAATATGGTTGCTTATTGCTATATTCTCCTCTTTCGTCTCTATTGACACCAATTTTGCTCCAAGGTTGATACAGAAAGTGTTTGCTGCTGATCGGCCCAGTGCAGTGTTGCCAAAATGGTAACAGGTGTTCACCACAAGGTCAAACCCGTTAGGACAGGACAATGGCGGCGTAGTGACAGTGGTCGCCGTAGTGGAGGGAAGTTGAGATGTGGTCAGTAGAGTAGACGAGGGCTGAGGTATAGTCACCACACTCGAATCTGTAGGCAGTAATGTTGTAGCCAGCTTTACTATGGGTTTGGCCTCACATGCTGGGCGCCAAGGGTACACACATCTGTCGACTATGAATCTCACATCCGCTGTAGCTGTAGCGTACATGAGGACACACTGGTTTGTACCTCCTCGTGCTGGGTGTCCTGCGTCCCAT
>TRINITY_DN7561_c0_g1_i1 len=703 path=[0:0-702]
GTAAGATACAACACTTGAAAAATGCAGTTATTTAGATTTTCTTTTATGGGTGTATCATCTAACCTGATCCCAGTTGCACCCAAAGCAGAAAAGGCACATTCAGATGCACGGAATGTAGAAAGTTTGCCAAACCACAAATACAATACAGTGGTAGGCAAAAAAGAGGTCTCACGATAGTGGAATTATGTCGCCTGCCTCTAATGTTTAAGCAGCAGAGTTTTACAGATAACAATGAAAATATTGTTGCTTATACTGTACTGTTTCAATCCACATGAACTGTGTATATAATGTATCCATGCGCACATATGAATACTTGTGTTTTGTGTGTGTTTATTAATGCTAGCGATCAGAGTGTATTCAGTTCTTTCTTCATAAGGCAGCGTCCATATTTAGGACTGAAATATACATATGTAGAAGAGAACGTACAAAGGCAGAAGTAAAAAAAAACCTACAATAATAACGTAAATTTAAAATGCACAAAGAAATACTGTAGGTGTATGCAGCTAACAAAAAAAAATACAATCATCATTAGACATATAAGGTTTGACAAATTTTGTAGGCGAGAGATTGGAGTTTGAGCTTCAGCATTGGTCAGTGTCTCTGACTGAGGTCAAGTCCTTGGTCAGTCGAATCTTGCGACTGAAACTCTTATTTCATAAATTCCTTTTCGTGTTTGGGAATGATCAACACGGCTCCGTCCCCC
>TRINITY_DN7561_c0_g2_i1 len=1804 path=[0:0-1803]
GCAATGTGGCAGGAGTGAATTCAGTGGGTGAGTTGACGTGAGTGGGAAGCAAGGAACGAGGAAATTAACCGGTGTGCAGAAAGATCAGCCGTGTGTGAAACTGAACAGCAGAGCAAGTAACTGAAGAAGGTTGTTGAAACAAGCGAGAACATGGCAAGTTGCAGATACTAGAGTTCCTCAACCAGGATGTGACCAATTGACGTATTCTGTTTCGTTGCGCATGCGCATAGAAAGATCTGAACCTGATAACAGAACAGCACTGAACGAGTAAAACGACTTCATGTAAAATATCTAGTGGTGTGCGAAGTGTCTTCTGTTATATAAAGACAGATAAACAGTGAAAAAATTAAAAAAAAAGAAATCTCGACCTAGCAACAGCTGTGTTAGGGAAAGGAGGCTGACCTTGAAGTGCACTTTTGATACTTTTTAGTTTCCTGGTGGGACGAGTGCGCGGACACATCATGGTGTGGACAGGAATCGAGTTTTACTACATGCCGGCTTCCCCGCCATGCAGAGCGGTGTGGATGTGTTTGAAGGAGCTGGAACTGGATGTGGAAATGAGGAAAATTGACATGTACCAGAAGGCAGAGCATAAACAGCCATGGTTTATAAAGATGAATCCACAACACACTGTTCCCACGCTGGACGACAACGGCTTTATCATATGGGAAAGTCGTGCCATCATGGCGTATCTGGTGAACAAGCACGGGAAGAACAGCTCGCTGTACCCTAGCGACCCCGTGAAGAGGGCGACTGTAGATAGGATGCTGTACTTTGATATGGGCACCCTCTACAAGAGTATAGTCGACTACTTCCATCCTCAGCTGATGGAGAAAGGTTCTGCAGATCCTCATAAAGCCAATGCTTTGAAACAGAGTCTGGATTACCTTGACGGCTACTTGCAGAAACAAGAGTATGCGGCAGGAGACGCCCTAACCATCGCCGACTTCGCTATACTGGCGTCAGTGACTCAGCTAGAGGGCGTCGACTATAGTTACAAGGCGTACATTAATGTGCAGAAATGGACAGATAAACTGAAACGGGAGTTGTCTTATTACGAGGAATGTAACAAGGCTGGACTAGATATGTTCAGGAAGTGGGCAAAGGCTAAAACTACTATGTAGATTCCTAACATAGAGACTTCAGTTAAAGGCAACAGCAAATACATGCATATCATGAAGTCACGAGGGAAATGCAAGTAAGAAGATGGCACTGAATCTCACGAGAGAGAAAAAGTGTTTATTGTATAAGGGAAGTCTAAATTTCAGGTCATGACATAATTGTGCAATTTTAAGTGTTATTAATGGTTGTCCTGCAAAGAGGGAGAAAAACAGATGACCTGGAATTTATGGCTCGCCGTGTACTTGTATAGAAATATATATATTTTGAAGTACGTTCTGCTTACACAATGCAAAGAATACTGTTTTATTCCACGGTACTAGGAGAAAAAGTAATATATTTTTGAACATATAAAGAATTGTCTATGTAGCACGTTTTCATATATATTTTATTGAAAATTAAATATTTGAGTGTACTTAAGTTGGCTTTTTGTGTATGTTCATGTGTGTATTGTATCATAGTGGCCAATATTTTACGCTGCTATTTTGTCTTAGCTGTGAAATGAGTATTCACATCGAGTTAATGTCAGTTTCATGCAAGCAGTAATTTTCAGAGACTGTGTGTGGTGCGTGTATGGTATATATTCGCTGCTCTTCTTTAAGCCTGCACATTAAGGTTTACTGTTGGTGAATCCCTGATATCTAGGAAACAGAATATCTGCTTCATTTCTTTTTTTTTTTTTGGT
>TRINITY_DN7561_c0_g3_i1 len=168 path=[0:0-167]
CCGCACGCACTCTGTTAGAGAAGTATTGTGACTTTATTGTTCTTAAGTTTATGTCTCAACACTGCATGAAAGTGTGAGATTACAGTGGTAAAAGAAATTTAATCACAGAAAACAGATATGCGAGTAGACAAGAGGGATTTCATTGTCTGGAAGCTTGGGGGGGGGGGG
>TRINITY_DN7530_c0_g1_i1 len=243 path=[0:0-242]
TGGAACCCTTGTAATCTCCTCTTCCCATCTGCCAGAATTAATGTTCTCTATGTAGTATGGTGGCTTCTCTTTGGAACGGGAATTACATTTCTTCAGGTGCTTGGCAAGCAGATGAACATAGCAAGTGTGTTTTGTATCATATGGACAAACCATCCTTGGCTTCCCTCCAGACTTACAGTCCTGAGGAAAGGAACTTTCTGCATCATTACTGTGTTCACCACAGAATTTATGTCCAAATTTAAC
>TRINITY_DN7530_c0_g2_i1 len=792 path=[0:0-791]
TCTTCTTCTACTTCTTTCCTAGATTCTTCTCCCTTCTCTTGTCCTTTTTCACTTCTGGGTTTACCTGAGCCACAAGTGGCCCAACTAGCAATGCTGCACATTACACTAAAGTCCTCTGGTGTAAATCCTTGTTCCAATATGAATGGTTTTCCAACATAGCTCTTCCAGTCACATCTATGGTGGCAACATATAGCCATAAATATTCCATTCACAAGGGGATTACTACCAGCACTTGAAGTAACAGAATCACTTCCCACAGTTTCAGTTACACAACGTAGTGCCAGATCAGTGGCTGCTCCACACAAATGCTTGCTGACACCAACAATCCTGGTTGTTTCTTTCAGGGAATCCACTTGCTGAAGAGACAGATGCTGAATGTCTATTCTTATTCTCTGTATCTGCATAGAAGGTTCATTTTTCACCCGGTTGTCAAGTTTATGTCGATGACTAGCAATGTCAATCAAAATAAATTTACAGGTTGTGGGATCTGGTACAGCTTGGGTGAGCCAGTATGACAAGTGACCTTTCCCAGCTCCAAATTCAATGTAACAAATGTCATTTCTCAATAAACCTGCTTCAGCTAAATGGCCCAGAATAGAAGATTTCTGCTTCAGGTGCTTCAGGATGTATGGTCCATAGTCTGGGTTTTTAATTTCATTCTCCAAAATTGGATGAAACAAAACATCTCTCTTGATCTCAGGTATGCTTTCTTCATATAATGAATGAATTTTCTGGAGCAGATTTTGTAAATCTTCATCAGAGACCTCTGTAAGTGGAACCCTTGTAATCTCC
>TRINITY_DN7530_c0_g3_i1 len=106 path=[0:0-105]
CCAGTCAGAAAGGGAGGAAATAGGAAGAAAATGCAAGAGACTGATAGACTGGGGAAGAGTCCAGTACCTAGAAGAGAAAGGATATAAAACTCAATTGAAGTTCTAT
>TRINITY_DN7530_c0_g4_i1 len=136 path=[0:0-135]
AATTTATGTCCAAATTTAACAGTCATTTTGCAAAAACGTCTCTTCCTCTTCACGTAAAATGCACAACCTGTTAAATTATTCTGGGGATTAAGTTCCATTTCCTTATTTATAAAGATCGTTTAACGCTTAGACTTAT
>TRINITY_DN7555_c0_g1_i1 len=269 path=[0:0-268]
CTCCACCAAGCAATTCTTGTCTTCCATATTTTGGCCATATTTGGCAACAATCTCTCCAAACTTCTCTCTTCCAGCCTGTACTTTCTTGAATGGCCTGTGAAGCGCACAGCTCCCAATCCCGTAAGTGCCAGGCTTCAGTGCTTCTGGTCCATCCTTGCTTTGGTTAGATAAATAACCAGTTTCCATTTCTCCTGAAGAACTTCTTTCAAAGACTGTGATATGGAATGGGTTATAGAAACATCCATTTTCTGTTACATTTTTCAAGTAGT
>TRINITY_DN7555_c0_g2_i1 len=373 path=[0:0-372]
TTCCGCCTTTAGGTTCCTGGTGCGTGGCTTCCTCCACCTCACTCCTGTGAAGGATGTGTATCTTGTTCTTTCACATGAACCCCAACCCCCAGCGAGGTGGGTATAAGCTGATATTGGCCACCAACAGAGATGAGGTTTATAGCCGACCTGCCAAGCAGGCAGCATTCTGGGGACCTCACATGGACGTTATTTCAGGTCTGGATATGGAGCCTGGAAGAGAGGGAGGGACTTGGATTGGAATGACCAAGACAGGAAAGGTGGCAGTTCTTCTTAACATTTTCCAGCCAGACAAGTGTAGAAATCCAGATGCCTGTGGGCGTGGTCATTTAGTTAGAGATTACTTGACATGTGACAAGAGTGGATTGGACTACTT
>TRINITY_DN7555_c0_g3_i1 len=195 path=[0:0-194]
CTACGAACCAGCCATAGTAGTAGGGGATGAAATGGAGTCTAGCTCGCAGCACCAGTGACCTTTCCATCACAGCCTAGCAAGTTACAAGCTGTGATTAGAAAGTCGCACTGCAGAAGGAGTGAATTTCATTTCTAGTTCAGTATAATTTAGTCAAACTGAAGACGAACAAGAAGAGATAAAGCAAGGAAAAATGAC
>TRINITY_DN7555_c0_g4_i1 len=272 path=[0:0-271]
TGATACAGTTGCTGCGGAATGGACAAAGTTACTTTCCTGATGAAGAACTGGAATCCAGAGGAGAGCCTGCAGATCTTGTCCAGTCCCTCAGTTCAATATTTGTGACCTACAAGGGCCACTATGGCACAAGGACCCACACGGTTGTCCTGGTGGACTCCGAGGACAGAGCTGACTTCATGGAGTGGACCCTGAAGGAGCCGGTGGATGCCTCGTCCCCCGAGTGGCTGACAGCAGCACACAGTTTCCCGCTACAAACCAGCCATAGTAGTAGG
>TRINITY_DN7571_c0_g1_i1 len=444 path=[0:0-443]
ATTTAATAAATATACTATTATTAAATCTAACAAATTCTTATAGGGGTTGAAGGCATTTAAATGGTCTACCAGTAAGAGGTCAACGAACTTGAAGTAATGCTTGAAGTGTTTATAAGTCCAATATTGGTTTAAGAGAGTTGTCTATATCTATAGCTAAAAAATATTATAAAGTAAATAATTTATCATTAAAAAAATTAGCTATGGCGACTATGGCTGAATGTGTTAATAGGGTTTGAGCTATTCAATGGGAGAAAGAATGAAAAATATCAAAAAAAAAACGATTAAAAGCATTAAAAAAGGATTATAGGGTTTATCAGATTGATATAGCAAGAATAGCATCGGGAAATGTAAATACAAAAAAAGCACGTAAAAATAGAAAAAAACAAGCAGCTGAAAAACGAAATTATTTTATATTAGGATTTGATAAAGGATTTACTAAATACC
>TRINITY_DN7571_c0_g2_i1 len=112 path=[0:0-111]
TTTTTTTTTTCATCCTCATTAAACATTAATTGTGTCTTTATTGTTTTTTTATTTTTCTCTAAATAAACGTTTTTTTTTTGTAATTCTAAATTTTGTATTTTTAAAGGATCTT
>TRINITY_DN7515_c0_g1_i2 len=185 path=[0:0-184]
CTCACACTGTCTCTCATACTCTCACACTGTTTCACACTCTCACTCACCCTCACACTCTCACTCACTCTCACAGTCTTTCACACTCTCAATCACCCTCACACTGTCTGTCTCTCACACTCTCACTCACTGTCACACTGTCTCTTACAATTTCACTCACACTCACCCTGTCTCTCACACTCTCACTC
>TRINITY_DN7510_c0_g1_i1 len=845 path=[0:0-844]
TGGCATCCCCCGTCAGCAGTTAACAGTGATTTGAGGTGCAATTTATATATCTTGTAAAATAACCATAATATGTTATTGGATGCCGATTAAAAACTTACGGATAATTTTTTATGAAAACCATCCAGTGTCACATTTGATCACATGCACAAAATCTGTGTTGGAATTTGAGCCTTCAGATGAATAAGTCTTATTGTTCACATACACTGAACACAGTATGACTGCTGAAGACCAGACTATTGGAGTGAAGAAAGAAGACAGTGATAAAGAAGAATGGGGATATGATTTATATCCTGAAAGACGTGGTGGCTCTTATAAGCCAAGCTGGGCAAAGATAGCCTTTTTTGGAGAGGGAAGAGAAAATATTGAGAAAATTAGATGTGAAAAGAAAGTATATGAATGCACACAAAACAGTCCTCTTGTGAAATTGATGATTGATGCCATGAAGAGCTCAGGATGTGAGATTAATATCCGTCGCCACATTTCCTGTGAGGTGTGTGATAAGTCAGTAAGTGGTGGTTATGATCCTGAGCTGAACCAGGTGGTGGTATGCCAAAACAGGGCAAAAAATGAAGGAATAGTTCAAGCTGTCCTTACTCATGAATTTATCCATATGTTTGATTACTGTCGCAACAAGTTGGACTTCAAGGATATACAGCATTTGGCATGTACTGAGATACGTGCAGCTAATCTTACCCAGTGTAGTTTTATAACTGCATGGATGCAAGGAGATGCCTCTCCCATTCGGGTCAGGAAGCAACATCAGGAATGTGTGAAGACAAATGCAATAAAATCTGTATTGTCAGTCAGGAATGTAAGTGAAGAAGAGGCACGGAGAGTAGTGAACT
>TRINITY_DN7510_c0_g2_i1 len=192 path=[0:0-191]
AGGCACGGAGAGTAGTGAACTCAGTGTTTACCAAGTGTTACAATGACTTGGAGCCTATTGGACGCAGAATACGTAGGAATTCACAAGACATGCAGAAAGCTTACTTAGAGCGGCATATATTTGGATATGAATGATGTAGAGTGATAAATTGATAATATTATGGGTTGTAATAGGAGAATATGTAATTCAGTC
>TRINITY_DN7537_c0_g1_i1 len=142 path=[0:0-141]
GTGAATAAAGGGTGTAGTACCAAGACTACTGTCAAGGTATATAAATTATATATTAGAACAATGATGACATATCATGTGCTACAATGAGAAAGTAGGACATTTGGAGAGAAGAATTGAAAGCATTATCTGCTTTACAATTACC
>TRINITY_DN7537_c0_g2_i1 len=180 path=[0:0-179]
TTTATTCACTCCACATCTTGTTAGCTGTTGGAAACTTAGGTTCAAGCCTATGATGCAGTGAAAGGACATGGGTCACCCACATCAGACTGGAGTCCAGAATGATCCCAAGATATTTTTTGTTGTTGTTATAGTTAATGGCACATTGTACACCATTACTTTTTAGTTCTCTAGCCTATGTCA
>TRINITY_DN7537_c0_g3_i1 len=177 path=[0:0-176]
TTTTTTTTTAATGCAGATGATACTGTCTTTTAGATAGTAGGGTCAAATGTGGAGTTGCTTTGTCAGAAAATGAATGCCATTTTGTATAGGTATAAATCCTGATGTATGAAATTGAGGATAAAAGTGAATCCAGGTCAAACACACTATAATATTTATTAATATACTAGGTAAACTTTG
>TRINITY_DN7531_c0_g1_i2 len=192 path=[1:0-100 2:101-191]
CTTCAGACTTGCCATTCTTCACACTAAATGCTTATCTGTAGCTAGGACTCGAATTCTTGCTTTGTCTCTGAAACGCACACACTTGAAATAAAATAAAAATTACACTTCACATCAGTTTACCAACACGTTACTCAGCAAGGAAGATGAACAAAAGAAAACCACGAAGCGTTCCAGTCCAACCTTCACTTATCG
>TRINITY_DN7531_c0_g1_i1 len=1127 path=[0:0-1035 2:1036-1126]
TTTTTTTTTTGCATTTTTTTCTTTTTTTGAATAACACCAAAATATTTTATTTCTATCATAAAATATAAAGTCTGTTTCAGAAATCTGAATTTACATATATTCTCCTTATTAAAGTGCCCATTATTATCTGTTAGGTACCCTTTCCAGATTCAGAACAACACAGCAGAAACATTGGTCCAAACTACAGCAACAGTCCAACAGTTCATATACCTCTGGAGTGACTAGGTCAGGTCAAGGCAGGTCAGGTCTTCATCGCAGACATGTATTACTCCTGCCACCATCAATAGGAAGAGTGACACCCGTGCAGAATGACGAGTCGTCGGAAGCCAGGAAGGCAACACACTTGGCCACCTCGTGCACCGTCCCAACTCTCCCCAGGGGATGTGTGGTCTTAGAATGCTCCAGAAACTTTTCATACTGCTCATCTGACATTCCCCCTCGTTTGTGGACTTCTGTGACAATCACCCCTGGGTTGACAGAATTGACTCGCACACCCTTCGATGCCAACTCTAGACTTACAGTTCGAGTCAGCTGATCCACTGCAGCTTTACTCATGTTGTAAGCCAAGACTCCGGGGAACGATCTCATGCCAGTGATACTCGACACGTTGACAATGTTCCCCTTTGTCTTCAGCAAGTGGGGGACCACTAACTTGGTGAGAAGAACCAGAGATCGAACATTGATGTTCATCATCAGGTCATAGTCTCCCATCGTCATGGTTTCTATGGTGCCTGGCTTCAAGATCCCAGCAGAGTTTACCACAACATCCAAGTGTCCATAATACTCGACTGTTCTCTTCACTGCTGCATGACAGTCGTCATGTTGACTCAGATCACCCTGGATGACCAACACCTTGTCTTCAGGTAGCCCTGCCTGCTGGCACTGAGCTGCTGTGCCCTTTAGAGCTTCCAGGTTCCTCCCACATATCGCCAGATGACATCCCAGTGACGCAAAGTGGACTGCCGTCCCAGCACCAATCCCGGAGCTGGCTCCAGTTATCAGTGCAACCTTCTCCTTCAGACTTGCCATCCTTCACACACTTCACATCAGTTTACCAACACGTTACTCAGCAAGGAAGATGAACAAAAGAAAACCACGAAGCGTTCCAGTCCAACCTTCACTTATCG
>TRINITY_DN7545_c0_g1_i1 len=307 path=[0:0-306]
ATTTTTTTTTTTTTTTTAGGATATCGTGAATAGATTTGATGAATTGGAGTAGTTTCCATGACTTTACTGACTTGTGTTTTGTAATGATTGTGTCTTCTGCGAGTCTTTTAGGGTGTGTTGGGGAGTGAGAGTGGTTTTCATGACGTTTAGAGCTTTATCATGGAAGAAATGGGTACTTCTAGGACTCCTTGAGTAGTTATGAGAAATGAAAGACACTTTTAGGACTCTGAAATTAATGAATGTAAAATGAAAGTAACGTAAAGTTCTTCGTGATTTACTATCACAAAAAACTGAAAATGAGTTCAAA
>TRINITY_DN7545_c0_g2_i1 len=268 path=[0:0-267]
AAATGAGTTCAAATGTTTGCTACCATGAAGGTAAAGCATCGCTGACGTGTATAATTTCTTTCTTACTTTTAAGATGAAAACTGGGAAAGAAATGTGTTTCGTCGTCAGGAAATGTAAGTTAACAGTAACTTGTCGAACCCGGCTGGGAGTCGACAAGGAACTTGGAACTTGCTGGACATTGTGGCTTTCATTTTAGGAACAAGGCGAACTTTTAAAGCATTGGCTTTCTTTACGGAAGTAAGGTGAACACAGGTCACTTTTAGAACAT
>TRINITY_DN7545_c0_g3_i1 len=134 path=[0:0-133]
AAATCTTTTAATGCACTCTCTTTCAAGTGACGGTGGCCTAAAGACCAACTTCAGTTCACTGGAGGTATCTGGAAATCCGTACAGCCACCCTGATTTCCCAAGGCAAGTCTTTATATAATAAAAAGCATTTATTC
>TRINITY_DN7545_c0_g4_i1 len=187 path=[0:0-186]
CTTGCTTTGATCACAATTAAAGGAAGAAACAAATGCTACTACAGGAACCAGATGGGTCCAAAATGACTTGGAAATGTAGGAAATAGCAGAATATTTGTTCTGACCACTTTACTTGTATTCGGAATGAAGGAACTTTCTGACTAGTCTTGGTAACTGAGAGTCATTTTAAAAATGTCTTGATCTGTCA
>TRINITY_DN7545_c0_g6_i1 len=244 path=[0:0-243]
TTTCAATCGACCATTTGGCTAAGATGTGACCTTATGTATTGCAGGAACTGAAAAAAAGTTATTGAACTCCTTACTTGAACATCTAGTCAAGAAGTAATTCTATTTATGGGAAGAACTGACAATAGGTGACTCAGCTCACTTTGAATAGGATGTTTAGTTATGAAGTGATCTCGCCTATTGGAATGATGTTATTTTGATACCCGTAAAGGAGATACATGACTGGGCGCATTACAACCAGATGATT
>TRINITY_DN7568_c0_g1_i1 len=143 path=[0:0-142]
TGTATGCAGTTGGTTTTCATCAGATAATGTAATACAGCATTCATTTATATTCATCACTAAATATTCAAAAGCAAGCCCTCATACTTAGAGAGATACTGTCTTAATAATGTGAAAGTATCATAATTTTAGTGCGTTTATTTTAT
>TRINITY_DN7568_c0_g2_i1 len=192 path=[0:0-191]
TGCATACACCAGGAAATATAAAATCTCATGGCATTTCTATCACAACTTGTTATATACTGTAACTCAGACCTGTCAGGCTGCAACACCCTAGACTTAGATTTAGGAAAGACATAATTCAGAATTAAACTTCAGGGAAGAAAACATAATTTTAAAATCAAGACCTTTAATTAAAGACAGATATGTCATACAAAC
>TRINITY_DN7527_c0_g1_i1 len=422 path=[0:0-117 1:118-421]
TAAAACTTTAAAATCCCAATGTCCCACTCTTCACAGCTTCATCAGGGGAAAGGGTGTAGCTATAGCAAAACATTTTGTATATATATGTTATACAACCTTGGCCTTCACTGGAGTACCTGTCCCTGGTTTTCCCTGGTAACGGACTTCCAACTGCTGCCTTGAAATGTATGCTGCCTCACGGGCCAATCGTATGGCACCCATGTTATTGTTTATGTTTTCTGTTGTAGCTATGTATACTGCCTCCACCAATTTTCTTCTTCTTCTATCCAGTCCAGTGTACAGAACACTGTCTTATCAAACACAGGGACATGTGAATGTGTCCCCCTGTGTTGTACCATTGCATTACTCAATCTGTCATACCTCATGTCAGCTTTGTGTTCGTCTATAATGTGGTCGCGATACAAATGCCGTTAGGATTTCCC
>TRINITY_DN7527_c0_g1_i2 len=179 path=[0:0-117 2:118-178]
TAAAACTTTAAAATCCCAATGTCCCACTCTTCACAGCTTCATCAGGGGAAAGGGTGTAGCTATAGCAAAACATTTTGTATATATATGTTATACAACCTTGGCCTTCACTGGAGTACCTCTCCCTGGTTTTCACTGGTAATGGACTTCCAACTGAAGAGTGAAACGTTGGGAATCCAAAG
>TRINITY_DN7527_c0_g2_i1 len=276 path=[0:0-275]
AGCTATGTATACTGCCTCCACCAATTTTCTTCTTCTTCTATTTAGTCCAGTGTGCAGCGACGTTGCCTTATCAAACACAGGGACATGTGAATGTGTCCCCCTGTGTTGTACCATTGCGTTGCTCAATCTATCATACCTCATGTCAGCTTTGTGCTCGTCTAATCTGACCTTCAAACCTCTGTATGTCTCTCCTATATATGCCGAACCGCATCCTCCACATGGGATTTTATAAACCGTTGATCCCTCTGGTGTCGGCTTTCTCTGTCATTTTCCCAC
>TRINITY_DN7527_c3_g1_i1 len=116 path=[0:0-115]
GGGGGACACATTCACATGTCCCTGCATTTGATAAGACAAAATCACTGTACACTAGACTGGATAGGAGAAGAAGAAAATTGGTGGAGGCATTGTACATAGCTACAACAGAAAACATA
>TRINITY_DN7504_c0_g1_i1 len=114 path=[0:0-113]
ACCTTATTACTCTGACAGGTGTTCAAAAATTATCTAGTGAAGTGGACTTGACCATGGCTGAGAGAATGTGGATAAAACTTCTTCACACTCAGTCCCCCGATGGCCTAAATGAAA
>TRINITY_DN7504_c0_g2_i1 len=170 path=[0:0-169]
TTTTTTTTTTACAAAGCATATATTTATTATATGGAATTGAAATGAAAAAAAGAAATATACACATAGGTGAGTTATCCTTACGAGGTACAATCTTAATATTCATCACATGTCATTATTGCATCAGGTTTTAAGGATGAGACATGAAACAATGATATATGTGTACATCCAGG
>TRINITY_DN7504_c0_g3_i1 len=132 path=[0:0-131]
TGAGCAAACTGCAACACCACAGTTATGTCCTTCAGTCTTGTAATCACTAGTAATGTAACAAAATTTGCATTTTGCCAACCCAGTTATCTCCTTTCCATATCTCTAAAAAATCTGTTAGAGCTTGAAAAAGTC
>TRINITY_DN7504_c0_g4_i2 len=879 path=[0:0-74 2:75-753 4:754-878]
ACTCTGATAGGTGCACAGAAATTATCCAGTGAAGCAGACGTGAACAAGGCTGAGAGAATGTGAATAAAACTTCTTGACACTCAGTTCCCCAATGATCTAAATGAAAGCCTCCCGTGGAGCATTTCTCAGAAAGTCCTGCAGGACATATTCTCCGTTAAATTCAAGCACTGTTCTGCGCTTCCATTCTTCACTTCTCATCTCTTTCTTACCCTGGAGAAGTTGTAAAAAGCACAAGCCTGGACTTTTCTTCACTTGTGACATTAAGTTAAATATTTGTTTTCATCTCCTTTTCTTTTCAATTTTTTGCTTTTTCACTTATCTGACATATTTTATGGTTGAGAGAATAAGGATAAAACTTCTTTGCATGCATTCTCCCATTTGGCCTCAATGAAAACCTTCCACAGAGCATTTCTCTGAAAGGCCCAACAGGACCTGCCCATATAGTTTCAGCAGCTTCTGTTACAATCGCATACAACTCTGCAGAATTGACCACTACTTTCTCTCCTTCCTTCCTTCCTCACTTTTTACCTTAAAGAAGCTTTAAAGATGAACAAAAAAAAAAAAATTCAAAATTAACCCTTTCAACACTATTTAACTTAATGGGAAACACTTAACACAATAACTTTGATACTTTTATTGAAATACTACTAGTACTTTTTAAAACTTCATATCATCTTCTTCTTGTTCCTACAGTGCTCTTCCCTCTGGCCAGGTCATATTTTATTATTGTTGTTACTACAGCGCTCTTCCCTCCGGCCATAAAAAAAATTACTTACCAACTCAATGTTGAAAACTGAAGGCCAGACATTAAAATTACTATTAAATAATTCACAAATGAAATACACAATGAAAAAAGCAATTAAACTTCTGGACTTTTTC
>TRINITY_DN7504_c0_g4_i3 len=1368 path=[0:0-74 2:75-753 3:754-1367]
ACTCTGATAGGTGCACAGAAATTATCCAGTGAAGCAGACGTGAACAAGGCTGAGAGAATGTGAATAAAACTTCTTGACACTCAGTTCCCCAATGATCTAAATGAAAGCCTCCCGTGGAGCATTTCTCAGAAAGTCCTGCAGGACATATTCTCCGTTAAATTCAAGCACTGTTCTGCGCTTCCATTCTTCACTTCTCATCTCTTTCTTACCCTGGAGAAGTTGTAAAAAGCACAAGCCTGGACTTTTCTTCACTTGTGACATTAAGTTAAATATTTGTTTTCATCTCCTTTTCTTTTCAATTTTTTGCTTTTTCACTTATCTGACATATTTTATGGTTGAGAGAATAAGGATAAAACTTCTTTGCATGCATTCTCCCATTTGGCCTCAATGAAAACCTTCCACAGAGCATTTCTCTGAAAGGCCCAACAGGACCTGCCCATATAGTTTCAGCAGCTTCTGTTACAATCGCATACAACTCTGCAGAATTGACCACTACTTTCTCTCCTTCCTTCCTTCCTCACTTTTTACCTTAAAGAAGCTTTAAAGATGAACAAAAAAAAAAAAATTCAAAATTAACCCTTTCAACACTATTTAACTTAATGGGAAACACTTAACACAATAACTTTGATACTTTTATTGAAATACTACTAGTACTTTTTAAAACTTCATATCATCTTCTTCTTGTTCCTACAGTGCTCTTCCCTCTGGCCAGGTCATATTTTATTATTGTTGTTACTACAGCGCTCTTCCCTCCAACTTCATATATTCATCAATTTATGTCATGTCTTGACAAACTTGGTAAAAGTGATAAATGTGAACACTGTAATTTATAACCTTTAAAATGTTACCAAGTCAATTTACCTTCATGATTGTCAAAAAGGTGTACACAGGTAAAAATTCAGGTAATTTTTTTTAAGAATTCAACTATCTGAGACTGGTTTTCCAGTCTGTAGTGTAGCGGGAGTTAATGCTGTTAGACTAGTGGCCCACAGTGCTGAAAGGGTTAAAATGGCAAATTTGCATGAAAGGATAACTCCCCAGTTGATGGTCCTGGGTTCATTTCCCAGCTGTGGAGTTCCTGCTTTCCATGCAGATTTTTCATTTTAATTGTGAGTGTATATTTCTGTCCGTGTCTTTAATTTGTATTGGCTATAAAGCCAGTAATATGTCCATTTTCATATTACATACTGAAAAAGCTTAACAAGAGCAAGTTTGGTTGCATTTCTGCTGTAGTCATAAAATACGTAAGATTAGAAAAAAAAATAAAATAAAAAGGTATTAAAAAACACTTACCAGACGTTGCAAGAGAAAAAACACAACAAGCTTTTGCTTTTTAGCTTCTTCGGGGTAGGTGGAGGACAGAAAGAG
>TRINITY_DN7504_c0_g4_i1 len=106 path=[0:0-74 1:75-105]
ACTCTGATAGGTGCACAGAAATTATCCAGTGAAGCAGACGTGAACAAGGCTGAGAGAATGTGAATAAAACTTCTTCACACTCAGTCCCCCGATGGCCTAAATGAAA
>TRINITY_DN7504_c1_g1_i1 len=319 path=[0:0-318]
ATCAACTTCCTCATCATCCCTCCTGCAGCACGGGTTGTATATGTTGGAACATGCAGCTTCATCTGGATCAACATCCTCTGCATTCTAAAGCGAATGGAGATGTGATTACAGTCTCCTGAGTAATCAGTCACAAGTACAATGTGCTCATAACCCAAAGATTTATAAACCCAGACCCAGATTTATATACTAAGTCCATACTAATAAACATTTGGTCCCCTTCCATGCAGCAATTTAGAATAACTACACTGTTATTTATACACTTAAATTGAGGATTCTCACAGGATAATTTTTGTACACCTATCTGAGTGATAAGGTTGAT
>TRINITY_DN7504_c1_g2_i1 len=130 path=[0:0-129]
CTATGTAGGAATGAGCATCATGGAGGGAAAGGCAGATATATTTGAGGAATGTAGGAAGAAGTTCATTCCAAGTTACAAGGCAAGTTGCACATTTTGGCTGCCTGCGCAGACTATCAACTTCCTCATCATC
>TRINITY_DN7504_c3_g1_i1 len=130 path=[0:0-129]
AATGTGAATAAAACTTCATGACACTTAGTCCCCCAATGGCCTAAATGAAAGCCTCCCGTGAAGCATTTCTCAGAAAGGCCCTGCAGGACGCATCCTCCATTAAATTCAAACTCCTTCCTGCGCTTCCAGT
>TRINITY_DN7504_c4_g1_i1 len=118 path=[0:0-117]
CCGAGAAATCTCCACAGGAGGCTTTCATTAAGGCTTTTGGGGGACTGAGTGTCAAGAAGTTTTATCCACATTCTTTCAGCTGTGGTCAAGTCCGCTTCACTAGATAATTTTTGAACAC
>TRINITY_DN7504_c5_g1_i1 len=195 path=[0:0-194]
GACTGAGTGTCAAGAAGTTTTATCTGCATTCTCTCAGCCATGGTCAATTCTTTTTCACTGGATAATTTTTGTACACCTATCAGAGTAATAAGGTTGACTGGGTCAAAAACCTTATTACTCTGACAGGTTAGATGAGAAAAAAGGGGTAAAAAAGCACACACACAACACCTACCGCACAAAACACGAAGAAACACC
>TRINITY_DN7504_c6_g1_i1 len=129 path=[0:0-128]
CAGTCAACCTTATTACTCTGACAGATGTACAAAAAATATCCAGTGAAGCAGTCTTGACCACGGCTGGGAGAATGTGGATAACACTTCTTGACACTCAGTCCCTCAATGACTTAAATGAAAGCCTCCCTT
>TRINITY_DN7504_c7_g1_i1 len=130 path=[0:0-129]
CAGCGCTCTTCCCTCCGGCCATAATTCTTAATTTTATATAATAGTTACATACTCATTACATGTTTTGGTTGTCATTAAAGAAGTCATATAAATTATGGATCATAAATAAATGAAGAATATTAAGGAAGTG
>TRINITY_DN7504_c8_g1_i1 len=237 path=[0:0-236]
TATTTTATTATTGTTGTTACTACAACGCTCTTCCCTCCGGCCATATTGGTTATCGCACATTTATTTATTTTTTAATAAAAAAATGCTGAATTGGCCATTTAATCTTCAAGTGTTTTAGAATTGTATAATTTGACTTGAAAGTTTAAGAGTTTGTGGTAGTTATGCCTGCTCTGTTTTCTATTTACCAAATAAAAAATATTAATTTGGCCTGTAAGTCTTGAAAAAACTATTGATGAG
>TRINITY_DN7504_c9_g1_i1 len=132 path=[0:0-131]
CTCAAAGGTAGCCCTCCCTAAAGCACTTCTCAGAAAGGCCCTGCAGACACATAAGCACTTAGCTTGACATTTTCCTTTAAATTCAAAAGCTGCTCTGTGCAACCAGTCTTCACCTCCTGTCTTAAATTTTCC
>TRINITY_DN7506_c0_g1_i1 len=741 path=[0:0-740]
CTGACAGAAAAAAAAAAATCATGTACATATGAGGAAGAAATTGCTTAAAAAATATTCCATATAAAATTTGGCAAGAACAGGGGAAAGTAGGCTGTCCATGGCAATGCCAAAAATCTGTTGATAAGAGGAATCAGCAGATGAGAAAAAATTGAGGAACACAGTTCAGCTAAGTTAAAGTTTCAGCAGTGAGAATTATAACAGTGCAAAGTCTCTAAAGGAATTTCCGTAACATCATATAGAGTAACATTAACCTGTAACACAGCATGGGGTGTTTTTTGCATCGCACAAAAGTAAGTCACAGCTGGATAGAAAATAATTTCTCGGAAACTACCACAGCTGTCAATTTAAAGTAAACTGTAACTGAATAAAAAGAAAAAAAAGACAACTTATCAGAAATTCTTCTTGCAGTGGTAGTCTACAAAATGGGCAGTAACACTGAGAAACTGACAAGTTCTTGTATTTCACCTTGTAAATCTTATCTTTGCTGCTTCCTGCGTGCTGGTGTTAGCTACAAGTATAAAAGGTCATGACTTATTCCCCCCACTGACCTACTCCCCAGTTGTCAACCTTGGAACAATGCTAAGTTTTACATGATGGTCAAATGCCGGCCACAGGCTGGCCCACCTGGGGTGGCATCTGAAGCCTGCGGCCGCATCTCTGATGAGGCAGCCATGGGAGATGGTTGCAGTTTTAATCTTTCAGTGGGGGAATGGCACAAGTGTGGTCTTAGAGATGTTACTT
>TRINITY_DN7506_c0_g2_i1 len=509 path=[0:0-508]
ATTTTTTTTTTTTCTGTCAGGCATAACTTGACAGTTTCCAAATGTTTGTCAATATATAAAATTCTCTATCCTATAAGCTTGAAAGGTGAATGGGAACAAAATGGTAGATTTCCTTTCCTGGATAATTTGATTCATAGAACATTCCTTCAATATTTTTCTTACTGCACCCTACTTAAATAAAAGTTTGTCATTTCTTCTGTGTTTTTACACACTTTCCATGTATGTTCTGAATTCTTAATGAACTTAATCTAGTCTAAGACAATTTTACTGACTTGAAATACGTTCAATTATTTCTTCTGCATGTCAACATTTCTTTCAATCTGACCAAAATAGGATTATGATAAAAGCTCCCCTGCCACATAATGTATATGTACTTTCTTTTCCCAATTCACAGAGTACTAAACCTGTTTCATACAGGTTTAGAATTTCTCATTCATCAAAAGATGGGATCTGTATTATTTCTTTCTTGGATTGCAGTTCTTTCTACAAAGGTAAAACAGGCTGGAAAC
>TRINITY_DN7506_c0_g3_i1 len=143 path=[0:0-142]
TGCCATTGTCACATGATGGTCAAACACTGTGGCCTGTCCAGCTAGGTCCAGCTGGGGTGGTGTCTGTGATGAGGCAGCCATGGGAGATGGGTGCAGTTTTAATCTTTCAGTGGGGCAATGACATGTGTGGTCTCCTTAATGTT
>TRINITY_DN7551_c0_g1_i1 len=802 path=[0:0-801]
CCGTGAACGGCTGGAAAGCATACAGCTGCTTTTAGTTTCGATCGACAAGGAAAACAAAACAATAAGTGACTGTGTGTATTAATAAGGCAGTTGTTAAGTTAATTATACACTATTTTATTCTACTGCCAAATGTTCTCCGTCATAATGCGTAATCTTAGAAGTTGATCAGGAACGGAACTTACGCGAATGAGAAATGTTGCTGTTTTGTCATGAATTATTTTTGAAAATTTTGCGTATGATGCACCAAAGATTCAGTGGTGCGTGTGTGTGCCTGTATGGCTATTAACAAGTTAGAAAACCAAGAATTAAGTGCTGACTTAAGTGTGTGGATTACTTTAAGGTTTCCTCTGCGATCATCAATTATGGTGTGACATATCAGCTACATTAACGTGATAAGGATACATGATAATTATGAAAACGACGCACTTTCACTTGTTTCTTCCGCTCCTGACATTTGTCACGCTCTTGTTTCTCTCAGGAGCCTCAGCATCCGGCATCCCCTCGACAGTGGTGAGGAGCGACCATAACCTGTCCTGCTTCGAGTGCCGCACGTCTCTGCAAGGTGAGCGCTGCATTGAGGGAGTGCACAATGACACCAGTCTGGGCAGGAGCTGTCGCCAGGACGAGAAAGTGTGCATGGTAAAACAATTCTCGTACACAACAAGCACGGAGAACTCCACGTCGGCAGTGAGGATATGGTCCCTGGAGAGAAACTGTACACGGCACTGTGAGTCTGGTTGCATAATTATGGGGGAACGCACCAAGCTGTATGTCTGTCAGTCATGTTGCAACACGTACATGT
>TRINITY_DN7551_c0_g2_i1 len=209 path=[0:0-208]
TATGCTTTCATATTCAGTCAAATTACATATTATACCAAAAATAAAACATTCAAATGGAGCTTCTAAGTCTCTTTTTTAGTATTAAACACTTGCAGAATTCATGTCCACAATATATATATTAGTATGATATTGTAAAGGAAGCACATTACTGTACTGAACATAGAAAGTCTGTATTGCGGCTGGGCGCCATGATGGATGGAGAATCCGGA
>TRINITY_DN7550_c0_g1_i1 len=219 path=[0:0-218]
CATAGCTGTGCACAGTCTCCCTTCCCAGATAATGGCATGTTGGAAAGTTTCCATGGAAGATAATGCATTTATGATAATGATGTTAATGAAGAACAGGAAATATATCCATCACTTCTTTGAATGTCTTCAGAGAAGGCCCTCAGCTAATCAGAGATCAACTCACCCAAATATTTATTATAATTAATGGCAGCCTCAAGACATGGAAGATTTTTTTTTTTC
>TRINITY_DN7550_c0_g2_i1 len=140 path=[0:0-139]
CATGGTAGCCTGTATTCCTATAATTATCCATCAATTCTCTTAAAATCTTATGTCTTAATGGAACATTAGAATCCACATAGCACACTGTGATTTATTTGTATACAATTTCAAATGCAAATTATATCAAGCTTTGCTCTTTC
>TRINITY_DN7550_c0_g3_i1 len=189 path=[0:0-188]
TTTTTTTTTTTTTTTCCTCCTTTCTTATGCTTAACAGTTCCATATTCCTTGGATCACCTGGTGGAAATCATGCAGACATTACTCCTCATGCCAAGCTGTGGCAATTGTCATTCTAGAGACTGGCCTTGTTTCATTTTCAGGCTCTTTGTATTTTCTGTTCTGTGGTCATCCCTTATGGTTGGGATGAAG
>TRINITY_DN7576_c0_g1_i1 len=164 path=[0:0-163]
CACATTAAATGGTTTTGAAGAATTTTTCACACCCACTATTGTTAAAACCCATTTAATCCATGAATCATCAAAATCATTTGTTAACTCCTCAACCTCTTCTAAACTTCTTTTCTTTCTTTTATCATCTTCCTCGTTCTCATCACTCTCTTCGCTTTCTTCATTCT
>TRINITY_DN7576_c0_g2_i1 len=313 path=[0:0-312]
AATATTACAAAGGACTTAGCTTCTATAACTCTTGATATGGATGATTTAGTAGAGTTTGAGATTGTTGTGAGACGTGATGAAATGGAATTAAATGAGAAAGAACACTTACAAAGGGAAAATGAGAAAAAACGTGAGCGGAGGTTTAAAGTAAAAATAAAGAAGGATGAATTAGAAGCACACATTGCTGAAATTCAGATAAATGCTAAGATAGATTATGTAGAAGAAAAAAGAGGAGAAAGTTTAGATTCAGATGAATCAGAATCAAATGAAAGTAAAGAGAGTGAAGAAAGCGAAGAGAGTAATGAGAACGAGG
>TRINITY_DN7576_c0_g3_i1 len=127 path=[0:0-126]
CAATTAATTAAGCAACCAGAAGCAAGAAATCCGCTGGAAGCATGTCGATTACAGCGCTTCTTTAAGCATGAAATTGAAGGATTTACCTATAGTTGTCCATGTGAAAGAGGAAATTGTACATTTTGTG
>TRINITY_DN7534_c0_g1_i1 len=108 path=[0:0-107]
CTCAAATGGTTTTCTTAATTGATATATGATATTGTGTTACAACAGTTAATATGCTTTCAAATACTGTTCTTTTTATTATTTTATATGGCTGATCACGGGTTATCTACC
>TRINITY_DN7534_c0_g2_i1 len=233 path=[0:0-232]
CTGCAAGTTATTAGTAAATGGGTTTCTAGTTTTTCATTACGATTGCCTTTTAATTTGATTTTTCGTTAAACATTTAAAACTTACTTTACATTTCCTGGCTTCATTATTCATGTCGGGTTTTTTTACCCTTCAGATTTATTACAGTCCACGTGCCAGTTCTGCACTTTCCGTCTTTACTGCTCACTGTATTTTTTTCCAGCTTCAATGCCAGTGTATTAATATACATGTTATCC
>TRINITY_DN7534_c0_g3_i1 len=250 path=[0:0-249]
ACAAAATACAGATACACAAATTATCACATACGCTAACCACTTAAACCTGTGACTAATACCGATGAGAATAGCTAAGATTGTTGTACATTAAATAATATCTGTTCATCTTAATGCTTGTTCAACTTGCTTTGATTTTTCTTCCTATGGTGTTGTACTGTCGTCTACTATCCTTTCCTGGAAAAATATCCTTTGTGTGGTCATGCTGCAAGGTTAATGAATGAGAGGTGGGCTCAGAGAGTGTGATTCTAGG
>TRINITY_DN7534_c0_g4_i1 len=436 path=[0:0-435]
TATACATGTTATCCCTCCAAAAACTATAATAATATGTTGAGAATTTAATGAACCTCGTTCTTGAAAATTATACTCTCCTGGATGCATTTGTCAGTAAAGCCAAGGTACATTTTCCTGTAATAAAGGGCCGTGATATTCGTGTTACAGTGACCTTATCAACTCATTTTTATTATTTACACACACTATGCCGACTGCAGACTGGTGATATGACACACAGACAAGGCTTACAGAATTGTTCCCTAAGGTTCAACACTTCGTGTGTAAATGTACAAGGAATGGCGAGAGGCTGAAGGAATAATCAATATGTTACGATGAAAATATATATGAATTAAGATTAAAATAAGTCTGATCGAACGTCAACCCTTGGATTCATGTCTATACCAGCGTGAATTCTTCTGTGTTGGTAGGAGGACCTAGAAACACACTCTCTGAGCCC
>TRINITY_DN7534_c0_g5_i1 len=109 path=[0:0-108]
CTCTCAACCTCACATATCCCACAAGCTTATTATGTAATGGTGTATTTCCAGCTGTTTACTAAAGTTCTTGATATGCTATTCAACTTCAACTCTGCAAGTTATTAGTAAA
>TRINITY_DN7546_c0_g1_i1 len=284 path=[0:0-283]
GCCAGGCAGTTGGGCCTTCTCTTCCTATCCAATGACCAGGAAAAGTGGCATTCAAAAACGTATGGTAACATCTAGATGAAAGTGTGGTGGAGCACCATCTTGCTGAAATGTGAAATCTGGGGGAATCTGTGGAACAGCAAAAATCTGAAGCATATTAAGATAAACATGTCCCGTCACTGTGGGCTCTATGAAAAAATATGGACCCATCATACCATTTTTGTGCACTCCTAACTTTTGGTGTGTCCCTTTCATGTTCGATCACTAGGTGAGGATTCTCAGAACCC
>TRINITY_DN7507_c0_g1_i1 len=402 path=[0:0-401]
CCTCTGAAGATGGAGTAGTGAAAGGTGTTGTGAGCAGTCAGTCCAGAGTCTCAGCCATGTGGACACCAGGGACTGTGGGTAGTCAATCAAGGGGCCCACGAAGTTCTGCTGCCTCTACCATACAGCTGGTAAATCCTGTGAACAGTCATGCGAGGGGTGCACGGATCTCATCTTCAGTAACCATCCAGCCAGTAAATACTGTTAGCAGTCAGACAGATGTCTTGTCTCTTTCCCCAGCAGTCATTCAAACAACTGGTATAGTAAATAGACAGTCTGGGGAACTGGTTTCCCCTTCTGCAGCCTTTCAAACTGCAGCCAGTGTGAACAGCACAACAGGAGTCTCGGTGTGCCACACTTCTTGTACATCAAACCCAAGGGTCAGGGGAATCACAACTAGTTACA
>TRINITY_DN7507_c0_g2_i1 len=583 path=[0:0-582]
CCTCTTGTGGCCCTGCGTGAGGGTGGGGGTGTGAGATTGGACTTTTGGGATCCTTTTGAAGGTTGTTGATGGAGAGGTACCAAAGTTGACTCAGGAGCAAGTTTGGAAATGTGAGAGGCAGGAAGGGTTTGGGAACCTGAAGTGTAACCTTCAGCAAAACTTTTTCTGCTAAGTGCTGGTGAATCAGGAGTCTTTGGTTTCTTCCCTAGGAAGTCTTCTTGCTTCATGAGTCCAATGATTGGAATCAATGATGCATGATTCTGTTTGGCCTCAAACAGCTGCTGGTTGTTATACTTTCCTGTTCCTGTCCCCACAGGACTATCAAATTCTACGCCAACCATCCAGTCCTTCCCGTCATCCACATCAAGCAACTTTCCAATCCACTTCACAACCCCAAACTCAGGCTGGATGTCGCTGATCCACACAACACGGTCCCCCACAGCCAGCTGGGGCTTTACATCATTTACATTGCTGCTTACTAACTCATCCTTCACATCTTTCTTGTCCTCTTTATGCAACAAAGCATTATTTTTCTGCTGAGGGCCAGTCAGATGAATAACTGCCTCTGACTTCTCCATCTTTT
>TRINITY_DN7554_c0_g1_i1 len=241 path=[0:0-240]
TTAAGATTCAGGCATGAGGTTAAGCTTTGCATGTTCATTATGAGTAATGAAAAATGTGTGATATAACCAGTGATTGAGGGCAACAACAAGCTGTTCATTCAGAAAACCTATGCTACCTTTAGAATATGTGGTTAAGACAAGTGAAGTATACTTTAGCCACTGTGTATGTTATGTAATGCATAAATTTAACGAAAATAATTTCACTTGCCTAATTTAAAAGTTTTTCACTTGTCAGCATCGG
>TRINITY_DN7554_c0_g2_i1 len=222 path=[0:0-221]
TTTTTTTTGTGTGTGTGTGTGTGTGTTCTGAAGGTTAAAGACATCAAAGCAGACTACAGATGTGATAAATATGGAAAGAGACATCCCATCTTTTTCAGCAGTGAACTTTTGAACAAGTTGAGATTGCACATCATGTGCATATGATGGTGTAAACATCAGACATGTGATGTAACGCATTCTGCAGGCGATGTGATGCTTGGGGAGCTTTAAATTAAGATTCAG
>TRINITY_DN7511_c0_g1_i1 len=1048 path=[0:0-1047]
TTTTTATTTCTTTCATACTTTTATACTCTGAAGTTTTCATTATTGTACTTGTGTTATTACAGAGCACGTTCCTCTGGCCATTCAGGTGTGAAGTTTTAAAAGAGTAGATAATTTTACCACAGACTACCACTTTATAGGAATAATTTTGAAGAAACCATCTGGGATTGGTATGTAATAGAATAATGGAGTTGGAAATTAACTGAAGGTGAAGGAGTAAAAGAATATTTGAAAGTCTAGGTTGTAAACATAATGAAAAATTTACATTCAGTATAGAGCTAAAGAGAATGAGCACAACTGAAACTGTGTGTGTTCATGGGGCAAAGTATGCTACTTCAGCAACAGAAGAAAGCTATCAAAAGACGTGCGTGTGTATGTAGATATGTTTCTCATGCAGAATTTACTATTCTTTTTTTAGCCATTGTTTTTCATTGTCTCATCTGTGTAATGGAGTCATCTGCACATTTAAACATTAATGCTGTATAGGGCTTTGATAAAACCTCTTTTTCTTTTCAACAAAATGACGATGCCTTAGAAGTTCTTATCAGGTGTTAATGTGGGATAAACTAATTAAAGGACAGAAGCTGTAAATAATTTGCAGTTTGAAAGAACTTTGATGCTAACTGTGGGAGGCCTAATAAAAGTGAAGTATTTTTAATTATAACAAGGACTGTTTGAATTCATACTGAAAGTTCATGGAAAGTAGAAAAAATCTGTATTATTCTGAATGTTTTTCATACAAATATAATTGTGTACCCATTGTTTGATAACAACCAGTACGAGTCTAAAGTCCAATAAAGTGAGGAGTTAATTTTTGTGATTTTGTATGCATTGGAAATTGTGACATGCAAGATTGGAAAATTTTTGAAAAATGGCTACTTTTGGCCAAGGATTTTTAAAGATAATGCTTAATCAGTAAAATGTCAATTAAAACAACAGCTTTTACTTTTGAACATTTGGATAATTAATCACTTGTTCATCTTGACAGCTAGCAGAACAAGTATTAATGAAATGCGTTTTCTGAAAATAGTGATACTTATATTAATTGGAG
>TRINITY_DN7516_c0_g1_i1 len=460 path=[0:0-459]
CTCAAACACCTGTTGGAACATGCAGATCATCAGTAGTGAATGATCTGTCCTTTTCCTGCTAGTGTGCTGGAATTAAAGGAAACTGTCACAGATATAGGGAAACCTGGTCCAGAGTGTTATAAAGAAACTTACTGTTTCATTTCCCAACAGGCTAAAGTACTGAAATTGAGGCTGCACTTTACTGCTTATCGTGTCCTTTTTCATTGCAACACTTTGTCATATACAAGGGTGAGTAGATTATTATAGCAGTACACTGTATGCATATATATGTATATATGTTATCACAAACCATTATCATTTCACATAGTACTTACATATATGTTTAAGGAAAAAATGTTAAAAAATAATTATTATTATTATCCTCCACTGTGCACATCAAATGTGGAATGAATACTGACAAGGGCTGCAGTATTTTCATGTAAAACGTTTGTTTAGTAAAGAAATCTTCATGGAAATTGAC
>TRINITY_DN7516_c0_g2_i1 len=104 path=[0:0-103]
CTTCCCATCATCCCTACAATGTATATCCATGTGGTAAAAATGTCTGATAAAAGCACCATGATTTTGATACATTACTCCTGCTACCATCATCATTTCGCATTCAC
>TRINITY_DN7516_c0_g3_i1 len=1093 path=[0:0-1092]
CTTCTCAGTGAAACTTGCAGTTGGGTAAGAAAATATGTTTTCAAGTTTTTTTTACCCTCCAAATTCAGGTGAAAAGTTATAGCTTCTTTGTAACAGAAAAAAATACAGTGTACCTGCCTTGGAGCAGAGTGCCAGGAGTATGTGAGGGATTCAGTTATATACAGTGCCTGCCATAATAAGTCTGCTACCGCTATTAATTTATGCTGTCTGGTTGAAATGTGTACGCATTCCTATATGTCATCTTCTATAAAAGAGTATCATTGTTGAAAGATACTCAGGTTTGCATTGTCACAGTGCCAAAAACTAGTGGATCCCAAAATATATATCCACTTACTCCAGACCATGTTATACCTAGTGGATCCCAAGATATTTTCTATTTACCTTAGGCTGTGTTTTAGGCCATTCAGAATGGGGTCATAGACTTACAGATTGCAGAAGATTGTAACAATTTCTCTAGCGTCTGTGGCCAATATTATCACAAAGTTCACTAGAGAGAATGGAAGCACTGTACCAAAGTGACCTGGAAGGCCTTCAGCAGTGATGCCATGACAAAAGTGTCCTCTTACTTTCCATGGCCATACTTACCCTTAAAATTCTATTGCTGACATCATTCTTGCAACAGAAATGGGTCTAGAATGATCTGGCACCATCTCCACAAGCACATCTACAAAGGATGTGTAACATCTAGGAATCCTTTCTGTCTGATAGTAATAGTAGGTTTAAAAGGGTCTGGACAAGGGAGTTATTACATAACACCCTTGACTTTTGGCTGCATGTAATGTTTTTTAATAAATCCAGGTTTCACCAGTTCTTGCCTTGATATTGAGACTTAATTAAATATTCCAGCCTCAGTGGCTTCAGCCCACAGTCAAACATGATGGAGGAAGTATATTGTGAGCAGCTCTGTTTGTATGACAAAAGACAAATTTAATGTTTGCTGATAGGTGTACTAGTTTGTCAGATGCATTGACATTTTAAAGACTCTTCTCTTGCCACCGCACTGACAAGTCATACTGAAGTTTGATGTATATTTTCCCCAGGAGAATGGCACTGCATGCCATAACTTACCTATATTCCTAGTCTGAATCTGCTT
>TRINITY_DN7587_c0_g1_i1 len=1346 path=[0:0-1345]
CGCCCGTCGAAAACCAAGAAGCCTGTCCAGGTGGAAGGCGGCAATCTCGGCGTTGTGTCTCTCGAAGTCCGTGAAGTAGAAATGGTTGGGCAGCGTCTGCTGGTCGCGAGGAAACCTCATGGGTTTGAAAAGTGCTGACTTATTCTCACTATATTGAATAATAAGCTTCAGCTGTGTTCCTCCTTCCTTCTGAGATATGTGTTTAATGGGCAGTGTTGCCATATCCTTCAGCAGAGCTTCAATGGTCTGGTCGCCTTCAGGGTAGAGCTCGTATTTGGAAATCCTGTAGTAGAACTTGTCCCAGTTCGTGAGATTCTCCTTTTTTTCAATCTCCAGCACTTCCGCTAGTGTTGGGTTATGTTTCCGTCTTGTTCCTTTCAGCAAGAACTCGCTTAACAGACTAGTCTTCCTCATGTTAGTCTTCATATATTCTACAATGTCTGAGAAATCGTCCACTATCTCATTACCATCTTCCTGGAAATTCACTGTTACTCCAAGCCTTCCCACTCGACCCTGTACACTAGCTCCTATCACAGACTTTTGTACAAAATTGTTTCCACTTTTTGAAACATTTGCCAACTCTCTAGAACCATTTGGACTTTTGTGTAAGATACGTTTTTTAAAGTTGAATGGCTGATCATTGGACGCGAACTTCACTCTTCCATGACTAGGTATCACTTCCTTATATCTTAATTTCGATAACATGCTCATATCCAGAATAAACATTACTAATATAGTTAATATAGTACTGGCAATACTAATTAATAGTCTCTCTTTGAGCTTCATCTTCACAATGACTTTCGAAATAAATAATCTTGTTATATCCACAATTTCAGCAGCACACTACACCCACGTACATCCACTACACTACACATTTATTGTAGTATCCAAAAATCTGTTTCCGTTAGAAATATCATCTTTTATTGCACGCACATGATTTTTGTGACGCTGTGGGTTGTAATCAAGTTCTGTGCTTTTCAATGTTCCCTCTCGGGAAGTCCAACAAGATGAACACACAGTAAGAAATTCAGAATCACTGACGTCAGTTATATGCGTCTGCTTCATTGTAGTAGATATCGTTCATTTTACAAACGATCAAGGAATTGTACACGGGCGTAAACGCTTCCCTGACAGTGTGTGTGTGGGGATTATTTTAAGGGCAGACCGGCCGTGTTTAAAATAACCGATTTTGCTGCCTGCTTCTCGCTCGACACAGTTCAACAAAACAAACACAATGTGCTTTCGCTGCCAGCTCGTCTCTTGTCTGCGTGACAGCTTCGAAAGAAATTGTTACTACCTGCGGGCGCACTTTGTACACTTCGTTTATCAGCCACTGTCTTTCCAAA
>TRINITY_DN7587_c0_g2_i1 len=328 path=[0:0-327]
CTCCTTCTCTGCTTTCCTTCCTCCCAAGTCTATGGCGGCGAGGAAAGTCTGGAGACATCCATGGAGACGGTCGTACCATAAGCGAAAGAAGGCAGAATGGGAAACTGATAAGCACTACTGTAAGAAAATAAAAGAAACTCCACCTTACACTGAAGGCCGGCGTCTGCTGGATCTGATGGACATGGCAGTGCTGGACTTCCTTATGGGGAACATGGACCGCCATCACTACGAGACCTTCAAGATCTTTGGCAATGACACATTTCTCATCCATCTGGACCATGGCCGGGGGTTTGGCCGAGCAGACCATGATGAGCTCTCCATCCTTGCA
>TRINITY_DN7587_c0_g3_i1 len=206 path=[0:0-205]
GCTTCTTGGTTTTCGCCGGGCGCCTCCAGTGGTTGGACGAGTCTTAAACATGACTACGGAGCTGTACAAGCTAGCGGAAGGACCCTTGCTCAAGACGTTCTTCATCTCTCCCGCCAACAACCTCTGCTTCCACGGGAAATGCAGCTACTACTGCGACACCGCGCACGCCATCTGTGGGAACCCAGACACACTAGAAGGCTCCTTCT
>TRINITY_DN7587_c0_g4_i1 len=280 path=[0:0-279]
CTCTCCATCCTTGCACCTATATACCAGTGTTGCCTCATCAGGCAGTCGACAGTCATGCGATTAGTGCATTTCCATAACAACCCCACGAAGCTGAGTGCTCAGATGAGAGATTCTATGTCACGTGATCCGATTGCACCAGTCTTATGGGAACCTCATCTGACAACACTGGATCGCCACGTGAAGATTATTCTCCATCTTATTAGAGACTGCCTTAAAAAAAACCAAAGCAGTGAAGAAGTTATCTACAATGATATGACTTAGTGAAAGATTAATTAGGATT
>TRINITY_DN7569_c0_g1_i1 len=448 path=[0:0-447]
CGGAAGCTGAAGGCCAAGATCATCTAGTACATTTCCTATATAATCTATGTCAGTTGTAAGTTGTTTCACTGCCCCCGCAGTGACTTCTGGTATCCTCAGGATAGCATCTGAATATGAGTAGCATGTTCCCCGTGCCAGGCATCCAAGTAGGAAGTCAGCAGCACTCCCTTCAGACTCTCCCCTCTCAGAACTATGGGGAAGGACCGATTCTTGAAGTGCTCTGGAGAGGCCAGGGTTGTCCTGGAGTACAAATGGCTCCAAATGCTGAGGCAACATCATGAGGTACTGTCCAATCTGTGTTATGTACTCTTGAGGGGCATAGCTGAATGTGGGTAGATCAGCAGCAACAACCCCACCTTGTGATTTCGCCCTCCACATGTCCATCGTTGACACCTGAGACAGCTGGCTGCTTACTGGAGCAAACATCACATCAAAAGCTGCTTTATGG
>TRINITY_DN7569_c0_g2_i1 len=646 path=[0:0-645]
AATATCTTCACATGCTTTTGGGCCTTTTCTAATGAATGCAAATTAAAAGCAGCCACCAAATGTGGACTAGCCAAGGCCTCCAGTCTGTTTGTCAGCCCCTCAAGGTGTAGCTGTCGGTCTTCATAGTCAGGAACATGGGTCAGGATTTGAAGACTCTGCTGCATACGCACCAGTTTTTCAGCAATTGCTTCAATGTTGCCAGATTCAAAAACCTCTTCCACATCACTGGAGAGGGTAGTCCAATTGTCAGCCTCCCTCATAGCCTGGCTTGTGTCTTGCATTCGTTGCTTTATACAGTCAATCTTAACTAGGGTCTCCATGGAGTGGGCAGTGTCTTGTTCCACCTTGGCAATCTCTGTTTTAACTGAGAGCATCTTGTCTTTAAGAAGAAGAGCCTCTTGCTGCAAGGCTTCAACATCCCTCACCACTCGAGGAAGGCTCTGCAGGACCTGCTGGCTAGTTTCCTCGAGAGCACTGTTCATTTTCTGGATATACAGCTGCAGCTTCATCACAAGGCTAGAAGTAAAGGCATCCCAGTTTTCTTGAGCTTCCTGAGTTCGAAAACTTTTATTGATCCATTCTTTGACATCAAAGTCCTCTTGTGAAAAGTCTGCAATATCCATTTTCTAACTTTGTCAACTTTGCC
>TRINITY_DN7569_c0_g3_i1 len=410 path=[0:0-409]
CCGACTTGTTGCAGCTGTGAGGCAGATGAGAAGCATCACTCCAAAAGTTCCAAGCTAAGAGAAAATTGCATCTTACATGAAATTCTTGGACTTTAAGCTCTTTTTTCATGGAGAGGATGAACTGGTTCTCTACTTGCACCACAATTTTACTGTACATAGTGGAGATTCAATATTTAAAAGGGAGACACTTGCTAAAATGCAGTTTTCTTTAATCTTAAAGTAACTTTAAAATAAGTATTTTGGTGAAATAAAACATTAACAAAATCTGAAGGACTTTGGAATTAATTTTTTTAAAGTTCTGATTTAAAAAGAACATATTTGCTACTAAGTTTAGAGTACACCAGTACTTTTTCTTGATTCTTGTTGCCTACTTTTTTGGATCAACCATGTACAAAAGAAATGCTACATTT
>TRINITY_DN7569_c0_g4_i1 len=954 path=[0:0-953]
CTGCTACAGAATTGGCAATCAATAGTGGAGTCAGAGCAAGACGATAGCATCAGTGAATGGATGAGCAAGTACTACGATACACTGATAACTAACTGGCATGAACAGGTTCGATGGTGCAGTCAGGTTTTTGCATCAAGTTCTGCATTCTCTATCTTAATAGAGCTATATACAGATGTCCTCACTAGTCTTGACCCCAGTATAGAGTTCTGCATTGAGGCAGCATTGAAGCAGCAGACAGCACCCTTACAATTCCTCATTGATTTAAAACAGAGTACGGCAAGATTTGCAAAGAGTATAGAAACAGCACTGAACATACGAGAACCAGGGAGAAAAATGGACTTAGAGTTGTTGCCACTGGCAAAAGCTATTTATACACCTTTTAAAATCTTCATTATAAAGTATGAAAACCTTGAGGCAGCTCTTCTTTTGAACCACCTGAGCTGTAGCAATCTGATCAGAGAGGATTTGTTTGATACTGTACAAGAGCTCGGCCAGTCAGTTTCAAGAACAATGTCACTGCTGAATGAAGCCAACAACAGGTGCTGTCAATTCTCTGAAGGATGTGCATATCTGGGACTAATCCGAGCTTTGAAGGATTATTTTTCCCAGTACCTGGAACAGTTTAGGATTGTAGTGAGGCAACTTAGCCAGCAGAAGAGCAGCACAGAAGACTGGACACTGTTTCAGCACTGTCTCTCCCTCATTCAGACAACAGGTGACTTGCTGCTGCTGGTGGAGCAGATGGACATCACCTTCATGTCCAGCTTCCTGGAGGCCACAAGACGGGGCTTGACCACAGATCAGGGCGATGTGAATCCATTTGATCAGTACCACCTCTTCCTGCTCAGTCCAGAGGGGCTACAGCAGTTGCAAGCCTTCCATACTCAAGTGCAACAAGGTAAGGAGGACCTTGTAGTTTTGCCAGAAATTCATCATATGGTATGCAGGCTGTGT
>TRINITY_DN7549_c0_g1_i1 len=419 path=[0:0-418]
TTTCATCCCCAATGGATTTCCTCAATTCTTCTTGTACTGATTGGATTGTTTCTTTACAGAAAGAAACTCTTCATAGCATTAAATTGGCTTCACATACTGTTATCAGTTTTATTAATGCTTGCATGATCTTGCACTCTGTCACTCGGTTTCTGCTTCTGCTCTCCTTCCTCTGTGATCAAAGAAGTTACTGCAGATCTTTGGACTTGTTATGCACAAATTTATCATTTATTTTCCTTTCTGCTAATTTACATGTGTACCTCCACTTACAAACTAGTGCTTCCAGAGTATGAACTATCTCACCCGTCTTCTTGCTCTCACTGTCCATCCCAAATGTCTCGCTCCCATCACATGCTCCATTTCAGAGGAAGCTACCATTCTGCATTACAAGTGCCATCACAGAAAGTTGGAAAAGAAAAACT
>TRINITY_DN7549_c1_g1_i1 len=179 path=[0:0-178]
CCTACATGTGTCAGTCCTGTAGAATTTTGTCACAACAAGCAAACTCTTTTCTACTTAGTTGTAACTTAGAGTTACATATTTCAGTGAAAGTGTTTTGTTTTTGTTATAATTGGGAAAGTGCCTGTATTAAGTTTCCCATGTTAGTATATCATAGAAATTATACTGTAATTTGATTCACC
>TRINITY_DN7549_c1_g2_i1 len=162 path=[0:0-161]
GTTTTCATCCCCAATGGATTTCCTTATTTCTCCTTGTACTGACTGGATTGCTTCTTTACGGAAAGAAACTCTTTGCAGCATTAAATTGGCTTCACATATCAGCTTTCTTCATGCTTGCATGATCTCACACAGACTACGGCATGGTTTCCATTTCCGCTCTCC
>TRINITY_DN7549_c1_g3_i1 len=227 path=[0:0-226]
GTTAGGTTCATAGGAAGTCAGGTCCACAGGTACCAGTCACAGGAGGTCAGATCCTCTCAAAGTCAGCTCATAATATTGGATTTACACTCATTTGTGCTAACACTCATTATTTTCCCTGATTACAAAAATAACATGTGATTCCCAACTGTACTTCCCCCCACCCAGAGAATCCTGAATGTGAGGGAACTTGGCCTCCTCAACACCCTAGCATGGGCTGAAGGTTACTT
>TRINITY_DN7549_c2_g1_i1 len=809 path=[0:0-808]
CTTTTTTCCAATTTCATATGTTTAACACCGTAACACTAGCACTATTCTCTTTGCCATTTTATCAAGTTGTGCACACACTACCTTCTATTGTTCACTTCATCTGACAATTTCTGTCATTTTCTTACACATTTGTTTATTGTTTTCATCCCCAATGGATTTCCTCACTTCCCCTAATATTTACAACACTGATATTAGATCACATACTGTAGGTAAATATGTTAAACAACTGATACAGCAAATCTTCATGGAAATTAGTCAACAAAACTTCAAAGAACTCAGAGCTGGAGCACAGTTTCATGGAAAATATTGTACAGACTTGTGCAACCTCATGAAAATTTACAGACTCAGTACAGTTTTATGGAAATTAGTTTGTACTGCCTCATGAAGATTAGATACAGCACAACTTCATGGAAATTATAGGCTTGTAAAGCCTCATGGAAATTATAGTCAGCAAAGTTTTATGGAAATTATAGGATTGTACTGCTACAAGGAAGTTACAGTCAGAGCAGCTACACTGATATTAAAAAGTCAACACAACTTCATTGAAATTATAGACTCACACAGGTTCATGGCAATTAGAGAGTAAACACAATTTCACAGAAACTAGATTCAACACGACTTCAAGGAAATTATAGATGAAGTACATTTTCAGGATACTACAGATGCAGTACAATATCATGGAGATTCAAGACTCAGAACAATTCCATGGAAATATGGGATTCCATGCATTTTCAATGAAATCAGCAACTCAGTTCAGTTCTTCAGGTAAGTCAATATTCATCACAGCTTCATGGTATTACAGATTTTGG
>TRINITY_DN7548_c0_g1_i1 len=218 path=[0:0-217]
ACACTGCACATTTTCATACCAGTAATGAATGTAAAAATAATAGTTGTAAGAACTGTTAAGGCAGTTCAGTCTCACTTTTCTCACCCCAGTCTTCCTTATTCTAGCTGTTACAGCTGGGTTTAATTTTGTGTTTTTGTACATGTTTATTAACTTTTTTTTCTGGTACCTTCCATTTTGAAACAGAACAATTTGTAATTAAAAAAAAAGGTACTTTTGCC
>TRINITY_DN7548_c0_g2_i1 len=403 path=[0:0-402]
TATGAAAATGTGCAGTGTAATTTACAACATATTATGAAAATGAACACACACTAAATAGGATATTAGCTGGGAGTGAGAAAAAAGGCTGGGGTAAAAAAAAGTCAGAATGAATGGCTATTATCCTTTACAGGATATAATGAAAATAAGCTGTAATTAGGATTAATGCCGAGTGAAAAAAGGCTGGAGTTAGAACAGTCTAACTGAATGCACATCACATGCTTGTACACCGGCATAAAATTTGCAAAGCAAATGTTTCCCATTTTACCAAAAGATGTGGAGTTGTGTGTGTGTGTACATAGAGAGAGAGACAGTATACTGGTATATATGTAGCTATAAATATATAATACAAAATGGAGGACCAGAGCAGTCAGAAATGAAACAACAAGGCAGAAAGTAACTAAAC
>TRINITY_DN7548_c1_g1_i2 len=112 path=[1:0-31 2:32-111]
TCGAAACGTAAATGTACTCTTATCTTGTGCATGTGAATTTGTTTCAACTAATTCAGTTAAGTTTAGTTACTTAACTGCCTTGTTGTTTCGTTTCCGACCGCTTTGGTCCACC
>TRINITY_DN7548_c1_g1_i1 len=139 path=[0:0-58 2:59-138]
CCTTTTTCTGATGAAGAGGGACACCACCTCGAAACGTAAATGCATTCTTATTTGTGTAAGTGAATTTGTTTCAACTAATTCAGTTAAGTTTAGTTACTTAACTGCCTTGTTGTTTCGTTTCCGACCGCTTTGGTCCACC
>TRINITY_DN7567_c0_g1_i1 len=250 path=[0:0-249]
ACTTGCGGAACCGCTCCTGGCCAGCTGTGTCCCACAGCTGCAGCTTCAACTGTTCTCCCTCAATGTTGCTGCAGGTTCTCTCTCTGAAATCTACACCAATCGTAGCCTCCGTCTTATCTGGAAACTTCCCTCCACAGAAACGGAAAGTCAGACACGTTTTCCCTACATTTGAGTCTCCAATAACAATGACTTTAAATACTTTCTTCTGCTTGTCACAACTGACAGAATTGGAATTGCTGACAGATCCTGC
>TRINITY_DN7567_c0_g2_i1 len=172 path=[0:0-171]
GGCACACGTTGTAACGTAGAATAGGTCGCGACCCAAAGGTTTTTGCGTAACCTGGCCTTTTACTGTGTACACTGAATTTCTGATTTTCAGGCCCATGACAGACTGGCCAGTCACTTCATTGCCAGATCTCAAGGGTTGAAATTTATGGTATTTTGTACCAACCAACAAGAAC
>TRINITY_DN7567_c0_g3_i1 len=295 path=[0:0-294]
CTATGATGTCACCAAGATGGCCTCGTTTGAATCTCTGCCACATTGGATTGAGGAGTGCAATCGTCACAACCTGACCTATGAAATTCCCCGTATTCTCATTGGAAACAAGTGTGACTGCAAGGCTGAGAAGGCAGTTAATACCAACATGGCCCAAAAGTTTGCAGACTTTCACAACATGCCAGTGTTTGAAGTTTCTGCCAAGGATGAAAGTGAGGCAGACCATATAGAAGCCATATTTCTCACCCTCGCACACAAACTAAAGAACAGCAAGCCCATGATGTCTCCCCCTTCCTCC
>TRINITY_DN7567_c0_g4_i1 len=176 path=[0:0-175]
GAGGAATTGCAGGAGAAGACAAGAACACAACATCTGTGACTACTAGTGAGTTTCCAGCATCCCACGAGAGACGCATGCTGGCAGCAGAGCTGATCCACACTGGTTGTCATAGAGACAGCTGCCCCTTCTGCCAACACAATGTCAATGAGGGCTGCATCAGCAGCGTTAGTGTCAGC
>TRINITY_DN7500_c0_g1_i1 len=179 path=[0:0-178]
GGCTTATCCTAGTGGGAGCATTAATCTCTGCATAATTTTCAGTAGAAATTTGCCACTAGTGACTAGTTTCTACCTCTGTCATTGTAAAACATATGTATATACTGTATACACTCAAAACAGTTGTAAGCATGTCCCATTATGAAGTTTAAAAACCTTGGCGTGCATTCCCGATGCTTCAC
>TRINITY_DN7500_c0_g2_i1 len=296 path=[0:0-295]
CTAAAAGAAAAAAATGTGGGAAGTGTATAGCATGTATGGTGGCTGAGAACTGCATGAAGTGTGGTGCATGCACAAATAAGAACAGCAGGAAAAAATGCAAAGAAAGGAGGTGCATTTTAATGAAACAAACAAAGAAAGAAAAAAAAGGAACAAAAACAGAAAAAGTAGGATGAAAAATAATCATTAAAGTTCATTGGAACAAAAAAAAACTTTCTTAAATATGCCAAAATTGTTTTATTTTTATTTTTGCATTCCTCAGAATTTATCTGCTGCTTTGTGGCTTATCCTAGTGGGAG
>TRINITY_DN7500_c0_g3_i1 len=187 path=[0:0-186]
TCTCCTCGTATTTCCAGTGGTAAGTGTTATTTGTATACTTTTTCAACCTTTTTTCTAATATCACAGTAATAAGCAGAATACTTGTATAATTAATGTGTGGGTATGTGATGTTTGTTTTTGTTTAGTAACTGATGGACCTCATGGCTACATCAGCTGCCAGAGGACTGAGCTTTAAAATGCATACTGC
>TRINITY_DN7500_c0_g4_i1 len=440 path=[0:0-439]
CTTTAAAATGCATACTGCCTTCCCAAAGGTCTAGCTGGAACACCATTTATGTATAAATCATAAAAATAAAAAAAATAAAAACTGCCTGTCTGTAAACAATAAATTTCCTGCTGTACATGCACAGACTGATCAGAAACTAATAGCACCCATTCTACCTGTAAGCTATAATTAAAGTTGAAGTGGCAGAAGTAATACATGTGTAACTGTAAGTAATAAGGTCAAAAAATTGGTGCATCAGCTTTAAAAAAAAAACTACAAGTAACCCAGTAATGCAGGTTCACTAAGAAAGCTTTCACTTCTTTGAGAACATTGGAAGAAAGATGTTGGTTATTCATATGCATCTACATTACTGTGCACATGATATCTTAGCACAGCAAAAGATGTGCAAAAAAACAGGCAAGTAACCTTGCATAGTACTGACAAGCATGGAGGAGGGTCAC
>TRINITY_DN7522_c0_g1_i1 len=191 path=[0:0-190]
TGCTTCACATATACTTCTAAATTTTCATCTTGAGAATTTGGTTCTTCTTTCACATGAATACCTGCTATCATTTCAGGTTTTGCAGTGCATGTGTCTTCATTGTCAGATTTTGGTTCTTGTTTGATATGAATTTTCAGATCTTCAAACTTTTCTACCTGATCTGTAGTTACTTCTTTTTTCTTTATATCAAC
>TRINITY_DN7522_c0_g2_i1 len=117 path=[0:0-116]
AACACAATCATCATCATCATCATTTGTATCATTATCCCCTGTTACAGCTGAAGAGCTTCTGCACTTCTCATCTTCAAAACTCTTTAAACCAGTTCTATTTGTATGGTCATAGGAATT
>TRINITY_DN7522_c0_g3_i1 len=226 path=[0:0-225]
CTGATCACTATGTTCCTTAATTTTATCACTGACAGCATCATCTTTGTATATTTTTCTTCTTTCAAAATTAGTCTTGCTTTTTAGGATGTAACTGTTTTCATTAGTACCCTTGTTTTCAATTAAATGATTCAATTTCTTTACAGTGGCACTGCCTCCATTATCACTGATAGCTTTAACACTGTTACTGCTCTTTTTTTCCTTCATATTATCTTGACTACTGTGCCTT
>TRINITY_DN7522_c0_g4_i1 len=449 path=[0:0-448]
ATTATCTTGACTACTGTGCCTTCTTTCTTTAATCCCGGTCCTTGCCTGATTCATATTAATAGCCTTTTCCCTTTTATTAGTGTCACTATTATTCTGTGTCTCATCAGAACTGTTTCTCATGTCACTAATGATGTTACTCTTCTTTTCCTTGGTAATGATTTTACTGCTGCTGCTAGTTGAGTCACTATAACTTTGTTGTAACTTTGCTTTATTAGATCTACTGACATTCTTTCTTTTTTCTTCATTAATTCTCTTTTTTAGTGCCTTTTCAAAACTGTTCTGCAGTGCCTTTTCAAAGCTATTTTGCATCTCTATGTCATCCATTATGTTTCTTTTGTCCTCTTTCACCTCAACTTTCATTTTCATGTGTTCACCTCCTCTCTCGCAGATTTGCTGATTGCTTATATTTACTTCACAGTCATTACTTTGTACTTTTTCTGTTTTCCCTA
>TRINITY_DN7502_c0_g1_i1 len=202 path=[0:0-201]
TGCCACCTGGTAACAAGCCTGGAAACTTGGCTGCAGATCCAAAATATTGGGGTTATGCCTGGGTCAACTGGAAAGATATACTGGAAGACTTTGAACTGGAGATGAATAGGACATTTAGTTTGTAAGTGATGTAAGCATTAATGTGCTGATGTTATTCATGTACTTTTAGGGGATATATTAGTGTTCACTCACTCACATGCAC
>TRINITY_DN7502_c0_g2_i1 len=832 path=[0:0-831]
CCAGGCTTGTTACCAGGTGGCACCACTGTCGAATTATATGCTGCTACAAGCTCATTCATCTTCTGCATCATGAAAGCATTGTCCTCAGCTATGTTGTTATATTCACAGGGATCATTGTGGATGTTAAATAAGCAAGGTTTAATCAAAGGCTCACAAGCTGTAGCATTGGGTTGTTTGGGGCCACAGAGAACCTCAGCTGATTTACGAAGGTCTTGGATGTCTGCTGGGATTGGGTGACCTATGGCCCTAAAGGATTTAGCCACCAGGCTGTTGCTTACAAGGGATGCATTGTATACCTTGTGCCGGTGTCCTGTATTTTGTGGTGTGCCATGTTCTCTTCCGGAAGGTCCATACCACCCATCCCAAGAGCCACCATATGTAGAACCCTTCACAAACTTGTACTCGTGGTATCTTACGGCCACGATGCCCCACTCGTCGTCAATGTTGTGAAGGAGACGCTCCCGGACAGGGGGACCGTCACTGGAGAGACTACCCCACGCGTCAACTCCGTCCACGTCCGTCAGCGTCGCAGGGTTGCCACCTGCGGCTGAATACAGTGTGGGGAGCAAGTCTTCTATCTGCAGCAGGTGTGTGGACACGCGCTGTGCTCTCTTCAGGAGGGGGCTCCAGATGACCCCCACCCCACGCACCCCGCCCTCCCACAGGGTGTTCTTCACCCCTCTGAGAGGCCAGTTGGAGGCGGCGTTGAGGTCGAACCCCGCCGCGGGACCTCCGTTGTCTGTGGTGAGCAAGATGACGGAGTTCTCCAGCATCCCTGATCTCCGCATGGCAGCGACAACCTTGCCCACAGACTCGTCCAGCTTGGTCAGCA
>TRINITY_DN7581_c0_g1_i1 len=323 path=[0:0-322]
TTTCTGATCTGCTGATCGTTCTCCACAGGATGTTTTCACTTGAGCAGTTCCCACAGACCTCTCCAGTACCCTGATTTCTAACCGGCCTGCTACTGGTTCTGCATGGTCATTTGACTCAGGATCAGGTGTGAGTATATGTGAAAATACTGGCATACTCTGTCTTCTATCTGGACCCTGCTGCTTCTTATCCTTCTTAGTTGTATCCTGTCTTTGTTTCACAGCCACATTTCGCATCACATCAACCTCATATATGTAATCATCAAAGGCAGCCTGCTGCAGTCTTGGTGGTTCTAAACCAGGTCTGAGATGGCTACACAGCTGAG
>TRINITY_DN7581_c0_g2_i1 len=214 path=[0:0-213]
CTGCTTGTTTTCGTTCATCTTCTGAATACCTCCTAAAGTGAACCTGAGAATCTTTGGCTTCGAGTTGTGGGGAAATGCCTCCAGATAGTCCATCTGCAGCACTACTGTCATCTCTTGAATCTGTCCCTGCTGTTGACCTGGTCAGTCTTATAGGCACTGGGATTTTACTCCTTGGGAATGACCCATTGTCTGTCCTAGATGGTGACCTCCTATT
>TRINITY_DN7581_c0_g3_i1 len=314 path=[0:0-313]
GCCTCCTATTCTCTGCTCTGACCCCTCTGCTCTGCTCCAATGAAACTTGCCCCTGATGCCTAGAGTCGGCATCTGACTCAGATAACCTTGAAGATGCTCTGCTTTCTACCTGCCCTACAGAAGGTATACAACTGTCTTTGTTTTCTACACCACCTTTAATGCTGGAATGAGGCTCCTGAGATTTTTGCTGCCTCTCACTTCTCCTTCCTTCATCACACCAAACATGCTGCTGCCTTGGCACTTGCTCCAAGTCATCCGAATGATCCTGTCTGTCTAAAATACTATCATCTGATTTACTACACTGTCCTTTAGCC
>TRINITY_DN7581_c0_g4_i1 len=191 path=[0:0-190]
TCCTAACCACCCTGATGAAATTTCCATATATTATGATGCTTTAGTGCATCCTGAAGATGAGCTGTCAACAACAGTGCGGACTGCAGCCTACACTACAGCTGCTGTAGTGTCCAGTAGTCATGTGTGTCCACCAAAAGTGGAGGTGGAAAAACTGGAAATAGAGGTGTCTAAAAATGATGACTCCTTTGAAA
>TRINITY_DN7581_c0_g5_i1 len=413 path=[0:0-412]
AACGATCAGCAGATCAGAAAGAGGATACCCAGCAGTTGTTGGAAGAGCGGGGAAAACAGGTGAATCGTCCAGTAAGTCCAGTTAGTCCAAGGTTGAAGAGTATTCTGAAGAACAAGACTACTGACAGTGACAAGTCAGGATGCTCGGAACCAAAACCTGACTTAGTACCAAAGCCAGAAGACTCTAAAAGTCATGTTGATTCTAGTCATTTACGAATCTCAGAGACAGTGCCCAGTGGGAAAGTGCAATCTAGTGGAATCTCAAAACCAGAGCATCTTCATTTAGTGAATGGTAGTGTTAGTACCAGCAGTTCAGACCATGCCAGTGCCAGAGTGAAAATTGATATGCATTTGCAGGTTGACAGTGTTGGTGCAGGCACAGGCAGAGTGCTTCTTCCTCCTAGTCCTAACCAC
>TRINITY_DN7581_c0_g6_i1 len=463 path=[0:0-462]
GAGGGATTGAAGTTTGATGAAAGTAGGGATCATAGTCACAAATCTCCAAGAAGTGATGATGGTAAAGATCGGGAAAGAGAAGTGAGAAAGATCCCACAGAGAAGGGTTGGTGTGGTGTCATTACCACCAGTGTTGGAAGGGCAAGCAAAGGAAATAGATGATGCTGTAGATACACAAGACATTCAGGGTTTGGATGAGAAAGTAGAAGATTCAGATAATAGGAAAGTATCAGTGATTAGTGTCAATGACTTGTCTGCAGCCTTTCAGGCTTCTAGTATGTTAAAATCTAGGAATGTTACCCCTTGTCTTACACCTCGAGACACCCCACAGAACTCAGTGCATGAAAAGGTTAACAATGTGACCCGAAAAGTCACCCGGTCAAGTATGATTGATTCAACATGGGCATTGAAAGACTATCAGAGTGATGACAGTATATTAGAAGGAAAGCCTTTGGCTAAAGGAC
>TRINITY_DN7594_c0_g1_i2 len=244 path=[0:0-89 2:90-175 4:176-193 6:194-243]
CAGTGACAAAACATGGTAAAAACTGACTGCTTAGAGTCCAGAGTGATGTGTAATTGGCTGAGGAGTCCATCCTCACTCAACACTGATTGGAGGAACTTGCAGCTGCATTTCATCCATAGCCGGCAGCGTATTGTTACATGAAATTTTTATTGTTAAGTGAATCAAAATAATCAAACAGAGTTACATTGTTACATGAGTTCATTGTTAAGTGAGGGTTCACTGTATATATATATATGTATAAAAG
>TRINITY_DN7594_c0_g1_i1 len=235 path=[0:0-89 1:90-173 5:174-184 6:185-234]
CAGTGACAAAACATGGTAAAAACTGACTGCTTAGAGTCCAGAGTGATGTGTAATTGGCTGAGGAGTCCATCCTCACTCAACACTGATTGGTGGAACTTGCAGCTGCATTCCATTCATAGCTGGCAGCATACTGTTACAGGAAATTTTCATTGTTAAGCGAATCAAATGGAGTTACATTGTTACACGAGTTCATTGTTAAGTGAGGGTTCACTGTATATATATATATGTATAAAAG
>TRINITY_DN7594_c0_g1_i3 len=260 path=[0:0-89 2:90-175 3:176-198 5:199-209 6:210-259]
CAGTGACAAAACATGGTAAAAACTGACTGCTTAGAGTCCAGAGTGATGTGTAATTGGCTGAGGAGTCCATCCTCACTCAACACTGATTGGAGGAACTTGCAGCTGCATTTCATCCATAGCCGGCAGCGTATTGTTACATGAAATTTTTATTGTTAAGTGAATCAAAATAATCAAACGGAGTTACATTGTTACATGAAATCATTGTTACACGAGTTCATTGTTAAGTGAGGGTTCACTGTATATATATATATGTATAAAAG
>TRINITY_DN7594_c1_g1_i1 len=145 path=[0:0-144]
TATAAATACAGAGAAATGAAAAAGTAATTGCTCAGAATCACAAGAATGACTACACAATGACAAAACATGGTAAAAAGTGACTGCTTAAAGTCCAGGGTGATGTGTAATTGGCTGAGAAGTACATCCTCACTCAACACTGATTGTT
>TRINITY_DN7594_c2_g1_i1 len=153 path=[0:0-152]
TATGGATTGAATGCAACTGCAAGTTCCACCAATCAATGTTGAGTGAGGATGGAATTCTCAGTCAATCACACATCACTCTGGACTCTAAGTACATGTAGTCAGTTTTTACAATGTTTTGTCATTGTGTAGTCATCCTTGCGATTTTGAGCAATT
>TRINITY_DN7578_c0_g1_i1 len=138 path=[0:0-137]
ACTGGTATGTTACAATCTTCATACATGTTTAGTTTCTTGCCGCAGTACAAAATCAAAACTGCCACCTGAATAGCAGCAGAATCTCATCAGAATTCTACTCTGCAATGCAGGTAAAATAACGCCTCACCCCTTCCTTTA
>TRINITY_DN7538_c0_g1_i1 len=289 path=[0:0-288]
TAGGTTATAAAAGTGGACCGTTCTGTCAAAGGTGATGAAGCCAATGTGGGTCCTACTATCACCTGGCAGCTTGATGAGCTCATCCAACAGCGTGTCACAGAATACCTTTAAATACCCTGTTTCTATGGCATTTCTTGAGACATCTAGAACATACAGGTATACTGCTGGTTGAGGTGGCCTCAGCATGTATTCTGAAGGAGCTATAAATTCTATTGTTGCTGACTTTATTTCTGGCCTACGAGTGGGATCCCCATATGTCCTTGACACAGGATCATACTGGAATTCTTCT
>TRINITY_DN7538_c0_g2_i1 len=276 path=[0:0-275]
CTCCAAAAGTAAAGTTGCGTCAAGACTATATGAATGCAGCAAACTGTAGTCCAGAAATATTCCGCTGTACATTAACAAAGATACCAGAAAGCAGCTCTTTATTGCAGAAATCTAAGTTGCCTTTAGGAATTGTAATACATCCTTTCAAAGACTTAAGTCATCTCCCAGTTATACAATGTAACACAATAGTGAGATGTAGGTCGTGTCGAACGTATATAAATCCATTTGTATATTTTATAGACCAGAGGAGGTGGAAATGTAATTTATGCTGTAGGG
>TRINITY_DN7538_c0_g3_i1 len=125 path=[0:0-124]
ACTTTACTTTTGGAGGTTCTATTGCACCTTCTGGTAATATATTCCTATTATGAAGGAGATCACAGGCTTCTGTGCCCCACATTTTGTTGAAACCAGTCTGGGTCACACTTAAGCCTCCCAGCCTC
>TRINITY_DN7538_c0_g4_i1 len=156 path=[0:0-155]
TCTGCAAGACGGTCACTCTTCCTCCTGTTGGGGCCACCAGCTTGTAGGCTGCTTGCAACGCTGCTCCAAGTGCACTGTCACTCTCTACTGTTGACTGGAAACGAGTCGGCAGTTGACTCAGCAAGTCCTTCACCAACTCCCTCCTCTCATGCAAGT
>TRINITY_DN7514_c0_g1_i1 len=189 path=[0:0-188]
CCTTGAAAACCAATGGAACTGGACCTCGAAGAACACCAGAATCATTTCTAGGAGAAAACTCCTCGTTAGTTAATCTACAGAATTTAATTGGTGCAAAAGCTATTGCCACTCCATATTCACAAGATGGTGGGAATCCATTTGCAATGACCAATCCTGGCCAACAGAATCCATTCCACCAGCCACCCTCGC
>TRINITY_DN7514_c0_g2_i2 len=1527 path=[0:0-1465 1:1466-1526]
CGCCATCTTGTGGATTGTGTTGAACTAAAATCTGTCAGGAAGGAAGTAGGTAGCCCAGCAGAAACTTTCAATGCATTCTGTGCAGTGTTTCAGCAGTATGCTTGTGGTTGCTTGACCAGATATCAGGATAAAAAAGTTTATTAGAAGAAAAAGCTGTCATTGTTGAGTGGGACTTTTAGTGTTGGAGTGTGCACCAATGAATGTCAATGTGGCAGGCATTAGAAGAAGTGTGAAAAATCTAGCCCATAACTACACAGATGCTCAGGTTCGGGTTAGAGAAGCAACGAGCAATGACCCATGGGGGCCGTCCAGCACTCTTATGTCAGAAATTGCAGACCTTACCTACAATGTGGTGGCTTTCAGTGAAATCATGCAGATGATCTGGAAGAGATTAAATGATCATGGTAAAAATTGGCGACATGTGTACAAAGCACTGGTGCTATTGGAATACCTCATTAAAACTGGGACAGAAAAGGTGGCCCAACAGTGTAAAGAAAATATTTTTGCTATACAGACATTAAAAGATTTCCAGTATATTGAAGATAACAAAGACCAAGGAATTAATGTAAGAGAAAAAGCAAAACAGTTAGTGGCATTACTGAAGGATGATGAGAGGCTGAAAAATGAGAGGGTTCGAGCCCTGAAGGCCAAGGAAAGATTTGCTCAGTCTGCATCTGGCATAGGAAGTGACTCCAGTTACACAGTTTACACAACAGATAGTTTTGGTGCTACTACCACATCACCTGAAGATCCTAATGTGTCAAATGAACTTGAATCTGCACGACCTCAGACTGCAGGAGAAGAAGAACTACAGTTGCAGTTGGCATTGGCCATGTCACGTGAGGAGGCTGATCAAGAAGAGCAGCGTCGCCGAAATGATGATGTTCGTTTACAGATAGCTCTGTCAGAAAGCAAGGAGAATTACAAGCATCATAAGGAGGAGCCAGTGTCAGGACAAGGTGCACTTCTTGATCTTCTTGATGTGAATTTAGCATCGTCCAACTCCCCACCAGGTCAAGAGTCACAGAAACCTGTATTAACAGATCCGTGGGGTGTGCCACTACCTTCTCAGCCTACACCACCATCACAGAATAAGGATCCTTGGGGAAGTCCTGTGACTATACCAAAAACAGTAGAGGTCGCCTCATCAGTGAATGATCCCTGGGCACCAGCACCAGCACCAGTACCAGCAGCAAATTATAAAACAGGTCCACCTACGAATGATCCCTGGAGCCCTGTGACTCCAGCAGCAGTGCCATCTCCAGTGCCCTCCCCATCAGCTGGCCCAGTACTCAATGTGGCCATCAGCAGCAATGATCCCTGGACCCCAGTCAATGCCAGCACTACGTCCACTTCTGGCAACATGGATGCTTTCAGTCCCCTGAGCCCCAGTAATGGTGAACTGGATGAGTTTGATATCCTCAGTAATAGGAACAGGCCACAGAACAATGTTAATAATAACAATAGTGGCACAACATCCCCCTTTGATATGAGCTCTGTGAATAATGCCTTGAAAACCAATGGAAC
>TRINITY_DN7514_c0_g2_i1 len=1808 path=[0:0-1465 2:1466-1807]
CGCCATCTTGTGGATTGTGTTGAACTAAAATCTGTCAGGAAGGAAGTAGGTAGCCCAGCAGAAACTTTCAATGCATTCTGTGCAGTGTTTCAGCAGTATGCTTGTGGTTGCTTGACCAGATATCAGGATAAAAAAGTTTATTAGAAGAAAAAGCTGTCATTGTTGAGTGGGACTTTTAGTGTTGGAGTGTGCACCAATGAATGTCAATGTGGCAGGCATTAGAAGAAGTGTGAAAAATCTAGCCCATAACTACACAGATGCTCAGGTTCGGGTTAGAGAAGCAACGAGCAATGACCCATGGGGGCCGTCCAGCACTCTTATGTCAGAAATTGCAGACCTTACCTACAATGTGGTGGCTTTCAGTGAAATCATGCAGATGATCTGGAAGAGATTAAATGATCATGGTAAAAATTGGCGACATGTGTACAAAGCACTGGTGCTATTGGAATACCTCATTAAAACTGGGACAGAAAAGGTGGCCCAACAGTGTAAAGAAAATATTTTTGCTATACAGACATTAAAAGATTTCCAGTATATTGAAGATAACAAAGACCAAGGAATTAATGTAAGAGAAAAAGCAAAACAGTTAGTGGCATTACTGAAGGATGATGAGAGGCTGAAAAATGAGAGGGTTCGAGCCCTGAAGGCCAAGGAAAGATTTGCTCAGTCTGCATCTGGCATAGGAAGTGACTCCAGTTACACAGTTTACACAACAGATAGTTTTGGTGCTACTACCACATCACCTGAAGATCCTAATGTGTCAAATGAACTTGAATCTGCACGACCTCAGACTGCAGGAGAAGAAGAACTACAGTTGCAGTTGGCATTGGCCATGTCACGTGAGGAGGCTGATCAAGAAGAGCAGCGTCGCCGAAATGATGATGTTCGTTTACAGATAGCTCTGTCAGAAAGCAAGGAGAATTACAAGCATCATAAGGAGGAGCCAGTGTCAGGACAAGGTGCACTTCTTGATCTTCTTGATGTGAATTTAGCATCGTCCAACTCCCCACCAGGTCAAGAGTCACAGAAACCTGTATTAACAGATCCGTGGGGTGTGCCACTACCTTCTCAGCCTACACCACCATCACAGAATAAGGATCCTTGGGGAAGTCCTGTGACTATACCAAAAACAGTAGAGGTCGCCTCATCAGTGAATGATCCCTGGGCACCAGCACCAGCACCAGTACCAGCAGCAAATTATAAAACAGGTCCACCTACGAATGATCCCTGGAGCCCTGTGACTCCAGCAGCAGTGCCATCTCCAGTGCCCTCCCCATCAGCTGGCCCAGTACTCAATGTGGCCATCAGCAGCAATGATCCCTGGACCCCAGTCAATGCCAGCACTACGTCCACTTCTGGCAACATGGATGCTTTCAGTCCCCTGAGCCCCAGTAATGGTGAACTGGATGAGTTTGATATCCTCAGTAATAGGAACAGGCCACAGAACAATGTTAATAATAACAATAAACTATTCTAACCTTGGAAGGTTTAAATCTTCAAGAAATATAACTACATCTGACTGCTTTGTACGAAGTATTGGGTGAAACTTTTTATAACTTGCATCACCATTGTAGTCATGAATTCAGTTGCAGTTGCATCATTTGTAAGAATTAACTGATAACTTGGTGAATGAAAAGAAGTTGAAGATGGACAAAGCTAACAGTCCTGAGGATTTTTGTGTGAAGGGGTGTATTTGCATAACTGGCAGCCTTGAAGGCTCTGATTATAAAAGCTATAATTTTATCCAGTAATTATTTCTGATTGACAAATTTCAGGCCTTCCAGAGAAGAAATTTTGAAAATGAAATA
>TRINITY_DN7514_c0_g3_i1 len=243 path=[0:0-242]
TCCATTCCACCAGCCACCCTCGCCACGGCCTTCAATGAACCAGCTGAAACAACAGCAGGTTTCATCAGGAACATGGGGACCTGGAACTTTACACAGTGGGGGCAGTGATGCCACTACAGGGACACAGGATGCCACATACAACCCTTTCTTTTCCTAATATACAATGACTTCTTTTTTGTATAGATATGAGCATAAATTATGAAGCATGTACAGAAAATGCCAGTATGCAGGTTGATTGTTGAA
>TRINITY_DN7514_c0_g4_i1 len=324 path=[0:0-323]
CCTTCTCTCATGAATTGTATTTGTCACACAGCATATTACATTATAACACAGAACTTTCCCTCCATTCCAAGAAGTGACAAGTGCAGCAGGTAGCAAAATTCCATCAAATATGCAAAAGGAAAGTAATGCACTAGCTGACAATCTAAGGGTAGGCCACATGATGCCTGTGACTTTACCTGGTGAGAAATGACAAAAGGTACTTTCAGTTCTCTTTCAAACACTTGTTACAGATGCTATCAAGTATATAAAATTGACATCAAATACTTCTTAGCATGCATAAAAACATTATGTACAATTCTAACTGCATGTACTCTTTACGGATAC
>TRINITY_DN7503_c0_g1_i1 len=123 path=[0:0-122]
AAAGTGCCGAACCATGGATGTTTCTGGATTTGGGGGGTTGTACTGTACTATATATACACTTGTGTGCCATGTCCTCTTGTGTATTCTTAATATTTGATCATGTGATTTTTTTTTTATGGTGTT
>TRINITY_DN7503_c0_g2_i1 len=550 path=[0:0-549]
TGTGATTTTTTTTTTTATGGTGTTAGGGTGGGAGGGGATGGTAGAATATAGTCTGTAAAACAAAGAAATATGCCAACACTAATTTTTGTAGAAATTGTCTTCATATAACACTAGGAATACAGTCCAGAACTGACGAACTTATATAATTTGTATAATGTGACAAAACATGATTGTATATCTTTGTACATGTATACATATGAGACATTCTCTTTTGATTAGTCTTCTCGGATAAGGTTAGAAATTGTATCTGTCTCGTAGGAAGCAGCTTGTTTGTCACTTATATACCCAGAAATCTAAATCTGAAACCCTTCTGTGATTGGTCTACATGGCCACCTGTCACTAGCTGTGGTTCCAGTCAGCTGGAAAGTGGTTGGCTTTATCAAGATGGGAAGGTACAAGAAAACCCTGAATGTAGAAAAATTATACAAATGACAGGGAAATATAATGGAGAATCAGAATGGTAAATTAACAAGTGACAAGGAAAGGAACAGTATGGTAAATTAACAAGTGACAAGGAAAGGAACAGTATGGTAAATTAACAAGTGACAAG
>TRINITY_DN7503_c0_g3_i1 len=611 path=[0:0-610]
CATGACACCCCTAAAAGTAATGTTGCCTGATGATACTGCACAAACCTTTCATCAAGTTGGAATTTTGTGCCAACTATGCCCCTACTTGGACACTGGCTCCACAATACTTCAGACTGACATTTTCCCAACTAAACTTGAGTGTTAATGTGTATTTTGGTGACATTCTATGCTCTGCCACTGACTAACATACTCTACACAACCCAACATTAGAATCGGTGCTACTGCACACTAAATGATTTGAGATTACAGTTGAAATAATCATGATGTCTTTTTTAACTTCATCTGTCATGTTTTGCAGTGTTTCTCCAAAATGAACGAGTATGCCCACAAGTAAGAAAGTGGCAGGAATGCTTCTGTGGACTTCACCAGTGTCTTCCCTAACTCCCTCATAATGATTTACTGCTTGGGAGGGTCTATTTGGAACATGATGCCCCCCAGATTCCCAGCTTCCATGTCTTTAAACTGATGAAGAGAACATTTTATTTTAAATGACTTGGCAGCTTTTAAAGCATCATTATACTGGACACTTCATGTATCAAAGATGTCAACAATTCAGTCCTATTTTTATACCATGAAAGTATAATTTACCACACTGTTCCTTTCCTTGTCAC
>TRINITY_DN7521_c0_g1_i1 len=190 path=[0:0-189]
ACAACACTACAATATGAATACCATGGAACTGTCGGAAAAGTTTCCGTTCTTTCGCGGGGCGCCATTCAGCGGGACAGACTTAGAAGGGTTGGCCGATGTCCTCAAGAGTGAAATCTCCGCATCTCTGGCCGTTATCATTGATTCAATTGTCGCACGGTTTGTCCAACAGCGGCGAATGCTGGGGAAACAG
>TRINITY_DN7521_c0_g2_i1 len=235 path=[0:0-234]
CTCATAACAGTCCATATGGGATGTCTGAACGTGAACCCATTCCGGAACAGAACGAAGCTCTTAGTCTTGTGGTGACCCCAAAGAAGAAGAGACACAAGGTGACGGATACCAGAATAACCCCAAGGACAGTGAGCAGGATTCTGGCACAAGAACCAGAAGCCCCCAAATACCCTACCATGGTTCCAGTCTCTAGCAGCCAGAACAGTACAAACTCTTCCGATTCTCCATCCCCTCG
>TRINITY_DN7521_c0_g3_i1 len=302 path=[0:0-301]
CTGCGGACCAGCTGAACAAAGACTTACTAATGGCTTCTCAGCTCCTAGATCGCAAATCTCCACGAACCAAAGTGATAGACAGAGGCAGTAGAGTGAACGGCAATGCCTACATCCCGACCAGTATAGGCAACGTATTGACTAACCCAGAAAATAATATCAATAGCATGAATTTGCCACACCTGCGCCCACAAGCCAGCTTACCAATGTCGGTGTATCAGCCTCAGAAGCACTCGTCAACAATGCACACATTGTCGACAATGGCGCAGCAAAGCAGCCATCATGGACACCATACAAACAACGGG
>TRINITY_DN7541_c0_g1_i1 len=145 path=[0:0-144]
CATCGCGATCGGAGGTAACGTGTGTTGTCTTGTTATCTTTGTAAACTGAAAATTTTCGTGTCTGGTATATGCATATTAAGGAATTTAATGGATATTTGATAATATATTGCTTGCTTTGACATTGGTGGTTAATTCTGCAGCTGTA
>TRINITY_DN7541_c0_g2_i1 len=233 path=[0:0-232]
TGACTTATTAGTTGCTTAATGTTTCCTTTTTATATATCAATAATTAAACCACAAAGACGTTTCTGCTTATTTCTTCTGTCAACAAGCCTAGCTCAGGCGTCGACAGTCATTTGTTCTACACGCATAACAAACTTGGTCGTACGTACAGACGTGGCCAAATTATCATCACGATTAACTTTAACTTTTCAACATACAAGCGTACAATTTTGCTTTCGTACAGCTGCAGAATTAAC
>TRINITY_DN7523_c0_g1_i1 len=173 path=[0:0-172]
AATGAAGGTGATTGACACAACAGCCCAAATTATGCTATGCCAGTCACCTTCACAATCATAGAAAACTATTTGCAACTGTTACCAACAGCAGGAATTCATATTATCATTTCCCCACTTAACCCTGAAATGTCAGCATTATTGTTCAGCGATGTGCACTCAGGTTACAAAAAAAT
>TRINITY_DN7523_c0_g2_i1 len=156 path=[0:0-155]
TTTGCTCATTTTGGGGAATAACCTGATCAACTGATGTATGTGTATAGGGAAACAACAACAGAGTTTAAAATCATGTGTCAATGTGCCAGTATTTCCTTGGAGCTCCTGCACTTTAAGTTTCCCACTGCACCCCTGCACAATGAAGGTGATTGACAC
>TRINITY_DN7518_c0_g1_i1 len=158 path=[0:0-157]
TTTCAGTATGCCTTATAATGTCATCTGCTTAGCTTGTACTGTTATTGCTTTAGCATTTGGACCCTTGCACAACATGACCACAAAAAGATTGGCACTGAGAGACCTTTCCAAGAAGAAGGGGTATTTCAGGAGAATAAAAGATTTCTTCAGATGTGGAA
>TRINITY_DN7518_c0_g2_i1 len=160 path=[0:0-159]
CACAGTGTTACCAACAGCAAAAAATTATACTGGAATACCACAGTGGGGCAGCACAATAGCATCCAGTTTCAATGCATCAGAAGACCGGTACTTTCTACGGCTGTACACAGAAACTCTGCTTGTCACCCTTCCAACACCGGATTTCAGTATGCCTTATAAT
>TRINITY_DN7518_c0_g3_i1 len=148 path=[0:0-147]
AACTCCCACCTGCTTCAGTGACAGAAGTCAGCTTTCAGTTTGACAGAGCCTTTCTCAAGTGGCTTGAATATCCACCAGATGCCAACCATGGGTTTTATGTAGGATCTGCTGTCATTAGCACAGTGTTACCAACAGCAAGAAATTATAC
>TRINITY_DN7518_c0_g4_i1 len=327 path=[0:0-326]
CTGATTGCAGCTAAGGCTGTCAGATTGGCAGTGACATATACTAAGAAGAAGATTATTCCTTTGGTGCCATCTCCTGGGTTACATACAAATAGATACGTAATTGGATATGGCCAGGAGAGAGGTGGAATAGTGACCAAAATGTATAACAAACATTGGAGTCAGCCTTTGACAGTAGTTTACATGGAGAATATCCCGTGGTTCTTAAAGACATATCTGCATACACTCAAGGTCGTCAACAGAGGTCAGGAGATACAACCATTATATAAACACTATGTACCAGGAAGAGATAGACAAAGACCTTACCATCTGGAGATAGTGTTGGAACTC
>TRINITY_DN7518_c0_g5_i1 len=194 path=[0:0-193]
CAGGTCATTATCTTGGATTTCTTCTTCTCAGTTCACTTTCATTTTCTTCATTTTGTTGTGTTATATCATGTTCAGTTTCCTCGCTGTCTTCTACTGTTTCTTCTTTCACTTCTGATGGCTCCTCTTTCATCTTATTCTCCTGTTCTTTTGTATCTGATTCATCTGCTTCAGTTTTTGACCTTCCACATCTGAAG
>TRINITY_DN7584_c0_g1_i1 len=387 path=[0:0-386]
TGTTCTTCTATTCTTCTGTCTGCTTACAATAATCTGGGACTATAGAGTAGGATATACATGTTCTTCTTTTTCTATACTCCAAAGCACCATGTTCCACAAATATTATGTTTCTGTGTTCTTTATTCTTATTTTGTGATATTTTACACTGTTGCCCATCCCAATTTTATTTTGTATGTGTTGTCTGTTTTCTCATTGTTTCTTTACCTCCTTAATCACTTACTGCTTTGTTTTCAGACACCGTTATTTAAACTAGTACATGTAAACACCCAAGTGCATGCTTCTGCTACGGGGAAAAAGCACCATTATCCATTTCATGACTAAAATTAATCAATTTTCTTTCTAGCTGAACTTCAGACCATATGCAAGGAATTCCATAATAGAATAGCT
>TRINITY_DN7584_c0_g2_i1 len=249 path=[0:0-248]
GCGAACTTCACTGATAATCTCGCATGAAACAGTACAGGTCGCCTATGTCTATTACTTTCACTTTTTTATTATCCTATGAGAGTCTTTCTTCTAAACGAAAAAAAAAGTTAAACTTCTCACGCCGTATCCTTGCAGACTTTACCTTACTTCTATAACTCGTGAGTCTTTGTCCAATTTAGGAAATCTCCTCAGGTGAGCATGATCATAAATCTCTCTTATATATTATGTATTTGTCTGTACTGTTCTTCT
>TRINITY_DN7540_c0_g1_i1 len=654 path=[0:0-653]
GTTTGTCTAGTTTTTTACACTGGGGCAACTACCCTTTGAAAATTTCTCTTGTTCAGTAAAGTTTTGAGATGGAAGTGGTTTTGTAATCTTGATATTTTATTTTTGATAAGATTGAAAGTTTTGTCTGTCATGATAGAAAATTCATAACTTCTAAATATTAAGACTCAAGATGGGCAGTAAAGTATATTTTTTGTTGTCTTTTGCTGTTATGTGCCTTCTTTCAGTCATTCATAATTTCAGACAGACACTTCAGTCTTCAAGGTAAAAAGTCATGGTAAATATCCAGTTGTATATGGAGTCTTACTGGCCACCAGGATGCACTTGTGTCATAGTATATGGTGACTGGGGCCACCGTAATCACATCATGGCAGTTGCTTACGATAAACGGGTCCTGCAGGATGGTAATAGGTTATCATTATGTTAATTGGGGCAGCCAAGATGGTGGTAGCAGCGAGTGGTAGCTGCTTTTTGGTAATTTGCCATGAGGTTGTTGACAGGCCATGTGGCAGTTGCTCGTGGTTTTTGGCAACTAGGAAGATGATGGTATGCCATGATAGCTGCACATGGCAGTTGGAGCAGTTATGACTGTCAGGATGTAGGTAGCTGATAGTGACTGGGGTCACCAGGGGGTCTTTGTATTTGCTTTTGGTAATT
>TRINITY_DN7540_c0_g2_i1 len=131 path=[0:0-130]
CAGGTCTTAGCAGCTGCTTATGATTATTCGGGCTTTCTATATGGTGACAACCAATCATGGCAGTTAATTATGGCTACCCTAACCACCAGGATGTAAATTACACATTATGGCCGTTAATTGTAGTAATTGGG
>TRINITY_DN7540_c0_g3_i1 len=175 path=[0:0-174]
CTTTGTATTTGCTTTTGGTAATTAGGACCACACTTTGGCAATAATGAAGTGGATAGCAGGTCATGGCAGAGAGTAGGGTTGTGGGGTCACCAGGCTGCAGATAGCATGGAATGATAGTTGCATATGATAATTGAGGTTAGCTGGAGGATGATAGCAGGTCTTAGCAGCTGCTTAT
>TRINITY_DN7598_c0_g1_i1 len=103 path=[0:0-102]
TCAGTCTTAGTCATGTGACTTTAGTAATAGAAGTTGTAAAAAAATTAGTAAACAAATGTTACACATAAGGATTTGTGGTACATGTATGTAAAGAATGTGGGGC
>TRINITY_DN7598_c0_g2_i1 len=159 path=[0:0-158]
CTCCTGTTGTGTTGCAGTATAAAGGAAACACCTGGAAACTATGTTGTGTATGTCAAATTTTAGGCTAACAAAGTGCTATAATACAATAGTTAAAATTGGTTCATACACTGAGTATGTTCCTCTCATGTCACAGAACTTGTGTTCTCAGTCTTAGTCATG
>TRINITY_DN7564_c0_g1_i1 len=338 path=[0:0-337]
CTCAGTTTGTGTCATCTTGGGGTATAAACTCAGTTCCAAAAGCTCTCGAAAGTATCTTCAACTGTGGATCATTGATTCACAATTCGAGATTGAGGACCAAATAAAAACATCTTGAATTGTGGAACACTGCTGTAGTTAGTAAAAAAAATACTGAGTCAAATCAAATGAGCATGGATGTGATATGGAAGCAGATGAACATGAAGACAAAACTGAGATTAAAAGCAGATGTGAAGACCACCAAGACGTTTCAAGCAAAAGAAAAGATTGCTGCAACCATGGAAAGAAAAGCCAAATACTCTTACAATACAGAACTTTAGCACTGTTGCTTGGACCTTTTC
>TRINITY_DN7573_c0_g1_i1 len=120 path=[0:0-119]
CAAGAAAGAGTACTTCTATATTTTGACGACGGTGTGCAACTCGATCTGGCTAATCACATTGTGTGCAAATTGGGCTCTAAACATCCAAGTGTTGCTATATTAGCTAACATGGAATGGCAC
>TRINITY_DN7573_c0_g2_i1 len=298 path=[0:0-297]
CAATAGGATAATTATTTTTACTTTATTTGTGTAAAAAAAAATGTGTTTGAGTAACACAAAGTGTGTCACTATTCGACAGAGGAAAAGTCTTAACTGAGGATGTTTTATAATGTATGCTCTTGTGTGTGTTATTCTTGTAAATCATGAACAGTTGCAAATTGTTCCTCTCTGACAACTTCTCTAAGGTATATTCACACTGAACATATTACAGGATCCAGCACATTGATAGTCCAATCCATGACTTTGCCTTTGTTTGGAGGCACAAGGGTGCCATTCCGTGTTAGCTAATATAGCAACA
>TRINITY_DN7573_c0_g3_i1 len=137 path=[0:0-136]
CTTTCTTGAAACATAATAGCACTTCAGAGAAATGAAGTTAGATCCTTAGGATCTAATCATTGTAATGTTTTCTGTGTAGCATTTACATTACCTTTGTTACCACGCCCCCATTTTTTTATCGAGGGGAGGGAGGGGTT
>TRINITY_DN7588_c0_g1_i1 len=280 path=[0:0-279]
AGGTGGATTGGTCGGCCGACCCCGTGGAAGCGGGATTAATAAGGCCGACGTAAAACAAAAAAAACAAAGAAGAAGTGTTATAAATGAGACAGTACAGCATTAAATAATTAAAAGATGAGCACATGAAACAATGCTATTCTGTTATTCTCATAAATTTAAACACATATAATGAAGTGATTACATAACAAGTGTAGAACAAGTTATTTCTGCATCATTGAACTCATTGAAGCAGATTAGTTAGGATATTAAGATGTAATTAAGTATTGAATCTGCCATATCA
>TRINITY_DN7588_c0_g2_i1 len=396 path=[0:0-395]
CCGACCAATCCACCTCTCATCCACACTTGTAGAGTTAGGAGGATTAAGACAACATATGTTAACTATTGTTACAGTCATCAATAAACAACTCTCACTGCATGGGTACTTTTTTTTTAAACTCAGTACATGCTTCCTTATTTAGTGTATAACCTCTCTTTCTGGTGCATTTTCTTCTTTACTTCGTATATATACTTTCCTGTTAAATATGCATTCACTTATTCACATACAGTATATGTATGCAGCTATATGTACTGAATATATATATAAAAGCTAACTTTAACTATCTCTCAAAACAAATACCTGTTTTCAATCCTTTACTCATTATTCATATACAGCATGTAGGCTTTCTTATGAACTGAGACATATACTATGCTTTAAAGAACAAAAACACATTCC
>TRINITY_DN7588_c1_g1_i1 len=239 path=[0:0-238]
CATGAAATATCTGCAGTTAAAATTCTTCTCACATTGCCTTTAAACAAGCTGCATGAAGGACTTCTAAAATGTCTTACCATTCTAAACACACATTAACAAACTCTAAATAGTTGTCATTCTTTATTCGTGGAGATTCCGAACGACAAATAACAAGTTAGATATTGATGACGAAAAAACCTTAGTCGCGAAAGACGAAAGCACACACACAAATAGAGAAAGAAAGAAAAAGGAAAAACGCC
>TRINITY_DN7588_c1_g2_i1 len=334 path=[0:0-333]
AACTGCAGATATTTCATGCAACCCATTACGTTTATAAAGTGTTTAAGAAAAAGTAAATATTTTAATATAATGTAAGTTAGAGAAGTTAAATCCCAGCTATTTGTTGCCATAGAACTGTATTGCTATTTCGTGTGTCAGATTTAGAACGACTGATGTTGAATCTTGTAATACTGCTGAAGAAATTCATAGTAAATTTGCTGTAATTAGAACTACAATTTTAAGTCATTTTTCCATTACTTATTATCATCATATTGTGACTAGAAAGAGAAAAATACTCAGCTGAACCTCATTATGAATTATTACACAAGGATTAAGAAGAGGACGTCCAAAGTAG
>TRINITY_DN7588_c1_g3_i1 len=141 path=[0:0-140]
AATTAGCTCATTCTGATATAAAACAAAAACGGAAATGAAAAAAGAAATACAAAATTTTAATTCAAGTGCTAGCAACCACACAGCTCAGGCTATGCAAGAAAACACCATGTCTTCTTCTTTGTTTTACGTCGGCCTTATTAA
>TRINITY_DN7585_c0_g1_i1 len=453 path=[0:0-452]
ATGAACCTACAGACTGTGATGGCTGATCTGAACTGCATACATATTTTTGTGATGAAGTATGGAATTGTGCAGCAAATGCACAGGATCATTACACAGCAAACACAGTAAACCAAGCAGTGGAATGGCTGTGCACATACTGTAGTTAAGGGGAATGCACTCAAGCTGAATGAATAAAAAAGATCAAACAGTTAAAATTCTACTGAGAAGTGTTGTAGTAGTTTAACCCTTTGGATGCATATTTTGTATAGCAATGGTTGCTTCTCAAAAAGAAGAATAAAATTATTTGGGAGTCCCCCCACAACAAAAAAACAGCATATATTATAATCAAGAAGTTACAACATTTGACCTTCAAAGGGAAAGAAGAAAGCAGAGTGAATGACCGAAGCTGGAAATAACCAGGTTATAAAAGGTCGTATCCCAGCATTTGCTCATTCTCTTGAAAAAGACTGAAAG
>TRINITY_DN7585_c0_g2_i1 len=111 path=[0:0-110]
TGTCTACTACTTATGATATCTTCTCCTCTACTTTTCTCGTATGTTGCTCTTCACCACATTACAAGCACCAGTTATGTAGTGTGTTCAAGAATTACATGACTTATTAATAAA
>TRINITY_DN7582_c0_g1_i2 len=204 path=[0:0-58 1:59-130 2:131-137 4:138-203]
AGCATGCTACTCACATAAACAACAAGGAACAGGGGTGAGCATGCTGCTCACATGAGCAAGAAGGAAAAACCATGAGAATGCTACTCACGAGCAAGAAGGAAAAAGCATGAGCATGCTACTCACATGAGCAACAAGGAACAGGACTGAGCATGCTGCTCACATGAGCAACAAGGAACAGGACTGAGCATGCTGCTCACATGAGCA
>TRINITY_DN7582_c0_g1_i3 len=132 path=[0:0-58 2:59-65 4:66-131]
AGCATGCTACTCACATAAACAACAAGGAACAGGGGTGAGCATGCTGCTCACATGAGCAACAAGGAACAGGACTGAGCATGCTGCTCACATGAGCAACAAGGAACAGGACTGAGCATGCTGCTCACATGAGCA
>TRINITY_DN7582_c0_g1_i1 len=114 path=[0:0-58 2:59-65 3:66-113]
AGCATGCTACTCACATAAACAACAAGGAACAGGGGTGAGCATGCTGCTCACATGAGCAACAAGGAAAAAGCACAAGCATGCTACTCACATAAGCAACAAGGAACAGGGGTGAGC
>TRINITY_DN7599_c0_g1_i1 len=157 path=[0:0-156]
ATGTATCAGGATCTCTGTTTCATAGGAAATATAATTCCAAGTTTTCCTAAAATAATGTTTGTTCTTTTTATGCAGTACATTTGACTAACTGAATTGTGAGCCTATAAAGTCACAAGGATTTTAGAAACTAGAGAGCATTCAAAGAAATGGAATGTGC
>TRINITY_DN7599_c0_g2_i1 len=221 path=[0:0-220]
TCCACGAGTGCATATAAAAGACTTAGTCAGCTGTTCTTTGGAAGAAAATATAAGCTGGCATCAGTTAGATTTACCTTTGCTATTTATGTGCATGTAATACATGTGTGTACCTCAGTGGCAGCTTGTTTTATTATGAAATGGTGGGGCACAAAACAGCAGTAACTTTTGGTTCATATAATGAGGGGCACAGGGGCTGGTATACAGACCTGAACTACACATTG
>TRINITY_DN7599_c0_g3_i2 len=323 path=[1:0-192 2:193-322]
ACCTGAACTACACATTGTGAAGGCTGATATATAGACCTGAACTACACAATGTGTTTTTATACTTAACAACACTACAGTAACCTGCATCTTCATATTCCCTACAACACCCTTGCTGGCAGTGAAGGGAGCTGCCAAGAAATTACTGCTGATAAATATGGACGATGGCTAATTGGCTTTTTGGGTGGGAAAAAAAAAATCATCATCATGCACATTTTTATGTATGTTTTCTATGCTAGCATGAGTTAGACAAACTGAAATGGAATTTAGAAAAGAACACACTGCATTGCCAAAACTTATGAACTGTAAAGAGTGCAAAAGGCAAC
>TRINITY_DN7599_c0_g3_i1 len=367 path=[0:0-236 2:237-366]
CTGTAACTGGGTTTTCTATCCCCTTTCTGCATTTTTCACCTCTGTTTCTGATGGAGTCAAAACTTCAAAATATGATTTCCTAATTTTTTTTCCTATTCTTTCATCATTGTTTATTATCTGCACTTTAACTTTTTTTTTCTCTCTCTACAATACTTTCTGGCTGCCTCTATGACCCCTTATGTATATATAAAGCATAGTTGTCTTTATATTTGCTAAGATTTTGTTGCAGAAAACAACAAATCATCATCATGCACATTTTTATGTATGTTTTCTATGCTAGCATGAGTTAGACAAACTGAAATGGAATTTAGAAAAGAACACACTGCATTGCCAAAACTTATGAACTGTAAAGAGTGCAAAAGGCAAC
>TRINITY_DN7589_c0_g1_i1 len=187 path=[0:0-186]
TTCTTATGTTTTTCTTTCTTATTCATTCCATTATGAAAAATATTCCGATTAAAAAAGAATTAAATTAAAAAGCAACAACACTTACTAACAAACTGGAATTATTGAGGCACAGTCATAGAAGAAAAGTGCAGCTAAGTCTCAACTTATACAGAAATTACATTACTGTAAAACCCTGCTTAAGTTAAAT
>TRINITY_DN7589_c0_g2_i1 len=157 path=[0:0-156]
ATTTATAAAAGATAAATGTAAGTGGTCAGGGATGTCGAGAGTCAGAAAACTGTAAGAACAAGATGGCACATTGTCTGGCTAAACTTATCACTACAATGTGTGCTTGTAGTCTCGTACTGGTTAAGTGTTCGATTCTTCTTTTTCTTATGTTTTTCTT
>TRINITY_DN7589_c0_g3_i1 len=145 path=[0:0-144]
ATATACTGCATTAATAAGGGGTTCTCAGTCTCATAAATGACATTTATTAGCATACAATTATTTTTAAATGCTATGAAAATTAGTCAAATAATAAAATACCAGTTATATAATACAAGAAAGTTTACAACAGAATACTTATGTGATA
>TRINITY_DN7512_c0_g1_i1 len=334 path=[0:0-333]
CTTTGACACCACTTTTCCTATATTTAGTTTCTTTTGGACTAGCTTCTGTGGAATCATCAACGCACGTAGATGAAAGTTTGACGGTACGATAGTTCCCACTTTTCCCTCCAGGGGGCCTGTCTATTGCCTGTTCTTCCGAGTTAGGTTCTTGCCTACTTCTTGCCAGCTCTTGTCTCGCAGCCATCTTGGACTGCAGCTGTGGAAATTCTTCCAGGACCACCTCCCGAAAGACCATGAGACTGCTGATCTCATTCTGCAGCTCCTGCAAGGCAACGATGGACTTGGCCTGCTCGTGGATCAAGTACTGTAGTGGCCCTGGCACCCTGACCTGGAG
>TRINITY_DN7512_c0_g2_i1 len=160 path=[0:0-159]
GTGCTAAACCCAGAATCTGGAATGGTGCTGCCACTAGTGCCCTCTGATGTGTGTCTACGTAACTTTCTCGCTTTATTCTCCCCCATTTTCAAACTCCCAGCAGTCCACCCTGAGTTGACGTCATCTAAAACTTCTGTCTCGCCTTCTTTGACACCACTTT
>TRINITY_DN7563_c0_g1_i1 len=364 path=[0:0-363]
CTTCTGTGTTGTTTTTTTTCCTCTAATTATAAAGACCATCTGCTTGCTTCTAAGACTTTTCCGATCTATGACTGGATGATCCTGAAGGTCCTCCGAAGGTAGCTATAACCTCTGTACATTAGAGTTCTTCAGAATACTTTAGGTGTAAACTCTTGTTAGTGTAGAATTTCTCATGAATCCCTCAGAACCTGTTGCCATTGTCCTGTTACAGTTCCTAATTTAGTTTGTCATTATTATTTTTAAAGGTAGACTTTTACACTAATGCCCTTGGTGCCAAATCCAGATTATTGTCTGGAAACAATAAGAATTACAAAAACAGTAATAAAAGATATAGTGACATTAACTGGGCAAAAAATTTGAGAAG
>TRINITY_DN7563_c0_g2_i1 len=283 path=[0:0-282]
TACAGTTCACACCATTCCACTTTACCCGGTCAACCTGTTACCATGTCCACTTTAGATAAGGGATACGACATAGCTCTGGGGTCCACTGGTCAGACTTGTGCTCGGACAAAAACTAGTTTCAGAAATGAGCTAAATAACCTATTTTCCCCCCCCTTAATTTGTTTTGCTGCTTTTCGTTCCTTCAATTCATATAAAGAGCTTTTTCATTTTTCAACAAAGTAATAAATAAAATTTTTATTGCAGTAACTTTTCTTTTTTATGTGTGTGTATGTGTGTCAGAAAG
>TRINITY_DN7563_c0_g3_i1 len=143 path=[0:0-142]
CACTGATTAAATGCAGTTCAACTCACACAAAATTGAAAACACTTCACTTTAATTTCAAATAGTAATTCCATGTTTTGTTTTATTTAATACCTATATTTTCACTCAAAAACTTTACAAAACTAGGTACATTAAGAGAAACAAGA
>TRINITY_DN7563_c0_g4_i1 len=204 path=[0:0-203]
CTGGGCAAAAAATTTGAGAAGAGCAATTGGCAATGCCTTCACTGCTGGAGCAGTATGTGGAAATTATTAAAGTAAACAGATTCTCTATTTCTGTCCCCTCTCATTCCCCCCCTCTTTCTCCTCTTGTTCCCCTTCTATCCTACTCTCCTTTCTGCCTCCTTTTTTTTTATTCTGCTTCCTCTTTCTGTGTCTTTCTTTCTGACA
>TRINITY_DN7529_c0_g1_i1 len=242 path=[0:0-241]
CTTCCTCGTAAGTCTTCTCCTAGCTAATCCCCCCCTCACTTCCTCGTAAGTCTTCTCCTAGCTAATCCCCCCCTCACTTCCTCGTAAGTCTTCTCCTAGGCTGATCTACCTAGGTAAGTCCTGGATTGCCGCACTTTTCTCTGTCCCTGATTCTTACTTGCAGTTTCCGGGTCTTCGTGTGATTCTTGGTCTGATTTCTTTATCATACGTACATTAGCAACACACTCATGTTTGTCTTACTT
>TRINITY_DN7529_c0_g2_i1 len=275 path=[0:0-274]
TGGCAACATCCCTTCATTGGCAACACTACTCCATTGGCAACATTCCTTCATTGGCAACACTTCTTCAGTGGTAACTTTTCTCACTGGCAATTCTTCATCATCATCAGTTATTCATGGAAACACTTCTTTATTAGCATCACTTCTTCATTGGCAACACTTTTTCGCTGGTAACATTTTTTCACTGCCAACGCTTCTTTTAGGTAACCCTTCTTTGTTGGCAACATATTTTCATTGGCAACACTTCTTCACTAGTTACACTTTCATTGGCAACATTC
>TRINITY_DN7529_c0_g3_i1 len=139 path=[0:0-138]
CATGAAGTCTCTGTTTTATGAGAAACGTGGGTTGCTGTAACTGATGAAGCTTCTCGTTGCTTTGCAGGAAAACATCTTTCTCAACAATCAGTTAATTCGTTCAGACATTCCTCGTGTTTCATTAGTGATGTTAATCATG
>TRINITY_DN7547_c0_g1_i1 len=391 path=[0:0-390]
ACCAAGCATAGTTGGCTGTAATATACATATTAAGAGTAATGTCCACAGTTCATCACTCCAAAATGTCTGGGGCACAATTCTAAATATTTCACTGGAATATGACATTAGTAAGGCACACAGTAAATTGAAAATTCGAACTATCACAGTGCATTTGGCTTTGTTATAAATATCACATTCCATTGGTGTGTATGTAATAACCTCTTTCATTTTTATATCAAAAATAGAAGCTACATCTTGAATACCACATTTACTCAGTCTGATGACAAAGAATTCCACTGCTACAAAAACTTTAGCATCATTTCCAGGGGTGAATATTTGTTCTGGGCTTAGAAGTTTTTGTTCAAATACCCATGTATAACAATCCAGACTTGCCAGAAGGTAATCAAACCAG
>TRINITY_DN7547_c0_g2_i1 len=119 path=[0:0-118]
CCATTTTTGAAGGAGGCGGTAACTTTCACAGTAATCATGGAATTCAGATGTATCCTACATTACTTCACATGTCTAACAGTCCTGAGCTTAAAATCACCCTTGTCTGGTTTGATTACCTT
>TRINITY_DN7547_c0_g3_i1 len=148 path=[0:0-147]
TATGAATTCAAGCTTGAGTTTGATGATTTACCACAACGAAAGAAAAAATTTGTTTTTATTCGGAAGACAGTGCAGGAATCAAGACTTAAGAGAGGAAACCAGGAATATTTATCATCAGTGCATTATATTGCATCACAATACCTGTCAG
>TRINITY_DN7547_c0_g4_i1 len=101 path=[0:0-100]
GCGCCTCCTTCAAAAATGGTAATAATGTCAGCTGCACCAAATTTCTTCAGATAGTCACCTATAAACTCTTCTGGTGATTTGTAGCCTGGAATATGAGGAGT
>TRINITY_DN7547_c0_g5_i1 len=216 path=[0:0-215]
TCACAGGTTGTTGGTGGCTTTCCTACTGGAAGTGAACTGTTAGATTCTGTATTTTCTGGTATTATATTGCGGAAAAATGGAAAATCTGAAGTTGCAAATATTTCACCTGCAGTTCAGAATTATCTGGAAAGAATGTTGAAATTGGCATTTACCCTTGGTGTTAAGAATGATGATATTATTAAGTGTGTGCTTGATGAAGCACTAGTTACTAAGCCT
>TRINITY_DN7547_c0_g6_i1 len=155 path=[0:0-154]
CATAACACCACCTGTAAGCAGTTGCATCAGTGGTAACAACCAAAAGCGAGCATATGGCTGGAATATGTGCTGGCAATTCATGATGAGTTTTGACACAAACAGCTTTATGTTGTTCGCAGTATTCAAATCTTCGATTTTCTTTTTTAGGTTTGTCA
>TRINITY_DN7547_c0_g7_i1 len=136 path=[0:0-135]
CCTGGAATATGAGGAGTCAGTTTGCAAACAAGTTCCATGCACTTGTGTCTGCAGTCACTCTGTGGACGGCCACACTGAAGTAGTAACCAGTTTGCAGTATCTTTTAACAAAGCTCCTTTAAATTCCACAGGCTTTC
>TRINITY_DN7547_c0_g8_i1 len=307 path=[0:0-306]
TTCTTTTTTAGGTTTGTCATCCACAATGGGAGCTCAGGATCCTTTCCTTTCTCTGGGAGTGCTGAGATCTTCTGATCAACCATGTGCTGTAGGAGGGCTGAAAGGGATGCCATGCACTCATGATTGTTTAAATCATCTACTTCTAACTCAACATAACCTGCTTCTGATGGTGATGGGTCTGGTACCTGCAGCTTGTCACTTCCTGACACCTCCTTCCACTTCTTCTTCTTCTGTCCCTGTGTCTGAGACTGAGTCAGAGCTACCAGGCTATTGCTAAAATCAAAATGGCTCACACTTTCACTTAGAC
>TRINITY_DN7547_c0_g9_i1 len=149 path=[0:0-148]
CAAGAAATCCAGCAGTCTCTTTTTAAATCTGAGAGTGACATTCTTTTCTGACAGGAGCCCACAAAACCAGCTGACAACTTTCACATGGCTGCTTGTCAGTTTTGAGTCCAGGAGCAACAAATGACTAACTAGATGAACCAGAGACTGAG
>TRINITY_DN7547_c0_g10_i1 len=281 path=[0:0-280]
AGTTACTCTACCAGAGGTGAACTGTTTCTTACACTTTTTAAGACAGTGTTATGTGATCAACTAGTGACATCTGTTGAGAGAAGTGTCAGTATCTTGTTGACTTCACTCAAGAATGAAGAAACTAGACAGGGTAAAGTCTTAAATACCCTAGTTCAGCATGTCATCAGCAATAAAGAAGTGAGGAGAAGACAAGGCTCGGCCACTGTGAAAGCTGTGCTGGATGAATGGATACAACTTGAAGCTTGGGCTAGAGCTAACTTGGAGAATACTCAGTCTCTGGT
>TRINITY_DN7547_c0_g11_i1 len=648 path=[0:0-647]
TTTGTGTACAAGATATAATTACAATTAGTGCATTATAAGCTGCACAGTGGTACTTGCGTCTCAGCTCCATTAATCCTGTCTCACCAGCTATGCTCTCTTTCTTGGTATAATGAGCTAGCTGTGTTACTTCTTTTGTTAACTCTTTCCCACTTGCATCTGCATTTCCGCAATAAGCTCTATTGATTCTGACTCTTTAGAAGCTATCTGTTCTTTAGTGAGTCTTGAGTACATGACTTCAATTAGTTGGAAGGACCCTATTTTGGAAATTAGTTGACTTTTTATTCTGTCTTCTTGCCCTCTTACAGATTTACCTTTCAAGGTTTCTACAATATTCCTAATATTTTGTATGAAAAACTGATTTACAGTCACAGTGTTGGCTGCTTGAAGAAGACTCAGAGTAACTCGTTCTAGTGTTGCACTTCTGATATCAATGTAGTTTTCTTCTTGAAAAAAAATTTTGTATGTTAAGTCCACCATTTCCAGCTGCTTTTGGGTACCTATTCGCACCATAAGTCTGGAAAAACACTTCTGTAACTCCTCCTCACAGATATGCTCCTTCTCATGAGTTATCTGTCTAACAATAAACTGCAGAATAAGTGAACTCCCAGAAAGCTCAAGAGCAACCAACAATTTCTGGAATGCAGAAAC
>TRINITY_DN7547_c0_g12_i1 len=285 path=[0:0-284]
CTTGGTTTCAACTTGAAAGAGTTAGAAGTGCTGAAACAACTTCCAGAAGAAATGCATAATGTACTCACTGCTTTGAAAACTAGCTGGACACATGAAGTTAAGACAAAGTTTGTGGCTTGTTTACAAACTTTAATGAGTCAGAAGTTGTATCAGATACCACAGCTTGTATCCAGTAAGCCAGATGTTTCATCCCAAGTGAGCATGAATCACTGTCATCTGCTTTCAGGTTATGAGAGATTACAAACACTGGGTATTCTAACTTATGTTTCACAGTCACAGGTTGTT
>TRINITY_DN7508_c0_g1_i1 len=193 path=[0:0-192]
TGTGATTTATGAAGGGCAGGACACGTGAACAATAAATACACAGGGTGTTATATCTTGTTACTTCTGCACCTTTCTCCCAATTTAGGCAATATTTCTCAGTTCCAGATGTCAAATGAGCTATGACTGATGTACAGAATTATATGTAATGATGTTTACAGAATCTAAGAAAACTAATTTCTATTACTTATAAGGG
>TRINITY_DN7508_c0_g2_i1 len=420 path=[0:0-419]
TGTGTTATTACAGTACACTTTCCTCTGGCCATTCCTTGTGTATATCCAAAACATTCAGTGAAACAAACACTTTTAATAAAAACCTCATCCTGATTTACAGAAGTGTTTATGATAAATGCTCACTTCTTCGGTGGATCTAAAGGTTCTTCAGCTTAGCTCAGTTGAACAGTGACAGCTTTTATTTTTGTTTCTGGTGCAGGAATGCAATCATCACCTTGTAAAGCAGTAACTGAAACAGGATGTATATGTGATATTAAAGACAAAGGTATGACTCTAAAGATTTGGTCCTAGGTCTGTACCTTATTGTCTTCCTGGGTGAAACTCTGGAAGAGTTAGCAGCCTCCAGGTTGACAGAAGAAAGCTCCTCCAGTTGTGGAGTAAGGACTGTATATGTGATTTATGAAGGGCAGGACATGTGAA
>TRINITY_DN7508_c1_g1_i1 len=119 path=[0:0-118]
GTGCTTACGGTACTTTTCAACGTGATCTGTTTATAATGAAATTCCAAAGTGAAACTGCATTTTTAATACCTAGTAAATATTACTATAAACAGAGAAACAATGTTATATGAATACCTTTC
>TRINITY_DN7508_c1_g2_i1 len=278 path=[0:0-277]
CCCGTGTTATACATAAGTTCTTTAATTTGGTTTTACTTTTTTTCCCCTCCATATTTGTCATTTTTGTGCTTGTGTTATTACAGTACACTTTCCTAATGCAATACCTAATAAAATTAAAGATAGCAGATGTAATATTTGTTCACACTGAAATCATGTCAAATGACAACATACTGATCTTCTTTTCATACAAAACTTAATCTACAGGCTCAGAAAGGCCATGAACGATTTCCTTCTTTCTGCCACAGCTGGCATTGCCATGCATACCTACTTAATCTACA
>TRINITY_DN7508_c2_g1_i1 len=273 path=[0:0-272]
CTTTCCTTCCCTTTCTTGCCTTGAGGAGGCTGTGAGGGGTGCAAGCTGGAACTTTCTCCATTTGTGCTATTAGGTGATTGTTTTTAATTCTTTAGTTTGTATTTCTGGTGTCTGATGTGTCTTTTCTCTTTACTTCCTTCTTTCCTTTCCTATTCTCTGATGAAGCCATTCTCGGCAAAAGCTTAGAAGAATTTTCTTGTCATATACACAAGTTTTTAAAATTAATTTTATACTTTTTTCTCTATTGTACTTGTGTTATTACAGTACACTTTC
>TRINITY_DN7508_c3_g1_i1 len=196 path=[0:0-195]
CTAGTTTCCATATGCAGGAGAGTTAAAAATGAGAAACTGGTTATAGAATATGATATATTTGGGAAGAGCATCCACCCCTCCTGACTCTTCATTTATAAGTGACTCTGTCAGCCTTATTACACTCACAGATGTCTTCATCTCTTTCCCTTTTACTTCCTTTCCTATTCTCTACTGAAGCCATTCTCGGCAAAAGCTT
>TRINITY_DN7508_c4_g1_i1 len=123 path=[0:0-122]
GCTTTTGCTGGGACCGGTTTCATCGGAGAATAGGAAAGGAAGTAAAAGTCATTGTGTTTTGAAACCTAAAACCTGGTTCAGGTATATACAGACTCCGCAAATGAAACTGACCCCATGGTGCAC
>TRINITY_DN7535_c0_g1_i1 len=234 path=[0:0-233]
ATCTTTACCAAGGCTCATTTGTGCTTTAGTCCTTCTAAGAGGATGCGCTTGTTCCTCCCCTTCACTTGTCTGCACACTGTCATTCAGGTTCACTGCTGAAGTAGAACGAACTGGAATGTCCCTCTTTGTTTTATTATCATTCGAGGAGCACTGGTATACTGGAGAAGATGTTTTCAGGTACAAGTGAGAGTCAGAGGAACAACGAAAGAGACTGTGGTGCAGGGTACTGTAGGG
>TRINITY_DN7535_c0_g2_i1 len=316 path=[0:0-315]
CTTTCTTCACTTGAACCCCTCCCAACTGTCAAAGTTTCCATTTTCTCTCTTGATAAAATAACTTGTGAAATTTGTGTATCCTGATCAGAATCTTTTGAACAATTATCAACGTCTACTTCATTTTCATCACTCACTTCTCTCACATCCTCAAGACACTTCTGCAGCCCCAGTCCTGAATCTTGCATTGATCCTGACCTGATTTTTGACATTGAACTTACTGAACTAGTATCTAGTGCTGAACTTTCACTGGAACTGTTATGAATTGATGCTGAAGCATCACTGTCTTTACCTTCACCTTGAACATCACTGGACATGG
>TRINITY_DN7535_c0_g3_i1 len=143 path=[0:0-142]
CTGAAAACTCTCCAAGATTGCAGAGTAATTTATCTCATCCATGTGGGGATTCTCAAGTAGAAAATGAAAATGATAGTCCTATGTCCGCAGCAGGGGAAAGTGGTAGCAAAGATGAGGGCTATTCCACCATGTCCAGTGATGTT
>TRINITY_DN7535_c0_g4_i1 len=315 path=[0:0-314]
CTTCTATTATTCGCAGCTGGACAACGTCCCTGTCTACAGCATTACTGGTTGCCATAACAGGACTAGAATGACGTCGGAACAAATTATTTTCTTCGTATTCTTGAAGTGGGCATGAATTAACATTTTCTCCCTTTACAATCAATTTCATGCCAGATGGTGTTTCACTACTACTGTCTGATGTCCATGAGTTTCTGGTCTTGTAAGCAAGAGGAGTACATAAATTAATGAAATTCCCTGAGTTTCTCCACGAGTTCCTGTAAATTTCTTCCTTGTCTCCTTTTACAGGTGAGCTTTCCCTTTCTTCACTTGAACCCC
>TRINITY_DN7596_c0_g1_i1 len=183 path=[0:0-182]
TGTCCCATTGAGGCATTCTGAGTTAGGACACAACTGGTCGCACTTTGACTTGTCATGCTCAAAACAACTATTCTGCCTCATAGAGACACATATTGTCCCGTTTCTGTCACTTCTCTCCCAGTGTATGAAGGTTCCATTTGCTTTTTCAGCTTCTGTCCTATTACCAGCGTAAATTCCCTCTAG
>TRINITY_DN7596_c0_g2_i1 len=126 path=[0:0-125]
TCCTATTACCAACGTAAATTCCCTCGAGACCTGAGCAACCTGCATATTCTATATAACTTGCAGCACCTGTGTTTCCTTCTTTGTATAATCCCTTGTAGTACATGCAGTACTCGTTATATGGACAAG
>TRINITY_DN7596_c0_g3_i1 len=141 path=[0:0-140]
TCCCCATTGCTGCCCCCACTACTACTCCCACTGCAGCTCCCTCTACTCCTTCCCATGCTGCTCCTACTGCTCCTCCCATTGCTGCTACTTCCATGACTGACACTCCCAGCACTGCTGCTCTTACTACAGATCTCTTCTTTG
>TRINITY_DN7596_c0_g4_i1 len=452 path=[0:0-451]
AATGTGACCAGTTGTGGCCTAAACCTGACTGCTCCAAGGAATCACTGGTGCTTGTTAATGATACAGCTAACAAGTGTTGTCCTGAATATAAATGTGACGACAGCAGCACCCGAGACCCAGAGAGAACAGCAGTACTCACACTCACAGTGGTGGTAGGAGCTGTAGTTGGAGGAGCAATGATGGGAGGAGCAGTAAGAGGAGCAGAAGTAGGAGCAGCAGCAGTAAACACAGCTGTGAAGAAGCAGTGAAGGAAGCAGCAAAAGCTGCAGTGGTGGGAACAGCTGCAGTGGTGGCAGCAGCTGTATGGGCATCAAAAGTGGGAGCAGCAGCAGTGAAGGTAGCAGTGGTGGGAGTTGCAGTGTTGGGAGGAGCTGTAGTCGGAGGAGCAATAGTGGTAGCAGCAGTGCGAGAAGATGCAAGAGAAGGAACTATGGTGAGAGCAAAGAAGAGAT
>TRINITY_DN7525_c0_g1_i1 len=142 path=[0:0-141]
CTTGAACATACTGTAGTGGAATGGTTCATCTCTAGATGTTTTCTGATGTCACTTCAGGGTAGAAATTGAATTAGGCCCCCAAGAGGCAGGATAGTCAAAAGATTAATCCACATTCTGTCATCTGTAGTCAACTCTTTCTGAT
>TRINITY_DN7525_c0_g2_i1 len=112 path=[0:0-111]
CTCTTTTCTTGTTGTTGTTTGTAAGTTTACCACCTGGGATTATTAATAACTTCCTTCTGGCCATCATTAGATAAACAGATAGTTTTCAGACTAGGGGTAATTTGTATTTTTC
>TRINITY_DN7525_c0_g3_i1 len=232 path=[0:0-231]
TTCAAGCTTCATGCTGAAAATGCAATGGTAACTGCATTTTCATGCCTTTCTAAGTTCTCACCCTATATAAGTCTGCATAAATCCCATCTGCTTTTGTATGTAAATAAGTTTATTACTGCAACTTTTGCTTGTCTTGCCCCCCTTTCAATTATCATACAGTATAATACACAGCATTTTTTTAAAATATATATTCTCTCACTCAGGGCCATAACAAAGAAACCAAGAACTGCAG
>TRINITY_DN7525_c0_g4_i1 len=311 path=[0:0-310]
ATACTTCAGACGACGGATGGTGTATGAGATAGTTAAGCAAAAGTTATTGTATCCATAGCAGTACTGTCTTTTCTTTGCATTGAACAGTTTTTGTTGCATTATTCTCTTGGTTATGGACTTCTTTTCATAAATAAATTAATTGATGGAATAATTGAATGAAACATACTTTTTTAAATGTTATCCTCTTGGTCATCAACAAGAAGAAATGCTGTATAACTAATTCATAGTGTCTGGTTACAGAAATGTGATTGTTATATTGCCTTTGTTGCACATTTCAGCTCTGTCATTGTTAGGTAAACAGGATCTTAAAT
>TRINITY_DN7525_c0_g5_i1 len=169 path=[0:0-168]
AAAGAAACCAAGAACTGCAGTCAACATTTTTAACTGTTAACTGTGGTTTCATCTTCAGCTACTGATTTTATTCCTTCCTTGTCAAAACCTTGAGAGGAAGGAAAAAAGTTACTTGAATATAAAATTATACACTGTACAGTACTTTACTACTAACCATCCAAGTTTTAAC
>TRINITY_DN7525_c0_g6_i1 len=273 path=[0:0-272]
ATTTGTATTTTTCATATTAAGAACACTAATTCTTTTTATGGGTACACATACAATAACTGTTAGAAAAAAAAAATATATCACATGAATAGTAATTTACATAAAAACTAAGTTTATAAGTCAGGAAAGTTGTAATAAATTAGAGTTCTTAAAAAAATCTAAGATTTCATATAGCACAGTTTTTATCTAGCTTGATCTGTGTTCCTTTTTGAGATATATAACTGGACAGCTGACATATCCATTTCATTACAAAAAGCATATGAATTTCAAATCAAC
>TRINITY_DN7539_c0_g1_i1 len=237 path=[0:0-236]
TATGTTGGTCTGGATGACATCATCTTCTAATGATGCTGCAAAACTTACTGCCAGGAGATGATGCAGCAAGTTAACATTTGGTTGGACTGCAACAAGCTTCGTCATATTATCCTCAGCCTTCATTCCCAGTGGCATACATGAATCAGGGAGTAAAGGTGCACCAATCTTATAAATCTTCAGGTCACTGAAGCTGACATCAAAGGAATGTGGATACAACGGAGTACGGATACCATAAAA
>TRINITY_DN7539_c0_g2_i1 len=142 path=[0:0-141]
CGACCAGCTACAGTGGAGGAGGGATTCTCACAGCAGACCCCATTGGTATATCACTACGGTCACAAGGGTCCAGGCCACAATTCGTCTTTATACAACATGTTAACATCCCGGCTTGCAGAGATAATCTCGGAAAGAATGGCAG
>TRINITY_DN7539_c0_g3_i1 len=263 path=[0:0-262]
CCGTTCCTTGCTTCTGCTCGGGCCATCTGGCTTCTCTCGACAACCCCTCCACTCTTTGGCTGAAAGACTACCTTGACAAAACTGGGCATGTCTCGCACCAGCTCATTGTAAAGCCTCTCTTGGTCCAGTACAATAATCACATCCACCTCAAATGCCTGCGCAATGTGAGTGAGCTGCTTATAGCCATCCAGTTTGACCCAACCGCAGGTGTTGATGATTATCCCAGATACATTGGCTTTCATATTTGCTGCCATTCTTTCCGA
>TRINITY_DN7539_c0_g4_i1 len=111 path=[0:0-110]
CTGTACATCCGAGAGTAACAAGAGGGTCTTGGGCAAGGGTCGTGGCTGTGGTGACAGCACCGTCAACAGCTGCCTCTCCATATCAACTGCAGTCACACAGATGAAGCCTGC
>TRINITY_DN7539_c0_g5_i1 len=623 path=[0:0-622]
TCGCACAGCATAGTTCAACAACAATCTGCACACTGTAGATTTGCCAACATCATTTGGCCCCACGATCATTGCAACGGGTCCACGTGTGTTCTCTTTTTCTGCTTTCTTCCTCAACTGCTCTAAGGCTGCGTGGGTGTTCAGATACATCACCATCGGAGTTTCTTTTGCTACATAAGCCACATCAGTCTTCCCTTTCAGTTCCACAGTACAACCATGCCATGTAAACACAGCTATCTTGGCTCCTGAAGTAAACAGGTAACTCTTCCCCTTTACAAGCTCTGTCCCAAATATCTCTGCCATACCTAACTTAATCTCAACATACACTTTGGCATTCTTCCCCTCCACTTCAAACCTCAGTTCTGTGTCTGGATCTAGCTTGAATTCCTGGACCAAAGAGGCCTTTTTGTCCTTGTCTTCTCCCATGATTAAAATGAGTTTTTAATGAGCAGCGTGACGTCTGATTTTTCCCAGATTGCGTCAACAACTTGTGACATAAGAACGGAATATTTTCTTGTCTGTATCTGTTAAGTGTCACAATAGTTGATTAAAATGCATCTGAGTGAATTGGGACTGTTTCTCTTCTACAACTTCCGCATTTACGGAACACTTCAACTATATTCGCT
>TRINITY_DN7539_c0_g6_i1 len=108 path=[0:0-107]
CTGGGGAGAAGGCCTATATTTGTGGATCTGGATGTAGGTCAGGGATCAATTGCTGTTCCTGGATGTTTGGGAGCAATGCTGATTGAGCGACCAGCTACAGTGGAGGAG
>TRINITY_DN7532_c0_g1_i1 len=126 path=[0:0-125]
AGAATGGTGGACCGGAGCGGTCGGAGACGAAACAACAAGACAGGAAGTAACTAAACTTACCTGAATCACAGTTGAAACAAAATACACGTACACAAGATAAGAATACTATTTTGCATTAGATTTGTC
>TRINITY_DN7532_c2_g1_i1 len=188 path=[0:0-187]
GTCTCACGCTGTCCTCCTTTTTTCTGATGAAGAGGGTTACCACCTCGAAACGTAAAAAAGCATTCTTTATCTTGTGTATGTGAATCTTTGTTTCAACTTTGATTCAAGTAAGTTTAGTTACTTCCTGCTTTGTTGTTTCATATCCAACTGCTCTGGTCCACCATTTTCTATTAGATTTGTCTCCATGC
>TRINITY_DN7532_c3_g1_i1 len=191 path=[0:0-190]
CACAGGCAGAAGCACACTTGCACGCACATGCATGAGTGGTGACGCATACATAAACAAATAAATGCACTTACAAAGAAACAAGCATGCGTATACTCTGCACTAAACTCTGCTGTTTCAACTTATTCAAGTTTAGCCACCTCCCGCCCCGCCGTTCCGCTCCCGACCGCTCCGGTCCACCATTCTGTATTATA
>TRINITY_DN7586_c0_g1_i1 len=235 path=[0:0-234]
CTTGTTCTTTCAGACTATGTTGAATGCTTTCATATTTAGCATTTGCCTGGAGTAAGAAAAGGATGTTTAATATAACTAAGGCAAGTTAAGAAAATCTATAATTTCTATCTGGAAGTACTATTTTCTCTCAGACTGATAAAATCCATAACAGCACCTCTTAAAAGGTATTTTTGTTTTCGACAGAAAACTGAAAAAATTATTAAAAACCACAATAGTGGAACCTGGAGCCCAAAAC
>TRINITY_DN7586_c0_g2_i1 len=245 path=[0:0-244]
CATAGTCTGAAAGAACAAGCCTGCTTTCAGAACACATGGGTGATAATACCCTGACAGATTTTTGGATACTGGAAACACTGCAGATTTTTTTTACGCTTGTTAATGTTTTAGTAGAGGATATATGCATTCAAGAAAGCAGAGTGCTACATGTGAGGCCTTATGGACTCAAGAGTCAGTCTAAGTATTATTCCTTTTTGGCTCCACCTCTAAAGAAGCTTAGCTTTATTAGAAAGGAGAATGTACAT
>TRINITY_DN7586_c1_g1_i1 len=122 path=[0:0-121]
TACCACCTACCTCATACTCCAACCTCAACCTCATGAATCTGGTTGCTCTCATGGGTGTTCAGAAACTGCACAGTGAAAAAGACCTGACCATAATGTTCTCGGGACTGGATAAGCTGGATGTA
>TRINITY_DN7586_c2_g1_i1 len=169 path=[0:0-168]
TTCTGAACACCCATGAGAGCAACCGGATTCATGAGGTTGAAGTTGGAGTATGAGGTAGGTGGTAGGACATAGGACATGGCTGTCCATTAAGTGCTGAGCCACTGACTTATTATCTTTGGAAGAGTGGAAGAGATGCCAGTCCCTCCATATTTTTTTTTTTTTTTTTTTT
>TRINITY_DN7583_c0_g1_i1 len=174 path=[0:0-173]
TTCCTCCGGCCGGTCCCACTGTGTGCTGCTCAGCAAGTCCCTGATAAGTCCACCACATGAAGTAGCTTACATGTACAAGAGTAACAGACACACAAACATTGCACGAAGAGGACACTGGAAGAAGATACAGTATTTCATAAATATTCTGATATAACATTCACATTTTAAAATGAC
>TRINITY_DN7583_c0_g2_i1 len=185 path=[0:0-184]
TGCTGATACATCTCCAAGTTAAAATAGGAAATCAAGTCAGCTTCTTTTTGTCTGGCTGGCTGACCAACCAACCTCCATCCTTCCAGCCTCTTAGTTAGCTCCCCTCACTCTCTGCAACATCAGCGGCAGTGTCATCGACTGCTGAAGCCATAATCCACATGTTGAATGATTAATATACATTTTCC
>TRINITY_DN7595_c0_g1_i1 len=381 path=[0:0-380]
CTTGATATGCTGGTTCCGGTTTATCCCTACTCCTTTGTTCCTAATTTTTTTGACAAGGCAATAAATATTGATTTTACTAGATCAAATGGAATCTGTCCTGTATCATATACTTTGTTTATAAATTTTGCAACTATATCAATCCCAAATTCTTCTGAGGCCTCTATCATATCCTTTGTGATGTCATTTGTGCCTGGGGCCTTTCGTGCTTTCATGTATTTTAATGCATTCCTCACTTCATTTTTAATAATGAAGATCCATCAAGGTTCTTATACACCATATCTTTTTCATTTCTGTCATTGTCATATAGTTCTGTATATTCTTCCCACTATTCTACTCTCTTTTCCTTTTCCATAATTATGTTTCCATCTTTAGACATTAAAC
>TRINITY_DN7595_c0_g2_i2 len=307 path=[0:0-237 2:238-306]
CTTCTCAACATTCCTTTGTTCCTAATTTTTTTCTTTTGGCAAGGCAATATTGATTTTACTAGATCAGATGGAATCTGTCCTGTATCATATATTTTGTTTAAAAATTTTGTAACTATGTCATTCCCAAATTCATCTAAGGCCTCTTATCATTTCCTTTGTGATATCATCTGTGCCTGGGGCCTTTCCTGCTTTCATGTATTTTAATGCATTCCTCACTTCATCTTTTAATATTGAAGGTTCACCAAGGCCCACATTGCCATATAGTTCTCCTGTATACTCTTCCCACCTTTCTGCTTTTTTTTTTTTT
>TRINITY_DN7595_c0_g2_i1 len=355 path=[0:0-237 1:238-354]
CTTCTCAACATTCCTTTGTTCCTAATTTTTTTCTTTTGGCAAGGCAATATTGATTTTACTAGATCAGATGGAATCTGTCCTGTATCATATATTTTGTTTAAAAATTTTGTAACTATGTCATTCCCAAATTCATCTAAGGCCTCTTATCATTTCCTTTGTGATATCATCTGTGCCTGGGGCCTTTCCTGCTTTCATGTATTTTAATGCATTCCTCACTTCATCTTTTAATATTGAAGGTACTTCAAGATTCTTATACTCTTCCCACCTTTCTACTATCTTTTTTTTTCCCCATAATTATGTTCCCATCTTTAAACATTAAACAGCCATTTGAAGGATAGTTTATTTTATTTACAAG
>TRINITY_DN7595_c0_g3_i1 len=199 path=[0:0-198]
GCAAGTGAAGAGATAGTAAAAATACATTGAAGAATACAAGAACTTAAATAAGAAAATAAGGACAAAATGTAATGAAGCAAAAGAAAGTTGGCTGAATGAAATGTGTTGGGAAATTGAACAGCATCACAGAAGTAACACAAAAGAAATGCACAAAACTATAAATCAACTTGTGAATAAAAGAAACTGTTCTTCAAATGGC
>TRINITY_DN7577_c0_g1_i1 len=2029 path=[0:0-2028]
GTGGCAAGTCCTTGTACTCTTTTTTAACCTTTTTTCTAATTTTATATGCATAAGATATAAAAATGAAATGAAAATGTGTAGAATAGGTACTCTTTTATCTCTGAAGAAGTTTATTTTCTTTTCATTCTATTTTTCATTTTCATTTCATCTGACAAATATGTAGTCTTTTTAATGAAAATAGCAGATCTCTTTGATACATGAATTTGTTCATTAGTTTTGTGTTACTACATTACAGTAGGATGGCTGTGGCAGTAACAGCAAGTAGTATCATCTGATAATGTATATGTACATTACTGTAACATTTGTAGTTTTGTACTCATGTTTTTGCAAGTTTTATGCAACAATATATATATATATTCTTTTATCAGAAACTTTAAACATTCTTTGCAAATATCTTAGCACATGCAGTATCAATTACTGTTGATAAAAGCTATAACTTATGAGGGCTGTTTTATCACTAATTTGTTACACATGAGGCCTCATAATTTGCAAACAGGTGGACTGTTGATTAAGTTACTTTATCTGATTCTGCTATATCGTATTACAAAAATATTTCTACCTTGGAGCAGTATCAGACATCTAATGTGTGAGGACATAGGAGTAATGTTTGTACATCTACATTATTTTGCATAAATGATTCTTATAATTACTATATTCTAGTGTGATTATAACATGACATACTTCAGTTTCTGTCTGGTAGTTATTCTTTTGTTCTATACTGAATAGCACTACAAGGTTACCTGCTGATGGCTCAACCCCATCTATGCAGGGGATGCTTATTATTACTAGTAAGTTACTCTGTCTAGATTTGGCAGCACCTGATGACTCGACTTCCCACTGGTAAGGGTGGTCGATAGTTTTCAAAGATGTGGCCTCCAAAGTCATCCTGTGGGTTCGGTTCATTCTTCCCATAACTGCATAATGCTCGAAAAGCCTGCAGTTGTGCTTCAGAGACCTCTAATGGCTCTTGAAGAACAATCCAGGTTACACTCTCGAAGCAAGGTGGTGTGGTCAGTGAGCCTGGGTATGTCCAGTAAGAGTGGTTTCCTGGTATTAATTGCGCTGGATCGAAAGGCTGCGTGAAGAAGACCTTGTCATCTTTGTACGTAATACTGCTCAGGAGATCCGTCATTTTCAACAGCTCGGGGTGTTCTGAACCAGCCTTAAGAAACACACCGAGGACAGCCAGCCCATCTGCTTCCTTCGCAGCCTCACCAAATGATCCATACTTTTCACTGTTCCAGTGGACCAAGTGGATCTCTGCAGGAAATGCTTGTCCATCCACCGTGTGTTCCGACCCGGTATCGCTAGTCTTGCCCCAGTGGCAGTGAAACTGCTCCAATTGGTAGGTGTTAGTTAGGGGACCACCTCCCAGCTCTGAATTCTCATAATCCACTTGTACCTTCCAGCCGTGGCCAGAATTGGTCACATACTTCGTGTTCTGAGGTATATACTTCCAGGTCAAAGGAGATGAAGTTAGAGAAGTGTCAGGTGTCACGTCTGACGTCACGATGTTAATTGGAGACTGTCTGGCGCCGCCTGCAGCCGGGTAACTGCCCACCCATGTAGCGGGACCATTATGTTCGCAATATCCCCAGTCGCCGGTCCCCATCGTAAATAAACCCGTCTTCTATGTAGACACGTGGTATCTGGAACAACGGCGAGCGTCTCGTTGTGTCAGCTCAGTCGCGTAGAGTTTATTCAGGAGAGAGTATTGTTTTATGGGAACCACTAAGGCCTTCCTTTTTTCTTTCGTACTGGTGTCTTATCACAAATTTACACGTAGTTATTTTATCTGAGCAGTCGTGAACCTGTCTATTTTTTTTAAAAGTTGGAAGACGTGACAAACGGAGGGTTTTAATTGATATTGTCGTGCAATATATTGGCACAGAGTCTAAATTGCAAACCTTGCTTGTCCGAGAGGTGCAAAGGGCAGTAGGAGGTGTCTCCTCGTTGTACTACACGAATGCCAGAACAGTTCTCCACTGATATCTAGCTTACTCTGACTGAGGCCTTTATAAGGAACTTT
>TRINITY_DN7577_c0_g2_i1 len=157 path=[0:0-156]
AACAGAATCTCCGAAGCGGCATAACCTTTACCTGAGCGTGAATACTCGCCTGCACTGGTGTGAAATCAGCGAAGGAAATAAAAGTATAAGGAACATGACGTGACACTGGATAAATATATTTCGGAGGAAAAAAAAAAAGAAAGTTCCTTATAAAGGC
>TRINITY_DN7592_c0_g1_i1 len=101 path=[0:0-100]
ATCCCTAACGCAGCCTTAATCCTGATGAATCTACGTCAGTATAAGTATGGATTAATCTTCTGTGTTTATGTGTCAGTACCCTTTTCTTTGTGTCCTATATT
>TRINITY_DN7592_c0_g2_i1 len=127 path=[0:0-126]
ACACCTTTTTATCTTTATTTTTTTTTTAGTTTTTATCAGACAATGGCCCCTAAATCAAACAGCATCCATACAAAACATGTCTCCTATTGTCAAGTAAATTCAGATGATCGTATTCATGGCTACACGG
>TRINITY_DN7592_c0_g3_i1 len=113 path=[0:0-112]
CCATTATTGAAACCTTGCCCGTCGAGGATTAGTCCATGTTTTCTACAGGTTCAAAGAAAACTACGGTAGTTCTGTTGCAAGTTGCACGTCCTTGTTCATTCATTACTTCTCTT
>TRINITY_DN7592_c0_g4_i1 len=289 path=[0:0-288]
TCAGTTCCATTCCTGTTTTGTGATTAGTCAGTCAAGTGTGTTTTGTTACTGTATCTCCTCTTAAAATGATTACTGGCTTTCCATGTTATAATAGCAGTGAGAATTACATGAGTTTGACTCGGAAATTATGTCAAATATTCGAAGAAGAAAAGAAAGAAAAAAATTAAAAACAAAACACAAACAAACACCGGATGATGCATATTGGAGACGGAACTGAACTTGCACTTTTTGGAGCTTCTTCAGGGTAAGAAGGGTGGAGAGAAGAAAGAAAGGGAAGAGGTAAAGATTG
>TRINITY_DN7592_c0_g5_i1 len=461 path=[0:0-460]
[truncated: 71,255,255 more chars]
