# Supplementary material for: Diversely evolved xibalbin variants from remipede venom inhibit potassium channels and activate PKA-II and Erk1/2 signaling
Source: BMC Biol. 2024 Jul 29;22:164. doi: 10.1186/s12915-024-01955-5 (PMC11288129; doi:10.1186/s12915-024-01955-5)
Supplement: Supplementary file 20 — Additional file 20: Data S9. Open reading frames predicted with Transdecoder for the new remipede transcriptome assembly SRR8280777, as fasta file. [file 12915_2024_1955_MOESM20_ESM.zip › SRR8280777_longest_orfs.pep.fas]

>TRINITY_DN20722_c0_g1_i1.p1 type:3prime_partial len:188 gc:universal TRINITY_DN20722_c0_g1_i1:38-598(+)
MMSCTGAVSRMLTRCPGYVWNQIRSNHTKVGIVGAPFDKGQPRDGVSFAPDLIRETGIISRLQELGYDVKDYGNLSCPVVPDDVRLVGSTDFGTVMNPTSVGTYGKIISDMVGRVVQDNRICLTLGGDHSIAIGSVQGHSSVRSDICLLWVDAHADINTPLTSGTGNMHGMPLSYQITQLKVQHPAL
>TRINITY_DN20722_c0_g1_i1.p2 type:complete len:78 gc:universal TRINITY_DN20722_c0_g1_i1:454-221(-)
MTLDASNCNAVVSTQGKTNSVILHHSAYHIRDNFTVSSYTCGVHHSPKVCTSNQPYIIWHNWTTKISIIFHIISKFL*
>TRINITY_DN20722_c0_g1_i1.p3 type:3prime_partial len:49 gc:universal TRINITY_DN20722_c0_g1_i1:146-3(-)
MVHPLCQPSCGYFESDSKHIRDIWLTSSRQHQYSSSLQTVDLSKYFKL
>TRINITY_DN20722_c0_g1_i1.p4 type:complete len:45 gc:universal TRINITY_DN20722_c0_g1_i1:589-455(-)
MLNFKLCDLIGQRHAMHVASARGQWGVDISMCIHPQQTYITSDR*
>TRINITY_DN20722_c0_g2_i1.p1 type:5prime_partial len:162 gc:universal TRINITY_DN20722_c0_g2_i1:546-61(-)
PALPALQWVIPRVSSENVALIGLRDVDPLERLILDKLGIATFSMRDVDEMGVLEVTRHALKSVNPNSNRPVHVSFDIDSLDPLEAPSTGTPVSGGLSLREGIQILEEVSSTGQLNAIDIVEVNPKEGTEADAKRTLNAASCLIMAAFGNKRRGIPPSNKEL*
>TRINITY_DN20722_c0_g2_i1.p2 type:5prime_partial len:70 gc:universal TRINITY_DN20722_c0_g2_i1:2-211(+)
FLKMLISARKRICSYYMFLFYSSLLLGGIPLRLFPNAAMIRHDAAFNVLLASASVPSLGFTSTISIAFN*
>TRINITY_DN20722_c0_g2_i1.p3 type:3prime_partial len:46 gc:universal TRINITY_DN20722_c0_g2_i1:137-3(-)
MQHHVLSWQHLGTNGEVFHPVIKSCKRGTYSNYRFSFWQKLTFLK
>TRINITY_DN20722_c0_g2_i1.p4 type:complete len:45 gc:universal TRINITY_DN20722_c0_g2_i1:126-260(+)
MMLHSMSSWHLLQFLLWDLLQQYLLHLTDLCLTPPQESVSLLVD*
>TRINITY_DN20722_c0_g2_i1.p5 type:complete len:43 gc:universal TRINITY_DN20722_c0_g2_i1:332-204(-)
MLALILILLIHLRLQAQEHLYLEDLVYEKGYRFLRRCQAQVS*
>TRINITY_DN20722_c0_g2_i1.p6 type:complete len:41 gc:universal TRINITY_DN20722_c0_g2_i1:331-453(+)
MNRTITVWIYRLQCMPCNLQHSHFIYITHTESCYPKFVED*
>TRINITY_DN20766_c0_g2_i1.p1 type:3prime_partial len:43 gc:universal TRINITY_DN20766_c0_g2_i1:126-1(-)
MCAKMEYKLRIQKQVTVVYGQKEAGNGKQIQLSLVSENMVLY
>TRINITY_DN20724_c0_g1_i1.p1 type:internal len:72 gc:universal TRINITY_DN20724_c0_g1_i1:214-2(-)
CILHYHIQFPQFSINRQLTGSPHFNHVIQTLTTHIDRFYHFLFVLLHFFILRLLLVLRPLLICTFLLSLSL
>TRINITY_DN20724_c0_g1_i1.p2 type:internal len:72 gc:universal TRINITY_DN20724_c0_g1_i1:2-214(+)
KRERKKKGADQERTKDEKEPKDKEVEKDEKEVIETIDVSCESLNNVIEVRGPSQLAINAELGKLDVIVKDT
>TRINITY_DN20724_c0_g2_i1.p1 type:internal len:54 gc:universal TRINITY_DN20724_c0_g2_i1:2-160(+)
LSLFDFLSLNVLSFSLPFVFLTFFSLFSASFNLFFFTFLSPSFFACLFVYFLF
>TRINITY_DN20724_c0_g2_i1.p2 type:internal len:54 gc:universal TRINITY_DN20724_c0_g2_i1:159-1(-)
KRKYTKRQAKKDGDKNVKKKRLNEAENKEKKVRKTKGKLKDKTLSDKKSKRER
>TRINITY_DN20724_c0_g3_i1.p1 type:internal len:76 gc:universal TRINITY_DN20724_c0_g3_i1:1-225(+)
GTKVVKIVKRRRRGIETNMEIKDMVVKKRMASLNASAILAASYSLEKQRKKDRSGQDKGDEGKTVGESFTIKQEE
>TRINITY_DN20724_c0_g3_i1.p2 type:5prime_partial len:41 gc:universal TRINITY_DN20724_c0_g3_i1:3-125(+)
DESRENCEKEEERNRDEHGDQGYGSEEENGQSECVSHFSC*
>TRINITY_DN20731_c0_g1_i1.p1 type:5prime_partial len:53 gc:universal TRINITY_DN20731_c0_g1_i1:1-159(+)
HVHTNLSSLLPLLNRGERSLFVAPSIANIVIKGHSILKTRWYISPMIINHSR*
>TRINITY_DN20731_c0_g1_i1.p2 type:complete len:41 gc:universal TRINITY_DN20731_c0_g1_i1:128-6(-)
MYHRVFNILCPLMTILAIEGATKRLLSPLFKRGRSELRLV*
>TRINITY_DN20731_c0_g1_i1.p3 type:5prime_partial len:40 gc:universal TRINITY_DN20731_c0_g1_i1:228-109(-)
YRWAVKLSKHLFGLYRKTLNITRLPRMIDYHWTYVPPCF*
>TRINITY_DN20771_c0_g2_i1.p1 type:internal len:57 gc:universal TRINITY_DN20771_c0_g2_i1:168-1(-)
QGTGFDNGDIAQSTAFHYGQTGHISQGTELDYGNIAQNTGLNYRQTGQISQGTEYD
>TRINITY_DN20771_c0_g3_i1.p1 type:internal len:44 gc:universal TRINITY_DN20771_c0_g3_i1:129-1(-)
GDSVGYQADHGDSPTYSQQYNYGHLSQGTGFGHDVSQSSHSFS
>TRINITY_DN20771_c0_g3_i1.p2 type:internal len:43 gc:universal TRINITY_DN20771_c0_g3_i1:128-3(-)
ETVWVIRLIMEIHLHTVSNIIMGIYHRELVLVMMCLSHLIHF
>TRINITY_DN20771_c0_g4_i1.p1 type:internal len:53 gc:universal TRINITY_DN20771_c0_g4_i1:156-1(-)
DISEGTGFDYEFSQTAHTSDNRFSHISQDTGYNYDLSQNPQSAAEDLGQILQ
>TRINITY_DN20771_c0_g4_i1.p2 type:internal len:52 gc:universal TRINITY_DN20771_c0_g4_i1:155-3(-)
TFLRELALTMNFPRLLIHLTTGLVIFPRILDITMIYLKIHSQQLKIWGKFC
>TRINITY_DN20771_c0_g5_i1.p1 type:internal len:79 gc:universal TRINITY_DN20771_c0_g5_i1:235-2(-)
VRFPKEQDLIMMCLKIFSFLTALDRFHKEQVLTMDFLGSLIHLLTGLVPFPRIQVFKMLCLRVHSPQIKILTKFHMEQ
>TRINITY_DN20771_c0_g5_i1.p2 type:internal len:78 gc:universal TRINITY_DN20771_c0_g5_i1:233-3(-)
QISQGTGFDYDVSQNFQFPDSIGQISQGTGFDYGFSRISHSSADRFSPISQDTGFQDALSQSPQSSNKDFDQISHGA
>TRINITY_DN20771_c0_g5_i1.p3 type:3prime_partial len:43 gc:universal TRINITY_DN20771_c0_g5_i1:110-235(+)
MNERSEKIHSQNLFLVKSVQCCQETENFETHHNQILFLGKSD
>TRINITY_DN20790_c0_g2_i1.p1 type:internal len:65 gc:universal TRINITY_DN20790_c0_g2_i1:194-3(-)
SIFFLSCIGKYELPSGNCLAELKIMGTYEEIFEFENKTFYFYCVSTWCVVSRTSMERWCNSLQG
>TRINITY_DN20742_c0_g1_i2.p1 type:complete len:50 gc:universal TRINITY_DN20742_c0_g1_i2:510-361(-)
MKVLPELPVWPRKSLQILGKLPCLIITAVKFNGIKWYPPARDISGIWPY*
>TRINITY_DN20742_c0_g1_i2.p2 type:complete len:48 gc:universal TRINITY_DN20742_c0_g1_i2:374-517(+)
MPDMSRAGGYHFMPLNFTAVIIRHGNFPRICRLFRGQTGSSGRTFIG*
>TRINITY_DN20742_c0_g1_i2.p3 type:complete len:47 gc:universal TRINITY_DN20742_c0_g1_i2:191-331(+)
MWPDGSVTVLSPGRSMWLDSLCYNTTTLGVNITTCVTTTRGVKMAK*
>TRINITY_DN20742_c0_g1_i2.p4 type:complete len:41 gc:universal TRINITY_DN20742_c0_g1_i2:328-450(+)
MTRTIVLPPEELIWPDARYVTCWWVPFYAIKFHSSNYQAW*
>TRINITY_DN20742_c0_g1_i2.p5 type:complete len:41 gc:universal TRINITY_DN20742_c0_g1_i2:444-566(+)
MVTFPESADFFVARQEVQEEPSLGDNTQIHVSNLMGKHSH*
>TRINITY_DN20742_c0_g1_i1.p1 type:complete len:50 gc:universal TRINITY_DN20742_c0_g1_i1:330-181(-)
MKVLPELPVWPRKSLQILGKLPCLIITAVKFNGIKWYPPARDISGIWPY*
>TRINITY_DN20742_c0_g1_i1.p2 type:complete len:48 gc:universal TRINITY_DN20742_c0_g1_i1:194-337(+)
MPDMSRAGGYHFMPLNFTAVIIRHGNFPRICRLFRGQTGSSGRTFIG*
>TRINITY_DN20742_c0_g1_i1.p3 type:complete len:41 gc:universal TRINITY_DN20742_c0_g1_i1:148-270(+)
MTRTIVLPPEELIWPDARYVTCWWVPFYAIKFHSSNYQAW*
>TRINITY_DN20742_c0_g1_i1.p4 type:complete len:41 gc:universal TRINITY_DN20742_c0_g1_i1:264-386(+)
MVTFPESADFFVARQEVQEEPSLGDNTQIHVSNLMGKHSH*
>TRINITY_DN20725_c0_g1_i1.p1 type:internal len:160 gc:universal TRINITY_DN20725_c0_g1_i1:1-477(+)
TLEKNQKNVADERIVEGQSQAIDNSKFDTAKLEGKLDEVDGDADSGKGDSSVSSDGKDGEDIPEHLQIGKEFTFRVTVLQTYGISTEYADIFCQFNFLHHHNEAFSTEPIKNTGKGTPLGFYHVQNITVTVTKSFLDYIKTQPIVFEVFGHYQQHPLHR
>TRINITY_DN20725_c0_g1_i1.p2 type:5prime_partial len:54 gc:universal TRINITY_DN20725_c0_g1_i1:477-316(-)
SVQGMLLVMSEHFKHNRLRLDVVQERLGYCDSYILYMVETKRSSLPRVFNWLR*
>TRINITY_DN20725_c0_g1_i1.p3 type:complete len:46 gc:universal TRINITY_DN20725_c0_g1_i1:245-382(+)
MASPLNMQIYFVSSISCTTTMRRSQRSQLKTRGRELLLVSTMYRI*
>TRINITY_DN20725_c0_g2_i1.p1 type:internal len:61 gc:universal TRINITY_DN20725_c0_g2_i1:180-1(-)
NEKGDVKGYLRVAVQAVVEEENAEYANGVRQSARISFSDSLILNQNQRQTKSDSLMTQTL
>TRINITY_DN20725_c0_g3_i1.p1 type:internal len:45 gc:universal TRINITY_DN20725_c0_g3_i1:132-1(-)
PDGCFLLLFPSASLSGLRSLGSCSHPALVMFMENKIYWFSLKFV
>TRINITY_DN20704_c0_g1_i1.p1 type:internal len:90 gc:universal TRINITY_DN20704_c0_g1_i1:269-3(-)
NEKASGDSIRNDSSLRRGRFHKSRSKRFSSLFSDSGTSDDEGSSVFSSPFGNLQRLSSFGKHQDKGDTSQDDSSEKIGIHRLRSSRPSH
>TRINITY_DN20704_c0_g1_i1.p2 type:complete len:56 gc:universal TRINITY_DN20704_c0_g1_i1:268-101(-)
MKRHQETASGMTAAYEEDASIKVEVNDSAVYSVTVGQVMMRAAVYSAARSATYRD*
>TRINITY_DN20704_c0_g2_i1.p1 type:internal len:223 gc:universal TRINITY_DN20704_c0_g2_i1:3-668(+)
HLQPGGEVKEVGFSAVVTEGLLSDKNENKADQTLGRKSTDIVQTSGNVVTLEAERVKESESSTREITEGAIKEEEVLEMVPALQVVDKSIIQEEAKVKKLKENDKKKGKFPKAVVENVEIQEMRNATAKLALSDGENLEQVQVKTDEAVVEKGISVVSGSDVPKVQSSSTDASAKGANNFIQRISETCDTNSSKSTPISHVTASDTGIKSVKMQVVPGEIKM
>TRINITY_DN20704_c0_g2_i1.p2 type:complete len:179 gc:universal TRINITY_DN20704_c0_g2_i1:544-8(-)
MKLLAPFAEASVDDDCTFGTSLPETTEMPFSTTASSVFTCTCSRFSPSESASLAVAFLISCISTFSTTALGNFPFFLSFSFNFFTFASSCIMLLSTTCNAGTISSTSSSFIAPSVISLVLDSDSFTLSASKVTTLPLVCTISVDFLPKVWSALFSFLSERRPSVTTAEKPTSFTSPPG*
>TRINITY_DN20704_c0_g2_i1.p3 type:complete len:99 gc:universal TRINITY_DN20704_c0_g2_i1:507-211(-)
MMIALLAHHSQKQQRCLSQLQPHLSSPAPAQGSHHPKVQVWLSHFSFLVFLHFPQLLWETFLSFCHFLSTSLPLPPLVLCSYQQPAMLEPFLALLPPL*
>TRINITY_DN20704_c0_g2_i1.p4 type:5prime_partial len:42 gc:universal TRINITY_DN20704_c0_g2_i1:670-545(-)
VIFISPGTTCILTDFIPVSDAVTCEIGVLLEELVSQVSLIL*
>TRINITY_DN20704_c0_g2_i1.p5 type:complete len:41 gc:universal TRINITY_DN20704_c0_g2_i1:484-606(+)
MCQKCNHHPLMLQQKVPITSFKESVKLVTPTPPKVLLFHM*
>TRINITY_DN20704_c0_g3_i1.p1 type:internal len:122 gc:universal TRINITY_DN20704_c0_g3_i1:1-363(+)
FPVSAAEDTSVPYTRRATSVEPSLLEDAFNKERIIPIQMDSIANVSCSTEATVIVRPRFYSQPNVTEIPTENRKSKSSSGTNSIGQADSDTESIQSRPEPIKKSPREFIIPITLEGGGCVT
>TRINITY_DN20704_c0_g3_i1.p2 type:5prime_partial len:60 gc:universal TRINITY_DN20704_c0_g3_i1:362-183(-)
VTQPPPSKVIGMMNSRGDFLMGSGLDWMLSVSESAWPMLLVPEDDLLFRFSVGISVTLG*
>TRINITY_DN20704_c0_g3_i1.p3 type:3prime_partial len:58 gc:universal TRINITY_DN20704_c0_g3_i1:191-361(+)
MLQRYLLRIGRVSRPQELTASAKQTQIQRASSQDQNPLKNLHGSSSFLSPWKVVVVS
>TRINITY_DN20704_c0_g3_i1.p4 type:5prime_partial len:55 gc:universal TRINITY_DN20704_c0_g3_i1:2-166(+)
FLFQQQKTPVCRIPDVPHLWNRHYWRMHLTKRELFQYRWTVLPMFHAALKQLLL*
>TRINITY_DN20704_c0_g4_i1.p1 type:internal len:179 gc:universal TRINITY_DN20704_c0_g4_i1:1-534(+)
KMATMQVTCPEQGIVKPSYATAKSPFMAHSTGQDRGSLSPTPVQYSKLGDTPSADIAGSESSYLKSIMEKKHGDESTLPKFTSEKVVGIIAPKTPKPAEKKKTEMEIVLNTSKSATLPRASHQKHWPLGEMQSGTNILPSADHIALPPHPKYTTEVKQNVGGSDQQIQVQRSEVSFPV
>TRINITY_DN20704_c0_g4_i1.p2 type:5prime_partial len:56 gc:universal TRINITY_DN20704_c0_g4_i1:533-366(-)
TGNDTSDRCTWICWSLPPTFCLTSVVYLGCGGRAMWSAEGSILVPDCISPNGQCF*
>TRINITY_DN20794_c0_g1_i3.p1 type:internal len:88 gc:universal TRINITY_DN20794_c0_g1_i3:1-261(+)
AMNSDDHHSEALRQLSDASYYTSLHTTSETILATTMDKIKDLLQIYGPINNLSPASITTLIPTEPRVPTFYILPKLHKVQDPTTQFP
>TRINITY_DN20794_c0_g1_i3.p2 type:3prime_partial len:43 gc:universal TRINITY_DN20794_c0_g1_i3:137-262(+)
MGLSTISHLLQSPPLYLLNLGYPHSTYSPNYIKSRTPPLNFH
>TRINITY_DN20794_c0_g1_i2.p1 type:internal len:69 gc:universal TRINITY_DN20794_c0_g1_i2:1-204(+)
AMNSDDHHSEALRQLSDASYYTSLHTTSETILATTMDKLKDLLQIHGPTNNLSPASITTLIPAEPQVP
>TRINITY_DN20794_c0_g1_i2.p2 type:5prime_partial len:44 gc:universal TRINITY_DN20794_c0_g1_i2:203-72(-)
GTCGSAGIRVVMEAGERLLVGPCICRRSFSLSMVVARMVSDVV*
>TRINITY_DN20794_c0_g1_i1.p1 type:internal len:53 gc:universal TRINITY_DN20794_c0_g1_i1:3-158(+)
DVSFYTTLHTTSETILATTMDKLKDLLQIHGPTNNLSPASITTLIPAEPQVP
>TRINITY_DN20794_c0_g1_i1.p2 type:5prime_partial len:44 gc:universal TRINITY_DN20794_c0_g1_i1:157-26(-)
GTCGSAGIRVVMEAGERLLVGPCICRRSFSLSMVVARIVSDVV*
>TRINITY_DN20794_c1_g1_i2.p1 type:3prime_partial len:64 gc:universal TRINITY_DN20794_c1_g1_i2:2-190(+)
MGWKDDKGSGVVVMNSDDYCSEALHQLSDTSYYTTSETILATTTGKLQDLLQIHEPINNLSPA
>TRINITY_DN20794_c1_g1_i2.p2 type:3prime_partial len:47 gc:universal TRINITY_DN20794_c1_g1_i2:51-188(+)
MITVLRPYTSYLTPHITPHLRPSLPPLLANYKIFCRYMNLSTISHL
>TRINITY_DN20794_c1_g1_i1.p1 type:3prime_partial len:43 gc:universal TRINITY_DN20794_c1_g1_i1:2-127(+)
MGWKDDKGSGVVVMNADDYHSKALCQLSAASYYTTLHTTSET
>TRINITY_DN20794_c2_g1_i2.p1 type:internal len:50 gc:universal TRINITY_DN20794_c2_g1_i2:148-2(-)
IGEVKDALPDGRNIRWNRRFRFGQWKPGRFPSQVSEMDHYRSDISDSFR
>TRINITY_DN20794_c2_g1_i2.p2 type:internal len:50 gc:universal TRINITY_DN20794_c2_g1_i2:147-1(-)
SARSRMRCRTVETYAGTGDLGLGSGNQVDFPHRYLRWTTIEVIFQIHSA
>TRINITY_DN20794_c2_g1_i3.p1 type:complete len:90 gc:universal TRINITY_DN20794_c2_g1_i3:271-2(-)
MLVIRAHNQHPRAPSGSHDGEPGVVELTEGMSQGSREIRARPVSKAEDELSNGGNIRWNRRSGAGRRKPGGSRPKLNEGRMYTMSLTGV*
>TRINITY_DN20794_c2_g1_i3.p2 type:5prime_partial len:74 gc:universal TRINITY_DN20794_c2_g1_i3:2-223(+)
SDTCERHSVHPALIQFGPGSAWFPPPGPGSPVPAYVSAIRQLILGLADGSRPDLSRSLRHSLSELHNTGLAIV*
>TRINITY_DN20794_c2_g1_i3.p3 type:3prime_partial len:68 gc:universal TRINITY_DN20794_c2_g1_i3:261-461(+)
MTSILRPCSSCLMPHTVAPPFILHLRPSLPQLLTNYRIFCRCVGLSAVSRLLPPLPSCLLGFGCPPS
>TRINITY_DN20794_c2_g1_i3.p4 type:5prime_partial len:58 gc:universal TRINITY_DN20794_c2_g1_i3:3-176(+)
QTPVRDIVYILPSFSLGLDPPGFRRPAPDLLFQRMFPPFDSSSSALLTGLARISRDP*
>TRINITY_DN20794_c2_g1_i3.p5 type:complete len:58 gc:universal TRINITY_DN20794_c2_g1_i3:216-43(-)
MASPVLWSSLRECLRDLERSGRDPSARPRMSCRMAETYAGTGDPGPGGGNQADPGPN*
>TRINITY_DN20794_c2_g1_i3.p6 type:5prime_partial len:47 gc:universal TRINITY_DN20794_c2_g1_i3:462-322(-)
QKAGTRSPAGTRAAVEAGERLPTGPRICRRSYSLSVIVARMVSDVV*
>TRINITY_DN20794_c2_g1_i1.p1 type:3prime_partial len:92 gc:universal TRINITY_DN20794_c2_g1_i1:274-2(-)
MLVIRAHNQHPRAPSGSHDGEPGVVELTEGMSQGSREIRARPVSKAEDELSNGGNIRWNRRFRFGQWKPGRFPSQVSEMDHYRSDISDSFR
>TRINITY_DN20794_c2_g1_i1.p2 type:3prime_partial len:74 gc:universal TRINITY_DN20794_c2_g1_i1:219-1(-)
MASPVLWSSLRECLRDLERSGRDPSARPRMSCRMAETYAGTGDLGLGSGNQVDFPHRYLRWTTIEVIFQIHSA
>TRINITY_DN20794_c2_g1_i1.p3 type:3prime_partial len:68 gc:universal TRINITY_DN20794_c2_g1_i1:264-464(+)
MTSILRPCSSCLMPHTVAPPFILHLRPSLPQLLTNYRIFCRCVGLSAVSRLLPPLPSCLLGFGCPPS
>TRINITY_DN20794_c2_g1_i1.p4 type:5prime_partial len:47 gc:universal TRINITY_DN20794_c2_g1_i1:465-325(-)
QKAGTRSPAGTRAAVEAGERLPTGPRICRRSYSLSVIVARMVSDVV*
>TRINITY_DN20794_c2_g1_i4.p1 type:internal len:49 gc:universal TRINITY_DN20794_c2_g1_i4:2-145(+)
SDTCERHSVHPALIQFGPGSAWFPPPGPGSPVPAYVSTVRQRILDLAD
>TRINITY_DN20794_c2_g1_i4.p2 type:internal len:49 gc:universal TRINITY_DN20794_c2_g1_i4:3-146(+)
QTPVRDIVYILPSFSLGLDPPGFRRPAPDLLFQRMFLPSGNASLTSPM
>TRINITY_DN20794_c2_g1_i4.p3 type:5prime_partial len:48 gc:universal TRINITY_DN20794_c2_g1_i4:145-2(-)
IGEVKDALPDGRNIRWNRRSGAGRRKPGGSRPKLNEGRMYTMSLTGV*
>TRINITY_DN20794_c3_g1_i1.p1 type:internal len:76 gc:universal TRINITY_DN20794_c3_g1_i1:2-226(+)
NPGSLVPACISTIQQHILDLTDESRPKLSRSQRHALSEVHSNTKFTIMRADKGSEVVVMNSDDYHSALHRQSDAS
>TRINITY_DN20794_c3_g1_i1.p2 type:5prime_partial len:48 gc:universal TRINITY_DN20794_c3_g1_i1:3-146(+)
TPGLLFQRVFPPFSNTSLTSLMNLAQNSRGPKGMPSVKSTATPNSPS*
>TRINITY_DN20794_c4_g1_i1.p1 type:internal len:53 gc:universal TRINITY_DN20794_c4_g1_i1:158-3(-)
ESFKHRLNLKCHFNKSPSQIPMKEMHLALIQFKPKYTWFSPPNPNLLFQHIF
>TRINITY_DN20794_c5_g1_i1.p1 type:internal len:69 gc:universal TRINITY_DN20794_c5_g1_i1:205-2(-)
QSQIPMKEIHPALIQFKLKSTWFPPPTTKSPVSAHTSTPRQHIPNPADESRPKLSRSQRHALSELCNN
>TRINITY_DN20794_c5_g1_i1.p2 type:5prime_partial len:54 gc:universal TRINITY_DN20794_c5_g1_i1:3-164(+)
LLQSSLRACLWDLESFGRDSSAGLGMCCRGVEVCAETGDLVVGGGNQVDLSLN*
>TRINITY_DN20794_c7_g1_i1.p1 type:internal len:58 gc:universal TRINITY_DN20794_c7_g1_i1:1-171(+)
AWIRLVSATQPQVSCSSVCFHHPAAHPWPRRWFSPGSLGAPGAGPRWAPRHHRAHHR
>TRINITY_DN20794_c7_g1_i1.p2 type:internal len:58 gc:universal TRINITY_DN20794_c7_g1_i1:2-172(+)
PGSAWFPPPSPKSPVPAYVSTIRRRILGLADGSRPGLSGPRGRALGGLRGTTGLTIV
>TRINITY_DN20794_c7_g1_i1.p3 type:internal len:58 gc:universal TRINITY_DN20794_c7_g1_i1:172-2(-)
HDGEPGGAAEPTEGPPPGPRETRARTIGEAKDAPPDGGNIRWNRRLGAGWRKPGGSR
>TRINITY_DN20794_c7_g1_i1.p4 type:internal len:58 gc:universal TRINITY_DN20794_c7_g1_i1:3-173(+)
LDPPGFRHPAPSLLFQRMFPPSGGASLASPMVLARVSRGPGGGPSVGSAAPPGSPSW
>TRINITY_DN20794_c7_g1_i1.p5 type:internal len:58 gc:universal TRINITY_DN20794_c7_g1_i1:171-1(-)
TMVSPVVPRSPPRARPRGPERPGREPSARPRMRRRMVETYAGTGDLGLGGGNQADPG
>TRINITY_DN20794_c8_g1_i1.p1 type:internal len:58 gc:universal TRINITY_DN20794_c8_g1_i1:3-173(+)
LNELHNNTTLTIMRSGKSSGVVVMNSDDYHSKVLHQLSGAAYYTTLPTTSETILATT
>TRINITY_DN20702_c0_g1_i1.p1 type:internal len:41 gc:universal TRINITY_DN20702_c0_g1_i1:1-120(+)
VISSISILIAIISTVISSVSALITILCFTRSSYPFIHCHI
>TRINITY_DN20702_c0_g1_i1.p2 type:internal len:41 gc:universal TRINITY_DN20702_c0_g1_i1:3-122(+)
HILYFHSHSHYIHCHILCFRPHYHTMLYTFFIPFYPLSYP
>TRINITY_DN20702_c0_g2_i1.p1 type:internal len:45 gc:universal TRINITY_DN20702_c0_g2_i1:132-1(-)
LIAITSCFILSSCPFIHCHILHFCPHSHDIMLYTFFMPFYPLSY
>TRINITY_DN20740_c0_g1_i1.p1 type:internal len:47 gc:universal TRINITY_DN20740_c0_g1_i1:2-139(+)
PPEAGLANKLRTARLWLDEYYQVAEKFIMGNNQKPKADLLKNLDPI
>TRINITY_DN20740_c0_g2_i1.p1 type:internal len:107 gc:universal TRINITY_DN20740_c0_g2_i1:2-319(+)
LDPILELKERLHCKSFRWFLENVDPTHNLRDMNDILLLGEVRNFAHRDRCLDTLSQSEIGDFAGPFWCHGEGGSQWFTFDRSGAELQLVANERNALIRCADAKDET
>TRINITY_DN20740_c0_g2_i1.p2 type:5prime_partial len:53 gc:universal TRINITY_DN20740_c0_g2_i1:319-161(-)
CLIFRIRTPNQRISLIGYELQLSSRSIECEPLASAFAMTPEWSGKIADLALG*
>TRINITY_DN20740_c0_g2_i1.p3 type:5prime_partial len:48 gc:universal TRINITY_DN20740_c0_g2_i1:1-144(+)
LGSDSGIEGETALQVLQMVSGKCRSDSQPARHERHPTAGGSQKLRPP*
>TRINITY_DN20707_c0_g1_i1.p1 type:internal len:49 gc:universal TRINITY_DN20707_c0_g1_i1:2-145(+)
LDECLYMMSLPTVLRDIQMSNFNQSKSTCQKRSNRCLGNTPPIMSLVF
>TRINITY_DN20707_c0_g2_i1.p1 type:internal len:50 gc:universal TRINITY_DN20707_c0_g2_i1:1-147(+)
RKQTREFVCFSGSCARTVIREIVVGGCFCRWCAIVIGVVGFIRFVSFSN
>TRINITY_DN20707_c0_g2_i1.p2 type:internal len:50 gc:universal TRINITY_DN20707_c0_g2_i1:149-3(-)
RLLKETKRIKPTTPITIAHHLQKQPPTTISLMTVRAQLPEKQTNSRVCL
>TRINITY_DN20707_c0_g2_i1.p3 type:internal len:50 gc:universal TRINITY_DN20707_c0_g2_i1:2-148(+)
VNKLENSSVFPAAALALSSERSLSVVAFVDGVRLLSGLSVLFALFPLVI
>TRINITY_DN20707_c0_g2_i1.p4 type:internal len:50 gc:universal TRINITY_DN20707_c0_g2_i1:147-1(-)
ITKGNKANKTDNPDNNRTPSTKATTDNDLSDDSASAAAGKTDEFSSLFT
>TRINITY_DN20707_c0_g3_i1.p1 type:internal len:73 gc:universal TRINITY_DN20707_c0_g3_i1:2-217(+)
LQSPAHHIIRSVGTSVLDLALIREINRVELYNQVYQLKDTKGYIRAEAVKKRLLEFYKDDIDIGGRLDDRQM
>TRINITY_DN20707_c0_g3_i1.p2 type:5prime_partial len:63 gc:universal TRINITY_DN20707_c0_g3_i1:3-191(+)
YSRRRTTSLGVSALPSSIWPSYVRSIAWSSTTRFTNSRTQRVTSGRKPSRRDCWSSTRTTLT*
>TRINITY_DN20744_c0_g1_i1.p1 type:internal len:40 gc:universal TRINITY_DN20744_c0_g1_i1:1-117(+)
FWGNFFLSPVSDFSQRTGGISSAVSHMVIKLGKFVSINC
>TRINITY_DN20744_c0_g1_i1.p2 type:internal len:40 gc:universal TRINITY_DN20744_c0_g1_i1:2-118(+)
SGEISFFHLFQTLVSVLGEFLQRFRIWSSNWGNLFLSTV
>TRINITY_DN20744_c0_g2_i1.p1 type:3prime_partial len:44 gc:universal TRINITY_DN20744_c0_g2_i1:130-2(-)
MSYNTVSTVGESCFYQVLLSIVNISGGCQLFCSIVSILGKFLS
>TRINITY_DN20768_c0_g1_i1.p1 type:internal len:46 gc:universal TRINITY_DN20768_c0_g1_i1:136-2(-)
GLYKWYGERFFSSLFLRKMSVLAAGPKPVSDFTFEVCDSMRRLWV
>TRINITY_DN20768_c0_g1_i1.p2 type:internal len:46 gc:universal TRINITY_DN20768_c0_g1_i1:3-137(+)
TQSRRMLSHTSNVKSLTGFGPAASTDIFLKNKDEKNRSPYHLYSP
>TRINITY_DN20768_c0_g2_i1.p1 type:internal len:62 gc:universal TRINITY_DN20768_c0_g2_i1:183-1(-)
AIVIYLVEPFSFGIENCELQRLSCLGLFRCFSHMLHFVPENVQNNINLQLLSLESIVELGR
>TRINITY_DN20768_c0_g2_i1.p2 type:5prime_partial len:57 gc:universal TRINITY_DN20768_c0_g2_i1:2-172(+)
RPSSTMLSRDNNCRLILFCTFSGTKCSMWLKQRNNPRHDRRWSSQFSIPKEKGSTR*
>TRINITY_DN20735_c0_g2_i1.p1 type:internal len:154 gc:universal TRINITY_DN20735_c0_g2_i1:461-3(-)
LLLLLLLVVIIVVITTWRCYFKRRSDATRTDRRKKLAELKRRRRRRSARSNSISAPSEETDLEPRSGSSSTFNVDPQATSGTPNTYSIDSSHHSTPNHAELNDSQSQLFNSQHYSEITSEVEEAFRKRNQECPSDHNSYSSSLSVTQTSNQSK
>TRINITY_DN20735_c0_g2_i1.p2 type:complete len:69 gc:universal TRINITY_DN20735_c0_g2_i1:199-405(+)
MEYVFGVPLVACGSTLNVLLLPLRGSRSVSSDGALMELDLALRRRRRRFSSASFFRLSVLVASDRRLK*
>TRINITY_DN20735_c0_g2_i1.p3 type:5prime_partial len:45 gc:universal TRINITY_DN20735_c0_g2_i1:2-136(+)
AWTDLTFVLLRGKTNMSCDQMGTLDCAFEKPLPLQTLFRNSVGN*
>TRINITY_DN20797_c0_g1_i1.p1 type:5prime_partial len:47 gc:universal TRINITY_DN20797_c0_g1_i1:2-142(+)
WLIVRILAHLVYYYNIVNFFLLFMTPRSAHFVFLCTLFSYYMLKRL*
>TRINITY_DN20797_c0_g2_i1.p1 type:5prime_partial len:51 gc:universal TRINITY_DN20797_c0_g2_i1:2-154(+)
QSAITFYIAKPNNNEALYILFMNIFTVFAYFGNCLKTLIFNGNIRQMYDS*
>TRINITY_DN20797_c0_g2_i1.p2 type:3prime_partial len:51 gc:universal TRINITY_DN20797_c0_g2_i1:123-272(+)
MVTSDKCTTARNFLSLPPLSLSLMHTHHNWLNLTKNSFSSAITQTKVKSN
>TRINITY_DN20797_c0_g2_i1.p3 type:complete len:45 gc:universal TRINITY_DN20797_c0_g2_i1:193-59(-)
MRERERGGRERKFLAVVHLSDVTIKYECFQTVAKISKYSKNVHE*
>TRINITY_DN20793_c0_g3_i1.p1 type:internal len:139 gc:universal TRINITY_DN20793_c0_g3_i1:414-1(-)
FICTTILANDQVCYITVFSRMEQGIRILTMKPSFCFTNDSSVLLEVTTYSVMPARKRFQVPSLVGRGQMVPGSGCCSPRVPTYPLFFWKLMGVTSKETVAESVQYMSFRLAGDWCCPLQIGVTSSRKDSRTSFTVPVP
>TRINITY_DN20791_c0_g1_i1.p1 type:complete len:49 gc:universal TRINITY_DN20791_c0_g1_i1:369-223(-)
MECSCFCQISILELLICFLHIVSSIVLIFLQKGSVTFVDSLFQTNIII*
>TRINITY_DN20774_c0_g1_i1.p1 type:internal len:79 gc:universal TRINITY_DN20774_c0_g1_i1:234-1(-)
IKMGNPEKQLDKNYLRQKSHEEQLYQNEIKDLIWLELQACHAGRTPQEEDLYLCTMRAKIPALLQDILNYRLTSIVKP
>TRINITY_DN20774_c0_g1_i1.p2 type:5prime_partial len:42 gc:universal TRINITY_DN20774_c0_g1_i1:1-126(+)
WLHNRSKPVIQDILQQSWYLCSHGTQIQVFLLRCASSMTCL*
>TRINITY_DN20774_c0_g1_i1.p3 type:3prime_partial len:40 gc:universal TRINITY_DN20774_c0_g1_i1:118-2(-)
MSCWTHTARGRLVSVYHESKDTSSAAGYLELQAYFYCEA
>TRINITY_DN20774_c0_g2_i1.p1 type:internal len:87 gc:universal TRINITY_DN20774_c0_g2_i1:259-2(-)
VKPKIYKDGQSEVQVSVEKNRTTESGQEVSVSPCFSDEMEEGMCGEGVMSEKLLKVEVNEEFCDALDHVPPSGSSDTEGTTGTSSR
>TRINITY_DN20774_c0_g2_i1.p2 type:complete len:44 gc:universal TRINITY_DN20774_c0_g2_i1:114-245(+)
MTPSPHIPSSISSEKQGETLTSWPLSVVLFFSTETCTSLCPSL*
>TRINITY_DN20717_c0_g1_i1.p1 type:5prime_partial len:53 gc:universal TRINITY_DN20717_c0_g1_i1:1-159(+)
CSVQEYGSIKRRYFFIGGKYLFPLYNSVSYSVNYDLPDKMTEENLRREFIHC*
>TRINITY_DN20717_c0_g2_i1.p1 type:complete len:56 gc:universal TRINITY_DN20717_c0_g2_i1:161-328(+)
MLETLYTSTFQLPDISSLQLNPIFPVQYLHTEYTYFTYFSSAVIRFLFPFFCAKN*
>TRINITY_DN20717_c0_g2_i1.p2 type:complete len:43 gc:universal TRINITY_DN20717_c0_g2_i1:263-135(-)
MCILYADTVQGKLDLAAEKKCQVTEMCSYTKFQACLTDVDKY*
>TRINITY_DN20718_c0_g1_i1.p1 type:5prime_partial len:121 gc:universal TRINITY_DN20718_c0_g1_i1:1-363(+)
CTYNPFHRYGDHCHGNQHHDRSNSTLSFAVQECILEKNIHGGHCVAILHPGWLVYVRRRYCGYVRTPMTDFMADINPQDSAKGLIDHIDGMTQSIRSMRLHEWSTWAYRILAPNCANQNY*
>TRINITY_DN20718_c0_g1_i1.p2 type:complete len:81 gc:universal TRINITY_DN20718_c0_g1_i1:475-717(+)
MSPSIPILSIKRKVHIACPVVTLLRQDMSYQKCDTRSVRGESNSVVALVVPIRITLSVPTFMLACIIDRKVSIASTYTAD*
>TRINITY_DN20718_c0_g1_i1.p3 type:complete len:53 gc:universal TRINITY_DN20718_c0_g1_i1:261-103(-)
MIDETFRRVLWIDVSHEVRHWCTNVPAVSPSHVDQPPWMKNSDAVSSMYVLL*
>TRINITY_DN20718_c0_g1_i3.p1 type:complete len:81 gc:universal TRINITY_DN20718_c0_g1_i3:810-1052(+)
MSPSIPILSIKRKVHIACPVVTLLRQDMSYQKCDTRSVRGESNSVVALVVPIRITLSVPTFMLACIIDRKVSIASTYTAD*
>TRINITY_DN20718_c0_g1_i3.p2 type:5prime_partial len:63 gc:universal TRINITY_DN20718_c0_g1_i3:1-189(+)
CTYNPFHRYGDHCHGNQHHDRSNSTLSFAVQECILEKNIHGGHCVAILHPGWLVYVRRRYCG*
>TRINITY_DN20718_c0_g1_i3.p3 type:complete len:46 gc:universal TRINITY_DN20718_c0_g1_i3:290-427(+)
MHIIPTCNTLIRYVRTPMTDFMADINPQDSAKGRPQAASIACCDG*
>TRINITY_DN20718_c0_g1_i3.p4 type:complete len:46 gc:universal TRINITY_DN20718_c0_g1_i3:363-226(-)
MSAMKSVIGVRTYLIKVLHVGMMCISFQSAIKWSSQHNFVGLLCH*
>TRINITY_DN20718_c0_g1_i3.p5 type:complete len:44 gc:universal TRINITY_DN20718_c0_g1_i3:448-317(-)
MEAMHPLSTVTTSYRSSLRSTFRRVLWIDVSHEVRHWCTNVPD*
>TRINITY_DN20789_c0_g1_i1.p1 type:internal len:86 gc:universal TRINITY_DN20789_c0_g1_i1:1-255(+)
LHLSMEHSYFTLPVFVSTPYVRLSFPPVIIVSSANLNDDCNRVSAVRGTASTVSPLNLYKPPFRDGINRTHWPLLVISILLILED
>TRINITY_DN20789_c0_g1_i1.p2 type:internal len:85 gc:universal TRINITY_DN20789_c0_g1_i1:254-3(-)
SSSISKMEITNKGQWVRLIPSLNGGLYKFNGETVEAVPLTAETLLQSSFKFADDTIITGGKESRTYGVDTKTGRVKYECSMERC
>TRINITY_DN20789_c0_g1_i1.p3 type:5prime_partial len:54 gc:universal TRINITY_DN20789_c0_g1_i1:255-94(-)
VFQYQQNGDYQQRPVGPVDSISEWRLVQVQWGDRRSGTSDCRNPVTVIIQVCR*
>TRINITY_DN20789_c0_g2_i1.p1 type:internal len:73 gc:universal TRINITY_DN20789_c0_g2_i1:1-216(+)
PRTGIERWNFSVGQHDLMYVERSDLGCDMVEDDGFLVSDEQCAEDVDLRVIVPEGLICAVNPYTPGEILWKH
>TRINITY_DN20789_c0_g2_i1.p2 type:5prime_partial len:59 gc:universal TRINITY_DN20789_c0_g2_i1:215-39(-)
CFQSISPGVYGFTAQINPSGTITLRSTSSAHCSSLTRKPSSSTMSQPRSERSTYIRSC*
>TRINITY_DN20789_c0_g2_i1.p3 type:5prime_partial len:50 gc:universal TRINITY_DN20789_c0_g2_i1:216-67(-)
VLPEYFPWCVWIYSTDQPLGNNHSQVNIFCTLFITNKEAIILHHVTTKI*
>TRINITY_DN20749_c0_g1_i1.p1 type:internal len:66 gc:universal TRINITY_DN20749_c0_g1_i1:1-195(+)
FAPTAKSAAPQVCCPTAMRQAMLRKQRSKRGTKTEKSDYWSQCQCSAQVVPSVSDVEFDMYIRCV
>TRINITY_DN20749_c0_g1_i1.p2 type:internal len:66 gc:universal TRINITY_DN20749_c0_g1_i1:196-2(-)
THTGCTCQTPRLRQMAPPARCTDTGTSSHFSLSLFPVWTVVFSTWPVSLLWGSTPGVRLIWLWEQ
>TRINITY_DN20763_c0_g1_i1.p1 type:internal len:53 gc:universal TRINITY_DN20763_c0_g1_i1:2-157(+)
SVSSVLGGGQAVALSEEIPWIAEAASTSSSHRAAELDRKSSRLLDSTRARPL
>TRINITY_DN20763_c0_g1_i1.p2 type:5prime_partial len:43 gc:universal TRINITY_DN20763_c0_g1_i1:156-28(-)
RGRALVESSSLDDFLSNSAARCEELVEAASAIHGISSDSATA*
>TRINITY_DN20763_c0_g2_i1.p1 type:internal len:65 gc:universal TRINITY_DN20763_c0_g2_i1:1-192(+)
TPPPVIHLSVKRGRSNTGRVLFLRAVYTYSSAVFAGYVLILAMDVLLHFVIRVFLQRTTADGIP
>TRINITY_DN20763_c0_g2_i1.p2 type:5prime_partial len:42 gc:universal TRINITY_DN20763_c0_g2_i1:192-67(-)
GNAICGSSLKEHSNDEVQQHVHCQDEDVPREDGAAVCINCA*
>TRINITY_DN20756_c0_g2_i1.p1 type:5prime_partial len:41 gc:universal TRINITY_DN20756_c0_g2_i1:196-74(-)
VLISIFNCLHIVTVRTRPSLSLSLHLPWLKYSDNRTQYFI*
>TRINITY_DN20738_c0_g2_i1.p1 type:internal len:51 gc:universal TRINITY_DN20738_c0_g2_i1:3-152(+)
CCSKCLFLGGHHYTFSASVSRWASLEPYSVYPLFQVAIFRPILGEVSHHL
>TRINITY_DN20738_c0_g2_i1.p2 type:5prime_partial len:40 gc:universal TRINITY_DN20738_c0_g2_i1:2-121(+)
LLFQMSVPRWPSLHIQCLSFKMGIIRTIFSISFISGSYI*
>TRINITY_DN20780_c0_g1_i1.p1 type:5prime_partial len:50 gc:universal TRINITY_DN20780_c0_g1_i1:3-152(+)
PALVYISYLGPFLFPLSLDLNWTLRLSSKCTVIYTHTFPKQFRDQLNIR*
>TRINITY_DN20780_c0_g1_i1.p2 type:5prime_partial len:44 gc:universal TRINITY_DN20780_c0_g1_i1:154-23(-)
HHLMFSWSLNCLGKVCVYITVHLELNLKVQFKSRLRGNKNGPR*
>TRINITY_DN20761_c0_g1_i1.p1 type:3prime_partial len:71 gc:universal TRINITY_DN20761_c0_g1_i1:210-1(-)
MLFLPLAAFIVNPSLVNLLLQFYFNSEQGNTVCFKIMKFNTFPLCVLLYILDVVTPAVIRDKGNTVVTHV
>TRINITY_DN20761_c0_g1_i1.p2 type:complete len:50 gc:universal TRINITY_DN20761_c0_g1_i1:659-510(-)
MQGHERLCGLSLLSIEKNLLTELRQRGSFYDNVIVQFTSQKGRTEVMDT*
>TRINITY_DN20761_c0_g1_i1.p3 type:5prime_partial len:46 gc:universal TRINITY_DN20761_c0_g1_i1:800-663(-)
FMTENNLRCGFEVVFKLGELILTILSNAAAAENSFSVLKQINTCY*
>TRINITY_DN20761_c1_g1_i1.p1 type:internal len:40 gc:universal TRINITY_DN20761_c1_g1_i1:118-2(-)
ITSQDIVCLGSKYLFISAQKKTVLLQEYCVVLLGSVHPV
>TRINITY_DN20798_c0_g1_i1.p1 type:3prime_partial len:48 gc:universal TRINITY_DN20798_c0_g1_i1:141-1(-)
MSVLMLRLWSVDLQGFSKNKQIITHQLIILLSLMLDTPTYIHLFLIK
>TRINITY_DN20730_c0_g2_i1.p1 type:5prime_partial len:41 gc:universal TRINITY_DN20730_c0_g2_i1:1-123(+)
QTSNLKEESSSDIECSWTNHSVWCSTLQLYINFNYIAELV*
>TRINITY_DN20729_c0_g1_i1.p1 type:internal len:49 gc:universal TRINITY_DN20729_c0_g1_i1:3-146(+)
LLRHLCLSLTARFCTDVHDSSDTFHVLWHFYFVLLLTAVCLSLFLLLS
>TRINITY_DN20710_c0_g1_i2.p1 type:complete len:59 gc:universal TRINITY_DN20710_c0_g1_i2:348-172(-)
MYHSRGTTHWIYFVTGHVSQLKNHPLHMYMSVCFSNSSFQNCHNAVFVLNLFTLPYRV*
>TRINITY_DN20710_c0_g1_i2.p2 type:5prime_partial len:58 gc:universal TRINITY_DN20710_c0_g1_i2:605-432(-)
LLTVQLDEQFSGIGIGHHGHVQWLPRTPDLIPLDFYFWGHLKAIIYPSKAMVYPSIT*
>TRINITY_DN20710_c0_g1_i1.p1 type:5prime_partial len:48 gc:universal TRINITY_DN20710_c0_g1_i1:180-37(-)
LLTVQLDEQFSGIGIGHHGHVQWLPRTPDLIPLDFYFWGHLKAMFTQ*
>TRINITY_DN20747_c0_g1_i1.p1 type:3prime_partial len:61 gc:universal TRINITY_DN20747_c0_g1_i1:3-182(+)
MSLRVTLFSGEDSSHSISDFLQDLKSAELLFQEDPPHLLQCIASVLWGSALYFYERIAKD
>TRINITY_DN20747_c0_g1_i1.p2 type:5prime_partial len:53 gc:universal TRINITY_DN20747_c0_g1_i1:183-25(-)
CPLLCVHKNTVHFPRALTQCIVIDAEDLLGIRVQQILNLAKSQILSVKNPHH*
>TRINITY_DN20747_c0_g1_i1.p3 type:3prime_partial len:43 gc:universal TRINITY_DN20747_c0_g1_i1:127-2(-)
MHCNRCGGSSWNKSSADFKSCKKSDIECEESSPLKRVTRNDM
>TRINITY_DN20747_c0_g2_i1.p1 type:5prime_partial len:46 gc:universal TRINITY_DN20747_c0_g2_i1:170-33(-)
HWVTSYQCLFKPMCELFHRFCLFLRQLRKLQRCPPLLHSRMELID*
>TRINITY_DN20764_c0_g1_i1.p1 type:complete len:151 gc:universal TRINITY_DN20764_c0_g1_i1:619-167(-)
MNASPTSPRDPSRVIPYRPPSPEEWTGNDELMQILTMLLSVAAMITRMKILAWAVFFSALSCFAVRNGSPDVSKSTWSLLSLGVMAVSTVYLMGDPGRVPTALPAAAPAAPPTDPMETLVSTEAPAVINQVMATQTGVVMAEAAARRAVP*
>TRINITY_DN20764_c0_g1_i1.p2 type:complete len:120 gc:universal TRINITY_DN20764_c0_g1_i1:273-632(+)
MGSVGGAAGAAAGSAVGTLPGSPIRYTVLTAITPSDNSDQVLLETSGLPFRTAKQDRALKKTAQASIFILVIIAATDRSMVRICINSSLPVHSSGDGGRYGMTLEGSLGLVGLAFITSE*
>TRINITY_DN20764_c0_g1_i1.p3 type:complete len:71 gc:universal TRINITY_DN20764_c0_g1_i1:548-336(-)
MDWQRRVDADSHHASVRRRDDHQNEDTRLGSFLQRSVLLRCPERKPRRLQEHLVAVVAWGDGSQHCVPNG*
>TRINITY_DN20764_c0_g1_i2.p1 type:complete len:129 gc:universal TRINITY_DN20764_c0_g1_i2:553-167(-)
MPVQPAPGTPPGSSHTGHRLLRNGLMKILAWAVFFSALSCFAVRNGSPDVSKSTWSLLSLGVMAVSTVYLMGDPGRVPTALPAAAPAAPPTDPMETLVSTEAPAVINQVMATQTGVVMAEAAARRAVP*
>TRINITY_DN20764_c0_g1_i2.p2 type:complete len:110 gc:universal TRINITY_DN20764_c0_g1_i2:273-602(+)
MGSVGGAAGAAAGSAVGTLPGSPIRYTVLTAITPSDNSDQVLLETSGLPFRTAKQDRALKKTAQASIFISPFLRRRWPVWDDPGGVPGAGWTGIHNQRIIGKNSVVDIE*
>TRINITY_DN20764_c0_g1_i2.p3 type:complete len:74 gc:universal TRINITY_DN20764_c0_g1_i2:557-336(-)
MNASPTSPRDPSRVIPYRPPSPEEWTDEDTRLGSFLQRSVLLRCPERKPRRLQEHLVAVVAWGDGSQHCVPNG*
>TRINITY_DN20741_c0_g1_i1.p1 type:internal len:56 gc:universal TRINITY_DN20741_c0_g1_i1:166-2(-)
AEALARDDNTSSIAFLAFCLGLLHLYWRRGILTKTSSQAEMAALCLYSHSMGGPP
>TRINITY_DN20741_c0_g1_i1.p2 type:internal len:55 gc:universal TRINITY_DN20741_c0_g1_i1:3-164(+)
GGPPMLWLYRQSAAISACELVFVRIPRLQYRCKRPKQKAKNAMLLVLSSLARAS
>TRINITY_DN20741_c0_g1_i1.p3 type:5prime_partial len:46 gc:universal TRINITY_DN20741_c0_g1_i1:1-138(+)
LGAHPCCGCTGRALPFQLVNLFLLESPVSNIGAKDLSKRLKMLCY*
>TRINITY_DN20741_c0_g2_i1.p1 type:internal len:48 gc:universal TRINITY_DN20741_c0_g2_i1:141-1(-)
VKHLKMSWASCSLLTCLRKARSSVNLSATPRTIHVNKFVVGGPPMLW
>TRINITY_DN20741_c0_g2_i1.p2 type:internal len:47 gc:universal TRINITY_DN20741_c0_g2_i1:2-139(+)
HSMGGPPTTNLFTCMVRGVADRLTLDLAFLRHVSKEQDAQDIFRCL
>TRINITY_DN20741_c0_g3_i1.p1 type:internal len:93 gc:universal TRINITY_DN20741_c0_g3_i1:2-277(+)
ITILILTEFAKMHGYEISILGQGDNQTILLEVPIGESREKFTERFMQGLEVSMEEAGLPLKMEETWSSTRLFCYGKEFYIYGVKIPNAYKRI
>TRINITY_DN20741_c0_g4_i1.p1 type:internal len:55 gc:universal TRINITY_DN20741_c0_g4_i1:1-162(+)
HTHEVFMKSVFLYSDRVNAPSVSTKGYPIPGENCHIGQKGGCEGLRQKGWTLIT
>TRINITY_DN20778_c0_g1_i2.p1 type:3prime_partial len:297 gc:universal TRINITY_DN20778_c0_g1_i2:890-3(-)
MLPTTTHDLGQDSLNVEAVGSGTRLSPLVKDLFAMRSWWRTKLILKAILKVLSLRSLDVEYALAQIVYLFANPKKLTDFSEIRQLTKGRLSRDDPSFALIIALFVMSVDLAFALAIGASATFILLSLIWSSCVLFLGGGLLMATISYLLANVSPAVRYGSGGGFSSSQLQQTVRDGVYRENFVVHAEFSYCFDIHCNATFPLLVFSGLLSYVACPLLVNSPDAIASVLVGNFLMSIGWIYYGYITAVGMSVLPFVRRPEAFLVISLVASLILVVASCVGWNAGELSIRLFTGQIIM
>TRINITY_DN20778_c0_g1_i2.p2 type:complete len:165 gc:universal TRINITY_DN20778_c0_g1_i2:508-1002(+)
MRERRINVADAPIANANARSTLMTNRAMMRAKDGSSRERRPLVNCLISEKSVSFLGLAKRYTICARAYSTSNDRRDSTFRMALRISFVRHQDRMANKSFTRGESRVPDPTASTFRLSCPRSCVVVGSIVSERRPSRQRERVKQCESRWQLPPSQLLDRITINAT*
>TRINITY_DN20778_c0_g1_i2.p3 type:5prime_partial len:55 gc:universal TRINITY_DN20778_c0_g1_i2:1-165(+)
GIMICPVKSRMLSSPAFQPTHDATTRISEATKEMTKKASGRRTKGSTDMPTAVM*
>TRINITY_DN20778_c0_g1_i2.p4 type:complete len:49 gc:universal TRINITY_DN20778_c0_g1_i2:226-80(-)
MPLPQCLLEISSCRLDGSTTVTSQQWACLCCPSCDDQRPSWSSPWLLR*
>TRINITY_DN20778_c0_g1_i2.p5 type:complete len:47 gc:universal TRINITY_DN20778_c0_g1_i2:180-40(-)
MDLLRLHHSSGHVCAALRATTRGLLGHLLGCFADSSCSVMCRLERR*
>TRINITY_DN20778_c0_g1_i1.p1 type:complete len:253 gc:universal TRINITY_DN20778_c0_g1_i1:842-84(-)
MLPTTTHDLGQDSLNVEAVGSGTRLSPLVKDLFAMRSWWRTKLILKAILKVLSLRSLDVEYALAQIVYLFANPKKLTDFSEIRQLTKGRLSRDDPSFALIIALFVMSVDLAFALAIGASATFILLSLIWSSCVLFLGGGLLMATISYLLANVSPAVRYGSGGGFSSSQLQQTVRDGVYRENFVVHAEFSYCFDIHCNATFPLLVFSGLLSYVACPLLVNSPDAIASVLVGEMYDIDHHTHEMWVCSQPHVVA*
>TRINITY_DN20778_c0_g1_i1.p2 type:complete len:165 gc:universal TRINITY_DN20778_c0_g1_i1:460-954(+)
MRERRINVADAPIANANARSTLMTNRAMMRAKDGSSRERRPLVNCLISEKSVSFLGLAKRYTICARAYSTSNDRRDSTFRMALRISFVRHQDRMANKSFTRGESRVPDPTASTFRLSCPRSCVVVGSIVSERRPSRQRERVKQCESRWQLPPSQLLDRITINAT*
>TRINITY_DN20778_c0_g1_i1.p3 type:complete len:42 gc:universal TRINITY_DN20778_c0_g1_i1:65-190(+)
MTELRDFKRLRVVANRPTSHACDGRYHTSHQQALRQWHRGC*
>TRINITY_DN20733_c0_g2_i1.p1 type:5prime_partial len:56 gc:universal TRINITY_DN20733_c0_g2_i1:1-168(+)
LQVTVASTPSASIFFTSSFSQAAMHFLASHVWKQLPPRGFMFVSFLWCYMPCLLV*
>TRINITY_DN20706_c0_g1_i1.p1 type:5prime_partial len:83 gc:universal TRINITY_DN20706_c0_g1_i1:1-249(+)
LKETGLYLPLGTAGQGSCLLAQECRADLLRSFLQKFRFHVVSGQKRTTEKKYFRRRQAPQSPIYCSIADSHGCKREFETYIY*
>TRINITY_DN20706_c0_g1_i1.p2 type:5prime_partial len:54 gc:universal TRINITY_DN20706_c0_g1_i1:3-164(+)
EGDWPVSATWDSRPGFLFVSTRVPSGLAAQLSTEVQVSRGFRPETHNRKEILP*
>TRINITY_DN20706_c0_g2_i1.p1 type:5prime_partial len:191 gc:universal TRINITY_DN20706_c0_g2_i1:1767-1195(-)
GRKVVQVPKICSVVLQPQRSWPELCLLLSRRSDPVRPGNMEIMDAEKIDLLRKSFAMFDDGKTGKIETSKISTILNTLGQPFDEDELRAVVEEHDKEGTGTVNFDSFALIAGHFLEDQDEEAMMGELKEAFRLYDKEGNGYITTSTLREILAALDDKLTNEDLDGMITEIDSDGSGTVDFDEFMEMMTGE*
>TRINITY_DN20706_c0_g2_i1.p2 type:5prime_partial len:109 gc:universal TRINITY_DN20706_c0_g2_i1:1766-1440(-)
GERWSRCRKSVQSFSSRSDRGQNCVFYSRVAPTQSDPATWKLWMQRRLTCCARASPCLTMARRARSRRARSLPSSTRWGSPSTRTSCEPWWRNTTRRVLAPSILTPSL*
>TRINITY_DN20706_c0_g2_i1.p3 type:complete len:81 gc:universal TRINITY_DN20706_c0_g2_i1:1106-1348(+)
MTSKESFPDWSALDDVICNVPSHHWKFGSFYSPVIISINSSKSTVPEPSESISVIIPSRSSFVSLSSSAARISLRVLVVM*
>TRINITY_DN20706_c0_g2_i1.p4 type:3prime_partial len:74 gc:universal TRINITY_DN20706_c0_g2_i1:1547-1765(+)
MVEILLVSILPVLPSSNMAKLLRSRSIFSASIISMLPGRTGSERRESRRHNSGHDRCGWRTTEQIFGTWTTFL
>TRINITY_DN20706_c0_g2_i1.p5 type:complete len:56 gc:universal TRINITY_DN20706_c0_g2_i1:316-149(-)
MLARQMQLTILDYNNDAHKQEMKVATVAYIVTINRQGNCNPSLVSTLLLAIYTQK*
>TRINITY_DN20706_c0_g2_i1.p6 type:5prime_partial len:48 gc:universal TRINITY_DN20706_c0_g2_i1:1765-1622(-)
EKGGPGAENLFSRSPAAAIVARIVSSTLASLRPSPTRQHGNYGCRED*
>TRINITY_DN20706_c0_g2_i1.p7 type:complete len:47 gc:universal TRINITY_DN20706_c0_g2_i1:727-587(-)
MCPVVCAELRLCAYVCVYECTHVHVALIQNAIIDVNCKYLIKKYKK*
>TRINITY_DN20706_c0_g2_i1.p8 type:complete len:43 gc:universal TRINITY_DN20706_c0_g2_i1:630-758(+)
MIAFCIKATCTCVHSYTHTYAHRRNSAQTTGHITGPRIFDNR*
>TRINITY_DN20706_c0_g3_i1.p1 type:internal len:56 gc:universal TRINITY_DN20706_c0_g3_i1:166-2(-)
FCLLASMPPSSITFIFNCHKIHLQGSKIQCLKNETEIDIYVLCRYSSRISLSQNK
>TRINITY_DN20706_c0_g3_i1.p2 type:internal len:56 gc:universal TRINITY_DN20706_c0_g3_i1:3-167(+)
LFCDNEILLEYLHKTYISISVSFFKHCIFEPCKCILWQLKINVMEEGGIEANKQN
>TRINITY_DN20706_c0_g3_i1.p3 type:5prime_partial len:40 gc:universal TRINITY_DN20706_c0_g3_i1:1-120(+)
VCSVIMKFYLNICIKHIYQFLSRSLNIVSLNLANVFYGS*
>TRINITY_DN20716_c0_g1_i1.p1 type:internal len:60 gc:universal TRINITY_DN20716_c0_g1_i1:178-2(-)
SHHCWNIQIIMENLLSLYTISVSKQNTDREDECCQRNIKMFICIQYIPGVQKSSSRLQK
>TRINITY_DN20716_c1_g2_i1.p1 type:complete len:50 gc:universal TRINITY_DN20716_c1_g2_i1:231-380(+)
MHPFNSSSQWQRCICLGSSCLARTGPVICLKETVTYNTRFYSMSTLVSS*
>TRINITY_DN20716_c1_g2_i1.p2 type:5prime_partial len:44 gc:universal TRINITY_DN20716_c1_g2_i1:381-250(-)
IMSLLEWTYCRTLCYRLLFPSGRLQGQFWPNRSSPDKCTSATG*
>TRINITY_DN20716_c1_g3_i3.p1 type:complete len:72 gc:universal TRINITY_DN20716_c1_g3_i3:498-283(-)
MLSDNCLYFYSPLFVTIIRCIKHMPDLYNGTPAGKISTHIKETAMSSHYQHIAKILKQQHGDKKEKRKGWT*
>TRINITY_DN20716_c1_g3_i3.p2 type:5prime_partial len:62 gc:universal TRINITY_DN20716_c1_g3_i3:1313-1128(-)
DRQTDRQTDRQRETDRQTTELTHWHLQFLMLNQILFSDDAGWVTDEFEKLQILVMEFSGVW*
>TRINITY_DN20716_c1_g3_i3.p3 type:complete len:54 gc:universal TRINITY_DN20716_c1_g3_i3:870-709(-)
MLFSSIFETIFVQYNTQTLLMRYKFKTVAQKFAAYINYIMKFCLLHQAVVYVN*
>TRINITY_DN20716_c1_g3_i3.p4 type:complete len:51 gc:universal TRINITY_DN20716_c1_g3_i3:382-534(+)
MCRYFSSWCTIIQVRHMFDTSYYCNKQWRIEIQTIVRQHGLSLTKQHSFL*
>TRINITY_DN20716_c1_g3_i3.p5 type:5prime_partial len:50 gc:universal TRINITY_DN20716_c1_g3_i3:2-151(+)
GTSQKIDNFLAFSHYVVQLNLFIYADGDIVVQCDTVSHVRTYSCTLGIL*
>TRINITY_DN20716_c1_g3_i3.p6 type:complete len:46 gc:universal TRINITY_DN20716_c1_g3_i3:703-566(-)
MRYIFAFVDPLFYFHFDLYYSCNVTARVLTCLSSLNWNEQWRTET*
>TRINITY_DN20716_c1_g3_i3.p7 type:complete len:43 gc:universal TRINITY_DN20716_c1_g3_i3:1016-1144(+)
MQKILVDNKVTTFLCQYFILPLYHNEFTFLKTNHKLPSTKHH*
>TRINITY_DN20716_c1_g3_i2.p1 type:5prime_partial len:62 gc:universal TRINITY_DN20716_c1_g3_i2:1216-1031(-)
DRQTDRQTDRQRETDRQTTELTHWHLQFLMLNQILFSDDAGWVTDEFEKLQILVMEFSGVW*
>TRINITY_DN20716_c1_g3_i2.p2 type:complete len:54 gc:universal TRINITY_DN20716_c1_g3_i2:773-612(-)
MLFSSIFETIFVQYNTQTLLMRYKFKTVAQKFAAYINYIMKFCLLHQAVVYVN*
>TRINITY_DN20716_c1_g3_i2.p3 type:complete len:46 gc:universal TRINITY_DN20716_c1_g3_i2:606-469(-)
MRYIFAFVDPLFYFHFDLYYSCNVTARVLTCLSSLNWNEQWRTET*
>TRINITY_DN20716_c1_g3_i2.p4 type:complete len:43 gc:universal TRINITY_DN20716_c1_g3_i2:919-1047(+)
MQKILVDNKVTTFLCQYFILPLYHNEFTFLKTNHKLPSTKHH*
>TRINITY_DN20716_c1_g3_i1.p1 type:complete len:66 gc:universal TRINITY_DN20716_c1_g3_i1:480-283(-)
MKGNFTSSKSNSNQKMELYEKYNGTPAGKISTHIKETAMSSHYQHIAKILKQQHGDKKEKRKGWT*
>TRINITY_DN20716_c1_g3_i1.p2 type:5prime_partial len:50 gc:universal TRINITY_DN20716_c1_g3_i1:2-151(+)
GTSQKIDNFLAFSHYVVQLNLFIYADGDIVVQCDTVSHVRTYSCTLGIL*
>TRINITY_DN20716_c2_g1_i1.p1 type:complete len:56 gc:universal TRINITY_DN20716_c2_g1_i1:41-208(+)
MNSSHCRKGRPVHNRCPLHARQHQSIFTYLFFTFNPFVFLFMAIIHNACAPINLA*
>TRINITY_DN20716_c3_g1_i1.p1 type:complete len:70 gc:universal TRINITY_DN20716_c3_g1_i1:79-288(+)
MRAFFGLDDAVVFRCMLRHFVLDHIESTLFHQPTEETDQNKPQAATLCSHLTKFMAPSLLKVSSFPSLQ*
>TRINITY_DN20716_c3_g1_i1.p2 type:complete len:62 gc:universal TRINITY_DN20716_c3_g1_i1:74-259(+)
MTCVPFLVLMMLLFSVACFGISFWIILKAPCFISQLRRRIRTNLRLPLFVVISQNSWHHHC*
>TRINITY_DN20716_c3_g1_i1.p3 type:complete len:62 gc:universal TRINITY_DN20716_c3_g1_i1:228-43(-)
MTTKSGSLRFVLIRLLSWLMKQGAFNMIQNEMPKHATENNSIIKTKKGTHVMSPKNQEKKY*
>TRINITY_DN20716_c6_g1_i1.p1 type:internal len:49 gc:universal TRINITY_DN20716_c6_g1_i1:145-2(-)
AEGSNFLDRVVTCDEAWCFPYDPETARQSMQWTATASPRPKTHACHKP
>TRINITY_DN20712_c0_g1_i1.p1 type:5prime_partial len:54 gc:universal TRINITY_DN20712_c0_g1_i1:1-162(+)
LTQASIVITESTVVRFFQLFSNSLVVARLTSCRHIHSLLPLSDQLLPVSQMLH*
>TRINITY_DN20781_c0_g1_i1.p1 type:internal len:43 gc:universal TRINITY_DN20781_c0_g1_i1:128-3(-)
VQSIASLTSSISTCMCVYTHASVSGDCPSSINILTDSLFLNL
>TRINITY_DN20781_c0_g1_i1.p2 type:internal len:43 gc:universal TRINITY_DN20781_c0_g1_i1:127-2(-)
FSQLLHSLPLSPLVCVYIHMQVCQVTVQVQSTSSLTPSFSIS
>TRINITY_DN20781_c0_g1_i1.p3 type:5prime_partial len:42 gc:universal TRINITY_DN20781_c0_g1_i1:1-126(+)
ERLRKRESVRMLIELGQSPDTLACVYTHIQVEIEEVSEAID*
>TRINITY_DN20745_c0_g1_i1.p1 type:internal len:83 gc:universal TRINITY_DN20745_c0_g1_i1:246-1(-)
YKCHECDKSFTKKKYLVTHTKLIHTKDLKIECNVCGKKFLGKTYLQIHINRYHAPVKPFACQYCGKRFPTKGQLKYHERNHT
>TRINITY_DN20745_c0_g1_i1.p2 type:5prime_partial len:71 gc:universal TRINITY_DN20745_c0_g1_i1:3-215(+)
YDFVHGISAGPWLETFFHNTDMQMASQGHDICLCVSVSMSSQEIFSHTHYTQSSDPWYGSALYESQDIFS*
>TRINITY_DN20745_c0_g2_i1.p1 type:internal len:70 gc:universal TRINITY_DN20745_c0_g2_i1:208-2(-)
KHERSHTGEKPYLCSACGTRFTRLEGLKKHKDKHCQGTLSNKKGPIKRHASHVLVNKQVQLQDSSQRNK
>TRINITY_DN20745_c0_g2_i1.p2 type:5prime_partial len:58 gc:universal TRINITY_DN20745_c0_g2_i1:3-176(+)
LFLCDESCNWTCLLTSTCDACLLIGPFLLDKVPWQCLSLCFFSPSSLVNLVPQAEHK*
>TRINITY_DN20779_c0_g1_i1.p1 type:internal len:72 gc:universal TRINITY_DN20779_c0_g1_i1:2-214(+)
VNQTSEKDGSFEVLSRSLVESRLLAVLQKIRLPDVKFDADDTSLIEPLDTRETMLPDLVKRKSFQDPRNYR
>TRINITY_DN20779_c0_g1_i1.p2 type:complete len:52 gc:universal TRINITY_DN20779_c0_g1_i1:162-7(-)
MVSLVSRGSISDVSSASNFTSGNRIFCRTASKRLSTRLLDSTSKDPSFSDV*
>TRINITY_DN20779_c0_g1_i1.p3 type:complete len:42 gc:universal TRINITY_DN20779_c0_g1_i1:128-3(-)
MCHRRRISHPVIESFAGPQASDFPQGSWIAPRRTHPSLMSD*
>TRINITY_DN20779_c0_g1_i1.p4 type:5prime_partial len:41 gc:universal TRINITY_DN20779_c0_g1_i1:1-123(+)
SQSDIREGWVLRGAIQEPCGKSLACGPAKDSITGCEIRRR*
>TRINITY_DN20779_c0_g2_i1.p1 type:internal len:83 gc:universal TRINITY_DN20779_c0_g2_i1:247-2(-)
DVCPPWLDQWFEDYVNVYPDLGCAVLDTVSCRWLPKEDVSGVRERTRASSNHSDGSGENDKDSTDSPSDSECDEGDDNGVNQ
>TRINITY_DN20779_c0_g2_i1.p2 type:5prime_partial len:47 gc:universal TRINITY_DN20779_c0_g2_i1:248-108(-)
RCMSSLVGPMVRRLRQRVPGSGMCSSGYSIMSMVTEGGRIRSEREN*
>TRINITY_DN20779_c0_g2_i1.p3 type:5prime_partial len:43 gc:universal TRINITY_DN20779_c0_g2_i1:2-130(+)
LIDSVVISLVTFGVRRGIRGVLVVLATAITMVARRSSSLSHS*
>TRINITY_DN20779_c0_g2_i1.p4 type:5prime_partial len:43 gc:universal TRINITY_DN20779_c0_g2_i1:249-121(-)
EMYVLLGWTNGSKTTSTCTRIWDVQFWIQYHVDGYRRRTYQE*
>TRINITY_DN20753_c0_g1_i1.p1 type:complete len:522 gc:universal TRINITY_DN20753_c0_g1_i1:1734-169(-)
MKAIIQSKKGRVPTVIRSITETAEKAAWLGAPCALVAEVQCTINCDVGANDKTAQQWQEVAKQQEQQSQAALNIASNSVVAGQQAGFIAVAKSNEAKQLKEEALLKDQQAEQAEREAQTATEVAYRYSQLAQQHKEASQRAEAEAQKLQDNTQARVNVSVIVPEGTSTTMTEFVTPANDAPPVVSHQLPAPLAPAPTPNQPIATTPSATLCQQRSILKQPARTPYLYAELSCSPARQRTFVQPMLSQQVAVHHHVPQQQSVVEVAPQSVVQQAAVTQVQLQTAIPVVQQEVIQQQAVQQPIITPPVVRQPACHQVLMQQVAPQPLVVQAPLTNTVAPVLNAATPVQLYQNWARPITPNMPQPQIFPGVQVQTAVVAPQQTVVLNHLTMPVVMDAIMPTVDETFEDNGEREMKIAMKRLEKITSDSKARSSSRKRRRRQRRKSRQSPAWHLSNRKDKRKESRKGHHSSVKNKTRFWECLNEEIDSIAAKPSQSSRKTKSSSSSSSTYRWENITSKSSDIFKY*
>TRINITY_DN20753_c0_g1_i1.p2 type:complete len:102 gc:universal TRINITY_DN20753_c0_g1_i1:491-796(+)
MAIFISLSPLSSKVSSTVGIIASITTGIVRWFNTTVCWGATTAVCTWTPGKICGCGIFGVIGRAQFWYNWTGVAAFRTGATVFVSGACTTNGCGATCCMRT*
>TRINITY_DN20753_c0_g1_i1.p3 type:complete len:90 gc:universal TRINITY_DN20753_c0_g1_i1:802-533(-)
MSSGPHAAGCTTAVGCAGTTNKHSSSGSKCCNAGPIVPKLGPSYNAEYAATTNLPWGPSADSRCGAPADCGVEPPDYARRNGCDYADSG*
>TRINITY_DN20753_c0_g1_i1.p4 type:complete len:90 gc:universal TRINITY_DN20753_c0_g1_i1:299-30(-)
MRRLTVSRQSHRSHRERRSPPHLAHPPTVGRTLHRNLATYLNIDRKGSLLTTKKYCFLINLHFFGLFLITFEICESVIAWSGIFRLKMK*
>TRINITY_DN20753_c0_g1_i1.p5 type:complete len:80 gc:universal TRINITY_DN20753_c0_g1_i1:234-473(+)
MRRTSSFAMTAMALPRYCQSPHSDTPKIASCFSLKSDGPCGFPSAYPCGCLDAKQGIVLTCGVDDDDAFASLTWPCCLM*
>TRINITY_DN20753_c0_g1_i1.p6 type:5prime_partial len:76 gc:universal TRINITY_DN20753_c0_g1_i1:1-228(+)
FFLPALLAFTYFIFNLKIPLQAITDSQISKVIRNKPKKCKLIRKQYFFVVSRLPFLSIFKYVARFRCNVLPTVGG*
>TRINITY_DN20753_c0_g1_i1.p7 type:complete len:68 gc:universal TRINITY_DN20753_c0_g1_i1:796-999(+)
MTCWLSHNWWSYDWLLHSLLLYNFLLHDWDCCLQLYLSHSCLLYHRLGSHFHHTLLLWHMVMHCNLL*
>TRINITY_DN20753_c0_g1_i1.p8 type:complete len:59 gc:universal TRINITY_DN20753_c0_g1_i1:1333-1509(+)
MLLCELAVAVRYLRCGLRLPFCLFRLLVLQQSFFFELFGLITFRHGYEACLLTSNYAI*
>TRINITY_DN20753_c0_g1_i1.p9 type:complete len:49 gc:universal TRINITY_DN20753_c0_g1_i1:1055-909(-)
MLSCPVLPLVNAPLYNPCCHNKLQCITMCHSNRVWWKWLPNRWYSKQL*
>TRINITY_DN20759_c0_g1_i1.p1 type:5prime_partial len:359 gc:universal TRINITY_DN20759_c0_g1_i1:1275-199(-)
DSVPSSSGNIASSSNSETSSSGSVTSSSSSATSSSGSATNSSGSVANSSDSATNSSGSAANSSGSAANSSDSSGSGSSNLSCTCGAYRCTEHGHDCSCTECSSLQPVLDTKALAEASRNLTQTLKQLSSEVLTCKSDTTEESKSAATRRRQGAIIESMHHHGKGVYSGTFSGTLNPALQDRNGRPKRDISTIIHILNDLLCATPHYRRQVRNTQVLHAETSSGSNRHQQTAGDGKAREFYLHPPKEAVQRAVRKLEQMSVERNERSLHNNEECVRLSQENQATRGKIEQLKLIMEERRARRKARREARAAPYTSWCAKSETTSVKSQAVDCNNPAAMDMDTSDGNSEIHELNSEPVVA*
>TRINITY_DN20759_c0_g1_i1.p2 type:3prime_partial len:159 gc:universal TRINITY_DN20759_c0_g1_i1:803-1276(+)
MLSIIAPCLRRVAALLLSSVVSLLHVNTSDESCFNVCVRFRLASASAFVSKTGCKLLHSVHEQSCPCSVQRYAPHVQLRLLLPLPELSELLAALPELLAALPELLVALSELLATLPELLVALPELLVALLELLVTLPELLVSLLELLAMLPELLGTLS
>TRINITY_DN20759_c0_g1_i1.p3 type:complete len:140 gc:universal TRINITY_DN20759_c0_g1_i1:472-891(+)
MQTSFISLHTHLLKFPYCSLDSLFGWVQVKLSSFTVACRLLVTITATRCLSVKHLRISHLTAVMRCSTKQVVQNVDYCANISLWAPISVLQGRVQSTGECPGVHALPVVMHALYYRPLSSASCCTLALLSSITFTRQHF*
>TRINITY_DN20759_c0_g1_i1.p4 type:5prime_partial len:120 gc:universal TRINITY_DN20759_c0_g1_i1:1274-915(-)
TVFPVVLATLQAVLTAKRAVPAVSQVVPAVPPAVPAVPPTVPAVSPIVLTVLPTVLAVPPTVLAVPPTVLTVPAVVAVISAVHAERTVVLNMDTTARVLNAAVYSQSWIQKRLQKQAET*
>TRINITY_DN20759_c0_g1_i1.p5 type:3prime_partial len:93 gc:universal TRINITY_DN20759_c0_g1_i1:1000-1275(+)
MFSTTVRSACTAEITATTAGTVRTVGGTARTVGGTARTVGSTVRTIGDTAGTVGGTAGTAGGTAGTTCDTAGTARFAVRTACNVARTTGNTV
>TRINITY_DN20759_c0_g1_i1.p6 type:complete len:70 gc:universal TRINITY_DN20759_c0_g1_i1:189-398(+)
MTGVKLQQAQNLVRVFHYFHQMYPCPWRQDCYSLLPETSRMWFLTWHTRKCMVLLEPLSELFSSHAAPP*
>TRINITY_DN20759_c0_g1_i1.p7 type:complete len:60 gc:universal TRINITY_DN20759_c0_g1_i1:460-281(-)
MCAAQSRKSSNTWEDRAVETYHGGAACEEKSSERGSSSTIHFLVCQVRNHIREVSGSRL*
>TRINITY_DN20759_c0_g1_i1.p8 type:complete len:44 gc:universal TRINITY_DN20759_c0_g1_i1:906-1037(+)
MSVSGFGLLLQALLYPRLAVNCCIQYTSSRVHVQYNGTLRMYS*
>TRINITY_DN20759_c1_g3_i1.p1 type:5prime_partial len:42 gc:universal TRINITY_DN20759_c1_g3_i1:2-127(+)
DPVVSPMIMSVIFSWQCTYYRSVFNPKYCSLFLFLLSVWYL*
>TRINITY_DN20759_c2_g1_i1.p1 type:internal len:62 gc:universal TRINITY_DN20759_c2_g1_i1:183-1(-)
QQFHLQYWHCQQQFHLQYWHCQQQFHMQYWHYQQQFHLQYWHCQQQFHLQYQHCQSQFHLQ
>TRINITY_DN20759_c2_g1_i1.p2 type:internal len:61 gc:universal TRINITY_DN20759_c2_g1_i1:182-3(-)
NSSTCSTGTANNSSTCSTGTVNNSSTCSTGTISNSSTCSTGTVNNSSTCSTSIVNHSSTC
>TRINITY_DN20759_c2_g1_i1.p3 type:internal len:61 gc:universal TRINITY_DN20759_c2_g1_i1:3-182(+)
AGGTVIDNAGTAGGTVVDSASTAGGTVADSASTACGTVVDSASTAGGTVVGSASTAGGTV
>TRINITY_DN20759_c2_g1_i1.p4 type:internal len:61 gc:universal TRINITY_DN20759_c2_g1_i1:181-2(-)
TVPPAVLALPTTVPPAVLALSTTVPHAVLALSATVPPAVLALSTTVPPAVPALSITVPPA
>TRINITY_DN20759_c2_g1_i1.p5 type:3prime_partial len:54 gc:universal TRINITY_DN20759_c2_g1_i1:25-183(+)
MLVLQVELLLTVPVLQVELLLIVPVLHVELLLTVPVLQVELLLAVPVLQVELL
>TRINITY_DN20759_c2_g2_i1.p1 type:internal len:163 gc:universal TRINITY_DN20759_c2_g2_i1:3-488(+)
PIIPFVLTHAPSLSSVAAMTSVTPPVTPAASPVSTVPTATPCDPFSSAFFSSTHEPTSKHQTASSHHPTATHLPASNHLSTANRVPSAKHQQTSARLPVFTHQPATIRQTNSLLQPSVSHQPIPPHPPPSTQQAGSSPFPPPMTCGGRAGNSAVWRQDSMVS
>TRINITY_DN20759_c2_g2_i1.p2 type:complete len:90 gc:universal TRINITY_DN20759_c2_g2_i1:163-432(+)
MNLPPSIKLLPAIILQPPIFQPLTTCPLQTVYQVLNISRLLPVCLYLPISLPLSVRQTHFFNLLCPISPFPRTRLPRPSRLAPVHFLPL*
>TRINITY_DN20759_c2_g2_i1.p3 type:5prime_partial len:51 gc:universal TRINITY_DN20759_c2_g2_i1:488-336(-)
ADHTVLSPYSTVTSSTTACHRGRKWTGASLLGRGRRVRGNGLMGHRRLKK*
>TRINITY_DN20759_c2_g2_i1.p4 type:complete len:51 gc:universal TRINITY_DN20759_c2_g2_i1:308-156(-)
MGKYRQTGRSLLMFSTWYTVCSGQVVRGWKMGGCRMMAGSSLMLGGRFMS*
>TRINITY_DN20759_c2_g2_i1.p5 type:5prime_partial len:43 gc:universal TRINITY_DN20759_c2_g2_i1:490-362(-)
LLTILSCLHTALLPARPPHVIGGGNGLEPACWVEGGGCGGMG*
>TRINITY_DN20759_c3_g1_i1.p1 type:3prime_partial len:46 gc:universal TRINITY_DN20759_c3_g1_i1:204-338(+)
MFSNVRKQTVSVQSKLFSYRATIYFCKCLDSYIFIPYVPTNFSSV
>TRINITY_DN20759_c3_g1_i1.p2 type:3prime_partial len:43 gc:universal TRINITY_DN20759_c3_g1_i1:214-339(+)
MLENRLFQCNLNYFHTGQQFTSVNALTLIFSFHMFPQTSHLY
>TRINITY_DN20759_c3_g2_i1.p1 type:complete len:102 gc:universal TRINITY_DN20759_c3_g2_i1:98-403(+)
MDLEKMKNDQKLYLCRWYYYAGFLFLPFLWGINAVWFFREAFWKPAYEEQKDIKKYVIRSAIGALLWIVALSAWIIVFQKNRAAWGETADRISFVIPTGIP*
>TRINITY_DN20759_c3_g2_i1.p2 type:complete len:46 gc:universal TRINITY_DN20759_c3_g2_i1:120-257(+)
MTRSYIYAAGIIMLDFCFFHSSGVSMQSGSSEKHFGNLHMRNRRI*
>TRINITY_DN20737_c0_g1_i1.p1 type:internal len:173 gc:universal TRINITY_DN20737_c0_g1_i1:1-516(+)
FTADILRASDLQNFAVSFEVQTHSLFQYALCTARCLLGVLSLNMLVTFVLFSAVFVLVSILYFIHIYQSNGGRPTTVPGPEKSDPKSGNLVDMKKAGGLHYYLTQLHNEYGPIVSFWMGTDMAVSIASPELFKENMGVFDRPAMLFEFVEPLVGKNSIQFANGTEGKRRRTL
>TRINITY_DN20737_c0_g1_i1.p2 type:5prime_partial len:71 gc:universal TRINITY_DN20737_c0_g1_i1:515-303(-)
KVLLLFPSVPLANWILFFPTRGSTNSNSMAGRSNTPMFSLNSSGDAMLTAISVPIQKETMGPYSLCNWVR*
>TRINITY_DN20737_c0_g1_i1.p3 type:5prime_partial len:67 gc:universal TRINITY_DN20737_c0_g1_i1:516-316(-)
QGSSSLPFSSVGKLDTVFSNQRLNKLKQHGWSIKHPHVLFEQFRRCNANSHICPHPERDYGSIFIM*
>TRINITY_DN20737_c0_g1_i1.p4 type:5prime_partial len:40 gc:universal TRINITY_DN20737_c0_g1_i1:2-121(+)
LLLTYCAPATSRTSLCRSRFRRTRCSNTPFVQLVVYSVF*
>TRINITY_DN20737_c0_g1_i1.p5 type:5prime_partial len:40 gc:universal TRINITY_DN20737_c0_g1_i1:514-395(-)
RFFFSSLQFRWQTGYCFFQPEAQQTQTAWLVDQTPPCSL*
>TRINITY_DN20737_c0_g1_i1.p6 type:complete len:40 gc:universal TRINITY_DN20737_c0_g1_i1:179-60(-)
METSTNTAENSTKVTNMFKLKTPSKQRAVQRAYWNSECV*
>TRINITY_DN20760_c0_g1_i1.p1 type:5prime_partial len:93 gc:universal TRINITY_DN20760_c0_g1_i1:3-281(+)
HFLSFSFLFLSLFFSWYPFSFSLLLLSLSLLTSFLSLLLYASVDLLSFTHLLCFLSLLHSSLSLSLSTHSLTHKHSHSLSALPTSTFSHSSS*
>TRINITY_DN20760_c0_g1_i1.p2 type:complete len:63 gc:universal TRINITY_DN20760_c0_g1_i1:121-309(+)
MPLLTSFLSLTCSASSHSCTHHSLSRSLLIHSLTNTLTHSLLSLPQLSLTLLPSFVLVSPVF*
>TRINITY_DN20760_c0_g1_i1.p3 type:5prime_partial len:44 gc:universal TRINITY_DN20760_c0_g1_i1:2-133(+)
SFSLFLLSFSLTLFLLVSFLFLSLATFSLSVDLFSLSLTLCLC*
>TRINITY_DN20760_c1_g1_i1.p1 type:internal len:44 gc:universal TRINITY_DN20760_c1_g1_i1:2-130(+)
LCKTGPVFSVTVSDSNRKDYIRLVMPFVMDVLSKRIREEEKWE
>TRINITY_DN20784_c0_g1_i2.p1 type:5prime_partial len:80 gc:universal TRINITY_DN20784_c0_g1_i2:1-240(+)
PLHLCLFFHHSSCFTTCQLTPLHNIYVNTKCSDSDLCLLSCFSTVGTSTQLAITGSSQFQMTHFYQLSASLLDLYCLLS*
>TRINITY_DN20784_c0_g1_i2.p2 type:complete len:50 gc:universal TRINITY_DN20784_c0_g1_i2:428-279(-)
MPFLQCCNVAHLSFLSSVGNLYSPIAESSHIHHTCSFAHSTILGLQLAM*
>TRINITY_DN20784_c0_g1_i2.p3 type:complete len:49 gc:universal TRINITY_DN20784_c0_g1_i2:271-417(+)
MFSHIASCKPRMVECAKEHVWWMCEDSAMGEYKFPTLERKDRCATLQH*
>TRINITY_DN20784_c0_g1_i2.p4 type:3prime_partial len:42 gc:universal TRINITY_DN20784_c0_g1_i2:396-518(+)
MCYITALKKWHEKMIILHSPTQSLTHSCPHTHTHKHTHTKF
>TRINITY_DN20703_c0_g1_i1.p1 type:5prime_partial len:48 gc:universal TRINITY_DN20703_c0_g1_i1:2-145(+)
CQMYCRREISIFVGVGRTGSEQASFLLGMCFTWSPSQSRCLYKNYFC*
>TRINITY_DN20703_c0_g2_i1.p1 type:5prime_partial len:44 gc:universal TRINITY_DN20703_c0_g2_i1:500-369(-)
NTTITLSLLVIILKYKYSPPLLVIILNQNYNHLPAGNNSQIQL*
>TRINITY_DN20703_c0_g2_i2.p1 type:5prime_partial len:44 gc:universal TRINITY_DN20703_c0_g2_i2:557-426(-)
NTTITLSLLVIILKYKYSPPLLVIILNQNYNHLPAGNNSQIQL*
>TRINITY_DN20795_c0_g1_i1.p1 type:internal len:80 gc:universal TRINITY_DN20795_c0_g1_i1:239-3(-)
EDSVPFSTASTEKNGSAYAVLKDSKEEESVSGLQHWEINYRIQQNSSHSEENSPGGVEWSSVVSTANKAAVSQESEVGW
>TRINITY_DN20795_c0_g2_i1.p1 type:internal len:82 gc:universal TRINITY_DN20795_c0_g2_i1:244-2(-)
GKLSNTFSQDVSGDYDIGDWEDRKYTLKQDVSEIDAEVGCSTAQNTTRQEERSEWGNELKNGENKVQDSLVITDNKESYIP
>TRINITY_DN20796_c0_g1_i1.p1 type:5prime_partial len:42 gc:universal TRINITY_DN20796_c0_g1_i1:3-128(+)
HKNCLTLHAKLNKLCYSLQNCQKRTFNCALPNKKISPKPSF*
>TRINITY_DN20796_c0_g3_i1.p1 type:5prime_partial len:70 gc:universal TRINITY_DN20796_c0_g3_i1:3-212(+)
RDHEVSKNLRKKFGMNVLKSVSLLRNVQGSLRERIDMCIEVNGNQFEHLIHQEQNVHFSRGSRLLRHPV*
>TRINITY_DN20796_c0_g3_i1.p2 type:5prime_partial len:69 gc:universal TRINITY_DN20796_c0_g3_i1:330-124(-)
KSTMEMTILPKAMTHRKLPSGENDFGIETDIRCSPVLYLTIQGVSEVWTHGKNAHFALDVLNVQTDCH*
>TRINITY_DN20796_c0_g3_i1.p3 type:3prime_partial len:40 gc:universal TRINITY_DN20796_c0_g3_i1:118-2(-)
MHISILSRKLPWTFLKRETDLSTFIPNFFLRFFDTSWSR
>TRINITY_DN20796_c1_g1_i1.p1 type:internal len:40 gc:universal TRINITY_DN20796_c1_g1_i1:3-119(+)
LATRTCCHKLSPADLTVCRNQAVQTKLLSQPNQKDGTAQ
>TRINITY_DN20796_c1_g2_i1.p1 type:complete len:44 gc:universal TRINITY_DN20796_c1_g2_i1:173-304(+)
MESQEIERNTFKINLKKSADPSQYIKVLAVIKFSVEILYDEAA*
>TRINITY_DN20796_c1_g3_i1.p1 type:complete len:127 gc:universal TRINITY_DN20796_c1_g3_i1:443-63(-)
MAVVSDTLKVFIDEVINKRKKGTEDDKKRKCAVISHATRPKSFLFMVPVGLSLYIYKHVASRHLVEMLFNMGVGASYRETKCMRHQQCWICTHQLILIHSSSLYLIMQILIYVHWMAMELFTAWEA*
>TRINITY_DN20796_c1_g3_i1.p2 type:complete len:103 gc:universal TRINITY_DN20796_c1_g3_i1:1197-889(-)
MLSIQKHGRPLDDGLAVAFDHLFSYLKENYECQYSLEDLLQKTEEYLPPSTCVCSEKILREKLISYFGNDAIIVNNSWYTQRSLNPQEERLRIVKAAAAIIR*
>TRINITY_DN20796_c1_g3_i1.p3 type:complete len:71 gc:universal TRINITY_DN20796_c1_g3_i1:795-1007(+)
MAININTLRAKCSPSLWVQTSETSCIPLNGYLILLLLRQPSQFVNVLPVDSVTSVYTMNYSRLWHHYQSN*
>TRINITY_DN20796_c1_g3_i1.p4 type:complete len:69 gc:universal TRINITY_DN20796_c1_g3_i1:1044-1250(+)
MWKVEDTPQSSEEDLPESIDIHNFLLDRKTGGQMLQPGHHLMADHVSEWIALKKILNAAAVIFCFSCN*
>TRINITY_DN20796_c1_g3_i1.p5 type:complete len:69 gc:universal TRINITY_DN20796_c1_g3_i1:967-761(-)
MVYTEVTESTGRTFTNCEGCRSNNKIRYPFNGIQDVSEVCTHREGEHFALNVLMLIAINLHALISSFT*
>TRINITY_DN20796_c1_g3_i1.p6 type:complete len:65 gc:universal TRINITY_DN20796_c1_g3_i1:617-811(+)
MPLDILLWGGLNSVVYRPRPKSIEKLKENIRNECAQISVSLLRNAQRSLRERTDKCMQVNGNQH*
>TRINITY_DN20796_c1_g3_i1.p7 type:complete len:59 gc:universal TRINITY_DN20796_c1_g3_i1:201-25(-)
MYEAPAMLDMHPSVNSDSFKQFVFDNADFNIRALDGYGTFHSMGGIMCIVNMSHIYDL*
>TRINITY_DN20796_c1_g3_i1.p8 type:complete len:58 gc:universal TRINITY_DN20796_c1_g3_i1:307-480(+)
MNRNDFGLVAWLITAHFLFLSSSVPFFRLLITSSIKTFRVSDTTAIAPSNALSAGSY*
>TRINITY_DN20796_c1_g3_i1.p9 type:complete len:53 gc:universal TRINITY_DN20796_c1_g3_i1:406-248(-)
MKLSTNGRKGLRMTRRENVQLSAMQQDQNHFCSWFQLDCLCISTNMLRHVIL*
>TRINITY_DN20796_c1_g3_i1.p10 type:complete len:40 gc:universal TRINITY_DN20796_c1_g3_i1:354-235(-)
MCSYQPCNKTKIISVHGSSWTVFVYLQTCCVTSSCRDAF*
>TRINITY_DN20796_c1_g3_i2.p1 type:complete len:127 gc:universal TRINITY_DN20796_c1_g3_i2:443-63(-)
MAVVSDTLKVFIDEVINKRKKGTEDDKKRKCAVISHATRPKSFLFMVPVGLSLYIYKHVASRHLVEMLFNMGVGASYRETKCMRHQQCWICTHQLILIHSSSLYLIMQILIYVHWMAMELFTAWEA*
>TRINITY_DN20796_c1_g3_i2.p2 type:complete len:70 gc:universal TRINITY_DN20796_c1_g3_i2:617-826(+)
MPLDILLWGGLNSVVYRPRPKSIEKLKENIRNECAQISVSLLRNAQRSLRERTDKCMQVNGNQFEHLIY*
>TRINITY_DN20796_c1_g3_i2.p3 type:complete len:59 gc:universal TRINITY_DN20796_c1_g3_i2:201-25(-)
MYEAPAMLDMHPSVNSDSFKQFVFDNADFNIRALDGYGTFHSMGGIMCIVNMSHIYDL*
>TRINITY_DN20796_c1_g3_i2.p4 type:complete len:58 gc:universal TRINITY_DN20796_c1_g3_i2:307-480(+)
MNRNDFGLVAWLITAHFLFLSSSVPFFRLLITSSIKTFRVSDTTAIAPSNALSAGSY*
>TRINITY_DN20796_c1_g3_i2.p5 type:complete len:53 gc:universal TRINITY_DN20796_c1_g3_i2:406-248(-)
MKLSTNGRKGLRMTRRENVQLSAMQQDQNHFCSWFQLDCLCISTNMLRHVIL*
>TRINITY_DN20796_c1_g3_i2.p6 type:complete len:40 gc:universal TRINITY_DN20796_c1_g3_i2:354-235(-)
MCSYQPCNKTKIISVHGSSWTVFVYLQTCCVTSSCRDAF*
>TRINITY_DN20796_c1_g4_i1.p1 type:internal len:40 gc:universal TRINITY_DN20796_c1_g4_i1:119-3(-)
ERFLRGKYCFEHIHSECFPSVSPYFMVSGYKPQILRNNK
>TRINITY_DN20728_c0_g1_i1.p1 type:complete len:51 gc:universal TRINITY_DN20728_c0_g1_i1:163-315(+)
MDGNINLPVSNGTILTAIQHFVCFSFSCCFLKLPDAFSPKLNIFFVSPPA*
>TRINITY_DN20728_c0_g1_i1.p2 type:complete len:46 gc:universal TRINITY_DN20728_c0_g1_i1:15-152(+)
MAFSRFSSGYASTFSKYSPRYFLYNNASIVTALSSGTLTSARKLS*
>TRINITY_DN20728_c0_g1_i1.p3 type:5prime_partial len:43 gc:universal TRINITY_DN20728_c0_g1_i1:400-272(-)
VLCLLTLGLINLYGHFIYIYLVFQLQKKPRLEGIQKKYSALD*
>TRINITY_DN20728_c0_g1_i1.p4 type:complete len:40 gc:universal TRINITY_DN20728_c0_g1_i1:132-13(-)
MLKCQMTELLRCWHYCTRNIWGNILKMYWHTPMKIGKMP*
>TRINITY_DN20728_c0_g2_i1.p1 type:3prime_partial len:64 gc:universal TRINITY_DN20728_c0_g2_i1:190-2(-)
MTNACYVNYVIPHPPMKHLMSRVQTWSRMWLFCLGLYLSFFFFATHACCIKTSHHNHHLWHFP
>TRINITY_DN20728_c0_g2_i1.p2 type:complete len:52 gc:universal TRINITY_DN20728_c0_g2_i1:179-24(-)
MLCELCDPSPSHEALDVPSPNLVKNVAFLFGFIFKFLFLCYSCMLHKNKSS*
>TRINITY_DN20751_c1_g1_i1.p1 type:internal len:47 gc:universal TRINITY_DN20751_c1_g1_i1:2-139(+)
WNTELPRECKMVMYKNYFMPILLYVSETWTVKKIDERRLQGADMKV
>TRINITY_DN20751_c1_g1_i1.p2 type:internal len:47 gc:universal TRINITY_DN20751_c1_g1_i1:139-2(-)
NLHICSLESPLIYLLHCPSLRDIQQYWHEVVFIHHHLTLPGQFCIP
>TRINITY_DN20751_c2_g1_i1.p1 type:internal len:41 gc:universal TRINITY_DN20751_c2_g1_i1:2-121(+)
VHFQLFSDVFMSYPVQSSLPKYTLQELHLCSLDFPLIPLL
>TRINITY_DN20751_c2_g1_i1.p2 type:internal len:41 gc:universal TRINITY_DN20751_c2_g1_i1:3-122(+)
STSNFFLMSSCLILSSLLFPSTLFKNFISAPWIFLSSLFF
>TRINITY_DN20751_c2_g1_i1.p3 type:internal len:41 gc:universal TRINITY_DN20751_c2_g1_i1:121-2(-)
KKRDERKIQGAEMKFLKSVLGKRRLDRIRHEDIRKKLEVD
>TRINITY_DN20755_c0_g1_i1.p1 type:internal len:166 gc:universal TRINITY_DN20755_c0_g1_i1:495-1(-)
PSPPLEQLHSASWKNLNLSVQMLSQNHVELTEMPPPKHLEKYYNRSNFAGVLKDKTHQKVLPNSDFHQLTPWLLRGQTVSYCLEHGLTYVFPSTLLVSLLDCLQSEFLVRLTAYINQNLVRYPFPVEDRITKIIKVIHTYRKRHGQAIYKFLSKWDSIAVAAAIA
>TRINITY_DN20755_c0_g3_i1.p1 type:internal len:57 gc:universal TRINITY_DN20755_c0_g3_i1:169-2(-)
SWPQEFCLCAFNGQRPRFLRTPTRVLLRYLRGVSRETEKVVETLRVHGELDEQVYV
>TRINITY_DN20755_c0_g4_i1.p1 type:internal len:57 gc:universal TRINITY_DN20755_c0_g4_i1:170-3(-)
DCPMSKRERVQRGREGFCKTNFHLASVSDNDREKYSRQHFEILQAAINDHVRDQIN
>TRINITY_DN20755_c0_g4_i1.p2 type:internal len:57 gc:universal TRINITY_DN20755_c0_g4_i1:169-2(-)
IVLCPKEREFKEGGRGFAKQTFTLRLYQTMTEKNIADNILKFFRQQSMTMSEIKLT
>TRINITY_DN20755_c0_g5_i1.p1 type:internal len:45 gc:universal TRINITY_DN20755_c0_g5_i1:1-132(+)
LFSHPVVDFQKGIEQLKNLTRREIPTSIEIGTHLRDVFVEVMCK
>TRINITY_DN20755_c0_g6_i1.p1 type:internal len:42 gc:universal TRINITY_DN20755_c0_g6_i1:123-1(-)
IESELPGLIHILYGDIGPWTNLRVQHEVEISGLAKLFSHPV
>TRINITY_DN20755_c0_g7_i1.p1 type:internal len:43 gc:universal TRINITY_DN20755_c0_g7_i1:1-126(+)
PKTTPKQSKADFPYWLRFVSLGLSSRQITQNSRRPEMALSTT
>TRINITY_DN20755_c0_g7_i1.p2 type:internal len:42 gc:universal TRINITY_DN20755_c0_g7_i1:2-124(+)
LKQLQNNPRLTSLIGSVLSPWDYLRDKLLKTADAQRWPSPP
>TRINITY_DN20755_c0_g8_i1.p1 type:internal len:78 gc:universal TRINITY_DN20755_c0_g8_i1:2-232(+)
FVEVMCKNYFRTTRKWPALEFIVQCPTVETCYRQQRWLTNQEKAKAKREWAWVTFGKTLEFQTMPDIFEILTDSALA
>TRINITY_DN20755_c0_g8_i1.p2 type:complete len:42 gc:universal TRINITY_DN20755_c0_g8_i1:73-198(+)
MPDCRNLLSTAEVVDKSRKSQSKTRMGLGHLWENIRISNYA*
>TRINITY_DN20792_c0_g2_i1.p1 type:3prime_partial len:64 gc:universal TRINITY_DN20792_c0_g2_i1:191-3(-)
MQAFCPEVLSNYLCIMRTHYFMPENSKQAYSLKCKKTCDPSLTVYCHYTEPCITMLTPQVCEL
>TRINITY_DN20792_c0_g3_i2.p1 type:complete len:120 gc:universal TRINITY_DN20792_c0_g3_i2:401-42(-)
MHFRHISYSCLFPSSPPSFFSFPFLSSPFLPILPLPSSPSPSFPPSSSFPLLPLHSLLPSPFSHPLLPPSFPLSPFLSFLPSIPPCPPILVCHLVLLYTCVFIGYIYIMKKGEKFCFIA*
>TRINITY_DN20792_c0_g3_i2.p2 type:complete len:105 gc:universal TRINITY_DN20792_c0_g3_i2:406-92(-)
MICIFAIFPTAVFSLPLLLPSSPSPSSLPPSSLSFPFHPLLPLPSLLPLPSLSFPFIPCFLPHSPILSFPLHSLFPLFFLSFLPSLPAPQSLYVTSFSFIHVCL*
>TRINITY_DN20792_c0_g3_i2.p3 type:complete len:78 gc:universal TRINITY_DN20792_c0_g3_i2:210-443(+)
MGEWGRKQGMKGKEREGRGRREGRGRRGWKGKDREEGGREEGEGEEGRRRGREKTAVGNMAKMHIMKTKCCDQLVMH*
>TRINITY_DN20792_c0_g3_i2.p4 type:complete len:75 gc:universal TRINITY_DN20792_c0_g3_i2:779-1003(+)
MTLLLHGCSLATRSVKLLRCTQIRASSDIHGIWGTEVEESYNTIYPNIYAISLSTTHIYTYGENISAYLHNLYK*
>TRINITY_DN20792_c0_g3_i2.p5 type:complete len:69 gc:universal TRINITY_DN20792_c0_g3_i2:104-310(+)
MYKGERGDIQGLGGREGWKEGKKEKGKEGMKGEGEDGRMGKEAGNEGEGEGRKRKEGRKGKERMEGEG*
>TRINITY_DN20792_c0_g3_i2.p6 type:complete len:58 gc:universal TRINITY_DN20792_c0_g3_i2:867-1040(+)
MEYGALRWRKVIIQYTRISTPSLFPPHIYTHMERIYLHIYIICISNKYISQYWTSIQ*
>TRINITY_DN20792_c0_g3_i2.p7 type:complete len:57 gc:universal TRINITY_DN20792_c0_g3_i2:980-810(-)
MQIYSLHMCIYVWWKERWRRYSGILYYNFPPPQCPIFHVCHWKPLFVYILTVSQIL*
>TRINITY_DN20792_c0_g3_i2.p8 type:3prime_partial len:44 gc:universal TRINITY_DN20792_c0_g3_i2:129-1(-)
MSPRSPLYMCVYRIYIYNEKRRKILFYSIINNNALLLKKKKKK
>TRINITY_DN20792_c0_g3_i2.p9 type:complete len:40 gc:universal TRINITY_DN20792_c0_g3_i2:949-830(-)
MCGGKRDGVDIRVYCIITFLHLSAPYSMYVTGSPYLCTS*
>TRINITY_DN20792_c0_g7_i1.p1 type:internal len:41 gc:universal TRINITY_DN20792_c0_g7_i1:2-121(+)
FFSHTVRGLLIYFSGSTEEAYNVYTFTIRKKSYETHYRRP
>TRINITY_DN20792_c0_g8_i1.p1 type:complete len:112 gc:universal TRINITY_DN20792_c0_g8_i1:576-241(-)
MFIVVSCYIYQVYFSKESFADILLVSNFLQNKAVTYQKTTCNINNNNNFSPQFSLNLHEKLVAVSSFVRLLPFPYSISPFPVFFTPYLLPFLLLAGNIELGRYLHVLTEYK*
>TRINITY_DN20792_c0_g8_i1.p2 type:5prime_partial len:50 gc:universal TRINITY_DN20792_c0_g8_i1:664-515(-)
VLPPLKVVLWAPLPGIFSYYSYHFPNRKVYVYCSIMLYISSIFFKRKLR*
>TRINITY_DN20792_c0_g8_i1.p3 type:complete len:41 gc:universal TRINITY_DN20792_c0_g8_i1:244-122(-)
MIIIKFIISSQTYCRRLPVAWCKCEVSRSGKQSQCRELNR*
>TRINITY_DN20713_c0_g1_i1.p1 type:3prime_partial len:45 gc:universal TRINITY_DN20713_c0_g1_i1:128-259(+)
MGVTQESNMVKKNNRWYTDLPPMKKIQTHMHQKKLKTTSTFQRI
>TRINITY_DN20782_c0_g2_i1.p1 type:internal len:40 gc:universal TRINITY_DN20782_c0_g2_i1:117-1(-)
EGLGSSHSHLQGRLRSWRKDKLGENKAALNSNFISFFFF
>TRINITY_DN20767_c0_g1_i1.p1 type:5prime_partial len:59 gc:universal TRINITY_DN20767_c0_g1_i1:1-177(+)
TLFLPYSPHCTYYFSCPRDSMHHFFYKLQVICTWLFSWQYKLLAPMSKMKKNLLWKIK*
>TRINITY_DN20767_c0_g1_i1.p2 type:3prime_partial len:47 gc:universal TRINITY_DN20767_c0_g1_i1:93-230(+)
MYMAFFLAVQITGTYVKNEKKSVVENKITVKLTLVNCYGLVYTLFP
>TRINITY_DN20765_c0_g1_i1.p1 type:5prime_partial len:65 gc:universal TRINITY_DN20765_c0_g1_i1:1-195(+)
IMVQEAVKVMCLVNEFTWNEMTEKLPLTLHARHVLVLLPCSHRVIGLWIKYVLFCCASLNIFQN*
>TRINITY_DN20765_c0_g2_i1.p1 type:5prime_partial len:41 gc:universal TRINITY_DN20765_c0_g2_i1:1-123(+)
VVLLFFAFIFSFGIHFIQSYLSIYLILDHQLGMEIHLNDK*
>TRINITY_DN20765_c0_g3_i1.p1 type:complete len:81 gc:universal TRINITY_DN20765_c0_g3_i1:7-249(+)
MIRKCIFYTIISKLLHNHTLVNFSVSTTSQTEYHNALKELRSLLPSSALETSPLYQLAVKQMDEYIENMQYLLVKSSDKK*
>TRINITY_DN20765_c0_g4_i1.p1 type:complete len:61 gc:universal TRINITY_DN20765_c0_g4_i1:234-52(-)
MYAWAMENPYEFTKTITVVKMYVVCCIMLHNYSAIFCEARANTNCYLHLFQESLILFLQF*
>TRINITY_DN20765_c0_g4_i1.p2 type:complete len:53 gc:universal TRINITY_DN20765_c0_g4_i1:230-72(-)
MHGLWKILMNLQRQLQLLKCMWCAVLCYIIIRPFFVRQEQIPIVTFTSFKKA*
>TRINITY_DN20765_c0_g5_i1.p1 type:complete len:96 gc:universal TRINITY_DN20765_c0_g5_i1:14-301(+)
MQFFHCKIAFFHNCVTSNWYSCHFCMDGHRYHTLQTLTHVIHFCWGFLPDSAYRNNLHTTVAELKLGITAFMEYHSQKTLVTVMENVQMIPTLNA*
>TRINITY_DN20765_c0_g5_i1.p2 type:5prime_partial len:58 gc:universal TRINITY_DN20765_c0_g5_i1:1-174(+)
PATLNAVFPLQNSIFSQLCYIKLVFLSFLYGWSQIPYSPDLNPCDSFLLGFSPRQCL*
>TRINITY_DN20765_c0_g5_i1.p3 type:5prime_partial len:48 gc:universal TRINITY_DN20765_c0_g5_i1:312-169(-)
QPCNQAFNVGIICTFSITVTSVFWLWYSMKAVIPSFSSATVVCRLFL*
>TRINITY_DN20799_c0_g1_i1.p1 type:5prime_partial len:51 gc:universal TRINITY_DN20799_c0_g1_i1:2-154(+)
SVVMAPHLMHLYVGSNIYLSYLTVGEIPLQWASARKQQIMSLCQYFHLTL*
>TRINITY_DN20775_c0_g1_i1.p1 type:internal len:55 gc:universal TRINITY_DN20775_c0_g1_i1:1-162(+)
HFSLVIVQQVCHFLLVIVQQERYPLLLIVQQERHSSLVPDRKHSSTARQKRQFS
>TRINITY_DN20775_c0_g1_i1.p2 type:internal len:55 gc:universal TRINITY_DN20775_c0_g1_i1:163-2(-)
SKTDVSAEQSKSVSDQEPTKSDVPVGQSTAKGNVPVEQSPTKNGTPVEQSPTKS
>TRINITY_DN20775_c0_g1_i1.p3 type:internal len:55 gc:universal TRINITY_DN20775_c0_g1_i1:162-1(-)
RKLTFLPSSRRVFPIRNQRRVTFLLDNQQQRVTFLLNNHQQKMAHLLNNHQRKV
>TRINITY_DN20775_c0_g2_i1.p1 type:internal len:127 gc:universal TRINITY_DN20775_c0_g2_i1:379-2(-)
QKSGNTQHLFQEQTFQRQQRNWNYDLYKPLTSSAVQQYTDNSSTDKTTGDASKDATAASQNTKEKSNDVVPSELSKKRVDLVQLLRTRIAEVIKNSIEAKQPSAGAAAGELQSANSTTEQSKSVAV
>TRINITY_DN20775_c0_g2_i1.p2 type:complete len:62 gc:universal TRINITY_DN20775_c0_g2_i1:90-275(+)
MLFFITSAILVLRSCTKSTRFFDNSEGTTSLDFSLVFWDAAVASFDASPVVLSVLELSVYC*
>TRINITY_DN20776_c0_g1_i1.p1 type:5prime_partial len:42 gc:universal TRINITY_DN20776_c0_g1_i1:190-65(-)
LPTKLIGNPLYLLASLHNLTITPVTCTLPTEVITGNRSIKK*
>TRINITY_DN20776_c0_g2_i1.p1 type:internal len:43 gc:universal TRINITY_DN20776_c0_g2_i1:3-128(+)
WICHLHNFLSIANTFFIHKKLIQKHFGQPLYQCFPNLFKLHQ
>TRINITY_DN20714_c0_g3_i1.p1 type:internal len:57 gc:universal TRINITY_DN20714_c0_g3_i1:3-170(+)
KEEEEYTRNSVLDYYIQLHTSVLYKDCIYLIQYLKFCSQPLYTNLYQSLHAILCSK
>TRINITY_DN20714_c0_g3_i1.p2 type:internal len:57 gc:universal TRINITY_DN20714_c0_g3_i1:168-1(-)
LSTELHVMTDTDLCIMVENRILSTVLGKYSLYIILKYATVYNNRVQNCVCTLLLPL
>TRINITY_DN20772_c0_g1_i1.p1 type:internal len:49 gc:universal TRINITY_DN20772_c0_g1_i1:145-2(-)
GTLGPIPTVCHLMLFSGIHKMHYAGVKWRFLERHYNRESLRFHSYASS
>TRINITY_DN20772_c0_g1_i1.p2 type:5prime_partial len:44 gc:universal TRINITY_DN20772_c0_g1_i1:1-132(+)
LMKHNCETLNFPCCNAFPKISISLLHSAFYECLKITSDDTLWE*
>TRINITY_DN20786_c0_g1_i1.p1 type:internal len:44 gc:universal TRINITY_DN20786_c0_g1_i1:1-129(+)
IQCRNLTARFPSFLASNATDPHWDTRILVRRDTAERRSSHVIL
>TRINITY_DN20786_c0_g1_i1.p2 type:internal len:44 gc:universal TRINITY_DN20786_c0_g1_i1:130-2(-)
QGSHVTIAFLQYPFLRVFLYPNADRLRLMLRRTGNELSDSYIG
>TRINITY_DN20786_c0_g1_i1.p3 type:internal len:43 gc:universal TRINITY_DN20786_c0_g1_i1:128-3(-)
RITCDDRLSAVSLLTSILVSQCGSVAFDAKKDGKRAVRFLHW
>TRINITY_DN20786_c0_g2_i1.p1 type:internal len:70 gc:universal TRINITY_DN20786_c0_g2_i1:207-1(-)
KEVLEALEEMNTSQWEMKVALQHKKDKTVKVRLSKNPPVKLRVGTRIVLMLRDESTRKQLPVGMVVLSD
>TRINITY_DN20786_c0_g2_i1.p2 type:internal len:69 gc:universal TRINITY_DN20786_c0_g2_i1:2-205(+)
SERTTIPTGSCFLVLSSRSIRTMRVPTRNLTGGFLESLTFTVLSFLCCRATFISHCDVFISSKASSTS
>TRINITY_DN20786_c0_g3_i1.p1 type:internal len:61 gc:universal TRINITY_DN20786_c0_g3_i1:180-1(-)
GYSGVVRNLWGLLAWVDTDDFPVVYDGHGFSSETSLCRKLDALETSLCNRNEGSAVAWLL
>TRINITY_DN20786_c0_g3_i1.p2 type:internal len:60 gc:universal TRINITY_DN20786_c0_g3_i1:3-179(+)
GATQPHSLHFGCKGSFRERPTCDTMKFRWKIHDRRRQLESHQCLPMLGDPTDFEPHQNI
>TRINITY_DN20786_c0_g3_i1.p3 type:3prime_partial len:42 gc:universal TRINITY_DN20786_c0_g3_i1:125-3(-)
MTFQLSTTVMDFPAKLHCVASWTLSKRAFATEMKGVRLRGS
>TRINITY_DN20736_c0_g1_i1.p1 type:internal len:56 gc:universal TRINITY_DN20736_c0_g1_i1:3-167(+)
WANAIKTVITYMPALGNSLSVLDGNPFPLTGLQMLSAGLASTVTCVADDESLKKA
>TRINITY_DN20736_c0_g1_i1.p2 type:5prime_partial len:48 gc:universal TRINITY_DN20736_c0_g1_i1:168-25(-)
WLSSDFHHQQHMLQCLQDLHLTSEVQLREKDSHQAQTMNSLMQACKL*
>TRINITY_DN20736_c0_g2_i1.p1 type:internal len:67 gc:universal TRINITY_DN20736_c0_g2_i1:199-2(-)
SCVRFKASSHLEGEQTWDVITFMPVAESGILSQDIFTWIPLIKNCLVSEKSIVLPWKLHMFAQLIW
>TRINITY_DN20736_c0_g2_i1.p2 type:3prime_partial len:53 gc:universal TRINITY_DN20736_c0_g2_i1:45-200(+)
MLFSDTKQFFISGIHVKMSCDRIPDSATGMKVMTSHVCSPSRWLLALNLTQL
>TRINITY_DN20736_c0_g3_i1.p1 type:internal len:88 gc:universal TRINITY_DN20736_c0_g3_i1:2-262(+)
FAQLIWSEQLVEMSQVIDGENLCGFSVAKFINVFQVSQHLDLILATLQHTPLSTPVEVLEVDLVKAAGQDITSTVRVQVAQTGTGTA
>TRINITY_DN20736_c0_g3_i1.p2 type:5prime_partial len:53 gc:universal TRINITY_DN20736_c0_g3_i1:261-103(-)
AVPVPVCATCTLTVDVMSWPAALTKSTSSTSTGVLRGVCCRVARIRSKCWET*
>TRINITY_DN20736_c0_g3_i1.p3 type:5prime_partial len:52 gc:universal TRINITY_DN20736_c0_g3_i1:3-158(+)
LLSLSGVSSWWKCHKSLMGKTFVASVWQSSSTSFRFPSIWILSWQPCNTHL*
>TRINITY_DN20709_c0_g1_i1.p1 type:3prime_partial len:139 gc:universal TRINITY_DN20709_c0_g1_i1:415-2(-)
MPVAYKSYGAYSPMYPMVTIPPLNSGLGLGAGFGINGGYGGTSYSTPNRVVAFPSSYVPSHNVFSSMSSSYESTRNPKYIPLPTISETSVYSFSSSPAICRRTPASHYVQPSMSHYTQPRKIIFKDTDDIDVSTPRKV
>TRINITY_DN20709_c0_g1_i1.p2 type:complete len:60 gc:universal TRINITY_DN20709_c0_g1_i1:204-25(-)
MSPRAIPSTSHFLQYQKHQYIRSHLLLRFVVEPQLLTMYSQVCHITRSHEKLYLRIQMT*
>TRINITY_DN20709_c0_g3_i1.p1 type:internal len:76 gc:universal TRINITY_DN20709_c0_g3_i1:3-227(+)
TPRKVAPPNAVKEKVYGTIHRGRQVIRMYTKCQKDHPYQKPGGATEQCGTAGKSAGSPGEKLMEKFLIKDTRAIK
>TRINITY_DN20709_c0_g3_i1.p2 type:5prime_partial len:60 gc:universal TRINITY_DN20709_c0_g3_i1:2-181(+)
YTSKSSPSQCSQRESLWDNSQRASSDSNVHQVSERPSVSEAWRCNGTMWYCWEERRFTR*
>TRINITY_DN20762_c0_g1_i3.p1 type:complete len:228 gc:universal TRINITY_DN20762_c0_g1_i3:18-701(+)
MFRDDIDFERWKTYHRRSLDCFGYKIVPATSVLGFFPLRKSVRVFAFVTCVTSLMECVVLAAMWIWFAVVVSSALLNDIGLVSFVRALVGFSFALMGYYGSTYIWATDLQRYIIGLTLDMFFAVLRIVLAKTLLKRHIATTIYVVDFASIALDMYVVYIVWSLRSYFLWYTTTNNLSRGLLPDTESLMDINLNSSMARLPSPNESRGEGTVANNSQMNYYAASRATY*
>TRINITY_DN20762_c0_g1_i3.p2 type:complete len:85 gc:universal TRINITY_DN20762_c0_g1_i3:1286-1032(-)
MISETSSYLARLAMITNKAESVLQCNDRVSLASGVLIHFLTALASVNSRELHARRTRWISNQWRRRRQTMACAGQQHIYKAAQK*
>TRINITY_DN20762_c0_g1_i3.p3 type:complete len:70 gc:universal TRINITY_DN20762_c0_g1_i3:329-538(+)
MGDGPTALHYRPYLGYVLCCSENSTCQNPIEATHCYNYICCGLRKYRSGHVRCVYCMVLALLLFVVHHH*
>TRINITY_DN20762_c0_g1_i3.p4 type:complete len:66 gc:universal TRINITY_DN20762_c0_g1_i3:977-780(-)
MSTDQEAAAQKAGDVRRERKRLVKELLDMDPQITEMSKSDIEFLLADVEDEQPNAAQRQYGGILE*
>TRINITY_DN20762_c0_g1_i3.p5 type:complete len:55 gc:universal TRINITY_DN20762_c0_g1_i3:716-880(+)
MQKRLPWSSSSRTSDKSNSIRFIPGYRHIAAVLRLVVRLPHQLAEIQCPTWTSL*
>TRINITY_DN20762_c0_g1_i3.p6 type:complete len:55 gc:universal TRINITY_DN20762_c0_g1_i3:1054-1218(+)
MCCWPAQAIVCLLRRHWFEIHRVLRACSSLELTDARAVKKCIKTPLAKLTLSLH*
>TRINITY_DN20762_c0_g1_i3.p7 type:complete len:45 gc:universal TRINITY_DN20762_c0_g1_i3:28-162(+)
MILTSSGGKHIIGGRLTVLDTKSCLRQAYLGFSLCARVFEYLLS*
>TRINITY_DN20762_c0_g1_i3.p8 type:complete len:44 gc:universal TRINITY_DN20762_c0_g1_i3:1132-1001(-)
MREGLGGFRTNGVVGDKQWLALANNTFIRLPKNDIVAFCKDSE*
>TRINITY_DN20762_c0_g1_i3.p9 type:complete len:43 gc:universal TRINITY_DN20762_c0_g1_i3:740-612(-)
MTKANVSAWPQDLLICSTTCSIVVHLTVVCYCAFTSTFVGRR*
>TRINITY_DN20762_c0_g1_i3.p10 type:complete len:43 gc:universal TRINITY_DN20762_c0_g1_i3:478-350(-)
MSRAILAKSTTYIVVAMCRFNRVLASTILRTAKNISKVRPIM*
>TRINITY_DN20762_c0_g1_i3.p11 type:complete len:41 gc:universal TRINITY_DN20762_c0_g1_i3:1173-1295(+)
MYQNSARQTDPIITLKDAFSFVCNHCKPRKVARSLRNHFG*
>TRINITY_DN20762_c0_g1_i1.p1 type:complete len:228 gc:universal TRINITY_DN20762_c0_g1_i1:18-701(+)
MFRDDIDFERWKTYHRRSLDCFGYKIVPATSVLGFFPLRKSVRVFAFVTCVTSLMECVVLAAMWIWFAVVVSSALLNDIGLVSFVRALVGFSFALMGYYGSTYIWATDLQRYIIGLTLDMFFAVLRIVLAKTLLKRHIATTIYVVDFASIALDMYVVYIVWSLRSYFLWYTTTNNLSRGLLPDTESLMDINLNSSMARLPSPNESRGEGTVANNSQMNYYAASRATY*
>TRINITY_DN20762_c0_g1_i1.p2 type:complete len:104 gc:universal TRINITY_DN20762_c0_g1_i1:1091-780(-)
MREGLGGFRTNGVVGDKQWLALANNTFIRLPKNDIVAFCKDNQEAAAQKAGDVRRERKRLVKELLDMDPQITEMSKSDIEFLLADVEDEQPNAAQRQYGGILE*
>TRINITY_DN20762_c0_g1_i1.p3 type:complete len:85 gc:universal TRINITY_DN20762_c0_g1_i1:1245-991(-)
MISETSSYLARLAMITNKAESVLQCNDRVSLASGVLIHFLTALASVNSRELHARRTRWISNQWRRRRQTMACAGQQHIYKAAQK*
>TRINITY_DN20762_c0_g1_i1.p4 type:complete len:70 gc:universal TRINITY_DN20762_c0_g1_i1:329-538(+)
MGDGPTALHYRPYLGYVLCCSENSTCQNPIEATHCYNYICCGLRKYRSGHVRCVYCMVLALLLFVVHHH*
>TRINITY_DN20762_c0_g1_i1.p5 type:complete len:55 gc:universal TRINITY_DN20762_c0_g1_i1:716-880(+)
MQKRLPWSSSSRTSDKSNSIRFIPGYRHIAAVLRLVVRLPHQLAEIQCPTWTSL*
>TRINITY_DN20762_c0_g1_i1.p6 type:complete len:55 gc:universal TRINITY_DN20762_c0_g1_i1:1013-1177(+)
MCCWPAQAIVCLLRRHWFEIHRVLRACSSLELTDARAVKKCIKTPLAKLTLSLH*
>TRINITY_DN20762_c0_g1_i1.p7 type:complete len:45 gc:universal TRINITY_DN20762_c0_g1_i1:28-162(+)
MILTSSGGKHIIGGRLTVLDTKSCLRQAYLGFSLCARVFEYLLS*
>TRINITY_DN20762_c0_g1_i1.p8 type:complete len:43 gc:universal TRINITY_DN20762_c0_g1_i1:740-612(-)
MTKANVSAWPQDLLICSTTCSIVVHLTVVCYCAFTSTFVGRR*
>TRINITY_DN20762_c0_g1_i1.p9 type:complete len:43 gc:universal TRINITY_DN20762_c0_g1_i1:478-350(-)
MSRAILAKSTTYIVVAMCRFNRVLASTILRTAKNISKVRPIM*
>TRINITY_DN20762_c0_g1_i1.p10 type:complete len:41 gc:universal TRINITY_DN20762_c0_g1_i1:1132-1254(+)
MYQNSARQTDPIITLKDAFSFVCNHCKPRKVARSLRNHFG*
>TRINITY_DN20754_c0_g1_i1.p1 type:5prime_partial len:50 gc:universal TRINITY_DN20754_c0_g1_i1:2-151(+)
CFFKIGMTWFSIGIGKTDSVKGDPLGMLSVLQVCLCQCKSTHWVSSQRV*
>TRINITY_DN20754_c0_g1_i1.p2 type:5prime_partial len:40 gc:universal TRINITY_DN20754_c0_g1_i1:175-56(-)
FPSNGISDLNSLATNPVCTFALTETNLQYREHAQRITLD*
>TRINITY_DN20754_c0_g2_i1.p1 type:internal len:42 gc:universal TRINITY_DN20754_c0_g2_i1:2-124(+)
YLERLVAVMCNITCQYFWHRGFSAPCSIVTFSSCSWDVFFL
>TRINITY_DN20732_c0_g2_i1.p1 type:5prime_partial len:60 gc:universal TRINITY_DN20732_c0_g2_i1:2-181(+)
EHSCVKWPAKRPALFTSATAYLRCLMLLFSDFELVSGGSRSTPKGDQEAEVKLWRVYSM*
>TRINITY_DN20732_c0_g2_i1.p2 type:5prime_partial len:54 gc:universal TRINITY_DN20732_c0_g2_i1:222-61(-)
LPYVRTPNTGLTLLYILYTRHSLTSASWSPLGVERLPPDTSSKSLKSSIKHRK*
>TRINITY_DN20773_c0_g1_i1.p1 type:5prime_partial len:69 gc:universal TRINITY_DN20773_c0_g1_i1:2-208(+)
ELAVIGDSHLASASVSIFMDSSLYPPFSSLCTSVTFRSLPYSSAGSFFTNICSIAINFHMALLRQNGL*
>TRINITY_DN20773_c0_g1_i1.p2 type:5prime_partial len:63 gc:universal TRINITY_DN20773_c0_g1_i1:3-191(+)
NWLSLVIHIWLQPLSQFLWILHCTLHSPHYAHQLHSDHCHIHLRVHFLQTSVPLPLIFIWLY*
>TRINITY_DN20773_c0_g1_i1.p3 type:complete len:59 gc:universal TRINITY_DN20773_c0_g1_i1:198-374(+)
MVCNKMIIYINTVELYTNLSTLKTSHQLMFTSSHSACHITVHCFTLYIKITFHSISTS*
>TRINITY_DN20773_c0_g1_i1.p4 type:3prime_partial len:57 gc:universal TRINITY_DN20773_c0_g1_i1:168-1(-)
MAMEQMFVKNEPADEYGSDLNVTDVHSEENGGYSEESIKIETEAEAKCESPMTASS
>TRINITY_DN20773_c0_g2_i1.p1 type:internal len:55 gc:universal TRINITY_DN20773_c0_g2_i1:3-164(+)
VSDPLAVLLAKRDFEDSVKESSSPQPSKHKESVLLSESKDKVEKKFQKDTDISV
>TRINITY_DN20720_c0_g1_i1.p1 type:5prime_partial len:60 gc:universal TRINITY_DN20720_c0_g1_i1:2-181(+)
NFLSNVFYCIPLYFNIFVIQTACPMCCITYHSISRYLLFNLSVRCVLIHTDRLQLCKQG*
>TRINITY_DN20720_c0_g1_i1.p2 type:5prime_partial len:57 gc:universal TRINITY_DN20720_c0_g1_i1:1-171(+)
QLSVQCVLLHTTLFQYICYSNCLSNVLYYIPLYFKIFVIQSVCPMCSNTYRSIAAV*
>TRINITY_DN20720_c0_g1_i1.p3 type:5prime_partial len:47 gc:universal TRINITY_DN20720_c0_g1_i1:3-143(+)
TFCPMCSIAYHSISIYLLFKLPVQCVVLHTTLFQDICYSICLSDVF*
>TRINITY_DN20720_c0_g2_i1.p1 type:complete len:183 gc:universal TRINITY_DN20720_c0_g2_i1:121-669(+)
MIKLFSLKQQKKEGEGVPRTGNQKKASAAQLRITKDINELNLPKTCSTEFPDPDDLLQFKLLICPDEGFYRGGRFSFSFKVGPNYPHEPPKVKCETQVYHPNIDLEGNVCLNILREDWKPVLTINSIVYGLQYLFLEPNPEDPLNKEAAEVLQNNRRLFEQNVQKSMRGGYIGSVYFERCLK*
>TRINITY_DN20720_c0_g2_i1.p2 type:complete len:68 gc:universal TRINITY_DN20720_c0_g2_i1:833-630(-)
MHQTLHTTNSSVQMPSAFSHQTAVLQTSLLHITTHTNQELISLIIYSNSLNVSLTYFRHLSKYTEPM*
>TRINITY_DN20720_c0_g2_i1.p3 type:complete len:54 gc:universal TRINITY_DN20720_c0_g2_i1:847-1008(+)
MTDRCTEYLKLLLLIKVYDLLGAVAENGRMLHYKYVNTVFANYFLPVQSSVKM*
>TRINITY_DN20720_c0_g2_i1.p4 type:complete len:47 gc:universal TRINITY_DN20720_c0_g2_i1:926-1066(+)
MAECCIISMSILFLQIISCQCNLLSKCKLKNIPFHENFTLRRILFF*
>TRINITY_DN20720_c0_g2_i1.p5 type:complete len:41 gc:universal TRINITY_DN20720_c0_g2_i1:447-569(+)
MPQHTTRGLETCSHNQLHCVWFTVFIFGTKPRGSIEQRSS*
>TRINITY_DN20720_c0_g2_i1.p6 type:complete len:41 gc:universal TRINITY_DN20720_c0_g2_i1:500-378(-)
MELIVRTGFQSSRSMLRHTFPSRSMFGWYTCVSHFTLGGS*
>TRINITY_DN20719_c0_g2_i1.p1 type:complete len:65 gc:universal TRINITY_DN20719_c0_g2_i1:63-257(+)
METLQCTRVEAVTIRVPVSEAASLKHLLCHVYLAMNSKQLYVCNDFSLLYKEMLKLFLIVQSVH*
>TRINITY_DN20719_c0_g2_i1.p2 type:5prime_partial len:40 gc:universal TRINITY_DN20719_c0_g2_i1:2-121(+)
KFLFTNCQVVSLHFLGVLATNGNAAMHTSRSCDNTCTCK*
>TRINITY_DN20701_c0_g1_i1.p1 type:5prime_partial len:56 gc:universal TRINITY_DN20701_c0_g1_i1:2-169(+)
FFPFSLAAFLLLSGWSLQCSQAHNLSKLVAENHVHFTYHDFSGQLVPIVHSNTLA*
>TRINITY_DN20701_c0_g1_i1.p2 type:5prime_partial len:41 gc:universal TRINITY_DN20701_c0_g1_i1:370-248(-)
RVLCVESQTERMALANASFTYNMCQYSPAGRGTVCIVYRK*
>TRINITY_DN20701_c0_g1_i1.p3 type:5prime_partial len:40 gc:universal TRINITY_DN20701_c0_g1_i1:1-120(+)
LLPLLSRCLSAPLRLVFTMQPSTQLVQTSGGKSCALHIS*
>TRINITY_DN20701_c0_g2_i1.p1 type:internal len:41 gc:universal TRINITY_DN20701_c0_g2_i1:122-3(-)
AVRPRLPGSLVPLCFCLFWTVSCCRSSSLADTGYILLLPL
>TRINITY_DN20701_c0_g2_i1.p2 type:internal len:41 gc:universal TRINITY_DN20701_c0_g2_i1:2-121(+)
EGEEAECSQCRRGWKSDSRRQSRRDRSREARANQAGEDER
>TRINITY_DN20701_c0_g2_i1.p3 type:internal len:41 gc:universal TRINITY_DN20701_c0_g2_i1:121-2(-)
PFVLACLVRSCLSASVSSGLSPAVALPASPTLATFCFFPF
>TRINITY_DN20701_c0_g2_i1.p4 type:internal len:41 gc:universal TRINITY_DN20701_c0_g2_i1:3-122(+)
KGKKQNVASVGEAGRATAGDSPEETEAERHERTRQARTNG
>TRINITY_DN20701_c0_g2_i1.p5 type:internal len:41 gc:universal TRINITY_DN20701_c0_g2_i1:120-1(-)
RSSSPAWFARASLLLSLLDCLLLSLFQPRRHWLHSASSPS
>TRINITY_DN20701_c0_g3_i1.p1 type:internal len:42 gc:universal TRINITY_DN20701_c0_g3_i1:123-1(-)
KCTSVCMWKKISYRRKLILDSGHYQAQNTMRLYYWGFSGPV
>TRINITY_DN20723_c0_g1_i3.p1 type:complete len:52 gc:universal TRINITY_DN20723_c0_g1_i3:148-303(+)
MFKQEAERNYVFQKGLVSPMSNKLAKNVMLHIVYGFLILFVVCHPNSVYTM*
>TRINITY_DN20739_c0_g1_i1.p1 type:complete len:70 gc:universal TRINITY_DN20739_c0_g1_i1:590-381(-)
MDWILLSTFIFSYGSVLLPLTRPYSNIYKVQLLFIHVSLRQCMYHQSLRGPYTLAGLPLVTSHQAQFWC*
>TRINITY_DN20739_c0_g1_i1.p2 type:complete len:42 gc:universal TRINITY_DN20739_c0_g1_i1:598-473(-)
MGTWTGFCCLPSFSHTEVCFFLSLGLTVTYTKYSFYLSTCH*
>TRINITY_DN20739_c0_g1_i1.p3 type:complete len:40 gc:universal TRINITY_DN20739_c0_g1_i1:183-302(+)
MEKHSRNSGIPYNILFSRQHLWYSSVNWFSWKGNGKSGA*
>TRINITY_DN20708_c0_g1_i1.p1 type:internal len:46 gc:universal TRINITY_DN20708_c0_g1_i1:3-137(+)
APLGGRSGSMAVSTITLVMAGSFSATYPTTSGGSKMGPLSLTSNK
>TRINITY_DN20708_c0_g1_i1.p2 type:internal len:46 gc:universal TRINITY_DN20708_c0_g1_i1:136-2(-)
LLDVNDNGPIFDPPEVVGYVAENEPAMTSVMVLTAMDPDLPPSGA
>TRINITY_DN20708_c0_g1_i1.p3 type:5prime_partial len:44 gc:universal TRINITY_DN20708_c0_g1_i1:2-133(+)
STTWWKIRVHGSKYHYTCHGWFIFSNIPNNLWRIKDGTIVIDI*
>TRINITY_DN20708_c0_g2_i1.p1 type:internal len:85 gc:universal TRINITY_DN20708_c0_g2_i1:2-253(+)
GAPFTYFIVGGEHEKFFQVDHLTGVVKTTRSINRETTPELNLIIEVIDSGKPRMKSRHPVTIAVLDKNDSPSTPRSVTVLVHTY
>TRINITY_DN20708_c0_g2_i1.p2 type:complete len:42 gc:universal TRINITY_DN20708_c0_g2_i1:186-61(-)
MVTGCLDFILGFPLSITSIIRFSSGVVSLLMLRVVLTTPVK*
>TRINITY_DN20770_c0_g1_i1.p1 type:5prime_partial len:108 gc:universal TRINITY_DN20770_c0_g1_i1:3-326(+)
KNKTKNNCNKYIVNSLMYFLAFQNSLRTSSHPFLSKQKKLHNVSFYIMGTLAYCEVRKYFFVCVTYKNNSVDKISTYLIVSNHDINIAQTDSLNHSTYLRPSVIHRY*
>TRINITY_DN20770_c0_g1_i1.p2 type:complete len:96 gc:universal TRINITY_DN20770_c0_g1_i1:838-551(-)
MLSLKLPFALSSFPPSPTLIPQPPPSLLTLLLFSSLIFVLLSFVLFCPFFLSFLPPFFHSYIISSFNSFIHPLLHSFVCLPADTEYFFIVSVLNL*
>TRINITY_DN20770_c0_g1_i1.p3 type:complete len:85 gc:universal TRINITY_DN20770_c0_g1_i1:729-983(+)
MSEEKRSKVRRDGGGWGMRVGEGGKEERAKGSFKLNISVKIPNKHVNPSNSSLYYSSSYTLAAQKVLIILDLKKSESITKMSTV*
>TRINITY_DN20770_c0_g1_i1.p4 type:complete len:72 gc:universal TRINITY_DN20770_c0_g1_i1:1534-1749(+)
MTGAPNNSGYTNIFQHVKNTVACNDVHWHTCISSLCCQTQHRNSSNCTLQQNTQVARLTVPSVDRFVQRVS*
>TRINITY_DN20770_c0_g1_i1.p5 type:complete len:59 gc:universal TRINITY_DN20770_c0_g1_i1:1628-1452(-)
MHVCQCTSLQATVFLTCWKIFVYPELFGAPVIFLQMDGAPFCFAKVIQEFVNQKFPGL*
>TRINITY_DN20770_c0_g1_i1.p6 type:complete len:48 gc:universal TRINITY_DN20770_c0_g1_i1:1357-1214(-)
MLPLWTVGTDIEYHLDTCCTMKGTCIKILCTPTKLCRTRIPFLSLIH*
>TRINITY_DN20770_c0_g1_i1.p7 type:complete len:45 gc:universal TRINITY_DN20770_c0_g1_i1:1581-1447(-)
MLENICVPRVIWCTCHFSANGWCSLLLCKSYPGICEPEVSWSVD*
>TRINITY_DN20770_c0_g1_i1.p8 type:complete len:41 gc:universal TRINITY_DN20770_c0_g1_i1:1095-973(-)
MGRKGLLSSRGLHTFSNFNSDMGHKEVSYMHKAGISCAIL*
>TRINITY_DN20750_c0_g1_i1.p1 type:internal len:88 gc:universal TRINITY_DN20750_c0_g1_i1:3-263(+)
DRDTIIMEGKLRRRDSLSSVPTTNSTKKHHPHPKRQLTRVDSSDFQKYLDCSLCNRTLVPPIYQCPTGHLSCTACKERGLPCSICKV
>TRINITY_DN20750_c0_g1_i1.p2 type:5prime_partial len:55 gc:universal TRINITY_DN20750_c0_g1_i1:264-100(-)
APCILSMGGLVPCRQCKTDAPWDTGRSVALEFGCRGNSPSTSESHSSQHVSAAS*
>TRINITY_DN20750_c0_g4_i1.p1 type:complete len:43 gc:universal TRINITY_DN20750_c0_g4_i1:269-141(-)
MLYCATIIQSLFSPFTAKFDIVLSRNRGDNISIHYLSLSLSH*
>TRINITY_DN20750_c0_g4_i1.p2 type:5prime_partial len:42 gc:universal TRINITY_DN20750_c0_g4_i1:410-285(-)
QKLLRNDNLFVCLFACLFVCLFLSFYLLPCLLVTVELTDTL*
>TRINITY_DN20750_c0_g5_i1.p1 type:internal len:212 gc:universal TRINITY_DN20750_c0_g5_i1:2-634(+)
PCSICKVPIGDIRSLFAEQIAESILLPCTYQKNGCTKRIAPKNKKEHEKECEYQPVRCPEISCSEKLPMNALHSHYEAKTKPVCHSGNFTGEYKLNGTPSSKSEKLRPQIKWNSSRIMFDGNSFFDEIMGSNSTYGHWYMWVWMLGSQSEARKYMFQVTVHDFSREYTYKGPVHSLVISEDEIACRGHCLMLPSRVIDSLRDNTVAYEISI
>TRINITY_DN20750_c0_g5_i1.p2 type:complete len:94 gc:universal TRINITY_DN20750_c0_g5_i1:565-284(-)
MTSACNLVFRYDQRMDRTFICVFPREVMYCHLEHVLSGFRLASQHPNPHVPMPVRTVAAHNFIKEAVTIEHDSARVPFNLWSQLFGFRAGCSI*
>TRINITY_DN20750_c0_g5_i1.p3 type:complete len:94 gc:universal TRINITY_DN20750_c0_g5_i1:534-253(-)
MTKEWTGPLYVYSREKSCTVTWNMYFLASDWLPSIQTHMYQCPYVLLLPIISSKKLLPSNMIRLEFHLICGRNFSDLELGVPFNLYSPVKFPL*
>TRINITY_DN20750_c0_g5_i1.p4 type:complete len:63 gc:universal TRINITY_DN20750_c0_g5_i1:288-476(+)
MEHPALNPKSCDHKLNGTLAESCSMVTASLMKLWAATVRTGIGTCGFGCWEASLKPESTCSR*
>TRINITY_DN20750_c0_g5_i1.p5 type:complete len:41 gc:universal TRINITY_DN20750_c0_g5_i1:506-384(-)
MCIPERSHVLSPGTCTFWLQTGFPASKPTCTNARTYCCCP*
>TRINITY_DN20750_c0_g8_i1.p1 type:5prime_partial len:50 gc:universal TRINITY_DN20750_c0_g8_i1:1-150(+)
RSLSQCPENNLRLLNQVDKTFNVKAVTGFANKSPMLVHEHLTKSIKEEV*
>TRINITY_DN20750_c0_g8_i1.p2 type:complete len:49 gc:universal TRINITY_DN20750_c0_g8_i1:176-322(+)
MHRCFSEDRPKDIASNVLFFSSSVCDRNTYDYMDPTLSITYLYALYYW*
>TRINITY_DN20750_c1_g1_i1.p1 type:internal len:46 gc:universal TRINITY_DN20750_c1_g1_i1:1-135(+)
THTSKQTNKQKSQLSMDIMPLMLDPLIYGTTSNSEEKERKKEKER
>TRINITY_DN20750_c1_g1_i1.p2 type:internal len:46 gc:universal TRINITY_DN20750_c1_g1_i1:135-1(-)
SLFFFLSFFFFTVGCSAIDQWIKHKWHYVHAQLGFLFVCLFAGVC
>TRINITY_DN20705_c0_g1_i1.p1 type:5prime_partial len:47 gc:universal TRINITY_DN20705_c0_g1_i1:1-141(+)
LNYNMTGVSTLEQNQFLVGATSLAIEMQMAQFGIIFVKASSSVLQV*
>TRINITY_DN20705_c0_g2_i1.p1 type:5prime_partial len:43 gc:universal TRINITY_DN20705_c0_g2_i1:3-131(+)
DDCPSSHDRLICLCLAVENYIETSHMCHGSTICGPSLTNTML*
>TRINITY_DN20705_c0_g2_i1.p2 type:5prime_partial len:40 gc:universal TRINITY_DN20705_c0_g2_i1:213-94(-)
PLKNTILDRNRVDIILYFASYATNKHWIITLYLLNWVHK*
>TRINITY_DN20777_c0_g1_i1.p1 type:internal len:42 gc:universal TRINITY_DN20777_c0_g1_i1:125-3(-)
KSEMCLIMEYFSGVVSESRTRLATCYVYTDPRISSFVAYTC
>TRINITY_DN20777_c0_g2_i1.p1 type:complete len:44 gc:universal TRINITY_DN20777_c0_g2_i1:3-134(+)
MLYSFLRTPHFFLTPFQVEWCIPSKSHKSVGDSIITDMLVMTG*
>TRINITY_DN20777_c0_g2_i1.p2 type:5prime_partial len:40 gc:universal TRINITY_DN20777_c0_g2_i1:137-18(-)
LLPCHDKHVSYYGVTHTFVAFRGYAPLHLKRGQKKMRCP*
>TRINITY_DN20777_c0_g3_i1.p1 type:internal len:46 gc:universal TRINITY_DN20777_c0_g3_i1:136-2(-)
LHLYRDIIDINSHDKFINCQVIRMSTALDVCCKAVTVESRLQFLS
>TRINITY_DN20769_c0_g1_i1.p1 type:5prime_partial len:40 gc:universal TRINITY_DN20769_c0_g1_i1:133-14(-)
VNNNGAAKEQTKLHHQLKKVICLFLFYRNYTLTDILRNK*
>TRINITY_DN20734_c0_g1_i1.p1 type:internal len:52 gc:universal TRINITY_DN20734_c0_g1_i1:2-154(+)
QGLCVKLILFIALSSDSKVCQAALKYPPNLHSLTYRELLVIKKVCDFPCTF
>TRINITY_DN20734_c0_g2_i1.p1 type:internal len:40 gc:universal TRINITY_DN20734_c0_g2_i1:1-117(+)
IYLAFLSSLFSVLFYNFIFNHPYFSTSLLFDYTTVIPIS
>TRINITY_DN20787_c0_g1_i1.p1 type:complete len:45 gc:universal TRINITY_DN20787_c0_g1_i1:417-283(-)
MPISNFSQSQFPIWVFISCVFKCYLPLLRRQIFLRFLHCYIMQL*
>TRINITY_DN20787_c0_g2_i1.p1 type:5prime_partial len:42 gc:universal TRINITY_DN20787_c0_g2_i1:181-56(-)
LSLSPPSMLFLPRRRSHEHKLRQYVLCQVNVFVIFIFIPYF*
>TRINITY_DN20787_c0_g2_i1.p2 type:5prime_partial len:40 gc:universal TRINITY_DN20787_c0_g2_i1:2-121(+)
FTPPPPSLCKWNIHSMFILEIRNKNKNYKHIYLTQYILT*
>TRINITY_DN20787_c0_g3_i1.p1 type:5prime_partial len:53 gc:universal TRINITY_DN20787_c0_g3_i1:2-160(+)
TCDCSTPTVSLAALLPLIKYHVPIIDDHVYYQSGSSNSCSFTSPIEILNSHY*
>TRINITY_DN20787_c0_g3_i1.p2 type:5prime_partial len:43 gc:universal TRINITY_DN20787_c0_g3_i1:317-189(-)
GRGGERKERQAMWKQQCNINITYCTDSPQLTSVTTYNGHFHL*
>TRINITY_DN20758_c0_g1_i1.p1 type:5prime_partial len:55 gc:universal TRINITY_DN20758_c0_g1_i1:1-165(+)
ILKALNRNKTCLIIANMVPYQSSCLWPLRSCKNCRKVYKINLNYVKCHISEFYI*
>TRINITY_DN20758_c0_g1_i1.p2 type:complete len:44 gc:universal TRINITY_DN20758_c0_g1_i1:302-171(-)
MSVHAYTCLLGCATRSVKFVTVKIPCLCPFRSPKNTIKKFRQH*
>TRINITY_DN20711_c0_g1_i1.p1 type:5prime_partial len:45 gc:universal TRINITY_DN20711_c0_g1_i1:2-136(+)
IFKKGLLFVPMAPYFSDKPSNSWKMRSVHKYTLILLWVTFLKNR*
>TRINITY_DN20711_c0_g1_i2.p1 type:5prime_partial len:50 gc:universal TRINITY_DN20711_c0_g1_i2:162-13(-)
HKQETFLHTVCFLMTSIIKRNTEFARTWVPSSLTLPQCQKLIHFWRSVF*
>TRINITY_DN20711_c0_g2_i1.p1 type:complete len:360 gc:universal TRINITY_DN20711_c0_g2_i1:1243-164(-)
MWHAYNLISKGDSLRSSTIRKVQTESATGSTSSNRVRTVLTIRVEDMFFDTQACVLSVKGRNIAENQHVKMGAYHTLDLETNRKFTLTKQHWDSVALDRVNMACDPTQTADLAAVVMQEGIAHVCVVTEHMTLVRAKIDQSIPRKRSGNCAQHDKGLQRFFENVMQAILRHINFDVVKCVLVASPGFVKDQFHEYMFQQAVKFDNKLLLENKSKFVLVHSSSGFKHSLKEVLSDPAVMAKLSDTKAAGEVKALENFYLMLQTEPSKAFYGMRHVEKASEGQAVETLLISDKLLRANDVAQRKRCVVLVDSVKENGADVKVFSSLHVSGEQLDLLSGVAAILRYPMPELEDDSGSDSDTQ*
>TRINITY_DN20711_c0_g2_i1.p2 type:complete len:97 gc:universal TRINITY_DN20711_c0_g2_i1:665-955(+)
MKLVLHKSWTGHENTFHHIKVNVSQNGLHHIFKKALQTLIMLSTVSAPLSGNGLVNLCPHQRHVLCHHTHVSNALLHHHCRQICSLGGVTSHVDPI*
>TRINITY_DN20711_c0_g2_i1.p3 type:complete len:62 gc:universal TRINITY_DN20711_c0_g2_i1:388-573(+)
MSPLPALHLPSPHVACRRRLYWAQSEASGRSFLVLSLLLQPLCQTVLPSQQGLTTPLLRSV*
>TRINITY_DN20711_c0_g2_i1.p4 type:complete len:48 gc:universal TRINITY_DN20711_c0_g2_i1:882-1025(+)
MPSCITTAAKSAVWVGSQAMLTLSSATESQCCFVKVNFLLVSKSRVW*
>TRINITY_DN20711_c0_g2_i1.p5 type:complete len:48 gc:universal TRINITY_DN20711_c0_g2_i1:335-192(-)
MCGTGGQCERKWGRCEGILQFARFRRTTGSVKWCGCNSEISNARAGR*
>TRINITY_DN20711_c0_g2_i1.p6 type:5prime_partial len:43 gc:universal TRINITY_DN20711_c0_g2_i1:1329-1201(-)
LLLPLKCANLLWKIKVIGVLSSFLRSQKTCGMPITSSAKEIA*
>TRINITY_DN20711_c0_g2_i2.p1 type:complete len:385 gc:universal TRINITY_DN20711_c0_g2_i2:1318-164(-)
MKQVYRSVDKDGEGSIVLIPEEPEDMWHAYNLISKGDSLRSSTIRKVQTESATGSTSSNRVRTVLTIRVEDMFFDTQACVLSVKGRNIAENQHVKMGAYHTLDLETNRKFTLTKQHWDSVALDRVNMACDPTQTADLAAVVMQEGIAHVCVVTEHMTLVRAKIDQSIPRKRSGNCAQHDKGLQRFFENVMQAILRHINFDVVKCVLVASPGFVKDQFHEYMFQQAVKFDNKLLLENKSKFVLVHSSSGFKHSLKEVLSDPAVMAKLSDTKAAGEVKALENFYLMLQTEPSKAFYGMRHVEKASEGQAVETLLISDKLLRANDVAQRKRCVVLVDSVKENGADVKVFSSLHVSGEQLDLLSGVAAILRYPMPELEDDSGSDSDTQ*
>TRINITY_DN20711_c0_g2_i2.p2 type:complete len:97 gc:universal TRINITY_DN20711_c0_g2_i2:665-955(+)
MKLVLHKSWTGHENTFHHIKVNVSQNGLHHIFKKALQTLIMLSTVSAPLSGNGLVNLCPHQRHVLCHHTHVSNALLHHHCRQICSLGGVTSHVDPI*
>TRINITY_DN20711_c0_g2_i2.p3 type:complete len:62 gc:universal TRINITY_DN20711_c0_g2_i2:388-573(+)
MSPLPALHLPSPHVACRRRLYWAQSEASGRSFLVLSLLLQPLCQTVLPSQQGLTTPLLRSV*
>TRINITY_DN20711_c0_g2_i2.p4 type:complete len:48 gc:universal TRINITY_DN20711_c0_g2_i2:882-1025(+)
MPSCITTAAKSAVWVGSQAMLTLSSATESQCCFVKVNFLLVSKSRVW*
>TRINITY_DN20711_c0_g2_i2.p5 type:complete len:48 gc:universal TRINITY_DN20711_c0_g2_i2:335-192(-)
MCGTGGQCERKWGRCEGILQFARFRRTTGSVKWCGCNSEISNARAGR*
>TRINITY_DN20711_c0_g2_i2.p6 type:complete len:42 gc:universal TRINITY_DN20711_c0_g2_i2:1235-1360(+)
MPHVFWLLRNEDNTPLPIFVDTSINLLHGLIFKNRAAKVAT*
>TRINITY_DN20711_c0_g3_i1.p1 type:complete len:156 gc:universal TRINITY_DN20711_c0_g3_i1:65-532(+)
MEEELRATGQEASKTSNISDLKGPALATTPEEKFQFDPSITLETIRQQQDEFCIERNWGKYHTPRNLLLALVGEVGELAELFQWKEEVKTGLPDWSEESKTKVAHELSDVLIYLLRLSEKCHIDLPIAALQKIEVNKKKYPSHLVWGDSRKYKMK*
>TRINITY_DN20711_c0_g3_i1.p2 type:5prime_partial len:74 gc:universal TRINITY_DN20711_c0_g3_i1:587-366(-)
PLSVRSSCTTSFHLFPSIFISFYTFCCLPTPNDWGISSCSLQSSVMLQLEDQCGIFLTSAEGRSTHHSVHGQL*
>TRINITY_DN20711_c0_g3_i1.p3 type:5prime_partial len:45 gc:universal TRINITY_DN20711_c0_g3_i1:586-452(-)
LSLSGPLVLRPSISFLPFSFHFILSAVSPHQMTGVFLLVHFNLL*
>TRINITY_DN20711_c0_g3_i1.p4 type:complete len:44 gc:universal TRINITY_DN20711_c0_g3_i1:250-119(-)
MILSPVPFYTKLILLLSYSLQGNGWIKLKFFFWSCSKSRTFQV*
>TRINITY_DN20711_c0_g3_i2.p1 type:complete len:161 gc:universal TRINITY_DN20711_c0_g3_i2:65-547(+)
MEEELRATGQEASKTSNISDLKGPALATTPEEKFQFDPSITLETIRQQQDEFCIERNWGKYHTPRNLLLALVGEVGELAELFQWKEEVKTGLPDWSEESKTKVAHELSDVLIYLLRLSEKCHIDLPIAALQKIEVNKKKYPSHLVWGDSRKYDEYKQNTN*
>TRINITY_DN20711_c0_g3_i2.p2 type:complete len:44 gc:universal TRINITY_DN20711_c0_g3_i2:250-119(-)
MILSPVPFYTKLILLLSYSLQGNGWIKLKFFFWSCSKSRTFQV*
>TRINITY_DN20726_c0_g1_i1.p1 type:internal len:68 gc:universal TRINITY_DN20726_c0_g1_i1:3-203(+)
NTKCSLPLFAQYNTSYCTVTHWLHLYAYFTLPNNIILPVSPYSSIYFRIYTRIYTSNNDKPKKMQLQ
>TRINITY_DN20726_c0_g1_i1.p2 type:5prime_partial len:48 gc:universal TRINITY_DN20726_c0_g1_i1:205-62(-)
ACNCIFFGLSLLLVYIRVYILKYMEEYGETGKIILLGSVKYAYRCSQ*
>TRINITY_DN20726_c0_g2_i1.p1 type:5prime_partial len:70 gc:universal TRINITY_DN20726_c0_g2_i1:1-210(+)
FFFNYNTPLLSTASSTPCLIHFLQFINIIILMALVLIHLVITVVSDRQCITVVLINNAYDYKKVSHREC*
>TRINITY_DN20726_c0_g2_i1.p2 type:complete len:43 gc:universal TRINITY_DN20726_c0_g2_i1:261-133(-)
MMRVLCLHYFPIIIHSYSTFPMRNFFVIVSIIYQNNCNALSV*
>TRINITY_DN20700_c0_g1_i1.p1 type:complete len:41 gc:universal TRINITY_DN20700_c0_g1_i1:86-208(+)
MKFVHAQTLSNTHRNLTFYRSVPYFIVMNSGNIMFCIYCQ*
>TRINITY_DN20700_c0_g2_i1.p1 type:internal len:49 gc:universal TRINITY_DN20700_c0_g2_i1:146-3(-)
QLCQISTSLIFSYILSFLFVFLLDQWDALFIIKLHSSATHEEVMPFSK
>TRINITY_DN20700_c0_g4_i1.p1 type:5prime_partial len:41 gc:universal TRINITY_DN20700_c0_g4_i1:2-124(+)
CASNPVVTCIFKKKIKIKILTAGMLNISKKEKKITFFNLS*
>TRINITY_DN20788_c0_g1_i1.p1 type:internal len:50 gc:universal TRINITY_DN20788_c0_g1_i1:2-148(+)
LLQLTFPVAECSCSSHFLTQGGPLLFISRNSGCLLYSIQLFNMLRHNSL
>TRINITY_DN20788_c0_g1_i1.p2 type:5prime_partial len:47 gc:universal TRINITY_DN20788_c0_g1_i1:1-141(+)
APAAHISCCRVLLQLTFPDTRWSFTIHFPKQWLFTVQYSALQHAPA*
>TRINITY_DN20721_c0_g1_i1.p1 type:internal len:43 gc:universal TRINITY_DN20721_c0_g1_i1:2-127(+)
RQQIRLCSKQVTHTKASDADIPKWIVRYISIVPVHIYCTEMD
>TRINITY_DN20721_c0_g1_i1.p2 type:internal len:43 gc:universal TRINITY_DN20721_c0_g1_i1:127-2(-)
IHFGTIDMYRYNRYIPNDPFRYICVACFSVCHLLRTESYLLT
>TRINITY_DN20721_c0_g2_i1.p1 type:complete len:103 gc:universal TRINITY_DN20721_c0_g2_i1:418-110(-)
MSGSRTTEGIELPKNSMRPNMVLRGDEYLRRMQLVQGQRIDACENPISFVVFNRQSTLQTISYIWYCCPDDVREAGIQVFWLKQNYHMVTEYILTRILSRCI*
>TRINITY_DN20721_c0_g2_i1.p2 type:5prime_partial len:84 gc:universal TRINITY_DN20721_c0_g2_i1:1-252(+)
SIVPKWIARFQIPKLFFYLCTMQPVLHTSLLIVFHSSRCNERVSASEYILLPYDSSASTKRPESLLHEHHLDNNTIYTIWFEE*
>TRINITY_DN20721_c0_g2_i1.p3 type:complete len:54 gc:universal TRINITY_DN20721_c0_g2_i1:158-319(+)
MIVLLQPKDLNPCFTNIIWTTIPYIRYGLKSRLSVENHKGNRIFTSIDSLSLN*
>TRINITY_DN20721_c0_g2_i1.p4 type:5prime_partial len:49 gc:universal TRINITY_DN20721_c0_g2_i1:598-452(-)
HCPCLASELQEHVIERVPVTCLGHMSAGASRKRGPTPRSGIIGCVQTF*
>TRINITY_DN20721_c0_g2_i1.p5 type:complete len:48 gc:universal TRINITY_DN20721_c0_g2_i1:539-396(-)
MPRSHVCRSQSQKGAYPTFRNNRLCADILIPDSRPPGLSLYERLTDY*
>TRINITY_DN20721_c0_g2_i1.p6 type:complete len:42 gc:universal TRINITY_DN20721_c0_g2_i1:297-172(-)
MLVKILFPLWFSTDSLLFKPYRIYGIVVQMMFVKQGFRSFG*
>TRINITY_DN20785_c0_g1_i1.p1 type:5prime_partial len:40 gc:universal TRINITY_DN20785_c0_g1_i1:2-121(+)
HQFLHLPTVLQTLDTVFFVMVRNVVREQTGRLTDFYGTS*
>TRINITY_DN20785_c0_g2_i1.p1 type:3prime_partial len:44 gc:universal TRINITY_DN20785_c0_g2_i1:146-274(+)
MSSFWIISRKPSLSLDVISKVYSCYADSQLVFSKTASISTTSS
>TRINITY_DN20743_c0_g1_i1.p1 type:5prime_partial len:40 gc:universal TRINITY_DN20743_c0_g1_i1:2-121(+)
VKCHCRTALVSKFLWSTLWPISTMPGVCHNVACKPYTTL*
>TRINITY_DN42000_c0_g1_i1.p1 type:5prime_partial len:43 gc:universal TRINITY_DN42000_c0_g1_i1:2-130(+)
SFLLKLRTGQSPSYRSTLDHSTERNSGVVRRSFSSRESVKTG*
>TRINITY_DN42001_c0_g1_i1.p1 type:3prime_partial len:40 gc:universal TRINITY_DN42001_c0_g1_i1:54-170(+)
MVVGSVYKTAFIIVLSACGAICEMPFETLCPLTLQFRKK
>TRINITY_DN42056_c0_g1_i1.p1 type:5prime_partial len:67 gc:universal TRINITY_DN42056_c0_g1_i1:1-201(+)
FSRKPIPLLLHHLPRHHLLPLRSIQMTQQPVQTTLLRSITLTHYTVQYVISTVQYHDHHLRCCKLR*
>TRINITY_DN42056_c0_g1_i1.p2 type:5prime_partial len:56 gc:universal TRINITY_DN42056_c0_g1_i1:3-170(+)
FKKAHTASPPPPASPSSPASTVDPDDPTASPDNIAEKHNPNALHCTVCHQYCTVS*
>TRINITY_DN42042_c0_g1_i1.p1 type:5prime_partial len:124 gc:universal TRINITY_DN42042_c0_g1_i1:517-146(-)
RFLSFRVFVKIVPHIPTSAMPAITDLFHTALESSRQKLLNAGVDEAVRVMEAFFDEYQEQLAVHFQKKTVEQVEDEMKAHMTEAMEVFKDIMNDNPDKASIFFKNFQGLVEREFDAFKEANSP*
>TRINITY_DN42042_c0_g1_i1.p2 type:complete len:65 gc:universal TRINITY_DN42042_c0_g1_i1:240-46(-)
MIILTRRPYFSKTFKVLLKGNSTRSKRLIRPRNYRWSTNKYDRWGSTAGAERHISSHWSVTSSC*
>TRINITY_DN42042_c0_g1_i1.p3 type:5prime_partial len:53 gc:universal TRINITY_DN42042_c0_g1_i1:1-159(+)
FFFDNYSEFVKWIRKLTAARNTPMAAYVSLSSRSRPPTVVFVRTPTVVPRAN*
>TRINITY_DN42042_c0_g1_i1.p4 type:complete len:48 gc:universal TRINITY_DN42042_c0_g1_i1:278-421(+)
MGFHFVFDLFNSFLLEVHRQLLLIFIEEGFHHSDSLINAGIQQFLAR*
>TRINITY_DN42042_c0_g1_i1.p5 type:complete len:44 gc:universal TRINITY_DN42042_c0_g1_i1:216-347(+)
MDALSGLSFIMSLNTSIASVIWAFISSSTCSTVFFWKCTASCS*
>TRINITY_DN42098_c0_g1_i1.p1 type:internal len:70 gc:universal TRINITY_DN42098_c0_g1_i1:1-207(+)
VYSHTVLIKHKTSICSKATLFYIIATLLTFIPPLLIAYRSQGFWQKTDTYREQADVHFKHELMYILETD
>TRINITY_DN42098_c0_g1_i1.p2 type:5prime_partial len:50 gc:universal TRINITY_DN42098_c0_g1_i1:207-58(-)
ICFQDIHQLMFEMNICLFSVCVCLLPESLASICYKKRRYESQKCGYYVK*
>TRINITY_DN42065_c0_g1_i1.p1 type:internal len:79 gc:universal TRINITY_DN42065_c0_g1_i1:2-235(+)
TSIPSLLCLKIVSGRSSQPGVLRFRCWQVDGISLAFHTSVKINKLHALLALCSIACYFALVDTLPSTTQRTVKLIYDN
>TRINITY_DN42011_c0_g1_i2.p1 type:5prime_partial len:47 gc:universal TRINITY_DN42011_c0_g1_i2:3-143(+)
ISMAVISVFLLLNEHFSHLIHFAVTIFTMISMVIAGEYLQHCRVNH*
>TRINITY_DN42011_c0_g1_i1.p1 type:internal len:45 gc:universal TRINITY_DN42011_c0_g1_i1:133-2(-)
KKKVISNSPVITMEIIVKIVTAKWIKCEKCSLSNKNTEITAILM
>TRINITY_DN42011_c0_g1_i1.p2 type:internal len:45 gc:universal TRINITY_DN42011_c0_g1_i1:3-134(+)
ISMAVISVFLLLNEHFSHLIHFAVTIFTMISIVITGEFDMTFFF
>TRINITY_DN42011_c1_g1_i1.p1 type:3prime_partial len:42 gc:universal TRINITY_DN42011_c1_g1_i1:123-1(-)
MFPVANTSCILNFDTSQCIVVLFGTSLSGYAFIKASWTAAN
>TRINITY_DN42014_c0_g1_i1.p1 type:internal len:59 gc:universal TRINITY_DN42014_c0_g1_i1:174-1(-)
GNCLDKHQKVWLLLRVQTIHQSRHNGSLSDRRRGVTSDSQLNQPTFNGHNHRSSVPFK
>TRINITY_DN42068_c0_g1_i1.p1 type:complete len:49 gc:universal TRINITY_DN42068_c0_g1_i1:161-15(-)
MCVCVFVSFSHPSLPLSPLSVSHSHSLPPLIIFSCIYSKTSANQPTGG*
>TRINITY_DN42026_c0_g1_i1.p1 type:internal len:41 gc:universal TRINITY_DN42026_c0_g1_i1:120-1(-)
KQKTAAKVPYMEAVDWYGSHGSETNDSRRRTKKQQKFIKK
>TRINITY_DN42086_c0_g1_i1.p1 type:5prime_partial len:40 gc:universal TRINITY_DN42086_c0_g1_i1:136-17(-)
RKCPSTSSCSTVCTKIPDNDNINSIDIVVYNARYHEIPE*
>TRINITY_DN42064_c0_g1_i1.p1 type:3prime_partial len:45 gc:universal TRINITY_DN42064_c0_g1_i1:51-182(+)
MLLLKEMVQTNVLITSHTTHTNVAKANDTLLKAVHKFIQVPTYL
>TRINITY_DN42034_c0_g1_i1.p1 type:5prime_partial len:58 gc:universal TRINITY_DN42034_c0_g1_i1:175-2(-)
GFITSVFRIWLTFMDKYGKSYYLTSLKELSDQDSYNCCNFMAGNMRRFSCRNFWNNN*
>TRINITY_DN42079_c0_g1_i1.p1 type:5prime_partial len:45 gc:universal TRINITY_DN42079_c0_g1_i1:146-12(-)
PVFTIAVTCYKHSLSVIACKMKDMRKQKITKKPVHSLQTCSIIM*
>TRINITY_DN42006_c0_g1_i1.p1 type:internal len:46 gc:universal TRINITY_DN42006_c0_g1_i1:1-135(+)
FMSRFPPGVACTSGLGVIFGLLRCCHIIFFRFASRSLLGSRLSVR
>TRINITY_DN42007_c0_g1_i1.p1 type:3prime_partial len:90 gc:universal TRINITY_DN42007_c0_g1_i1:269-3(-)
MVLQSIEKEKVYKIGEVLCDPSRPLKQRFRALFTLRNIGGSAAVHCINHCFTDQSALLKHELAYCLGQMQDHEAIPLLKAVLEDTNQEA
>TRINITY_DN42007_c0_g1_i1.p2 type:5prime_partial len:42 gc:universal TRINITY_DN42007_c0_g1_i1:1-126(+)
IASWFVSSRTALRSGIASWSCICPRQYASSCFSSADWSVKQ*
>TRINITY_DN42090_c0_g1_i1.p1 type:internal len:84 gc:universal TRINITY_DN42090_c0_g1_i1:3-251(+)
AKAMEKPKLRKDMYEKMIQISPAAPTEEEHHLKGITKPRYMVWRETISSTATLGFRIEGIKKDGTSSKDFKTTRTTEQVKEEC
>TRINITY_DN42090_c0_g1_i1.p2 type:5prime_partial len:54 gc:universal TRINITY_DN42090_c0_g1_i1:253-92(-)
LHSSFTCSVVLVVLKSLLDVPSFLIPSIRNPRVAVDDIVSRHTMYLGFVMPFK*
>TRINITY_DN42090_c0_g1_i1.p3 type:3prime_partial len:43 gc:universal TRINITY_DN42090_c0_g1_i1:128-253(+)
MARNNIIHSDPGISNRRYQKRWDIQQGLQNNQNNRTSERRVQ
>TRINITY_DN42004_c0_g1_i1.p1 type:5prime_partial len:60 gc:universal TRINITY_DN42004_c0_g1_i1:1-180(+)
HELYCQRERGHVAREQRFGHPWTIKYIMRVLYATKGAVERKISRFQQLGNSAPVNDKDP*
>TRINITY_DN42004_c0_g1_i1.p2 type:5prime_partial len:43 gc:universal TRINITY_DN42004_c0_g1_i1:208-80(-)
HFLFNDSVLLMGLCHLLELSSLVAEICLFSSPLHLLSHTVLS*
>TRINITY_DN42076_c0_g1_i1.p1 type:3prime_partial len:148 gc:universal TRINITY_DN42076_c0_g1_i1:442-2(-)
MSSSDPKKTKKRKNIKGVNMGEVLGKESSAEPLHKELEVDCSAEVNMDRQEAEGASSCEADDMLAEDSLEFDMKEADEAKGAAAEPERGAAGALAEMEKRCTCDGCKEQRESEAEQAEETRKLQACWMELRQDIRQVYRMVMEGSDK
>TRINITY_DN42076_c0_g1_i1.p2 type:complete len:108 gc:universal TRINITY_DN42076_c0_g1_i1:67-390(+)
MLATCVSPQLALLHSPFVLCSHHKCTFSPSLLKPLLLLSQALLQHPLLHRPPSCQIRANLLPAYHLPRKMKPLLPLDDPCSLLLNSLLQAPCVKVLRCFLSRVLHPY*
>TRINITY_DN42076_c0_g1_i1.p3 type:complete len:53 gc:universal TRINITY_DN42076_c0_g1_i1:303-461(+)
MFTSAEQSTSSSLCKGSALLSFPSTSPILTPLMFFLFLVFLGSEELIVLYRL*
>TRINITY_DN42076_c0_g1_i1.p4 type:3prime_partial len:45 gc:universal TRINITY_DN42076_c0_g1_i1:132-1(-)
MAAKNKGRVKQSKLRRHASCKHAGWSYDKIYGRSIAWSWRAVTK
>TRINITY_DN42078_c0_g1_i1.p1 type:complete len:171 gc:universal TRINITY_DN42078_c0_g1_i1:690-178(-)
MSIHKKKTEHSNTNDELPSDVAKWIHKLVEANSTCPPVELLKPHKKHHKRRKGNDQEDTGQNDNLCSSTPATSSADWALSLFGDGDTGLAGLHRKKTAAQVIQAVRDESPLDFSFLLDLEPPRNLRFFTESDQEVLFQLHKEFRKKTMYQMKQQRRQALRLSRKKRKIKL*
>TRINITY_DN42078_c0_g1_i1.p2 type:3prime_partial len:112 gc:universal TRINITY_DN42078_c0_g1_i1:360-692(+)
MATRLAQLELLVPLSFFCAGPQDLCLHHQTNSAPNLLMMWLGLRNTNYHSGQYPPGRYPSYACDASCVASVILQGDRCCLLQLVCESTLRHQTAVHHWCCCALSFFCECSS
>TRINITY_DN42078_c0_g1_i1.p3 type:complete len:50 gc:universal TRINITY_DN42078_c0_g1_i1:151-300(+)
MQLFPTPSHSQFYFSLLPTQSQGLSPLLFHLVHCFLSELLVELKQHFLI*
>TRINITY_DN42044_c0_g1_i1.p1 type:5prime_partial len:44 gc:universal TRINITY_DN42044_c0_g1_i1:160-29(-)
LHEVGALLGDSIPKSLIYVLSVLPVVHGHVYINTVMLDFKNGR*
>TRINITY_DN42050_c0_g1_i1.p1 type:internal len:62 gc:universal TRINITY_DN42050_c0_g1_i1:183-1(-)
LLFLSPSLISVCYSYFCLLLLFLSPSLISVCYSYFCLLLLFLSPSLISVFHSYFCLLVLFL
>TRINITY_DN42050_c0_g1_i1.p2 type:5prime_partial len:57 gc:universal TRINITY_DN42050_c0_g1_i1:182-12(-)
SYFCLLVSFLSATLISVFYSYFCLLVSFLSATLISVFYSYFCLLVLFLSSTLISAS*
>TRINITY_DN42041_c0_g1_i1.p1 type:5prime_partial len:441 gc:universal TRINITY_DN42041_c0_g1_i1:1370-48(-)
GKMAEFDLTTRMGVYLDRHLVFPLLEFLSAGKHIYREDELLRGKLDLLSNTNMVDFAMDVHQSLYPELDVPETLRERRTQVVSQLKKLQSETEPILKIFMKTEVTRQVQTSRDSKQLLDYLIKNHDFQIDMLDTLYDFGKFQYECGNYSGTSECLYFHRLLIVPNDKNFLNGLWGKLASEILMQNWETALDDLNRLKEYIDNNTFGSALQLLQQRTWLIHWSLFIFFNHPKGRDLIIDVFLYQAQYLNAIQTICPHILRYLATAVIINKQNRRTVLKDLVKVIQQEAYTYRDPITEFLEHLYVNFDFDGAQQKLRECETVLSNDFFLIACLDDFIENARLMIFETFCRIHQCISISMLAEKLNMNPDDAERWIVNLIRNARLDAKIDSKLGHVVMGQQAVSPYQQLTEKTKALSFRSQMLAMNIEKRVSARNSETPHWED*
>TRINITY_DN42041_c0_g1_i1.p2 type:complete len:75 gc:universal TRINITY_DN42041_c0_g1_i1:280-504(+)
MFSFSASMLMLMHWWIRQNVSKIMSRAFSIKSSKQAIKKKSFESTVSHSRSFCWAPSKSKFTYKCSKNSVMGSL*
>TRINITY_DN42041_c0_g1_i1.p3 type:complete len:54 gc:universal TRINITY_DN42041_c0_g1_i1:258-97(-)
MDREPYQECQARCKNRLQVRSCRDGTASSITVPTVDGKNKSVIIQITDACHEY*
>TRINITY_DN42041_c0_g1_i1.p4 type:complete len:48 gc:universal TRINITY_DN42041_c0_g1_i1:1258-1115(-)
MNYYVGSWICLVTQTWWTLPWMYIRVCTQSWMFQRLCVNVELRLCPS*
>TRINITY_DN42041_c0_g1_i1.p5 type:complete len:45 gc:universal TRINITY_DN42041_c0_g1_i1:772-906(+)
MYSFSRFRSSSAVSQFCIKISEASLPQRPFRKFLSFGTMSSLWK*
>TRINITY_DN42041_c0_g1_i1.p6 type:5prime_partial len:42 gc:universal TRINITY_DN42041_c0_g1_i1:2-127(+)
YENNIYFQLITEMAKLNLPSEVSLNYGHSHVSQYSWQASVI*
>TRINITY_DN42072_c0_g1_i1.p1 type:5prime_partial len:54 gc:universal TRINITY_DN42072_c0_g1_i1:208-47(-)
SVVQNQQGEEALVYLPSADIYLSYHSLNLFLALSHNQQLKLLPSLSDDLQLLL*
>TRINITY_DN42072_c0_g1_i1.p2 type:3prime_partial len:45 gc:universal TRINITY_DN42072_c0_g1_i1:76-207(+)
MKAVILAAGYGTRLKRDLENDKTDKYLHLASTPKPLLPVGSAPL
>TRINITY_DN42060_c0_g1_i1.p1 type:5prime_partial len:532 gc:universal TRINITY_DN42060_c0_g1_i1:1791-196(-)
LSWRSLFIYSPSLFQIYCIMSNDVNWALSADEQEKKLISEVANIALNSTVKKEESPSKEKGDSPSKEKADTPDKEKKDNPIKEKVGGKEKTAAEEGVKPEETDEISVAEKSLLRKIIRRGLVNNKNDIEVQRRDPNSPLYSVKSFELLNLRPELLKGVYAMGFNTPSKIQETALPTLLADPPQNMIAQSQSGTGKTAAFVLAMLSRVDPSKLYPQVLCLSPTYELALQTGEVVITMAKFCPEIKVKYAVRGEEVPRGTRLTEHIVIGTPGKVLDWCLKFQFFDLKKISVFVLDEADVMIATQGHRDQSIRIHKMLLRTTQMMLFSATYDEAVMNFAEIIISNSVIIRLRREEESLSNIKQYYVVCRSHDEKYQAISNIYGYVTIGQAMIFCHTKKTASWLAEKMTKDGHAVALLTGDLTVEQRICVLNRYRDGKEKVLITTNVLSRGIDIEQVTIVVNFDLPIDQSGRADCETYLHRIGRTGRFGNAGIAINLIEGNRNFTVMKHIEEHFGRRIEKLDADDVDDIEKLVQE*
>TRINITY_DN42060_c0_g1_i1.p2 type:5prime_partial len:137 gc:universal TRINITY_DN42060_c0_g1_i1:1-411(+)
QEINITKSHISLELKRKMIIKIGCETKEAVHNFKKLLQLNTTTNKINFNIKGTISRPVIKRFRLLLFLHQFLYIINIISIQFLNSATKMFLYMFHDGKISVPFNKVNSNPSITEASCTTNSVQVCFTVSTSTLVYR*
>TRINITY_DN42060_c0_g1_i1.p3 type:complete len:114 gc:universal TRINITY_DN42060_c0_g1_i1:1409-1750(+)
MSFLLLTRPLLIIFRSKDFSATEISSVSSGLTPSSAAVFSFPPTFSLIGLSFFSLSGVSAFSLLGLSPFSLLGLSSFFTVLFKAIFATSLINFFSCSSADNAQFTSFDIMQYI*
>TRINITY_DN42060_c0_g1_i1.p4 type:complete len:74 gc:universal TRINITY_DN42060_c0_g1_i1:284-505(+)
MTVKFRFPSIRLIAIPALPKRPVRPIRCRYVSQSARPLWSIGRSKLTTIVTCSMSIPLDNTFVVMRTFSFPSR*
>TRINITY_DN42060_c0_g1_i1.p5 type:complete len:52 gc:universal TRINITY_DN42060_c0_g1_i1:719-874(+)
MLDKLSSSLRRRMITEFEMMISAKFITASSYVAEKSIICVVLSNILCILML*
>TRINITY_DN42060_c0_g1_i1.p6 type:complete len:44 gc:universal TRINITY_DN42060_c0_g1_i1:995-1126(+)
MTMCSVSLVPRGTSSPRTAYLTLISGQNLAMVITTSPVCRASS*
>TRINITY_DN42020_c0_g1_i1.p1 type:5prime_partial len:51 gc:universal TRINITY_DN42020_c0_g1_i1:307-155(-)
EDGLPCFLIFLSVSDQLLQKILFVLRMDNWFLIGLSIILKSRKLLTSNTQ*
>TRINITY_DN42046_c0_g1_i1.p1 type:internal len:45 gc:universal TRINITY_DN42046_c0_g1_i1:1-132(+)
ILTAFHVHLSYIQGSRVCVCDPFVRNCNSVYRNFKHIYYPKPIQ
>TRINITY_DN42032_c0_g1_i1.p1 type:5prime_partial len:125 gc:universal TRINITY_DN42032_c0_g1_i1:443-69(-)
WTAISARAKVKKWEDVERLLIGKSWLGGSKVQSILPLEEVLKIIHNNGATSDIIKKFLNMVKGTDKRLDLALNYKCHLVVVDIYIIQRDREALLKYINSHVQPQSEAHIHAENALRVSTIKWKN*
>TRINITY_DN42032_c0_g1_i1.p2 type:5prime_partial len:62 gc:universal TRINITY_DN42032_c0_g1_i1:1-186(+)
ARFYSAILYYPLECSPGFSLVSIQFFHFIVDTLRAFSACICASDCGCTWELIYFNRASLSL*
>TRINITY_DN42032_c0_g1_i1.p3 type:3prime_partial len:54 gc:universal TRINITY_DN42032_c0_g1_i1:286-444(+)
MSEVAPLLWMILSTSSRGRIDWTFDPPSQLLPMRSLSTSSHFLTLALALMAVH
>TRINITY_DN42054_c0_g1_i1.p1 type:internal len:46 gc:universal TRINITY_DN42054_c0_g1_i1:1-135(+)
RQASMIFALTVRSKAYCLKWNMLNDFRAPSVHSIGEILDKVGQPH
>TRINITY_DN42054_c0_g1_i1.p2 type:internal len:46 gc:universal TRINITY_DN42054_c0_g1_i1:135-1(-)
VGLSHLVQDFSYAVYAGCTKIVQHIPFQAVSFGPNGECENHASLT
>TRINITY_DN42053_c0_g1_i1.p1 type:internal len:76 gc:universal TRINITY_DN42053_c0_g1_i1:227-3(-)
EQSKAQIEQLKKQMPSQHLLEARELQLREEIESSFKRQLTQVEEELDETRTTFSQLRYQHAFLKSEYEHAQVEHQ
>TRINITY_DN42040_c0_g1_i1.p1 type:internal len:43 gc:universal TRINITY_DN42040_c0_g1_i1:126-1(-)
GDRIKTVPSNNQTLNVLSQLFSPAPDVAAVTCIACIEFRIIR
>TRINITY_DN42040_c0_g1_i1.p2 type:internal len:42 gc:universal TRINITY_DN42040_c0_g1_i1:2-124(+)
RMILNSMQAMQVTAATSGAGEKSCDNTFSVWLLDGTVFILS
>TRINITY_DN42022_c0_g1_i1.p1 type:internal len:40 gc:universal TRINITY_DN42022_c0_g1_i1:2-118(+)
SSSSVPSLLSLSSLHLLIVSKFLSCSFTLYPKLLSVNFF
>TRINITY_DN42022_c0_g1_i1.p2 type:internal len:40 gc:universal TRINITY_DN42022_c0_g1_i1:117-1(-)
KKLTDSSLGYKVKEQERNLDTIRRWRLESESKEGTDEEE
>TRINITY_DN42038_c0_g1_i1.p1 type:5prime_partial len:53 gc:universal TRINITY_DN42038_c0_g1_i1:345-187(-)
PMLQSPQLLTLQCAGIRQHKMTLLGHSVPYRCTLTKSTKKPKIRYFRVASFF*
>TRINITY_DN42099_c0_g1_i1.p1 type:5prime_partial len:78 gc:universal TRINITY_DN42099_c0_g1_i1:573-340(-)
ENHEHCQYCWCQSFLALFPLASENSEHWQHCWCRPLAGIDATRTSLGGEFASLQLPVDKCPTEIRATLCSTIYTGKR*
>TRINITY_DN42099_c0_g1_i1.p2 type:complete len:74 gc:universal TRINITY_DN42099_c0_g1_i1:73-294(+)
MTSAMLCVLHVSELVTWWKENSCFQASTEEKTSVLWLCLSLLPDISVDSREKLQTVFLVLYKMTEVRSKPNSA*
>TRINITY_DN42099_c0_g1_i1.p3 type:complete len:64 gc:universal TRINITY_DN42099_c0_g1_i1:397-206(-)
MSHRNSSDSLLYHLYWKALVDVAMYTPYSRPDFFFMLNLVLNALQSFYITQGILFATSLSSPH*
>TRINITY_DN42099_c0_g1_i1.p4 type:complete len:61 gc:universal TRINITY_DN42099_c0_g1_i1:359-541(+)
MVEQRVARISVGHLSTGSCNEANSPPRDVRVASIPASGRHQQCCQCSLFSLASGNNARND*
>TRINITY_DN42099_c0_g1_i1.p5 type:3prime_partial len:46 gc:universal TRINITY_DN42099_c0_g1_i1:441-575(+)
MFGWHLFQLVADTSSAANVHCSRWPAGTMLGMTDTSSTDNVHGSR
>TRINITY_DN42018_c0_g1_i1.p1 type:complete len:216 gc:universal TRINITY_DN42018_c0_g1_i1:128-775(+)
MLFVDQRTLRDHEGYPLLCPIVQQLFQKAPPKRIRHKELLLPLENKFISTCAEYAEMKPAIDNTLREVDHIFDAIAIMKNCCYRRRTTNSCGIGLTEDIDYSEKDGAETASTATCWNGSTVSTVCNDQGYESDCSMSVTPLDILQFADIGVEESTNVERALCSSSQLSETVGCSSARIQASARHNLSKPGSVYALPNYMRPPPTEDIPVPQFGAS*
>TRINITY_DN42018_c0_g1_i1.p2 type:complete len:193 gc:universal TRINITY_DN42018_c0_g1_i1:441-1019(+)
MGLRPPQLLHVGMDPQLVPFATIKVTSPIVPCQLHPWIYYSLQTLGWKSQQMLKEHCAVARSFLRRLGARLRGFKRLRATICQNLAVSTHCQTTCARLQRRIFQYRSLGPRSHNTFADDRSLFSFITQVDFKALSLIQAIWKELTLLSKSSFFFVLVRAVTLLDVRSSLSSVASNWIVFQSRNEIRRRVVNE*
>TRINITY_DN42018_c0_g1_i1.p3 type:5prime_partial len:85 gc:universal TRINITY_DN42018_c0_g1_i1:3-257(+)
HVNKIFLFLSAFSLLLSLRKKSSLEGFKAFSCYVLTVCPRIVCCLWIKERFVTMRVIPCYAPLCSSFFKKRPQNEFAIRNCYCH*
>TRINITY_DN42018_c0_g1_i1.p4 type:complete len:67 gc:universal TRINITY_DN42018_c0_g1_i1:254-54(-)
MAITVPYGEFVLGALFEKAAAQWGITRDNPHGHEAFFDPQTTYYSWTHCQHVTTESLKTLQRGLLP*
>TRINITY_DN42018_c0_g1_i1.p5 type:complete len:57 gc:universal TRINITY_DN42018_c0_g1_i1:710-540(-)
MRRHCQVLTNCGAQTLESSQTSTQPSQKAASYCTMLFQHLLTLPPQCLQTVIYPGV*
>TRINITY_DN42018_c0_g1_i1.p6 type:complete len:55 gc:universal TRINITY_DN42018_c0_g1_i1:850-686(-)
MSDSALKSTCVINENSDRSSAKVLWLRGPKLRYWNILRWRRAHVVWQCVDTARF*
>TRINITY_DN42018_c0_g1_i1.p7 type:complete len:52 gc:universal TRINITY_DN42018_c0_g1_i1:360-205(-)
MMAIASKIWSTSRRVLSMAGFISAYSAHVLMNLFSNGNNSSLWRIRFGGAF*
>TRINITY_DN42019_c0_g1_i1.p1 type:5prime_partial len:59 gc:universal TRINITY_DN42019_c0_g1_i1:3-179(+)
FFWLFFLLPVFSIHYYLFWRGIGVIFVLSYGFSLRHVVNFCPCRRHFADCNLQSLFLK*
>TRINITY_DN42019_c0_g1_i1.p2 type:5prime_partial len:58 gc:universal TRINITY_DN42019_c0_g1_i1:1-174(+)
ASFGSSSSSPSSLSTTIFSGVVLELSLSSRTVSASAMSLIFALVVVILPTAIYSPCS*
>TRINITY_DN42019_c0_g1_i1.p3 type:3prime_partial len:47 gc:universal TRINITY_DN42019_c0_g1_i1:140-3(-)
MTTTRAKINDMAEAETVREDKDNSNTTPEKIVVDREDGEEEEEPKE
>TRINITY_DN42029_c0_g1_i1.p1 type:internal len:51 gc:universal TRINITY_DN42029_c0_g1_i1:1-150(+)
LQVVKYIADDNGFHVTGTNIPTAPYTAVQQDSNTVSSVAAITVGETAPFS
>TRINITY_DN42029_c0_g1_i1.p2 type:internal len:51 gc:universal TRINITY_DN42029_c0_g1_i1:2-151(+)
YKLLNILLMIMVFTLLGQIYQQHHILQCSRILTLFLLLQPSLSVKLHPFP
>TRINITY_DN42029_c0_g1_i1.p3 type:5prime_partial len:50 gc:universal TRINITY_DN42029_c0_g1_i1:150-1(-)
GKGCSFTDSDGCNRRNSVRILLHCSIWCCWYICPSNVKTIIISNIFNNL*
>TRINITY_DN42089_c0_g1_i1.p1 type:internal len:50 gc:universal TRINITY_DN42089_c0_g1_i1:148-2(-)
PGQSGGADTGGGGKDSGKGGKRQKGSGFQTVSALYREQVGNLMTTLRAT
>TRINITY_DN42089_c0_g1_i1.p2 type:internal len:49 gc:universal TRINITY_DN42089_c0_g1_i1:3-146(+)
VALRVVIKLPTCSLYKADTVWNPDPFCLLPPFPESLPPPPVSAPPDWP
>TRINITY_DN42089_c0_g1_i1.p3 type:5prime_partial len:42 gc:universal TRINITY_DN42089_c0_g1_i1:147-22(-)
LASPAALTLVAAAKTQGKVARDRKGLGSRLYLPYTGSKWVT*
>TRINITY_DN42095_c0_g1_i1.p1 type:internal len:45 gc:universal TRINITY_DN42095_c0_g1_i1:1-132(+)
WGLARHPVPRGRRPPGILRQQLRIRLSRDLGTEPIPHTARQGTW
>TRINITY_DN42095_c0_g1_i1.p2 type:internal len:45 gc:universal TRINITY_DN42095_c0_g1_i1:133-2(-)
PTYLAALYAVSARFPDHVKVVSSAVGEGFQVDGDLVGLDDAPTP
>TRINITY_DN42096_c0_g1_i1.p1 type:internal len:67 gc:universal TRINITY_DN42096_c0_g1_i1:2-199(+)
GNKVPCKANHKSSGFNSEINHRKSCYPKPWQVTVVIFLHSSLSHLIVAKQVRWGISVSYSLHFVSG
>TRINITY_DN42094_c0_g1_i1.p1 type:internal len:55 gc:universal TRINITY_DN42094_c0_g1_i1:162-1(-)
EKLLQKRHDFSAYATFNPAFVEESESMSVSSPIRPSAIAEYIDQVLGPKSTNLK
>TRINITY_DN42017_c0_g1_i1.p1 type:internal len:93 gc:universal TRINITY_DN42017_c0_g1_i1:276-1(-)
EDEKDKEMRRGRVSEQVPDIRITSETGTGVFGTEDQCYSQSKRKNVCDRLRCHTPTYRSRHSDREGTSDMEDRELAFSKHRCNDKEPGSEDT
>TRINITY_DN42017_c0_g1_i1.p2 type:complete len:55 gc:universal TRINITY_DN42017_c0_g1_i1:48-212(+)
MLVLCLPCQMFLLGQNACFCMWGCDIVTCRKHSSSWIASNIGLQFRTHLSLFQM*
>TRINITY_DN42017_c0_g1_i1.p3 type:5prime_partial len:40 gc:universal TRINITY_DN42017_c0_g1_i1:2-121(+)
VSSLPGSLSLHLCLLNASSLSSMSDVPSRSECLLLYVGV*
>TRINITY_DN42085_c0_g1_i1.p1 type:internal len:43 gc:universal TRINITY_DN42085_c0_g1_i1:127-2(-)
ELLKEFAFKEDILQRAETILKHVLKTAGQNATFIGVHVRRTD
>TRINITY_DN42058_c0_g1_i1.p1 type:internal len:132 gc:universal TRINITY_DN42058_c0_g1_i1:1-393(+)
DDLLCAVLGGTVPAYLADVITRRSFVRRSRDTGVSHEGCRHRSHHRQMRQVIRLAAEEEVEPLCCFCPQHPRSSALIEMVRRQEAASALGSRSTMESAEDNRPARERPDLITVDMRICLLGFLTARTLEDA
>TRINITY_DN42058_c0_g1_i1.p2 type:complete len:64 gc:universal TRINITY_DN42058_c0_g1_i1:395-204(-)
MASSSVRAVRKPNKHIRISTVIRSGRSLAGRLSSADSIVDLLPRALAASWRRTISIRAELRGC*
>TRINITY_DN42069_c0_g1_i1.p1 type:5prime_partial len:102 gc:universal TRINITY_DN42069_c0_g1_i1:449-144(-)
PQLEVLVDIVKTEMFNILQYSNLSVNARKWVCQTGTFCRTMWPLLPPLMVYKYIRGTDKDYWTAELIEKRVGSQELGAQHNLLRDWSILRDLLLIRDAAHS*
>TRINITY_DN42069_c0_g1_i1.p2 type:5prime_partial len:51 gc:universal TRINITY_DN42069_c0_g1_i1:1-153(+)
LWCGKYLFVDLLWFAPTTKRQQAADINSYAILATTSIRRGYPQCYKHTQE*
>TRINITY_DN42073_c0_g1_i1.p1 type:internal len:46 gc:universal TRINITY_DN42073_c0_g1_i1:137-3(-)
SGVSLVVSPLVSLMEDQLMALHRIGVKASMLSASCSKLEVNEIQQ
>TRINITY_DN42009_c0_g1_i1.p1 type:internal len:42 gc:universal TRINITY_DN42009_c0_g1_i1:2-124(+)
RLIQAKCVFIQNIPHCSSYQLQELMSPARSYLKLQTASWLK
>TRINITY_DN42081_c0_g1_i1.p1 type:3prime_partial len:160 gc:universal TRINITY_DN42081_c0_g1_i1:39-515(+)
MKPVDTAEIVPLLSTKTRHYPTDHNERSTKTASDAATRKDHYERTRFHEKPHHDNIENFDCCFVFNPRNEEANEGTFSRLVGRCRSDWMTSHEVKMKLMHICIARSVAETTEGTLNKYDESQLPAFYGISKYLGKGMTRSDFKEAVFEIFTRVMRTVVC
>TRINITY_DN42081_c0_g1_i1.p2 type:3prime_partial len:65 gc:universal TRINITY_DN42081_c0_g1_i1:194-3(-)
MRFFMKPCTFIMVFSSCCIRSCLCTSLVVIRWIVTCLRGQKWNYFSSIHRFHSSNSRFRIYHQC
>TRINITY_DN42081_c0_g1_i1.p3 type:5prime_partial len:62 gc:universal TRINITY_DN42081_c0_g1_i1:515-330(-)
ADYRAHYPSEYFKYCFLEIRSCHAFSEIFADTIEGWQLRFIIFVQRPFGSFSYTPCNANMH*
>TRINITY_DN42081_c0_g1_i1.p4 type:complete len:51 gc:universal TRINITY_DN42081_c0_g1_i1:346-194(-)
MQICISFIFTSCDVIQSLLHLPTNLEKVPSFASSFLGLNTKQQSKFSMLS*
>TRINITY_DN42081_c0_g1_i1.p5 type:complete len:47 gc:universal TRINITY_DN42081_c0_g1_i1:139-279(+)
MQQLEKTIMNVQGFMKNRITITLRISIAVSYSTQGMKKQTKELSPD*
>TRINITY_DN42003_c0_g1_i1.p1 type:internal len:96 gc:universal TRINITY_DN42003_c0_g1_i1:286-2(-)
CYHLLRCLVSVSSSSVPCYLLLRCLLFQCHLHQFPAIISSGVLFQCHLHQFPAIFSSGVSCFSVTFTSSLLSSPQVSHFSVTYTSSLLSSLQVLI
>TRINITY_DN42003_c0_g1_i1.p2 type:internal len:96 gc:universal TRINITY_DN42003_c0_g1_i1:285-1(-)
AIISSGVLFQCHLHQFPAIFSSGVSCFSVTFTSSLLSSPQVSCFSVIFISSLLSSPQVSLVSVSPSPVPCYHLLRCLISVSPTPVPCFHLFRCLL
>TRINITY_DN42003_c0_g1_i1.p3 type:internal len:95 gc:universal TRINITY_DN42003_c0_g1_i1:284-3(-)
LSSPQVSCFSVIFISSLLSSPQVSLVSVSPSPVPCYHLLRCLVSVSSSSVPCYLLLRCLLFQCHLHQFPAIISSGVSFQCHLHQFPAFISSGAY
>TRINITY_DN42037_c0_g1_i1.p1 type:internal len:40 gc:universal TRINITY_DN42037_c0_g1_i1:1-117(+)
IFRTPLSPFPSWYHQSPHSTTLKYPETLWLLSSPGTTSL
>TRINITY_DN42037_c0_g1_i1.p2 type:internal len:40 gc:universal TRINITY_DN42037_c0_g1_i1:119-3(-)
GRLVVPGEERSQRVSGYFNVVEWGDWWYQEGKGDRGVLN
>TRINITY_DN42037_c0_g1_i1.p3 type:internal len:40 gc:universal TRINITY_DN42037_c0_g1_i1:3-119(+)
IQNPSVSFPLLVPPVSPFYHIEISRNSLAPFFSWYHQSP
>TRINITY_DN42037_c0_g1_i1.p4 type:internal len:40 gc:universal TRINITY_DN42037_c0_g1_i1:117-1(-)
ETGGTRRRKEPESFWIFQCGRMGRLVVPGGERRQRGSEY
>TRINITY_DN30576_c0_g1_i1.p1 type:internal len:49 gc:universal TRINITY_DN30576_c0_g1_i1:3-146(+)
ISYVGLQEMISGRYTTYYVLICKFSCLYLFVLQWPFIIKLGATQHQFA
>TRINITY_DN30548_c0_g1_i1.p1 type:internal len:52 gc:universal TRINITY_DN30548_c0_g1_i1:155-3(-)
DFFGPCDLEDPWDSTYDQVPEGQVNFSAGGGEAAVNTENFIYFLGDEGRFV
>TRINITY_DN30548_c0_g1_i1.p2 type:internal len:52 gc:universal TRINITY_DN30548_c0_g1_i1:3-155(+)
HKSSFISKKVNEVLSIYCSFSASCTEINLAFWNLVICRIPRVFQVARPKEV
>TRINITY_DN30548_c0_g1_i1.p3 type:3prime_partial len:41 gc:universal TRINITY_DN30548_c0_g1_i1:34-153(+)
MKFSVFTAASPPPALKLTWPSGTWSYVESQGSSKSHGPKK
>TRINITY_DN30548_c0_g2_i1.p1 type:internal len:43 gc:universal TRINITY_DN30548_c0_g2_i1:127-2(-)
FDSKVEKVDTVDDVDRLPNHPILRMSPLKVKGSTPKLVRATT
>TRINITY_DN30529_c0_g1_i1.p1 type:complete len:308 gc:universal TRINITY_DN30529_c0_g1_i1:21-944(+)
MSTASCRIVQKLCQGIARQASGQVTSKILSQWSSSAIHKLDDTAVTWKTTCSRVMERLEWECPQCGKVAKSFAFFCPSCSAVSPSTLYSAISERTNGPVDAFYVLKCGSPNYNVDLKLAEKSHRELQRQLHPDMVQSRLSSGRRTVQEQQQIEYGGAHSAQLSEALRTLTWSVPRAQHIMKLVWNRSVLTEAGDEDDMSGDPMFLVECLEVADRLESSILPVEELQQIQKEWEGRAAKEDAVVSSVFRDLIAASLVCEQVDNTVSVEHLSGFEESFHALRAALARRRFIQRVEEAISRADTRRFTDT*
>TRINITY_DN30529_c0_g1_i1.p2 type:complete len:85 gc:universal TRINITY_DN30529_c0_g1_i1:338-592(+)
MRISKLQRGLEVGGEKSPGTSAAVTSRHGPVPAFQWPQNRAGTAADRVRRRSLRSAIRSAENSHLERTSSTAHNEAGLEPKRSH*
>TRINITY_DN30529_c0_g1_i1.p3 type:complete len:65 gc:universal TRINITY_DN30529_c0_g1_i1:142-336(+)
MTLRLPGRLRAPESWRDWNGNAPNAERLPKALHFSVLPALRFHLPRFILPFPRELMVQWTHFMF*
>TRINITY_DN30529_c0_g1_i1.p4 type:complete len:64 gc:universal TRINITY_DN30529_c0_g1_i1:886-695(-)
MNLRRARAARRAWKDSSNPLRCSTETVLSTCSQTSEAAMRSRNTDETTASSLAARPSHSFWIC*
>TRINITY_DN30529_c0_g1_i1.p5 type:complete len:59 gc:universal TRINITY_DN30529_c0_g1_i1:676-500(-)
MDDSSRSATSRHSTRNIGSPDMSSSSPASVRTLRFQTSFIMCCARGTLQVRVLSASDS*
>TRINITY_DN30529_c0_g1_i1.p6 type:complete len:54 gc:universal TRINITY_DN30529_c0_g1_i1:988-1149(+)
MLACCLLKIYIWTHGSNFTWVLTVVLTPNVLPVSRNQLTYITHCLQFACMFVS*
>TRINITY_DN30529_c0_g1_i1.p7 type:complete len:42 gc:universal TRINITY_DN30529_c0_g1_i1:184-59(-)
MTREHVVFQVTAVSSSLWMALLDHWERILDVTCPLACRAIP*
>TRINITY_DN30529_c0_g2_i1.p1 type:internal len:44 gc:universal TRINITY_DN30529_c0_g2_i1:2-130(+)
LDRFDWYSIVAVIVTGQEWQFDKWPYTKPAHIFDVVKGYYVQY
>TRINITY_DN30529_c0_g2_i1.p2 type:internal len:44 gc:universal TRINITY_DN30529_c0_g2_i1:130-2(-)
VLDIVSFDDIEDVSWLRVRPFVELPLLPCYYDSNNRVPVKPIQ
>TRINITY_DN30529_c0_g3_i1.p1 type:5prime_partial len:70 gc:universal TRINITY_DN30529_c0_g3_i1:226-17(-)
QYNDRNVPECTKDWNLEVLIFKQLSRHSDSAVWLAFTRSLYAHITQQRKMKDFFASVRRDKLPQPTPKR*
>TRINITY_DN30529_c0_g3_i1.p2 type:complete len:48 gc:universal TRINITY_DN30529_c0_g3_i1:14-157(+)
MLSLWCRLRKLITSNTCKEILHLSLLSNMCIQATSEREPNCRIRMSA*
>TRINITY_DN30502_c0_g1_i1.p1 type:internal len:42 gc:universal TRINITY_DN30502_c0_g1_i1:1-123(+)
FGSGWPELAAVLRHWTRRPLPGWRWHLSVSRLSTPWEHCTD
>TRINITY_DN30502_c0_g1_i1.p2 type:internal len:42 gc:universal TRINITY_DN30502_c0_g1_i1:125-3(-)
VSVQCSQGVLSLETERCHRHPGRGRRVQCRSTAASSGHPLP
>TRINITY_DN30502_c0_g1_i1.p3 type:internal len:42 gc:universal TRINITY_DN30502_c0_g1_i1:2-124(+)
LGVGGRSWLPCSGTGRAGPFRGGGGTFLSRDSAHLGNIALI
>TRINITY_DN30502_c0_g1_i1.p4 type:internal len:42 gc:universal TRINITY_DN30502_c0_g1_i1:123-1(-)
ISAMFPRCAESRDRKVPPPPRKGPARPVPEHGSQLRPPTPK
>TRINITY_DN30502_c0_g1_i1.p5 type:5prime_partial len:40 gc:universal TRINITY_DN30502_c0_g1_i1:3-122(+)
WEWVAGAGCRAPALDAPAPSGVAVAPFCLETQHTLGTLH*
>TRINITY_DN30502_c1_g1_i1.p1 type:internal len:43 gc:universal TRINITY_DN30502_c1_g1_i1:127-2(-)
PARPVPEHGSQLRSPIPKGDATRPERVQRKPTKRTSGLQMEP
>TRINITY_DN30502_c1_g1_i1.p2 type:internal len:43 gc:universal TRINITY_DN30502_c1_g1_i1:126-1(-)
RRVQCRSMAASSGHPFPKGTLPDLNEFRGSPQREHLVFRWNP
>TRINITY_DN30502_c1_g2_i1.p1 type:internal len:58 gc:universal TRINITY_DN30502_c1_g2_i1:1-171(+)
PKGDATRTERAQRKPTKRTSGLQMEPHESRLRSLDPFSPEYRRLRGQLIEVPKCPAG
>TRINITY_DN30502_c1_g2_i1.p2 type:5prime_partial len:44 gc:universal TRINITY_DN30502_c1_g2_i1:2-133(+)
PKGTPPEPNEPRGSPPREHPVFRWNPTNPGFDHLIHSHPNTGD*
>TRINITY_DN30547_c0_g1_i1.p1 type:5prime_partial len:70 gc:universal TRINITY_DN30547_c0_g1_i1:238-29(-)
LQYAQLFQSALDPPDVSPITDIIHPGMYLHFLPLVWPHGHCRALHHSHPARRKVRSEVAYPRLGRQTLI*
>TRINITY_DN30547_c0_g1_i1.p2 type:5prime_partial len:57 gc:universal TRINITY_DN30547_c0_g1_i1:239-69(-)
TTVRTAFPVCSGPTRCLPHNRHHPPWNVSSLSAPCVATRTLQSSTPFTSSKEESQV*
>TRINITY_DN30547_c0_g1_i1.p3 type:5prime_partial len:50 gc:universal TRINITY_DN30547_c0_g1_i1:3-152(+)
GFYYVRADIQMRVCLPNLGYATSDLTFLLAGCEWCRALQCPCGHTRGRK*
>TRINITY_DN30547_c0_g2_i1.p1 type:internal len:147 gc:universal TRINITY_DN30547_c0_g2_i1:3-440(+)
NTAFKNPQEFVRHLRSRHCTQEGGSFVCRYGYNDVCFSLPVEGVSDQDYEAHILRHHLYPQYRDTLALVKVAEKKAAMSQIGMRHPEQPSVIADGQKWSLYMATQNLPAVLNDPGRGKQRDFFTKTWGDHFVDKLDIPRSSHLPDV
>TRINITY_DN30547_c0_g2_i1.p2 type:5prime_partial len:89 gc:universal TRINITY_DN30547_c0_g2_i1:440-174(-)
YIWKVRASRNVQLVHKVVPPGFCKEVSLLSSAWIIKYSWQVLGSHVQTPLLTVGNDTGLLGVTHADLRHSSFLLGNFNQSKSVPVLWI*
>TRINITY_DN30547_c0_g2_i1.p3 type:3prime_partial len:58 gc:universal TRINITY_DN30547_c0_g2_i1:173-3(-)
MVPKDVGFVILITDTLYRQREADIIVAVTTNKGATFLGAVSGPQMSDKFLWILEGSI
>TRINITY_DN30547_c0_g2_i1.p4 type:complete len:42 gc:universal TRINITY_DN30547_c0_g2_i1:412-287(-)
MSSLSTKWSPQVFVKKSLCFPRPGSLSTAGKFWVAMYKLHF*
>TRINITY_DN30567_c0_g2_i1.p1 type:internal len:40 gc:universal TRINITY_DN30567_c0_g2_i1:1-117(+)
INILNIMIIPQNMEWSYHEAIFLQKNNECKKEEKCRTVN
>TRINITY_DN30567_c0_g3_i1.p1 type:5prime_partial len:45 gc:universal TRINITY_DN30567_c0_g3_i1:157-23(-)
HHLSVFVHLLIQLEQMFVMLQHILKSRVSTKVVAQSLIEPLCCL*
>TRINITY_DN30567_c0_g3_i1.p2 type:5prime_partial len:43 gc:universal TRINITY_DN30567_c0_g3_i1:2-130(+)
SKPQWRGLQAAKGLYETLCNNFGANPTLQDVLQHYKHLFKLN*
>TRINITY_DN30567_c0_g3_i1.p3 type:5prime_partial len:41 gc:universal TRINITY_DN30567_c0_g3_i1:3-125(+)
QSLSGEDYKQQRGSMRLCATTLVLTLLFRMCCSITNICSS*
>TRINITY_DN30545_c0_g1_i1.p1 type:5prime_partial len:177 gc:universal TRINITY_DN30545_c0_g1_i1:963-433(-)
ATTMQHVQGATVNQQPVTQQQQQQQQAQQQNSEQKLDNISKVKSLVGPLKDSLAAAIRASAQNICHNGYIDMGSLKGVDPSGMKFDRNLEEFYAVCDQIELHLVSVKTAIECINQGTTSQRCVPFMVAVTRTETVPSLDSLTYSQYVYTAKTQVQFAKELHDTLREVAQIIAASND*
>TRINITY_DN30545_c0_g1_i1.p2 type:5prime_partial len:66 gc:universal TRINITY_DN30545_c0_g1_i1:961-764(-)
DYDAACTRGYGKSTTSNTATATTTAGPATEFRTKIGQYLQSEIFGWSFKGFFGGCYQSFSPEHLS*
>TRINITY_DN30545_c0_g1_i1.p3 type:complete len:62 gc:universal TRINITY_DN30545_c0_g1_i1:440-255(-)
MIKVSEMCIKLDVFHGKRKLTLLQSSRCSLTEMPYNRCSNIFSSLLRHIIAFWDRTTDIAA*
>TRINITY_DN30545_c0_g1_i1.p4 type:complete len:51 gc:universal TRINITY_DN30545_c0_g1_i1:773-925(+)
MFWAEALIAAAKESFKGPTKDFTLEILSNFCSEFCCWACCCCCCCCVTGC*
>TRINITY_DN30545_c0_g1_i1.p5 type:complete len:45 gc:universal TRINITY_DN30545_c0_g1_i1:265-399(+)
MSVVLSQNAIMCLNSDENIFEHLLYGISVNEHLLDCNSVNFLFP*
>TRINITY_DN30545_c0_g1_i1.p6 type:complete len:42 gc:universal TRINITY_DN30545_c0_g1_i1:311-436(+)
MKIYLNICYMAFLLMSICLIVTVSTFFFHEIHPTLYTFQTP*
>TRINITY_DN30587_c0_g2_i1.p1 type:internal len:52 gc:universal TRINITY_DN30587_c0_g2_i1:2-154(+)
DTSGTTDFVATATEAGSVVVWNVARQLKKEVSFYIDPAESLLLDCHLNSSS
>TRINITY_DN30587_c0_g2_i1.p2 type:5prime_partial len:47 gc:universal TRINITY_DN30587_c0_g2_i1:155-15(-)
LMMSSNGNPAKVILLGLYKKILLSLTALQHSTRLQTLLPLQWPQNQ*
>TRINITY_DN30584_c0_g1_i2.p1 type:internal len:43 gc:universal TRINITY_DN30584_c0_g1_i2:2-127(+)
CIRHHTGLREAAEIATAAWIDAGIITEDDSHLLIDHNKLRRA
>TRINITY_DN30569_c0_g1_i1.p1 type:5prime_partial len:48 gc:universal TRINITY_DN30569_c0_g1_i1:3-146(+)
VIFPYSSSCNIFCSYWTSNAFFHSSLLLPTSLNDGCKTDMVRTVTGC*
>TRINITY_DN30569_c0_g1_i1.p2 type:3prime_partial len:41 gc:universal TRINITY_DN30569_c0_g1_i1:121-2(-)
MSVLQPSFSEVGSNKEEWKKAFEVQYEQNILQLLLYGNIT
>TRINITY_DN30593_c0_g1_i1.p1 type:internal len:43 gc:universal TRINITY_DN30593_c0_g1_i1:126-1(-)
AMMMMIRERGINPIYLLKYEMWACINVKIIKDRKLGIENDTT
>TRINITY_DN30593_c0_g1_i1.p2 type:internal len:42 gc:universal TRINITY_DN30593_c0_g1_i1:2-124(+)
VVSFSIPNFRSLIILTFMHAHISYFNRYIGLIPLSLIIIII
>TRINITY_DN30593_c1_g1_i1.p1 type:internal len:51 gc:universal TRINITY_DN30593_c1_g1_i1:150-1(-)
WACINVKNYKRSECTGTKHTNSHVDLLLFQTIFFLLIFSSFSFLFLSLSF
>TRINITY_DN30593_c1_g1_i1.p2 type:3prime_partial len:46 gc:universal TRINITY_DN30593_c1_g1_i1:137-3(-)
MLKIIKDQNAPVQNTQIHMLTCFFFKPFFSSSSSHLFLFFSCLFL
>TRINITY_DN30540_c0_g3_i1.p1 type:5prime_partial len:54 gc:universal TRINITY_DN30540_c0_g3_i1:3-164(+)
NNKLYSWLNIYIFTDSVMLLSKCSAKFLHNFNVLYITEKKNTCNYSFHTSVRS*
>TRINITY_DN30558_c0_g1_i1.p1 type:5prime_partial len:57 gc:universal TRINITY_DN30558_c0_g1_i1:1-171(+)
SARLTPPILSLYFTTTSGFCFNLFPDPVSTSSLEFILDNTYASSLSHHLSAISFPL*
>TRINITY_DN30558_c0_g1_i2.p1 type:internal len:46 gc:universal TRINITY_DN30558_c0_g1_i2:1-135(+)
SARLTPPILSLYFTTTSGFCFNLFPDPVTTSSLEYILDNTHTSFL
>TRINITY_DN30558_c0_g1_i2.p2 type:internal len:45 gc:universal TRINITY_DN30558_c0_g1_i2:134-3(-)
KKDVCVLSSIYSSELVVTGSGKRLKQKPEVVVKYNDKMGGVNLA
>TRINITY_DN30594_c0_g1_i1.p1 type:internal len:56 gc:universal TRINITY_DN30594_c0_g1_i1:3-167(+)
LIYQHPRSIHQLHMANTFMGSQILISNFSHQYYPFQQNTAATTYKVTLVLSQNTN
>TRINITY_DN30594_c0_g1_i1.p2 type:5prime_partial len:47 gc:universal TRINITY_DN30594_c0_g1_i1:1-141(+)
PSYTSTHAPSTNYTWQTPLWALKYLFRISHISTILSNKTQLPRLIK*
>TRINITY_DN30594_c0_g1_i1.p3 type:5prime_partial len:45 gc:universal TRINITY_DN30594_c0_g1_i1:2-136(+)
PHIPAPTLHPPTTHGKHLYGLSNTYFEFLTSVLSFPTKHSCHDL*
>TRINITY_DN30594_c1_g1_i1.p1 type:5prime_partial len:55 gc:universal TRINITY_DN30594_c1_g1_i1:1-165(+)
LCIPFICRHLCSIYQLHMVDFFMGSRIYISNFSHQYQSLQQNTVAMTYEVTLVY*
>TRINITY_DN30594_c1_g1_i1.p2 type:complete len:48 gc:universal TRINITY_DN30594_c1_g1_i1:3-146(+)
MYSLYMPALMFHLPTPYGRLFYGLSHIHFEFLTSVPVSPTKHSCHDL*
>TRINITY_DN30520_c0_g1_i1.p1 type:5prime_partial len:49 gc:universal TRINITY_DN30520_c0_g1_i1:2-148(+)
TTGPLRGLIQINFISFGISFIISPKVNPKVGWLYHSLYYFTLILNASN*
>TRINITY_DN30515_c0_g3_i1.p1 type:complete len:59 gc:universal TRINITY_DN30515_c0_g3_i1:179-3(-)
MYFKGSDTIRKVSTYCNFSIKESWSDSSRILADDKIQRAIKERVIIMIRSNGQADMQV*
>TRINITY_DN30515_c0_g3_i1.p2 type:5prime_partial len:54 gc:universal TRINITY_DN30515_c0_g3_i1:3-164(+)
LNLHISLAIASNHYNDSFFDCPLNLVISQYPATITPGFFNAEITVCRNFSYGI*
>TRINITY_DN30515_c0_g4_i1.p1 type:5prime_partial len:41 gc:universal TRINITY_DN30515_c0_g4_i1:2-124(+)
FLSLTSTSLLSSNIYITLTFFSSSYLSSLALSFLVLTFLS*
>TRINITY_DN30515_c0_g4_i2.p1 type:5prime_partial len:41 gc:universal TRINITY_DN30515_c0_g4_i2:2-124(+)
FLSLTSTSLLSSNIYITLTFFSSSYLSSLALSFLVLTFLS*
>TRINITY_DN30523_c0_g3_i1.p1 type:internal len:61 gc:universal TRINITY_DN30523_c0_g3_i1:1-180(+)
WLYWLLMSSSRRNCHSVIFVSMPTAPFDSVTSGGDFACLLSTASRNELLIPVIQKQHQVY
>TRINITY_DN30523_c0_g3_i1.p2 type:5prime_partial len:56 gc:universal TRINITY_DN30523_c0_g3_i1:180-13(-)
VDLVLFLDDGNEQFIPGGSGQQTSKVSTGSDRIEGSSRHGDEYHTVAVSSGAAHQ*
>TRINITY_DN30523_c0_g3_i1.p3 type:3prime_partial len:53 gc:universal TRINITY_DN30523_c0_g3_i1:158-3(-)
MTGMSSSFLEAVDSRQAKSPPEVTESKGAVGMETNITLWQFLLELLISNQYS
>TRINITY_DN30523_c0_g3_i1.p4 type:5prime_partial len:46 gc:universal TRINITY_DN30523_c0_g3_i1:3-140(+)
AVLVTDEQLQKKLPQCDIRLHAYCSLRFGHFRWRLCLSAVHCLQE*
>TRINITY_DN30519_c0_g1_i2.p1 type:complete len:160 gc:universal TRINITY_DN30519_c0_g1_i2:626-147(-)
MTRRRHSGQYVVRKADDCLERYDVERVLDYKVERNVAYWYVKWCDYEDSHNTWEPEESFIGSHENVLRMMETVRAQHREKQASIRRAEAAAVEGKDKFPRRMMILWNKKKPTTGIVVPVRTRGRERAFSRFAALKEGGPPTEEERLPTTSIEGSQQHIH*
>TRINITY_DN30519_c0_g1_i2.p2 type:complete len:131 gc:universal TRINITY_DN30519_c0_g1_i2:100-492(+)
MDVSLAAFTGCVVGCLQWMCCWLPSMDVVGSRSSSVGGPPSFRAANRLKARSRPRVLTGTTIPVVGFFLFHRIIILLGNLSFPSTAAASALRIDACFSRCWALTVSIILSTFSCDPINDSSGSHVLWESS*
>TRINITY_DN30519_c0_g1_i2.p3 type:5prime_partial len:61 gc:universal TRINITY_DN30519_c0_g1_i2:2-184(+)
LDTSLVPTDNTHQILHTKWTLIVFIGCVVDCLQWMCRWLPSLDVSLAAFNGCVVGCLQWM*
>TRINITY_DN30519_c0_g1_i2.p4 type:3prime_partial len:44 gc:universal TRINITY_DN30519_c0_g1_i2:609-737(+)
MASTGHCTNCMCPTLVSTETINANKVNHAVPMAIDDHHTVNFG
>TRINITY_DN30519_c0_g1_i1.p1 type:complete len:160 gc:universal TRINITY_DN30519_c0_g1_i1:626-147(-)
MTRRRHSGQYVVRKADDCLERYDVERVLDYKVERNVAYWYVKWCDYEDSHNTWEPEESFIGSHENVLRMMETVRAQHREKQASIRRAEAAAVEGKDKFPRRMMILWNKKKPTTGIVVPVRTRGRERAFSRFAALKEGGPPTEEERLPTTSIEGSQQHIH*
>TRINITY_DN30519_c0_g1_i1.p2 type:complete len:131 gc:universal TRINITY_DN30519_c0_g1_i1:100-492(+)
MDVSLAAFTGCVVGCLQWMCCWLPSMDVVGSRSSSVGGPPSFRAANRLKARSRPRVLTGTTIPVVGFFLFHRIIILLGNLSFPSTAAASALRIDACFSRCWALTVSIILSTFSCDPINDSSGSHVLWESS*
>TRINITY_DN30519_c0_g1_i1.p3 type:5prime_partial len:61 gc:universal TRINITY_DN30519_c0_g1_i1:2-184(+)
LDTSLVPTDNTHQILHTKWTLIVFIGCVVDCLQWMCRWLPSLDVSLAAFNGCVVGCLQWM*
>TRINITY_DN30534_c0_g2_i1.p1 type:internal len:41 gc:universal TRINITY_DN30534_c0_g2_i1:2-121(+)
KISHLLYGNTGILVYSEWSLQTTILANVRTTLSWVCQDFT
>TRINITY_DN30534_c0_g2_i1.p2 type:internal len:41 gc:universal TRINITY_DN30534_c0_g2_i1:3-122(+)
KYHTSCMATLEFLCTVNGAFKLQYWQMLEPPCHGYAKISQ
>TRINITY_DN30544_c0_g1_i1.p1 type:internal len:42 gc:universal TRINITY_DN30544_c0_g1_i1:1-123(+)
FQLSPAYFQCLLSLARSLSHKSLHVEHMLYTSSLFVSVVFP
>TRINITY_DN30544_c0_g1_i1.p2 type:internal len:42 gc:universal TRINITY_DN30544_c0_g1_i1:2-124(+)
FSSLQHIFNVCFRWPGLSAINHYTLNTCCIHLPSSFQWYFH
>TRINITY_DN30512_c0_g2_i1.p1 type:internal len:54 gc:universal TRINITY_DN30512_c0_g2_i1:160-2(-)
GRSRVGTDEDLSFPSHECSLDLSVRQSSVSTDPPIRRRASGESMENDDLDDLD
>TRINITY_DN30512_c0_g2_i1.p2 type:internal len:53 gc:universal TRINITY_DN30512_c0_g2_i1:3-158(+)
SKSSKSSFSIDSPDALLRIGGSVDTEDCRTDRSSEHSWLGKLRSSSVPTRER
>TRINITY_DN30512_c0_g2_i1.p3 type:5prime_partial len:43 gc:universal TRINITY_DN30512_c0_g2_i1:1-129(+)
HPSRPSHHSPSTLRMPFFVLAGPSTPRTAALTDPVSTRGWGS*
>TRINITY_DN30588_c0_g1_i1.p1 type:internal len:149 gc:universal TRINITY_DN30588_c0_g1_i1:3-446(+)
TPAPELKEENRKLITAPENSSGTDSKQKVSERCKYWPACTVGGKCPYQHPMLPCKSFPSCKYGDKCSYIHPSCKFDVACTRRDCPYTHSSLRSLNVQAHHAASPATTPSKQSVCKFFPGCINKKCPFYHPKACRFGRFCARNGCNFQH
>TRINITY_DN30588_c0_g1_i1.p2 type:3prime_partial len:88 gc:universal TRINITY_DN30588_c0_g1_i1:187-447(+)
METNVHTFIPVVNLMLHAHAEIVRIHILVYAVLMFKLITLHPQQPLPPNKVSVNSSLAVSTKSVPSITQRHADLDDSVQGMAVIFNI
>TRINITY_DN30588_c0_g1_i1.p3 type:3prime_partial len:70 gc:universal TRINITY_DN30588_c0_g1_i1:208-2(-)
MYEHLSPYLQLGKDLHGSMGCWYGHFPPTVQAGQYLQRSLTFCLLSVPLEFSGAVMSFLFSSFSSGAGV
>TRINITY_DN30588_c0_g1_i1.p4 type:complete len:58 gc:universal TRINITY_DN30588_c0_g1_i1:446-273(-)
MLKITAIPCTESSKSACLWVIEGTLFVDTAREEFTDTLFGGSGCWGCSVMSLNIKTA*
>TRINITY_DN30588_c0_g1_i1.p5 type:complete len:40 gc:universal TRINITY_DN30588_c0_g1_i1:162-43(-)
MEAWGAGMGTSLQLYRQASIYNAHLLSACCLSHWNSQGQ*
>TRINITY_DN30588_c0_g3_i1.p1 type:internal len:314 gc:universal TRINITY_DN30588_c0_g3_i1:940-2(-)
YDPTNPAVGSVASVVRVKARPKVPASRQANKNLILKAVAEAQKSLSQAPVRYLEPRRQPSPELYTRRYREEHNSRWERIAVTLPNRRNTESVDMDKGLERSADMDTDMRRRECERHVERNTEKDIDLRRDSDRELEQMAGKDVDMRRRDEDRQLEQIAEKDIDMRRWQCERGTGKDIDMRRRECERIRYDGDKRAIHRKLEENIVVQVQDELLESSDDTDEVLLHEPAMDDIGTLVHIVSAKKKNSLPVHMDESVEHLELQVSGDEHSVNELPHLSAQNDGDSRLVEQSFLKEEPTVRPTSPQFVVTLDGVDP
>TRINITY_DN30588_c0_g3_i1.p2 type:3prime_partial len:146 gc:universal TRINITY_DN30588_c0_g3_i1:507-941(+)
MSTSFPAICSNSLSLSLLRSISFSVFLSTCLSHSLLLISVSISALRSSPLSMSTLSVFLLFGRVTAILSHLELCSSLYLLVYSSGDGCLRGSRYLTGAWDSDFCASATAFRIKFLLACRDAGTFGLAFTRTTLATLPTAGLVGSY
>TRINITY_DN30588_c0_g3_i1.p3 type:complete len:138 gc:universal TRINITY_DN30588_c0_g3_i1:350-763(+)
MDSSFIPIIPNSLALSSSHINILSCSSLTLPPSHINILFCYLFQLSVFISSSHVNILSCHLFQFSVTVPSQINILFCISFHVSFTLSPPHICIHICTAFQSFIHVYALCVSSVWKSNSNSFPSGVMFFSVPPGVQLW*
>TRINITY_DN30588_c0_g3_i1.p4 type:5prime_partial len:53 gc:universal TRINITY_DN30588_c0_g3_i1:3-161(+)
GSTPSSVTTNWGLVGLTVGSSFKKLCSTSLLSPSFWADKCGSSLTECSSPET*
>TRINITY_DN30588_c0_g3_i1.p5 type:complete len:52 gc:universal TRINITY_DN30588_c0_g3_i1:202-357(+)
MNSFSLHLQYERGFQYHPWQARVAKLHLCHHCSLEVHPELGQLYSPPASDG*
>TRINITY_DN30506_c0_g1_i1.p1 type:internal len:51 gc:universal TRINITY_DN30506_c0_g1_i1:2-151(+)
NSSSSHFWLSSQTQMHQFAHRDCRYIELLAQQEATNSVFFPDYYFLNWAA
>TRINITY_DN30506_c0_g1_i1.p2 type:internal len:50 gc:universal TRINITY_DN30506_c0_g1_i1:149-3(-)
QPNLESNNQEKKRCWWLPAVQATLYSDSLDVQTDASVSVTITKNGCLSY
>TRINITY_DN30506_c0_g2_i1.p1 type:3prime_partial len:53 gc:universal TRINITY_DN30506_c0_g2_i1:373-528(+)
MPQHLTSQSKDTIIVTFLIWTPFTHFILQRCLLQHWRAHCPLNGVNPPIFSV
>TRINITY_DN30506_c0_g2_i1.p2 type:5prime_partial len:46 gc:universal TRINITY_DN30506_c0_g2_i1:530-393(-)
RTLKIGGLTPFRGQCALQCCSRHLCRMKWVNGVQIRKVTIIVSFD*
>TRINITY_DN30541_c0_g1_i1.p1 type:5prime_partial len:72 gc:universal TRINITY_DN30541_c0_g1_i1:251-36(-)
LLTKEFKEMDFSLKLSPVANDKTYAQTASYSTHSLAERKTKPVLVEWLCGQNCSVFCLPVSGWSISESEPK*
>TRINITY_DN30541_c0_g1_i1.p2 type:complete len:41 gc:universal TRINITY_DN30541_c0_g1_i1:193-71(-)
MTRLMLKPRVTAPTHSQRGKLNLFWWSGCVAKIVQFSVCQ*
>TRINITY_DN30595_c0_g1_i1.p1 type:internal len:57 gc:universal TRINITY_DN30595_c0_g1_i1:1-168(+)
SNCAIILVYIKLRKLGKKYFDIYKYGDPNDPKLLPSSASSGIRLEGRASEGRCSCL
>TRINITY_DN30595_c0_g1_i1.p2 type:internal len:57 gc:universal TRINITY_DN30595_c0_g1_i1:169-2(-)
TDSCTFLHLPFLPILSLRRPSLARAWDHWDHHICKYQSIFSPVFSVLYILVLLHNL
>TRINITY_DN30595_c2_g1_i1.p1 type:3prime_partial len:52 gc:universal TRINITY_DN30595_c2_g1_i1:37-189(+)
MRDASLDSLVHLAVVRKKHVNRMLNSNFITTDIYTWGDSMLLLTGVFMDTV
>TRINITY_DN30595_c2_g1_i1.p2 type:3prime_partial len:45 gc:universal TRINITY_DN30595_c2_g1_i1:134-3(-)
MSVVIKFELSIRFTCFFLTTARCTKESSDASLISAPSLFSPHPS
>TRINITY_DN30552_c0_g2_i1.p1 type:internal len:41 gc:universal TRINITY_DN30552_c0_g2_i1:122-3(-)
GINCMSDIYSDLAKVMLFFYLVGVCLNTILSYNFCQGGTL
>TRINITY_DN30552_c0_g3_i1.p1 type:5prime_partial len:40 gc:universal TRINITY_DN30552_c0_g3_i1:170-51(-)
NTSDICQFVIQWKPDTAVVDTSWIQMYCGSPTDLLVKLK*
>TRINITY_DN30516_c0_g1_i1.p1 type:internal len:56 gc:universal TRINITY_DN30516_c0_g1_i1:3-167(+)
NAQLLTSTGVPSLDHNIGGGVAVGTVILVEEDTFGSYAKLLLKYFLAEGVMCGHS
>TRINITY_DN30516_c0_g1_i1.p2 type:5prime_partial len:44 gc:universal TRINITY_DN30516_c0_g1_i1:167-36(-)
GMATHHTLSQEVFQQQLCITPKCVFFNKDDSTNCNSTTYIMIQ*
>TRINITY_DN30538_c0_g1_i1.p1 type:internal len:60 gc:universal TRINITY_DN30538_c0_g1_i1:179-3(-)
FCFRLKVVYTGLIPQSQFVKGSHPLLSRIEPATQKQFLFFGLCDLQSVDEEQIPNTLLS
>TRINITY_DN30538_c0_g1_i1.p2 type:5prime_partial len:48 gc:universal TRINITY_DN30538_c0_g1_i1:2-145(+)
YSKVCSGFVPHQLTEDHKAQRKEIASESLARYETEGDDFLSRIVTGG*
>TRINITY_DN30538_c0_g1_i1.p3 type:5prime_partial len:44 gc:universal TRINITY_DN30538_c0_g1_i1:180-49(-)
VLFQAESGVYRSHPPVTIRERKSSPSVSYRASDSEAISFLWAL*
>TRINITY_DN30500_c0_g1_i1.p1 type:internal len:62 gc:universal TRINITY_DN30500_c0_g1_i1:1-183(+)
LLSLSMSQSSAVLDISFRRFIFYLVRYGIANTTHHGAHSQHLDRIIQIVKPVTHRKNSGPM
>TRINITY_DN30500_c0_g2_i1.p1 type:internal len:50 gc:universal TRINITY_DN30500_c0_g2_i1:1-147(+)
RHTRCHQPRQAIQSTKVHPLLPPRQYRRTHTHTLQIILQESVTGIQTYH
>TRINITY_DN30500_c0_g2_i1.p2 type:internal len:50 gc:universal TRINITY_DN30500_c0_g2_i1:2-148(+)
VTPGATNHVKQYRAPRCTLFYHPDSTGGHIHILFRSSYRNQSQAFKRII
>TRINITY_DN30500_c0_g2_i1.p3 type:internal len:49 gc:universal TRINITY_DN30500_c0_g2_i1:3-146(+)
SHQVPPTTSSNTEHQGAPSSTTQTVQEDTYTYSSDHPTGISHRHSNVS
>TRINITY_DN30554_c0_g2_i1.p1 type:5prime_partial len:68 gc:universal TRINITY_DN30554_c0_g2_i1:1-204(+)
TFLPQFHSVFHITVLHTTFLPQFHSAFHSPVLTTTFLPVSFCLSFLLPCMPYHFLVEKIVRWTENRD*
>TRINITY_DN30554_c0_g2_i1.p2 type:5prime_partial len:65 gc:universal TRINITY_DN30554_c0_g2_i1:3-197(+)
FSATVSFCLSHHSTPYHFSATISFCLSQPCTHYHFFASFILPFIFTSLYALPFSCGKNSQMDRE*
>TRINITY_DN30554_c0_g2_i1.p3 type:5prime_partial len:59 gc:universal TRINITY_DN30554_c0_g2_i1:2-178(+)
LFCHSFILSFTSQYSIPLFCHNFILPFTALYSLPLFCQFHFAFHFYFPVCLTIFLWKK*
>TRINITY_DN30559_c0_g1_i1.p1 type:internal len:41 gc:universal TRINITY_DN30559_c0_g1_i1:120-1(-)
FPSNPIPEDARLDESLKLPRVYCVNVCKCVYRAVFSGLYL
>TRINITY_DN30570_c0_g1_i1.p1 type:5prime_partial len:43 gc:universal TRINITY_DN30570_c0_g1_i1:296-168(-)
LYHALWFKCYLFKSMDLKQHACKSGHTHTGANYEQVPILFKL*
>TRINITY_DN30570_c0_g2_i1.p1 type:internal len:44 gc:universal TRINITY_DN30570_c0_g2_i1:3-131(+)
ICSSLYLSSSHDSYIFVHIHTSDSTSLCNNKFPSQPPLFTLSP
>TRINITY_DN30570_c0_g5_i1.p1 type:internal len:58 gc:universal TRINITY_DN30570_c0_g5_i1:1-171(+)
IYWFKSDILQPSNLMTESQPHGLIIYWLTSDILKSSNPKTDSQPHGYYSLQNKCTTA
>TRINITY_DN30570_c0_g6_i1.p1 type:complete len:48 gc:universal TRINITY_DN30570_c0_g6_i1:256-399(+)
MVMRSIRSTKPKVDFELGSEACFLHVRLATGLSSCWLFHFVPLCVMD*
>TRINITY_DN30570_c0_g6_i1.p2 type:3prime_partial len:48 gc:universal TRINITY_DN30570_c0_g6_i1:424-564(+)
MLPDPHTSLGFACCCIDCSLVCQFMAHMVSCGGVTVEEIMAVVHLFC
>TRINITY_DN30570_c0_g6_i1.p3 type:complete len:40 gc:universal TRINITY_DN30570_c0_g6_i1:460-341(-)
MQNLMKYVGQATCPDSMQTLTNPLHTMAQNETANKMTSQ*
>TRINITY_DN30570_c1_g1_i1.p1 type:5prime_partial len:89 gc:universal TRINITY_DN30570_c1_g1_i1:631-365(-)
GIAVKPQIFPHVNILFCYSLVVCASDLSYIFVHIHASESLKSNNFKMLNFLLMFFCVHACWSRIVYRTLAIFLFFTLLDPFGHPLLHY*
>TRINITY_DN30570_c2_g1_i1.p1 type:complete len:40 gc:universal TRINITY_DN30570_c2_g1_i1:251-132(-)
MKMTHIYVEIYVSLLHASNFNVCLKYFTIHILLCLIITL*
>TRINITY_DN30527_c0_g1_i1.p1 type:internal len:49 gc:universal TRINITY_DN30527_c0_g1_i1:146-3(-)
GGGGQLRQDQAGQGEDQAVPEGNRPHWLHGPQPEGDCHQTLHSRALQD
>TRINITY_DN30527_c0_g1_i1.p2 type:internal len:49 gc:universal TRINITY_DN30527_c0_g1_i1:2-145(+)
NLVALSNGVFGDNRLLVAGHAANVVDFPLAQLGPLLVQLGLAGAGPRP
>TRINITY_DN30527_c0_g1_i1.p3 type:internal len:49 gc:universal TRINITY_DN30527_c0_g1_i1:145-2(-)
GAGASSGKTKLDKERTKLCQREIDHIGCMARNQKAIVTKHSIRERYKI
>TRINITY_DN30527_c0_g1_i1.p4 type:internal len:49 gc:universal TRINITY_DN30527_c0_g1_i1:144-1(-)
GRGPAPARPSWTRRGPSCARGKSTTLAAWPATRRRLSPNTPFESATRL
>TRINITY_DN30527_c0_g1_i1.p5 type:3prime_partial len:43 gc:universal TRINITY_DN30527_c0_g1_i1:21-146(+)
MECLVTIAFWLRAMQPMWSISLWHSLVLSLSSLVLPELAPAP
>TRINITY_DN30527_c0_g2_i1.p1 type:internal len:60 gc:universal TRINITY_DN30527_c0_g2_i1:179-3(-)
ERYKIAQGFLNKLKFLTEDPQASLPDVFIWLISGGRRVAYSRLISRELIHSVVDEECGK
>TRINITY_DN30527_c0_g2_i1.p2 type:internal len:60 gc:universal TRINITY_DN30527_c0_g2_i1:3-179(+)
LATLLVHHGVDQLSADQPRVGDASSTGNEPDEDVGQRRLGIFSKEFQLVEESLSNLVAL
>TRINITY_DN30510_c0_g2_i1.p1 type:5prime_partial len:40 gc:universal TRINITY_DN30510_c0_g2_i1:171-52(-)
RHRTYFGCNVLSSLAKRSFTVICRKAILWHYDCYSVYIF*
>TRINITY_DN30536_c0_g2_i1.p1 type:internal len:61 gc:universal TRINITY_DN30536_c0_g2_i1:1-180(+)
LYCYQWTLYCLYMKRTAFIHKTCHLDENCYRCHTVGPVEQLNTSFRDFSHSPLHNSKCQR
>TRINITY_DN30542_c0_g1_i1.p1 type:5prime_partial len:46 gc:universal TRINITY_DN30542_c0_g1_i1:158-21(-)
NAHREQYNNGWPCNKQFCIQVCFFMWCGGSQMRSNIRNSNRKKLT*
>TRINITY_DN30555_c0_g1_i1.p1 type:5prime_partial len:48 gc:universal TRINITY_DN30555_c0_g1_i1:196-53(-)
ITGIYRVPSVSNLTAAEKMWIKILDTLILPSAKMKACRAPPERTPGH*
>TRINITY_DN30568_c0_g1_i2.p1 type:internal len:60 gc:universal TRINITY_DN30568_c0_g1_i2:2-178(+)
SLLLSSFCSSIFLFLSSFSSSSLTISFLLSSFSCNTFFSSLATSNLCTALSPILIPSEF
>TRINITY_DN30568_c0_g1_i2.p2 type:internal len:60 gc:universal TRINITY_DN30568_c0_g1_i2:177-1(-)
NSEGISIGESAVHKLEVAREEKKVLQEKEDRRKEMVREEEEKEERKRKIEEQKEDRRRE
>TRINITY_DN30568_c0_g1_i1.p1 type:5prime_partial len:119 gc:universal TRINITY_DN30568_c0_g1_i1:461-105(-)
EELDTCPDDKESVKMVRSLTRSNLMVLSDHLKVYYKNTMLKKEILGVILYHLVSTCAIDESAIENSEEISIGESVLHKLEGAREEKEKEERKRKIEEQKEDRRREMVREEEEKEEREK*
>TRINITY_DN30568_c0_g1_i1.p2 type:5prime_partial len:104 gc:universal TRINITY_DN30568_c0_g1_i1:1-312(+)
LPPSIFLLFLYFSLSFFLFFLFSNHLPPSIFLFFLYFSLSSFSSSSLTISLLLSSFCSSIFLFLSSFSFSSLAPSNLCSTLSPILISSEFSIALSSIAQVLTK*
>TRINITY_DN30568_c0_g1_i1.p3 type:5prime_partial len:47 gc:universal TRINITY_DN30568_c0_g1_i1:2-142(+)
SLLLSSFCSSIFLFLSSFSSSSLTISLLLSSFSSSIFLFLPSLPLL*
>TRINITY_DN30568_c0_g2_i1.p1 type:internal len:80 gc:universal TRINITY_DN30568_c0_g2_i1:237-1(-)
IRTHISDLQVTDINIAACRKDDYAIIHKLSSRRDWSDRRKIPMSDNKPRSYITRAKPRYDRPDTDRRPDRFDPRSRPYD
>TRINITY_DN30568_c0_g2_i1.p2 type:5prime_partial len:53 gc:universal TRINITY_DN30568_c0_g2_i1:2-160(+)
SYGLDLGSNLSGLLSVSGLSYLGFALVIYDLGLLSLIGIFLLSDQSRLLLNL*
>TRINITY_DN30568_c0_g3_i5.p1 type:internal len:71 gc:universal TRINITY_DN30568_c0_g3_i5:211-2(-)
KREIAREEAVQRLRVPQELVEIEIRKQSELARIRLDQEDRLSDAGSDTETRFDATKCFRMVPLFQDYDVD
>TRINITY_DN30568_c0_g3_i4.p1 type:complete len:152 gc:universal TRINITY_DN30568_c0_g3_i4:459-4(-)
MIPPFQDYDVDAYFETFERCTNLAGWPWDKWALLLNSALKGPAQIASASLPVEDCSSYDIVNEAILHAYDMAPDGYRLKIRDNYKLDHQTHAEFAKVKARLFDRWSKSIHANFAEELRQMIIMEVFITKVNPEIRTHISDFQVTGHEYHGT*
>TRINITY_DN30568_c0_g3_i4.p2 type:complete len:100 gc:universal TRINITY_DN30568_c0_g3_i4:920-621(-)
MEQFHSCPDDKEAVKMVMSLTKNDLVTLADQLKSYYKNTMLKKEILGVLYHLVSTCAIDEIAIEKSEEISIGESEVRELEMAREEEEKEDRKRETERGR*
>TRINITY_DN30568_c0_g3_i4.p3 type:complete len:50 gc:universal TRINITY_DN30568_c0_g3_i4:315-464(+)
MQMQSVLAPLMLNSITKPTCPMAIQLNLYIVQMSQNMHPRRNLEMEESF*
>TRINITY_DN30568_c0_g3_i4.p4 type:5prime_partial len:46 gc:universal TRINITY_DN30568_c0_g3_i4:1-138(+)
ALRAVIFMSSHLEITYMSPNFRVYFGYEHFHYNHLSQFLSKIGMY*
>TRINITY_DN30568_c0_g3_i4.p5 type:complete len:44 gc:universal TRINITY_DN30568_c0_g3_i4:80-211(+)
MNTSIIIICLNSSAKLACIDLLHLSNNLAFTLANSACVWWSNL*
>TRINITY_DN30568_c0_g3_i3.p1 type:complete len:100 gc:universal TRINITY_DN30568_c0_g3_i3:495-196(-)
MEQFHSCPDDKEAVKMVMSLTKNDLVTLADQLKSYYKNTMLKKEILGVLYHLVSTCAIDEIAIEKSEEISIGESEVRELEMAREEEEKEDRKRETERGR*
>TRINITY_DN30568_c0_g3_i2.p1 type:complete len:168 gc:universal TRINITY_DN30568_c0_g3_i2:507-4(-)
MQTVILRQDLMLPDVLEWSLHFKIMVDAYFETFERCTNLAGWPWDKWALLLNSALKGPAQIASASLPVEDCSSYDIVNEAILHAYDMAPDGYRLKIRDNYKLDHQTHAEFAKVKARLFDRWSKSIHANFAEELRQMIIMEVFITKVNPEIRTHISDFQVTGHEYHGT*
>TRINITY_DN30568_c0_g3_i2.p2 type:complete len:100 gc:universal TRINITY_DN30568_c0_g3_i2:915-616(-)
MEQFHSCPDDKEAVKMVMSLTKNDLVTLADQLKSYYKNTMLKKEILGVLYHLVSTCAIDEIAIEKSEEISIGESEVRELEMAREEEEKEDRKRETERGR*
>TRINITY_DN30568_c0_g3_i2.p3 type:complete len:48 gc:universal TRINITY_DN30568_c0_g3_i2:962-1105(+)
MVKLLGLFHNDHRTELMPENLKANSIKFQLQEYFTLQSPERPLLFIV*
>TRINITY_DN30568_c0_g3_i2.p4 type:5prime_partial len:46 gc:universal TRINITY_DN30568_c0_g3_i2:1-138(+)
ALRAVIFMSSHLEITYMSPNFRVYFGYEHFHYNHLSQFLSKIGMY*
>TRINITY_DN30568_c0_g3_i2.p5 type:complete len:44 gc:universal TRINITY_DN30568_c0_g3_i2:80-211(+)
MNTSIIIICLNSSAKLACIDLLHLSNNLAFTLANSACVWWSNL*
>TRINITY_DN30568_c0_g3_i2.p6 type:complete len:41 gc:universal TRINITY_DN30568_c0_g3_i2:315-437(+)
MQMQSVLAPLMLNSITKPTCPMAIQLNLYIVQMFQNKHPP*
>TRINITY_DN30568_c0_g3_i1.p1 type:complete len:168 gc:universal TRINITY_DN30568_c0_g3_i1:507-4(-)
MQTVILRQDLMLPDVLEWSLHFKIMVDAYFETFERCTNLAGWPWDKWALLLNSALKGPAQIASASLPVEDCSSYDIVNEAILHAYDMAPDGYRLKIRDNYKLDHQTHAEFAKVKARLFDRWSKSIHANFAEELRQMIIMEVFITKVNPEIRTHISDFQVTGHEYHGT*
>TRINITY_DN30568_c0_g3_i1.p2 type:complete len:100 gc:universal TRINITY_DN30568_c0_g3_i1:915-616(-)
MEQFHSCPDDKEAVKMVMSLTKNDLVTLADQLKSYYKNTMLKKEILGVLYHLVSTCAIDEIAIEKSEEISIGESEVRELEMAREEEEKEDRKRETERGR*
>TRINITY_DN30568_c0_g3_i1.p3 type:complete len:56 gc:universal TRINITY_DN30568_c0_g3_i1:962-1129(+)
MVKLLGLFHNDHRTELMPENLKANSIKFQLQEYFTMGHFTSHYSYLKDHSYLLFN*
>TRINITY_DN30568_c0_g3_i1.p4 type:5prime_partial len:49 gc:universal TRINITY_DN30568_c0_g3_i1:1283-1137(-)
DIVSYNFILNATLCLPGWCILIFYHHTISGVTPQRNIFIGGSSEILSN*
>TRINITY_DN30568_c0_g3_i1.p5 type:5prime_partial len:46 gc:universal TRINITY_DN30568_c0_g3_i1:1-138(+)
ALRAVIFMSSHLEITYMSPNFRVYFGYEHFHYNHLSQFLSKIGMY*
>TRINITY_DN30568_c0_g3_i1.p6 type:complete len:44 gc:universal TRINITY_DN30568_c0_g3_i1:80-211(+)
MNTSIIIICLNSSAKLACIDLLHLSNNLAFTLANSACVWWSNL*
>TRINITY_DN30568_c0_g3_i1.p7 type:complete len:41 gc:universal TRINITY_DN30568_c0_g3_i1:315-437(+)
MQMQSVLAPLMLNSITKPTCPMAIQLNLYIVQMFQNKHPP*
>TRINITY_DN30568_c0_g4_i1.p1 type:internal len:75 gc:universal TRINITY_DN30568_c0_g4_i1:222-1(-)
YDTVKEAILNEYDLAPEAYRLKFRNNYKLDNQPHAEFAKVKARLFDRWSKSINANTAEELRQMIIMEEFITKIH
>TRINITY_DN30568_c0_g4_i1.p2 type:5prime_partial len:48 gc:universal TRINITY_DN30568_c0_g4_i1:2-145(+)
CILVMNSSIIIICLNSSAVFAFIDLLHLSNNLAFTLANSACGWLSNL*
>TRINITY_DN30568_c0_g5_i1.p1 type:internal len:81 gc:universal TRINITY_DN30568_c0_g5_i1:241-2(-)
DKPDTDRRLDGLDPRSRPYDYTCYNCGKSGHYSRNCPKAKKEAKMKPVSLAVTKHLECDIVSIESREMGESVNEKRGDID
>TRINITY_DN30568_c0_g5_i1.p2 type:5prime_partial len:49 gc:universal TRINITY_DN30568_c0_g5_i1:3-149(+)
SISPLFSFTDSPISLLSILTISHSRCLVTARLTGFILASFFALGQFLL*
>TRINITY_DN30568_c0_g5_i1.p3 type:complete len:40 gc:universal TRINITY_DN30568_c0_g5_i1:77-196(+)
MLSYSQTHWFHFSLFFCFGTISTIMSTLTTIITCVVIWP*
>TRINITY_DN30568_c1_g1_i1.p1 type:internal len:44 gc:universal TRINITY_DN30568_c1_g1_i1:129-1(-)
REMGESVNKKRGDIDEYSHFISSGKISDPSDDGWETDVKILRD
>TRINITY_DN30568_c1_g1_i1.p2 type:internal len:43 gc:universal TRINITY_DN30568_c1_g1_i1:2-127(+)
SLNIFTSVSQPSSEGSLILPLEMKCEYSSISPLFLFTDSPIS
>TRINITY_DN30568_c1_g1_i2.p1 type:internal len:72 gc:universal TRINITY_DN30568_c1_g1_i2:215-3(-)
REMGESVNKKRGDIDEYSHFISSGKISDSSGDSWEIDVKILRDTGASQSLVLDYVVNNMPKVYTVKQALVS
>TRINITY_DN30568_c1_g2_i1.p1 type:internal len:54 gc:universal TRINITY_DN30568_c1_g2_i1:3-161(+)
VSGIDNTISIPLALVMVESELVGGIVIVGIVRNLPIPNVHMLLGNDLAGSKVV
>TRINITY_DN30568_c1_g2_i1.p2 type:internal len:54 gc:universal TRINITY_DN30568_c1_g2_i1:160-2(-)
TTLLPAKSFPNNMCTLGIGRFLTIPTITMPPTNSDSTITRAKGMLIVLSMPET
>TRINITY_DN30597_c0_g1_i1.p1 type:5prime_partial len:48 gc:universal TRINITY_DN30597_c0_g1_i1:172-29(-)
QDPVSPVTPRFPLRNIPVIRSCLTCTYRFRLTNTPVKRSCFTCEIFL*
>TRINITY_DN30597_c0_g1_i1.p2 type:5prime_partial len:43 gc:universal TRINITY_DN30597_c0_g1_i1:170-42(-)
RSCLTCNSQISSEKYSCYKILSYLYLQISPDKYSCQEILFHM*
>TRINITY_DN30597_c0_g2_i1.p1 type:internal len:56 gc:universal TRINITY_DN30597_c0_g2_i1:166-2(-)
PRFYLKNIPLWRPCLTCTYRFHLTNTPVWRCSLTCTPTFYMRNVPVKHPVSPVLP
>TRINITY_DN30597_c0_g2_i1.p2 type:internal len:55 gc:universal TRINITY_DN30597_c0_g2_i1:164-3(-)
QILPEKYSSLETLSHLYLQISPDKYSCLEMQSHLYTHILHEKCSCQTPCLTCTP
>TRINITY_DN30501_c0_g1_i1.p1 type:complete len:48 gc:universal TRINITY_DN30501_c0_g1_i1:166-23(-)
MARLSENRSLSRVLTVRVTVVACQYGLEQRHKFSGKHCMQVVRQNTA*
>TRINITY_DN30517_c0_g1_i1.p1 type:internal len:53 gc:universal TRINITY_DN30517_c0_g1_i1:1-156(+)
QIVYGPSHTCIFACYRHPKITINAAQSGCPIGHFGWSVRDKYALLLRISLTD
>TRINITY_DN30551_c1_g1_i1.p1 type:5prime_partial len:40 gc:universal TRINITY_DN30551_c1_g1_i1:2-121(+)
FITVFLHNLLLGKYTSSRISPASGYWSKRILQFAPLTSH*
>TRINITY_DN30539_c0_g1_i1.p1 type:internal len:52 gc:universal TRINITY_DN30539_c0_g1_i1:1-153(+)
QDISKLHNAFIQRGYLTNLLTRQLCKGFQHTQMDLLSTQSRKSSSNTADRV
>TRINITY_DN30539_c0_g1_i1.p2 type:internal len:52 gc:universal TRINITY_DN30539_c0_g1_i1:153-1(-)
DTVSSIRGGFSALRTEEVHLCVLETFAELSGEQVGQVSSLYEGIMEFGYIL
>TRINITY_DN30539_c0_g1_i1.p3 type:internal len:51 gc:universal TRINITY_DN30539_c0_g1_i1:152-3(-)
TRSAVLEEDFLLCVLRRSICVCWKPLQSCLVSRLVRYPLCMKALWSLDIS
>TRINITY_DN30504_c2_g1_i1.p1 type:internal len:40 gc:universal TRINITY_DN30504_c2_g1_i1:2-118(+)
LLLLVMLFLVVLWQGVLGPNCCCWSCCCRFHCGRMCCCW
>TRINITY_DN30579_c0_g1_i1.p1 type:internal len:48 gc:universal TRINITY_DN30579_c0_g1_i1:1-141(+)
WKRDCCPVVSENMLTLLEESMSHDMTASLWVPCFCLQHVCRVTIAGK
>TRINITY_DN30579_c0_g1_i1.p2 type:internal len:47 gc:universal TRINITY_DN30579_c0_g1_i1:140-3(-)
FPAIVTLHTCCRQKHGTHKDAVMSWLMLSSSKVSIFSETTGQQSLF
>TRINITY_DN30566_c0_g1_i1.p1 type:5prime_partial len:40 gc:universal TRINITY_DN30566_c0_g1_i1:348-229(-)
NNLYDMFNPDLFLPILTVFLCIKWTIFFIHTLSIRKITS*
>TRINITY_DN30543_c0_g1_i1.p1 type:complete len:538 gc:universal TRINITY_DN30543_c0_g1_i1:84-1697(+)
MFSWLNSDENRKKNPDVYENVVEGLKKTYKIKLLPLEQHYQFHDFHSPQLDDPDFDAKPMILLVGQYSTGKTTFIRYLLERDFPGIRIGPEPTTDRFIAVMWNDTDGVIPGNALVVDPKKQFRPLTKFGNAFLNRFQCSQLNSPVLKGVSIVDTPGILSGEKQRVDRGYDFTGVLEWFAERVDRIILLFDAHKLDISDEFRRAIEALRGHDDKIRIVLNKADMVDHQQLMRVYGALMWSLGKVLNTPEVSRVYIGSFWDQPLRFDMNKRLFEAEEQDLFSDLQSLPRNAALRKLNDLIKRARLAKVHAYIISSLKKDMPSVFGKDNKKKELIKNLGATFAQLQREHQISAGDFPDLKKLQEQLIYHDFNKFHTLQPRLLQTVDRMLAEDIARLMALIPQEDMSTKETLIKGGAFEAVEDTSSPFGYMRGEGIDEGAGEPEWIVAKERYKYDGVFESLNPIDGKVSGAAAKTEMVKSKLPNSVLGKIWKLADVDKDGMLDEDEFALAMHLISIKIEGHDLPSELPAHLVPPTKRGFEP*
>TRINITY_DN30543_c0_g1_i1.p2 type:complete len:87 gc:universal TRINITY_DN30543_c0_g1_i1:1618-1358(-)
MLIRCMARANSSSSNMPSLSTSASFQIFPSTEFGSFDFTISVFAAAPETFPSIGFRLSKTPSYLYLSLATIHSGSPAPSSMPSPLM*
>TRINITY_DN30543_c0_g1_i1.p3 type:complete len:86 gc:universal TRINITY_DN30543_c0_g1_i1:535-278(-)
METPFNTGEFNWEHWNLLRKALPNFVSGLNCFLGSTTNALPGMTPSVSFHMTAIKRSVVGSGPIRIPGKSLSSRYLMNVVLPVEY*
>TRINITY_DN30543_c0_g1_i1.p4 type:complete len:75 gc:universal TRINITY_DN30543_c0_g1_i1:2291-2067(-)
MIPTRESSPPMSLHAQLICLMSSHRTDNTEGIAVHSFPSLSFTNSLKKANDFQTEGWYHYDFQQATQMVRIGSG*
>TRINITY_DN30543_c0_g1_i1.p5 type:complete len:74 gc:universal TRINITY_DN30543_c0_g1_i1:2824-2603(-)
MLTSSSACGDGERPPGGPPVCHILVIFHMFTAVRGTGCVQSLQLPTEAHTPGTYNLKTNNQPTADADISAAVN*
>TRINITY_DN30543_c0_g1_i1.p6 type:complete len:62 gc:universal TRINITY_DN30543_c0_g1_i1:1746-1931(+)
MNSFLFCTEWLFFHTISSFVFCKLQMKGYQLQTHKTRCNEYYTEIICRNCVLFISCSQRES*
>TRINITY_DN30543_c0_g1_i1.p7 type:3prime_partial len:56 gc:universal TRINITY_DN30543_c0_g1_i1:2860-3024(+)
MTAHCDFRLASWDCSCNRYLNLCHVTTQFIRHLNLLHVTAQLYQTVELTSCDHTA
>TRINITY_DN30543_c0_g1_i1.p8 type:complete len:41 gc:universal TRINITY_DN30543_c0_g1_i1:2871-2749(-)
MCSHGDCAGIWGGHAACLPQAVHVVMGRDHQVVLLYVTYW*
>TRINITY_DN30560_c1_g1_i1.p1 type:5prime_partial len:67 gc:universal TRINITY_DN30560_c1_g1_i1:247-47(-)
PSHPYSTPVHQMKAVTQFCSHLQKITWSNMSNVKLYTRHLSLFCIAFKYFLSIESFSTYLNFLFIK*
>TRINITY_DN30560_c1_g1_i1.p2 type:complete len:43 gc:universal TRINITY_DN30560_c1_g1_i1:90-218(+)
MERKYLKAMQKRLRCLVYNLTLDMFDHVIFCKWEQNCVTAFI*
>TRINITY_DN30531_c0_g1_i1.p1 type:internal len:42 gc:universal TRINITY_DN30531_c0_g1_i1:1-123(+)
PACFFIFISYFFVPHSLLCTILAMQSLAPPCTDLISNLRRE
>TRINITY_DN30531_c0_g1_i1.p2 type:internal len:41 gc:universal TRINITY_DN30531_c0_g1_i1:3-122(+)
CLFFHFYFLFFCTPFIVVYYPCHAVACPSLHRFDFQFKTR
>TRINITY_DN30592_c0_g1_i1.p1 type:internal len:45 gc:universal TRINITY_DN30592_c0_g1_i1:133-2(-)
LSLIYIPVKKQHKIIHSPDICRQLTTPYPRNQLAALLGIDPPLR
>TRINITY_DN30592_c0_g1_i1.p2 type:internal len:45 gc:universal TRINITY_DN30592_c0_g1_i1:2-133(+)
SQRWVNTQEGCKLVSGVGCCELSAYIWTMNYFMLFFDWYINERK
>TRINITY_DN30599_c0_g2_i1.p1 type:internal len:45 gc:universal TRINITY_DN30599_c0_g2_i1:132-1(-)
NAPGTHLNTSNLVYLQTRSEDKANSGNRNLQESQVSDVTLRESE
>TRINITY_DN30599_c0_g2_i1.p2 type:internal len:44 gc:universal TRINITY_DN30599_c0_g2_i1:3-131(+)
HSLLMSHPTLETLASFYYHCLPCLLTWSVSRLNYLYLSVYQVH
>TRINITY_DN30599_c0_g4_i1.p1 type:internal len:59 gc:universal TRINITY_DN30599_c0_g4_i1:176-3(-)
SHHEKETPISNTNQWKFRSKVEECSKNVDHELKQDNNDNLCYTLNSGNQQQINKNLDP
>TRINITY_DN30599_c0_g4_i1.p2 type:5prime_partial len:42 gc:universal TRINITY_DN30599_c0_g4_i1:2-127(+)
WDLNFCLFVADFQNSKYSIDYHYYLVSTHDPRFYYIPQLYS*
>TRINITY_DN30525_c0_g1_i1.p1 type:internal len:42 gc:universal TRINITY_DN30525_c0_g1_i1:125-3(-)
ADCINTVYGCCPDGYTMAVGPNYFGCDITTDNCTFSTYGCC
>TRINITY_DN30525_c0_g1_i1.p2 type:internal len:42 gc:universal TRINITY_DN30525_c0_g1_i1:3-125(+)
TTSISRKSAIVCSNVTAKVIGPNSHSISIWTAAVYSINTIC
>TRINITY_DN30525_c0_g1_i1.p3 type:internal len:42 gc:universal TRINITY_DN30525_c0_g1_i1:124-2(-)
QIVLILYTAAVQMDILWLLGPITLAVTLLQTIALFRLMDVV
>TRINITY_DN30525_c0_g2_i1.p1 type:internal len:55 gc:universal TRINITY_DN30525_c0_g2_i1:1-162(+)
YSRWIFHFWHRRFTRDCFIAAQKVCTFSSLDPIWTTAKLSFITRHWLNFTPIIF
>TRINITY_DN30525_c0_g2_i1.p2 type:internal len:55 gc:universal TRINITY_DN30525_c0_g2_i1:2-163(+)
TVDGYSTSGTVGSLETVSLQPRKSVPSAAWTPSGQQPNSVSLQDTGSISHPSFS
>TRINITY_DN30525_c0_g2_i1.p3 type:internal len:55 gc:universal TRINITY_DN30525_c0_g2_i1:162-1(-)
ENDGCEIEPVSCNETEFGCCPDGVQAAEGTDFLGCNETVSSEPTVPEVEYPSTV
>TRINITY_DN30525_c0_g2_i1.p4 type:internal len:54 gc:universal TRINITY_DN30525_c0_g2_i1:161-3(-)
KMMGVKLSQCLVMKLSLAVVQMGSRLLKVQTFWAAMKQSLVNLRCQKWNIHLL
>TRINITY_DN30525_c0_g3_i1.p1 type:internal len:124 gc:universal TRINITY_DN30525_c0_g3_i1:1-369(+)
DGISGMDGISGMDGISGMDGISGMEGISGMEEISGMGEISGMEGVTGMEEVTGTEPTPLEEAVEKEHRPKKKCKPKVPDEKEPEPVGCEYSQFGCCSDGLTEAAGPFGKGCPQFKTCKDTEYG
>TRINITY_DN30525_c0_g3_i1.p2 type:complete len:51 gc:universal TRINITY_DN30525_c0_g3_i1:2-154(+)
MESQGWMESQGWMESQGWMGSQGWKESQEWRKYQEWVKFQEWKESQEWKK*
>TRINITY_DN30583_c0_g2_i1.p1 type:complete len:67 gc:universal TRINITY_DN30583_c0_g2_i1:225-25(-)
MCIHGSNGMCARLGVENLAPSTQTPVQAESVRIVMDWLFPVLAAKSEGWSACITQTLAMEFENNWA*
>TRINITY_DN30583_c0_g2_i1.p2 type:3prime_partial len:61 gc:universal TRINITY_DN30583_c0_g2_i1:214-393(+)
MNAHAKTGVGRKKSHLGKCLKYIHIVTYFIGLSLLMNTETDCNVICIYRKKNTFTFKFSL
>TRINITY_DN30583_c0_g2_i1.p3 type:complete len:52 gc:universal TRINITY_DN30583_c0_g2_i1:295-140(-)
MLQYECILNIFPDVTSFSQPQFLHVHSWEQWDVCTSGSRKPCSQHSDTCPG*
>TRINITY_DN30564_c0_g1_i1.p1 type:internal len:197 gc:universal TRINITY_DN30564_c0_g1_i1:1-588(+)
HTPEIQYISPKEHTHYNPIYKNTNLLDMALVTTNSLNQINKIKILPPLDSTDHYPLYIKFNTTSIQTTNKIRIPNYSKADWRSFKNHIIQHLKPTNTNYTNLNTQDIIQEIEDETNHITNLITQASESSIPKLEITTTRKSYYPEYIIKQIKKTRKLRHTYQKFHDPITKKAWTIVNNTKNNMIDTYKQNTNIKHT
>TRINITY_DN30564_c0_g1_i1.p2 type:5prime_partial len:48 gc:universal TRINITY_DN30564_c0_g1_i1:3-146(+)
HTRNTIHISQRTHTLQPHLQKHKPTRHGLSHNKLSKPNKQNQNPATS*
>TRINITY_DN30564_c0_g1_i1.p3 type:5prime_partial len:40 gc:universal TRINITY_DN30564_c0_g1_i1:588-469(-)
GMFYVCVLFVCVNHVVFSVVYNCPSFFGYWVVKFLVGVS*
>TRINITY_DN30564_c0_g2_i1.p1 type:internal len:161 gc:universal TRINITY_DN30564_c0_g2_i1:1-480(+)
CHSEEEKAAVLAEHFQNTCTPHNMNKHETFHNSIEKFIKENQNLTNPTNIVDNTFKKYNRSEVILAIKKSKNNSPGHDKISNLQLKQLPEQLYTEITHLFNKITQIGHLPKLWKKAHIITVLKPHKKHTNPGSYRPISLLPTLAKWYERLLTNKITEYTT
>TRINITY_DN30564_c0_g3_i2.p1 type:internal len:120 gc:universal TRINITY_DN30564_c0_g3_i2:2-358(+)
LNSRTNSASGNKLYNYIIHTPEIQYISPKEHTYYNLTHKNTNLLDMVLITTTSLNQINKVKILPPFDSTDHHPVCIKFNTTTTQIANKIYIPNFSKADWRSFKHHITQHLKPINTNYTN
>TRINITY_DN30564_c0_g4_i1.p1 type:internal len:71 gc:universal TRINITY_DN30564_c0_g4_i1:2-211(+)
PKLETTITRKSYYPEYIIKQIKKTRKLRHAYQKTHDLTTKKAWTNANNIKNNMINTHKKHTNINHTKNLI
>TRINITY_DN30564_c1_g1_i1.p1 type:internal len:65 gc:universal TRINITY_DN30564_c1_g1_i1:3-194(+)
VVLAEHFQKTCTPHNMNKHETFHNSIEKFIKENQNLINPTNKTDNTFKNYNKLEVISAIKKSKN
>TRINITY_DN30564_c1_g2_i1.p1 type:internal len:73 gc:universal TRINITY_DN30564_c1_g2_i1:216-1(-)
ISNTQLKQLPEQLYTEITHLFNKIIQTGYLPNQWKKAHIITILKPHKNHTKPGSYRPISLLPTLAKWYERLL
>TRINITY_DN30564_c2_g1_i1.p1 type:internal len:59 gc:universal TRINITY_DN30564_c2_g1_i1:3-176(+)
NIIIFGKLQINYYAKKTQKLTPPLKDKNNILCHTEDKKAEVLANHFQETCTPHNMNKH
>TRINITY_DN30564_c2_g1_i1.p2 type:5prime_partial len:48 gc:universal TRINITY_DN30564_c2_g1_i1:174-31(-)
VCSCCVECMFLGSDLLELQLSCLLCGIVCYFCLLVEGLIFVFFLHSS*
>TRINITY_DN30564_c3_g1_i1.p1 type:5prime_partial len:44 gc:universal TRINITY_DN30564_c3_g1_i1:1-132(+)
LLCCLKPAWLGCSRLFCVVYSVILLVSSLSYHFASVGSKLIGR*
>TRINITY_DN30564_c3_g1_i1.p2 type:internal len:44 gc:universal TRINITY_DN30564_c3_g1_i1:131-3(-)
HRPISLLPTLAKWYERLLTNKITEYTTQNNLLHPNQAGFRQHK
>TRINITY_DN30564_c5_g1_i1.p1 type:internal len:75 gc:universal TRINITY_DN30564_c5_g1_i1:222-1(-)
NFWNTANHILGKKTNKPTPPLIDKNNILCHTEEQKADILAKHIQQTCTPHNMNKHKIFHTNITNFISNHQNLIN
>TRINITY_DN30564_c5_g1_i1.p2 type:5prime_partial len:45 gc:universal TRINITY_DN30564_c5_g1_i1:2-136(+)
LIRFWWFEIKFVMLVWKILCLFMLCGVHVCWICFARMSAFCSSV*
>TRINITY_DN30564_c6_g1_i1.p1 type:internal len:42 gc:universal TRINITY_DN30564_c6_g1_i1:124-2(-)
WKVRVIVSVIRISWSVVLLCFLKPAWLGCNRFFCMANSVIL
>TRINITY_DN30564_c6_g1_i1.p2 type:internal len:41 gc:universal TRINITY_DN30564_c6_g1_i1:3-122(+)
KITEFAIQKNLLHPNQAGFRKHKRTTDQLIRITETITRTF
>TRINITY_DN30598_c0_g1_i1.p1 type:3prime_partial len:40 gc:universal TRINITY_DN30598_c0_g1_i1:118-2(-)
MRTLTPAKQHSICALGTRSYKQAAPQTREKLNTSKRHEK
>TRINITY_DN30598_c0_g2_i1.p1 type:internal len:44 gc:universal TRINITY_DN30598_c0_g2_i1:1-129(+)
GKPLTGPPTSGVLLNRRNTERKRSKTQRDQRWQYKPSQCRWCK
>TRINITY_DN30598_c0_g2_i1.p2 type:internal len:43 gc:universal TRINITY_DN30598_c0_g2_i1:128-3(-)
LHHLHCEGLYCHLWSRCVLDRFRSVFRLFSRTPEVGGPVRGF
>TRINITY_DN30598_c0_g2_i1.p3 type:internal len:43 gc:universal TRINITY_DN30598_c0_g2_i1:127-2(-)
CTIYIVRVCTAIFGHVVSWIASVLCFACSVERLRWVARSGAF
>TRINITY_DN30549_c0_g2_i1.p1 type:5prime_partial len:47 gc:universal TRINITY_DN30549_c0_g2_i1:2-142(+)
QPSRLPVSPNVLGHQSAAATCSVLDRVQFSLICGQAKVFQGKIQCE*
>TRINITY_DN30549_c0_g2_i1.p2 type:5prime_partial len:42 gc:universal TRINITY_DN30549_c0_g2_i1:1-126(+)
PTLSAASIAECSRAPVCRCHMQCARPGSVLFNLWSGESFSG*
>TRINITY_DN30578_c0_g1_i1.p1 type:complete len:45 gc:universal TRINITY_DN30578_c0_g1_i1:261-395(+)
MTSVLTELLFASALIFCLEQALYTAASLNFWPDAISCEMSKMWL*
>TRINITY_DN30578_c0_g1_i1.p2 type:5prime_partial len:43 gc:universal TRINITY_DN30578_c0_g1_i1:2-130(+)
VDLPSPDSRMRTSVFTVQEIIWLSAGRNTITSGKLTSSYSVD*
>TRINITY_DN30578_c0_g2_i1.p1 type:internal len:43 gc:universal TRINITY_DN30578_c0_g2_i1:1-126(+)
LTRKLHQAGNSVMQLCIKACTKQEIGADAYSKSVYTSHTVSS
>TRINITY_DN30582_c0_g1_i1.p1 type:internal len:57 gc:universal TRINITY_DN30582_c0_g1_i1:168-1(-)
WSVVLEGCKWDHSQLQTHSSHLQHFGLCAGGRFFSEHRVVSPSSGKPERQRHVLSQ
>TRINITY_DN30582_c0_g1_i1.p2 type:internal len:56 gc:universal TRINITY_DN30582_c0_g1_i1:3-167(+)
VTTRASASLVCRMKGLRHDVQKRISRLRTSRSVEGERNGFAAASGPICNPPAPHS
>TRINITY_DN30582_c0_g1_i1.p3 type:5prime_partial len:40 gc:universal TRINITY_DN30582_c0_g1_i1:167-48(-)
GVWCWRVANGTTRSCKPIPLTFNTSACAQAGDSFLNIVS*
>TRINITY_DN30521_c0_g1_i1.p1 type:internal len:41 gc:universal TRINITY_DN30521_c0_g1_i1:2-121(+)
LFLSHFGIILPASLTKYVIITKRVTVNPLAIIYTIVTCSP
>TRINITY_DN30521_c0_g2_i1.p1 type:internal len:51 gc:universal TRINITY_DN30521_c0_g2_i1:151-2(-)
LAFTGGFCTMKSSPQDTYNISSSLISLMSSTSPPWGVNTFLALNANLELA
>TRINITY_DN30521_c0_g2_i1.p2 type:internal len:50 gc:universal TRINITY_DN30521_c0_g2_i1:3-149(+)
ASSKFALSAKKVFTPQGGEVDDIKLIRDDDILYVSCGEDFIVQNPPVKA
>TRINITY_DN30532_c0_g1_i1.p1 type:internal len:46 gc:universal TRINITY_DN30532_c0_g1_i1:135-1(-)
PEALSHPSHPQAGISQAHVVPTLREWYLLPQAVPMGDSPDGHHGM
>TRINITY_DN30532_c0_g1_i1.p2 type:internal len:45 gc:universal TRINITY_DN30532_c0_g1_i1:3-134(+)
YRDGHLVNLPWALLVEGDTILLKSGQHVPGKCRPVDEKDGSELQ
>TRINITY_DN30532_c0_g2_i1.p1 type:internal len:46 gc:universal TRINITY_DN30532_c0_g2_i1:135-1(-)
ARYETLPIETFFILLLLLSNILLVGWDSRQRYLEIPQCARHMLTK
>TRINITY_DN30532_c0_g2_i1.p2 type:5prime_partial len:43 gc:universal TRINITY_DN30532_c0_g2_i1:134-6(-)
LDMRLCLLRPSSFCCCSSQTSYLWDGTAGNATLRYHSVLVIC*
>TRINITY_DN30571_c0_g1_i1.p1 type:5prime_partial len:47 gc:universal TRINITY_DN30571_c0_g1_i1:182-42(-)
ETEELLEFSAWTAGVRKRSGIRVRLLEMVENSLLTWSGHNEWKANN*
>TRINITY_DN30571_c1_g1_i1.p1 type:3prime_partial len:45 gc:universal TRINITY_DN30571_c1_g1_i1:1-132(+)
MKAFPRAPPERAPKHRENSQLLCFCLPPAVHAEKSSNSLLFPPS
>TRINITY_DN30571_c1_g1_i1.p2 type:internal len:44 gc:universal TRINITY_DN30571_c1_g1_i1:131-3(-)
DGGNRSELLDFSAWTAGGRQKHRSWLFSLCFGALSGGALGNAF
>TRINITY_DN30572_c0_g2_i1.p1 type:internal len:41 gc:universal TRINITY_DN30572_c0_g2_i1:122-3(-)
CSGGYNTVIQEPTFPPLRPSITSWLTTINFSLTVITVDST
>TRINITY_DN30572_c0_g2_i1.p2 type:internal len:41 gc:universal TRINITY_DN30572_c0_g2_i1:120-1(-)
FWRLQHSNPRTYLSTIEAIYYFMVDYHQLFINSDYCGQYD
>TRINITY_DN30522_c0_g1_i1.p1 type:3prime_partial len:43 gc:universal TRINITY_DN30522_c0_g1_i1:68-193(+)
MVLVVESTAFFPYIQLTFPSWHLPLPLILNLKKHKKVQAQPN
>TRINITY_DN30575_c0_g1_i1.p1 type:internal len:45 gc:universal TRINITY_DN30575_c0_g1_i1:134-3(-)
SFPSICKIINASFFIVAASMQHGAKLFIDTKFFSCNMLLGNCHF
>TRINITY_DN30575_c0_g2_i1.p1 type:internal len:41 gc:universal TRINITY_DN30575_c0_g2_i1:3-122(+)
LGNCHFSFYIKIHKLHCHLVLRNITTETTQDSIRTNFVPC
>TRINITY_DN30528_c0_g1_i1.p1 type:internal len:71 gc:universal TRINITY_DN30528_c0_g1_i1:212-3(-)
QESLSAQLQVVYEHKSRLEKSLQSEKQEHKKSRDELQQKADQDKEFREKEKLETLNKYTSLQQQHKMLQN
>TRINITY_DN30528_c0_g1_i1.p2 type:5prime_partial len:52 gc:universal TRINITY_DN30528_c0_g1_i1:211-56(-)
RNPCQHSCKLCMNTKVGWRSPYSQRSRSTRKAEMSCSRKQTRIRSSERKKS*
>TRINITY_DN30528_c0_g2_i1.p1 type:5prime_partial len:45 gc:universal TRINITY_DN30528_c0_g2_i1:2-136(+)
DCPVHPMRQGKSRISSYHSHTSTVITRWRQLWRQDSTGILEHLA*
>TRINITY_DN30528_c0_g3_i1.p1 type:internal len:65 gc:universal TRINITY_DN30528_c0_g3_i1:194-3(-)
TSRPLLPRVNRATAMTGHCWCSLRNCNRELEIKWQRMELLGHNCTGSTPAVATALHPRGIAEHC
>TRINITY_DN30528_c0_g3_i1.p2 type:5prime_partial len:48 gc:universal TRINITY_DN30528_c0_g3_i1:1-144(+)
IQCSAIPLGCSAVATAGVLPVQLWPSSSILCHLISSSLLQFLKLHQQ*
>TRINITY_DN30537_c0_g1_i3.p1 type:internal len:53 gc:universal TRINITY_DN30537_c0_g1_i3:1-156(+)
LFFANQRTLSYIRTESDFTLLNYLFSWRKCLAKSPVPLWVKFMNKCVLIHLP
>TRINITY_DN30537_c0_g1_i3.p2 type:internal len:53 gc:universal TRINITY_DN30537_c0_g1_i3:156-1(-)
RKVDEYTLIHKFDPKWDWRFSKTFSPREQVVKKSEIRLRPDVGKSSLVGKEK
>TRINITY_DN30537_c0_g1_i3.p3 type:5prime_partial len:43 gc:universal TRINITY_DN30537_c0_g1_i3:2-130(+)
FSLPTRELFPTSGRSLISLFLTTCSLGENVLLNLQSHFGSNL*
>TRINITY_DN30553_c0_g1_i1.p1 type:internal len:52 gc:universal TRINITY_DN30553_c0_g1_i1:155-3(-)
PVCEGGNMCLVYVRDDLLRYVSGVSVDVHPSTGRALAIRFTLHQVPFLFLS
>TRINITY_DN30553_c0_g1_i1.p2 type:internal len:52 gc:universal TRINITY_DN30553_c0_g1_i1:154-2(-)
LFVRGETCALSMYGTTSFVTSAGYQWTYIHPQDELWQLDSPCTKCHFFSCL
>TRINITY_DN30553_c0_g2_i1.p1 type:internal len:41 gc:universal TRINITY_DN30553_c0_g2_i1:1-120(+)
LFSHLVSGIETFCKNVLKSKRCEALVSHSVVSIVESWSNS
>TRINITY_DN30553_c0_g2_i1.p2 type:internal len:41 gc:universal TRINITY_DN30553_c0_g2_i1:122-3(-)
DELDQLSTMETTEWETSASQRFDLSTFLQNVSIPLTKCEN
>TRINITY_DN30553_c0_g3_i1.p1 type:internal len:220 gc:universal TRINITY_DN30553_c0_g3_i1:658-2(-)
PFLFLSCSLYELEIPSELVEIAQADPRNQRQIQEVLASSPPVASLRQQQLQSILKRLNFRAQGRTFSVKDHAVIVFLGCKDNIGAAEVNKIRVDTGNVALIKRLRLLDLQVASSLRNGRKFKGEVEVLQAGLVRLFLELVDMDGSNLNTTVAPEVMLFRTALPVVSPERLRELYVRLWSALKKDQSSSRQLLSVDEPIKVMDAIKSFAPVQTSLKVISS
>TRINITY_DN30553_c0_g3_i1.p2 type:complete len:131 gc:universal TRINITY_DN30553_c0_g3_i1:57-449(+)
MTFIGSSTDSSWRDDDWSFFSALHSLTYSSRSLSGLTTGSAVLNSITSGATVVLRFDPSMSTSSRNKRTSPACKTSTSPLNFRPFRKLDATCKSNKRKRLINATFPVSTLILLTSAAPMLSLQPRNTITA*
>TRINITY_DN30553_c0_g4_i1.p1 type:5prime_partial len:158 gc:universal TRINITY_DN30553_c0_g4_i1:2-475(+)
LKVISSAAQNVPTAFQVHVFSHQHGAIRPVSRHSFHHFQQSLNSDDVAHADLQNAKPQTPREIQSTTRILTTDFARKFTVLRKTTTASIRSAVDTFGKTITPRGGSSSPREVEDKGHLPQQDSTTSVEFQTQQKTPDSNMGSRRSASELESSKKDIR*
>TRINITY_DN30553_c0_g4_i1.p2 type:complete len:41 gc:universal TRINITY_DN30553_c0_g4_i1:267-145(-)
MDAVVVFRRTVNFLAKSVVRILVVLCISRGVWGLAFCRSA*
>TRINITY_DN30553_c0_g6_i1.p1 type:3prime_partial len:141 gc:universal TRINITY_DN30553_c0_g6_i1:39-458(+)
MWWTGSSSIGRQDPVYSDSDARTMKKDDGLGLKPEQIELLKASLAYYSKKLTDLVDHDIYCVSWDCRALQRPPDDLSAVLPPSCWDSPDLIVIGLQNVCPQSSALWTAAVDLSLRAYTGADYVAVMSRRSTSASVPVCEG
>TRINITY_DN30553_c0_g6_i1.p2 type:complete len:56 gc:universal TRINITY_DN30553_c0_g6_i1:287-454(+)
MLGLSRSNCYWAPKRMPSKLGSLDSSCRSFTSCIHRGGLCCGHVPTFDISFCTCL*
>TRINITY_DN30553_c0_g6_i1.p3 type:5prime_partial len:40 gc:universal TRINITY_DN30553_c0_g6_i1:2-121(+)
VNNQRKSYAVRHHVVDWFQQHREARPSIFRQRRQNHEKG*
>TRINITY_DN30553_c0_g7_i1.p1 type:internal len:47 gc:universal TRINITY_DN30553_c0_g7_i1:1-138(+)
RNLILMMKMLIVLRLRTISRRLPLERHLNPLSCAVFLIRRWSVMKM
>TRINITY_DN30553_c0_g7_i1.p2 type:internal len:47 gc:universal TRINITY_DN30553_c0_g7_i1:140-3(-)
PIFITDHLRIKNTAHDSGLRWRSSGSRRLIVLRRNTINIFIIKMRF
>TRINITY_DN30553_c0_g8_i1.p1 type:internal len:160 gc:universal TRINITY_DN30553_c0_g8_i1:3-479(+)
IPALELSSIEGVRIQSEPHETATKTDLSRWIIVEPAEGVVLGGHSVTINVTLNVCQFLDASRSPEDIILVIRAPNGDIHCSISPQRYKPSFLGLSIDSLAQLPSNCTLAGSAYEGGRIECEGKVVLGTDPSSVLPLPKEIWWILRHIHLQLEDELDQLS
>TRINITY_DN30553_c0_g8_i1.p2 type:5prime_partial len:86 gc:universal TRINITY_DN30553_c0_g8_i1:480-223(-)
LKAGPTRPLVAGGCGAVSTKSLLVTVARLKDPFPGQPFLHTLFFPLRMRSLPVCNSRAVVLMSQCSNQEMMACTVEAISNNEYPR*
>TRINITY_DN30553_c0_g8_i1.p3 type:5prime_partial len:75 gc:universal TRINITY_DN30553_c0_g8_i1:478-254(-)
ESWSNSSSSCRWMWRSIHQISFGNGSTLEGSVPRTTFPSHSILPPSYAEPASVQFEGSCANESMLKPRNDGLYR*
>TRINITY_DN30553_c0_g8_i1.p4 type:complete len:57 gc:universal TRINITY_DN30553_c0_g8_i1:214-44(-)
MTRIMSSGLLDASRNWQTFRVTLMVTECPPRTTPSAGSTIIHRLRSVFVAVSCGSD*
>TRINITY_DN30553_c0_g9_i1.p1 type:internal len:105 gc:universal TRINITY_DN30553_c0_g9_i1:312-1(-)
ENRTRREVHTCMNCIERGFVIPKSISVGCALRVLERWAECLPIPLIPQEFVADLSGDSSGEDFTHLLCRAVLLSLPPISRNVFICIIAVLREVLDHPWRRQMAR
>TRINITY_DN30553_c0_g9_i1.p2 type:complete len:43 gc:universal TRINITY_DN30553_c0_g9_i1:283-155(-)
MYELHRTWIRNPKVDFGWMCTSGFRKMGRMPSHSADTTRVRC*
>TRINITY_DN30553_c0_g10_i1.p1 type:internal len:41 gc:universal TRINITY_DN30553_c0_g10_i1:1-120(+)
LHQPPRLLAKIVHSLSQRVVRYQLHISSFLLNECMKACHL
>TRINITY_DN30553_c0_g10_i1.p2 type:internal len:41 gc:universal TRINITY_DN30553_c0_g10_i1:120-1(-)
QMARLHALIQQKGADVELVSDDSLAERMDDLSEESRWLMQ
>TRINITY_DN21819_c0_g1_i1.p1 type:internal len:42 gc:universal TRINITY_DN21819_c0_g1_i1:123-1(-)
LTFTFSFCDTPAIIDYVQQQHKFLKYCVLLPARETKMETDF
>TRINITY_DN21819_c0_g2_i1.p1 type:internal len:46 gc:universal TRINITY_DN21819_c0_g2_i1:137-3(-)
IHSSAIQKKSTKELRDVKKEDTEMTGFEITWKLGRKSAETFSKTP
>TRINITY_DN21819_c0_g2_i1.p2 type:5prime_partial len:43 gc:universal TRINITY_DN21819_c0_g2_i1:3-131(+)
WSFTECFCRFSAQFPSYFKPCHFCIFFLHIPQFFCTFFLNGT*
>TRINITY_DN21819_c0_g2_i1.p3 type:3prime_partial len:42 gc:universal TRINITY_DN21819_c0_g2_i1:17-139(+)
MFLQIFCPISKLFQTLSFLYLLSSHPSILLYFFFEWHLNGL
>TRINITY_DN21819_c0_g2_i1.p4 type:5prime_partial len:40 gc:universal TRINITY_DN21819_c0_g2_i1:1-120(+)
LGVLLNVSADFLPNFQVISNPVISVSSFFTSLNSFVLFF*
>TRINITY_DN21852_c0_g1_i1.p1 type:internal len:102 gc:universal TRINITY_DN21852_c0_g1_i1:303-1(-)
GPVIHVTACSLLPYCHFEVDDSDYLRANRRNPELPGPLGTPSGTQLDANTKVIELHVVGCKSCMKKFFIVNATSEDYTFQWINEDGGDMQRESYFSCLTPE
>TRINITY_DN21852_c0_g1_i1.p2 type:complete len:46 gc:universal TRINITY_DN21852_c0_g1_i1:98-235(+)
MKNFFIQDLHPTTCSSMTFVFASSCVPDGVPNGPGSSGFRRLARK*
>TRINITY_DN21852_c0_g1_i1.p3 type:3prime_partial len:42 gc:universal TRINITY_DN21852_c0_g1_i1:180-302(+)
MECPMDQVVLDFAGWPASSQNRPPQSDSKAASCKLLHGSPD
>TRINITY_DN21868_c0_g1_i1.p1 type:internal len:49 gc:universal TRINITY_DN21868_c0_g1_i1:144-1(-)
YRCSTLQPDACTMLPFDRTGNNYASIGQIDEKSNQWFGATVRSSGNSG
>TRINITY_DN21868_c0_g1_i1.p2 type:internal len:48 gc:universal TRINITY_DN21868_c0_g1_i1:143-3(-)
TGVAPCSRMPAQCCLLTEQETTTLLLVRLTRNPTNGSAQQSAVQETV
>TRINITY_DN21868_c0_g2_i1.p1 type:internal len:40 gc:universal TRINITY_DN21868_c0_g2_i1:117-1(-)
FSEYSPCRTPADWGYHRQGSCQAGLGATVNEDGTRLFIG
>TRINITY_DN21849_c0_g1_i1.p1 type:internal len:134 gc:universal TRINITY_DN21849_c0_g1_i1:3-401(+)
SSECSGSSELTALPQLVSPRDDKPPPANLVAPPASLLPPRGSGPALRRGSSSWESSREIRKNIEAPPGVPHSLPPTSFLSRGASTNSTGNNTGNNTNNNSASDSIQLAPATSSASSFRPSPLRERRPIGHVNT
>TRINITY_DN21849_c0_g1_i1.p2 type:complete len:91 gc:universal TRINITY_DN21849_c0_g1_i1:316-44(-)
MLSLAELLLVLLPVLLPVELVLAPRERKDVGGRECGTPGGASMFFLISRLLSQLLEPLLRAGPLPRGGSREAGGATRLAGGGLSSLGDTS*
>TRINITY_DN21849_c0_g1_i1.p3 type:complete len:71 gc:universal TRINITY_DN21849_c0_g1_i1:351-139(-)
MTRRCSSRVQVGCYRWRNYCWCCCRCYCRWNWCLLRVRGKMSEEGSVGHLAALQCFFLSLGYSPNYSNPF*
>TRINITY_DN21849_c0_g1_i1.p4 type:5prime_partial len:60 gc:universal TRINITY_DN21849_c0_g1_i1:1-180(+)
SAASAVGAQNSPRCLSWCPLETTSRPPPIWWLLRPPCCPPGEAARLLEGVRVVGRVAER*
>TRINITY_DN21849_c0_g2_i1.p1 type:internal len:76 gc:universal TRINITY_DN21849_c0_g2_i1:1-225(+)
PRRRAPAIRRRDKRGLFPDGSSLLRESRGSCLRGFCSHDPSPKAVPREEMRMIRCFAHCKKYHQLRQWLAHRLTG
>TRINITY_DN21849_c0_g2_i1.p2 type:5prime_partial len:67 gc:universal TRINITY_DN21849_c0_g2_i1:223-23(-)
RSACVRATAAADGTSCSGRNSGSSSSPLAALLSGKDHVSRTLSDRSRGTLEAKKTHLERGPSCHAA*
>TRINITY_DN21849_c0_g3_i1.p1 type:internal len:110 gc:universal TRINITY_DN21849_c0_g3_i1:1-327(+)
HVNTVGRGRSAGVRPADVPRRQPNPNDPLQNLLKSDATEEKKCHDSPKQRRRFASVSTAISLQNADPPPSDERRQPDRDLSQLSLISHRTDSLVCSGDVSSEDDDPPPG
>TRINITY_DN21863_c0_g1_i1.p1 type:internal len:94 gc:universal TRINITY_DN21863_c0_g1_i1:1-279(+)
FFFVTVDLSSFLEGYYHTASKLDIPKYQRSAKLDSNGHNNANSGSQREELPKGSLYIQIVIRRSMPAGSTVDHMSRGEHSICSIHDECSPFDQ
>TRINITY_DN21863_c0_g1_i1.p2 type:3prime_partial len:59 gc:universal TRINITY_DN21863_c0_g1_i1:107-280(+)
MVITMQIQVVRGKNYPKEAYTSRSSSGDLCQQEVLWIICPGGNIVYARSMTNVPLSTR
>TRINITY_DN21848_c0_g1_i1.p1 type:internal len:48 gc:universal TRINITY_DN21848_c0_g1_i1:142-2(-)
RAMTMYTDLRMFDLAQEFLGSGDAADKKLLIKKKADWAKNINEPRAA
>TRINITY_DN21848_c0_g1_i1.p2 type:internal len:48 gc:universal TRINITY_DN21848_c0_g1_i1:3-143(+)
AALGSLMFLAQSAFFLIKSFLSAASPEPRNSCARSNILRSVYMVIAL
>TRINITY_DN21848_c0_g2_i1.p1 type:internal len:43 gc:universal TRINITY_DN21848_c0_g2_i1:127-2(-)
NEPRAAAEMYLSAGETMKAVQIMGENEWIDMLVDVGRKLDKA
>TRINITY_DN21877_c0_g1_i1.p1 type:complete len:52 gc:universal TRINITY_DN21877_c0_g1_i1:162-7(-)
MFCQLTSSDVRLGGRLEEVVTECLTHATVCCWNDTPPWLVECLGGLLESVV*
>TRINITY_DN21845_c0_g1_i1.p1 type:internal len:70 gc:universal TRINITY_DN21845_c0_g1_i1:207-1(-)
GDYECTYNHHQNNSFLAALVQSEASAEKGELGPIALLSSKLNKLAGQQLTKDSPFLDDPLKMKLSSSIN
>TRINITY_DN21845_c0_g1_i1.p2 type:5prime_partial len:60 gc:universal TRINITY_DN21845_c0_g1_i1:2-181(+)
LMEEDNFILSGSSRKGESFVSCCPASLLSFELSRAIGPSSPFSALASDCTRAARKELFW*
>TRINITY_DN21845_c0_g1_i1.p3 type:5prime_partial len:49 gc:universal TRINITY_DN21845_c0_g1_i1:206-60(-)
ATTSVHTTITKTILSLLLWCNRRLAPRRANWALSPCSVQSSTNSQDNN*
>TRINITY_DN21845_c0_g3_i1.p1 type:internal len:69 gc:universal TRINITY_DN21845_c0_g3_i1:1-204(+)
ERDAEYYFCDIVRIDWSGILGSKMMDVPCDQSTLKEVVEEGDLAMYGEKPYRMRKLEKARELSGDYEC
>TRINITY_DN21845_c0_g3_i1.p2 type:internal len:69 gc:universal TRINITY_DN21845_c0_g3_i1:205-2(-)
YTRSRLIVPVPSLISSSYRASLHTWPSLLLLPPLSVSTGRRAHPSFLTLKCHSSQFEQCHRSSIRHPV
>TRINITY_DN21816_c0_g1_i1.p1 type:internal len:54 gc:universal TRINITY_DN21816_c0_g1_i1:160-2(-)
TIQLPSQCPDGTCDGCNFHFLWKSSAACPQCSAKDLRVVKGECESGQQELHYL
>TRINITY_DN21816_c0_g1_i1.p2 type:5prime_partial len:48 gc:universal TRINITY_DN21816_c0_g1_i1:2-145(+)
QVVQLLLSALAFPFHHPEVLGTALGTCSRALPEEMKVAAVTRAVWTL*
>TRINITY_DN21816_c0_g1_i1.p3 type:5prime_partial len:40 gc:universal TRINITY_DN21816_c0_g1_i1:162-43(-)
APSSCRHSVQTARVTAATFISSGRARLHVPSAVPRTSGW*
>TRINITY_DN21816_c0_g2_i1.p1 type:internal len:125 gc:universal TRINITY_DN21816_c0_g2_i1:374-3(-)
YFHLFNLSLCARLPVLCANNVTYHLEGESPLVKSLICRSTLVPSTAQGGSTLSTQSVSLGDHLLGVTTEPHLMNVSVIEEFVDVTHPHDLHFYYKTPTTTKACPEGRSTTITMRCDSSYPHNGT
>TRINITY_DN21816_c0_g2_i1.p2 type:5prime_partial len:69 gc:universal TRINITY_DN21816_c0_g2_i1:3-209(+)
GAIVWVRGITPHGDGRTAAFGTSLRSRWGFIIEMQVMGMSHVYKLLYNTNIHEVWLCSDPKQVVPETD*
>TRINITY_DN21816_c0_g2_i1.p3 type:complete len:50 gc:universal TRINITY_DN21816_c0_g2_i1:157-306(+)
MRCGSVVTPSKWSPRLTDCVESVLPPCAVDGTRVLRQIRDFTNGLSPSR*
>TRINITY_DN21805_c0_g1_i1.p1 type:internal len:45 gc:universal TRINITY_DN21805_c0_g1_i1:1-132(+)
LYNLPQFCVCSICSKEVCFTEADRRDQHSREELQRSVSHFEADR
>TRINITY_DN21805_c0_g1_i1.p2 type:internal len:45 gc:universal TRINITY_DN21805_c0_g1_i1:2-133(+)
FITFHSFVSVVFVLKKCVSLKLTEGTSIQEKNCREVCLTLRLTE
>TRINITY_DN21831_c0_g1_i1.p1 type:5prime_partial len:51 gc:universal TRINITY_DN21831_c0_g1_i1:1-153(+)
IGLVLWWSTLLLSPSHPCVLLIFIMVFEVDGYVLKCFANSSQLLIYFPIH*
>TRINITY_DN21831_c0_g1_i1.p2 type:complete len:43 gc:universal TRINITY_DN21831_c0_g1_i1:298-170(-)
MYFPMFTLYCYCLLSVPTNLYNLLFCQYPHLCCSGHKYKQNY*
>TRINITY_DN21831_c0_g2_i1.p1 type:internal len:43 gc:universal TRINITY_DN21831_c0_g2_i1:1-126(+)
CCLLHQGNLGRKYSYWTVGTVKLIHQQRYWFSHFILSDSIHA
>TRINITY_DN21897_c0_g1_i1.p1 type:internal len:156 gc:universal TRINITY_DN21897_c0_g1_i1:467-3(-)
DANRLVKTIVTMAAFPFPELADLRDKYTYNITPWTQSVSSAARRGLRLFYSDDDDDVEDDDERIALATAYGISAVFRSPRRKDSNRGPSPSTSFGSISPGAFGPVTGNFPSPSHHNVDKERINLDITALKKQYTKLRERQKQAHIILTAACARQQ
>TRINITY_DN21897_c0_g1_i1.p2 type:5prime_partial len:83 gc:universal TRINITY_DN21897_c0_g1_i1:3-251(+)
LLSCTGSCQNNMGLLLPLSKFGVLFLQSCDVQVDPLLVHVVVRGRGEVAGHRTKSSRRNATERSGWGRTTIGIFPSRRPEHR*
>TRINITY_DN21897_c0_g1_i1.p3 type:5prime_partial len:43 gc:universal TRINITY_DN21897_c0_g1_i1:1-129(+)
VCCLAQAAVRIIWACFCRSLSLVYCFFRAVMSKLILSLSTLW*
>TRINITY_DN21897_c0_g2_i1.p1 type:internal len:76 gc:universal TRINITY_DN21897_c0_g2_i1:1-225(+)
LLPSSSSLTLSASYISRNLIPGFGVSESFRSFKVSESRRSERTAEPRRSFFASFQCSVCPDSGGSSTGGPCKGLL
>TRINITY_DN21897_c0_g2_i1.p2 type:internal len:75 gc:universal TRINITY_DN21897_c0_g2_i1:224-3(-)
KSPLQGPPVELPPESGQTLHWKDAKKERRGSAVLSERRDSLTLKERKDSDTPKPGIKFLEMYEADNVREDDDGS
>TRINITY_DN21897_c0_g2_i1.p3 type:5prime_partial len:42 gc:universal TRINITY_DN21897_c0_g2_i1:226-101(-)
PKVPYRVHRSSFPLSRGRHCIGRMQRKNDVALQFFLSVVTH*
>TRINITY_DN21897_c0_g3_i1.p1 type:3prime_partial len:57 gc:universal TRINITY_DN21897_c0_g3_i1:3-170(+)
MNHLLLGKKSLISKTKRKTPPGTIPCVRPVLQNKVSDKNKKAARSSQSKSTQLVKS
>TRINITY_DN21897_c0_g4_i1.p1 type:internal len:56 gc:universal TRINITY_DN21897_c0_g4_i1:3-167(+)
FVLLLNSCPVMIYLIEGVLPESYFANNLRGLSVDMAVFRDLLRLRLPTLSRHLEQ
>TRINITY_DN21897_c0_g4_i1.p2 type:complete len:48 gc:universal TRINITY_DN21897_c0_g4_i1:158-15(-)
MAGKCWKTQTEEISEDSHVYRQPTEIISKVALREHSFDQVDHHRTAV*
>TRINITY_DN21897_c0_g5_i1.p1 type:internal len:102 gc:universal TRINITY_DN21897_c0_g5_i1:3-305(+)
EQLQQDAHDAATGTSYEPPLTNVFTMQWFLTLFSNCLPKSAVLRVWDLIYLEGNEVLLRTALAIWDGLADRIMTVDSADEFYSIMGVLTREMLEFGLMDAN
>TRINITY_DN21897_c0_g5_i1.p2 type:5prime_partial len:72 gc:universal TRINITY_DN21897_c0_g5_i1:305-90(-)
VGVHQSKLEHLSRQDAHDAVELIGAVHRHNAVCQSVPYCQRCSQQYLVPLQVDQVPDPQHGTLWQAVGEQS*
>TRINITY_DN21874_c0_g2_i1.p1 type:internal len:177 gc:universal TRINITY_DN21874_c0_g2_i1:530-3(-)
AQEDAWTVLRASICWFIKPLSSSVDQSSEPDESVLNVPYYDEQRYQLLCLLALLRDVHPTEYLGVQENFQYQLERQSTGTTVGYSEPNHDNARPAEPRSCPINKAALAFFVELTRRGFAEKLIRAIQEVIQEATLQTSNLPGVAHAYKQEELLTLTASMHRQILRLLTEILLLYIA
>TRINITY_DN21874_c0_g2_i1.p2 type:complete len:72 gc:universal TRINITY_DN21874_c0_g2_i1:412-197(-)
MTNSGISCCAYSHCCVMYIQRSTWEFRKTSSTNWSGSRQEPLWGTQNQTTTTLGPPNQDRVLSTKQRLRFL*
>TRINITY_DN21874_c0_g2_i1.p3 type:complete len:61 gc:universal TRINITY_DN21874_c0_g2_i1:96-278(+)
MGYTREVGCLQSGLLNNLLYCANQFFCEASSCKFYKKRKRCFVDRTRSWFGGPSVVVVWF*
>TRINITY_DN21874_c0_g2_i1.p4 type:5prime_partial len:48 gc:universal TRINITY_DN21874_c0_g2_i1:2-145(+)
LLCIKEVSLLKVGEFDGALMPLVSVVLLVCRHGLHPGGWMFAKWPLE*
>TRINITY_DN21886_c0_g1_i1.p1 type:internal len:76 gc:universal TRINITY_DN21886_c0_g1_i1:226-2(-)
VCAPWVGEHTCSENTDCIFCETNTIWYQLALEILQYIAPAKPPKLPDVSEENSDLDVFHGKGSPDNGDHKADVKS
>TRINITY_DN21886_c0_g1_i1.p2 type:5prime_partial len:55 gc:universal TRINITY_DN21886_c0_g1_i1:225-61(-)
YVPPGLENTPAVRILIVSFVRQTPSGISWHLRSFSTLHQLSHQNCLMFLKRTAI*
>TRINITY_DN21886_c0_g2_i1.p1 type:internal len:48 gc:universal TRINITY_DN21886_c0_g2_i1:141-1(-)
HKADVKSTDSVISVPRLESPQFVGGVLVNMPQIMTATVETMAEMDLA
>TRINITY_DN21886_c0_g2_i1.p2 type:internal len:47 gc:universal TRINITY_DN21886_c0_g2_i1:2-139(+)
ARSISAIVSTVAVIICGILTKTPPTNWGLSNLGTEITESVDFTSAL
>TRINITY_DN21834_c0_g2_i1.p1 type:5prime_partial len:44 gc:universal TRINITY_DN21834_c0_g2_i1:2-133(+)
YWQLSGVNTVKRCRKCVRAEMCNMKICFTNSEVSFLRVLANCV*
>TRINITY_DN21846_c0_g1_i1.p1 type:internal len:50 gc:universal TRINITY_DN21846_c0_g1_i1:147-1(-)
RTASLASTVSSMGGRSESSSPRSPLRRASRSELAARLLRVPVEHLERTL
>TRINITY_DN21846_c0_g1_i1.p2 type:internal len:49 gc:universal TRINITY_DN21846_c0_g1_i1:2-145(+)
SVLSRCSTGTRSSLAASSERLARRRGERGEEDSLLPPIDETVDAKEAV
>TRINITY_DN21846_c0_g1_i1.p3 type:internal len:49 gc:universal TRINITY_DN21846_c0_g1_i1:146-3(-)
ELPPWRRRSRRWGAEVNLPPLAPPCVAPAAPNSPPDCCESPWSIWRGH
>TRINITY_DN21846_c0_g1_i1.p4 type:internal len:49 gc:universal TRINITY_DN21846_c0_g1_i1:3-146(+)
VSSPDAPRGLAAVWRRVRSGWRDAGGSEGRKIHFCPPSTRPSTPRRQF
>TRINITY_DN21846_c0_g1_i1.p5 type:3prime_partial len:45 gc:universal TRINITY_DN21846_c0_g1_i1:16-147(+)
MLHGDSQQSGGEFGAAGATQGGARGGRFTSAPHRRDRRRQGGSS
>TRINITY_DN21846_c0_g2_i1.p1 type:internal len:45 gc:universal TRINITY_DN21846_c0_g2_i1:133-2(-)
QLYAGVVAALQGEINRSLRAHLPAAPAINRTLPVPPEPAGVMIL
>TRINITY_DN21846_c0_g2_i1.p2 type:5prime_partial len:42 gc:universal TRINITY_DN21846_c0_g2_i1:3-128(+)
SIMTPAGSGGTGRVLLMAGAAGRCALRLRLISPCRAATTPA*
>TRINITY_DN21836_c0_g1_i1.p1 type:5prime_partial len:71 gc:universal TRINITY_DN21836_c0_g1_i1:3-215(+)
QECFCHHPPELLRSLKQDLGMALPAVYKLWLVTVMSKVLLLLLKDHFLLWKGSTHITGPQNITSRKGHHL*
>TRINITY_DN21836_c0_g2_i1.p1 type:complete len:60 gc:universal TRINITY_DN21836_c0_g2_i1:209-30(-)
MALLYPASFHILIITGITFTFCVQMFLSFYPAVGSVPCVSDSCMPLVMRNAVQYCIQLP*
>TRINITY_DN21836_c0_g2_i1.p2 type:5prime_partial len:41 gc:universal TRINITY_DN21836_c0_g2_i1:1-123(+)
TQLPVPASWHYGSCIQYCTAFLITSGMHESLTQGTLPTAG*
>TRINITY_DN21829_c0_g1_i1.p1 type:internal len:40 gc:universal TRINITY_DN21829_c0_g1_i1:2-118(+)
ITTKCCFKHRGNIGKRAIVWGTGDPQYGTHERHQVHTVE
>TRINITY_DN21829_c0_g1_i1.p2 type:internal len:40 gc:universal TRINITY_DN21829_c0_g1_i1:118-2(-)
FNSVDLMPLMCTILGISSPPHNGSFANVASMLKATFRRD
>TRINITY_DN21829_c0_g1_i1.p3 type:internal len:40 gc:universal TRINITY_DN21829_c0_g1_i1:3-119(+)
SRRNVALSIEATLAKEPLCGGLEIPSMVHMRGIKSTLLK
>TRINITY_DN21829_c0_g2_i1.p1 type:internal len:83 gc:universal TRINITY_DN21829_c0_g2_i1:248-3(-)
PGLDLCFWNCFGCECAGRYHLCPCYGSPQKKTGNHCQHHILQKNEPAGTARHCCGHSRRTAFAVSLSSRRHMSIRVHQRRRL
>TRINITY_DN21829_c0_g2_i1.p2 type:5prime_partial len:72 gc:universal TRINITY_DN21829_c0_g2_i1:247-32(-)
QVWIFASGTVLAVSVLGGIICVLVMVHRKRKQETTVSTIYYRKMNRREQLDTAVDIQEEQHLLFPSAAEDI*
>TRINITY_DN21829_c0_g2_i1.p3 type:3prime_partial len:62 gc:universal TRINITY_DN21829_c0_g2_i1:65-247(+)
MLFFLNVHSSVELFPPVHFSVIYGADSGFLFSFAVNHNKDTNDTSQHTHSQNSSRSKDPDL
>TRINITY_DN21873_c0_g1_i1.p1 type:internal len:48 gc:universal TRINITY_DN21873_c0_g1_i1:1-141(+)
YLSHDMIAVFLFSHTTAWYSGTGITEILHGKVTNVNCVLEKSTRRKI
>TRINITY_DN21873_c0_g2_i1.p1 type:internal len:111 gc:universal TRINITY_DN21873_c0_g2_i1:331-2(-)
FVAAWFPDVMSKSEIHMTPSEFEPGPCMTVAGPYLVASLAQRPVAHWGWQGCRSVWKQLGQVNMLARYKIQYPVKYSALVSTLYTPQSCCSPRLGSEHCHHHYHTPTDTT
>TRINITY_DN21873_c0_g2_i1.p2 type:5prime_partial len:67 gc:universal TRINITY_DN21873_c0_g2_i1:332-132(-)
IRSCLVSRCYVEVRDPHDPIRVRTRSLHDSGGSVPRRFTSAATSGALGLARLSKRVEAVGTSQHAG*
>TRINITY_DN21873_c0_g2_i1.p3 type:3prime_partial len:65 gc:universal TRINITY_DN21873_c0_g2_i1:141-332(+)
MLTCPNCFHTLRQPCQPQCATGRCASEATRYGPATVMQGPGSNSDGVMWISDFDITSGNQAATN
>TRINITY_DN21872_c0_g1_i1.p1 type:3prime_partial len:43 gc:universal TRINITY_DN21872_c0_g1_i1:128-3(-)
MATDPDPWLLEIADKIIKFATEQLQIHHPRDDYQELLELSIL
>TRINITY_DN21872_c0_g1_i1.p2 type:5prime_partial len:40 gc:universal TRINITY_DN21872_c0_g1_i1:216-97(-)
GFINMSRYPVVQMFPAEIEVYQQKHPLTGDGHRPRSLAS*
>TRINITY_DN21871_c0_g1_i1.p1 type:internal len:152 gc:universal TRINITY_DN21871_c0_g1_i1:453-1(-)
YIEQQPEEEDLHGVVTIRMRPDEQGRFGFNVKGGADQDMPIIVSRVAPKTPADRCYPRLNEGDQVLFINGRDISSMTHEQVVNFIRASRESHSGELVLTVRQQVYVGEEIEEPAFQYVPDVPHVSAQVSRADALAESVLLLQEGLETGALI
>TRINITY_DN21871_c0_g2_i1.p1 type:internal len:149 gc:universal TRINITY_DN21871_c0_g2_i1:445-2(-)
QFEQLYRRKPGLSMNEAKKPENIIKNRYRDISPYDATRVVLHGGLMGDYINADYVNMEIPGSGIVNRYIATQGPLSNTCADFWQMTWEAQSTLVVMLTTVIERGRVKCHKYWPQLYETVDYGMLQVTCVREQETPNFAFREFTLINTE
>TRINITY_DN21871_c0_g2_i1.p2 type:complete len:41 gc:universal TRINITY_DN21871_c0_g2_i1:309-431(+)
MSPPCNTTRVASYGEISLYRFLMIFSGFLASFIDKPGFLL*
>TRINITY_DN21820_c0_g1_i1.p1 type:internal len:45 gc:universal TRINITY_DN21820_c0_g1_i1:132-1(-)
VFISRILFSKWVLFVLGIVLRLPVGRRLQWFRCKTTYHRAVLAR
>TRINITY_DN21820_c0_g1_i1.p2 type:internal len:44 gc:universal TRINITY_DN21820_c0_g1_i1:2-130(+)
LARTALWYVVLHLNHCSLLPTGSLRTIPSTKRTHFENNILLMK
>TRINITY_DN21820_c0_g2_i1.p1 type:internal len:44 gc:universal TRINITY_DN21820_c0_g2_i1:2-130(+)
VLARRTARPCSMSAAIVWPKIPCLMPAATVCPERGRQGRRCRD
>TRINITY_DN21820_c0_g2_i1.p2 type:internal len:44 gc:universal TRINITY_DN21820_c0_g2_i1:129-1(-)
SRHRRPWRPLSGHTVAAGIKQGIFGHTMAADIEQGLAVRLART
>TRINITY_DN21826_c0_g1_i1.p1 type:3prime_partial len:62 gc:universal TRINITY_DN21826_c0_g1_i1:14-196(+)
MAKREMKGNASFDSSVRLAEVRMKPQPAQATRSLLCLCACQVSSYIPSSFSFTYQFYASYV
>TRINITY_DN21807_c0_g2_i1.p1 type:internal len:62 gc:universal TRINITY_DN21807_c0_g2_i1:1-183(+)
TTNIRTGSICMLSAGYIHIYTGYEGHCRNEGMPQEQLIIHLYYCFIIQTLQGIRYSTGISR
>TRINITY_DN21807_c0_g2_i1.p2 type:5prime_partial len:53 gc:universal TRINITY_DN21807_c0_g2_i1:2-160(+)
PQTSGRVASACSLQDIYIFTLDMKVTVVMKGCHKSSSLFIYIIVSLFKHYKA*
>TRINITY_DN21807_c0_g2_i1.p3 type:3prime_partial len:41 gc:universal TRINITY_DN21807_c0_g2_i1:120-1(-)
MNNELLLWHPFITTVTFISSVNMYISCREHADATRPDVCG
>TRINITY_DN21888_c0_g2_i1.p1 type:internal len:74 gc:universal TRINITY_DN21888_c0_g2_i1:3-221(+)
WLLTQLSDSNSFHIFSLICSQFKMSGIQDKFSTCMRVCKFSSCPESKKSSLNPYEPCSDLIPSILLYVNELHK
>TRINITY_DN21888_c0_g2_i1.p2 type:5prime_partial len:62 gc:universal TRINITY_DN21888_c0_g2_i1:223-38(-)
NLCNSLTYKSMEGIRSEHGSYGLRELFLLSGQLLNLHTLMQVLNLSCIPDILNWLQIKLNI*
>TRINITY_DN21856_c0_g2_i1.p1 type:internal len:61 gc:universal TRINITY_DN21856_c0_g2_i1:1-180(+)
NYKYPSQSNLPLLTDINPKYSTYYINKTSHPIEIILLKTITIINPYSLAKQISNNTLKPF
>TRINITY_DN21861_c0_g1_i1.p1 type:internal len:52 gc:universal TRINITY_DN21861_c0_g1_i1:1-153(+)
SCSSSYSESFCGPATRYSCSISMTHGSLRSLLTGICSLIFPTNPDRTSTGR
>TRINITY_DN21861_c0_g1_i1.p2 type:internal len:51 gc:universal TRINITY_DN21861_c0_g1_i1:152-3(-)
LPVEVRSGFVGKIKLQIPVRRLRSEPWVILMEQLYLVAGPQKLSEYDEEQ
>TRINITY_DN21861_c0_g1_i1.p3 type:5prime_partial len:47 gc:universal TRINITY_DN21861_c0_g1_i1:153-13(-)
SSCRSPVWICWENQAANPGEETAERAMGHTDGAAVPGGRATETLRV*
>TRINITY_DN21861_c0_g2_i1.p1 type:internal len:45 gc:universal TRINITY_DN21861_c0_g2_i1:3-134(+)
RIHDVHLRYEDDITVPGSVTAFGVTVGGLTAQSCDDNWMPKFVQ
>TRINITY_DN21861_c0_g3_i1.p1 type:3prime_partial len:58 gc:universal TRINITY_DN21861_c0_g3_i1:12-182(+)
MLEGLVTWVLNNYLGKYLENLNTDQLSIALLQGQAELENVPLKKDALRHFDLPVEVR
>TRINITY_DN21861_c0_g3_i1.p2 type:5prime_partial len:45 gc:universal TRINITY_DN21861_c0_g3_i1:181-47(-)
RTSTGRSKWRNASFFRGTFSSSACPCSRAIDSWSVFRFSRYLPR*
>TRINITY_DN21815_c0_g1_i1.p1 type:complete len:53 gc:universal TRINITY_DN21815_c0_g1_i1:250-92(-)
MMKPKLMQCGRKYSNESKDHASWTEGSWEKVALISHCGVCFRCSSTKASTAE*
>TRINITY_DN21825_c0_g3_i1.p1 type:5prime_partial len:40 gc:universal TRINITY_DN21825_c0_g3_i1:1-120(+)
ISLIIFFCYTVYHLLANILFMLLISFVSSIRLRSTKRNH*
>TRINITY_DN21823_c0_g1_i1.p1 type:3prime_partial len:54 gc:universal TRINITY_DN21823_c0_g1_i1:161-3(-)
MRHVSLDSSPLFTSPLPPMKNHPAQAKCPPLCFCLKSVILFVHLLLFMYQFIQ
>TRINITY_DN21823_c0_g1_i1.p2 type:5prime_partial len:46 gc:universal TRINITY_DN21823_c0_g1_i1:3-140(+)
LYKLVHKQEKVNKQDDTFQAETERRAFGLCWMILHRWEGRGEKGR*
>TRINITY_DN21823_c0_g2_i1.p1 type:5prime_partial len:46 gc:universal TRINITY_DN21823_c0_g2_i1:233-96(-)
VPHPDEPSTGIGWVPSFVFLFGKFNLVCQLFLIYIPLLLFNTRKT*
>TRINITY_DN21892_c0_g1_i1.p1 type:5prime_partial len:47 gc:universal TRINITY_DN21892_c0_g1_i1:171-31(-)
SRTRSILDLRQQIEREISFIRLENSGKMMLNVAVRVPQCIPENVGI*
>TRINITY_DN21870_c0_g1_i1.p1 type:internal len:66 gc:universal TRINITY_DN21870_c0_g1_i1:197-3(-)
ITPNRFHDTEHTAFNLYSHNTPETTTLYIYNNPKQKINTKLINYITQYNPYAVILGDLNSPNKLL
>TRINITY_DN21870_c0_g1_i1.p2 type:3prime_partial len:43 gc:universal TRINITY_DN21870_c0_g1_i1:73-198(+)
MSFVLIFCLGLLYMYSVVVSGVLWLYKLNAVCSVSWNLFGVM
>TRINITY_DN21870_c0_g2_i1.p1 type:3prime_partial len:59 gc:universal TRINITY_DN21870_c0_g2_i1:174-1(-)
MLRLHINVRGIGTSHTDLQHIIEIYNPQILLLQETCLKTHHNTPKYLTNKFNHIRLDR
>TRINITY_DN21870_c0_g2_i1.p2 type:5prime_partial len:41 gc:universal TRINITY_DN21870_c0_g2_i1:247-125(-)
VIFLGKNTFSHSRAVHSSFKSVEWHAAFTHQCQGDRHLTH*
>TRINITY_DN21898_c0_g1_i1.p1 type:internal len:50 gc:universal TRINITY_DN21898_c0_g1_i1:1-147(+)
GFSFGGPPNPLFRTMGVCSVSLAIFTSSLMSMLLSNGNTFEPALTLFGI
>TRINITY_DN21898_c0_g1_i1.p2 type:internal len:49 gc:universal TRINITY_DN21898_c0_g1_i1:146-3(-)
IPNKVSAGSKVLPLDNNIDISDDVNIARETEHTPIVLNRGLGGPPKLK
>TRINITY_DN21898_c0_g1_i1.p3 type:5prime_partial len:44 gc:universal TRINITY_DN21898_c0_g1_i1:2-133(+)
VSVLEVPPILCLELWVYVLSLWLYSHHHLCQCYYLTATLLNLH*
>TRINITY_DN21898_c0_g2_i1.p1 type:internal len:55 gc:universal TRINITY_DN21898_c0_g2_i1:1-162(+)
LNLQSYHVQIIYYLTQPYAWGKRTWVFLRMITHKIHSHKQPETKRLYNPRRSQN
>TRINITY_DN21898_c0_g2_i1.p2 type:internal len:54 gc:universal TRINITY_DN21898_c0_g2_i1:3-161(+)
KSAKLPRTDHILSNTAICLGKEDMGVSQDDHTQNSQPQTTRNKKTLQSQKKSK
>TRINITY_DN21898_c0_g2_i1.p3 type:5prime_partial len:41 gc:universal TRINITY_DN21898_c0_g2_i1:162-40(-)
VLTSSGIVKSFCFWLFVAVNFVCDHPEKHPCPLSPGIWLC*
>TRINITY_DN21898_c0_g3_i1.p1 type:internal len:43 gc:universal TRINITY_DN21898_c0_g3_i1:126-1(-)
AMYRQQKQSSVSNSPRKKIIEKERGDNFEYHLSQNVHSMLYK
>TRINITY_DN21880_c0_g1_i1.p1 type:internal len:59 gc:universal TRINITY_DN21880_c0_g1_i1:174-1(-)
PPFKYDDPPNPLNKYGFLKLEGEKVTLEASSENLILRIPVLYGCVEYLQESAVTCLLE
>TRINITY_DN21880_c0_g1_i1.p2 type:internal len:58 gc:universal TRINITY_DN21880_c0_g1_i1:2-172(+)
SSRHVTALSCKYSTQPYKTGMRRIRFSELASSVTFSPSNFKNPYLFSGFGGSSYLNG
>TRINITY_DN21880_c0_g1_i1.p3 type:5prime_partial len:55 gc:universal TRINITY_DN21880_c0_g1_i1:3-167(+)
PADMSLHSPANTPHNHTKQGCEESGFLNWLPVSLSLLPTSRIHTCSVDLEDRHT*
>TRINITY_DN21880_c0_g2_i1.p1 type:internal len:48 gc:universal TRINITY_DN21880_c0_g2_i1:2-142(+)
AVTCLLEPLLNQTSSCLISDYEIRWPSHVKDIAHICFQLAERKLQDG
>TRINITY_DN21880_c0_g3_i1.p1 type:3prime_partial len:47 gc:universal TRINITY_DN21880_c0_g3_i1:140-3(-)
MAAVLGLPMCHIQRNLEPSAVVSRPHNTELDTSRLQALGITAHTPF
>TRINITY_DN21850_c0_g1_i1.p1 type:complete len:43 gc:universal TRINITY_DN21850_c0_g1_i1:164-36(-)
MSQTVGLSGPLGARLKDFYCTSFIVCLCKCKFSFFKDTPEKE*
>TRINITY_DN21850_c0_g1_i1.p2 type:5prime_partial len:40 gc:universal TRINITY_DN21850_c0_g1_i1:192-73(-)
LDVIDCGGADVADSRAFWTTGCQIKGLLLHFFYCLSLQV*
>TRINITY_DN21893_c0_g2_i1.p1 type:5prime_partial len:45 gc:universal TRINITY_DN21893_c0_g2_i1:143-9(-)
LSVQFLFIDDPHLQRFHTVIYEISTSHIFKIIMTLVSTTHSSLQ*
>TRINITY_DN21824_c0_g1_i1.p1 type:internal len:41 gc:universal TRINITY_DN21824_c0_g1_i1:2-121(+)
QRERERDRRIVIAGVSSSYQPSCKTEPCFIDTIFKFGIGS
>TRINITY_DN21824_c0_g1_i1.p2 type:internal len:41 gc:universal TRINITY_DN21824_c0_g1_i1:121-2(-)
GPNAEFENCINETWFSLTRRLIATTDTCYDNPSVSFSLSL
>TRINITY_DN21824_c0_g2_i1.p1 type:internal len:49 gc:universal TRINITY_DN21824_c0_g2_i1:1-144(+)
SLSLSLCLSIPSLSLSSSSFFVLSLFLSNTLFLSYFLFLSHSLSPSLS
>TRINITY_DN21824_c0_g2_i1.p2 type:internal len:49 gc:universal TRINITY_DN21824_c0_g2_i1:2-145(+)
LFLSLSAFLYPLSLSPLPRFLYSLSFSLTLSFSPTFSFSPTLSLPLSR
>TRINITY_DN21824_c0_g2_i1.p3 type:internal len:49 gc:universal TRINITY_DN21824_c0_g2_i1:144-1(-)
RERGRERVGEKEKVGEKESVREKEREYKKRGRGERERGYRKAERERKR
>TRINITY_DN21854_c0_g1_i1.p1 type:internal len:41 gc:universal TRINITY_DN21854_c0_g1_i1:120-1(-)
AFSVLLMADILTELVTAQQRNRHMTFHAYSGKLRHFNILR
>TRINITY_DN21854_c0_g2_i1.p1 type:internal len:41 gc:universal TRINITY_DN21854_c0_g2_i1:1-120(+)
LCLASTVHNDGAFFFKGFLNHCVFVTQFYITMCKVQRNRT
>TRINITY_DN21878_c0_g1_i1.p1 type:internal len:44 gc:universal TRINITY_DN21878_c0_g1_i1:2-130(+)
PYQTSGDEILILHSGRKSAEDIFSEEHAQNRFFTWIMRVVGWF
>TRINITY_DN21878_c0_g1_i1.p2 type:internal len:44 gc:universal TRINITY_DN21878_c0_g1_i1:130-2(-)
KPSYYPHYPCEKPILSMFLRKYIFCTFSATVKNQNLIPRSLVW
>TRINITY_DN21878_c0_g2_i1.p1 type:3prime_partial len:276 gc:universal TRINITY_DN21878_c0_g2_i1:827-3(-)
MYRTNFPDAPGMHNQNHWHYHWRRPLSLWEQFRSSWLTAVIGIVMFIIGALVLFWNEGRAVQTARSLDEGLEIVQPLQTVDVIFDENDRKLVHLIGSLWIQDPLEEKAYGISIAAVKLKCRVQVYQWVEQESTRQLESGQEGDHTHSETSYYYTKEWKDKLIDSVLFNIPFGHENPLELPKKSKTYVNNRVKVGNFLLGSALKDKFADFIPFTSDERPDRPDVKMHAGLYYHSKDVWNPEIGDFRIQFSYAGRDGDVVSIIAKQAGRELRPYQTS
>TRINITY_DN21878_c0_g2_i1.p2 type:complete len:80 gc:universal TRINITY_DN21878_c0_g2_i1:150-389(+)
MHFHIWPVWTFITCKWDEVSKFILKSTAQQEITNLNSVIHICFALLWEFQWILMTKWNIEKYTIYKFVLPLLGVVITCF*
>TRINITY_DN21878_c0_g2_i1.p3 type:complete len:54 gc:universal TRINITY_DN21878_c0_g2_i1:502-341(-)
MGYLLQQSSLNAGCRCTSGWNKKVPGSWSLDKKGIIPTQKQVITTPRSGRTNL*
>TRINITY_DN21878_c0_g2_i1.p4 type:3prime_partial len:51 gc:universal TRINITY_DN21878_c0_g2_i1:151-2(-)
MQDCTTTARMYGTQKLETSEFSFHMLVEMEMWSVLLQNKQGVNFGHTRLL
>TRINITY_DN21878_c0_g2_i1.p5 type:complete len:47 gc:universal TRINITY_DN21878_c0_g2_i1:396-536(+)
MIPFLSRLQLPGTFLFHPLVHLHPAFKLDCCNRYPICLLFQWVLNP*
>TRINITY_DN21878_c0_g2_i1.p6 type:complete len:45 gc:universal TRINITY_DN21878_c0_g2_i1:471-337(-)
MQGAGVPVGGTRKYQAVGVWTRRGSYPLRNKLLLHQGVEGQTYR*
>TRINITY_DN21878_c0_g2_i1.p7 type:3prime_partial len:45 gc:universal TRINITY_DN21878_c0_g2_i1:771-902(+)
MPVILVVHSRGIRKICSVHTAIRIRFRRNLPENHLDQSRSCHVS
>TRINITY_DN21878_c0_g3_i1.p1 type:internal len:71 gc:universal TRINITY_DN21878_c0_g3_i1:2-211(+)
PSTRMIPKSGRYHNQPNAMIRSEKEMEMDMFKEVTPSATRSQITGNLETKVLSILVTQLRPRNMINHPTT
>TRINITY_DN21878_c0_g3_i1.p2 type:internal len:71 gc:universal TRINITY_DN21878_c0_g3_i1:210-1(-)
VVGWFIMFLGLSCVTNMLNTLVSRFPVICDLVALGVTSLNMSISISFSLLIIAFGWLWYRPLFGIILVLG
>TRINITY_DN21882_c0_g1_i1.p1 type:internal len:43 gc:universal TRINITY_DN21882_c0_g1_i1:1-126(+)
LEETKKRISSLASLSPWLLSTDLTGENSIHMPGPTPGLNIKS
>TRINITY_DN21882_c0_g1_i1.p2 type:internal len:42 gc:universal TRINITY_DN21882_c0_g1_i1:125-3(-)
DFMLSPGVGPGMCILFSPVRSVDNSHGDRLARLDILFLVSS
>TRINITY_DN21882_c0_g2_i1.p1 type:5prime_partial len:44 gc:universal TRINITY_DN21882_c0_g2_i1:3-134(+)
GMEQLLLVCIVHWLTGDTKLLGRSCQKKQTKKNQVWLACHCGC*
>TRINITY_DN21882_c1_g1_i1.p1 type:internal len:61 gc:universal TRINITY_DN21882_c1_g1_i1:1-180(+)
FSKILLLLFCLYSIFCTILSKNYGTVLDRPTKYSSILSYLVPSKCMMCDDVPTSASLSDL
>TRINITY_DN21882_c1_g1_i1.p2 type:5prime_partial len:46 gc:universal TRINITY_DN21882_c1_g1_i1:2-139(+)
FLKFYCCFFVYTPFSALFYLKTMELCWIGLLNTVAYYPIWSHPNA*
>TRINITY_DN21882_c1_g2_i1.p1 type:5prime_partial len:53 gc:universal TRINITY_DN21882_c1_g2_i1:2-160(+)
PNKTENYSGCRQCTTETRSDQLTWHNSTHSTPGSYASCGMGHNSYLSAPFMG*
>TRINITY_DN21882_c2_g1_i1.p1 type:internal len:47 gc:universal TRINITY_DN21882_c2_g1_i1:3-140(+)
CGPQTQLGTGKLHLPCICHSIQLCNFYYFYFVFFFQAYFINFFSFC
>TRINITY_DN21882_c2_g1_i1.p2 type:5prime_partial len:41 gc:universal TRINITY_DN21882_c2_g1_i1:1-123(+)
LVAHRHNWEPESYTYRVFVIPYSCVIFIIFILFSSFKHIL*
>TRINITY_DN21841_c0_g1_i1.p1 type:internal len:49 gc:universal TRINITY_DN21841_c0_g1_i1:146-3(-)
AFTLYVIVKCLGLVFSGQLSSLQYRPNSQISSYVANFKLKVANFVKKQ
>TRINITY_DN21832_c0_g1_i1.p1 type:complete len:40 gc:universal TRINITY_DN21832_c0_g1_i1:71-190(+)
MWLEHANIWAHSINEVGWLVPFFYCLSTLRYTSGLGEWT*
>TRINITY_DN21896_c0_g2_i1.p1 type:5prime_partial len:60 gc:universal TRINITY_DN21896_c0_g2_i1:2-181(+)
FILSQNIPNTEQKKEDFIRVKTKVRTVEQTSYDGETESEAPEQFNVVECAQQRIAITNS*
>TRINITY_DN21803_c0_g1_i1.p1 type:5prime_partial len:58 gc:universal TRINITY_DN21803_c0_g1_i1:2-175(+)
EHTDKEKAEILANQVEKTCSEHKLTITPKQRTQQQNIEEYIKKNEKSFTLSKSNKQQ*
>TRINITY_DN21803_c1_g2_i1.p1 type:internal len:50 gc:universal TRINITY_DN21803_c1_g2_i1:2-148(+)
SPPLKNQQNKFIHTDKEKAEILANQVEKTCTEHQLQTSNKEQAEQQKID
>TRINITY_DN21803_c1_g2_i2.p1 type:internal len:79 gc:universal TRINITY_DN21803_c1_g2_i2:2-235(+)
SPPLKNQQNKFIHTDKEKAEILANQVEKTCTEHQLQTSYKQQTEHKIEEYIKQNEQIFTPTNQINNDKDTLTKAQIIK
>TRINITY_DN21803_c1_g2_i2.p2 type:5prime_partial len:45 gc:universal TRINITY_DN21803_c1_g2_i2:234-100(-)
FIICALVRVSLSLFIWFVGVNICSFCLMYSSILCSVCCLYDVWS*
>TRINITY_DN21803_c1_g2_i2.p3 type:5prime_partial len:41 gc:universal TRINITY_DN21803_c1_g2_i2:235-113(-)
FYYLCFGESIFVIIYLVCRCEYLFILFNVFFYFVFCLLFV*
>TRINITY_DN21803_c2_g1_i1.p1 type:internal len:56 gc:universal TRINITY_DN21803_c2_g1_i1:165-1(-)
YSHQINNNKDTLTKAQIIKAIRKTKDKTPGHDKITYTQFKKLAEIAYEQIKNLFN
>TRINITY_DN21803_c2_g1_i1.p2 type:internal len:55 gc:universal TRINITY_DN21803_c2_g1_i1:2-163(+)
LNRFLICSYAISASFLNCVYVILSCPGVLSFVFLMAFIICALVSVSLLLFIWCE
>TRINITY_DN21803_c3_g1_i1.p1 type:internal len:48 gc:universal TRINITY_DN21803_c3_g1_i1:142-2(-)
SYAVSDSCLDCVYVILSYPGAFSFVFLIAFSISAFVSFSLLLMIWFL
>TRINITY_DN21803_c3_g1_i1.p2 type:internal len:48 gc:universal TRINITY_DN21803_c3_g1_i1:3-143(+)
RNQIINNNEKLTKAEILKAIKKTKEKAPGYDKITYTQSRQLSETAYD
>TRINITY_DN21803_c4_g1_i1.p1 type:internal len:47 gc:universal TRINITY_DN21803_c4_g1_i1:138-1(-)
TNSYTQRKSRNTRQTSRKNMHRTSTSNYLLTTDRTTKQRRIHQEKR
>TRINITY_DN21803_c4_g1_i1.p2 type:internal len:46 gc:universal TRINITY_DN21803_c4_g1_i1:3-137(+)
VFLDVFFFVLLFCQLLVNSLKLMFCACFSYLFGEYFCFFFVCTNL
>TRINITY_DN21808_c0_g1_i1.p1 type:3prime_partial len:74 gc:universal TRINITY_DN21808_c0_g1_i1:219-1(-)
MGKSLFLFCLDMTENGKCHLTYTDNQKKKQVKVKRNNNTKMWIHSGKQECVCPPDKWTYFPGNEKSNTETNMK
>TRINITY_DN21808_c0_g1_i1.p2 type:complete len:70 gc:universal TRINITY_DN21808_c0_g1_i1:45-254(+)
MSTCQVDRHIPVYLNESTFWYCYFFSLLPASFSDYLCMSSDIFHSLSYLSKIEINFFPSLYVLDMYHVN*
>TRINITY_DN21808_c0_g1_i1.p3 type:5prime_partial len:54 gc:universal TRINITY_DN21808_c0_g1_i1:307-146(-)
EIKISEFYHKKGMKFPQNQLTWYMSRTYKDGKKFISILLRYDREWKMSLDIHR*
>TRINITY_DN21839_c1_g1_i1.p1 type:internal len:55 gc:universal TRINITY_DN21839_c1_g1_i1:2-163(+)
KHRGRHPAHASRDLIRVRGEGKRGERREGGRRDRRCDASLLWWSSRTGFHSGPR
>TRINITY_DN21839_c1_g1_i1.p2 type:internal len:55 gc:universal TRINITY_DN21839_c1_g1_i1:162-1(-)
RGPEWNPVLELHQRSEASHLLSRLPPSLLSPRFPSPLTLMRSRLAWAGCLPLCF
>TRINITY_DN21839_c1_g1_i1.p3 type:5prime_partial len:40 gc:universal TRINITY_DN21839_c1_g1_i1:164-45(-)
PGGLNGILSWSSTRGVRHRISYLVSHLPFSLLVSPRPSP*
>TRINITY_DN21818_c0_g1_i2.p1 type:5prime_partial len:40 gc:universal TRINITY_DN21818_c0_g1_i2:124-5(-)
YLSDVWFYSPLFVPVLQCIRSKPKIVYKVLVAGNWADGK*
>TRINITY_DN21818_c0_g3_i1.p1 type:complete len:45 gc:universal TRINITY_DN21818_c0_g3_i1:55-189(+)
MSSSLAKESNKNILQYLSHHGTDRLLHLLSANLPSNMTITRQNW*
>TRINITY_DN21801_c0_g1_i1.p1 type:internal len:84 gc:universal TRINITY_DN21801_c0_g1_i1:3-251(+)
QPSQLEQLCQKLSNNDVLEAMMEVGRVLKIIEGKSELKEVADTEEMAASKSLDAEEQGKANDRELAGVKGRGPRPRPNLRGNK
>TRINITY_DN21801_c0_g1_i1.p2 type:5prime_partial len:83 gc:universal TRINITY_DN21801_c0_g1_i1:250-2(-)
LFPRRFGRGRGPLPLTPASSLSFAFPCSSASKLLLAAISSVSATSFNSLFPSIILRTLPTSIMASKTSLLLSFWHSCSSCDG*
>TRINITY_DN21801_c0_g1_i1.p3 type:5prime_partial len:47 gc:universal TRINITY_DN21801_c0_g1_i1:251-111(-)
FIPPKVWPRPWSSPLDSCKFSVICFSLFFCIQAFASCHFFCVSHFL*
>TRINITY_DN21801_c0_g2_i1.p1 type:internal len:54 gc:universal TRINITY_DN21801_c0_g2_i1:1-159(+)
QKKTNMKTLTFVWLLLLPIATAAPQGSTEEDTEEVVEEAETGSNADRDCQPSQ
>TRINITY_DN21801_c0_g2_i1.p2 type:internal len:53 gc:universal TRINITY_DN21801_c0_g2_i1:157-2(-)
VTADSLCLHYCPSQPLLLLPPCPPQCYPGVQQWQWVTAATKRTSESSCWSSS
>TRINITY_DN21895_c0_g1_i1.p1 type:5prime_partial len:67 gc:universal TRINITY_DN21895_c0_g1_i1:267-67(-)
KAFEIFTNDKTYVLKAKDGKNAEEWVQCLSIAVAHSHAKVEPMRTLSQHISSISHSVRSIALRTAV*
>TRINITY_DN21895_c0_g1_i1.p2 type:5prime_partial len:43 gc:universal TRINITY_DN21895_c0_g1_i1:1-129(+)
PQTVVCQAAVDNVTGNTVSVFSSDSSTKSDAADTVADRANVL*
>TRINITY_DN21895_c0_g2_i1.p1 type:internal len:88 gc:universal TRINITY_DN21895_c0_g2_i1:262-2(-)
FEYNGPLKQWGCFLCNHPERAMGFLQENEPVMEGQLKEKKGKWKIFRRWRTRYFTLSGAHLSYRGSKNDKEVTPIEVKQIRSVKVSR
>TRINITY_DN21895_c0_g2_i1.p2 type:internal len:87 gc:universal TRINITY_DN21895_c0_g2_i1:3-260(+)
RLTFTLRICFTSIGVTSLSFLEPLYDRCAPDRVKYRVLHLRNIFHFPFFSFSWPSITGSFSCRKPIARSGWLHKKQPHCLRGPLYS
>TRINITY_DN21842_c0_g1_i1.p1 type:internal len:48 gc:universal TRINITY_DN21842_c0_g1_i1:3-143(+)
KYYRKQKGKKRHTRQQTPAKRRSDYNMKVNLRDAIDLGNSIHCSTVY
>TRINITY_DN21842_c0_g2_i1.p1 type:internal len:79 gc:universal TRINITY_DN21842_c0_g2_i1:2-235(+)
DAYYTRNSKKTGSNGPNHERIPAITVGSNFHSIENRRNPGINTACSQGMTEILGNIHDQKELLLDRECHPRRNSHIPK
>TRINITY_DN21842_c0_g2_i1.p2 type:5prime_partial len:55 gc:universal TRINITY_DN21842_c0_g2_i1:236-72(-)
ILEYVNFFWGDILCLIIVLSGHVYCLESLSSLDYMQYLCLDFFDFQWNESYFLL*
>TRINITY_DN21842_c0_g3_i1.p1 type:internal len:88 gc:universal TRINITY_DN21842_c0_g3_i1:261-1(-)
RISAAETDIFGCSSDVPQQSDNVIAHPQGRECFLNSNRKVPCHHYESQSLPTSLLEDRNGPSTAIAVKPQERTQEGKRQTKYYRKQK
>TRINITY_DN21842_c0_g3_i1.p2 type:3prime_partial len:43 gc:universal TRINITY_DN21842_c0_g3_i1:138-263(+)
MGLSCLNLENIHGLADVQLHCLTVVGHLKNIQKYQFLLLISF
>TRINITY_DN21812_c0_g1_i1.p1 type:internal len:41 gc:universal TRINITY_DN21812_c0_g1_i1:2-121(+)
SFVSSVVLPGEGGQQMKYAAAMTIYYRIKMCVHTSNSVTN
>TRINITY_DN21809_c0_g1_i1.p1 type:internal len:80 gc:universal TRINITY_DN21809_c0_g1_i1:237-1(-)
EKAKKGGDKSAKGKKNEDEQESGPKSRSPPTSGGKEESDTDQSKGKLINIDVSVDDAGVPRIALSGNIENTEGRAIQLL
>TRINITY_DN21809_c0_g1_i1.p2 type:internal len:79 gc:universal TRINITY_DN21809_c0_g1_i1:2-235(+)
SSWIALPSVFSMLPLKAIRGTPASSTDTSMLISFPFDWSVSDSSFPPEVGGLLDLGPDSCSSSFFFPLADLSPPFLAF
>TRINITY_DN21809_c0_g1_i1.p3 type:5prime_partial len:47 gc:universal TRINITY_DN21809_c0_g1_i1:236-96(-)
KRPRKVVINQPKERRMKTNKNPDPNRGVHPPLEEKKNLTLTNRKEN*
>TRINITY_DN21809_c0_g2_i1.p1 type:internal len:71 gc:universal TRINITY_DN21809_c0_g2_i1:211-2(-)
FLAFSSSDFSSLAFSTSTLLGRRVLGIPKVSQNHASVMAFIQLLRPSLSGFEGSDIAWRHLKRSYGEQSF
>TRINITY_DN21809_c0_g2_i1.p2 type:3prime_partial len:57 gc:universal TRINITY_DN21809_c0_g2_i1:45-212(+)
MSEPSNPDKEGRNSWMNAITEAWFCETFGIPSTLLPNKVEVEKAKEEKSEEEKAKK
>TRINITY_DN21809_c0_g2_i1.p3 type:3prime_partial len:41 gc:universal TRINITY_DN21809_c0_g2_i1:94-213(+)
MPSLRHGSARPLEFLAPFFLTRLKLRKLRKRNQRRKRPRK
>TRINITY_DN21851_c0_g3_i1.p1 type:complete len:61 gc:universal TRINITY_DN21851_c0_g3_i1:182-364(+)
MEPRPSYSDDNIQHHKEELVYFIKQVIQPLLLLNCGYIIPHCHASVHILACVISVGTSRQ*
>TRINITY_DN21851_c0_g3_i1.p2 type:complete len:47 gc:universal TRINITY_DN21851_c0_g3_i1:309-449(+)
MQVYTSWLALYLSAQVGSNFSASTIHTLHLWFGPLMLSVKYAQEQW*
>TRINITY_DN21869_c0_g1_i1.p1 type:internal len:77 gc:universal TRINITY_DN21869_c0_g1_i1:1-228(+)
TSSVARKIWLRMSGNVAKMDSVGNRPVMRTKTKPITDDFRVGSTVLGLGINGKVVECFRRATGERYALKVLRDNAK
>TRINITY_DN21869_c0_g1_i1.p2 type:internal len:76 gc:universal TRINITY_DN21869_c0_g1_i1:227-3(-)
LALSLNTLSAYLSPVALLKHSTTLPFIPNPRTVLPTLKSSVIGFVFVRITGRLPTESILATLPDILSQILRATDE
>TRINITY_DN21869_c0_g2_i1.p1 type:internal len:44 gc:universal TRINITY_DN21869_c0_g2_i1:131-3(-)
ELHWRASGCKHIVGIVDVFENVYSGHRCLLVIMECMVGGELFQ
>TRINITY_DN21869_c0_g2_i1.p2 type:5prime_partial len:42 gc:universal TRINITY_DN21869_c0_g2_i1:1-126(+)
RWNSSPPTIHSMITRRHLCPLYTFSNTSTMPTICLQPLALQ*
>TRINITY_DN21894_c0_g1_i1.p1 type:5prime_partial len:73 gc:universal TRINITY_DN21894_c0_g1_i1:225-7(-)
SDAGVGFWKDFEHTGFNAKCQSFSLYICLGAPITFPPSVTWCTISSTVPPFMATTTPKYLNMSPIPTHVYLL*
>TRINITY_DN21894_c0_g1_i1.p2 type:5prime_partial len:61 gc:universal TRINITY_DN21894_c0_g1_i1:227-45(-)
GQMQGLDFGRILNILGLMPSVNLFPYIFASVHRSPFHPQLLGVPFPLPYLHLWLQQPPST*
>TRINITY_DN21894_c0_g1_i1.p3 type:complete len:45 gc:universal TRINITY_DN21894_c0_g1_i1:32-166(+)
MGDMFRYLGVVVAINGGTVEEMVHQVTEGGKVIGAPRQIYKEKD*
>TRINITY_DN21843_c0_g1_i1.p1 type:complete len:51 gc:universal TRINITY_DN21843_c0_g1_i1:401-249(-)
MCEYVQKYNCDIARNLLMYSFAYRNQGIYQLITSSANNYGCMYSHSCITI*
>TRINITY_DN21830_c0_g1_i1.p1 type:internal len:59 gc:universal TRINITY_DN21830_c0_g1_i1:3-176(+)
GREVWCVSLRDRVESSAAISPCGNLIFIGCYDHCLYCLESSSGAVRWKFKTAGEVKSS
>TRINITY_DN21830_c0_g2_i1.p1 type:internal len:51 gc:universal TRINITY_DN21830_c0_g2_i1:152-3(-)
FGSHDQSLYCVDIQKGSLVWRQQFRQGSIFSSPCICPSFHQVFVATLDGT
>TRINITY_DN21830_c0_g2_i1.p2 type:internal len:51 gc:universal TRINITY_DN21830_c0_g2_i1:151-2(-)
LGLMIRVCTVWIFRKAHLFGGSSLDKEASSPHLVFAPHSTRCLLQLWMAR
>TRINITY_DN21844_c0_g1_i1.p1 type:5prime_partial len:62 gc:universal TRINITY_DN21844_c0_g1_i1:2-187(+)
RMLKEAFGDNAMSQSKTFLWYKRFKDRQTSVGDDEHSGQTSTSTTLKNIAKVHEAIHADHR*
>TRINITY_DN21844_c0_g1_i1.p2 type:3prime_partial len:50 gc:universal TRINITY_DN21844_c0_g1_i1:147-1(-)
MFFSVVLVDVCPECSSSPTDVCLSLKRLYHKKVLLWLIALSPNASLSIR
>TRINITY_DN21844_c0_g1_i2.p1 type:internal len:73 gc:universal TRINITY_DN21844_c0_g1_i2:216-1(-)
SCNLTRSWIVHLRSARIALCIFMMFSGVVLVDGCPECSSSPTDIRPSLKHLYHKKVLLWLIALSPNASLSIR
>TRINITY_DN21844_c0_g1_i2.p2 type:5prime_partial len:62 gc:universal TRINITY_DN21844_c0_g1_i2:2-187(+)
RMLKEAFGDNAMSQSKTFLWYKCFKDGRMSVGDDEHSGQPSTSTTPENIIKMHKAILADRR*
>TRINITY_DN21887_c0_g1_i1.p1 type:internal len:62 gc:universal TRINITY_DN21887_c0_g1_i1:1-183(+)
QTVHRDEKKYECQVCGKKFGRKNHLTRHVDAVHKQHYQCLYCTETFRGKGGMSVHISNTHV
>TRINITY_DN21887_c0_g1_i1.p2 type:complete len:47 gc:universal TRINITY_DN21887_c0_g1_i1:33-173(+)
MSGLWEEVWSEKSFDQTCRCCSQATLPVFILHRNIPWKRWHECTHQ*
>TRINITY_DN21887_c0_g1_i1.p3 type:3prime_partial len:46 gc:universal TRINITY_DN21887_c0_g1_i1:136-2(-)
MFRCSINTGNVACEQHRHVWSNDFSDQTSSHRPDIHTFSHHDEQF
>TRINITY_DN21887_c0_g2_i1.p1 type:internal len:63 gc:universal TRINITY_DN21887_c0_g2_i1:187-2(-)
NTHRQNSELHCPHCGMLFDELGHLKKHVAKMHQSEVSHMCGQCGKAFGLMSTLQRHINIVHS
>TRINITY_DN21887_c0_g2_i1.p2 type:3prime_partial len:47 gc:universal TRINITY_DN21887_c0_g2_i1:49-186(+)
MLSHIVRTCVTPQIDAFLPHVSSNDLIHQITCHSVDNEAHCSAGVC
>TRINITY_DN21887_c0_g3_i1.p1 type:internal len:76 gc:universal TRINITY_DN21887_c0_g3_i1:226-2(-)
HSICAHMEEKPFKCHYCETRWSHSSSLKKHIQTVHMKDKPHICQSCGKKFGQNSALATHIKIVHDHTLSHSCQVC
>TRINITY_DN21887_c0_g3_i1.p2 type:3prime_partial len:65 gc:universal TRINITY_DN21887_c0_g3_i1:35-226(+)
MYNFNMCCECTILSKLLPTRLTNVWFILHMNSLNVFLQAATVAPSCLAVMTLKGFFFHMCTNAV
>TRINITY_DN21887_c0_g4_i1.p1 type:internal len:65 gc:universal TRINITY_DN21887_c0_g4_i1:2-193(+)
SHISTVHKKEQPHHCPQCGKRFSRKLNLNLHISIVHRNERPYMCQICGSCFGRKAEMKIHITTV
>TRINITY_DN21889_c0_g1_i1.p1 type:internal len:43 gc:universal TRINITY_DN21889_c0_g1_i1:127-2(-)
VRRTRIPISWTMTTMWRMGKRVSRWSPKTSACTRHIQTIIDT
>TRINITY_DN21889_c0_g1_i1.p2 type:internal len:42 gc:universal TRINITY_DN21889_c0_g1_i1:3-125(+)
VSIIVWICRVQAEVFGLHLLTLFPILHIVVIVQEIGILVLL
>TRINITY_DN21889_c0_g1_i1.p3 type:internal len:42 gc:universal TRINITY_DN21889_c0_g1_i1:125-3(-)
EENEDSYFLDYDYDVENGEEGEQMEPENFSLYSTYPDYYRH
>TRINITY_DN21889_c0_g2_i1.p1 type:internal len:57 gc:universal TRINITY_DN21889_c0_g2_i1:1-168(+)
QNKIVVEELKNQLEDLWKQSMKAGAGRERGWRPSGRGMNLRQRTTAFRQNQNQTDE
>TRINITY_DN21889_c0_g2_i1.p2 type:5prime_partial len:47 gc:universal TRINITY_DN21889_c0_g2_i1:3-143(+)
KQNSCRGTKKSVRRSVEAKHEGWGWKGAWVETIRKRNEPTPEDNCI*
>TRINITY_DN21889_c0_g2_i1.p3 type:3prime_partial len:47 gc:universal TRINITY_DN21889_c0_g2_i1:139-2(-)
MQLSSGVGSFLFLMVSTHAPFQPQPSCFASTDLLTDFLVPLQLFCF
>TRINITY_DN21800_c0_g1_i1.p1 type:internal len:42 gc:universal TRINITY_DN21800_c0_g1_i1:124-2(-)
TSIFDSITLVSNLLCMSNIVCHLKPWLPWHVDALFHHFYFF
>TRINITY_DN21800_c0_g2_i1.p1 type:5prime_partial len:42 gc:universal TRINITY_DN21800_c0_g2_i1:2-127(+)
WMYKSVTSVHDGLIQILVCVTQVSSTDSVATKYIANNIFNS*
>TRINITY_DN21817_c0_g1_i1.p1 type:internal len:55 gc:universal TRINITY_DN21817_c0_g1_i1:164-3(-)
YHFRSLNIIHPTGRISSASPKRLPRVSLHPPVCLQRNMLKTVFSENSTASSFSS
>TRINITY_DN21817_c0_g1_i1.p2 type:5prime_partial len:46 gc:universal TRINITY_DN21817_c0_g1_i1:1-138(+)
LLEKEDAVLFSEKTVLSMFLCRQTGGWRETRGSRLGDAEEIRPVG*
>TRINITY_DN21817_c0_g2_i1.p1 type:5prime_partial len:59 gc:universal TRINITY_DN21817_c0_g2_i1:3-179(+)
TFHPSTTHITDCNLHITACTSPGSLAQPALSAVDECMKLVCLFLADRAAVKSDPMILT*
>TRINITY_DN21817_c0_g2_i1.p2 type:5prime_partial len:43 gc:universal TRINITY_DN21817_c0_g2_i1:208-80(-)
VQAVIGSCQFQVSIMGSDLTAALSARNKHTNFIHSSTAERAG*
>TRINITY_DN21891_c0_g1_i1.p1 type:internal len:54 gc:universal TRINITY_DN21891_c0_g1_i1:160-2(-)
SLVSLAPPQTAPKLPSFLQSLRMSQQAGRFISQFLSHPEQTQKILYAMTEVRN
>TRINITY_DN21891_c0_g1_i1.p2 type:5prime_partial len:48 gc:universal TRINITY_DN21891_c0_g1_i1:159-16(-)
HWFPLLPLKLLRSYLHFCSLSGCHSKQGGLYLSFCPILSRPRRFYTQ*
>TRINITY_DN21891_c0_g3_i1.p1 type:internal len:197 gc:universal TRINITY_DN21891_c0_g3_i1:589-2(-)
IKTKRGPAKKNKKRKRHFQQVLVYDMLRPGRGSQEPIVRLIDSKMIDTRRLGWESLDILPAAVRWLENPKTNHGLIVQVRTMDGEVTEVERVRLKRNAEEKDSVWQVERPMVLTYTDDGKARVRTKRGADRKHKRKGRRDNCRRHSLYVDFGDVGWNDWIIAPPGYNAYYCHGDCPFPLSDHLNSTNHAIVQTLVN
>TRINITY_DN21891_c0_g3_i1.p2 type:complete len:47 gc:universal TRINITY_DN21891_c0_g3_i1:108-248(+)
MIQSFQPTSPKSTYNECLLQLSLRPFLLCFLSAPRFVLTLALPSSV*
>TRINITY_DN21891_c0_g4_i1.p1 type:internal len:62 gc:universal TRINITY_DN21891_c0_g4_i1:183-1(-)
EHVASLQSSPQSLCFIRTNMKKLCSRIIRTWLCKGADAGKSVWCRVVYGVCSTETENAESK
>TRINITY_DN21891_c0_g4_i1.p2 type:5prime_partial len:40 gc:universal TRINITY_DN21891_c0_g4_i1:184-65(-)
RACCVPTELSPISMLYQDEYEKVVLKNYQDMVVQGCGCR*
>TRINITY_DN21891_c0_g5_i1.p1 type:5prime_partial len:61 gc:universal TRINITY_DN21891_c0_g5_i1:2-184(+)
VMLTYISTLQQSTRVINGKCKTWHFLIPVHLYYDYSYDISSKLGHQITAPNRGERMITPS*
>TRINITY_DN21867_c0_g1_i1.p1 type:internal len:101 gc:universal TRINITY_DN21867_c0_g1_i1:301-2(-)
QPCGKTGERSRSRKCNNPAPSNGGATCYGVPTMTEECAAQGCSLKDYEKLITVNDGPRYSALLELKEVHRDYRSRDLGQRCLRLYCSYSTVVRLIPNIAV
>TRINITY_DN21867_c0_g1_i1.p2 type:5prime_partial len:47 gc:universal TRINITY_DN21867_c0_g1_i1:299-159(-)
AVREDRGEEPLPQVQQPGTQQRRRHLLRCAHHDGGMRCARLLSEGL*
>TRINITY_DN21867_c0_g2_i1.p1 type:internal len:44 gc:universal TRINITY_DN21867_c0_g2_i1:1-129(+)
PLVNMFLQTRVCWRTPQLQLMEQVDQDDHGPHMLPFVFSLGHF
>TRINITY_DN21867_c0_g2_i1.p2 type:internal len:44 gc:universal TRINITY_DN21867_c0_g2_i1:129-1(-)
EMPQRENEWQHVGPMVILVDLLHELQLGCPPTDPGLQEHVHEG
>TRINITY_DN21867_c0_g2_i1.p3 type:internal len:43 gc:universal TRINITY_DN21867_c0_g2_i1:128-3(-)
KCPSEKTNGSMWGPWSSWSTCSMSCSWGVRQQTRVCKNMFTR
>TRINITY_DN21867_c0_g3_i1.p1 type:internal len:62 gc:universal TRINITY_DN21867_c0_g3_i1:183-1(-)
KFSKGCAVQGEWSLWTPWSQCTAPCGMGEKYRSRRCNNPPPSSANELCQGRGFESVECTSK
>TRINITY_DN21867_c0_g3_i1.p2 type:internal len:61 gc:universal TRINITY_DN21867_c0_g3_i1:182-3(-)
NFRKDVPCKESGRCGRPGASARRRAGWGRSTGAVAVTTLRHRRRMSCVRGEDSSLSSVHQ
>TRINITY_DN21867_c0_g3_i1.p3 type:internal len:61 gc:universal TRINITY_DN21867_c0_g3_i1:3-182(+)
LMYTRQTRILSPDTAHSPTMAEGCYSDGSCTSPPSRTAPCTGSRASTATTLLARHILSKI
>TRINITY_DN21876_c0_g1_i1.p1 type:internal len:52 gc:universal TRINITY_DN21876_c0_g1_i1:154-2(-)
ISTTPLVFDDSVLPSIFQVLLHNFPPLLPSFSPWSLLFHLHSKRFLENSLF
>TRINITY_DN21876_c0_g1_i1.p2 type:internal len:52 gc:universal TRINITY_DN21876_c0_g1_i1:153-1(-)
FPPLLLFLTIQFSLLSFRSFCTIFLHFCLRFHRGLFYSIFIRNVFWKIRSS
>TRINITY_DN21804_c0_g1_i1.p1 type:complete len:152 gc:universal TRINITY_DN21804_c0_g1_i1:499-44(-)
MKKRKKLQQKGIRVTKTATKNKQPTESPCSAATLEHTALSERQPFGKQFKASKELRAQELARVPETIRNREVNQAITQRHQQEVYLRQFQHKRSEETRIREKVKKPHCNIHQRKVLPQVKDIMEDEGVKSIVSELNSLCSDIFHVRHIMSK*
>TRINITY_DN21804_c0_g1_i1.p2 type:complete len:53 gc:universal TRINITY_DN21804_c0_g1_i1:179-337(+)
MGFLHLLSNSGFLTALMLELPQIHFLLMSLRDCLIDLSIPYSLWHSCKLLRP*
>TRINITY_DN21804_c0_g1_i2.p1 type:3prime_partial len:73 gc:universal TRINITY_DN21804_c0_g1_i2:179-394(+)
MGFLHLLSNSGFLTALMLELPQIHFLLMSLRDCLIDLSIPYSLWHSCKLLAGMGRLQRTSKLDYAPAPLAPW
>TRINITY_DN21804_c0_g1_i2.p2 type:5prime_partial len:57 gc:universal TRINITY_DN21804_c0_g1_i2:395-225(-)
SKELRAQVRNPVYLFFAVFPFLLGACTSARDYKESRGQSGNHAKTSARSVSEAIPT*
>TRINITY_DN21822_c0_g1_i1.p1 type:internal len:72 gc:universal TRINITY_DN21822_c0_g1_i1:2-214(+)
SERSSFMLMPTGVTVLKMIEMHSQLSIVCMVDPSGTFRIPVIVTEYSKFVHTRWRYYAPSSLLSSLLCPFS
>TRINITY_DN21864_c0_g1_i1.p1 type:5prime_partial len:57 gc:universal TRINITY_DN21864_c0_g1_i1:193-23(-)
GSCMAAIACIFSGFGLTPSWEMIWPKNLTSSWTKEHLEAFNFRPASLSLPKTIDKC*
>TRINITY_DN21864_c0_g1_i1.p2 type:3prime_partial len:53 gc:universal TRINITY_DN21864_c0_g1_i1:36-191(+)
MVFGRLKEAGLKLNASKCSFVQEEVKFLGHIISQEGVRPNPEKIQAIAAMQL
>TRINITY_DN21864_c0_g1_i1.p3 type:5prime_partial len:40 gc:universal TRINITY_DN21864_c0_g1_i1:191-72(-)
QLHGRNRLYLLGVRSYPFLGDDMAQELNFFLDEGTLRSI*
>TRINITY_DN21864_c0_g2_i1.p1 type:internal len:54 gc:universal TRINITY_DN21864_c0_g2_i1:160-2(-)
LTSSLTKEHLEAFNFRPASLSLRKTVDKCWQCSLKLREKTIMLSMYGDANGSP
>TRINITY_DN21864_c0_g2_i1.p2 type:internal len:54 gc:universal TRINITY_DN21864_c0_g2_i1:3-161(+)
GLPFASPYIDNIIVFSRNFREHCQHLSTVFRRLKEAGLKLNASKCSFVKEEVK
>TRINITY_DN21862_c0_g1_i1.p1 type:internal len:47 gc:universal TRINITY_DN21862_c0_g1_i1:138-1(-)
LQPQHIVRLPVLYGLKTTPCLVTMKVQSGKNNIHLMMNLLKKKKKK
>TRINITY_DN21838_c0_g1_i1.p1 type:internal len:85 gc:universal TRINITY_DN21838_c0_g1_i1:252-1(-)
HDRNEAMKEAKLIQEESRDLVLKGTASDETVDDSLIDGTLAPTKGTEESSCEVGEVGEVTHIEIQDVKLVDRDREISEEESDRS
>TRINITY_DN21838_c0_g1_i1.p2 type:3prime_partial len:52 gc:universal TRINITY_DN21838_c0_g1_i1:102-254(+)
MRILQFPWLVQGFHLLGSHQLSHHWLFLSRQGPYFLLVSAWLPSSPHFCHG
>TRINITY_DN21838_c0_g2_i1.p1 type:internal len:40 gc:universal TRINITY_DN21838_c0_g2_i1:1-117(+)
HILHTGRKDFSCPLCGRTFALKSYLKAHLETHKKREKYL
>TRINITY_DN21838_c0_g2_i1.p2 type:internal len:40 gc:universal TRINITY_DN21838_c0_g2_i1:118-2(-)
AGISPSFYAFPDVLLSNSSRQMYDHITDRRNPFFLYEEC
>TRINITY_DN21838_c0_g3_i1.p1 type:internal len:51 gc:universal TRINITY_DN21838_c0_g3_i1:152-3(-)
FTRLDHLKRVHMKLHEIEAHSSSVKPYQCKICNKSFLEKSKLDQHHILHT
>TRINITY_DN21838_c0_g3_i1.p2 type:5prime_partial len:50 gc:universal TRINITY_DN21838_c0_g3_i1:2-151(+)
LYEECDADPAWISQGRIYYIFYTGKVSLSWSVPQFHAVSCGLSSNGLTL*
>TRINITY_DN21811_c0_g2_i1.p1 type:internal len:46 gc:universal TRINITY_DN21811_c0_g2_i1:1-135(+)
SAGQALLPVSRWSVQSYISPHGPSAVAPQARLRCSLPCAALSRRT
>TRINITY_DN21811_c0_g2_i1.p2 type:internal len:46 gc:universal TRINITY_DN21811_c0_g2_i1:136-2(-)
ASSVTAQRTAVNSEDAPAELLQMDRVERYTIGLTNAKPAAALVPQ
>TRINITY_DN21811_c0_g2_i1.p3 type:internal len:45 gc:universal TRINITY_DN21811_c0_g2_i1:3-134(+)
CGTSAAAGFALVSPIVYLSTRSICSSSAGASSLFTAVRCAVTED
>TRINITY_DN21811_c0_g2_i1.p4 type:internal len:45 gc:universal TRINITY_DN21811_c0_g2_i1:134-3(-)
VLRDSAAHGSEQRRRACGATADGPCGEIYDWTDQRETGSSACPA
>TRINITY_DN21802_c0_g1_i1.p1 type:5prime_partial len:42 gc:universal TRINITY_DN21802_c0_g1_i1:187-62(-)
KEHGWKREGQGRKEQGLHKPMCIQGGFQWPLFSYLKVAASC*
>TRINITY_DN21802_c0_g2_i1.p1 type:5prime_partial len:53 gc:universal TRINITY_DN21802_c0_g2_i1:3-161(+)
SVIDSSVNFLIPVTVTECSKSIGSGLWERRCLEMGFYWSCFRRGILCCVKRV*
>TRINITY_DN21837_c0_g3_i1.p1 type:5prime_partial len:79 gc:universal TRINITY_DN21837_c0_g3_i1:292-56(-)
GGLNTSTKSSTYDSSFTLGTEFLGTLPILLYSNITQIHCIFLLLKSDCNYDNNTNVSHVIRSRIWSKYTSFKETETTL*
>TRINITY_DN21837_c0_g3_i1.p2 type:5prime_partial len:48 gc:universal TRINITY_DN21837_c0_g3_i1:3-146(+)
LLHFFIVLVMISTKFLVCYRVVSVSLKLVYFDHMRLLMTCETLVLLS*
>TRINITY_DN21837_c0_g3_i1.p3 type:complete len:43 gc:universal TRINITY_DN21837_c0_g3_i1:144-16(-)
MTITPMSHMSLGVAYGQSTQVSRKQKLPCNTRETWLKSLPGR*
>TRINITY_DN21879_c0_g3_i1.p1 type:3prime_partial len:71 gc:universal TRINITY_DN21879_c0_g3_i1:56-265(+)
MLGNYQILITNLYKTAHRDVVYDKRSTAYWVPSLNEYFPKHVVTGSSNYHSEYLDAVLFICFIKHATLNN
>TRINITY_DN21833_c0_g1_i1.p1 type:5prime_partial len:52 gc:universal TRINITY_DN21833_c0_g1_i1:3-158(+)
RLLVLLGKHFLALSGNWHLVYLVISICYLLTVILKCLFIYIQYWFCFIVGI*
>TRINITY_DN21833_c0_g3_i1.p1 type:5prime_partial len:43 gc:universal TRINITY_DN21833_c0_g3_i1:152-24(-)
FIAQVDIQNLINNNSKIIMMEGVTTIQTCIQKTLIHSTLMMN*
>TRINITY_DN21847_c0_g1_i1.p1 type:complete len:75 gc:universal TRINITY_DN21847_c0_g1_i1:923-699(-)
MQKYCNSECLFKISEILTVTVLIIYFTFLALCKWYTRSSVFHISDANCIMLIPYFSFLVCGRVTHWFLCFLSHF*
>TRINITY_DN21847_c0_g1_i1.p2 type:complete len:64 gc:universal TRINITY_DN21847_c0_g1_i1:205-14(-)
MPSHCHIYKLYSQIDIFKSTFSSFMDLTNAPSVSTGLKIHIFKIYTRHEAWQARIIEYQIKGK*
>TRINITY_DN21847_c0_g1_i1.p3 type:5prime_partial len:58 gc:universal TRINITY_DN21847_c0_g1_i1:1136-963(-)
VICEYIKNMQLHTYIKATKCISLLCVCLNRYFCFAFPAFLCFRILKVLHSGSTNSHF*
>TRINITY_DN21847_c0_g1_i1.p4 type:complete len:54 gc:universal TRINITY_DN21847_c0_g1_i1:655-494(-)
MTARYIHKCLYVSLTYLSLSYFSFLILSVAVSSFSISVMQKCYRHMFLKDEEG*
>TRINITY_DN21847_c0_g1_i1.p5 type:complete len:49 gc:universal TRINITY_DN21847_c0_g1_i1:39-185(+)
MILACHASCLVYILNICIFSPVLTDGALVKSMKLEKVDLNMSICEYNL*
>TRINITY_DN21847_c0_g1_i1.p6 type:complete len:44 gc:universal TRINITY_DN21847_c0_g1_i1:507-376(-)
MKKDKLFVTLISLSLCIWFCLTELQTKVKIEPIKSSLKILICS*
>TRINITY_DN21847_c0_g1_i1.p7 type:complete len:43 gc:universal TRINITY_DN21847_c0_g1_i1:632-504(-)
MSICFTYISFSLLLFFSHSLCCCLFFLHLCHAEVLQAYVFKG*
>TRINITY_DN21883_c0_g1_i1.p1 type:internal len:55 gc:universal TRINITY_DN21883_c0_g1_i1:1-162(+)
VQRNTLSGYAVTARLGGSMKQAAAGFSTLAADFAHSSDPSEGEISEGQVVMAQV
>TRINITY_DN21883_c0_g2_i1.p1 type:internal len:58 gc:universal TRINITY_DN21883_c0_g2_i1:2-172(+)
ILSEKSKETMRQDVGGEPEETEEIEEERADIKNPKDTGLLGGSGLQLFIDVGQPVDE
>TRINITY_DN21883_c0_g3_i1.p1 type:internal len:42 gc:universal TRINITY_DN21883_c0_g3_i1:123-1(-)
LQEADELDNDMELHSSVEITLSEGEARIPLHPRGVQRNTLS
>TRINITY_DN21883_c0_g5_i1.p1 type:internal len:127 gc:universal TRINITY_DN21883_c0_g5_i1:378-1(-)
EASLAETCIAPGKEPVDEPESSHHPAQERVPTPCRTPSPPPVSVPRILTPEPSQHTSTIPEDPNSHGILTPPSSPRKEPDLPQPCPAAAEQLKPLKSSTDSSSTTVTQGTTSVSESIDEAVSDGEV
>TRINITY_DN21883_c0_g5_i1.p2 type:5prime_partial len:70 gc:universal TRINITY_DN21883_c0_g5_i1:380-171(-)
LRHPSLKHALLQGKNLLMNLNHHIIQHKSGSQLHVVPRHPRQCQFPASSLQSLHSILQPYLKTPILMAF*
>TRINITY_DN21883_c0_g5_i1.p3 type:5prime_partial len:61 gc:universal TRINITY_DN21883_c0_g5_i1:2-184(+)
TSPSDTASSMLSDTDVVPWVTVVLLLSVLLFSGFSCSAAAGQGWGRSGSFLGEDGGVRMP*
>TRINITY_DN21883_c0_g5_i1.p4 type:5prime_partial len:51 gc:universal TRINITY_DN21883_c0_g5_i1:3-155(+)
LLHQIQLHLCSLTQTWFPGSRWCCCCLCCFSVASAALRQQDKAGEGQAPF*
>TRINITY_DN21883_c0_g6_i1.p1 type:internal len:78 gc:universal TRINITY_DN21883_c0_g6_i1:3-233(+)
TELAREVVGEEIRGLLGQPLRQATKRAIPGLGLQPGGTSTQHSTRFPEQDKVSGYNSIPTPQLTPRMIPKPDEFLRE
>TRINITY_DN21883_c0_g6_i1.p2 type:5prime_partial len:62 gc:universal TRINITY_DN21883_c0_g6_i1:233-48(-)
FSEKLIWFGDHPRCQLRSWYTVIARNLILFWETGGVLCTGSSWLQPKSRYGSLCGLPQWLT*
>TRINITY_DN21883_c0_g7_i1.p1 type:internal len:42 gc:universal TRINITY_DN21883_c0_g7_i1:1-123(+)
QVTHPTSHRTSDGKADLERRISKKETDKYISQEEQVQMVVE
>TRINITY_DN21883_c0_g7_i1.p2 type:internal len:42 gc:universal TRINITY_DN21883_c0_g7_i1:124-2(-)
PQPPSALVLLVRCICQSLSYLFFSPNLLSRQMFCEKLGVLL
>TRINITY_DN21857_c0_g1_i1.p1 type:internal len:54 gc:universal TRINITY_DN21857_c0_g1_i1:160-2(-)
GARHIWGSRPPLTGSSSGVASLITVAGIRGLASESDLAAAEGVWIRLLDTLAP
>TRINITY_DN21857_c0_g1_i1.p2 type:internal len:53 gc:universal TRINITY_DN21857_c0_g1_i1:3-158(+)
GASVSRSLIHTPSAAARSDSDANPRIPATVIRLATPDEEPVRGGRLPQIWRA
>TRINITY_DN21857_c0_g1_i1.p3 type:5prime_partial len:40 gc:universal TRINITY_DN21857_c0_g1_i1:158-39(-)
CSPYLGESPAPHRLFVWCSQSYHSGGYPWISIGIGPGSC*
>TRINITY_DN21806_c0_g1_i1.p1 type:internal len:69 gc:universal TRINITY_DN21806_c0_g1_i1:1-204(+)
DVRMVMNSMLEADIIPERKIELLKQQKPYDYQHSPVLNMDIRQKQIREKRCIQQQERRRINQEQQEQR
>TRINITY_DN21806_c0_g1_i1.p2 type:5prime_partial len:54 gc:universal TRINITY_DN21806_c0_g1_i1:202-41(-)
SALAVPGLSSSSLAVVCTSSLVSVSDGYPCSILGCVDNHMVSVVSVILSFVLG*
>TRINITY_DN21806_c0_g1_i1.p3 type:5prime_partial len:47 gc:universal TRINITY_DN21806_c0_g1_i1:204-64(-)
PLLLLFLVYPPPLLLLYAPLLSYLFLTDIHVQYWAVLIIIWFLLFQ*
>TRINITY_DN21853_c0_g1_i1.p1 type:5prime_partial len:72 gc:universal TRINITY_DN21853_c0_g1_i1:1-216(+)
SLMKLMKESFMQKHFINSYRQTWATTAGDHQIVTFAVCLTRMFITHRSTTHYQHVLLLCTVIFCFIYIRDN*
>TRINITY_DN21853_c0_g1_i1.p2 type:5prime_partial len:71 gc:universal TRINITY_DN21853_c0_g1_i1:216-4(-)
LIITNVYKTEDYCTQQQDMLIVSGAAMCYKHSRETNCKSDDLMVTSCCSPGLAITVYEVFLHKRFFHEFH*
>TRINITY_DN21853_c0_g2_i1.p1 type:complete len:57 gc:universal TRINITY_DN21853_c0_g2_i1:71-241(+)
MKNYVKDVMHKNSHCSHFCNNDVPSSPYTSAALIINYVVTLLFTSAFCPIFCLFLS*
>TRINITY_DN21853_c0_g2_i1.p2 type:complete len:51 gc:universal TRINITY_DN21853_c0_g2_i1:158-6(-)
MCKGWKAHHCYKNGCNVNFYASHLSHNSSSTVATASPLQEALISINSQSH*
>TRINITY_DN21828_c0_g1_i1.p1 type:internal len:41 gc:universal TRINITY_DN21828_c0_g1_i1:3-122(+)
DGCPVGLPSDLRPSFLSGSTGSFVGDTWFLELPVGCPSIF
>TRINITY_DN21828_c0_g1_i1.p2 type:internal len:41 gc:universal TRINITY_DN21828_c0_g1_i1:121-2(-)
KMEGQPTGSSKNQVSPTNEPVDPDKKEGRRSEGSPTGQPS
>TRINITY_DN21865_c0_g1_i1.p1 type:internal len:50 gc:universal TRINITY_DN21865_c0_g1_i1:149-3(-)
CIFLFSLIAYNGENGDFDYIFPTESYVLYKVCKSKSFINFCSEIIAQVK
>TRINITY_DN21865_c0_g2_i1.p1 type:complete len:80 gc:universal TRINITY_DN21865_c0_g2_i1:193-432(+)
MYLYAESILFSAQIPFEVEIYEFLLSAKMGSTFESLPLSTARLVEFCTVDHIGPSWCCQKTEGKVITGGISFLSLSLFK*
>TRINITY_DN21865_c0_g2_i1.p2 type:5prime_partial len:68 gc:universal TRINITY_DN21865_c0_g2_i1:805-602(-)
GAQRHFHGASVPVRRQNAASHCFSVPWTLSLYTPYLGCPLTFVIVNIDHHMLPLHISAKLFQTVYRW*
>TRINITY_DN21865_c0_g2_i1.p3 type:complete len:62 gc:universal TRINITY_DN21865_c0_g2_i1:203-388(+)
MPNLYCFLHKYRLKLRYMNFYCLQRWEVLLKVCLYQLQDWSNFAQLITSVLPGAARKLKER*
>TRINITY_DN21865_c0_g2_i1.p4 type:5prime_partial len:41 gc:universal TRINITY_DN21865_c0_g2_i1:807-685(-)
WVHNAIFMELVFQLGGKMLPPIVFLYLGHCLCTHRISVAL*
>TRINITY_DN21821_c0_g1_i1.p1 type:5prime_partial len:48 gc:universal TRINITY_DN21821_c0_g1_i1:167-24(-)
LCLVHAILTSKGDGLLEKMKTSLQHTDEWAPKVPKLREEWLKQKMKK*
>TRINITY_DN21885_c0_g1_i1.p1 type:internal len:41 gc:universal TRINITY_DN21885_c0_g1_i1:3-122(+)
SQNLDRSAMTAPWYSLRISKSWVYGLGVIIQHAGLHSAHA
>TRINITY_DN48504_c0_g1_i1.p1 type:complete len:47 gc:universal TRINITY_DN48504_c0_g1_i1:47-187(+)
MVRSKYVSEILVFESRFCNLLSCGSHYKFVIDQYFIYRFARHVLHI*
>TRINITY_DN48504_c0_g1_i1.p2 type:5prime_partial len:47 gc:universal TRINITY_DN48504_c0_g1_i1:196-56(-)
ELLLNMQNMTCKSVYKILVNDKFVMAATRKKVTKSGFKDKNLRNVL*
>TRINITY_DN48594_c0_g1_i1.p1 type:internal len:43 gc:universal TRINITY_DN48594_c0_g1_i1:127-2(-)
REGGREVGNASARASERGRECEFQSMRVLDDDSVRVRDSARF
>TRINITY_DN48543_c0_g1_i1.p1 type:internal len:46 gc:universal TRINITY_DN48543_c0_g1_i1:1-135(+)
RPFVKYSEHYLPEVRYVSCKWLPLCSSSQLAAHEVLLRVQGYKYT
>TRINITY_DN48543_c0_g1_i1.p2 type:internal len:45 gc:universal TRINITY_DN48543_c0_g1_i1:2-133(+)
GHLSNIQNITCLKSDMSAASGYHCALVHNWRHMKSFYVYRVINT
>TRINITY_DN48559_c0_g1_i1.p1 type:internal len:116 gc:universal TRINITY_DN48559_c0_g1_i1:2-346(+)
SCHYFLVRLLLDPLLVRDVSLNFRLLYWSIFHTFYLRYIQRSALTLRWRVRNRLLGLHVCDFRRDPRLRLRGLHGPFRRGLTSLPCFDHGGNLHERQLRLDLLIYDEVLVVIRRL
>TRINITY_DN48559_c0_g1_i1.p2 type:internal len:116 gc:universal TRINITY_DN48559_c0_g1_i1:346-2(-)
QTSDHDEDFIIYEEVETQLSLMKVASMVEAGKGSKTAPEGAMQTSQSQPRVSTEITDVKSQESIPHPPPEGESRSLDVAKVESVEDAPVEEAKVKGHVPDKEWIQEKTDEKVVTR
>TRINITY_DN48559_c0_g1_i1.p3 type:5prime_partial len:111 gc:universal TRINITY_DN48559_c0_g1_i1:3-335(+)
LVTTFSSVFSWIHSLSGTCPLTFASSTGASSTLSTFATSNDLLSPSGGGCGIDSWDFTSVISVETRGCDCEVCMAPSGAVLLPFPASTMEATFMRDNCVSTSSYMMKSSS*
>TRINITY_DN48562_c0_g1_i1.p1 type:internal len:44 gc:universal TRINITY_DN48562_c0_g1_i1:1-129(+)
LGAASLDSSVQLATVRKKHRELAISSVPWAPFWWSSRAGFHLG
>TRINITY_DN48562_c0_g1_i1.p2 type:internal len:44 gc:universal TRINITY_DN48562_c0_g1_i1:130-2(-)
GLNESLLWSSTRTGPRALKKWPTLCASFLLLPAVLRSQVMQLP
>TRINITY_DN48528_c0_g1_i1.p1 type:5prime_partial len:44 gc:universal TRINITY_DN48528_c0_g1_i1:3-134(+)
DRPYGCDQCEKPFTDGCSLVKHLKIRTEDRPYACDQFEKAFTE*
>TRINITY_DN48520_c0_g1_i1.p1 type:5prime_partial len:46 gc:universal TRINITY_DN48520_c0_g1_i1:213-76(-)
GPSHIILIQVSQETPTSIHAMQCKLTLFPLHKKPIHYCNVIFIFT*
>TRINITY_DN48579_c0_g1_i1.p1 type:internal len:48 gc:universal TRINITY_DN48579_c0_g1_i1:1-141(+)
LRSSCSISTTLLIFLFAQLIFSNIPKHTSERFLDIFSSISKHLTKFH
>TRINITY_DN48579_c0_g1_i1.p2 type:internal len:47 gc:universal TRINITY_DN48579_c0_g1_i1:140-3(-)
WNLVRCLDIDEKMSKNLSDVCLGMFENISWANRKISNVVEMLQEER
>TRINITY_DN48503_c0_g1_i1.p1 type:internal len:45 gc:universal TRINITY_DN48503_c0_g1_i1:2-133(+)
VSIPGFNVCMCFVTDISYKVFPYIPGFLLFCNWNISYKFFIYIP
>TRINITY_DN48503_c0_g1_i1.p2 type:internal len:45 gc:universal TRINITY_DN48503_c0_g1_i1:133-2(-)
RDIYEELVRNIPITEQEESRDIWEDLVRNISYKTHTHIETRYTY
>TRINITY_DN48514_c0_g1_i1.p1 type:5prime_partial len:47 gc:universal TRINITY_DN48514_c0_g1_i1:147-7(-)
YEHLTSLQKIVIQEQLERAVQPQMDRLQISTMLNINYSQVHVVQRS*
>TRINITY_DN48555_c0_g1_i1.p1 type:complete len:58 gc:universal TRINITY_DN48555_c0_g1_i1:328-155(-)
MQQHVCLRHYALDISEGMHILLLHSVIMNIWLFIKMKKKKVNLFCYHLRSFISQPKL*
>TRINITY_DN48570_c0_g1_i1.p1 type:internal len:76 gc:universal TRINITY_DN48570_c0_g1_i1:1-225(+)
QLHLLVDLMKTSERFVTSCRKPRKKMGSKNRKTRLRLALQQPSIGRMHCFGALGRNREWLPRDSCDSSMGMQTTD
>TRINITY_DN48570_c0_g1_i1.p2 type:internal len:75 gc:universal TRINITY_DN48570_c0_g1_i1:224-3(-)
SVVCIPILESHESRGSHSRFLPKAPKQCILPIDGCCSASRSLVFLFLLPIFFLGFLQDVTNLSLVFIRSTNRCS
>TRINITY_DN48570_c0_g1_i1.p3 type:internal len:75 gc:universal TRINITY_DN48570_c0_g1_i1:3-224(+)
ATSVGRSNEDQREVRDILQKAKKEDGKQEQENQTSASTAATINRENALFWRLREKPRMASTRLVRFEYGDADNG
>TRINITY_DN48570_c0_g1_i1.p4 type:internal len:75 gc:universal TRINITY_DN48570_c0_g1_i1:223-2(-)
PLSASPYSNRTSRVEAILGFSLRRQNNAFSRLMVAAVLAEVWFSCSCFPSSFLAFCKMSRTSRWSSLDLPTDVA
>TRINITY_DN48534_c0_g1_i1.p1 type:internal len:48 gc:universal TRINITY_DN48534_c0_g1_i1:142-2(-)
VNFLTAIHKSGYSDTLVHNNIYLCIFSGCIHVNNNGIPDWSPIIMDL
>TRINITY_DN48534_c0_g1_i1.p2 type:internal len:47 gc:universal TRINITY_DN48534_c0_g1_i1:3-140(+)
RSIIMGDQSGIPLLFTCIHPENIHKYMLLCTNVSLYPDLCIAVRKL
>TRINITY_DN48505_c0_g1_i1.p1 type:5prime_partial len:77 gc:universal TRINITY_DN48505_c0_g1_i1:244-14(-)
GCISCHFVDLDYTSCSFRSSIVFYFYNMHLSHVIPQSTPNHSIFSDEIWERNLKFPRVLICKYVLYFPLVVWQGTR*
>TRINITY_DN48505_c0_g1_i1.p2 type:5prime_partial len:56 gc:universal TRINITY_DN48505_c0_g1_i1:3-170(+)
LFANHLVPCQTTKGKYKTYLQIRTRGNLRFRSHISSEKIEWLGVDWGMTCERCIL*
>TRINITY_DN48505_c0_g1_i1.p3 type:5prime_partial len:46 gc:universal TRINITY_DN48505_c0_g1_i1:245-108(-)
RLHFLSFCRFRLYLVLIPIFNCVLFLQYAPFTRHSPIHPQPLYLF*
>TRINITY_DN48542_c0_g1_i1.p1 type:internal len:40 gc:universal TRINITY_DN48542_c0_g1_i1:2-118(+)
PGWTDMNVLCTLFEILYINRELSETYLIRAICLCTVLIE
>TRINITY_DN48551_c0_g1_i1.p1 type:5prime_partial len:49 gc:universal TRINITY_DN48551_c0_g1_i1:1-147(+)
HVLSFKCYYNSNNDGHKNALTMKFNQRTRDGEEKCPVAQQAYRTDTNT*
>TRINITY_DN48539_c0_g1_i1.p1 type:3prime_partial len:52 gc:universal TRINITY_DN48539_c0_g1_i1:1-153(+)
MVSRNLQRQFRGSRFTECYDTLLRSPAALYRRIHSFAFASEGCLLVSLSIL
>TRINITY_DN48539_c0_g1_i1.p2 type:5prime_partial len:45 gc:universal TRINITY_DN48539_c0_g1_i1:2-136(+)
WFRGTSSGSSEDLVSPSATILYSDRQLHCIVEFTHLHLQVRVAF*
>TRINITY_DN48539_c0_g1_i1.p3 type:5prime_partial len:40 gc:universal TRINITY_DN48539_c0_g1_i1:3-122(+)
GFAEPPAAVQRISFHRVLRYSTPIASCTVSSNSLICICK*
>TRINITY_DN48525_c0_g1_i1.p1 type:internal len:44 gc:universal TRINITY_DN48525_c0_g1_i1:1-129(+)
PSYLVETPHRTYISTLSSCLVETAHRNHANTVQLCSRNSTQEP
>TRINITY_DN48554_c0_g1_i1.p1 type:5prime_partial len:56 gc:universal TRINITY_DN48554_c0_g1_i1:1-168(+)
LPSLLLFHNLLIYPFVHPVLLHYVLPSLPCGLIPSTVISNIFCGINFYCTLFIRI*
>TRINITY_DN48554_c0_g1_i1.p2 type:complete len:49 gc:universal TRINITY_DN48554_c0_g1_i1:68-214(+)
MSCLLFLVVSFLPLSFQISSVGLIFTVLCLSAYRLSVLTLKLFVTTLL*
>TRINITY_DN48554_c0_g1_i1.p3 type:complete len:46 gc:universal TRINITY_DN48554_c0_g1_i1:252-115(-)
MRYCNNKESFGRFYKRVVTNSLRVRTESLYADKQSTVKINPTEDI*
>TRINITY_DN48554_c0_g1_i1.p4 type:5prime_partial len:45 gc:universal TRINITY_DN48554_c0_g1_i1:3-137(+)
SVTPPVPQPVDLPLCPSSPPALCPAFSSLWSHSFHCHFKYLLWD*
>TRINITY_DN48569_c0_g1_i1.p1 type:internal len:54 gc:universal TRINITY_DN48569_c0_g1_i1:1-159(+)
KYLWCLLSSGLTHCCLWCRHLFNYKNAIIPCRQKASNEPHDLQASKILQSLVI
>TRINITY_DN48576_c0_g1_i1.p1 type:internal len:85 gc:universal TRINITY_DN48576_c0_g1_i1:253-2(-)
EQHWIVLRGVPIGLTILQIKQELESQHGPISSIIRMKKPGNIPTLTIKVAFETKEDQITVIDNKLVLLDEEEHAVEPCKSIPTL
>TRINITY_DN48576_c0_g1_i1.p2 type:5prime_partial len:40 gc:universal TRINITY_DN48576_c0_g1_i1:251-132(-)
TTLDSFTRSTNRTNNTTNKTRTRISTWTNIKYHKNEKTW*
>TRINITY_DN48583_c0_g1_i1.p1 type:5prime_partial len:64 gc:universal TRINITY_DN48583_c0_g1_i1:330-139(-)
ILNYSLNVYRVIQSDVMDSFQQDNYSIIYKSNFICFFSDYITSQNWSVIGKITEHSVMSTLMS*
>TRINITY_DN48506_c0_g1_i1.p1 type:3prime_partial len:40 gc:universal TRINITY_DN48506_c0_g1_i1:119-3(-)
MNYGSLHISRWYDVYFTRKKTKSTKVPVTMIPCDCISQF
>TRINITY_DN48526_c0_g1_i1.p1 type:internal len:52 gc:universal TRINITY_DN48526_c0_g1_i1:153-1(-)
AINIDYSESKLTTAEKMWIKLLNTMSPVGLNESLTWSDVKCRLTSHSNKNM
>TRINITY_DN48526_c0_g1_i1.p2 type:5prime_partial len:46 gc:universal TRINITY_DN48526_c0_g1_i1:2-139(+)
IFLFEWLVSRHLTSLQVRLSFRPTGDIVFKSLIHIFSAVVSLLSL*
>TRINITY_DN48521_c0_g1_i1.p1 type:5prime_partial len:52 gc:universal TRINITY_DN48521_c0_g1_i1:203-48(-)
VGIFFLVPGHLSDEWRFSSWSQFTCHLSGGSPPPVLTSGLLEECCSRPHTG*
>TRINITY_DN48521_c0_g1_i1.p2 type:5prime_partial len:45 gc:universal TRINITY_DN48521_c0_g1_i1:2-136(+)
ANQIVFDSSLPDGQFVIQYVAESSIPPAAQKLALGVENLHSSDR*
>TRINITY_DN48521_c0_g1_i1.p3 type:5prime_partial len:43 gc:universal TRINITY_DN48521_c0_g1_i1:1-129(+)
SQSDCLRQLPTRWAVCYPVCGREQHSSSSPEVSTGGGEPPLK*
>TRINITY_DN48552_c0_g1_i1.p1 type:5prime_partial len:44 gc:universal TRINITY_DN48552_c0_g1_i1:3-134(+)
ATLAERKFCFRGRWMCAIRPPTWPAIDGALSMKEHIHTSLGNC*
>TRINITY_DN48598_c0_g1_i1.p1 type:internal len:148 gc:universal TRINITY_DN48598_c0_g1_i1:441-1(-)
LCIMEAFVMQKNYRYVKLDGGTSIAARQHIINKFNSDSTIYLFLLTTRVGGLGVNLTGANRLIIFDPDWNPSTDTQARERAWRIGQQRHVTIYRLLTSGTIEEKIYHRQIFKQFLCNKVLKDPRQRRFFKANDLFELFTLREGDKEG
>TRINITY_DN48598_c0_g1_i1.p2 type:complete len:74 gc:universal TRINITY_DN48598_c0_g1_i1:140-361(+)
MVPEVRSLYMVTWRCCPIRHARSLACVSVDGFQSGSKIISLLAPVRFTPSPPTRVVSKNRYMVESLLNLLIMC*
>TRINITY_DN48598_c0_g1_i1.p3 type:complete len:70 gc:universal TRINITY_DN48598_c0_g1_i1:121-330(+)
MINFFLYGSRSKKSVYGNMALLPNSPCSFPGLCICRWIPVWVKDNKPVGPCQIYPKSSHTSSQQKQIYG*
>TRINITY_DN48598_c0_g1_i1.p4 type:5prime_partial len:41 gc:universal TRINITY_DN48598_c0_g1_i1:2-124(+)
PSLSPSLKVKSSNKSLALKNLLCLGSFSTLLHRNCLNICR*
>TRINITY_DN48556_c0_g1_i1.p1 type:5prime_partial len:45 gc:universal TRINITY_DN48556_c0_g1_i1:3-137(+)
PNRMISTEYPYLKNICYLTFAPNRSSVPNDHIWQTCIILILHLT*
>TRINITY_DN48535_c0_g1_i1.p1 type:internal len:59 gc:universal TRINITY_DN48535_c0_g1_i1:1-174(+)
GKCKRTFPIEHSCSPEFPFIAGLIFKHHNTETRHLVLCEYTFIVDSIQCDHHAVSTLH
>TRINITY_DN48535_c0_g1_i1.p2 type:3prime_partial len:59 gc:universal TRINITY_DN48535_c0_g1_i1:174-1(-)
MKCGNGMVVTLDGVYYEGVFTQNKMSGFGVMMFEDETCYEGEFGGTGVFNGKGSLTFA
>TRINITY_DN48561_c0_g1_i1.p1 type:5prime_partial len:56 gc:universal TRINITY_DN48561_c0_g1_i1:175-8(-)
SLLIDFLFPNFPPFFQISYFLIFLHYVDFLFPDFPSKLKICCFLIFLQSCRFLVC*
>TRINITY_DN48561_c0_g1_i1.p2 type:5prime_partial len:50 gc:universal TRINITY_DN48561_c0_g1_i1:1-150(+)
RKISKPEIYKTGGISGNSKSLTLKENQGIRNLHNGGKSRNKKSERMEEN*
>TRINITY_DN48517_c0_g1_i1.p1 type:internal len:49 gc:universal TRINITY_DN48517_c0_g1_i1:2-145(+)
APSVLKSTLPAFQSFSKSRMQWMSFCMGNLSRYGAPVTSSSASENGSS
>TRINITY_DN48517_c0_g1_i1.p2 type:internal len:49 gc:universal TRINITY_DN48517_c0_g1_i1:144-1(-)
LEPFSLAEDEVTGAPYRERFPIQKDIHCILDLLKDWKAGKVDFKTLGA
>TRINITY_DN48553_c0_g1_i1.p1 type:internal len:42 gc:universal TRINITY_DN48553_c0_g1_i1:125-3(-)
VMCNTVPMSYVERLHSLMQLLRMQHQPWIVLLTMQKQEIIC
>TRINITY_DN48553_c0_g1_i1.p2 type:internal len:42 gc:universal TRINITY_DN48553_c0_g1_i1:2-124(+)
CILSLAFALLKELSMAGAAFSTTALNCEASPHNSLVLYCTS
>TRINITY_DN48553_c0_g1_i1.p3 type:internal len:42 gc:universal TRINITY_DN48553_c0_g1_i1:123-1(-)
DVQYSTNELCGEASQFNAVVENAAPAMDSSFNNAKARDNMH
>TRINITY_DN48568_c0_g1_i1.p1 type:internal len:60 gc:universal TRINITY_DN48568_c0_g1_i1:1-177(+)
VQKESEAGKSEIPVKVFQMTTINPSVQDVPGIRMPLQTTYASATSPALFMYTDPLPGPS
>TRINITY_DN48568_c0_g1_i1.p2 type:5prime_partial len:59 gc:universal TRINITY_DN48568_c0_g1_i1:179-3(-)
GEGPGSGSVYMKRAGEVAEAYVVCRGIRMPGTSWTLGLIVVIWNTFTGISDFPASLSF*
>TRINITY_DN48508_c0_g1_i1.p1 type:5prime_partial len:66 gc:universal TRINITY_DN48508_c0_g1_i1:299-102(-)
SLLMDLLFTVTVSLPAPKHTCQSYKIQTVKQSLACDLYTLVCIRDIKIKFISYEDKQYKATSLQC*
>TRINITY_DN48508_c0_g1_i1.p2 type:complete len:44 gc:universal TRINITY_DN48508_c0_g1_i1:72-203(+)
MSYFRYIMLLLTLKTCCLILFVFIGNKFNFNVPYTDQCVQVTG*
>TRINITY_DN48501_c0_g1_i1.p1 type:internal len:85 gc:universal TRINITY_DN48501_c0_g1_i1:252-1(-)
AVPSNDSFHKEVYSYLAVLLESPQYIRANIYSPYYYEIDFEVIFDDQNQPLFPPQVDISGMQNFTSTKTVLPDKSQRVAILLLD
>TRINITY_DN48501_c0_g1_i1.p2 type:3prime_partial len:40 gc:universal TRINITY_DN48501_c0_g1_i1:119-3(-)
MIRISHFSHHKWIYLACKTSPVPKQCFLINHRGLPFFFL
>TRINITY_DN48581_c0_g1_i1.p1 type:3prime_partial len:52 gc:universal TRINITY_DN48581_c0_g1_i1:58-210(+)
MMLNYQTRKTRYLSNQVSTAGQFELKELCTKHLIFTTVREVLYVICNKLFS
>TRINITY_DN48546_c0_g1_i1.p1 type:internal len:62 gc:universal TRINITY_DN48546_c0_g1_i1:184-2(-)
LIHLDMCAFEVLLSVVVKLSRVTATTTRDNRTLMEPSENPTASGIGNRLRNCSRVTDLSVV
>TRINITY_DN48546_c0_g1_i1.p2 type:internal len:62 gc:universal TRINITY_DN48546_c0_g1_i1:3-185(+)
TTERSVTLEQFLNRFPMPDAVGFSEGSMRVRLSRVVVAVTLDNFTTTLRSTSKAHMSRWIN
>TRINITY_DN48546_c0_g1_i1.p3 type:5prime_partial len:54 gc:universal TRINITY_DN48546_c0_g1_i1:185-24(-)
VDPSRHVCFRSTPQRGGEIVKSYGDNNARQPHPHGAFRESNCVRHRKPVEKLF*
>TRINITY_DN48548_c0_g1_i1.p1 type:internal len:62 gc:universal TRINITY_DN48548_c0_g1_i1:3-185(+)
EFDVDCRPDCSASLVDMLPCLNSAHLLLTVESDRAESPNESSISAKVSGGDTFFIQRYFVT
>TRINITY_DN48548_c0_g1_i1.p2 type:internal len:62 gc:universal TRINITY_DN48548_c0_g1_i1:184-2(-)
VTKYLCMKNVSPPDTLADMLDSLGDSALSDSTVKRRCAEFKQGNISTKDAEQSGRQSTSNS
>TRINITY_DN48529_c0_g1_i1.p1 type:internal len:72 gc:universal TRINITY_DN48529_c0_g1_i1:2-214(+)
DRVMQIGSGTFGQAWLVKSVASGRQYAMKDVRVSSMTEQEKQLALNEVAILSRCKHVNIIRYKEALLLHSQ
>TRINITY_DN48529_c0_g1_i1.p2 type:complete len:47 gc:universal TRINITY_DN48529_c0_g1_i1:177-37(-)
MLTCLQRDKIATSLRANCFSCSVMEDTRTSFIAYCRPLATDFTSHA*
>TRINITY_DN48571_c0_g1_i1.p1 type:internal len:47 gc:universal TRINITY_DN48571_c0_g1_i1:2-139(+)
ESCAQLRRALATRGCPGRVIAEWMSGVVLSPREPLPLRNTRLDVTH
>TRINITY_DN48571_c0_g1_i1.p2 type:internal len:47 gc:universal TRINITY_DN48571_c0_g1_i1:139-2(-)
VGDIQPSVPEWQRFPGGQDNSGHPLSDDTAWTPPGGQGSAKLGAGL
>TRINITY_DN48571_c0_g1_i1.p3 type:internal len:47 gc:universal TRINITY_DN48571_c0_g1_i1:3-140(+)
SPAPNFAEPWPPGGVQAVSSLSGCPELSCPPGNRCHSGTLGWMSPT
>TRINITY_DN48571_c0_g1_i1.p4 type:internal len:47 gc:universal TRINITY_DN48571_c0_g1_i1:138-1(-)
WVTSNRVFRSGSGSLGDRTTPDIHSAMTRPGHPLVARARRSWAQDS
>TRINITY_DN48544_c0_g1_i1.p1 type:5prime_partial len:42 gc:universal TRINITY_DN48544_c0_g1_i1:144-19(-)
KKRKKLRNKYMVLSHTLCQLSGNFGGFYCLFVSCQPVKSSQ*
>TRINITY_DN48593_c0_g1_i1.p1 type:internal len:41 gc:universal TRINITY_DN48593_c0_g1_i1:120-1(-)
AHFSSPVYVRPVIYSPNYSLLHIPPHPWSVHVRPVSSHQT
>TRINITY_DN48593_c0_g1_i1.p2 type:internal len:40 gc:universal TRINITY_DN48593_c0_g1_i1:118-2(-)
TFLLTSLCQTSNLLTKLLSPAHSSSSVVCPCPASIQSPN
>TRINITY_DN48512_c0_g1_i1.p1 type:5prime_partial len:50 gc:universal TRINITY_DN48512_c0_g1_i1:2-151(+)
FHLVPPSHSFRPYQTSTSHLLQFFHLVPPSQSFKPPDSLQPLIQHSSST*
>TRINITY_DN48540_c0_g1_i1.p1 type:5prime_partial len:43 gc:universal TRINITY_DN48540_c0_g1_i1:159-31(-)
ICLISVEVIVTFIRDFSNFCRTNINVYQGFVYFFVETILTFI*
>TRINITY_DN50972_c0_g1_i1.p1 type:3prime_partial len:54 gc:universal TRINITY_DN50972_c0_g1_i1:81-239(+)
MILDAQKDLFQIPRLITLVITYQEFFISSHAHTLITLVMLYLECFISSHAHTL
>TRINITY_DN50975_c0_g1_i1.p1 type:5prime_partial len:46 gc:universal TRINITY_DN50975_c0_g1_i1:3-140(+)
HNQVYGFHHIDKENFCIRYIEMITSEHLTSLLCVDFVYCSLLLLK*
>TRINITY_DN50975_c0_g1_i1.p2 type:5prime_partial len:46 gc:universal TRINITY_DN50975_c0_g1_i1:207-70(-)
ICHHCACYNSCTCCLCSGIQPCFISTAINCSRQSPHIAVMLGAQR*
>TRINITY_DN50909_c0_g1_i1.p1 type:internal len:45 gc:universal TRINITY_DN50909_c0_g1_i1:1-132(+)
PALWWSHQLQLPAADPASREAANAATDGSGFKARDQHGSSSTLV
>TRINITY_DN50909_c0_g1_i1.p2 type:internal len:44 gc:universal TRINITY_DN50909_c0_g1_i1:2-130(+)
LRCGGAISYNCQQRTQPLERLQMLRRMVAVLRHAISMAALQPL
>TRINITY_DN50991_c0_g1_i1.p1 type:internal len:55 gc:universal TRINITY_DN50991_c0_g1_i1:2-163(+)
PKLKQKIQLLVSEGVCSVVNMKVQLRQYVMDELLKDSKVKPPSTNTAFYPSDEN
>TRINITY_DN50942_c0_g1_i1.p1 type:internal len:40 gc:universal TRINITY_DN50942_c0_g1_i1:119-3(-)
LGHTFSLWIPDTQHLLGHLFHLQIADMLHLLGHLFHIYQ
>TRINITY_DN50942_c0_g1_i1.p2 type:internal len:40 gc:universal TRINITY_DN50942_c0_g1_i1:117-1(-)
RSYLQSMDTRHPTSSRSPLPSTDSRYATSSRSSLPHISV
>TRINITY_DN50923_c0_g1_i1.p1 type:internal len:42 gc:universal TRINITY_DN50923_c0_g1_i1:2-124(+)
ISSSLSHTSAKPALGTVLGPVTRAASGGAFRFKLWMRNWLN
>TRINITY_DN50923_c0_g1_i1.p2 type:internal len:42 gc:universal TRINITY_DN50923_c0_g1_i1:123-1(-)
LSQLRIHNLNRKAPPEAALVTGPSTVPSAGLAEVWDKEELI
>TRINITY_DN50910_c0_g1_i1.p1 type:internal len:74 gc:universal TRINITY_DN50910_c0_g1_i1:1-219(+)
PGTHSTTALTLPGCHSHANTLQCSQTNSYSRYEPRTRIMERPLISLHGKCNCQSVLQRPSHCLGPLPAQIVIS
>TRINITY_DN50910_c0_g1_i1.p2 type:internal len:73 gc:universal TRINITY_DN50910_c0_g1_i1:217-2(-)
KLQFVQVEVRDNDSAVGVQIGSYISRVGRSMVSPLFASWVRIYCTSWFESIAGCLHVNGSLGGSEQLWNGCQ
>TRINITY_DN50947_c0_g1_i1.p1 type:internal len:61 gc:universal TRINITY_DN50947_c0_g1_i1:2-181(+)
YQIMSGSIPGLRENLLLEKDIKKYHFISQGKTRIAGLDDGEEMNVTDDAFDILGFNAEEK
>TRINITY_DN50918_c0_g1_i1.p1 type:internal len:57 gc:universal TRINITY_DN50918_c0_g1_i1:1-168(+)
FYHSYAGCVKEHYGSFAMRTTDTDDLVLLAYREEELRNKVVGWKECLEKKGMRINM
>TRINITY_DN50918_c0_g1_i1.p2 type:internal len:57 gc:universal TRINITY_DN50918_c0_g1_i1:168-1(-)
HIYSHTFFLQALLPANHFIPQLFFPICQQNKVICVSSSHGKASIVFFDTSCITVIK
>TRINITY_DN50918_c0_g1_i1.p3 type:5prime_partial len:45 gc:universal TRINITY_DN50918_c0_g1_i1:170-36(-)
PIFILIPFFSKHSFQPTTLFLSSSSLYANKTRSSVSVVLMAKLP*
>TRINITY_DN50929_c0_g1_i1.p1 type:5prime_partial len:40 gc:universal TRINITY_DN50929_c0_g1_i1:254-135(-)
HSCYLSLPRFHTYCKVNYIIILIPCKVTYKEQKTAVKMD*
>TRINITY_DN50926_c0_g1_i1.p1 type:5prime_partial len:50 gc:universal TRINITY_DN50926_c0_g1_i1:211-62(-)
VGSAAGHFFFTVSTSLVEFDHTVKEKVNRDIFNPGNLPSSCLCLLTLIN*
>TRINITY_DN50988_c0_g1_i1.p1 type:internal len:46 gc:universal TRINITY_DN50988_c0_g1_i1:1-135(+)
VPWNEWEIWPIPHPVSRVTHTLLKYLPPSSASQFHLPPVIYYLQS
>TRINITY_DN50986_c0_g1_i1.p1 type:internal len:48 gc:universal TRINITY_DN50986_c0_g1_i1:3-143(+)
LDISLTPSLHPCIFSLVFPMVSSLPHELIPSHCFLLRLIIRKKQRIN
>TRINITY_DN50968_c0_g1_i1.p1 type:internal len:71 gc:universal TRINITY_DN50968_c0_g1_i1:1-210(+)
IKVSMLSLLLQSCGTLLPQCHSPMPPAVSMTSISWPATSKPQFCGFPLLQCHDNLVTDLLLQSHYIFGLP
>TRINITY_DN50968_c0_g1_i1.p2 type:internal len:70 gc:universal TRINITY_DN50968_c0_g1_i1:208-2(-)
EAQICNDFVIIGQSQGCHDIEVMGNHKIVVLRWQATRLMSLRQQGAWDCDIEVTGCHKIVTTEITWKLL
>TRINITY_DN50968_c0_g1_i1.p3 type:5prime_partial len:52 gc:universal TRINITY_DN50968_c0_g1_i1:3-158(+)
KSFHVISVVTILWHPVTSMSQSHAPCCLNDINLVACHLKTTILWFPITSMS*
>TRINITY_DN50922_c0_g1_i1.p1 type:internal len:40 gc:universal TRINITY_DN50922_c0_g1_i1:1-117(+)
FVVIVIISLVVFVYRHDMRVWLHSHYGLRLFQKNKVSED
>TRINITY_DN50922_c0_g1_i1.p2 type:internal len:40 gc:universal TRINITY_DN50922_c0_g1_i1:117-1(-)
IFANFIFLKQAKSVMRMKPHTHVVSIYKHYQTDYHDYYK
>TRINITY_DN50949_c0_g1_i1.p1 type:internal len:40 gc:universal TRINITY_DN50949_c0_g1_i1:117-1(-)
DINCDDLVTGKSEVSSNLKSTDYTNANISPFKLEVDNVV
>TRINITY_DN50989_c0_g1_i1.p1 type:complete len:50 gc:universal TRINITY_DN50989_c0_g1_i1:198-49(-)
MKNSLQSLPPRQQGVLILESSIEPLFSMLLYSCFYRKLSVNQCNCLHIV*
>TRINITY_DN50989_c0_g1_i1.p2 type:5prime_partial len:46 gc:universal TRINITY_DN50989_c0_g1_i1:355-218(-)
DSRQDLDFLLEVPRFNTYQNIIMILTVKDKVKPLPHCCPCSHSWP*
>TRINITY_DN50941_c0_g1_i1.p1 type:3prime_partial len:42 gc:universal TRINITY_DN50941_c0_g1_i1:125-3(-)
MMTVLFVLHTMLQLIPDILFWVEMKALSSQQKVFSIIISKP
>TRINITY_DN50927_c0_g1_i1.p1 type:5prime_partial len:40 gc:universal TRINITY_DN50927_c0_g1_i1:3-122(+)
QLPGCPRAATCSILTGGLYKSSKKHQCRFSLQLFQLIMV*
>TRINITY_DN50961_c0_g1_i1.p1 type:internal len:43 gc:universal TRINITY_DN50961_c0_g1_i1:1-126(+)
PPLLSLKIGTRSGLCNSLQSNVVCSRYNSHPELTNSQPSKLV
>TRINITY_DN50985_c0_g1_i1.p1 type:internal len:60 gc:universal TRINITY_DN50985_c0_g1_i1:178-2(-)
SIRNFYDSMQGSQPDPIPMDSGGGGNQDYEDSRSPKQYQILQNVSASFPPGDGSGFQNP
>TRINITY_DN50985_c0_g1_i1.p2 type:internal len:60 gc:universal TRINITY_DN50985_c0_g1_i1:177-1(-)
LYAISMILCKAVNLIQSPWTVEEVAIKIMKIQGVLNSIRSYRMFLLLSHLVMAVGFRIQ
>TRINITY_DN50997_c0_g1_i1.p1 type:internal len:68 gc:universal TRINITY_DN50997_c0_g1_i1:2-202(+)
PLFSGKLGSFGCFMVPLYLLPLNSRFLFLGILTFLSFMLFPSYFCLHNFTVCANGVSFSATCMLHLS
>TRINITY_DN50974_c0_g1_i1.p1 type:5prime_partial len:44 gc:universal TRINITY_DN50974_c0_g1_i1:3-134(+)
LVEIMKDLSPVLRKKYSYPKYSQITTAYKYIVKIATYLKEIML*
>TRINITY_DN50963_c0_g1_i1.p1 type:internal len:64 gc:universal TRINITY_DN50963_c0_g1_i1:191-3(-)
VAYVVAIIVVTVADVSAIIIVAVADVAATIVVTVADVAAMLVVAMDDIVAIIVVTKDYLIAII
>TRINITY_DN50963_c0_g1_i1.p2 type:complete len:43 gc:universal TRINITY_DN50963_c0_g1_i1:58-186(+)
MATTNIAATSATVTTIVAATSATATIIIADTSATVTTIIATT*
>TRINITY_DN50993_c0_g1_i1.p1 type:complete len:58 gc:universal TRINITY_DN50993_c0_g1_i1:37-210(+)
MSTLSNSHHLQQYDMKLLMFILCPLCPSHSLQLYDIKLVMAILCPLCPTVTTFNNTT*
>TRINITY_DN50914_c0_g1_i1.p1 type:internal len:73 gc:universal TRINITY_DN50914_c0_g1_i1:2-217(+)
QDWTLLNFTQLFKSTMTNVILYSSGHVKWYILLQQQSTIMQLVQQFSTILTSDFSFVWYAVSQQYSFIPKFT
>TRINITY_DN50914_c0_g1_i1.p2 type:internal len:73 gc:universal TRINITY_DN50914_c0_g1_i1:217-2(-)
SEFRDKGVLLTDCIPHKTKITGQYCAELLDQLHDGALLLEKNVPLYMARAVQDDIRHCGLEQLSKVKQSPIL
>TRINITY_DN50973_c0_g1_i1.p1 type:5prime_partial len:50 gc:universal TRINITY_DN50973_c0_g1_i1:223-74(-)
CITVLCTGVHQLSLHASKIRKISVPGNNGGHEWRLRYRFLFLWICTRIH*
>TRINITY_DN50995_c0_g1_i1.p1 type:internal len:47 gc:universal TRINITY_DN50995_c0_g1_i1:139-2(-)
AVIHTFFCPDGGWEKCILPPTGMGEMHIPSFCFCSAESTSGRKEIP
>TRINITY_DN50995_c0_g1_i1.p2 type:internal len:47 gc:universal TRINITY_DN50995_c0_g1_i1:3-140(+)
GISFRPLVDSALQKQKDGMCISPIPVGGNMHFSQPPSGQKKVCMTA
>TRINITY_DN50995_c0_g1_i1.p3 type:internal len:47 gc:universal TRINITY_DN50995_c0_g1_i1:138-1(-)
LSYIPSFVLMGVGKSAYYHLLGWEKCTFHPSAFAVLNPPADGKKFH
>TRINITY_DN50956_c0_g1_i1.p1 type:internal len:47 gc:universal TRINITY_DN50956_c0_g1_i1:139-2(-)
LRCKHYFCLKCIQDLTDVNQVYCCNCWQPTSVDSGGQELETQHAIL
>TRINITY_DN50956_c0_g1_i1.p2 type:5prime_partial len:46 gc:universal TRINITY_DN50956_c0_g1_i1:2-139(+)
KNSMLCLQLLATAVHAGWLPAVAAVDLVNISQVLDTLQTEVMLTS*
>TRINITY_DN50998_c0_g1_i1.p1 type:5prime_partial len:45 gc:universal TRINITY_DN50998_c0_g1_i1:140-6(-)
HCMPQKIFATDTEETPAGTKDSKDMLMVLDCSNEASSRSVSSWH*
>TRINITY_DN50994_c0_g1_i1.p1 type:internal len:48 gc:universal TRINITY_DN50994_c0_g1_i1:142-2(-)
LFHNTTSFSLSPKSTLYYLVLLHTNVPLTPPGPRAAGGRRGMGAETV
>TRINITY_DN50994_c0_g1_i1.p2 type:internal len:48 gc:universal TRINITY_DN50994_c0_g1_i1:2-142(+)
NSLSSHPPSTTSSPRTRRSERDVSVEKDEVIQGRFRTEGERRGIMKK
>TRINITY_DN50994_c0_g1_i1.p3 type:internal len:48 gc:universal TRINITY_DN50994_c0_g1_i1:141-1(-)
FFIIPRLSPSVRNRPCITSSFSTLTSLSLRLVLGLLVVEGGWELRLF
>TRINITY_DN50952_c0_g1_i1.p1 type:complete len:57 gc:universal TRINITY_DN50952_c0_g1_i1:193-23(-)
MLSCYFLVVGASYRVVSYKLHLVYSLFILPYLAHLCTNTATTSFFGCDDTQGKLNP*
>TRINITY_DN50952_c0_g1_i1.p2 type:5prime_partial len:50 gc:universal TRINITY_DN50952_c0_g1_i1:287-138(-)
YSNSHKANIPLPFLMKSNSESFNFPLVLVCKYAFLLFFGSRCLVPCCQL*
>TRINITY_DN50917_c0_g1_i1.p1 type:internal len:40 gc:universal TRINITY_DN50917_c0_g1_i1:1-117(+)
QECKVHNHQVDCVCPTGFEGIPGHSCSKVDIGCRRDSDC
>TRINITY_DN50917_c0_g1_i1.p2 type:internal len:40 gc:universal TRINITY_DN50917_c0_g1_i1:2-118(+)
KNARCIITKWIAFVLLGLRVFQDTLAQKLILVVVETLTA
>TRINITY_DN50992_c0_g1_i1.p1 type:internal len:44 gc:universal TRINITY_DN50992_c0_g1_i1:3-131(+)
RRHVKYECGKEGYFMCQICRKRFKQAVHLQKHMITQHKLNEIG
>TRINITY_DN50971_c0_g1_i1.p1 type:internal len:43 gc:universal TRINITY_DN50971_c0_g1_i1:3-128(+)
YSFYTHGWNTHAADQFVAKSLPLNLARSQQITDFQNATAAMK
>TRINITY_DN50905_c0_g1_i1.p1 type:internal len:59 gc:universal TRINITY_DN50905_c0_g1_i1:3-176(+)
PCLLLMINTVTSLCMCLSLSLLCQQLPLFSLFPSSVNNYFCLLFLSLSPLSRTISVFS
>TRINITY_DN50907_c0_g1_i1.p1 type:internal len:41 gc:universal TRINITY_DN50907_c0_g1_i1:121-2(-)
PLASTTLASSIVWNGQEGNGGLSQEWHSSCPGPSDTVSWL
>TRINITY_DN50907_c0_g1_i1.p2 type:internal len:41 gc:universal TRINITY_DN50907_c0_g1_i1:120-1(-)
HWPLQLWLRLLYGMDRREMADYHRNGIPAALDHRILSPGW
>TRINITY_DN50907_c0_g1_i1.p3 type:internal len:40 gc:universal TRINITY_DN50907_c0_g1_i1:3-119(+)
SQETVSDGPGQLECHSCDSPPFPSCPFHTIDEARVVEAS
>TRINITY_DN50907_c0_g1_i1.p4 type:internal len:40 gc:universal TRINITY_DN50907_c0_g1_i1:119-3(-)
TGLYNSGFVYCMEWTGGKWRTITGMAFQLPWTIGYCLLA
>TRINITY_DN50987_c0_g1_i1.p1 type:internal len:48 gc:universal TRINITY_DN50987_c0_g1_i1:1-141(+)
QTYSLAMQQQARGLDLLYRHRCTFPLACVVFEAQISLSCRKYCTVIQ
>TRINITY_DN50950_c0_g1_i1.p1 type:internal len:41 gc:universal TRINITY_DN50950_c0_g1_i1:3-122(+)
LLKQLRLECVVITLPHSDSRKVQRDFINLYCIIFLCQAWL
>TRINITY_DN50950_c0_g1_i1.p2 type:internal len:41 gc:universal TRINITY_DN50950_c0_g1_i1:122-3(-)
EPGLAQEDDTVEVDEIPLDLPTVRVWQSYDHTLQSELLKK
>TRINITY_DN50955_c0_g1_i1.p1 type:3prime_partial len:40 gc:universal TRINITY_DN50955_c0_g1_i1:142-258(+)
MTIHFCCCDTVLNFVILPWPQEFQLQAQHIINTFLIVDA
>TRINITY_DN50900_c0_g1_i1.p1 type:internal len:47 gc:universal TRINITY_DN50900_c0_g1_i1:138-1(-)
GSTCIRFQKPLTFPGPCTFGSSAFFNVQVYLKFCSMLECVKKQFFS
>TRINITY_DN50959_c0_g1_i1.p1 type:5prime_partial len:44 gc:universal TRINITY_DN50959_c0_g1_i1:1-132(+)
AHPSLQYTVKLSMTLRRKFGGMASNRDMKIKQGQIRDNIHLSN*
>TRINITY_DN50945_c0_g1_i1.p1 type:internal len:50 gc:universal TRINITY_DN50945_c0_g1_i1:147-1(-)
VMFQQEVSIRADRPHGAKGENCFQRKILICIGEVSLKQQTIAHTSVVTR
>TRINITY_DN50945_c0_g1_i1.p2 type:internal len:49 gc:universal TRINITY_DN50945_c0_g1_i1:145-2(-)
HVSAGSEHPGRPPSRRERRKLFSTKDSHMYRRSLPETTDNSTHLSGHK
>TRINITY_DN50964_c0_g1_i1.p1 type:internal len:40 gc:universal TRINITY_DN50964_c0_g1_i1:2-118(+)
RNGKLQQHVDFLSCIDQPDAPKVLFEDKSMQTPFYTPIN
>TRINITY_DN50958_c0_g1_i1.p1 type:internal len:58 gc:universal TRINITY_DN50958_c0_g1_i1:2-172(+)
NDALHASLGLSSRSLVELVEAALFKSTDVKELERSLAESGIPADSLIALSRNVWAAR
>TRINITY_DN50958_c0_g1_i1.p2 type:5prime_partial len:53 gc:universal TRINITY_DN50958_c0_g1_i1:171-13(-)
LAAQTFLDNAIKESAGIPDSAKDLSNSFTSVDLNRAASTSSTSDRLLRPRLA*
>TRINITY_DN50958_c0_g1_i1.p3 type:5prime_partial len:44 gc:universal TRINITY_DN50958_c0_g1_i1:172-41(-)
PCCPDISRQRYQRIRWNSRFSQRSLQFLHISGLKQSRLYQFYQ*
>TRINITY_DN50976_c0_g1_i1.p1 type:internal len:41 gc:universal TRINITY_DN50976_c0_g1_i1:3-122(+)
GIYQRFYVNFSPIVYLLTQLLKKNCKFIWTDECEAALDKV
>TRINITY_DN50913_c0_g1_i1.p1 type:internal len:41 gc:universal TRINITY_DN50913_c0_g1_i1:1-120(+)
CSQLCVIKCMLDRVERSILKRFGHTEQMEGKQLTYIHQTS
>TRINITY_DN7501_c0_g1_i1.p1 type:3prime_partial len:52 gc:universal TRINITY_DN7501_c0_g1_i1:27-179(+)
MYTLKLITVKYWVCTHHRSVLRRSRLRWVGHRERKEDDNWAKACMKFEVEG
>TRINITY_DN7501_c0_g1_i1.p2 type:5prime_partial len:45 gc:universal TRINITY_DN7501_c0_g1_i1:180-46(-)
LLPLQISYKLLPNYHLLSFPYVLPILICSFLTQIYGEYKPSILQ*
>TRINITY_DN7501_c0_g2_i1.p1 type:complete len:99 gc:universal TRINITY_DN7501_c0_g2_i1:1385-1089(-)
MCVPLMRFACKLCNIRELCLQNVCTSQDLPPSCVTLVRGLTLVFPDSWLLCVMNSLSKTITVMSSVSQHCVMNCLQIVFVTREHLLQAVGVTSRVLPN*
>TRINITY_DN7501_c0_g2_i1.p2 type:complete len:96 gc:universal TRINITY_DN7501_c0_g2_i1:1431-1718(+)
MRKTHLGDISHKVHSLEGKIHDSFQIAWRHKTIWRQYSWLLCSLQTIMNYSLETMHESHTMLRKHSLRDSLETELMSYSLETELMRVTQCPENTH*
>TRINITY_DN7501_c0_g2_i1.p3 type:5prime_partial len:74 gc:universal TRINITY_DN7501_c0_g2_i1:3-224(+)
YLEINYCKLLDLYSPEIQSSGWSNGKSQALAGVFFLRLTMHPRNGQAKHRSLFTITTFCNFSVFSRINNTDLH*
>TRINITY_DN7501_c0_g2_i1.p4 type:complete len:65 gc:universal TRINITY_DN7501_c0_g2_i1:1332-1138(-)
MSPECVYFSRSASKLCNPCERSDISFSRLMASVCHEFSIQNNNCHELCFPALCHELSPDSLCNS*
>TRINITY_DN7501_c0_g2_i1.p5 type:complete len:64 gc:universal TRINITY_DN7501_c0_g2_i1:724-915(+)
MCTVWRQKTLKLYRLETKFMRVTKFGERYEYFAICRQNYKTQLHNSMTKLVNYSLETNHEDSI*
>TRINITY_DN7501_c0_g2_i1.p6 type:5prime_partial len:60 gc:universal TRINITY_DN7501_c0_g2_i1:2475-2296(-)
DAIFIISGGQCSHHILSPKLLQSDNKYQHSMGALYMILLMRSASKLACLLHGCPSYNTG*
>TRINITY_DN7501_c0_g2_i1.p7 type:complete len:60 gc:universal TRINITY_DN7501_c0_g2_i1:381-202(-)
MKVLAVLEGSFSLLQHGKQEYVILSVLILQILNLSMSYCEAIMKILGSNESHINEDQCY*
>TRINITY_DN7501_c0_g2_i1.p8 type:complete len:49 gc:universal TRINITY_DN7501_c0_g2_i1:236-90(-)
MKVILMKISVIDPTENREIAECSDGEKTAMLGLSIPGMHCESKKKNTC*
>TRINITY_DN7501_c0_g2_i1.p9 type:complete len:47 gc:universal TRINITY_DN7501_c0_g2_i1:133-273(+)
MDKPSIAVFSPSLHSAISLFSVGSITLIFINMTFITAQYFHDGFTV*
>TRINITY_DN7501_c0_g2_i1.p10 type:complete len:46 gc:universal TRINITY_DN7501_c0_g2_i1:1171-1308(+)
MTQCWETELMTVIVLDREFMTHRSHESGKTNVRPLTRVTQLGGRS*
>TRINITY_DN7501_c0_g2_i1.p11 type:complete len:46 gc:universal TRINITY_DN7501_c0_g2_i1:1697-1834(+)
MSREHSLRHCLETELISYGLKTDSKVTQDVLRKNFELWHSLETSS*
>TRINITY_DN7501_c0_g2_i1.p12 type:complete len:43 gc:universal TRINITY_DN7501_c0_g2_i1:1244-1372(+)
MSLEKLMSDLSQGLHSLEADLEKYTHSGDITHECYTACRQIS*
>TRINITY_DN7501_c0_g2_i1.p13 type:complete len:41 gc:universal TRINITY_DN7501_c0_g2_i1:2100-2222(+)
MQLFKDNECWNKIMKLEKLPRDCSNQLYHHRPNCSIENEP*
>TRINITY_DN7501_c0_g2_i3.p1 type:complete len:99 gc:universal TRINITY_DN7501_c0_g2_i3:1385-1089(-)
MCVPLMRFACKLCNIRELCLQNVCTSQDLPPSCVTLVRGLTLVFPDSWLLCVMNSLSKTITVMSSVSQHCVMNCLQIVFVTREHLLQAVGVTSRVLPN*
>TRINITY_DN7501_c0_g2_i3.p2 type:complete len:96 gc:universal TRINITY_DN7501_c0_g2_i3:1431-1718(+)
MRKTHLGDISHKVHSLEGKIHDSFQIAWRHKTIWRQYSWLLCSLQTIMNYSLETMHESHTMLRKHSLRDSLETELMSYSLETELMRVTQCPENTH*
>TRINITY_DN7501_c0_g2_i3.p3 type:5prime_partial len:74 gc:universal TRINITY_DN7501_c0_g2_i3:3-224(+)
YLEINYCKLLDLYSPEIQSSGWSNGKSQALAGVFFLRLTMHPRNGQAKHRSLFTITTFCNFSVFSRINNTDLH*
>TRINITY_DN7501_c0_g2_i3.p4 type:complete len:65 gc:universal TRINITY_DN7501_c0_g2_i3:1332-1138(-)
MSPECVYFSRSASKLCNPCERSDISFSRLMASVCHEFSIQNNNCHELCFPALCHELSPDSLCNS*
>TRINITY_DN7501_c0_g2_i3.p5 type:complete len:64 gc:universal TRINITY_DN7501_c0_g2_i3:724-915(+)
MCTVWRQKTLKLYRLETKFMRVTKFGERYEYFAICRQNYKTQLHNSMTKLVNYSLETNHEDSI*
>TRINITY_DN7501_c0_g2_i3.p6 type:complete len:60 gc:universal TRINITY_DN7501_c0_g2_i3:381-202(-)
MKVLAVLEGSFSLLQHGKQEYVILSVLILQILNLSMSYCEAIMKILGSNESHINEDQCY*
>TRINITY_DN7501_c0_g2_i3.p7 type:complete len:49 gc:universal TRINITY_DN7501_c0_g2_i3:236-90(-)
MKVILMKISVIDPTENREIAECSDGEKTAMLGLSIPGMHCESKKKNTC*
>TRINITY_DN7501_c0_g2_i3.p8 type:complete len:47 gc:universal TRINITY_DN7501_c0_g2_i3:133-273(+)
MDKPSIAVFSPSLHSAISLFSVGSITLIFINMTFITAQYFHDGFTV*
>TRINITY_DN7501_c0_g2_i3.p9 type:complete len:47 gc:universal TRINITY_DN7501_c0_g2_i3:2446-2306(-)
MGALHAILLMRSASKLACLLHGCPSCDTSHEICLQACLLTTWVPFI*
>TRINITY_DN7501_c0_g2_i3.p10 type:complete len:46 gc:universal TRINITY_DN7501_c0_g2_i3:1171-1308(+)
MTQCWETELMTVIVLDREFMTHRSHESGKTNVRPLTRVTQLGGRS*
>TRINITY_DN7501_c0_g2_i3.p11 type:complete len:46 gc:universal TRINITY_DN7501_c0_g2_i3:1697-1834(+)
MSREHSLRHCLETELISYGLKTDSKVTQDVLRKNFELWHSLETSS*
>TRINITY_DN7501_c0_g2_i3.p12 type:5prime_partial len:45 gc:universal TRINITY_DN7501_c0_g2_i3:2489-2355(-)
ILLMRSASKLACLLHGCPSCNTSHEICLQACLLTTWVPFMRYFS*
>TRINITY_DN7501_c0_g2_i3.p13 type:complete len:43 gc:universal TRINITY_DN7501_c0_g2_i3:1244-1372(+)
MSLEKLMSDLSQGLHSLEADLEKYTHSGDITHECYTACRQIS*
>TRINITY_DN7501_c0_g2_i3.p14 type:complete len:41 gc:universal TRINITY_DN7501_c0_g2_i3:2100-2222(+)
MQLFKDNECWNKIMKLEKLPRDCSNQLYHHRPNCSIENEP*
>TRINITY_DN7501_c0_g2_i2.p1 type:complete len:99 gc:universal TRINITY_DN7501_c0_g2_i2:1385-1089(-)
MCVPLMRFACKLCNIRELCLQNVCTSQDLPPSCVTLVRGLTLVFPDSWLLCVMNSLSKTITVMSSVSQHCVMNCLQIVFVTREHLLQAVGVTSRVLPN*
>TRINITY_DN7501_c0_g2_i2.p2 type:complete len:96 gc:universal TRINITY_DN7501_c0_g2_i2:1431-1718(+)
MRKTHLGDISHKVHSLEGKIHDSFQIAWRHKTIWRQYSWLLCSLQTIMNYSLETMHESHTMLRKHSLRDSLETELMSYSLETELMRVTQCPENTH*
>TRINITY_DN7501_c0_g2_i2.p3 type:5prime_partial len:74 gc:universal TRINITY_DN7501_c0_g2_i2:3-224(+)
YLEINYCKLLDLYSPEIQSSGWSNGKSQALAGVFFLRLTMHPRNGQAKHRSLFTITTFCNFSVFSRINNTDLH*
>TRINITY_DN7501_c0_g2_i2.p4 type:complete len:65 gc:universal TRINITY_DN7501_c0_g2_i2:1332-1138(-)
MSPECVYFSRSASKLCNPCERSDISFSRLMASVCHEFSIQNNNCHELCFPALCHELSPDSLCNS*
>TRINITY_DN7501_c0_g2_i2.p5 type:complete len:64 gc:universal TRINITY_DN7501_c0_g2_i2:724-915(+)
MCTVWRQKTLKLYRLETKFMRVTKFGERYEYFAICRQNYKTQLHNSMTKLVNYSLETNHEDSI*
>TRINITY_DN7501_c0_g2_i2.p6 type:complete len:60 gc:universal TRINITY_DN7501_c0_g2_i2:381-202(-)
MKVLAVLEGSFSLLQHGKQEYVILSVLILQILNLSMSYCEAIMKILGSNESHINEDQCY*
>TRINITY_DN7501_c0_g2_i2.p7 type:complete len:49 gc:universal TRINITY_DN7501_c0_g2_i2:236-90(-)
MKVILMKISVIDPTENREIAECSDGEKTAMLGLSIPGMHCESKKKNTC*
>TRINITY_DN7501_c0_g2_i2.p8 type:complete len:47 gc:universal TRINITY_DN7501_c0_g2_i2:133-273(+)
MDKPSIAVFSPSLHSAISLFSVGSITLIFINMTFITAQYFHDGFTV*
>TRINITY_DN7501_c0_g2_i2.p9 type:complete len:46 gc:universal TRINITY_DN7501_c0_g2_i2:1171-1308(+)
MTQCWETELMTVIVLDREFMTHRSHESGKTNVRPLTRVTQLGGRS*
>TRINITY_DN7501_c0_g2_i2.p10 type:complete len:46 gc:universal TRINITY_DN7501_c0_g2_i2:1697-1834(+)
MSREHSLRHCLETELISYGLKTDSKVTQDVLRKNFELWHSLETSS*
>TRINITY_DN7501_c0_g2_i2.p11 type:complete len:43 gc:universal TRINITY_DN7501_c0_g2_i2:1244-1372(+)
MSLEKLMSDLSQGLHSLEADLEKYTHSGDITHECYTACRQIS*
>TRINITY_DN7501_c0_g2_i2.p12 type:complete len:41 gc:universal TRINITY_DN7501_c0_g2_i2:2100-2222(+)
MQLFKDNECWNKIMKLEKLPRDCSNQLYHHRPNCSIENEP*
>TRINITY_DN7501_c0_g2_i2.p13 type:5prime_partial len:41 gc:universal TRINITY_DN7501_c0_g2_i2:2428-2306(-)
ILLMRSASKLACLLHGCPSCNTSHEICLQACLLTTWVPFI*
>TRINITY_DN7501_c0_g3_i1.p1 type:5prime_partial len:55 gc:universal TRINITY_DN7501_c0_g3_i1:1-165(+)
YGIVMVQCLVLGGLRDNRELDGIVMVKCEGHDKRKDPWKSNHWSPADEIMAGSC*
>TRINITY_DN7501_c0_g3_i1.p2 type:complete len:42 gc:universal TRINITY_DN7501_c0_g3_i1:196-71(-)
MSHGHSPVCTTNMTQPLFHPQETSGLISRDLFSCHVLHTSP*
>TRINITY_DN7566_c0_g1_i1.p1 type:internal len:49 gc:universal TRINITY_DN7566_c0_g1_i1:144-1(-)
NEEGCEERKARSHSDPTSPAASPQKSGGGSSFSSLRLALGLRIKHTTK
>TRINITY_DN7566_c0_g1_i1.p2 type:5prime_partial len:40 gc:universal TRINITY_DN7566_c0_g1_i1:146-27(-)
GTRKVVRRGRLVVTLTRPLPLRPPRRAEGEAASPVSGSL*
>TRINITY_DN7566_c0_g2_i1.p1 type:internal len:77 gc:universal TRINITY_DN7566_c0_g2_i1:228-1(-)
PSGRSPPPPRGHADRCTAVCAPPLLPSVSPLLGNRCHPDKTSRYLATGEYATRGSQEIHTSLGSKQSTLGVLETHR
>TRINITY_DN7566_c0_g2_i1.p2 type:internal len:76 gc:universal TRINITY_DN7566_c0_g2_i1:3-227(+)
GVSLAPLVWTASNPERYESPDFHELHIHPLPGNGLSCRGDICCLAAGRRSEGVVAHTQPCTCPHVHGEVVVICQR
>TRINITY_DN7566_c0_g2_i1.p3 type:5prime_partial len:49 gc:universal TRINITY_DN7566_c0_g2_i1:229-83(-)
PLWQITTTSPWTCGQVHGCVCATTPSERLPAARQQMSPRQDKPLPGNG*
>TRINITY_DN7566_c0_g3_i1.p1 type:internal len:119 gc:universal TRINITY_DN7566_c0_g3_i1:355-2(-)
RTVVKDFDQSRTIRRSRSLERNSNFRVYPVSGDGANSHTRGLQKKHKCDPQVVPKKEEVKRTRSLERSHKFLVRADPFKLNGIHTGSLDRNHRIQIRGDEPGVGRRDDKFGQAPGVSL
>TRINITY_DN7566_c0_g4_i1.p1 type:internal len:153 gc:universal TRINITY_DN7566_c0_g4_i1:456-1(-)
HTTKHLDKQQVANGCHCEQKTNDTRYTQFPSSSKESKIKPETFDVTHIHLTPNTRTFAHPHKGAVFPPNTSQTTKDSSDTLVKSHGTLSLAKCLKRHREAKQLREKSKSDNNLQRVCVQSSKSDNSLQRILRDLKPSSNHSVFSPSVTRILN
>TRINITY_DN7566_c0_g4_i1.p2 type:5prime_partial len:104 gc:universal TRINITY_DN7566_c0_g4_i1:2-313(+)
FKIRVTDGENTLWFELGFKSRKILCNELSDLELCTHTRCKLLSDLDFSRNCLASRCLFRHLASDNVPWLFTRVSEESLVVCEVLGGNTAPLCGCANVLVFGVR*
>TRINITY_DN7566_c0_g4_i1.p3 type:complete len:56 gc:universal TRINITY_DN7566_c0_g4_i1:274-441(+)
MRMCECPCVWCQMNVSYIKCFRLDLGFLGARRELCVSSVICFLLAMTAVGHLLLV*
>TRINITY_DN7519_c0_g1_i2.p1 type:complete len:209 gc:universal TRINITY_DN7519_c0_g1_i2:968-342(-)
MKRETVEDLAVHMQKLIVSASSFRDHVSTLFKKEAFSTEHQSPFGNPTECLNLSLNDDHRRYTDRDSIISRGTTAERLSSVRTTIVVVLDRIQNIVQMVISVLLLPFPSCITPNRRSKRVTENMNELLQTMQAEFDKLRMDFASMGEACEEQLREMHSDKDHNRLSIYLTTVNGLFLSCLELEGFISLLSKVEMTRDSVSSDSWEVIL*
>TRINITY_DN7519_c0_g1_i2.p2 type:3prime_partial len:81 gc:universal TRINITY_DN7519_c0_g1_i2:242-3(-)
MTPKSNEVVIKNHDRLRLKAGRRFCWSKLPLAPNVCPNVRLNVCPNVCPNVRFNVCPNVCFLGVQKAAFHLLNINSFLCR
>TRINITY_DN7519_c0_g1_i2.p3 type:3prime_partial len:74 gc:universal TRINITY_DN7519_c0_g1_i2:1205-1423(+)
MCVYYLAELHHFMPMHIHTQWLHLAFVGRSGTPPITCCCGSAELHERSLHMRTSLDEHKQNENQKEAEGAWRW
>TRINITY_DN7519_c0_g1_i2.p4 type:complete len:68 gc:universal TRINITY_DN7519_c0_g1_i2:799-596(-)
MTIAGTRTETVLSRVARQLSGSPQSGQPSSSSWTAFRTSFRWLSVYFFFHSLRALHQTDGVRGSPRT*
>TRINITY_DN7519_c0_g1_i2.p5 type:complete len:52 gc:universal TRINITY_DN7519_c0_g1_i2:694-849(+)
MRSRTTTMVVLTEESRSAVVPREIILSLSVYRRWSSFKDRLRHSVGFPNGD*
>TRINITY_DN7519_c0_g1_i2.p6 type:5prime_partial len:51 gc:universal TRINITY_DN7519_c0_g1_i2:1422-1270(-)
HLQAPSASFWFSFCLCSSKLVLICSDRSCNSALPQQQVIGGVPLLPTNAR*
>TRINITY_DN7519_c0_g1_i2.p7 type:complete len:40 gc:universal TRINITY_DN7519_c0_g1_i2:214-333(+)
MTTSLLFGVINPHNIEALIVTVDSVGSLFSRPNLVQKTL*
>TRINITY_DN7519_c0_g1_i2.p8 type:complete len:40 gc:universal TRINITY_DN7519_c0_g1_i2:349-468(+)
MTSHESEDTLSLVISTLDRRLINPSSSRHDKNNPLTVVR*
>TRINITY_DN7519_c0_g1_i1.p1 type:5prime_partial len:287 gc:universal TRINITY_DN7519_c0_g1_i1:1202-342(-)
LQIFEYVRGEVPICARRCLRCGCACVTQKGKNKGVTLCQQCLFVDKLLIESKAFEDVASSRFDISLEISQNYPEFVPSMKRETVEDLAVHMQKLIVSASSFRDHVSTLFKKEAFSTEHQSPFGNPTECLNLSLNDDHRRYTDRDSIISRGTTAERLSSVRTTIVVVLDRIQNIVQMVISVLLLPFPSCITPNRRSKRVTENMNELLQTMQAEFDKLRMDFASMGEACEEQLREMHSDKDHNRLSIYLTTVNGLFLSCLELEGFISLLSKVEMTRDSVSSDSWEVIL*
>TRINITY_DN7519_c0_g1_i1.p2 type:3prime_partial len:81 gc:universal TRINITY_DN7519_c0_g1_i1:242-3(-)
MTPKSNEVVIKNHDRLRLKAGRRFCWSKLPLAPNVCPNVRLNVCPNVCPNVRFNVCPNVCFLGVQKAAFHLLNINSFLCR
>TRINITY_DN7519_c0_g1_i1.p3 type:complete len:68 gc:universal TRINITY_DN7519_c0_g1_i1:799-596(-)
MTIAGTRTETVLSRVARQLSGSPQSGQPSSSSWTAFRTSFRWLSVYFFFHSLRALHQTDGVRGSPRT*
>TRINITY_DN7519_c0_g1_i1.p4 type:3prime_partial len:65 gc:universal TRINITY_DN7519_c0_g1_i1:1012-1203(+)
MSNLLLATSSNAFDSMSNLSTNKHCWHKVTPLFFPFCVTQAQPHRRHLLAQMGTSPRTYSNICS
>TRINITY_DN7519_c0_g1_i1.p5 type:complete len:52 gc:universal TRINITY_DN7519_c0_g1_i1:694-849(+)
MRSRTTTMVVLTEESRSAVVPREIILSLSVYRRWSSFKDRLRHSVGFPNGD*
>TRINITY_DN7519_c0_g1_i1.p6 type:5prime_partial len:49 gc:universal TRINITY_DN7519_c0_g1_i1:1201-1055(-)
YRYLSTFAEKFPSVLEGVYDAAALASRRRGKTRELPCASNVCSLTNYS*
>TRINITY_DN7519_c0_g1_i1.p7 type:complete len:40 gc:universal TRINITY_DN7519_c0_g1_i1:214-333(+)
MTTSLLFGVINPHNIEALIVTVDSVGSLFSRPNLVQKTL*
>TRINITY_DN7519_c0_g1_i1.p8 type:complete len:40 gc:universal TRINITY_DN7519_c0_g1_i1:349-468(+)
MTSHESEDTLSLVISTLDRRLINPSSSRHDKNNPLTVVR*
>TRINITY_DN7519_c0_g2_i1.p1 type:5prime_partial len:75 gc:universal TRINITY_DN7519_c0_g2_i1:265-41(-)
LTRFMAPKRQLEASVTPIIEPKRYLDSLLCKDTHSFLFGKRITHGRVFETAATYRPLSISRLEIQSTLVIYEEQ*
>TRINITY_DN7519_c0_g2_i2.p1 type:5prime_partial len:61 gc:universal TRINITY_DN7519_c0_g2_i2:223-41(-)
LTRFMAPKRQLDSLLCKDTHSFLFGKRITHGRVFETAATYRPLSISRLEIQSTLVIYEEQ*
>TRINITY_DN7528_c0_g1_i1.p1 type:internal len:79 gc:universal TRINITY_DN7528_c0_g1_i1:236-3(-)
LLGVPFRRGFFCDDESIRHPYFDSTISNNALYVLGCFLPTLVILVIECFRYRSGHIAGISRTLFGKRVHPWIWECYRQ
>TRINITY_DN7528_c0_g1_i1.p2 type:5prime_partial len:63 gc:universal TRINITY_DN7528_c0_g1_i1:2-190(+)
FACSTPISTDGLFFQTVFLRFQRYDRFCIESIRLLKSPGWGGNNPKRRGHCWIWWNQSMGDE*
>TRINITY_DN7528_c0_g1_i1.p3 type:5prime_partial len:43 gc:universal TRINITY_DN7528_c0_g1_i1:238-110(-)
SCWECHSDGDSSVMMSLFVTHTLIPPYPTMPSTFWVVSSPPW*
>TRINITY_DN7528_c0_g2_i1.p1 type:internal len:43 gc:universal TRINITY_DN7528_c0_g2_i1:126-1(-)
LNGTPNRKNSKIGNPTVRRHNKSMITLVNRSVSPAIDVSCSA
>TRINITY_DN7528_c0_g2_i1.p2 type:internal len:42 gc:universal TRINITY_DN7528_c0_g2_i1:2-124(+)
AEQLTSMAGDTERLTRVIIDLLCLLTVGLPILLFFLLGVPF
>TRINITY_DN7528_c0_g4_i1.p1 type:internal len:59 gc:universal TRINITY_DN7528_c0_g4_i1:2-175(+)
RLRPHFIAICQPDWSKINCTAGHYVTDYECTGDDTFRIREARLSFPSGHASFSGYTMV
>TRINITY_DN7543_c0_g1_i1.p1 type:internal len:205 gc:universal TRINITY_DN7543_c0_g1_i1:613-2(-)
PGFITGQIYMYPSKRWCKKRRQYLANFLQPPRKELEPEVDMHTICTVENPVAVIEDSNHSVITKEDSTTKDSWQYYDELDIPDAGEFDDPEPDSDYDYEETYKRKKKPGRKPGKTGPRGRKKNSIYETVPDGEKPYACELCGVRYKTRPGLNYHYSHSHKDRDEEDIGRATPSPKPARETPTSNDAVAGSKKFQDSFLSFIHAP
>TRINITY_DN7543_c0_g1_i1.p2 type:complete len:76 gc:universal TRINITY_DN7543_c0_g1_i1:202-429(+)
MHMVSHHQVQFHICCSSCDHVALFCQAYVQVSSCVCKFLHSHNLNLAQDHQILQHLECPVHHNTARSPLLCCLPW*
>TRINITY_DN7543_c0_g1_i1.p3 type:complete len:68 gc:universal TRINITY_DN7543_c0_g1_i1:387-184(-)
MMNWTFQMLENLMILSQIQIMTMKKLTNARRNLDVSLAKQGHVVARRTAYMKLYLMVRNHMHVNCVV*
>TRINITY_DN7543_c0_g1_i1.p4 type:5prime_partial len:55 gc:universal TRINITY_DN7543_c0_g1_i1:614-450(-)
AGVHYRTDIHVSFKTVVQETASVPGQLSSATTQGIRTRSRHAYNLYCGKPSCCH*
>TRINITY_DN7543_c0_g1_i1.p5 type:5prime_partial len:47 gc:universal TRINITY_DN7543_c0_g1_i1:2-142(+)
RGMDEGQKTVLKFLRTCHGIIAGRCFSGRFGGGSSPPDVLLISVLM*
>TRINITY_DN7543_c0_g1_i1.p6 type:3prime_partial len:43 gc:universal TRINITY_DN7543_c0_g1_i1:126-1(-)
MRRTSGGLLPPPNLPEKHLPAMMPWQVRRNFRTVFCPSSMPL
>TRINITY_DN7543_c0_g1_i2.p1 type:internal len:179 gc:universal TRINITY_DN7543_c0_g1_i2:535-2(-)
FLQPIHKELEPEIDMHTICTVENPVAVIEDSNHSVITKEDSTTKDSWQYYDELDIPDAGEFDDPEPDSDYDYEETYKRKKKPGRKPSKGGTRGRKKGSTYDAQPDCEKPFSCELCGVRYKTRPGLNYHYSHSHKDRDEEDIGRATPSPKPARETPTSNDAVAGSKKFQDSFLSFIHAP
>TRINITY_DN7543_c0_g1_i2.p2 type:complete len:68 gc:universal TRINITY_DN7543_c0_g1_i2:387-184(-)
MMNWTFQMLENLMILSQIQIMTMKKLTSARRNLGESLAREEHVDAKKAAHMMLNLIVRNHFHVNCVV*
>TRINITY_DN7543_c0_g1_i2.p3 type:5prime_partial len:47 gc:universal TRINITY_DN7543_c0_g1_i2:2-142(+)
RGMDEGQKTVLKFLRTCHGIIAGRCFSGRFGGGSSPPDVLLISVLM*
>TRINITY_DN7543_c0_g1_i2.p4 type:3prime_partial len:43 gc:universal TRINITY_DN7543_c0_g1_i2:126-1(-)
MRRTSGGLLPPPNLPEKHLPAMMPWQVRRNFRTVFCPSSMPL
>TRINITY_DN7543_c0_g2_i1.p1 type:internal len:73 gc:universal TRINITY_DN7543_c0_g2_i1:3-218(+)
ESIVVNNEVLNKIQSFFSDAAYKDYIGNSASYNTRLSLERKMRLPFLDSQTGVAQKHSRLFLNSRQRMPGFI
>TRINITY_DN7543_c0_g2_i1.p2 type:5prime_partial len:42 gc:universal TRINITY_DN7543_c0_g2_i1:220-95(-)
VMNPGILCREFKNSLECFCATPVCESKKGSLIFLSSERRVL*
>TRINITY_DN7543_c0_g3_i1.p1 type:5prime_partial len:160 gc:universal TRINITY_DN7543_c0_g3_i1:2-481(+)
FLSFIHAPGATRSRCTRQSSAAQLAYTDDAAVDRSTSVVEEKERAQPSPYCDFCLGDANENKKTGQSEELVSCSDCGRSGHPSCLHFTANMIISVKKYRWQCIECKCCSLCGLSDNDDQLLFCDDCDRGYHMYCLSPPLSSPPEGSWSCHLCIVEFHKN*
>TRINITY_DN7543_c0_g3_i1.p2 type:complete len:77 gc:universal TRINITY_DN7543_c0_g3_i1:348-578(+)
MMISCCFVMTVTGATTCTVCHLHFPVHQKDLGAAISALWNSTKTNSAQSFTINFQAQDSCYCDSVALYSVIVLYNI*
>TRINITY_DN7543_c0_g3_i1.p3 type:complete len:73 gc:universal TRINITY_DN7543_c0_g3_i1:248-30(-)
MDDLISHSLNKRPAPLTGQFSYSHWHHRDRSHSREMAVLAPFPQQQMYFCLRLHHLCMLTEQLKTDECSGCE*
>TRINITY_DN7562_c0_g1_i1.p1 type:5prime_partial len:40 gc:universal TRINITY_DN7562_c0_g1_i1:2-121(+)
NIFLSNSVPKTSLMYHNVTTAGCATTVFTFLEVFFFCSA*
>TRINITY_DN7562_c0_g2_i1.p1 type:5prime_partial len:299 gc:universal TRINITY_DN7562_c0_g2_i1:971-75(-)
FSMTTTTADIWKKITQDDGENTASPVFLVRNCRGYNLMAQVEVKRPEDQRVVIVTHGFNADRNSPTPLFLSKNIGFNTVRFDFRGNGGSEGFADWRFGDYVEEADEDLRAVVEHLRKMGGEVIGVVGHSRSGTTVLMYASRFDDVPCVISCAGRLKMEEGVWKHLKKENFAPGGPEEDYIVGADKRKRRVTREDVDKRCAIRPMKILRRRKDYAVSKFLFVHGTADTVTPVDASITLHAFCKENDIPSELCLVEGAGHRLVTELHHATVLARAISVFIQNRMEDFQLITPEYIQNHQD*
>TRINITY_DN7562_c0_g2_i1.p2 type:complete len:90 gc:universal TRINITY_DN7562_c0_g2_i1:84-353(+)
MVLYVFWGDQLEVLHSILYENTDGSGEHSRMVQLRYQTMTSTLHKTEFTRNVVFFAERVEGYRSVYGCNCISCAMNEEEFRDCVILASP*
>TRINITY_DN7562_c0_g2_i1.p3 type:complete len:61 gc:universal TRINITY_DN7562_c0_g2_i1:588-770(+)
MANNANHFASHFPQVFNDSTKILIGFFDVVTESPVSKAFRASIAAEVKAYGIKSDILAQE*
>TRINITY_DN7562_c0_g2_i1.p4 type:3prime_partial len:57 gc:universal TRINITY_DN7562_c0_g2_i1:804-971(+)
MSNDNHPLVFWSFHLHLSHKIITPTISHKEDRTSSVFTIILGNLLPNVCGRGCHAE
>TRINITY_DN7562_c0_g2_i1.p5 type:complete len:43 gc:universal TRINITY_DN7562_c0_g2_i1:522-394(-)
MCWTAQDGGGCLEAPEERELRPRWTGGGLHRGSRQEEKEGDP*
>TRINITY_DN7557_c0_g1_i2.p1 type:internal len:86 gc:universal TRINITY_DN7557_c0_g1_i2:2-256(+)
WHYCTLKHTSFNIHVQILFLPYSPQWTPSPIRNGTISPESTGLAIPSLKLYQLQKVQQGLPISSVGSMSYFGWGDPRLRPHRRTR
>TRINITY_DN7557_c0_g1_i2.p2 type:5prime_partial len:43 gc:universal TRINITY_DN7557_c0_g1_i2:3-131(+)
GTTVLSNILLLTSMFRSFSFHIHLSGPHHPSEMVQSALRAQD*
>TRINITY_DN7557_c0_g1_i1.p1 type:internal len:40 gc:universal TRINITY_DN7557_c0_g1_i1:2-118(+)
WHYCTLKHTSFNIHVQTLFLPYSSQCTEILCIVSSTIPP
>TRINITY_DN7557_c0_g1_i1.p2 type:internal len:40 gc:universal TRINITY_DN7557_c0_g1_i1:118-2(-)
RRYGRRNDAKNFSALRGIWKEKGLNMDVKRSMFESTVVP
>TRINITY_DN7557_c0_g1_i1.p3 type:internal len:40 gc:universal TRINITY_DN7557_c0_g1_i1:3-119(+)
GTTVLSNILLLTSMFRPFSFHIPLSALKFFASFLLPYLL
>TRINITY_DN7557_c0_g2_i1.p1 type:internal len:40 gc:universal TRINITY_DN7557_c0_g2_i1:1-117(+)
YNQPQGHGTSHPIPLIISATEGATKRLPSPLFKRGRREV
>TRINITY_DN7524_c0_g1_i1.p1 type:5prime_partial len:137 gc:universal TRINITY_DN7524_c0_g1_i1:3-413(+)
RLAFKVLPKCKILYEESGEADNQRPSHGKSKGFAFLTFRLHEVALLTLRHFNNNPKTFTSDKRPIVEFAVEDRRALKKQEEFLRKYERATNQTVKPTTKLRGNSHEKKNHVGVNISLKRTPTKGKGFRHWHVKNET*
>TRINITY_DN7524_c0_g1_i1.p2 type:5prime_partial len:135 gc:universal TRINITY_DN7524_c0_g1_i1:542-138(-)
SYEGIDPLGIANTVDTSHVSPGESAGSSRAKILRELQWTLKSDLCLIFHMPMPEPFPFCRCTLERYIHANVILFLVTVPTKLGCWFYSLVRCTLILSQKFLLLLQRPSVFDSEFHYRSLVRRERLWVVVEMTQR*
>TRINITY_DN7524_c0_g2_i1.p1 type:internal len:408 gc:universal TRINITY_DN7524_c0_g2_i1:3-1223(+)
PMGPRTTDDSEHQQAVRDFLQKHGWSSTDGHSEKDRLQSRRGHRGTLRKAIRGTKPRIRAEGRPAVKPGVRTANRGRFSRGVNRHRGPPRSRSVVKAEKESVVKEEPTAEETASPRRSKKRELSSTSETVKQEVRQEKQEEGNGADSKGPPRAKRQRPETGHDVSEGKTLFVRNIPFDSTEHELRLVMQEFGPLEFVKFVRNEDGNPIGTGFMKFKSAESAQKVLEAERQADLKVSFLLANKRKSAASTDRFSLEGVGFSVRGRRVHIQPALTPEAARRVKDDRMDTTKNADKKNRHLLKEGAIEKGSKEADEISSSDLRKRLAGQKERRQKIENPNFFVNPLRLCFRNLLLDWSELRLKSTVLDFVRADKRCQEVLREHSQVLLESSKKATDASSSKDIPIARLAF
>TRINITY_DN7524_c0_g2_i1.p2 type:complete len:129 gc:universal TRINITY_DN7524_c0_g2_i1:640-254(-)
MNPVPIGLPSSFLTNFTNSNGPNSCITSRNSCSVESNGMLRTKRVFPSDTSCPVSGRCRFARGGPLESAPFPSSCFSCLTSCLTVSEVLLSSRFLDRRGLAVSSAVGSSLTTLSFSALTTLLLRGGPL*
>TRINITY_DN7524_c0_g2_i1.p3 type:complete len:114 gc:universal TRINITY_DN7524_c0_g2_i1:893-552(-)
MAVLLVSILCGIHSVVLHPPRRFGSQRRLYVDPSTANGEAHSLQAKAISRRRTLPLVCQEEADFEVGLSLRFKNLLSGFGRFELHESGTNWVTVLIPDELYKFQWAKLLHNQS*
>TRINITY_DN7524_c0_g2_i1.p4 type:complete len:49 gc:universal TRINITY_DN7524_c0_g2_i1:257-111(-)
MTIDTAGEPSSIRCPHSGLYCRSSLSPYSGLRSPNSLSQRTAVPPTAL*
>TRINITY_DN7524_c0_g2_i1.p5 type:5prime_partial len:48 gc:universal TRINITY_DN7524_c0_g2_i1:1-144(+)
VPWAHEPQMIRSTNRPFATSSRNMDGARQTDILRKTDYRAVGGTAVR*
>TRINITY_DN7524_c0_g2_i1.p6 type:complete len:47 gc:universal TRINITY_DN7524_c0_g2_i1:805-665(-)
MWTRRPRTEKPTPSRLKRSVDAALFLLFARRKLTLRSACLSASRTF*
>TRINITY_DN7593_c0_g4_i1.p1 type:5prime_partial len:53 gc:universal TRINITY_DN7593_c0_g4_i1:404-246(-)
LVLAQIEYVSEYDEFLVRKSYLEFPCKKQRFSEYNVKLIRVNGNEIKDLMQY*
>TRINITY_DN7593_c0_g4_i1.p2 type:5prime_partial len:51 gc:universal TRINITY_DN7593_c0_g4_i1:2-154(+)
SLQILILSCISLLANHASYMKFQLHSYMQIIMHHMDSILHCICSKCYLHS*
>TRINITY_DN7593_c0_g4_i1.p3 type:5prime_partial len:50 gc:universal TRINITY_DN7593_c0_g4_i1:1-150(+)
ITSNINPFLHFTFGKSCKLYEVSIAFIHANYYASYGLYFALYMFQMLLA*
>TRINITY_DN7590_c0_g2_i2.p1 type:3prime_partial len:228 gc:universal TRINITY_DN7590_c0_g2_i2:620-1300(+)
MVKSKSRQNGAKKSRKASQKVEGTSQEDEGCSLPSFERERHQNRDKRSIKPAYVHKMVSYQRTAQLQRSNLMQMQIDALIASARSDVDAVQDLYATLLSEIRQWMSLLTPTEIPSPLGKNSYGYTRAEDSFFSRDANGFTFKQPIDVTVAGVPHLVFKSHVRQPHFDFALEMPIDGIFSSKDFVNYRYLDKRAAWTFTLYGQLRRILDTKMDSGFSFVPEIDFLEGD
>TRINITY_DN7590_c0_g2_i2.p2 type:5prime_partial len:132 gc:universal TRINITY_DN7590_c0_g2_i2:3-398(+)
FFFDIIGLYEVCVHGRILLGRQTIVIETCDRRTNRSTDARQHAGQLIITKERIYPRRSLLDNQLPLLFVHMNHHYPIHNIAAAFSQQNLVLSTRARRLSTHQLYPWEDSTAKNSISLVTKDADRSCLLSLV*
>TRINITY_DN7590_c0_g2_i2.p3 type:5prime_partial len:69 gc:universal TRINITY_DN7590_c0_g2_i2:1300-1094(-)
ITLQEINFRHEGETTIHFRIQNASKLSIKSESPGSALVKVTVINEILRREYSVNWHFQCEVEMRLTNV*
>TRINITY_DN7590_c0_g2_i2.p4 type:complete len:58 gc:universal TRINITY_DN7590_c0_g2_i2:318-145(-)
MDRAGGCSIVSPSWTIQDSVEKKQLQCCEWDNGDSCEQIIAEAGYPKGSSSGRYVPW*
>TRINITY_DN7590_c0_g2_i2.p5 type:complete len:57 gc:universal TRINITY_DN7590_c0_g2_i2:317-487(+)
MGRFHSKKLYLLGNERCRSFLFAQLGLMLCQTSHAIKLQTLHKPCPLSTMLASTKY*
>TRINITY_DN7590_c0_g2_i2.p6 type:complete len:53 gc:universal TRINITY_DN7590_c0_g2_i2:364-522(+)
MPIVLVCSAWFNAVSNFTRYQTANAPQTMSIVHNVSKYKILIYSTFCTTSNG*
>TRINITY_DN7590_c0_g2_i1.p1 type:5prime_partial len:132 gc:universal TRINITY_DN7590_c0_g2_i1:3-398(+)
FFFDIIGLYEVCVHGRILLGRQTIVIETCDRRTNRSTDARQHAGQLIITKERIYPRRSLLDNQLPLLFVHMNHHYPIHNIAAAFSQQNLVLSTRARRLSTHQLYPWEDSTAKNSISLVTKDADRSCLLSLV*
>TRINITY_DN7590_c0_g2_i1.p2 type:complete len:58 gc:universal TRINITY_DN7590_c0_g2_i1:318-145(-)
MDRAGGCSIVSPSWTIQDSVEKKQLQCCEWDNGDSCEQIIAEAGYPKGSSSGRYVPW*
>TRINITY_DN7590_c0_g2_i1.p3 type:complete len:57 gc:universal TRINITY_DN7590_c0_g2_i1:317-487(+)
MGRFHSKKLYLLGNERCRSFLFAQLGLMLCQTSHAIKLQTLHKPCPLSTMLASTKY*
>TRINITY_DN7590_c0_g2_i1.p4 type:complete len:53 gc:universal TRINITY_DN7590_c0_g2_i1:364-522(+)
MPIVLVCSAWFNAVSNFTRYQTANAPQTMSIVHNVSKYKILIYSTFCTTSNG*
>TRINITY_DN7590_c0_g2_i1.p5 type:complete len:40 gc:universal TRINITY_DN7590_c0_g2_i1:620-739(+)
MVKSKSRQNGAKKSRKASQKVEGTSQEDGKIVATTFGLQ*
>TRINITY_DN7590_c0_g3_i1.p1 type:5prime_partial len:847 gc:universal TRINITY_DN7590_c0_g3_i1:1-2541(+)
HNASAVIGQEPVGDFSDSSPEERGLPGISYPVTLFDCDKRSFNLLWREQAHAAELIAASRAGMSILDEEKTSCFERLFQQEQHLHLRYDLLLTIPLRRETKAKVEAELPSWSGLCASDEEEIYRLSSSAAAGKSREAALSPHQTLEVRVGVMVALVVFRGLGRDRVKSFALRYVTRGDETHVTVGMQMCPADTTTLNRTVDRGPVADHSAAPAVAAFDAFWGSKAELRRFKDGSVHRTVTWAPPANLTNSLIPETRLPVPVPVQIVKSVLRHHLPRLTVVDIVDAPAAGTRREKANAAWEARIVFCPLGSAGAPWSLSPLYPRVVRAVQELTDMLNMLETLPMKVRNIHVTSEVCRYADLPVKNPQNLAPRDILLEIVIDFHDAGGWPRDPPVVSKLKTAFLLAIQKEVQERGVRSFITEDFLDLHMDVTFRLRIYHPSEVTSVFSQVSVPNAPWKHRPTGIFVEKIRTLWWLPRVSAVIHSMALSIPAFAATLRIAKYWGKRQGLVGFEMFIEHLVVAVFEGQDKVSQLAEGAEGEQERLGPVSVFDGSIMTATIGFMRYLHLLATFPLKSKPLFVTMGQETGTNSEETAEMRLQMRQAFERLVVCRPAMWVASPLDPHCILLRVPPSAVLERIVAASKAAFEHLSTPLVLGRVPISMQGLVGNYGLVLNPDLRQFDFIIKLKSLSAILHNATRKKNVQGTNKKRKVLHFFSENECLPPKPTIVAAAKTYIQELQDGPLSSVFDVFVFLGDGEKGTLLQTDVSSILPSIIGLKIREDAPPALRCRTLSKQTFSDVSCAITQSHDNQNKGSSAYVLHNPFLVLTDAVARGKGLIESFEATTEMPGY*
>TRINITY_DN7590_c0_g3_i1.p2 type:complete len:119 gc:universal TRINITY_DN7590_c0_g3_i1:720-1076(+)
MGSAGESNKLSNTRNQAAGPSTRADRQVRAASPPATADGGGHRGRAGSRHTPGEGKRRVGGPHRLLSAGLRRRPLVTLAAVPPCRPGRAGADGHVEHAGDTAHESSEYSCDERSLPVC*
>TRINITY_DN7590_c0_g3_i1.p3 type:complete len:110 gc:universal TRINITY_DN7590_c0_g3_i1:2399-2070(-)
MAHETSLNVCFDSVRQRRAGGASSRIFNPMMLGRIEETSVCNNVPFSPSPRKTNTSKTEDSGPSCSSWMYVFAAATMVGFGGRHSFSEKKCNTFLFLFVPCTFFFLVAL*
>TRINITY_DN7590_c0_g3_i1.p4 type:complete len:85 gc:universal TRINITY_DN7590_c0_g3_i1:379-125(-)
MRAGRSPPHHWRRVHSMREVPPPLSPSFPGGEVLSGAGRSGDVSAALAGTVFRSMMSSPHPRSTFQPWTPLSVLQHAPVLATGG*
>TRINITY_DN7590_c0_g3_i1.p5 type:complete len:79 gc:universal TRINITY_DN7590_c0_g3_i1:2272-2036(-)
MFPFRRLPGKRIRRRRRIAGRLAVLGCTSSQPQRWLALVEGIHSRKKNVTLSFFYLFPAHFSSLWRCEGWHSAILVLL*
>TRINITY_DN7590_c0_g3_i1.p6 type:complete len:78 gc:universal TRINITY_DN7590_c0_g3_i1:2148-2381(+)
MPSTKANHRCGCEDVHPRTARRPAILRLRRIRFPGRRRKGNIIADGCFLNSTEHHWVEDTRGCSSSPSLSYAVKTNI*
>TRINITY_DN7590_c0_g3_i1.p7 type:complete len:76 gc:universal TRINITY_DN7590_c0_g3_i1:2093-2320(+)
MCREQIKKGKCYIFFPRMNAFHQSQPSLRLRRRTSKNCKTARYPPSSTYSFSWETAKREHYCRRMFPQFYRASLG*
>TRINITY_DN7590_c0_g3_i1.p8 type:complete len:72 gc:universal TRINITY_DN7590_c0_g3_i1:1028-813(-)
MGSVSSMFNMSVSSCTARTTRGYSGESDQGAPAEPSGQKTMRASHAAFAFSRRVPAAGASTMSTTVSRGRW*
>TRINITY_DN7590_c0_g3_i1.p9 type:complete len:70 gc:universal TRINITY_DN7590_c0_g3_i1:1253-1044(-)
MNDLTPRSWTSFWMARRKAVFSLETTGGSLGHPPASWKSMTISKRMSRGARFCGFFTGKSAYRQTSLVT*
>TRINITY_DN7590_c0_g3_i1.p10 type:complete len:67 gc:universal TRINITY_DN7590_c0_g3_i1:1538-1338(-)
MNISNPTRPCRFPQYLAIRSVAAKAGIDRAIECITAETRGNHQSVLIFSTKMPVGRCFHGAFGTET*
>TRINITY_DN7590_c0_g3_i1.p11 type:complete len:67 gc:universal TRINITY_DN7590_c0_g3_i1:1146-946(-)
MEVYDDLQEDVPRGEVLRILHRQISIPADFARHMNIPNFHGQCLQHVQHVRQLLHGPDDTGVQRRE*
>TRINITY_DN7590_c0_g3_i1.p12 type:complete len:56 gc:universal TRINITY_DN7590_c0_g3_i1:543-376(-)
MGLISSRDVPQRETLDPVASQTAEDNERYHHTNTDLQSLVRGQSGFSGFAGGGGR*
>TRINITY_DN7590_c0_g3_i1.p13 type:3prime_partial len:52 gc:universal TRINITY_DN7590_c0_g3_i1:153-1(-)
MRLFSPQEVERSFVAVKECHRVGDTGQSPLLRARVRKISHRLLTDHCTGVV
>TRINITY_DN7590_c0_g3_i1.p14 type:complete len:46 gc:universal TRINITY_DN7590_c0_g3_i1:216-353(+)
MLRKTVPARAALTSPLRPAPDNTSPPGNEGESGGGTSLMEWTLRQ*
>TRINITY_DN7590_c0_g3_i1.p15 type:complete len:46 gc:universal TRINITY_DN7590_c0_g3_i1:2333-2470(+)
MLLQPFAVVRCQNKHLATFRVPSRNLTTIRTRVHLRTSCTIHFLS*
>TRINITY_DN7590_c0_g3_i1.p16 type:complete len:42 gc:universal TRINITY_DN7590_c0_g3_i1:1371-1246(-)
MLPWRIWHGDLREDRCDLRWVIDSQTEGNVHMKIQEILRDE*
>TRINITY_DN7590_c0_g6_i1.p1 type:internal len:80 gc:universal TRINITY_DN7590_c0_g6_i1:1-237(+)
PGFAGAALLLDCWARNRGFLRSLQKKKIPTPAARIGEASLVMVLAHVCLLRREVAQRATPLQLVKLVFAFFAQTPFHNA
>TRINITY_DN7590_c0_g6_i1.p2 type:internal len:80 gc:universal TRINITY_DN7590_c0_g6_i1:3-239(+)
WIRRRCTAPGLLGSKSRISPISAEEENSDASGTNRRGIAGNGSRPRLPSETRSGAACDAATASQARVRFLCTNAISQRQ
>TRINITY_DN7590_c0_g7_i1.p1 type:internal len:109 gc:universal TRINITY_DN7590_c0_g7_i1:2-325(+)
DFLEGDIRKPYVLLRPGGQQDNMMKKAALGDSVVRLLPAAASETFNTLAMAPSMNCVRWEQVYTACNVKAKEDLPPTPDYNSAVLEDLMMGAWTQQLSSLAADCPGFA
>TRINITY_DN7579_c0_g3_i1.p1 type:5prime_partial len:77 gc:universal TRINITY_DN7579_c0_g3_i1:2-232(+)
LYFYVHEVLCTGNILFFLQVVGGNTVSVLSHFLHFAQKACVTLHSLFDSNYGNFNCILINNLRQDKKKHFLKINIF*
>TRINITY_DN7579_c0_g3_i1.p2 type:5prime_partial len:41 gc:universal TRINITY_DN7579_c0_g3_i1:3-125(+)
YISMYMRYFAQVTFYSFCRWWVAIQFQCLVTFYILRRKHV*
>TRINITY_DN7579_c0_g4_i1.p1 type:internal len:42 gc:universal TRINITY_DN7579_c0_g4_i1:3-125(+)
HSRNKEMEGFDVFQSFSGKPIYSCHILQEQQFHCNTIMEKR
>TRINITY_DN7579_c0_g6_i1.p1 type:complete len:55 gc:universal TRINITY_DN7579_c0_g6_i1:617-453(-)
MCYCPTQCNTFMLATSMVTPVRAHFNNPKFIQCSHSIFTQENHSATESCPSNKY*
>TRINITY_DN7579_c0_g7_i1.p1 type:5prime_partial len:52 gc:universal TRINITY_DN7579_c0_g7_i1:655-500(-)
EHLSFPPLFVFVCTCCYASVVHTCVYYTRTHIHKFIKFMDMDNSKVKMEKS*
>TRINITY_DN7579_c0_g7_i1.p2 type:5prime_partial len:47 gc:universal TRINITY_DN7579_c0_g7_i1:657-517(-)
VNIFPSPLCLCLCAHVVMQVLCTRVCITHAHTYINLLSSWTWIIVR*
>TRINITY_DN7579_c0_g8_i1.p1 type:complete len:82 gc:universal TRINITY_DN7579_c0_g8_i1:249-4(-)
MNECMCLHAHAYVTPSNSTTHVMHYSNVKTPKTDIPLTQFFTVTIPLFFSLLCNTEELTDLNSDTMNDVSLHYRHKYCMNG*
>TRINITY_DN7579_c0_g8_i1.p2 type:5prime_partial len:42 gc:universal TRINITY_DN7579_c0_g8_i1:3-128(+)
FNHSCSTCACNVMRHHSWCQSLNRLIPQCCIVERRIVVLSL*
>TRINITY_DN7579_c0_g8_i1.p3 type:complete len:42 gc:universal TRINITY_DN7579_c0_g8_i1:53-178(+)
MVSEFKSVNSSVLHSREKNSGIVTVKNWVRGMSVLGVLTLE*
>TRINITY_DN7579_c0_g10_i1.p1 type:3prime_partial len:42 gc:universal TRINITY_DN7579_c0_g10_i1:476-598(+)
MLPLPSLLCLCFPLVPSYLHSCPLLSVLPVLIFFLQYVSFP
>TRINITY_DN7533_c0_g1_i1.p1 type:internal len:368 gc:universal TRINITY_DN7533_c0_g1_i1:1103-3(-)
APAWKYCLLSVCVRYLVSANARTMLLQLITLFAVIIFTAVGSTELRENDLRTSFFKIYPKPYPNNMFKGCAKNEYPPDEKYKIPHYVVNLDLPPEQRWTQLIKDKSEQLHVLLANIKNLTAEIFHGELFRLIDKYMPYIARTLPYPFYDEILGMAKVTNFTMGDLTLFNLFYEIFTVCTSTIAQDKDGKLYHGRNLDFGLFLGWDVKNHTWLTTEALRPLVVNVDYRRQNKTLFMSIQFAGYVGILTAVKPQQFTLTLNERFQLDGGYIGILKWILGDHKQKWTGFLTRSVLENATSYDEAMGILTKTRLLAPVYFILGGNKTGQASIITRWQNSFDIWKLGTASLSQNSTWYLMQTNYDHWEKPPF
>TRINITY_DN7533_c0_g1_i1.p2 type:complete len:58 gc:universal TRINITY_DN7533_c0_g1_i1:774-947(+)
MKLFTFVFNQLCPTLLRWKIKINHIMWDLILFIRWIFIFGTSFEHIIWIGLWINLEE*
>TRINITY_DN7533_c0_g1_i1.p3 type:complete len:54 gc:universal TRINITY_DN7533_c0_g1_i1:961-800(-)
MTSGLHSSRFIQSPIQIICSKDVPKMNIHLMKSIRSHIMWLILIFHRSSVGHS*
>TRINITY_DN7533_c0_g1_i1.p4 type:complete len:53 gc:universal TRINITY_DN7533_c0_g1_i1:223-65(-)
MPQAMMRPWASSQRPGFWHQCTSFLVVTRQDKPASSQDGRTVLTFGSWEQQA*
>TRINITY_DN7533_c0_g1_i1.p5 type:complete len:41 gc:universal TRINITY_DN7533_c0_g1_i1:91-213(+)
MSKLFCHLVMMLACPVLLPPRMKYTGARSLVFVRMPMASS*
>TRINITY_DN7533_c0_g2_i1.p1 type:5prime_partial len:74 gc:universal TRINITY_DN7533_c0_g2_i1:323-102(-)
WEKPPFFDDRRTPAIICMDSLGQKNGASFMGLYNMLSSKPVLNKLTTYTALMQVNSGYLEAWLRCCPDPCWPW*
>TRINITY_DN7533_c0_g2_i1.p2 type:5prime_partial len:70 gc:universal TRINITY_DN7533_c0_g2_i1:3-212(+)
GMSLSSTSSILVSSLVCCFKFFYIRERIFRDIASPRPTGVWTASQPSFQVATVHLHQCCVCGELIQNRL*
>TRINITY_DN7533_c0_g2_i1.p3 type:5prime_partial len:63 gc:universal TRINITY_DN7533_c0_g2_i1:2-190(+)
RNVLVLYFLHTCQFFGLLLQVLLHQRKNISGYCFTKANRGLDSISAKLPSSHCSPASMLCMW*
>TRINITY_DN7533_c0_g2_i1.p4 type:5prime_partial len:51 gc:universal TRINITY_DN7533_c0_g2_i1:1-153(+)
QECPCPLLPPYLSVLWSVASSSFTSEKEYFGILLHQGQQGSGQHLSQASK*
>TRINITY_DN7533_c0_g2_i1.p5 type:5prime_partial len:43 gc:universal TRINITY_DN7533_c0_g2_i1:325-197(-)
TGKNHPSLMTEEPLQSSAWTVWAKRMELHLWDYITCCLQSLF*
>TRINITY_DN7560_c0_g1_i7.p1 type:3prime_partial len:68 gc:universal TRINITY_DN7560_c0_g1_i7:304-504(+)
MTLSYYSREAILAQCSITTLFLLQLGNKHYCSDPTCHCLITAGKPILPQCSNMTLSYYSMGTNTNTV
>TRINITY_DN7560_c0_g1_i7.p2 type:complete len:48 gc:universal TRINITY_DN7560_c0_g1_i7:201-58(-)
MLGDCGRACYTGVITQCHVGTLWQCLFPCCNKTVSCLIIVAVFVPLL*
>TRINITY_DN7560_c0_g1_i7.p3 type:complete len:45 gc:universal TRINITY_DN7560_c0_g1_i7:252-386(+)
MTVAYCSRGTNTTTVLQNDTVLLQQRSYISTMFYHNTVLITARE*
>TRINITY_DN7560_c0_g1_i4.p1 type:complete len:56 gc:universal TRINITY_DN7560_c0_g1_i4:86-253(+)
MIKHDTVLLQQGNKHYYSDSKSHCLITVGNKHDHSDTTWHCLITTREQHYHSDPT*
>TRINITY_DN7560_c0_g1_i4.p2 type:3prime_partial len:45 gc:universal TRINITY_DN7560_c0_g1_i4:302-433(+)
MTLSYYSRATNTTIVIHHDNVLLQQGNKHCHSVPTWQCLITAGE
>TRINITY_DN7560_c0_g1_i5.p1 type:3prime_partial len:49 gc:universal TRINITY_DN7560_c0_g1_i5:86-229(+)
MIKHDTVLLQQGNKHCHSVPTWQCLITAGEQTLPQCSNMAVSYYSRGT
>TRINITY_DN7560_c0_g1_i5.p2 type:complete len:48 gc:universal TRINITY_DN7560_c0_g1_i5:201-58(-)
MLEHCGSVCSPAVIRHCHVGTLWQCLFPCCNKTVSCLIIVAVFVPLL*
>TRINITY_DN7560_c0_g1_i5.p3 type:3prime_partial len:45 gc:universal TRINITY_DN7560_c0_g1_i5:96-227(+)
MTLSYYSRGTNTATVFQHGSVLLQQGNKHCHSVPTWQCLITAGE
>TRINITY_DN7560_c0_g1_i5.p4 type:5prime_partial len:40 gc:universal TRINITY_DN7560_c0_g1_i5:229-110(-)
CSPAVIRHCHVGTLWQCLFPCCNKTLPCWNTVAVFVPLL*
>TRINITY_DN7560_c0_g1_i1.p1 type:5prime_partial len:148 gc:universal TRINITY_DN7560_c0_g1_i1:2-445(+)
LILLHHKMLIYPALPDIASVFCCNTHCYRLHLNHRLLVYIASSHTASVCCCITHCQCIPVHLTERVHTAPSHIASVSCSITHCHCILFHRTLPVFTAPSNTANAYSATTHANVCSSTTSYTRLLLQHRQLLYMAPPRTVNTYCSVTH*
>TRINITY_DN7560_c0_g1_i1.p2 type:3prime_partial len:112 gc:universal TRINITY_DN7560_c0_g1_i1:536-868(+)
MLLQHTVIIHCAIVPARSSTIPLHKHPRPIQTSNLSVLQLTVRPISLSERATPFLKQRHRHWYSDPIWHCLITAGGQTLPQRSNMAVSYYSRGTNTATVFQHGSVLLQQGN
>TRINITY_DN7560_c0_g1_i1.p3 type:complete len:83 gc:universal TRINITY_DN7560_c0_g1_i1:309-557(+)
MLTVLPHMLMCAAPPQATLVYCSNTDSYSIWLRHALLIPTAPSHTDHVCCSNTDSYCIWLRHALLIPTAPSYTDHVCCSNTL*
>TRINITY_DN7560_c0_g1_i1.p4 type:complete len:56 gc:universal TRINITY_DN7560_c0_g1_i1:169-336(+)
MYTCPPHRASAYCSITHCQCFLLHHTLSLHTIPPHTTSVYGSIKYCKCLQCYHTC*
>TRINITY_DN7560_c0_g1_i1.p5 type:complete len:55 gc:universal TRINITY_DN7560_c0_g1_i1:789-625(-)
MLERCGSVCPPAVIRQCHIGSLYQCLCLCFRNGVARSDREIGLTVNWSTERLLV*
>TRINITY_DN7560_c0_g1_i1.p6 type:complete len:47 gc:universal TRINITY_DN7560_c0_g1_i1:240-100(-)
MEQETLAMCDGAVCTRSVRWTGIHWQCVMQQQTLAVCDEAIYTSSL*
>TRINITY_DN7560_c0_g1_i1.p7 type:3prime_partial len:45 gc:universal TRINITY_DN7560_c0_g1_i1:736-867(+)
MALPYYSRGTNTTTAFQHGSVLLQQGNKHCHSVPTWQCLITAGE
>TRINITY_DN7560_c0_g1_i1.p8 type:5prime_partial len:40 gc:universal TRINITY_DN7560_c0_g1_i1:869-750(-)
CSPAVIRHCHVGTLWQCLFPCCNKTLPCWNAVVVFVPLL*
>TRINITY_DN7560_c0_g1_i3.p1 type:complete len:50 gc:universal TRINITY_DN7560_c0_g1_i3:252-401(+)
MTVAYCSRGTNTTTVLQNDTVLLQQRSSYYHSDPTCHCHIKAGKQTLPQ*
>TRINITY_DN7560_c0_g1_i3.p2 type:5prime_partial len:50 gc:universal TRINITY_DN7560_c0_g1_i3:539-390(-)
CSPAVIRHCHVGTLWQCLFPCCNKRDMLVPCGNISFFVVIRQCHIGSLW*
>TRINITY_DN7560_c0_g1_i3.p3 type:complete len:48 gc:universal TRINITY_DN7560_c0_g1_i3:201-58(-)
MLGDCGRACYTGVITQCHVGTLWQCLFPCCNKTVSCLIIVAVFVPLL*
>TRINITY_DN7560_c0_g1_i3.p4 type:3prime_partial len:45 gc:universal TRINITY_DN7560_c0_g1_i3:408-539(+)
MTLSYYNKEANITTGNQHVSLITAGEQTLPQCSNMAVSYYSRGT
>TRINITY_DN7560_c0_g1_i2.p1 type:3prime_partial len:70 gc:universal TRINITY_DN7560_c0_g1_i2:148-354(+)
MSWSYCSRRTNTNRVIQHYTVLLQQGNKHNQRSNMTPSYYSRGTNLITAGEQTLPQCSNMAVSYYSRGT
>TRINITY_DN7560_c0_g1_i2.p2 type:5prime_partial len:47 gc:universal TRINITY_DN7560_c0_g1_i2:354-214(-)
CSPAVIRHCHVGTLWQCLFPCCNKICSPAVIRWCHVGSLVVFIPLL*
>TRINITY_DN7560_c0_g2_i2.p1 type:complete len:49 gc:universal TRINITY_DN7560_c0_g2_i2:448-302(-)
MLDHCGSVSSTPVTRQCHVGLLQYCLFHCCNKTVSYWITVVVFVPPLY*
>TRINITY_DN7560_c0_g2_i1.p1 type:5prime_partial len:50 gc:universal TRINITY_DN7560_c0_g2_i1:2-151(+)
GNKLYHSDPTSHCHITEGEQSLPQCSNIILSYYSRGTNSTTVTQHCAVL*
>TRINITY_DN7560_c0_g2_i1.p2 type:complete len:42 gc:universal TRINITY_DN7560_c0_g2_i1:242-117(-)
MLERCGSVCPPAVIRGCHVGKHCDSVCSPAVIKQHNVGSLW*
>TRINITY_DN7560_c0_g2_i4.p1 type:5prime_partial len:50 gc:universal TRINITY_DN7560_c0_g2_i4:2-151(+)
GNKLYHSDPTSHCHITEGEQSLPQCSNIILSYYSRGTNSTTVTQHCAVL*
>TRINITY_DN7560_c0_g2_i4.p2 type:complete len:49 gc:universal TRINITY_DN7560_c0_g2_i4:554-408(-)
MLDHCGSVSSTPVTRQCHVGLLQYCLFHCCNKTVSYWITVVVFVPPLY*
>TRINITY_DN7560_c0_g2_i4.p3 type:complete len:42 gc:universal TRINITY_DN7560_c0_g2_i4:242-117(-)
MLDHCISVCPPAVIRGCHVGKHCDSVCSPAVIKQHNVGSLW*
>TRINITY_DN7560_c0_g3_i1.p1 type:internal len:98 gc:universal TRINITY_DN7560_c0_g3_i1:3-293(+)
RSKLSPGVHPASTSSQPVSTGFGSPAPAQHGTLGPTSHRVWSVAIFRQLYAGRDQGCSLPALNGRFPRLQHYTVLLHQGNKHNQRSNMTLSYYSRGT
>TRINITY_DN7560_c0_g3_i1.p2 type:5prime_partial len:63 gc:universal TRINITY_DN7560_c0_g3_i1:1-189(+)
KEANFHRECIQPVQVHSQCPLVLVPPHQLNTEPWGLLLTGCGLWLFSGSCMQVVIRGVHSLH*
>TRINITY_DN7560_c0_g3_i1.p3 type:5prime_partial len:54 gc:universal TRINITY_DN7560_c0_g3_i1:2-163(+)
KKQTFTGSASSQYKFTASVHWFWFPRTSSTRNPGAYFSQGVVCGYFPAVVCRS*
>TRINITY_DN7560_c0_g3_i1.p4 type:5prime_partial len:53 gc:universal TRINITY_DN7560_c0_g3_i1:291-133(-)
FPCCNKTVSCWISDCVCSPGVIRQCNVVALEISHLMQGVNTPDHDLHTTAGK*
>TRINITY_DN7560_c0_g4_i1.p1 type:5prime_partial len:41 gc:universal TRINITY_DN7560_c0_g4_i1:3-125(+)
YHSDPAWHCIITAGEQTLPQCSNITLSYYSKGINTTRDPT*
>TRINITY_DN7560_c0_g4_i1.p2 type:5prime_partial len:40 gc:universal TRINITY_DN7560_c0_g4_i1:173-54(-)
VGTLWQCLFPCCTKIMSCWISGCVYSLAVIRQCNVGTLW*
>TRINITY_DN7560_c3_g1_i1.p1 type:internal len:52 gc:universal TRINITY_DN7560_c3_g1_i1:154-2(-)
SPAVIRQCQVGSLWLSLFPCCYKRVSCWFTIAVSVPCCNKTVSHWFTMVIL
>TRINITY_DN7559_c0_g1_i1.p1 type:5prime_partial len:41 gc:universal TRINITY_DN7559_c0_g1_i1:1-123(+)
LNRASQNSETVTMSCALRMFPVVSYLTCSVASSVCLRLWE*
>TRINITY_DN7559_c0_g2_i1.p1 type:internal len:79 gc:universal TRINITY_DN7559_c0_g2_i1:3-236(+)
RMAKDCMPISSAMRKYGISLFVCMCILELSGLVNCACPCKLRDLIDFKRPQKANSLICLRRIQRYCTQSGLLVLLRSV
>TRINITY_DN7559_c0_g2_i1.p2 type:3prime_partial len:46 gc:universal TRINITY_DN7559_c0_g2_i1:136-2(-)
MRSLSLQGQAQLTSPDSSSIHMHTNKEIPYLRIADEMGMQSFAIR
>TRINITY_DN7544_c0_g1_i1.p1 type:3prime_partial len:250 gc:universal TRINITY_DN7544_c0_g1_i1:749-3(-)
MDQLFLAVYGIKSEETNNPSFTVPLETVVLFLALKFCENPSTEVILVEENNVNDKVYHVSDDRSVYSRIIQEKNVPQLVKDCVLPAILLQEKNTCIAGLCAVLRHVIKKVVELRPSHPCRKLLGFRNGCLIACAEASTWTRFCEVEIIRATTSLVQGHCKSSGVVLIPEELAKFEQHLNQPVRIHNILKRQQNDAKLHQVSKKEGKDVTEVRSNGSATRHCAIVPESVISELQHTYAEGPDFTLADIIL
>TRINITY_DN7544_c0_g1_i1.p2 type:complete len:154 gc:universal TRINITY_DN7544_c0_g1_i1:1280-819(-)
MIESCTKKRMVLAIALLGGLSVLVLVLENHLTPDTHLHHTSPAVNFTGRDLCWMKESYKVSEPCRQCTDSEVTKEQTYVCKTTGYIETLQCATSGKIHRSCDKVVWIEEKKFWIFEAAMMLTSLVSYMVVFIRQKQLDQSMMRRIEKQIASGV*
>TRINITY_DN7544_c0_g1_i1.p3 type:complete len:78 gc:universal TRINITY_DN7544_c0_g1_i1:307-540(+)
MISTSQNLVHVDASAQAIKQPFRNPSNFLHGCEGLSSTTFLITCLNTAHNPAMQVFFSCSKIAGKTQSLTSCGTFFS*
>TRINITY_DN7544_c0_g1_i1.p4 type:5prime_partial len:72 gc:universal TRINITY_DN7544_c0_g1_i1:3-218(+)
QNNVCQCEIWAFSICVLQFTDDTLRDNGAVSGCTAITSNLCYILTFLFTDLVKLCIILLPLQDVMNSNWLV*
>TRINITY_DN7544_c0_g1_i1.p5 type:complete len:72 gc:universal TRINITY_DN7544_c0_g1_i1:576-791(+)
MIYFIIHIILLYQDNFCAWILTKFQCQEQHHCFQGHSEGWIICFLTLYPIYCEKQLVHAAEMCCHRQAPTR*
>TRINITY_DN7544_c0_g1_i1.p6 type:5prime_partial len:53 gc:universal TRINITY_DN7544_c0_g1_i1:1-159(+)
NRIMSASVKSGPSAYVCCNSLMTLSGTMAQCLVALPLLLTSVTSLPSFLLTW*
>TRINITY_DN7544_c0_g1_i1.p7 type:complete len:51 gc:universal TRINITY_DN7544_c0_g1_i1:592-440(-)
MIKYIMYRMIEVFILALFRKRMYHNLLKTVSCLQFYYRKKILALQDCVQC*
>TRINITY_DN7544_c0_g1_i1.p8 type:complete len:48 gc:universal TRINITY_DN7544_c0_g1_i1:886-1029(+)
MKTTMYDTRLVSIIAASKIQNFFSSIHTTLSQLLWIFPDVAHCSVSI*
>TRINITY_DN7544_c0_g1_i1.p9 type:complete len:45 gc:universal TRINITY_DN7544_c0_g1_i1:748-882(+)
MLLKCAATGRLPLDEAILLYREAAQTPEAICFSILLIIDWSSCF*
>TRINITY_DN7544_c0_g2_i1.p1 type:5prime_partial len:85 gc:universal TRINITY_DN7544_c0_g2_i1:3-257(+)
LGLTLRDYLVIGHAADQTHDEENVKTKQGKFCMGIIDTDRNLQAVDEGYVVMLCKLKPESCSPKNNLLIGVPAEKLLEKSLSVC*
>TRINITY_DN7544_c0_g3_i1.p1 type:internal len:285 gc:universal TRINITY_DN7544_c0_g3_i1:3-854(+)
IILFSCYHIIFEYFKNLNLNQYLPLTAKWFHNISHEPLINKSKDVIIETSRTSQGGASLQVIIPEVPCESLYKRDPRRYKPRHRIFTRQEDIERSLEITNSGGINIHYEELSWKDSDKLDWDTLPTSVHPQGGDLPPSRLQRKCQQLESVAQAVLKTAKDNEVIVDFCSGGGHLGILLAHLLPSSTVVMVENKEESLARAKARVAKLGMKNAFFYQCNLDYYIGSFTIGVSLHGCGVATDLVLQRCLHQRAAYISCPCCYGSVQNTHLVTYPRSRAFKGLGLTL
>TRINITY_DN7544_c0_g3_i1.p2 type:complete len:112 gc:universal TRINITY_DN7544_c0_g3_i1:133-468(+)
MSLLRLVGHHREVLHCKSSSQRFPVRVCTREILEGTSQDTESLPGRRTSKDLWKSPTVVVLTFTMKSCHGKIVINWTGIHFLLVFTLREVIFHLLGCRESVSNWRVLLRLY*
>TRINITY_DN7544_c0_g3_i1.p3 type:complete len:86 gc:universal TRINITY_DN7544_c0_g3_i1:319-62(-)
MLIPPLLVISRDLSMSSCLVKIRCLGLYLRGSLLYRLSQGTSGMMTCSEAPPCDVLLVSIMTSLDLFIRGSCEILWNHFAVSGKY*
>TRINITY_DN7544_c0_g3_i1.p4 type:complete len:62 gc:universal TRINITY_DN7544_c0_g3_i1:521-336(-)
MPPTRAEIHNHLIVFCCLQYSLSNTLQLLTLSLQPRRWKITSLRVNTSRKCIPVQFITIFP*
>TRINITY_DN7505_c0_g1_i1.p1 type:internal len:179 gc:universal TRINITY_DN7505_c0_g1_i1:535-2(-)
QSHSETVENKVNISCSQKMITDSKIAVEKKIENVDDKKLADTGKLLEKQDSPTKTFFFGMGPDNSDLHNRMPSPSRGEIRINGERVEYRRRDGKEYKTSMESYGESQGHHRIESRDMGFENTDHSRSNSRDANAGVTNSHTRSYSKDLNNNGNTTLGHDEGSSKQHIIKYVEEFAAKI
>TRINITY_DN7505_c0_g1_i1.p2 type:complete len:100 gc:universal TRINITY_DN7505_c0_g1_i1:237-536(+)
MLVLYSFPSLLLYSTLSPFIRISPLDGEGILLCRSLLSGPMPKKNVFVGESCFSSNFPVSASFLSSTFSIFFSTAIFESVIIFCEHEILTLFSTVSEWL*
>TRINITY_DN7505_c0_g1_i1.p3 type:complete len:55 gc:universal TRINITY_DN7505_c0_g1_i1:313-477(+)
MVKAFCYAGHCYLAPCQRKMSLLENPVSLAIFQCQQVSCRRHFQSSFRQLFLNL*
>TRINITY_DN7505_c0_g1_i1.p4 type:complete len:53 gc:universal TRINITY_DN7505_c0_g1_i1:62-220(+)
MPQCSITIVVQVFRVASGMTVGDTSICISAIASAMVSVFKTHVSTFYSMMTL*
>TRINITY_DN7505_c0_g2_i1.p1 type:internal len:57 gc:universal TRINITY_DN7505_c0_g2_i1:2-169(+)
KDQKIMRLFKTKAESRKCSRSDEIVGASEFEYRRAGSEQRYLRAISEDRQTRKVSE
>TRINITY_DN7505_c0_g2_i1.p2 type:5prime_partial len:55 gc:universal TRINITY_DN7505_c0_g2_i1:171-7(-)
SSETFLVCLSSEMALKYLCSEPARRYSNSDAPTISSLLLHFRLSALVLNKRIIF*
>TRINITY_DN7505_c0_g2_i1.p3 type:5prime_partial len:46 gc:universal TRINITY_DN7505_c0_g2_i1:170-33(-)
LRKPSSFVCLLKWLLNISAQNLHVDTRTQMHPLFHHFYCTFDFLL*
>TRINITY_DN7505_c0_g3_i1.p1 type:internal len:104 gc:universal TRINITY_DN7505_c0_g3_i1:2-310(+)
LRDSKLVLSSPEVGAHTLISESPSKHRIKSRKKYKAPPPPPSPIEQNGYSSTLPKDMNRTSSEPSDFYYGAGMRQVVPCVTKVQNWGERQNYIIPVVQSGRRK
>TRINITY_DN7505_c0_g3_i1.p2 type:5prime_partial len:62 gc:universal TRINITY_DN7505_c0_g3_i1:310-125(-)
LSSSTLNNRDDIILSLSPVLYFCHTRHYLPHTCSIIKVTRLTGGSVHILGQSTTVPILFDG*
>TRINITY_DN7505_c0_g4_i1.p1 type:internal len:115 gc:universal TRINITY_DN7505_c0_g4_i1:1-342(+)
QKTEDNIAGAWAVYARTESSKNSTESREKGGSSRDKNSTGSRERHCVSSTKGSPQVSKDTDATSTNMSKLEFQAEIKLAAQKRNSNSGNCTENDDTSNISCHSQKMSTTAQSHA
>TRINITY_DN7505_c0_g4_i1.p2 type:5prime_partial len:70 gc:universal TRINITY_DN7505_c0_g4_i1:2-211(+)
KRQRIILQVLGLFMHEQRAVRTAQRVGKKVGVAGTKTVQEVGKDIVFLVQKVHHRFLRTLMQLLQICQN*
>TRINITY_DN7505_c0_g4_i1.p3 type:5prime_partial len:50 gc:universal TRINITY_DN7505_c0_g4_i1:340-191(-)
HGFEPWCSFFVNDTKYCSCRHFLCSFLSLSSFSEQLTLFLPGILILTYL*
>TRINITY_DN7505_c0_g4_i1.p4 type:3prime_partial len:46 gc:universal TRINITY_DN7505_c0_g4_i1:135-1(-)
MSFPTSCTVFVPATPTFFPTLCAVLTALCSCINSPSTCNIILCLL
>TRINITY_DN7505_c0_g5_i1.p1 type:internal len:126 gc:universal TRINITY_DN7505_c0_g5_i1:377-3(-)
KVSEDTRQRARSMDCIRALNDVETGRCSGGERYNRRNYNGDLMRTQGSAKYSRSLSSLGKEKISGARPAKPERKKSVEHLVLGNESRTSMGQSGAGNNGNGSKRNSRLDAYKEPVHVDQKTEDNI
>TRINITY_DN7505_c0_g5_i1.p2 type:5prime_partial len:84 gc:universal TRINITY_DN7505_c0_g5_i1:2-253(+)
QYYPLSFDQHGLVLCMHLSVNFFCCHSHYFLLLTGPYSSCSHFQALNVLHSFSFLASLVVHQISFPSLNWTSFDCILHCLVFS*
>TRINITY_DN7505_c0_g6_i1.p1 type:3prime_partial len:121 gc:universal TRINITY_DN7505_c0_g6_i1:40-399(+)
MGNSNSQSVQLAHPPHNWAHSYPRDVHKQKLRRIASPENKVLPTRIPGQRLRVTNNGVILNSGGTLTKRCKDVIEDRPNPDDFSHDLGPTVRNSHSYIEYNDLSGDSGREYADKKYESEP
>TRINITY_DN7505_c0_g6_i1.p2 type:5prime_partial len:102 gc:universal TRINITY_DN7505_c0_g6_i1:401-96(-)
SGSLSYFLSAYSLPESPLKSLYSIYEWLFLTVGPKSWLKSSGLGLSSITSLHLLVSVPPLFKMTPLLVTLSLWPGMRVGRTLFSGLAIRRSFCLWTSLGYE*
>TRINITY_DN7505_c0_g6_i1.p3 type:complete len:45 gc:universal TRINITY_DN7505_c0_g6_i1:324-190(-)
MAVSHCRTQIVAEIIRIGPVLDNIFASFGKCPAAIQDDAIIGYS*
>TRINITY_DN7505_c0_g7_i1.p1 type:complete len:73 gc:universal TRINITY_DN7505_c0_g7_i1:242-24(-)
MGSKTMTSSQSFVTPEDTTEHRGPTRWCDSCGRDADCEHRLCEVLIQTPSDIRLPPSSPVCQKSYESYNSDN*
>TRINITY_DN7505_c0_g7_i1.p2 type:3prime_partial len:68 gc:universal TRINITY_DN7505_c0_g7_i1:88-288(+)
MSDGVCINTSQSRCSQSASRPQESHQRVGPLCSVVSSGVTKDWLDVMVLLPMIQCLKMEAKKVHRDS
>TRINITY_DN7553_c0_g1_i1.p1 type:3prime_partial len:60 gc:universal TRINITY_DN7553_c0_g1_i1:177-1(-)
MPTSHLHVIYRCHVTVICECGTFLLSREICEHACLHAPRGKDDDKKLHEQLQQTHTTSP
>TRINITY_DN7553_c0_g1_i1.p2 type:5prime_partial len:58 gc:universal TRINITY_DN7553_c0_g1_i1:383-210(-)
NFRGKMVEVEKAVPMIMCACVKQLNYSYKDSVSLDALSHITAISSLACVCTCVCMHA*
>TRINITY_DN7553_c0_g1_i1.p3 type:5prime_partial len:47 gc:universal TRINITY_DN7553_c0_g1_i1:2-142(+)
GLVVWVCCSCSCNFLSSSFPLGACKHACSHISRDSRNVPHSHMTVT*
>TRINITY_DN7553_c0_g1_i1.p4 type:3prime_partial len:47 gc:universal TRINITY_DN7553_c0_g1_i1:140-3(-)
MSQSYVSVGHFCCLERYVNMRVYMPPEGKMTTRSCMNNYNKPTLPA
>TRINITY_DN7580_c0_g1_i1.p1 type:5prime_partial len:62 gc:universal TRINITY_DN7580_c0_g1_i1:2-187(+)
VTSLVWCSCMYHTSHKVSTVVWCSQATNRIAQSCVEKQCCSFIAATGQRLNRIVFYLFVSH*
>TRINITY_DN7580_c0_g1_i1.p2 type:5prime_partial len:41 gc:universal TRINITY_DN7580_c0_g1_i1:1-123(+)
GHKSSVVQLYVPYEPQSEYSCVVQSGHKQNCTVVCRKAVL*
>TRINITY_DN7580_c0_g2_i1.p1 type:5prime_partial len:377 gc:universal TRINITY_DN7580_c0_g2_i1:3-1133(+)
ECDGLLVSFAFKIFILFVGTWAVFFRTPKATMPRIFLYRAAVLVLVLVFTFSYWLFYGVRIIEQRKDIRYHSILQFAVSLVDALLFIHYIAVILMEIRHLQPQYYLKVVRSPDGESHSYAIGQLSIQRSAVWVLERYYTDFSIYNPYLERLPTSKTKKSASSFKVYDVEGLQNNTLQGQSRAMMTANARRRDSSHNERFYEEHEYERRVKKRRARLITAAEEAFTHIKRLQEEPGPAVPMDPSEAAQAIFPSMARSLQKYLRITRQQPRHTMDSILNHLATCLSHDMTPKAFLERYLVPSPVLQNEKEHQPVQTWALVCDVLLSRAISHGTLFQLRQNDISLLCEVYRLPHFNVTEEIIDPKSNKFVLRLNSETSV*
>TRINITY_DN7580_c0_g2_i1.p2 type:5prime_partial len:116 gc:universal TRINITY_DN7580_c0_g2_i1:1505-1158(-)
AASRFNSSAQGCTSPLLHLTVPTQQYAILINRTVLYHSSDHLATTVPYPIITPLLSTGLYFSSKPPLFYTELQCFSLSEFISHSSIQIGTSNFCRYSFQENKMVCSFRTHYFTNT*
>TRINITY_DN7580_c0_g2_i1.p3 type:complete len:106 gc:universal TRINITY_DN7580_c0_g2_i1:857-540(-)
MAETGSKVIQDGVHCVSWLLASNSQILLQGTCHGRKNGLGSLGGIHWYCRTWLLLQPLDMSKCLLCGSNQSGPPLLHSPLILVFLVKAFIVTRVSSSGIGCHHGT*
>TRINITY_DN7580_c0_g2_i1.p4 type:complete len:64 gc:universal TRINITY_DN7580_c0_g2_i1:1078-887(-)
MISSVTLKCGSLYTSQRREMSFCRNWNKVPWEIARESSTSQTRAHVCTGWCSFSFCSTGEGTK*
>TRINITY_DN7580_c0_g2_i1.p5 type:complete len:55 gc:universal TRINITY_DN7580_c0_g2_i1:299-135(-)
MADLHQDYRNVMNKQKSIDQADSELQNGVIPDVFSLLYNPHTIEQPVREGEDQH*
>TRINITY_DN7580_c0_g2_i1.p6 type:complete len:50 gc:universal TRINITY_DN7580_c0_g2_i1:826-677(-)
MESIVCLGCWRVILKYFCRERAMEGKMAWAASEGSIGTAGPGSSCNLLI*
>TRINITY_DN7580_c0_g2_i1.p7 type:complete len:40 gc:universal TRINITY_DN7580_c0_g2_i1:550-431(-)
MARDWPCSVLFCRPSTSYTLKLDADFLVLLVGSRSRYGL*
>TRINITY_DN7580_c0_g3_i1.p1 type:internal len:40 gc:universal TRINITY_DN7580_c0_g3_i1:1-117(+)
LVACRTTIPLHNPLFCAGLYLILMTPLCCTGLLPQGSTL
>TRINITY_DN7542_c0_g1_i1.p1 type:3prime_partial len:53 gc:universal TRINITY_DN7542_c0_g1_i1:180-335(+)
MTFHNNYYPNLPECTDWNVINAGRMVKLRIVSVAVRSSAGQTRIISSGRCRS
>TRINITY_DN7542_c0_g1_i1.p2 type:5prime_partial len:45 gc:universal TRINITY_DN7542_c0_g1_i1:334-200(-)
DLHLPEDIIRVCPAEDLTATDTILSFTILPAFITFQSVHSGRFG*
>TRINITY_DN7542_c0_g1_i1.p3 type:3prime_partial len:40 gc:universal TRINITY_DN7542_c0_g1_i1:218-334(+)
MYRLERYKCWEDGKTEDCVSSSEVFSRADTYNILWQVQI
>TRINITY_DN7542_c0_g2_i1.p1 type:3prime_partial len:77 gc:universal TRINITY_DN7542_c0_g2_i1:228-1(-)
MEMMTLSLSTQMETENKRQPSCLFIFIIILQWDLNYLSLNFSQTSIYSTQTVCSKHFKQQPYTLTVNEADLHLPED
>TRINITY_DN7542_c0_g2_i1.p2 type:complete len:47 gc:universal TRINITY_DN7542_c0_g2_i1:166-26(-)
MFVYLHHHITVGPQLPITQLFTNLNLLNPNCMQQAFQATAIHTDSE*
>TRINITY_DN7517_c0_g1_i1.p1 type:internal len:60 gc:universal TRINITY_DN7517_c0_g1_i1:1-177(+)
LRVLGVWWNKWQKLLSKMLQGPTKSLQPYQKFKKKPISLLATLCRSMSNDLRFSRIGGC
>TRINITY_DN7517_c0_g1_i1.p2 type:3prime_partial len:51 gc:universal TRINITY_DN7517_c0_g1_i1:30-179(+)
MAEVAFKDVAGANKEFTTLSEVQEETNKPASYTMQIHVKRPTFLKNRWLL
>TRINITY_DN7517_c0_g2_i1.p1 type:5prime_partial len:53 gc:universal TRINITY_DN7517_c0_g2_i1:170-12(-)
CTLSPQPWTTCQLLPKDGWLTILDFDGAVLSEYYVSFWVKLFRGNNELEVMI*
>TRINITY_DN7517_c0_g2_i1.p2 type:5prime_partial len:42 gc:universal TRINITY_DN7517_c0_g2_i1:168-43(-)
YTFASTVDYMSAFTEGWMADNIGLRWSGFVGILCFFLGEII*
>TRINITY_DN7517_c0_g3_i1.p1 type:internal len:64 gc:universal TRINITY_DN7517_c0_g3_i1:1-189(+)
LLAFAVSAMFVITDPYIGWQQWALLLYSTGAYLWLCPQGTIQQAESFSCAEQENAVKELYTFA
>TRINITY_DN7517_c0_g3_i1.p2 type:3prime_partial len:49 gc:universal TRINITY_DN7517_c0_g3_i1:145-2(-)
MKTTLLVEWFLVGTTINRLRCCREEEPIAAILYMGQLSQTLLTQRRPK
>TRINITY_DN7517_c0_g3_i1.p3 type:3prime_partial len:46 gc:universal TRINITY_DN7517_c0_g3_i1:54-188(+)
MAAMGSSSLQHRSLFMVVPTRNHSTSRVVFMRRAGECCQGIVHFR
>TRINITY_DN7575_c0_g1_i1.p1 type:internal len:44 gc:universal TRINITY_DN7575_c0_g1_i1:131-3(-)
KFSVSKMDHVSRTDRYGHQADCVSPDTDKDIRKFCFCKQIPSQ
>TRINITY_DN7575_c0_g1_i1.p2 type:internal len:44 gc:universal TRINITY_DN7575_c0_g1_i1:130-2(-)
SFLSARWIMSVVLTDTVIRQTVYPLTQIKTSGNSASVNKFPPK
>TRINITY_DN7575_c0_g1_i1.p3 type:internal len:44 gc:universal TRINITY_DN7575_c0_g1_i1:3-131(+)
LGGNLFTEAEFPDVFICVRGYTVCLMTVSVSTTDMIHLADRKL
>TRINITY_DN7575_c0_g2_i1.p1 type:internal len:86 gc:universal TRINITY_DN7575_c0_g2_i1:255-1(-)
CNQVEDVDDDVVKMLQDLKKNGYLNHTLLILLSDHGHRSVPGIRDTMQGKQEERLPMLGLAFPPWFKERYPVAMQNLRNNVHRLT
>TRINITY_DN7575_c0_g2_i1.p2 type:5prime_partial len:70 gc:universal TRINITY_DN7575_c0_g2_i1:2-211(+)
VRRWTLFLRFCIATGYLSLNQGGKASPNMGSLSSCFPCMVSRIPGTLRWPWSLRRIRRVWFRYPFFLRS*
>TRINITY_DN7575_c0_g2_i1.p3 type:5prime_partial len:57 gc:universal TRINITY_DN7575_c0_g2_i1:1-171(+)
RQAMDIVPEVLHSNRVSLLEPRRKGKSQHGESLFLLPLHGVPDTRYTSMAVVTQKN*
>TRINITY_DN7575_c0_g3_i1.p1 type:internal len:48 gc:universal TRINITY_DN7575_c0_g3_i1:142-2(-)
KNLSVNDTRVQQAAETFVKDVNDYIREQQDICETVYLHQIIWAKLYV
>TRINITY_DN7575_c0_g4_i1.p1 type:internal len:71 gc:universal TRINITY_DN7575_c0_g4_i1:210-1(-)
LTPPFDIHETLKHILHFSNTSINATHSAQSLFEEIPLERTCSDVSVEPHWCSCLDWKKVTVKDPKVQQAA
>TRINITY_DN7575_c0_g5_i1.p1 type:internal len:43 gc:universal TRINITY_DN7575_c0_g5_i1:2-127(+)
ASTDPRSLSLLHPIPQERTCADVSIKPHWCACLQWKNLSVND
>TRINITY_DN7575_c0_g6_i1.p1 type:internal len:114 gc:universal TRINITY_DN7575_c0_g6_i1:341-3(-)
KRMGSKASYCNMYPLIWKEYQQNGYVFAYMEEVTQNSIFNYRLKGFDDSPADHYMRTFFIESEKDKKSHKKNCIRASKKHQVIVNAVKEMFTVYGNKPKFILTFQSELSHDDC
>TRINITY_DN7575_c0_g6_i1.p2 type:complete len:48 gc:universal TRINITY_DN7575_c0_g6_i1:40-183(+)
MNFGLFPYTVNISFTAFTITWCFLLARIQFFLCDFLSFSDSMKKVLM*
>TRINITY_DN7575_c0_g6_i1.p3 type:5prime_partial len:46 gc:universal TRINITY_DN7575_c0_g6_i1:3-140(+)
AVIMRQLTLEGQDELWFVPIHSKHLLHSIHYNLVFLAGSDTVFLV*
>TRINITY_DN7575_c0_g7_i1.p1 type:internal len:99 gc:universal TRINITY_DN7575_c0_g7_i1:1-294(+)
QAAQAFVKLVNDFIVEYRNICEPVYLHKIIWAKKYIPTDGLRKFRNSDSKDMFDPVLTANTKVTQEVYELKVHTRVGNLTGSVQHFEAALNYNVDKKK
>TRINITY_DN7575_c0_g7_i1.p2 type:complete len:69 gc:universal TRINITY_DN7575_c0_g7_i1:32-238(+)
MTSSWNTEIYVNQSIYTRLFGQKNTSQQMVYASFETVTPRTCLTLFLLQTPRSHRRCMSSKCTQGLVT*
>TRINITY_DN7591_c0_g1_i1.p1 type:internal len:65 gc:universal TRINITY_DN7591_c0_g1_i1:1-192(+)
SARYLSRHCLSTWCINILLQADISPDIACQPGVSIYCYRQISLQTLLVNLVYQYTVTARYLPRH
>TRINITY_DN7591_c0_g1_i1.p2 type:internal len:65 gc:universal TRINITY_DN7591_c0_g1_i1:2-193(+)
QPDISPDTACQPGVSIYCYRQISLQTLLVNLVYQYTVTGRYLSRHCLSTWCINILLQPDISPDI
>TRINITY_DN7591_c0_g1_i1.p3 type:internal len:65 gc:universal TRINITY_DN7591_c0_g1_i1:3-194(+)
SQISLQTLLVNLVYQYTVTGRYLSRHCLSTWCINILLQADISPDIACQPGVSIYCYSQISPQTL
>TRINITY_DN7509_c0_g1_i1.p1 type:5prime_partial len:78 gc:universal TRINITY_DN7509_c0_g1_i1:486-253(-)
FFFGIGIEQQSCSHTHAAEVVRYPFHQPPIMDIFMVWIFSWSKLLAVFPIYNHIWSNCHGGEIHCPSHDGVDSDPCM*
>TRINITY_DN7509_c0_g1_i1.p2 type:complete len:69 gc:universal TRINITY_DN7509_c0_g1_i1:148-354(+)
MIVDINDVIIVHLNMIVGQYDQCYPTDMILVWKIYLHTRITINSIVRGTMYLATMAITPDVVVDGKNC*
>TRINITY_DN7509_c0_g1_i1.p3 type:complete len:57 gc:universal TRINITY_DN7509_c0_g1_i1:173-3(-)
MTSLISTIISLKSRLPAANSAHAITLNSDGQHLVSTTETLGCMPKDGTMFLNKYYA*
>TRINITY_DN7509_c0_g1_i1.p4 type:5prime_partial len:52 gc:universal TRINITY_DN7509_c0_g1_i1:3-158(+)
SCIVFIEKHSAILRHASKRFGCADQMLTIRIESDRMGTISSRQSGLQRNDC*
>TRINITY_DN7509_c0_g1_i1.p5 type:5prime_partial len:45 gc:universal TRINITY_DN7509_c0_g1_i1:485-351(-)
FFLELVLSNRVVHTLMLLRWFDTHSTNHQSWTFSWYGYFHGQNC*
>TRINITY_DN7509_c0_g1_i3.p1 type:5prime_partial len:78 gc:universal TRINITY_DN7509_c0_g1_i3:487-254(-)
FFFGIGIEQQSCSHTHAAEVVRYPFHQPPIMDIFMVWIFSWSKLLAVFPIYNHIWSNCHGGEIHCPSHDGVDSDPCM*
>TRINITY_DN7509_c0_g1_i3.p2 type:complete len:57 gc:universal TRINITY_DN7509_c0_g1_i3:173-3(-)
MTSLISTIISLKSRLPAANSAHAITLNSDGQHLVSTTETLGCMPKDGTMFLNKYYA*
>TRINITY_DN7509_c0_g1_i3.p3 type:complete len:55 gc:universal TRINITY_DN7509_c0_g1_i3:191-355(+)
MIVGQYDQCYPTDMILVWKIYLHTRITINSIVRGTMYLATMAITPDVVVDGKNC*
>TRINITY_DN7509_c0_g1_i3.p4 type:5prime_partial len:52 gc:universal TRINITY_DN7509_c0_g1_i3:3-158(+)
SCIVFIEKHSAILRHASKRFGCADQMLTIRIESDRMGTISSRQSGLQRNDC*
>TRINITY_DN7509_c0_g1_i3.p5 type:5prime_partial len:45 gc:universal TRINITY_DN7509_c0_g1_i3:486-352(-)
FFLELVLSNRVVHTLMLLRWFDTHSTNHQSWTFSWYGYFHGQNC*
>TRINITY_DN7509_c0_g1_i2.p1 type:5prime_partial len:78 gc:universal TRINITY_DN7509_c0_g1_i2:475-242(-)
FFFGIGIEQQSCSHTHAAEVVRYPFHQPPIMDIFMVWIFSWSKLLAVFPIYNHIWSNCHGGEIHCPSHDGVDSDPCM*
>TRINITY_DN7509_c0_g1_i2.p2 type:complete len:55 gc:universal TRINITY_DN7509_c0_g1_i2:179-343(+)
MIVGQYDQCYPTDMILVWKIYLHTRITINSIVRGTMYLATMAITPDVVVDGKNC*
>TRINITY_DN7509_c0_g1_i2.p3 type:5prime_partial len:48 gc:universal TRINITY_DN7509_c0_g1_i2:3-146(+)
AVSCLLLTSRHASKRFGCADQMLTIRIESDRMGTISSRQSGLQRNDC*
>TRINITY_DN7509_c0_g1_i2.p4 type:complete len:48 gc:universal TRINITY_DN7509_c0_g1_i2:161-18(-)
MTSLISTIISLKSRLPAANSAHAITLNSDGQHLVSTTETLGCMPRSQ*
>TRINITY_DN7509_c0_g1_i2.p5 type:5prime_partial len:45 gc:universal TRINITY_DN7509_c0_g1_i2:474-340(-)
FFLELVLSNRVVHTLMLLRWFDTHSTNHQSWTFSWYGYFHGQNC*
>TRINITY_DN7509_c0_g2_i1.p1 type:5prime_partial len:53 gc:universal TRINITY_DN7509_c0_g2_i1:1-159(+)
VDCDSCSIFIFTIDFEECFRFHIQKVVPCMNQQFRLSGDRMGSNNIALSGHL*
>TRINITY_DN7509_c0_g2_i1.p2 type:5prime_partial len:46 gc:universal TRINITY_DN7509_c0_g2_i1:172-35(-)
RCLLFRDDLIELCCYCPCDHLRGGTAGSCKALLFGCENGSIPRSQ*
>TRINITY_DN7552_c0_g1_i1.p1 type:complete len:71 gc:universal TRINITY_DN7552_c0_g1_i1:83-295(+)
MTLVGMCTTGLWMSWKSVVWLKIVTAARCFSLSVYLSCSIQISLHRVLPCSECLLKLCSCDLLISNHSIF*
>TRINITY_DN7552_c0_g1_i1.p2 type:complete len:64 gc:universal TRINITY_DN7552_c0_g1_i1:562-371(-)
MFLYYPLLLCASHLVISHLIKHSLLCHCSYICILKFVCAHNLDSILLKIHTFHQFENCLVPRC*
>TRINITY_DN7552_c0_g1_i1.p3 type:complete len:56 gc:universal TRINITY_DN7552_c0_g1_i1:201-34(-)
MLHDKYTDKLKQRAAVTIFNQTTDFQLIHSPVVHMPTNVILTVEHCNSKHFRKYY*
>TRINITY_DN7565_c0_g3_i1.p1 type:3prime_partial len:121 gc:universal TRINITY_DN7565_c0_g3_i1:134-493(+)
MKMMDTGVIQTTVDRRGVEAEQTLAYITQNSTNFIPIQMGNIPIPVPPITSMSHHGGASVPVPGPPPPPGLGLETGASMASSTPPTLSGFQPEWMATKIPDIPEGGIMYNIHAEQSQNYL
>TRINITY_DN7565_c0_g3_i1.p2 type:5prime_partial len:62 gc:universal TRINITY_DN7565_c0_g3_i1:493-308(-)
QIILTLFCMYVVHYSTLWNIWNFCGHPFWLKSRQSGWSGRSHASPCFQSKPWWRWWPRNWY*
>TRINITY_DN7565_c0_g3_i1.p3 type:complete len:56 gc:universal TRINITY_DN7565_c0_g3_i1:295-128(-)
MGHTGNGRDRDRNISHLYGNEVSTVLCDVSKCLLCLDTSAINCCLDDTSIHHFHL*
>TRINITY_DN7565_c0_g3_i1.p4 type:5prime_partial len:44 gc:universal TRINITY_DN7565_c0_g3_i1:494-363(-)
SNNSDFVLHVCCTLFHPLEYLEFLWPSILVEIQTEWVEWKKPC*
>TRINITY_DN7565_c0_g3_i1.p5 type:3prime_partial len:43 gc:universal TRINITY_DN7565_c0_g3_i1:128-3(-)
MNQTKVLDYCKKYIFLASVSYCENAKTLLWNTRLWLEFPVTS
>TRINITY_DN7556_c0_g1_i1.p1 type:internal len:147 gc:universal TRINITY_DN7556_c0_g1_i1:440-3(-)
VSLRPDRRSGADFEGFSSSGESHYYSFEQTSDSGRTTSRPCSSDVEVLLTGTGTGTGTTGSSEYDTAATSQEHSQQSATSGSAEYHTAVSSLSSRDSMKSLDSESSGHLGSIELSSETSETLVPSALELERDLLDRDIETPTMDED
>TRINITY_DN7556_c0_g1_i1.p2 type:5prime_partial len:123 gc:universal TRINITY_DN7556_c0_g1_i1:1-369(+)
VSSSIVGVSISLSNRSLSSSNADGTSVSEVSLDSSMLPRCPELSESNDFIESRELRELTAVWYSADPDVADCCECSCDVAAVSYSEDPVVPVPVPVPVSRTSTSEEQGRLVVRPLSDVCSNE*
>TRINITY_DN7556_c0_g1_i1.p3 type:5prime_partial len:50 gc:universal TRINITY_DN7556_c0_g1_i1:2-151(+)
YLHPLLVSQYLYPTDLSPAPMQMEQVSQKSHWTVQCYQDVLNSQNPMIS*
>TRINITY_DN7556_c0_g1_i1.p4 type:5prime_partial len:41 gc:universal TRINITY_DN7556_c0_g1_i1:3-125(+)
IFIHCWCLNISIQQISLQLQCRWNKCLRSLTGQFNATKMS*
>TRINITY_DN7556_c0_g2_i1.p1 type:internal len:167 gc:universal TRINITY_DN7556_c0_g2_i1:1-498(+)
QEEKQEEVFEDEKFETEITEQISTSKLQEVKRKDFQEEGGLKMETSLTESMEEETSAAESLLVAETKVEMKDTQEILKVEEKSEVSKSLQLRTTSFKNGKTEGVSEKTELVKIVEESHMQTEITEDVKGMETKTTVVLRRPPLIQRKSDPDSSSSGSREEVVHRER
>TRINITY_DN7556_c0_g2_i1.p2 type:5prime_partial len:131 gc:universal TRINITY_DN7556_c0_g2_i1:497-105(-)
LSRCTTSSREPELDESGSDLRCIRGGRLSTTVVFVSIPLTSSVISVCICDSSTILTSSVFSETPSVLPFLNEVVLSCNDLLTSDFSSTFKISCVSFISTFVSATNKDSAALVSSSMDSVKLVSIFSPPSS*
>TRINITY_DN7556_c0_g3_i1.p1 type:3prime_partial len:162 gc:universal TRINITY_DN7556_c0_g3_i1:484-2(-)
MPAGADKAKEPVYSILPPESFMPTSAQGTEFRGQSSKSIPLGESSTVFEEVGSPFEMITDADIKDFPGSVPEYGGSLVMTKVIECEAQEMTESRSHTVTDGFEKSGTTERSKMKRSAEMTFYPEPKAFVSGISPLDSPKSQPETVSLSQATEGSENLSSSL
>TRINITY_DN7556_c0_g3_i1.p2 type:5prime_partial len:51 gc:universal TRINITY_DN7556_c0_g3_i1:483-331(-)
CQQVQTKQKNLCTVSCLLKASCQPQHRAQSLEVSLQSRYHWENRQLFLKK*
>TRINITY_DN7556_c0_g3_i1.p3 type:5prime_partial len:40 gc:universal TRINITY_DN7556_c0_g3_i1:3-122(+)
RLELRFSDPSVACERLTVSGWDFGESSGEIPETKAFGSG*
>TRINITY_DN7526_c0_g1_i1.p1 type:internal len:195 gc:universal TRINITY_DN7526_c0_g1_i1:583-2(-)
VCVMGSSANAENMHIFMQADASLAVEPLYPQVCQKVPVFLRMPENSGPPPVELSRMLNAVAAALSFKRPDSINLFFLIMESRRYMQNLSNCMQFWLCCCTSLSMVHVLSSLLLMPPPLTMGQTLWLACTTIPVLSLSLIFGPTDKQTMTKATGKNQCSINKEIILFVTWSYGAKFFPSLAVLLLGYGLILHSFC
>TRINITY_DN7526_c0_g1_i1.p2 type:5prime_partial len:53 gc:universal TRINITY_DN7526_c0_g1_i1:582-424(-)
CVSWVRQLMLKICIYSCRQMQALLWNPCILRCVRRCLCSCGCLKIVDPHLWN*
>TRINITY_DN7526_c0_g2_i1.p1 type:5prime_partial len:172 gc:universal TRINITY_DN7526_c0_g2_i1:1-516(+)
CNEVTDGSTCWMYQVADNSSFIRMWGGWGSKYLYNWYIIQQGATFLLMLYFVTVSVSFVHRSYQLWQRNPLINRKWAAAVLIVMVLQAIYFTVGVAVVHQQEETSRRSGSVEDRVGLIHVPLCVWLITFLWPFCLLLINEYVKRHEIRVNVRYQKRTHLEFGTKLGMNSPF*
>TRINITY_DN7526_c0_g2_i1.p2 type:complete len:85 gc:universal TRINITY_DN7526_c0_g2_i1:81-335(+)
MGVQIFVQLVHNPAGSNIFVNALFCDSFSEFCPSILSALAEKSTDQQKMGCCSSNCYGITSHIFYCWSGSSSSARGDQQKKWVC*
>TRINITY_DN7526_c0_g2_i1.p3 type:5prime_partial len:72 gc:universal TRINITY_DN7526_c0_g2_i1:661-446(-)
PTLSTVLSATLNLILPTAGVMRSQSLKFHCSLSSIFLLQVHSKSALVLFKMESSFQVWFQIPDVSSSDISH*
>TRINITY_DN7526_c0_g3_i1.p1 type:complete len:63 gc:universal TRINITY_DN7526_c0_g3_i1:234-46(-)
MSILTKMPHSKMPAYLCDSSGNTTSKQPHEECCISELDMPIITQAALATSCFVQIQTRQISC*
>TRINITY_DN7526_c0_g3_i1.p2 type:5prime_partial len:59 gc:universal TRINITY_DN7526_c0_g3_i1:1-177(+)
PVFLVTHSIYTYTLYLAAYLPSLYLDKARGCERSLSNDGHVQFTDAAFFMWLFACCVT*
>TRINITY_DN7561_c0_g1_i1.p1 type:internal len:52 gc:universal TRINITY_DN7561_c0_g1_i1:1-153(+)
VCLIICTTYFLLSSHFYGSAHHNTWLHTHYTHENKEALLKFQQLKSDRNSY
>TRINITY_DN7561_c0_g1_i1.p2 type:5prime_partial len:49 gc:universal TRINITY_DN7561_c0_g1_i1:153-7(-)
VGVPVRLQLLKFQQSFFIFMCIVCMQPSIVMCTTIKMRRQEKVGRTNN*
>TRINITY_DN7561_c0_g1_i1.p3 type:5prime_partial len:47 gc:universal TRINITY_DN7561_c0_g1_i1:151-11(-)
RSSCQTSVAEISAKLLYFHVYSVYAAKYCDVHYHKNETTRESRSYK*
>TRINITY_DN7561_c0_g4_i1.p1 type:5prime_partial len:50 gc:universal TRINITY_DN7561_c0_g4_i1:444-295(-)
YFFFFTPISSGLAQNCDRSKFASANKLKPPQITGEHTQILVITSQPSTQ*
>TRINITY_DN7561_c0_g4_i1.p2 type:complete len:47 gc:universal TRINITY_DN7561_c0_g4_i1:154-294(+)
MYTEQNCSSGCGIEGSKYGLNIAQVIPVLKFAILSSWFYIFCIPSL*
>TRINITY_DN7561_c0_g4_i1.p3 type:complete len:43 gc:universal TRINITY_DN7561_c0_g4_i1:251-123(-)
MANLSTGITCAIFKPYFDPSIPHPELQFCSVYMTRAQFWQEP*
>TRINITY_DN7561_c0_g5_i1.p1 type:internal len:42 gc:universal TRINITY_DN7561_c0_g5_i1:3-125(+)
TIFCCESRYTKIFILLSLSFRSIHYSRVGSRLSVTFRRSSC
>TRINITY_DN7530_c0_g1_i1.p1 type:5prime_partial len:51 gc:universal TRINITY_DN7530_c0_g1_i1:2-154(+)
IRAESTVLCQTPIKTNERVNCITFSYKSDLLSGFLQWSSLAYYILHLPSC*
>TRINITY_DN7530_c0_g2_i1.p1 type:complete len:41 gc:universal TRINITY_DN7530_c0_g2_i1:133-11(-)
MLFFQWSIMASPRDTDHSPLPNQYECKYNILYSLLTCIYI*
>TRINITY_DN7555_c0_g1_i1.p1 type:5prime_partial len:63 gc:universal TRINITY_DN7555_c0_g1_i1:3-191(+)
CAHAIFFLARGDVDIFFANFSTSTDRPAFRAIHSTHVIARIIAVLITGATALNSPANNDPRL*
>TRINITY_DN7555_c0_g1_i1.p2 type:complete len:63 gc:universal TRINITY_DN7555_c0_g1_i1:295-107(-)
MSMKTMTKTKRQMMRVSKPNRKQKTFFNGRSMRRSHSLGSLFAGLLRAVAPVIKTAIILAIT*
>TRINITY_DN7555_c0_g1_i1.p3 type:complete len:60 gc:universal TRINITY_DN7555_c0_g1_i1:465-286(-)
MISSCVKHRDHLDSTCKNTQYLPVEFNKFSSIGKSIKGQGERAISFNVGSSVATLHLCQ*
>TRINITY_DN7555_c0_g1_i1.p4 type:3prime_partial len:43 gc:universal TRINITY_DN7555_c0_g1_i1:453-578(+)
MKKSSSTLMHSLINDVHVCSYKIKINITLFIIYNISIGNECK
>TRINITY_DN7555_c0_g2_i1.p1 type:5prime_partial len:52 gc:universal TRINITY_DN7555_c0_g2_i1:2-157(+)
IACAQRRISRQLLLLLLPLPIPIKNVKLINSQVTKNEKEKKKRTVTNDIFT*
>TRINITY_DN7555_c0_g2_i1.p2 type:3prime_partial len:50 gc:universal TRINITY_DN7555_c0_g2_i1:108-254(+)
MRRRKRRGLLQMIFLHNSNMTALGSLFQSEWESQSGITCIHSTPAIDRS
>TRINITY_DN7555_c0_g2_i1.p3 type:complete len:43 gc:universal TRINITY_DN7555_c0_g2_i1:222-94(-)
MLCHFGIPILIERVSLMQSYYCYVKISFVTVLFFFSFSFLVT*
>TRINITY_DN7571_c0_g1_i1.p1 type:internal len:52 gc:universal TRINITY_DN7571_c0_g1_i1:2-154(+)
AVTASPSIDRCDQLSALRQYLSTSHWMAVAPGGTESPLLTPMTIDAASFDL
>TRINITY_DN7571_c0_g1_i1.p2 type:internal len:52 gc:universal TRINITY_DN7571_c0_g1_i1:155-3(-)
TSQKRLHRLSLESTEDFPYLPGQLPSNATSTSTVSMRKADHTDRSTEKLSP
>TRINITY_DN7571_c0_g1_i1.p3 type:internal len:52 gc:universal TRINITY_DN7571_c0_g1_i1:154-2(-)
QVKRGCIDCHWSQQRTFRTSRGNCHPMRRRQVLSQCGKLITPIDRRRSCHR
>TRINITY_DN7571_c0_g1_i1.p4 type:5prime_partial len:40 gc:universal TRINITY_DN7571_c0_g1_i1:156-37(-)
HKSKEAASIVIGVNRGLSVPPGATAIQCDVDKYCLNAES*
>TRINITY_DN7571_c0_g2_i1.p1 type:internal len:119 gc:universal TRINITY_DN7571_c0_g2_i1:355-2(-)
RQLVLVCFSPEMRSCSTDRQVSPRNDSSSISLTRSLPRRGSLLRISEKNSRRKCSIKSRACVLLGAPSFPLTCVVRGILLSVFRGGDEGGVIPLVVDSASKPGLRGDSYQHESLLPQS
>TRINITY_DN7571_c0_g2_i1.p2 type:3prime_partial len:92 gc:universal TRINITY_DN7571_c0_g2_i1:81-353(+)
MTPPSSPPRKTDSSMPRTTHVNGKDGAPRRTHARDLIEHFLREFFSLIRSNEPLLGRLLVNEILELSLRGDTCRSVEHERISGEKQTKTSC
>TRINITY_DN7571_c0_g2_i1.p3 type:5prime_partial len:40 gc:universal TRINITY_DN7571_c0_g2_i1:2-121(+)
TLWQQTFMLVAVTAQPRLRCRIDNQRNDPSLISTAEDGQ*
>TRINITY_DN7571_c0_g3_i2.p1 type:internal len:142 gc:universal TRINITY_DN7571_c0_g3_i2:2-424(+)
HAIAAFPLCFQFSAPRSFRDLIEYSGNRGCTSYETEDETHTSLEEIFDAVDVVAARKSPGVPYCRLRNLQDSDGTGEQFLDRKREFDSQAILSNDTTISNVAGIHRKRSRPLTSAVQPFKRIAPASNCDGNEPDNRTLVHL
>TRINITY_DN7571_c0_g3_i2.p2 type:3prime_partial len:110 gc:universal TRINITY_DN7571_c0_g3_i2:99-425(+)
MKLKTKRILLWKRSSMLLTSLLLERVREYRIVACEIYKTAMAQVNNFWTGRENLTAKPFFPTTPRYPTLLGSIENDLGLLPPLFNPSRGSRQLLTVMATNQTTEHSSIY
>TRINITY_DN7571_c0_g3_i2.p3 type:complete len:72 gc:universal TRINITY_DN7571_c0_g3_i2:421-206(-)
MDECSVVWFVAITVRSWRDPLEGLNSGGKRPRSFSMDPSNVGYRGVVGKNGLAVKFSLPVQKLFTCAIAVL*
>TRINITY_DN7571_c0_g3_i2.p4 type:complete len:59 gc:universal TRINITY_DN7571_c0_g3_i2:273-97(-)
MAWLSNSLFLSRNCSPVPSLSCRFRKRQYGTPGLFLAATTSTASKISSKEVCVSSSVS*
>TRINITY_DN7571_c0_g3_i2.p5 type:3prime_partial len:41 gc:universal TRINITY_DN7571_c0_g3_i2:121-2(-)
MRFVFSFIASTPSVARIFDQISERSRGRKLEAEWKRSDCM
>TRINITY_DN7571_c0_g3_i1.p1 type:internal len:149 gc:universal TRINITY_DN7571_c0_g3_i1:2-445(+)
HAIAAFPLCFQFSAPRSFRDLIEYSGNRGCTSYETEDETHTSLEEIFGGVISHPMLLTSLLLERVREYRIVACEIYKTAMAQVNNFWTGRENLTAKPFFPTTPRYPTLLGSIENDLGLLPPLFNPSRGSRQLLTVMATNQTTEHSSIY
>TRINITY_DN7571_c0_g3_i1.p2 type:complete len:72 gc:universal TRINITY_DN7571_c0_g3_i1:441-226(-)
MDECSVVWFVAITVRSWRDPLEGLNSGGKRPRSFSMDPSNVGYRGVVGKNGLAVKFSLPVQKLFTCAIAVL*
>TRINITY_DN7571_c0_g3_i1.p3 type:complete len:48 gc:universal TRINITY_DN7571_c0_g3_i1:293-150(-)
MAWLSNSLFLSRNCSPVPSLSCRFRKRQYGTPGLFLAATTSTALGEK*
>TRINITY_DN7571_c0_g3_i1.p4 type:3prime_partial len:41 gc:universal TRINITY_DN7571_c0_g3_i1:121-2(-)
MRFVFSFIASTPSVARIFDQISERSRGRKLEAEWKRSDCM
>TRINITY_DN7515_c0_g1_i1.p1 type:5prime_partial len:58 gc:universal TRINITY_DN7515_c0_g1_i1:286-113(-)
RCVQRSPGDKHMKGYCSEWQHCLALRVSTDGTTRHLVKCLSFSVCSVLQKFVMQRCN*
>TRINITY_DN7515_c0_g1_i1.p2 type:5prime_partial len:57 gc:universal TRINITY_DN7515_c0_g1_i1:287-117(-)
QMCPKISRRQTHERLLQRMAALPSIESVNRWNHQTSGEVSVIQCMLCSSKICNAEV*
>TRINITY_DN7515_c0_g1_i1.p3 type:5prime_partial len:54 gc:universal TRINITY_DN7515_c0_g1_i1:1-162(+)
LAVHSWFSDSTIHPSILKSFQDTTFFVSLLLLSGYGHINYTSALQIFEEQSIH*
>TRINITY_DN7515_c0_g1_i1.p4 type:3prime_partial len:42 gc:universal TRINITY_DN7515_c0_g1_i1:163-285(+)
MTDTSPDVWWFHLLTLSMLGNAAIRCSSLSCVCLLEIFGHI
>TRINITY_DN7510_c0_g1_i1.p1 type:internal len:587 gc:universal TRINITY_DN7510_c0_g1_i1:2-1759(+)
RGTEIHLKTLSQLEKLQQNYVEILDKLQKLELRRTKAKTGQSEEITSLEEDDPTVSSKRLPTVGKVGIESNIPTGELTIIPAKVEGISCELVVDTAAQVSVIGEELARSLTVEKEHLVEVDTCGKMRQWPSACVTIELQGTNKGSRCTWVEHVLLGEGNKNLLGIKALRQLKAMIDLERNELSITHKSRKLKIEGKPCSDIISISEVATSSDRREAWNQVMDEVISESLLLETKTRTKDLLWKYRSLWEVPRLGQVKVGTFGIETTGMPIPHRVRRQSAADEEEIETQIKFLLEQGAIRPSTSEYAAGIVMVPKKNGERRMAKDYRQLNAVTVDDRYPLPSIDSLIERLREGVSFVKLDLKSGYWNIRVAEDTIPKLAFVSHIGLFEWVVAPFGPKTMPAIFQRLIERTLRNVQQTQVYLDDIIIWVRKEEDITAVLEEVLCLLERDGWYLNLKKCEIGVEEVEYLGFIVSKDGVRANPQKIEALEQIATATCKKSLRSFLGLTSYLSRFIPGYAQIAQPLYVLLRKTTAWNWSLDQENAVKEIMEALKKEVLLAHFEVGQPVHVYTDASDSAIGAVIMQLRKDGS
>TRINITY_DN7510_c0_g1_i1.p2 type:complete len:77 gc:universal TRINITY_DN7510_c0_g1_i1:559-329(-)
MSNTKFVSFKVNHSLQLPESLDTKQILVPFSQENMFHPSTSRSFVGSLQFNRNARTGPLPHFPTRIYLNEMFLLNR*
>TRINITY_DN7510_c0_g1_i1.p3 type:5prime_partial len:65 gc:universal TRINITY_DN7510_c0_g1_i1:1758-1564(-)
DPSFLSCIITAPIAESEASVYTCTGCPTSKCASNTSFFSASIISFTAFSWSKLQFQAVVFLSNT*
>TRINITY_DN7510_c0_g1_i1.p4 type:complete len:52 gc:universal TRINITY_DN7510_c0_g1_i1:810-655(-)
MGMPVVSIPKVPTLTCPNLGTSQRLLYFQSKSLVRVFVSNRRDSEMTSSIT*
>TRINITY_DN7510_c0_g2_i2.p1 type:complete len:691 gc:universal TRINITY_DN7510_c0_g2_i2:34-2106(+)
MVDHDEDFLLARVDKMSWRESHKTLLHNGVRTATKLAEMVAMEPRCRGLTKDTRRTAELVLDPRTLDLLQKLRKVGAFTTMFGTISTGKEANVYLANYVRQQEYEEDRALKIFKTSILVFQDRKVYVEGDFRFRRGYRGTNPRQMVRQWSEKEFRNLRRLQKYAIRCPHALEIRSHVFAMSFLGVNGAAAPRLKDVRNLSASEWYRIYVEMVAVMRQMFQDAKLVHGDLSEYNILFHFGHCYVIDVSQAVERDHPRAMEFLKRDCVKVSRFFRNRFMHMMAHDNSTDSETNICEPEEVLSTRNKLVDASMYDSSRALPTLSDTSSVVFRPLPAEQLYELVVCEDLASSPLFKPLAQCQISGHTEKRYIPAYSDLNPLAPTMNCNDDVWPEYDLHYSLHQLESRRRDVQMAAERVRQKNQALQQRKSKSVAHLNNVKHKLRGKRRQQALSGNQPGEPDVTPGDTKLVVDSVIAENKETQSEQHSSGTDENVGVSQPLDSGGVYNVQKILSIPAFRSLRSRFNKFCYAFLEYMVERHKHEQKTTCSGSVDTAQEHRQEMENEEVFMAKWTPSNLADVSSFAILEREMERLRKNQPLEYGSLCIAKKVDSEHSSSDNSDDRGCEDSDGSDSTTELTSTICRKEGSHIHCTDDDRRLQRKEWKKKVKEAKREKRKQKMPKSVKKRKEMKRKQRK*
>TRINITY_DN7510_c0_g2_i2.p2 type:complete len:223 gc:universal TRINITY_DN7510_c0_g2_i2:2136-1468(-)
MPKRNENPKRSFPLFSLHFLSFLNTLRHLLLTFLTLGFFHFLFPFFALKSTVVVGTVNVTTFLSTNCGCQFGSTIASVRILTTSIIAVIRATVLAVNLLSNTQAPVLQRLIFPQTFHFSFKNGKRRNVCQIRRSPFGHKYLFIFHFLSVFLCCIYRTTTGGLLFMFVPLYHIFKKSVAKLIESTAKGSERWYREYLLDVVYSPTVQRLGHTDVLVGATTVLF*
>TRINITY_DN7510_c0_g2_i2.p3 type:complete len:88 gc:universal TRINITY_DN7510_c0_g2_i2:2255-1992(-)
MLLAINQVLCLGNYGGGDVWIPQYQRYMTEVCVYIEHVKECQNGMKTRKGHFLCFLFISFRFLTLLGIFCLRFSRLASFTFFFHSLR*
>TRINITY_DN7510_c0_g2_i2.p4 type:complete len:71 gc:universal TRINITY_DN7510_c0_g2_i2:965-1177(+)
MTQVELYPLLVTPRLWSLDPCQLNSYTSWWCVKTWQVHLCSSPWRNARYPVILRKDISLRIPTSILWHRL*
>TRINITY_DN7510_c0_g2_i2.p5 type:complete len:56 gc:universal TRINITY_DN7510_c0_g2_i2:1772-1605(-)
MAKDETSAKLEGVHLAINTSSFSISCLCSCAVSTEPLQVVFCSCLCLSTIYSRKA*
>TRINITY_DN7510_c0_g2_i2.p6 type:complete len:51 gc:universal TRINITY_DN7510_c0_g2_i2:1227-1075(-)
MQGVMEIIFRPNIIITIHSRCQRIEVGIRRDISFLSMTGYLALRQGLEQR*
>TRINITY_DN7510_c0_g2_i2.p7 type:complete len:46 gc:universal TRINITY_DN7510_c0_g2_i2:1184-1321(+)
MMMFGRNMISITPCINLSHDAETFKWLRKECGKRIRRCSSGSQNL*
>TRINITY_DN7510_c0_g2_i2.p8 type:5prime_partial len:46 gc:universal TRINITY_DN7510_c0_g2_i2:2286-2149(-)
DHNIDANIEYYAPSNQSSVMFGKLWWRGRLDTTVPKVYDRSLCVH*
>TRINITY_DN7510_c0_g2_i2.p9 type:complete len:45 gc:universal TRINITY_DN7510_c0_g2_i2:84-218(+)
MEREPQDSAAQWSENCYKASGDGGDGTTLSGPNKRYKTYSRTCP*
>TRINITY_DN7510_c0_g2_i2.p10 type:complete len:43 gc:universal TRINITY_DN7510_c0_g2_i2:2103-2231(+)
MTFSGFHSVLAFFHMFNVHTNFCHIPLVLWYPNVPATIISQT*
>TRINITY_DN7510_c0_g3_i1.p1 type:internal len:314 gc:universal TRINITY_DN7510_c0_g3_i1:2-940(+)
RKDGSTRLLAFMSKRLTDTEAKWSVQEKEAFAIIHTLQKFKHWIMWTETTVYTDHGNLRWLWHSNRCGRIQRWALALQEYSFRLEYCRGADNEGADYFSRCHEQHPESDALMEKLELPSIQFVSIGVPVQESVSHVTGLPKLEVIGQEQAKEEKAGLLPRGIVKEERLNLWCLVKSNRIYVPESLRASIARVYHCGRYGGHTGTLRLEKRICKLFWWPRMRETLSNMVSSCLACQRTRRGPLTGHAVTIVDEPFSLLAVDIVGPVRMKPTEYGRLILTMLDVFTRYLVAVIIPDGTSASVETAIRGYWIRTLR
>TRINITY_DN7510_c0_g3_i1.p2 type:5prime_partial len:79 gc:universal TRINITY_DN7510_c0_g3_i1:939-703(-)
RSVLIQYPRIAVSTLADVPSGMITATRYRVNTSSIVKMSLPYSVGFILTGPTMSTANRENGSSTIVTAWPVKGPRRVL*
>TRINITY_DN7510_c0_g3_i1.p3 type:complete len:62 gc:universal TRINITY_DN7510_c0_g3_i1:332-147(-)
MRQIQGAVHGNEKNNQRPRCLLLCSILVGSYILEGPTPIVGYVRTDCCATTIGGYRDQCKR*
>TRINITY_DN7510_c0_g3_i1.p4 type:complete len:60 gc:universal TRINITY_DN7510_c0_g3_i1:701-522(-)
MQGNLIPCYSEFPSFLATKRVYKYVFLVVEFLYGLHSVHSDKHVLLRLVETLAHRSGLT*
>TRINITY_DN7510_c0_g3_i1.p5 type:complete len:49 gc:universal TRINITY_DN7510_c0_g3_i1:435-289(-)
MTSNLGNPVTCDTDSCTGTPIDTNCMLGSSSFSINASDSGCCSWQREK*
>TRINITY_DN7510_c0_g3_i1.p6 type:complete len:43 gc:universal TRINITY_DN7510_c0_g3_i1:511-639(+)
MVPGQVKPDLCARVSTSLNSTCLSLWTLWRPYRNSTTRKTYL*
>TRINITY_DN7510_c0_g4_i1.p1 type:5prime_partial len:268 gc:universal TRINITY_DN7510_c0_g4_i1:2-805(+)
WIRILRAPVCILTDGGKCFDSDEFDRFLKSYGIIHARTSAYYPQANGILERTHAGIKDVIACRSLFEEETLESLLEAAVFSHNSLPNAATGESPYFLMTGVEEAMPAARRIGLSVEPKERLLVLEAVRDRVFENMHVKAMLSNESYQDIKIGDRVLVWKPEKQRRDIASKEGGPMLMVPRWSAPMKVVDIKTHCAVVIDLFSGRKRQIPRKFVKPFRIECDEWWRSKNISVMARSEALPILVVDHCMRNTDSLDLGCEESRKRRRGN*
>TRINITY_DN7510_c0_g4_i1.p2 type:5prime_partial len:114 gc:universal TRINITY_DN7510_c0_g4_i1:932-591(-)
DHNIDANIEYYAPSNQSSVMFGKLWWRGRLDTTTPPFFEKEPPNFHVVVFAILHSLNPMNPYYAYNDQPQELVRLLIAPSLICSSISTTHHTQFGMASQIYEVSVVSFLKINQ*
>TRINITY_DN7510_c0_g4_i1.p3 type:complete len:83 gc:universal TRINITY_DN7510_c0_g4_i1:687-439(-)
MFFDLHHSSHSIRNGFTNLRGICRFLPENKSITTAQCVLISTTFIGADQRGTISIGPPSFDAMSRRCFSGFQTRTLSPILIS*
>TRINITY_DN7510_c0_g4_i1.p4 type:complete len:52 gc:universal TRINITY_DN7510_c0_g4_i1:580-425(-)
MCFNIHYLHWCRPAWHHQHWPTFFRCYVPSLFFGFPNKDSVTNLNILIRFI*
>TRINITY_DN7510_c0_g4_i1.p5 type:complete len:46 gc:universal TRINITY_DN7510_c0_g4_i1:901-764(-)
MLLAINQVLCLGNYGGGDVWIPQLPLFLKKSHLISTSSFSRFFTA*
>TRINITY_DN7537_c0_g1_i1.p1 type:complete len:95 gc:universal TRINITY_DN7537_c0_g1_i1:383-99(-)
MSSHSHCSLLHQHTPQYFFSKNSLCNYKSSNTSLVCCLIMDTFNHNDTMIGFSPDNVHPVLQMQMLLRHFGIFDYLTVSKSAAIPCTQQSYTLI*
>TRINITY_DN7537_c0_g1_i1.p2 type:5prime_partial len:65 gc:universal TRINITY_DN7537_c0_g1_i1:1014-820(-)
LQLTLDSCICCKASTVNTSPVVALYPDYYFLPCQKFLIHVHTIYITLIFSVIFAFHFLSLICVS*
>TRINITY_DN7537_c0_g1_i1.p3 type:complete len:46 gc:universal TRINITY_DN7537_c0_g1_i1:666-529(-)
MNTGNGVYLIVKTENHPGNICHTNYNQMQFISNSLLLHIVKLSKS*
>TRINITY_DN7537_c0_g1_i1.p4 type:complete len:43 gc:universal TRINITY_DN7537_c0_g1_i1:128-256(+)
MELQQTWKLLNSRIYQSAAEASAFAKLDEHYLGRSQSLCHCD*
>TRINITY_DN7537_c0_g2_i1.p1 type:internal len:101 gc:universal TRINITY_DN7537_c0_g2_i1:302-3(-)
KQEETLQIFKKQLCETKSASAVETAGDTVKLIVGGFTNKRDIWEKRTSSQSHPAMLSHSKSDDSQDAMWERREPERRGFRGNRQFWEQRVKLRQNHTPDL
>TRINITY_DN7537_c0_g2_i1.p2 type:5prime_partial len:47 gc:universal TRINITY_DN7537_c0_g2_i1:2-142(+)
LNLVCDSVAILLSVPKTADFHENLSFPALSFPTLHPENHLTWNETA*
>TRINITY_DN7537_c0_g4_i1.p1 type:internal len:70 gc:universal TRINITY_DN7537_c0_g4_i1:3-209(+)
AENSSCILQVVSCVLIYFCSCLFTCVLYFFFSTNESEREDNVQITSFFVLDESVRLSVELGTLQVHTTK
>TRINITY_DN7537_c0_g4_i1.p2 type:5prime_partial len:54 gc:universal TRINITY_DN7537_c0_g4_i1:211-50(-)
VLVVCTCSVPSSTDSLTDSSSTKKEVICTLSSLSDSFVLKKKYRTQVNKQLQK*
>TRINITY_DN7537_c0_g5_i1.p1 type:internal len:66 gc:universal TRINITY_DN7537_c0_g5_i1:196-2(-)
HTPDLVMDLPLAPLGTSPKEKSEMEEKKLKERRLSTGSGDRESSSPTVSPNTSPGPESPDMTAAE
>TRINITY_DN7537_c0_g5_i1.p2 type:5prime_partial len:65 gc:universal TRINITY_DN7537_c0_g5_i1:3-197(+)
SAAVMSGLSGPGLVFGLTVGLELSLSPLPVLSLRSFNFFSSISDFSFGLVPRGARGKSITKSGV*
>TRINITY_DN7537_c0_g6_i1.p1 type:5prime_partial len:162 gc:universal TRINITY_DN7537_c0_g6_i1:3-488(+)
DMTAAERFAKQNQCTLKKSSLKQMPGLPGIPAVDAQTQTITAVKKSTSTNADLAPKSEHDISDLRTSESSSENRKDPARSEVVPISSPGSRTPKFSPKFGHSSTSVTSTPIQPFQSSPVSSFKPQVKVKPHIMKKPSLPQQASPELVRKDRSNPEVKGTQS*
>TRINITY_DN7537_c0_g6_i1.p2 type:3prime_partial len:72 gc:universal TRINITY_DN7537_c0_g6_i1:213-1(-)
MMTQKFSGQICHVHFLEPGQHWYWWISSLQLLFVFVHQLLGFLVSLASASVSSSSECTDFVLQTSQQLSCL
>TRINITY_DN7537_c0_g6_i1.p3 type:complete len:49 gc:universal TRINITY_DN7537_c0_g6_i1:184-38(-)
MSCSLFGARSALVLVDFFTAVIVCVCASTAGIPGKPGICFSELFFRVH*
>TRINITY_DN7531_c0_g1_i1.p1 type:complete len:42 gc:universal TRINITY_DN7531_c0_g1_i1:162-37(-)
MLNPYVFYCLWVPIFRIYVQMKTILGCRLSSVHGNNFPLWF*
>TRINITY_DN7545_c0_g1_i1.p1 type:internal len:208 gc:universal TRINITY_DN7545_c0_g1_i1:2-622(+)
LDEFGCVTHVFSDKTGTLTQNLMQLQTLSIGLQLWPFDGDEGHEPPPIQELSPYKYVNFDARQFNNSLSILTADEKSLIRDFLLCLALCHSVVVSKKAPACETLCPCILEGSSPHKDDKKAHATASPRLIHTMPLTSDDISPTPPRPLTGESDNDGWKRAVLESLSGLEPWQPASPLAVPEPNYREADSVSSSSHTPSGGAGPTPLS
>TRINITY_DN7545_c0_g1_i1.p2 type:complete len:52 gc:universal TRINITY_DN7545_c0_g1_i1:367-212(-)
MCFLVILVWRAALQDTRTESFARRRLLRYDHRVTQRQAEKEVTDQTLLISG*
>TRINITY_DN7545_c0_g2_i1.p1 type:internal len:231 gc:universal TRINITY_DN7545_c0_g2_i1:3-692(+)
SLDLQRTRFRNYRNSVSQPESPNSSHHTRYQPSTPPATPADSLSPRSQLQQFRTQQIHGSSLHSDSGSPLSPPNMRTTLGRRNTASIRLSEAILPEPLASVTRMPLQPSCGTSWSLPSALPPPLPPQPPSGSNTHVLLYPLARRRRADFDASSPDEVALSCGSKHIGLELIGRPSLDSVQIAPTEEAITRLLFSNAEMESFYREAGVVHLARASLRVGDAPINATEEYAL
>TRINITY_DN7545_c0_g2_i1.p2 type:complete len:141 gc:universal TRINITY_DN7545_c0_g2_i1:565-143(-)
MASSVGAICTESRLGRPINSKPICLEPQLSATSSGDDASKSARLLLAKGYRRTCVLEPEGGWGGKGGGNADGRDHEVPQEGWRGIRVTLARGSGRIASLSLIDAVFRLPRVVRILGGDNGEPLSLCRDDPWICCVRNCWS*
>TRINITY_DN7545_c0_g2_i1.p3 type:complete len:102 gc:universal TRINITY_DN7545_c0_g2_i1:175-480(+)
MGHLCTAIAARHCRHPICVLLWAGETQHLLDSVRLFFRSPLPASHECPSSPPVALRGPCHPHCLPPCRPSRPPALTHMSFYTPWQGGDGRTSMRHRLTKWR*
>TRINITY_DN7545_c0_g2_i1.p4 type:complete len:76 gc:universal TRINITY_DN7545_c0_g2_i1:407-180(-)
MCVRAGGRLGRQGGRQCGWQGPRSATGGLEGHSCDAGKGLRKNSLTESNRCCVSPAQSSTHIGWRQWRAAIAVQR*
>TRINITY_DN7545_c0_g2_i1.p5 type:5prime_partial len:66 gc:universal TRINITY_DN7545_c0_g2_i1:2-199(+)
FPGPAADEIQELSKFSITAGVAEQFPPYAIPALHAPGHTGRQSESQESTPTISNTTNPWVISAQR*
>TRINITY_DN7545_c0_g2_i1.p6 type:complete len:61 gc:universal TRINITY_DN7545_c0_g2_i1:210-28(-)
MASRYRCAEMTHGFVVFEIVGVDSWDSDCLPVWPGAWRAGIAYGGNCSATPAVILNFDSS*
>TRINITY_DN7545_c0_g2_i1.p7 type:5prime_partial len:53 gc:universal TRINITY_DN7545_c0_g2_i1:692-534(-)
QCVLLGCVNRRIAHAQRCPGEVNHSRLPVEALHLGIGEEKTSDGLLGGGNLH*
>TRINITY_DN7545_c0_g2_i1.p8 type:5prime_partial len:44 gc:universal TRINITY_DN7545_c0_g2_i1:1-132(+)
LPWTCSGRDSGTIEIQYHSRSRRTVPTIRDTSPPRPRPHRQTV*
>TRINITY_DN7545_c0_g2_i1.p9 type:complete len:42 gc:universal TRINITY_DN7545_c0_g2_i1:176-51(-)
MDLLCSKLLELTPGTQTVCRCGRGRGGLVSRMVGTVRRLRL*
>TRINITY_DN7545_c0_g3_i1.p1 type:internal len:143 gc:universal TRINITY_DN7545_c0_g3_i1:427-2(-)
GEGKHRGSGTKSSGGLPFSSLPADSRGSTEFTNPRGTSNLLDDDTPAVERYESVSLTITGDALNFALESEENQKYFFGLANLCTTVIACRVTPKQKAEVIAKCKKYAPCRGGKSFCSLAIGDGANDVNMILTADVGVGIRGK
>TRINITY_DN7545_c0_g3_i1.p2 type:internal len:142 gc:universal TRINITY_DN7545_c0_g3_i1:3-425(+)
LPLIPTPTSAVRIIFTSFAPSPIAREQKDFPPRHGAYFLHLAMTSAFCLGVTRQAITVVQRLARPKKYFWFSSDSNAKFRASPVIVRLTLSYLSTAGVSSSSRLEVPRGFVNSVDPLESAGSDEKGRPPLDLVPLPRCLPS
>TRINITY_DN7545_c0_g3_i1.p3 type:5prime_partial len:54 gc:universal TRINITY_DN7545_c0_g3_i1:426-265(-)
GKANTAAAELSLAAVSPFRRCRRTREDPRSLQTPAALLICWTTIHLRLRGMRV*
>TRINITY_DN7545_c0_g4_i1.p1 type:internal len:74 gc:universal TRINITY_DN7545_c0_g4_i1:221-3(-)
EEYALLPALTFEVLDVLDFDNVRKRMSVIVRDRGGRILMLTKGADSQMFKVAAGEQREMIEFTNVHLDEMSRR
>TRINITY_DN7545_c0_g4_i1.p2 type:5prime_partial len:65 gc:universal TRINITY_DN7545_c0_g4_i1:3-197(+)
TSTHLIQMDVGKFYHLSLLSGGDFEHLRICALCQHQNTATSVSNNDGHSLPNIIKIQYIENFKR*
>TRINITY_DN7545_c0_g5_i1.p1 type:internal len:176 gc:universal TRINITY_DN7545_c0_g5_i1:527-3(-)
VDRLASPAGTGGNTGSLKTLSMEIVMGPPTPIVYQFNGLLVMRSPSKHLRTDLPETTVELLAIADADGANSFPVTVGQFLWRGATLRATQHVIAMVLYTGHKSRIFMNTRSRRLKASSLMRKYNSHILWTGAVQILLCLLGSILAFLEIPRMLSYWYLMPGGDEIVDSSGNRSVS
>TRINITY_DN7545_c0_g6_i1.p1 type:internal len:259 gc:universal TRINITY_DN7545_c0_g6_i1:774-1(-)
RGLRTLVFGMKEFSEAEYAEFDRNVAVARLSTSDTAEEELMAVYDAAEMGQRILGASGINDRLQDEVAETISAVREAGVQVWVLTGDKLETAISIGHSCSILPETTFNAIVNGSTSEEVKAQMHQYMLFIVAAQLCKAAFDRLSPAEEDENDSGVSTQQCCRLRRKKKTPGHRQPRNKATMTMDEFLKILRFEALRGLTNRKKKGDVRVVTESPDLEITAEQADVLIQTYLASITPDEETMKRQRSKKLKGPFVGEGN
>TRINITY_DN7545_c0_g6_i1.p2 type:complete len:60 gc:universal TRINITY_DN7545_c0_g6_i1:446-625(+)
MALNVVSGRIEQEWPIDMAVSNLSPVRTHTCTPASRTAEIVSATSSWSLSLIPEAPRIL*
>TRINITY_DN7545_c0_g6_i1.p3 type:complete len:52 gc:universal TRINITY_DN7545_c0_g6_i1:644-489(-)
MMRPRWVRGSWELPELMTGSRTRSLRRFPQCARQACRCGFSPAISWKRPYQ*
>TRINITY_DN7545_c0_g7_i1.p1 type:internal len:230 gc:universal TRINITY_DN7545_c0_g7_i1:1-687(+)
HPDSSSHQCYLETLMKLRLPYFWRKSNDHEGIEGSLVVRSTLTAHRAAGSDVNPTHVQFPKNIANHYYKIRHWKNGIRTSHYRWWNFLILNVLEQCMVASNMYFIVMGLLQCIPSISDSGGVPTFFVPVGFVMMVTMLKDCFEDIKRHRSDHRENNSTAHRLSAEGRFEDCKWQSLRPGDIVKIYCDEVFPADLLLLVSSESYGISYVETVQLDGETNLKIKTSIPEVD
>TRINITY_DN7545_c0_g7_i1.p2 type:complete len:64 gc:universal TRINITY_DN7545_c0_g7_i1:434-243(-)
MSSKQSLSMVTIMTKPTGTKNVGTPPESDMDGMHCSSPITMKYMLEATIHCSNTLRIRKFHQR*
>TRINITY_DN7545_c0_g7_i1.p3 type:complete len:56 gc:universal TRINITY_DN7545_c0_g7_i1:216-49(-)
MADFVIVIGDVFRKLYMSGIDIAPGGSVRRQRRSHHETALNPLMVVALPPEVRQP*
>TRINITY_DN7545_c0_g7_i1.p4 type:complete len:50 gc:universal TRINITY_DN7545_c0_g7_i1:619-470(-)
MRYHNFRRIPAEEDRRGKPRHNRFSRYHLGEDFATCNPRIFLRLRDGVQ*
>TRINITY_DN7545_c0_g7_i1.p5 type:complete len:43 gc:universal TRINITY_DN7545_c0_g7_i1:152-280(+)
MSIPLMYNFRKTSPITITKSAIGRMGSVRVTIVGGIFLFLMY*
>TRINITY_DN7545_c0_g8_i1.p1 type:5prime_partial len:330 gc:universal TRINITY_DN7545_c0_g8_i1:1017-28(-)
GIRGKEGLQAARSADIAIGQFKYLRNLMFFYGHENLRRNSVMMYHTLWKNIYFGSVNFFYGFWNMFSAADIYDSWLKQIFNLVFTPGPVMFFAWFDRMLPYDIFMKTSLLYPLCTRPDGKMYFGRQFFFWWFLYALFAGAVATNFILLAFNARPASRSGKVEIGFDDYGVTVFFTVVIVGNISIVPFIHTWYSFTFGVFLFEVFCWYFIWVLQSYAWMEVDLYGSTVSLNTAAAYHLVVFIVVMITILPVFLWYAWRTVFKPTAPVIIRERIKRGVHDVVVQTTPQGGVGVVVPRQKRNGQWKGFAFSEEPYVNRLTVMNVVEQRIKFP*
>TRINITY_DN7545_c0_g8_i1.p2 type:complete len:87 gc:universal TRINITY_DN7545_c0_g8_i1:581-841(+)
MKLVATAPANSAYKNHQKKNCRPKYILPSGLVHSGYSSDVFIKMSYGSIRSNHAKNMTGPGVKTRLKICFSHESYISAAENIFQKP*
>TRINITY_DN7545_c0_g8_i1.p3 type:complete len:54 gc:universal TRINITY_DN7545_c0_g8_i1:451-612(+)
MYERHYGDVPHYNHREEHCHSVVVEADLHFAGAARRPRVEGQENEIGGNSARK*
>TRINITY_DN7545_c0_g8_i1.p4 type:3prime_partial len:46 gc:universal TRINITY_DN7545_c0_g8_i1:883-1017(+)
MVHHNGVPSQVLVPIEEHEISEILELTNRDICRSRGLKTFFTSNS
>TRINITY_DN7545_c0_g8_i1.p5 type:complete len:45 gc:universal TRINITY_DN7545_c0_g8_i1:84-218(+)
MVLLRTRIPSTVHSFSDEEPPHQHHLAVSSVRPRRAPHALSALV*
>TRINITY_DN7545_c0_g8_i1.p6 type:complete len:42 gc:universal TRINITY_DN7545_c0_g8_i1:392-517(+)
MKYQQKTSKRKTPKVKEYQVCMKGTMEMFPTITTVKNTVTP*
>TRINITY_DN7545_c0_g9_i1.p1 type:internal len:83 gc:universal TRINITY_DN7545_c0_g9_i1:1-246(+)
TPLSRRPAQPAQPTQGFVGVRRRELSSPVLAEIEIPVDTGNPTGSPTGSSDPRRTPIISLEEDTVEPPPLSGFNRWWRRVFH
>TRINITY_DN7545_c0_g9_i1.p2 type:internal len:82 gc:universal TRINITY_DN7545_c0_g9_i1:245-3(-)
WNTRRHHRLNPERGGGSTVSSSRDIIGVRLGSELPVGLPVGLPVSTGISISARTGDESSRRRTPTNPCVGCAGCAGRRERG
>TRINITY_DN7545_c0_g9_i1.p3 type:5prime_partial len:57 gc:universal TRINITY_DN7545_c0_g9_i1:246-76(-)
VEHAPPPSIKSRKGGRLHSIFFQGYYRCTSRIRTAGGASCGIAGVDGYFYLGQDGG*
>TRINITY_DN7545_c0_g10_i1.p1 type:internal len:118 gc:universal TRINITY_DN7545_c0_g10_i1:3-353(+)
LFVGFGRYLLLLSQFVPITLIIQMELAHWVQALFIYYDRNLMTPCKEDSPPITDMADATGTGNNKKEDSTTAGNTNQEEANTGTGKKTDGKKEEQENDAAYIPTTCNSVNLLDEFGC
>TRINITY_DN7545_c0_g10_i1.p2 type:5prime_partial len:64 gc:universal TRINITY_DN7545_c0_g10_i1:2-193(+)
FVCGFRSVSASSFAVCSDNSDYSNGTGALGPSAIHILRPKPDDPLQGRLAPHHRHGRCDRHRQ*
>TRINITY_DN7545_c0_g10_i1.p3 type:complete len:53 gc:universal TRINITY_DN7545_c0_g10_i1:172-330(+)
MRPAPAIIKRKIAQQPAILTRKKLIRVPARRLTEKRKSRKMTQPTSLQHAIQ*
>TRINITY_DN7568_c0_g1_i1.p1 type:5prime_partial len:40 gc:universal TRINITY_DN7568_c0_g1_i1:197-78(-)
WLLKCYIQQVVLSSIICSYKTTFILLEGNRKGNIIMWDL*
>TRINITY_DN7568_c0_g2_i1.p1 type:5prime_partial len:83 gc:universal TRINITY_DN7568_c0_g2_i1:1-249(+)
HKISNIMKLNCVINIILLTHTYEKQGTYIKYNFFATLQCMFYPLNNDLNHATVSIVHLPYATPWPTITQMSTLHNTYTKLIT*
>TRINITY_DN7527_c0_g1_i1.p1 type:complete len:80 gc:universal TRINITY_DN7527_c0_g1_i1:693-454(-)
MQSRAMLLPYDIARPYSAKLTQDIMQELGLQVLPHLLYSPNLTSSDYHMERDLETTILPRAVQRWLRSAGKHLFTVGIK*
>TRINITY_DN7527_c0_g1_i1.p2 type:complete len:66 gc:universal TRINITY_DN7527_c0_g1_i1:2459-2262(-)
MSMFFYSHLYFNIPQFLLKLYTYSTVYFVTFVVCIVQDGGGETLIWPAIRNSFHISARCSHTTKD*
>TRINITY_DN7527_c0_g1_i1.p3 type:complete len:61 gc:universal TRINITY_DN7527_c0_g1_i1:155-337(+)
MKGVNYETLCRETKTGDKNVIMISFIENFGVVFSYISYLFRHFSQYSLQSLVYHHTRIIQ*
>TRINITY_DN7527_c0_g1_i1.p4 type:complete len:48 gc:universal TRINITY_DN7527_c0_g1_i1:1600-1743(+)
MWSHSEVMFIQSWKGFMWTPCITVFSRLHLVHITVLCSHLCLYLLDD*
>TRINITY_DN7527_c0_g1_i1.p5 type:complete len:44 gc:universal TRINITY_DN7527_c0_g1_i1:873-1004(+)
MFMSIHILIATLITTFWGRFQHDLQLLSEKILPIDAALLTHIV*
>TRINITY_DN7527_c0_g1_i1.p6 type:complete len:42 gc:universal TRINITY_DN7527_c0_g1_i1:428-553(+)
MHLPHRSISYFMPTVNKCLPALLSHRCTALGKIVVSKSLSM*
>TRINITY_DN7527_c0_g1_i1.p7 type:complete len:42 gc:universal TRINITY_DN7527_c0_g1_i1:561-686(+)
MMLGLDYIEDVAVLASRVPALCLESTWQNMGEQCHKGVAWL*
>TRINITY_DN7527_c0_g1_i1.p8 type:complete len:40 gc:universal TRINITY_DN7527_c0_g1_i1:1027-1146(+)
MIHVANGRSLDPAVFNSVARCTRYTGCPYGTFTTLNQYK*
>TRINITY_DN7527_c0_g1_i3.p1 type:complete len:72 gc:universal TRINITY_DN7527_c0_g1_i3:281-496(+)
MLLSLYHSDMSPLCHPKNDSRTRFTSFAPTRILSAVRHLQSPRTSYATHVWIIYLVVSPVFHTKITLHLNV*
>TRINITY_DN7527_c0_g1_i3.p2 type:5prime_partial len:64 gc:universal TRINITY_DN7527_c0_g1_i3:806-615(-)
LPSSLFPTFHLIPHPDKASTGISLVPSSVALFDVILSSSSSFVCLFFFFFFFFAYGKAVYNIY*
>TRINITY_DN7527_c0_g1_i3.p3 type:complete len:51 gc:universal TRINITY_DN7527_c0_g1_i3:547-395(-)
MTTPRRRPSVAWFTETKSDVQVQRNFRVKYRRHHQVDDPHVSGIRSSWRL*
>TRINITY_DN7527_c0_g1_i3.p4 type:complete len:45 gc:universal TRINITY_DN7527_c0_g1_i3:228-94(-)
MCFHSLFIVIQSCKGFVWTSCMHAIQFIEVFNVGDEEILTSIIT*
>TRINITY_DN7527_c0_g1_i3.p5 type:complete len:44 gc:universal TRINITY_DN7527_c0_g1_i3:709-578(-)
MSFCLLLLLLFVCFFFFFFFLHMVKQFITFIKEEFFSVPGDCR*
>TRINITY_DN7527_c0_g3_i1.p1 type:complete len:250 gc:universal TRINITY_DN7527_c0_g3_i1:95-844(+)
MNLKQLATMLFARTFLVTVQILLLYFQTEDHFDAVEAVYTLELLWEANPPVKISQRQCCHLGHIKPPCARPCVSTSDPPALRAHDKREAARNMASDLSARDVERANFAFSIYDFEGNGTMDAFFVGEALRGLNFNPTLSLIEKLGGTKKKKEKILKSEDFLTIFAACKKEKEMGSYEDFLELLKLYDKAEDGTMHLAELEHILLSIGERLEPYEAKVIIGECADEEDEDGLIPYVPFIKKLVAGPFPDA*
>TRINITY_DN7527_c0_g3_i1.p2 type:complete len:87 gc:universal TRINITY_DN7527_c0_g3_i1:377-117(-)
MPCCELPLSCRALEVQEDPKWRRRDGRRAVLCDLGGSTAAVIFLQAGWLPKVTPVCRLLPQHQNGPQFGSREVKSVLSPEMFVQIT*
>TRINITY_DN7527_c0_g3_i1.p3 type:complete len:61 gc:universal TRINITY_DN7527_c0_g3_i1:1164-1346(+)
MMQHYPRSKSGGRSCLPFWGSAKLDRMMYNTTLMPLSRCSGSEVRACYGALDGHYNIHLD*
>TRINITY_DN7527_c0_g3_i1.p4 type:complete len:56 gc:universal TRINITY_DN7527_c0_g3_i1:795-962(+)
MFLSLRSWLPVHSPTHKCPVHFHPEARRWALSRHQEHIGLMRFLVHHVKRFVSRL*
>TRINITY_DN7527_c0_g3_i1.p5 type:complete len:55 gc:universal TRINITY_DN7527_c0_g3_i1:396-560(+)
MLREQILPSLSMTLRAMAPWTPFSWVRLSVASTSTQPYLSLRNWAAPRRRRRRS*
>TRINITY_DN7527_c0_g3_i1.p6 type:complete len:48 gc:universal TRINITY_DN7527_c0_g3_i1:2955-2812(-)
MMLPDNCKTSNVWYLSSANGKIQSLIHNSVYPLTCVLLTSCPLCTNK*
>TRINITY_DN7527_c0_g3_i1.p7 type:complete len:45 gc:universal TRINITY_DN7527_c0_g3_i1:2293-2159(-)
MCFHSLFIVIQSCRGFMWIPVYNYFFAIAGGILYFGKLMNLFSI*
>TRINITY_DN7527_c0_g3_i1.p8 type:complete len:41 gc:universal TRINITY_DN7527_c0_g3_i1:3368-3490(+)
MKVSIIMLASGKRMDVPKSGYCGKICYPVYVNNSNTLKSK*
>TRINITY_DN7527_c0_g3_i1.p9 type:complete len:40 gc:universal TRINITY_DN7527_c0_g3_i1:1543-1662(+)
MLFITFCQLLLFLTDGSTSHRSSKPNRFNRRLLKLKMPM*
>TRINITY_DN7527_c0_g4_i1.p1 type:5prime_partial len:65 gc:universal TRINITY_DN7527_c0_g4_i1:482-288(-)
KKKSVKFYDPNGKLSLFKAVKVCICHPNICIYFCVLKCVHDRMKMCVCCLFMSCGSRTSEEYRT*
>TRINITY_DN7527_c0_g4_i1.p2 type:complete len:51 gc:universal TRINITY_DN7527_c0_g4_i1:179-331(+)
MPVYFVIIICVTLTWLYHYLNLFPIKQRWPNLLNRRVMCDILQMFESRKT*
>TRINITY_DN7527_c1_g2_i1.p1 type:3prime_partial len:136 gc:universal TRINITY_DN7527_c1_g2_i1:119-523(+)
MKLYCLSGHPNKPCNVIQFKGVNIMLDCGLDMSPILHYLPLPLVPNTRLNNLSSWMPKDISDSQLEGELKECSSRIFIDSPPEFGLPQAGIVDFSEVDVILVSNYTCMLALPFITENSGFKGVVYATEPTLQIGR
>TRINITY_DN7527_c1_g2_i1.p2 type:complete len:58 gc:universal TRINITY_DN7527_c1_g2_i1:222-49(-)
MGLISRPQSNIMFTPLNCITLHGLFGWPLRQYSFIFTRFSQSCSSRYMQQITNRNHK*
>TRINITY_DN7527_c1_g2_i1.p3 type:complete len:55 gc:universal TRINITY_DN7527_c1_g2_i1:13-177(+)
MASVDKFTAAFHLFVIPVRNLLHISRGTGLGKTSENETVLSQWPSKQTMQCYTI*
>TRINITY_DN7527_c1_g3_i1.p1 type:5prime_partial len:143 gc:universal TRINITY_DN7527_c1_g3_i1:853-425(-)
EKIEMDPEFASLLLPSEVRPGIAMATVTGSLHVKDNKYILKALPEPERITAAKKRKSEEQLRKKPAQYTWGSLDIDDLIQKLTQDGITDAKVEESATGYIVHLPNEDSLIQVEDTSTHIICDGEDTLRCKLRDILLQCLSKF*
>TRINITY_DN7527_c1_g3_i1.p2 type:5prime_partial len:52 gc:universal TRINITY_DN7527_c1_g3_i1:3-158(+)
LSFFVSTMLLQCTLHTVNVRKDNFQMHLPSPMLWSSLLPSFHLTTMKPQLA*
>TRINITY_DN7527_c1_g3_i1.p3 type:complete len:44 gc:universal TRINITY_DN7527_c1_g3_i1:630-761(+)
MSRLPQVYCAGFFLNCSSDFLFFAAVILSGSGKAFKIYLLSFT*
>TRINITY_DN7527_c1_g4_i1.p1 type:internal len:302 gc:universal TRINITY_DN7527_c1_g4_i1:1-903(+)
CLGSSNWLIMSEYEKIAYVSGSSTLTTHPRPMDQSALRNADILILSGLTQTPTANPDSMLGEFCMTVAVTVRNGGNVLVPCYPSGVTYDLFECLSGHLDNSGLHTTMFFISPVADSSLAYSNIFAEWLSQGKQNKVYVPEEPFPHAFLVRNGRLKHYRNLYAEGFSNDFRQPCIVFCGHPSLRFGDSVHLVELWSSNPLNTIVFTEPDFPYLDALAPFQPLTMKAVYCPIDTSLSFTQANKLIRDLKPLTLLVPEQYTVPPAAAPHKTDLVIVSDPPPIPYKKTEVLSLPLRRRLEKIEMD
>TRINITY_DN7527_c1_g4_i1.p2 type:5prime_partial len:75 gc:universal TRINITY_DN7527_c1_g4_i1:902-678(-)
SISIFSSLLRRGSDNTSVFLYGIGGGSDTMTKSVLCGAAAGGTVYCSGTSSVNGFKSRINLLACVKLRLVSIGQ*
>TRINITY_DN7527_c1_g4_i1.p3 type:complete len:72 gc:universal TRINITY_DN7527_c1_g4_i1:567-352(-)
MHRITKSQAWMSTENYARLSEVITKAFSIEISVVFESTISDQKGMRKWLFRDIHLILLSLRQPFCKDVGIS*
>TRINITY_DN7527_c1_g4_i1.p4 type:complete len:43 gc:universal TRINITY_DN7527_c1_g4_i1:276-404(+)
MSIRSFRQFWSPHHNVLHFSRCRQLTSLFQHLCRMVVSRKAE*
>TRINITY_DN7527_c2_g1_i1.p1 type:5prime_partial len:65 gc:universal TRINITY_DN7527_c2_g1_i1:452-258(-)
CCPVFFCLPSLVYVPVSCKPHAQFDLQLEMNTKKLTLHIRDWTFRNRTGTNTFQPPPSHPPPIK*
>TRINITY_DN7527_c6_g1_i1.p1 type:complete len:57 gc:universal TRINITY_DN7527_c6_g1_i1:509-339(-)
MKKSLFVISLKFQVSQEKTWSGILKILQCYHMCLVFIFSLSTILHNAGQTFAVSFT*
>TRINITY_DN7527_c6_g1_i1.p2 type:complete len:41 gc:universal TRINITY_DN7527_c6_g1_i1:189-67(-)
MTDMFVTDFAAVWWHGTFSFHGISLYKEVDLQFEMFIVLY*
>TRINITY_DN7527_c6_g1_i1.p3 type:complete len:41 gc:universal TRINITY_DN7527_c6_g1_i1:146-24(-)
MVPSLFMAFHCTKKLTYNLRCLLFCIDTVILVTIKAVNSI*
>TRINITY_DN7527_c7_g1_i1.p1 type:internal len:42 gc:universal TRINITY_DN7527_c7_g1_i1:2-124(+)
FSLLISLTPHPNEAPTGASPAPPSVPPPGKRRPPLIRLSQS
>TRINITY_DN7527_c7_g1_i1.p2 type:internal len:42 gc:universal TRINITY_DN7527_c7_g1_i1:3-125(+)
SLSSFHSPLTLMKPQPVQARLLPPCPRPASAVLRLSDSPSH
>TRINITY_DN7506_c0_g1_i1.p1 type:internal len:55 gc:universal TRINITY_DN7506_c0_g1_i1:1-162(+)
ISLPVCVCVRACVCACVRDLKRLICLAYHENVGLRFSTTQALQPVHRRETEACQ
>TRINITY_DN7506_c0_g2_i1.p1 type:5prime_partial len:99 gc:universal TRINITY_DN7506_c0_g2_i1:1200-904(-)
ARMSQLSDALKEEIRRYERNEERQTHMENTEYLKNIVLKFLTLQVGDERVRLVPVLKTILKLSPEEVAQLDLYASGGMEKEKGGQKWGNYLHLWSSAQ*
>TRINITY_DN7506_c0_g3_i1.p1 type:internal len:141 gc:universal TRINITY_DN7506_c0_g3_i1:3-422(+)
SENKVIQLQRSLSQTSSQAQLSAPAVPATTLAASVFSPIRLPEEVRVDIAMMEREAAEGSENVEPIGLKPPGECKVEPLPLEQLLNSPLHEDVIGVASNESAVVTSKEIEAIESRISQADQQISHLTALLSDSEANSARM
>TRINITY_DN7506_c0_g3_i1.p2 type:5prime_partial len:100 gc:universal TRINITY_DN7506_c0_g3_i1:422-123(-)
HAGTVGFGIAQQSRQVRNLLVCLGNATLYSLYLFTRNHRRFVTCNTDHIFMKGRIQQLLQWEGLNFTFSWWLQSNGLHVLRSLCSLSFHHGDVDTHLLR*
>TRINITY_DN7506_c0_g3_i1.p3 type:complete len:51 gc:universal TRINITY_DN7506_c0_g3_i1:421-269(-)
MRALLASESLNRAVRCEICWSAWEMRLSIASISLLVTTADSLLATPITSS*
>TRINITY_DN7506_c0_g3_i1.p4 type:complete len:47 gc:universal TRINITY_DN7506_c0_g3_i1:199-59(-)
MGSTFSDPSAASLSIMAMSTRTSSGSLIGEKTLAARVVAGTAGALN*
>TRINITY_DN7506_c0_g4_i1.p1 type:internal len:93 gc:universal TRINITY_DN7506_c0_g4_i1:277-2(-)
EMTSLQEEHNRLLLRHTQLVQDKAEGECQWRHQVEQLNSELTQLRDSHQQTLSHLQLQNDAFFKYKLQIQNLKEEHGQQVAALQRQLDDSEN
>TRINITY_DN7506_c0_g4_i1.p2 type:complete len:58 gc:universal TRINITY_DN7506_c0_g4_i1:50-223(+)
MLLLQVLNLQLVLEKGIVLQLQVGQSLLVAVSQLCELTVQLLHLMAPLTLTLGFVLD*
>TRINITY_DN7506_c0_g5_i1.p1 type:5prime_partial len:50 gc:universal TRINITY_DN7506_c0_g5_i1:3-152(+)
GKQKHVSLQTAKKFCCVIFIVKLNYPHIVCAVTVVCFSVAVTVAVLIGI*
>TRINITY_DN7506_c0_g5_i1.p2 type:5prime_partial len:44 gc:universal TRINITY_DN7506_c0_g5_i1:201-70(-)
SLEITSEIGMHFLLISFKCLSILLQLQLLKNRLQSQHTLYVGN*
>TRINITY_DN7506_c0_g6_i1.p1 type:internal len:485 gc:universal TRINITY_DN7506_c0_g6_i1:1452-1(-)
AAQSHLEKRQMLQPKSSNLKANKNGKQLVLLREEMDHDKETGADRADGHSEVLSTSTLSKTEDSMRMKDLEESFEDRYTKLRMVAVKLKKQVAEKTAVINNLELEKKKLLSERGDTHTYFKNFQRMQQEYDRIQDELEAQKLKTKTYAKDLELTVAEVTAVKERLLQTAEEKEEQQKELETVIREKKSAESSLRELRNQVQALQKEKEAEVIITGETVSQMEKKNEELKNMEKKLAEEKQKLRESQEMLEQAKQESKKQSMLDLEIADYERTVSELTLQLDRRRQEVADWGAEVQRQKEIVEGLQAQINQLEEQRQTDKDRADSMKEMLMSTRNKLSDAEGLSIQKDATVLHLKERLEELTGETEQLRVQLSELALEKQRDEDNSRRQQDALCRQIRMLEDKVSSQQEEMQIMQLELTSTKADYETYKIRAQSVLKQQRAKQFPSAGQTAAADEEKDKLEKIVDSLKLKVQEMSAHLTATSAEM
>TRINITY_DN7506_c0_g6_i1.p2 type:complete len:195 gc:universal TRINITY_DN7506_c0_g6_i1:761-1345(+)
MFFNSSFFFSIWLTVSPVMITSASFSFCKACTWFLNSLREDSALFFSRMTVSNSFCCSSFSSAVCSSRSLTAVTSATVSSKSFAYVLVFSFCASSSSCIRSYSCCILWKFLKYVCVSPLSDSNFFFSNSKLLITAVFSATCFFSFTATILSFVYRSSKDSSRSFILMESSVLLKVLVLNTSLWPSALSAPVSLS*
>TRINITY_DN7506_c0_g6_i1.p3 type:complete len:89 gc:universal TRINITY_DN7506_c0_g6_i1:260-526(+)
MRICLHRASCCRRLLSSSRCFSSASSDNCTRSCSVSPVSSSSLSFKCRTVASFCILRPSASDSLLRVLISISFILSALSLSVCLCSSS*
>TRINITY_DN7506_c0_g6_i1.p4 type:3prime_partial len:50 gc:universal TRINITY_DN7506_c0_g6_i1:1306-1452(+)
MAISSVCSCLFVMIHFFSQEYQLLPILVGFQITGFWLQHLPFFQVALCS
>TRINITY_DN7506_c0_g6_i1.p5 type:5prime_partial len:40 gc:universal TRINITY_DN7506_c0_g6_i1:1-120(+)
HLSTSGSQVGTHFLNLELERVNYLLQLVLLFVSRSCLSS*
>TRINITY_DN7551_c0_g1_i1.p1 type:internal len:159 gc:universal TRINITY_DN7551_c0_g1_i1:476-3(-)
EEETEEHDEEEPDESGDKRGRGGVTGRGVTLQMLLGEGILQPGEGAMTIDYLGQKFMGDLLSSGKIKSQETNQIFGSPSAWAIHCKKIVNPEKKSGCGWASVKYRGKKLDAYKTSWFKKKREDQNKENEGSDESDVEKVVPAKKAALPQRIIIKHTIL
>TRINITY_DN7551_c0_g1_i1.p2 type:5prime_partial len:87 gc:universal TRINITY_DN7551_c0_g1_i1:1-261(+)
PRIVCLMMILCGRAAFLAGTTFSTSDSSEPSFSLFWSSLFFLNQEVLYASSFFPLYFTEAQPHPDFFSGLTIFLQWMAHALGDPKI*
>TRINITY_DN7551_c0_g1_i1.p3 type:3prime_partial len:50 gc:universal TRINITY_DN7551_c0_g1_i1:148-2(-)
MHTKLPGSRRRGKTRTKKMKVQMSQMLRRWYQLRRLLFHRGSSSSIQFL
>TRINITY_DN7551_c0_g1_i1.p4 type:3prime_partial len:48 gc:universal TRINITY_DN7551_c0_g1_i1:337-477(+)
MAPSPGCRIPSPSSICKVTPRPVTPPRPRLSPLSSGSSSSCSSVSSS
>TRINITY_DN7551_c0_g3_i1.p1 type:internal len:55 gc:universal TRINITY_DN7551_c0_g3_i1:163-2(-)
KHTILGNRASNHDANTLVESTPFSALGKIQPFMVSMATNALLVMDFHSHLTTSE
>TRINITY_DN7551_c0_g4_i1.p1 type:5prime_partial len:49 gc:universal TRINITY_DN7551_c0_g4_i1:226-80(-)
GSPSFSSCSEDCIVTILLSAFASFQVRPQTFGTPIVNQCRNYKAIICH*
>TRINITY_DN7551_c0_g5_i1.p1 type:internal len:75 gc:universal TRINITY_DN7551_c0_g5_i1:224-3(-)
VICSPYNKDSEPLESAVVSYWVMPPPESRPHEYGKPMAMVYSIIQDGYLSQDVLTELKLCAEFYKGEPDFIHFN
>TRINITY_DN7551_c0_g6_i1.p1 type:5prime_partial len:101 gc:universal TRINITY_DN7551_c0_g6_i1:3-305(+)
FIHFNETYRGNSTYMDKLKATLSSKFPRDQSDGKLWDYLQDIVSPPKEPKKILAVPSSTSPKKKEKEKSEIDTDRTEKQMETNKQDTKQLPGETEVTAVS*
>TRINITY_DN7551_c0_g6_i1.p2 type:complete len:81 gc:universal TRINITY_DN7551_c0_g6_i1:355-113(-)
MDTVLLLFVLQRICGQYYDTAVTSVSPGNCLVSCLFVSICFSVLSVSISDFSFSFFFGLVLLGTANIFLGSFGGETISCR*
>TRINITY_DN7551_c0_g6_i1.p3 type:5prime_partial len:54 gc:universal TRINITY_DN7551_c0_g6_i1:1-162(+)
ISFISMKPIEEIPLTWTNSRQLCHQSFPEIRVMENCGTIYRILFLLQRNPRRY*
>TRINITY_DN7551_c0_g7_i1.p1 type:internal len:98 gc:universal TRINITY_DN7551_c0_g7_i1:293-3(-)
EVVGYLGGHWDVNAHNLAITHTFPCRCRLGEKTLAAATESEIHAAMQKRHLTLVGWYHSHPSTAATPTIRDIDVQMEYQIKMKGNSDASYTPCVGVI
>TRINITY_DN7551_c0_g7_i1.p2 type:complete len:52 gc:universal TRINITY_DN7551_c0_g7_i1:79-234(+)
MSRIVGVAAVEGWLWYQPTSVRWRFCMAACISDSVAAANVFSPRRHLQGNV*
>TRINITY_DN7551_c0_g8_i1.p1 type:5prime_partial len:42 gc:universal TRINITY_DN7551_c0_g8_i1:278-153(-)
EQLDCPFLFASHSFFSPLFKHVEILIGKHKLRIVLLFVFVQ*
>TRINITY_DN7550_c0_g2_i1.p1 type:complete len:227 gc:universal TRINITY_DN7550_c0_g2_i1:696-16(-)
MSNKMNNKFDALKMSDDSEEESGLKHMKKMDKDELPPVEVCPGEHRLQHTYCLWFSRRTPGKQPSTHSFDQNLKLVARFASVEQFWANYSHLARPSELVNHSDFHLFKDGIKPMWEDDANKSGGKWIVRVRKGLAARLWENLILAMLGEQFMVGDEICGAVVSVRYQEDIISVWNRTASDQATTARIRDTLRRVLNLPPNTIMEYKTHTDSLKDNSSFRNTDVFMR*
>TRINITY_DN7550_c0_g2_i1.p2 type:5prime_partial len:52 gc:universal TRINITY_DN7550_c0_g2_i1:2-157(+)
FRPQCYLMKTSVLRKLELSFKLSVCVLYSIMVFGGRFKTLRKVSLILAVVA*
>TRINITY_DN7550_c0_g2_i1.p3 type:complete len:41 gc:universal TRINITY_DN7550_c0_g2_i1:411-533(+)
MVLPGDYNWPKTVLLMQSGQQVLSSDQSCVLKVAFLAFVC*
>TRINITY_DN7576_c0_g1_i1.p1 type:3prime_partial len:44 gc:universal TRINITY_DN7576_c0_g1_i1:129-1(-)
MLQAFTFLPNHLTYTDYSFYSGIHTTISNKIRCVRMYKNITVT
>TRINITY_DN7576_c0_g2_i1.p1 type:5prime_partial len:62 gc:universal TRINITY_DN7576_c0_g2_i1:360-175(-)
TIPQQPTTKLHIPRFDLTTDRKLISWSWPCNKVTWFDTDFAYRQFKSCTLYQEGRFQLGMT*
>TRINITY_DN7576_c1_g1_i1.p1 type:3prime_partial len:48 gc:universal TRINITY_DN7576_c1_g1_i1:143-3(-)
MEKSNPLTVHFLYGQCNHTCTFYHRNFMPVHCIQVIQVYFMQRASHL
>TRINITY_DN7534_c0_g1_i1.p1 type:complete len:181 gc:universal TRINITY_DN7534_c0_g1_i1:768-226(-)
MQTSKQVVGNPSATSSVFPKPPPWALDSVEAVEELEPPPLPATTYTAFGVPYFPDDVETLSQPLDSDTRLYQEGEPLKEVAQRLVAELGENILQLIALLSKMGHVNTEPPSGTVKRIGKIYRNLQHILLDLRVFEAKDSVVEALESQLKKREDLLKEVDFLLGDFNWFEDEKEPEQMNEG*
>TRINITY_DN7534_c0_g1_i1.p2 type:complete len:87 gc:universal TRINITY_DN7534_c0_g1_i1:391-651(+)
MLQISVYLPYAFHSARWRFRIHMAHLRKESYQLQYVLSEFCHKTLSDLLQRLALLVQSCVGVQRLREGLNIVREIWHSEGGVGRSW*
>TRINITY_DN7534_c0_g1_i1.p3 type:complete len:69 gc:universal TRINITY_DN7534_c0_g1_i1:438-644(+)
MAVPYSHGPSSKGELSAAVCSLRVLPQDAERPPSAARPPGTVVCRSPKAERGSQHRPGNMALRRRCRS*
>TRINITY_DN7534_c0_g1_i1.p4 type:5prime_partial len:64 gc:universal TRINITY_DN7534_c0_g1_i1:3-194(+)
ANPHSRTLLPCRYRIPISAVRNALRDTIHSEHILESYWPPSVMYLKFIFAFPSPDPCCHLTEL*
>TRINITY_DN7534_c0_g1_i1.p5 type:complete len:52 gc:universal TRINITY_DN7534_c0_g1_i1:179-24(-)
MTAGIRTGEGKNEFKIHYGRWPIAFQDVLGVNCVPQSVPDGRDRDAITTRE*
>TRINITY_DN7534_c0_g1_i1.p6 type:complete len:40 gc:universal TRINITY_DN7534_c0_g1_i1:212-331(+)
MLDHAYPSFICSGSFSSSNQLKSPSRKSTSFNKSSRFLS*
>TRINITY_DN7534_c0_g2_i1.p1 type:complete len:49 gc:universal TRINITY_DN7534_c0_g2_i1:56-202(+)
MSKKAEYVSNQPRHDGSLKNFCMEDVASHDRLPYICVMACGLVVISCQ*
>TRINITY_DN7546_c0_g1_i1.p1 type:complete len:53 gc:universal TRINITY_DN7546_c0_g1_i1:202-44(-)
MVAMTVEGMFKLSLDELDTVLRNNKMYENFILMHTKHQMYLLTWSRNRKWVA*
>TRINITY_DN7546_c0_g1_i1.p2 type:complete len:51 gc:universal TRINITY_DN7546_c0_g1_i1:253-405(+)
MILPHSTVPQTHLQFSSISKPLQSSKHEDESNIVLNFNSLYFLFPLNQQK*
>TRINITY_DN7546_c0_g2_i1.p1 type:5prime_partial len:49 gc:universal TRINITY_DN7546_c0_g2_i1:149-3(-)
FFFFFFVSSLKHYDDCTVIFMGVFYLFCHVRILWHFFSVIMTILNSVF*
>TRINITY_DN7507_c0_g1_i1.p1 type:5prime_partial len:83 gc:universal TRINITY_DN7507_c0_g1_i1:695-447(-)
LTASWSSLYFPCLSNVHFEQQSLCFRHTDSDIIFPVSKASTAHIYLLSLYLDLGTLVLFALHELCPGHTCLISSACTLTSAE*
>TRINITY_DN7507_c0_g1_i1.p2 type:complete len:69 gc:universal TRINITY_DN7507_c0_g1_i1:272-66(-)
MYPCLGIVVMFAAKVSSPVPASLVSSKCTFTHYASLFDSICLVWGTQVLLLLSVSSPGCTTATCPALN*
>TRINITY_DN7507_c0_g1_i1.p3 type:3prime_partial len:44 gc:universal TRINITY_DN7507_c0_g1_i1:565-693(+)
MWAVEAFDTGNIMSESVCLKHKDCCSKCTLLRQGKYRLDQEAV
>TRINITY_DN7554_c0_g1_i2.p1 type:5prime_partial len:50 gc:universal TRINITY_DN7554_c0_g1_i2:1-150(+)
NKCYIVKHGLLPDWKPNSECKVLMHYSLLLRLSIPLPHILPASTLYLRM*
>TRINITY_DN7554_c0_g3_i1.p1 type:complete len:60 gc:universal TRINITY_DN7554_c0_g3_i1:239-60(-)
MRLSLTFCFNGQLPVSPSNVVNIILVDSVLSWENYVGIKNRTLRSKHVLYNVQYSIMDS*
>TRINITY_DN7554_c0_g3_i1.p2 type:complete len:59 gc:universal TRINITY_DN7554_c0_g3_i1:238-414(+)
MLTQVLVPASLVYSEGGTTSVWLLTRSRHPAGDLQRVFISPLRSSHVKDFNKHSVLAP*
>TRINITY_DN7554_c0_g3_i1.p3 type:complete len:43 gc:universal TRINITY_DN7554_c0_g3_i1:514-386(-)
MSKSGINCCGICRHATVGLSRTAGWSYSAGLHTSMVPALSAY*
>TRINITY_DN7554_c0_g4_i1.p1 type:internal len:50 gc:universal TRINITY_DN7554_c0_g4_i1:147-1(-)
LCFSGQLPVSTNNLVNLIFVDSVLSWVNYVGINNRTLRRWHICIMSGTR
>TRINITY_DN7554_c1_g1_i1.p1 type:5prime_partial len:51 gc:universal TRINITY_DN7554_c1_g1_i1:203-51(-)
KMHAHAGSCICGILRRWYDVRLASHKEQRSGWRFIVSFYTSSMSQSREIF*
>TRINITY_DN7554_c1_g1_i1.p2 type:5prime_partial len:48 gc:universal TRINITY_DN7554_c1_g1_i1:204-61(-)
KDACSCRVLHLWYTQKVVRRPPGFSQGTEIRLAIYSVFLYLFYVPVT*
>TRINITY_DN7554_c1_g2_i1.p1 type:internal len:52 gc:universal TRINITY_DN7554_c1_g2_i1:2-154(+)
YVILHCSSVQLSCLSSMMACLQIHALRSVYASMPADLTIPPVSHGPNMSSA
>TRINITY_DN7554_c1_g2_i1.p2 type:3prime_partial len:40 gc:universal TRINITY_DN7554_c1_g2_i1:117-1(-)
MVRSAGIDAYTDLRACICRHAIMELKQDSWTELQCRITY
>TRINITY_DN7511_c0_g1_i1.p1 type:internal len:45 gc:universal TRINITY_DN7511_c0_g1_i1:133-2(-)
HRTCVTLLLHCLCCEPCSPQNLCHFAPPLSVLRALLSTELVSLC
>TRINITY_DN7511_c0_g1_i1.p2 type:internal len:45 gc:universal TRINITY_DN7511_c0_g1_i1:132-1(-)
TELVSLCSSTVCAASLALHRTCVTLLLHCLCCEPCSPQNLCHFA
>TRINITY_DN7511_c0_g1_i1.p3 type:internal len:44 gc:universal TRINITY_DN7511_c0_g1_i1:131-3(-)
QNLCHFAPPLSVLRALLSTELVSLCSSTVCAASLALHRTCVTL
>TRINITY_DN7511_c0_g1_i1.p4 type:5prime_partial len:40 gc:universal TRINITY_DN7511_c0_g1_i1:1-120(+)
SKVTQVLWRARLAAQTVEEQSDTSSVESKARSTDSGGAK*
>TRINITY_DN7511_c1_g2_i1.p1 type:internal len:50 gc:universal TRINITY_DN7511_c1_g2_i1:147-1(-)
LDWGFVLCPMFDRENGVCTASPVAQSLADTTAATHYHSNSDRARLAAQT
>TRINITY_DN7511_c2_g2_i1.p1 type:3prime_partial len:43 gc:universal TRINITY_DN7511_c2_g2_i1:1-126(+)
MKPVVAPDWERLNSENGSTFYVIVSKLIHSLGKWWSFGQWYG
>TRINITY_DN7516_c0_g1_i1.p1 type:internal len:113 gc:universal TRINITY_DN7516_c0_g1_i1:336-1(-)
GILPFRSLSSSKINNRPLSWHLDSSGMSQNLSDIPVDFVNKEQSSMQEQLSSASIVLRGSSPCNHTASEQSNKSYIRKQSAIVDQKVIRPNNLTPFSKSKHSYSVSPSKKYP
>TRINITY_DN7516_c0_g2_i1.p1 type:5prime_partial len:64 gc:universal TRINITY_DN7516_c0_g2_i1:217-26(-)
PSKKYPVSGLSTIQMNKHNVNQRKLPTSSHSHPHLHSAQDVQPGSASLCLTVKDLPQKFGGMS*
>TRINITY_DN7516_c0_g2_i1.p2 type:3prime_partial len:47 gc:universal TRINITY_DN7516_c0_g2_i1:79-216(+)
MHFLVAHPEHYGDEGGCENWWVIYADSHYVCSFELLTDQTLGTFYL
>TRINITY_DN7587_c0_g1_i1.p1 type:complete len:97 gc:universal TRINITY_DN7587_c0_g1_i1:306-596(+)
MMMQKLATCMLHRSTIYSNSSPNYSLKIVLTIKLFLCKLLVPTKLHTSFSNYHYYCLLLASRDIPIRANYLNPVFVSSTRLALSNTNAQGHKLSLS*
>TRINITY_DN7587_c0_g1_i1.p2 type:3prime_partial len:55 gc:universal TRINITY_DN7587_c0_g1_i1:162-1(-)
MRHKIYPHPSLVAPCLLAQYSMPYFHCQLLSLSRPSALYCVFPPWYECTDKILQ
>TRINITY_DN7587_c0_g1_i1.p3 type:complete len:53 gc:universal TRINITY_DN7587_c0_g1_i1:85-243(+)
MEIWHGILRKETGGHQARVGVNFMPHDSHAPLSMVNIFVSMPLWKLSWTPLQ*
>TRINITY_DN7587_c0_g1_i1.p4 type:5prime_partial len:45 gc:universal TRINITY_DN7587_c0_g1_i1:3-137(+)
AIFYLYIHTTEEIHSTVRMDETEIRADNGNMAWNIAQGDRGPPS*
>TRINITY_DN7587_c0_g2_i1.p1 type:internal len:40 gc:universal TRINITY_DN7587_c0_g2_i1:2-118(+)
KKKKKKKTYCSNTISETDTGIDTNINTYLEQQLATTEVK
>TRINITY_DN7587_c0_g2_i1.p2 type:internal len:40 gc:universal TRINITY_DN7587_c0_g2_i1:118-2(-)
FNLSGGQLLLQVGIDISIDTSIGFADGVGTISFFFFFFF
>TRINITY_DN7587_c0_g2_i1.p3 type:internal len:40 gc:universal TRINITY_DN7587_c0_g2_i1:3-119(+)
KKKKKKKLIVPTPSAKPILVSILISIPTWSSNWPPLRLK
>TRINITY_DN7587_c0_g4_i1.p1 type:complete len:44 gc:universal TRINITY_DN7587_c0_g4_i1:212-343(+)
MKLSTVLGRGRWVLITAGEQQRRRQTGYCTSSFPNPRRWGWGS*
>TRINITY_DN7569_c0_g1_i1.p1 type:5prime_partial len:40 gc:universal TRINITY_DN7569_c0_g1_i1:3-122(+)
QRFVGNDIVVVSVGEIYVYKSLLGIFYLNESVISTCQQF*
>TRINITY_DN7549_c0_g1_i1.p1 type:internal len:86 gc:universal TRINITY_DN7549_c0_g1_i1:2-256(+)
FFLASAVHDVVNYTNSTIGTWCRFVDQHHFTPEEHLERNGPSHRRNIMLGTSSQWFILPAAPAKTVACPNTIFQWQILQSPMKLT
>TRINITY_DN7549_c0_g1_i1.p2 type:complete len:44 gc:universal TRINITY_DN7549_c0_g1_i1:117-248(+)
MVHHTEGTSCWGHHRNGLYCRQHRQKQLHVQIQYSNGKSFSRR*
>TRINITY_DN7549_c0_g2_i1.p1 type:internal len:51 gc:universal TRINITY_DN7549_c0_g2_i1:152-3(-)
RTIYIFSCVSGQLEHVAMEAHEKDVIGIAVSPLATRIATFGTDGFVNFIG
>TRINITY_DN7549_c0_g2_i1.p2 type:internal len:51 gc:universal TRINITY_DN7549_c0_g2_i1:151-2(-)
EQYISLAVSVGSSNMSPWKLMRRMLLALLYLRWRRGLPHSVQMVSLISSA
>TRINITY_DN7549_c0_g2_i1.p3 type:internal len:51 gc:universal TRINITY_DN7549_c0_g2_i1:3-152(+)
ADEINETICTECGNPRRQRRYSNANNILLMSFHGDMFELPTDTAKDIYCS
>TRINITY_DN7548_c0_g2_i1.p1 type:5prime_partial len:40 gc:universal TRINITY_DN7548_c0_g2_i1:123-4(-)
VLPHITTASQLIIIVPQSSTSSLVSTDNTATAQFRPVQS*
>TRINITY_DN7548_c0_g3_i1.p1 type:internal len:69 gc:universal TRINITY_DN7548_c0_g3_i1:1-204(+)
PWISLWRRSRMLKGVPLFTIQLKPAECQLLLLMNVLLYLLNLKLPKLTPFLYILPVSCTLLGQQLKAC
>TRINITY_DN7548_c0_g4_i1.p1 type:5prime_partial len:78 gc:universal TRINITY_DN7548_c0_g4_i1:275-42(-)
KERNTASTYFSVSSQQHKCLHIMVFSYQLQSQLVCCLVLSCPVLHISHYLQYNSHFPCFVFYLFSTRQTPLSSFHLH*
>TRINITY_DN7548_c0_g4_i1.p2 type:3prime_partial len:75 gc:universal TRINITY_DN7548_c0_g4_i1:222-1(-)
MFTYYGFLLPTSVPACLLPCAFLSSSSHKPLFTVQQSFSLLCILPFLNPSNTSFIISSPLINSTHTPIRYSGGW
>TRINITY_DN7548_c0_g4_i1.p3 type:complete len:52 gc:universal TRINITY_DN7548_c0_g4_i1:56-211(+)
MMKEVFDGLRKGKIQSKENDCCTVNSGLCEELDRKAQGSKQAGTEVGKRKP*
>TRINITY_DN7548_c0_g4_i1.p4 type:5prime_partial len:47 gc:universal TRINITY_DN7548_c0_g4_i1:277-137(-)
KKKETQHQHISLFPPNNINVYILWFSLTNFSPSLFAALCFPVQFFT*
>TRINITY_DN7548_c0_g5_i1.p1 type:5prime_partial len:42 gc:universal TRINITY_DN7548_c0_g5_i1:1-126(+)
VCLLRGSFNTCQQMDPLSSSHCLSLILCSVLSVLTISNTVV*
>TRINITY_DN7548_c0_g5_i1.p2 type:complete len:41 gc:universal TRINITY_DN7548_c0_g5_i1:155-33(-)
MHPEVMGIYIHTTVLLMVNTERTEHRINERQWLELSGSIC*
>TRINITY_DN7548_c1_g1_i1.p1 type:5prime_partial len:84 gc:universal TRINITY_DN7548_c1_g1_i1:1423-1172(-)
PSLHPTSHPDEASTATSQVPSSLCVFGKCLFVLHVFPHLYTNNMKSIIKFRLMTELSPRRVRLGCLSNLQNSGLSLGENIKYM*
>TRINITY_DN7548_c1_g1_i1.p2 type:complete len:75 gc:universal TRINITY_DN7548_c1_g1_i1:1131-907(-)
MEGSQFPSSHCFRTKTASTSTKCNNYKIVYNLFTAPYPTHCRVNNWKLVALGFDSWMSFLMPVSSSAGNLIQCG*
>TRINITY_DN7548_c1_g1_i1.p3 type:complete len:71 gc:universal TRINITY_DN7548_c1_g1_i1:4-216(+)
MHFCEPRAHFDVQLSKYKIDSFFSPLLLVKCFCPECSTGNLQVRDSVDSLLSTSLPCASRGPQVSCMPET*
>TRINITY_DN7548_c1_g1_i1.p4 type:complete len:68 gc:universal TRINITY_DN7548_c1_g1_i1:666-869(+)
MYRHLSTWLDNSDSDPSVFLPWRHALSSIYIMLNPTCRQTKCCHSVPVVISAIYQMHSSSASCLISP*
>TRINITY_DN7548_c1_g1_i1.p5 type:complete len:55 gc:universal TRINITY_DN7548_c1_g1_i1:203-39(-)
MQETCGPLEAHGKLVLNRLSTLSLTCRLPVLHSGQKHFTNNRGEKKLSILYLDN*
>TRINITY_DN7548_c1_g1_i1.p6 type:complete len:53 gc:universal TRINITY_DN7548_c1_g1_i1:736-894(+)
MLYLPFISCLIQPADRQNAAILYQWLLVLFIKCIALLPVVLYHHNWLCCEGA*
>TRINITY_DN7548_c1_g1_i1.p7 type:complete len:53 gc:universal TRINITY_DN7548_c1_g1_i1:1155-1313(+)
MKQSCNYIYLMFSPRDSPEFCRLLRHPSLTLLGDNSVISLNFIIDFILLVYK*
>TRINITY_DN7548_c1_g1_i1.p8 type:5prime_partial len:44 gc:universal TRINITY_DN7548_c1_g1_i1:1422-1291(-)
PPFTPLLTLMKPQQPQARYPLLCVCLASVFLYSMYFLIYIPTI*
>TRINITY_DN7548_c1_g1_i1.p9 type:complete len:42 gc:universal TRINITY_DN7548_c1_g1_i1:172-47(-)
MASWYSTDYLHCPSPADYLYCIQDKNTSPITEGKKNCLFYT*
>TRINITY_DN7548_c1_g1_i1.p10 type:complete len:40 gc:universal TRINITY_DN7548_c1_g1_i1:384-503(+)
MCVSVSVCVCVCTCVRVYVCVHASCSRPCLLLRLSVWGC*
>TRINITY_DN7567_c0_g4_i1.p1 type:complete len:55 gc:universal TRINITY_DN7567_c0_g4_i1:45-209(+)
MTKKSLKGYRSFSVDFKVSTICCSANIHAIFNFSPYSVQHVWSNSCNGCGDSFL*
>TRINITY_DN7500_c0_g1_i1.p1 type:5prime_partial len:47 gc:universal TRINITY_DN7500_c0_g1_i1:2-142(+)
KKKKKKKRPEYHRRAVPMSPDKKHGAKNIKKKFNVSKWLLCQEQIG*
>TRINITY_DN7500_c0_g2_i1.p1 type:complete len:57 gc:universal TRINITY_DN7500_c0_g2_i1:357-187(-)
MQFFFLVLDDVTQRAVVGNLRPTSVMRPNRLLNVAYETFCKMHLKGKYLFCLYYLK*
>TRINITY_DN7500_c0_g2_i1.p2 type:complete len:48 gc:universal TRINITY_DN7500_c0_g2_i1:229-372(+)
MHLTKCFICNIQKSVGPHDACGPQIAHHCPLCHIIQNQEKKLHVSIL*
>TRINITY_DN7522_c0_g1_i1.p1 type:3prime_partial len:102 gc:universal TRINITY_DN7522_c0_g1_i1:29-331(+)
MASSTNQNAIFEELDSGASPEAVLHKADTLGTIVLLNVPGGSAIGSDATDTAREIFGDDKDTYRKNPPIHVGLDHSMWMIGPHFLGIRRIPLGAHFLYWSG
>TRINITY_DN7522_c0_g1_i1.p2 type:5prime_partial len:66 gc:universal TRINITY_DN7522_c0_g1_i1:332-135(-)
PRTSTGNERLEGSDECPGSEGRSSTWSGRGPRVLVGSSDRCPCHPQRSPLPCPSHRIQWPIHQEH*
>TRINITY_DN7522_c0_g1_i1.p3 type:3prime_partial len:54 gc:universal TRINITY_DN7522_c0_g1_i1:159-1(-)
MADPPGTLRSTIVPNVSALCRTASGEAPESSSSNIAFWFVLEAIRYAPPGKNT
>TRINITY_DN7522_c0_g1_i1.p4 type:complete len:43 gc:universal TRINITY_DN7522_c0_g1_i1:138-266(+)
MFLVDRPLDPMRRTRQGRSLGMTRTPIGRTHQYTWASTTPCG*
>TRINITY_DN7522_c0_g2_i1.p1 type:internal len:142 gc:universal TRINITY_DN7522_c0_g2_i1:3-425(+)
GLRMGRFVFFSGPSEVLVFRWDHATEGLIPADPETADRWSEAVYSLQLEPHFGPYPTDYEARWRELALFISGRVVDRLAPVGRRIRAQPKEYDEAIVEQPQKDTVEEAEEGEPLPAADAQSKNGRARTTGETFDEGILDTN
>TRINITY_DN7522_c0_g2_i1.p2 type:complete len:75 gc:universal TRINITY_DN7522_c0_g2_i1:70-294(+)
MRRRVSSQRILRLRTDGLRPSTLCSWSRTSVRTRQIMKLVGGNSPCSYLDVSWTDWRRLEGESALSQKNTMRLL*
>TRINITY_DN7522_c0_g2_i1.p3 type:5prime_partial len:55 gc:universal TRINITY_DN7522_c0_g2_i1:427-263(-)
VLVSRIPSSNVSPVVLARPFFDCASAAGSGSPSSASSTVSFCGCSTIASSYSFG*
>TRINITY_DN7522_c0_g3_i1.p1 type:internal len:188 gc:universal TRINITY_DN7522_c0_g3_i1:2-562(+)
EIPRPRVPAAAVAAEVTAAHLDKTATVDALLEQIRVEDDDYRKKFHNPPPLPKPEELMFMSQEECDLLGELQFAYVVFLLGQVFDGFEQWKRLLVLLCGSPGIAQKRPRFLANLIRVIYGQLESMPTDLFVDELLKDGFLPHTLGCLSDFSKGAEDEIVRKRILFLEKMIRTLFKVEVDELLETGEN
>TRINITY_DN7522_c0_g3_i1.p2 type:5prime_partial len:77 gc:universal TRINITY_DN7522_c0_g3_i1:562-332(-)
ILACFEQFVNLHLEQCSNHFLQEQNALSYDLIFGPLGKVAEASQGMREKAILQQFVNEKISRHAFELTVDDSYEIR*
>TRINITY_DN7522_c0_g3_i1.p3 type:5prime_partial len:68 gc:universal TRINITY_DN7522_c0_g3_i1:564-361(-)
AFSPVSSNSSTSTLNNVRIIFSRNKMRFLTISSSAPLEKSLRHPRVCGRKPSFSNSSTKRSVGMLSS*
>TRINITY_DN7522_c0_g3_i1.p4 type:complete len:57 gc:universal TRINITY_DN7522_c0_g3_i1:114-284(+)
MTIIGKSSIIRRLCPSQKSSCSCLKKNAISLENFNSRMWSSYLDRSLTASSSGRDS*
>TRINITY_DN7522_c0_g3_i1.p5 type:complete len:47 gc:universal TRINITY_DN7522_c0_g3_i1:354-214(-)
MTLMRFARNRGRFCAIPGDPQRSTRSLFHCSKPSKTCPSRKTTYAN*
>TRINITY_DN7522_c0_g3_i1.p6 type:3prime_partial len:47 gc:universal TRINITY_DN7522_c0_g3_i1:139-2(-)
MELFPIIVIFHTNLFQKRVNCRSFVQVRRRHFCCDSGSRHSWPWNL
>TRINITY_DN7502_c0_g1_i1.p1 type:internal len:335 gc:universal TRINITY_DN7502_c0_g1_i1:3-1004(+)
CVPPHSGQTEDHGAHPPKQVRVVVCGGGVEGAAVAYYLAKMGWGQDTVLVEKGRMGGGTTWHASGLISRMKRSFPESKLVQMSVDLYKELELQGVRTGWKKCGSLSVAQTRDRMMCFQRMKASAVVVGIECELLTPRDAEKLCPLIRTDDLLGALWVPGDGVGDPYAICLGLAKQAQEKGVEVIENCEVERIVNYNGKVVAVETNRGTVECQYFVNCGGFWARKIGQMSEPFVKVPIHPCEHYYLHTKPVPDIDPMTPAVRDLDGYIYFRENNGRFLAGGYEPVAKPAFEDGVLPENVEQRQLPEDWDHFHILLEQMLYRVPCLGEAVLERLCN
>TRINITY_DN7502_c0_g1_i1.p2 type:complete len:218 gc:universal TRINITY_DN7502_c0_g1_i1:929-276(-)
MIPVFWELALFNILWKNTIFKCWFCYWFISSSQKTSIVFSEVDVAIKITYSWSHWIYVWHRFCVKVVMLTWMNRDFHKWLAHLSNLPGPKSTTIHKVLTFHCPSVSLHSYYFSIIVYNSFHFTILNHFYSFLLCLLCQAKANCIGIPNTITWYPQCTKQIICANKRAQFFCIPGSQKLTFNSHHYSTCLHSLKAHHPISCLCYRQTTTFLPACSDPL*
>TRINITY_DN7502_c0_g1_i1.p3 type:5prime_partial len:71 gc:universal TRINITY_DN7502_c0_g1_i1:1-213(+)
FACHLIVVKQKTMVLIHQNKSVLLCVEVELREQQWHIISPRWDGARTQFWWKRAEWVEEQHGMHQALSQE*
>TRINITY_DN7502_c0_g1_i1.p4 type:5prime_partial len:66 gc:universal TRINITY_DN7502_c0_g1_i1:1005-808(-)
HYIVAQAQLHQDMAHDITFALVECGNDPSLLGAGAVQHSLEEHHLQMLVLLLVHILQPENVHCFL*
>TRINITY_DN7502_c0_g1_i1.p5 type:3prime_partial len:65 gc:universal TRINITY_DN7502_c0_g1_i1:192-1(-)
MHAMLFLHPFCPFPPELCPGPIPSWRDNMPLLLPQLHLHTQQHGLVLVDEHHGLLFDHYEVARK
>TRINITY_DN7502_c0_g1_i1.p6 type:3prime_partial len:63 gc:universal TRINITY_DN7502_c0_g1_i1:188-3(-)
MPCCSSTHSALFHQNCVLAPSHLGEIICHCCSLNSTSTHNNTDLFWWMSTMVFCLTTMRWHA
>TRINITY_DN7502_c0_g1_i1.p7 type:complete len:44 gc:universal TRINITY_DN7502_c0_g1_i1:415-546(+)
MQKNCALLFAQMICLVHCGYQVMVLGIPMQFALAWQSKHRRKE*
>TRINITY_DN7502_c0_g2_i1.p1 type:internal len:49 gc:universal TRINITY_DN7502_c0_g2_i1:145-2(-)
ASYQCARKVTNHLQALLCTNNKVNPPAVQSNQTYIRSYNFKLRTSTIR
>TRINITY_DN7502_c0_g3_i1.p1 type:internal len:132 gc:universal TRINITY_DN7502_c0_g3_i1:1-393(+)
LERLCNGPEGFSPDGHYILGEAPEIRNYFVAAGMRSVGISAAGGVGKVTAEWIVSGAPLFDMYNLDIQRFLGLHNNRKFLRDRVKEVPGMHFGINYPFTEYHTGRNLRMSPIYPKLKAAGAMFGQVMGYER
>TRINITY_DN7502_c0_g3_i1.p2 type:5prime_partial len:92 gc:universal TRINITY_DN7502_c0_g3_i1:393-118(-)
AFIAHHLSKHSTCSLQLGVDRRHSQVPTCVVLSERIIYTKMHAWYFFYPVPQELPVVMQSKKTLDIKIIHVKERSSTDYPLCCHLSHSSCS*
>TRINITY_DN7502_c0_g3_i1.p3 type:complete len:63 gc:universal TRINITY_DN7502_c0_g3_i1:269-81(-)
MPGTSFTLSRRNFLLLCSPRKRWISRLYMSKRGAPLTIHSAVTFPTPPAAEIPTDLIPAATK*
>TRINITY_DN7502_c0_g4_i1.p1 type:complete len:56 gc:universal TRINITY_DN7502_c0_g4_i1:221-54(-)
MNLLTASLWLLYTCELVSCKLEVSGYGFGQEQYMETPTMESVLQVCMGSLVCTPP*
>TRINITY_DN7502_c0_g4_i1.p2 type:5prime_partial len:49 gc:universal TRINITY_DN7502_c0_g4_i1:1-147(+)
VARKGFYMSQCLGYSEIIHGGVQTSEPIQTCKTDSIVGVSIYCSWPKP*
>TRINITY_DN7502_c0_g4_i1.p3 type:3prime_partial len:49 gc:universal TRINITY_DN7502_c0_g4_i1:145-2(-)
MALARSSIWKLPLWNQFYKFVWVHWSARPHELFHCTPGIVTCRTLCVP
>TRINITY_DN7502_c0_g5_i1.p1 type:5prime_partial len:124 gc:universal TRINITY_DN7502_c0_g5_i1:458-87(-)
QQQQKVGVKRMYAQLLLEDHDPEIDMWPWGGEPIYRDGKYVGVVTTAGYGLTVNKHVCLGFLQNLDAKGRRDIVTTDYVLSGDYEVDIQGIRYSAKLNLHSPTLPTKFPDAAAGQYLATRDLR*
>TRINITY_DN7502_c0_g5_i1.p2 type:3prime_partial len:76 gc:universal TRINITY_DN7502_c0_g5_i1:226-2(-)
MCCQAIMKLTSKAFDIVPSLICILQLYLPSFLMQQLVSTWPQETYVDNVTDQRNCYICIIINTQVRPTSATLYHN
>TRINITY_DN7502_c0_g5_i1.p3 type:5prime_partial len:48 gc:universal TRINITY_DN7502_c0_g5_i1:2-145(+)
IMIQCSRSRPNLCINYNTYITISLISNIINVSLLWPSTDQLLHQETW*
>TRINITY_DN7502_c0_g5_i1.p4 type:complete len:42 gc:universal TRINITY_DN7502_c0_g5_i1:424-299(-)
MHSYYWKIMILRLTCGHGVENQSIGMENMLVWSRLQDMDSL*
>TRINITY_DN7502_c0_g5_i1.p5 type:complete len:41 gc:universal TRINITY_DN7502_c0_g5_i1:291-413(+)
MLVHSESISCSRDHTNIFSIPIDWFSTPWPHVNLRIMIFQ*
>TRINITY_DN7502_c0_g6_i1.p1 type:3prime_partial len:288 gc:universal TRINITY_DN7502_c0_g6_i1:1-861(+)
MGYERPAWFDPSHSEESDYEEPQPHRIAYTNTFGRPPWYDHVRDEYYACREAVGLCDYSSFTKIDLWSKGTEVVASLQYLCSNDVDIPVGGIIHTGMQNKRGGYENDCSIARIAENHYMIIAPTIQQTRCKVWIQSHLPADGSVVLSDITSMYTAICIMGPMARELMSELTDTDLSPKAFPFFTFKEMDVGLASGVRTMNLTHTGELGWVLYIPNEFALHVYNGLIEVGKKYGIKHVGYYAMRTLRIEKFYAFWGQDLDSTTTPLECGRGFRVKFHKDIDFIGRIAL
>TRINITY_DN7502_c0_g6_i1.p2 type:5prime_partial len:69 gc:universal TRINITY_DN7502_c0_g6_i1:861-655(-)
QGNPTNEVNILMKFNSKTPSTLQWCCCGIKILAPESVKLLNSKSPHCIISNMFDSVLLANFNKSIIYM*
>TRINITY_DN7502_c0_g6_i1.p3 type:complete len:53 gc:universal TRINITY_DN7502_c0_g6_i1:329-171(-)
MLQSFSYPPLLFCIPVCMMPPTGISTSLEHKYCRLATTSVPFDQRSIFVNEE*
>TRINITY_DN7502_c0_g6_i1.p4 type:complete len:50 gc:universal TRINITY_DN7502_c0_g6_i1:351-202(-)
MIFSNTSNAAIIFISSSFVLHTSMYDATYWNINIIGTQILQAGNHFSSF*
>TRINITY_DN7502_c0_g6_i1.p5 type:complete len:50 gc:universal TRINITY_DN7502_c0_g6_i1:181-32(-)
MKNNHIAQLLPYMHNIHLEHDHTMEAFQMCWCKLFCEVVVPHNLTLLND*
>TRINITY_DN7581_c0_g1_i2.p1 type:complete len:124 gc:universal TRINITY_DN7581_c0_g1_i2:165-536(+)
MCVHHTWNSWKHLFTSCIPVPVFHTSFLCALIMVQFAADQDSRLQLPGDIQVLSTPTQLHVFKQLQHHSRHVSTVCEHEWCQFPDMLHLSRNKSGATSRTCFTCLDQSRTPRSHCYILVSCTP*
>TRINITY_DN7581_c0_g1_i2.p2 type:5prime_partial len:103 gc:universal TRINITY_DN7581_c0_g1_i2:2-310(+)
VAIWNCSSGHHKGCCYLELFFRTSQRMLLSGTVLEDNTKDAAGLDLFLTPTSSIHVCPSYVEQLETFVYQLYPSASFPHQFLVCLNHGPVCCRSGQSAPVAW*
>TRINITY_DN7581_c0_g1_i2.p3 type:complete len:59 gc:universal TRINITY_DN7581_c0_g1_i2:343-519(+)
MSSSNCSTIPGMFQLSANTSGASSRTCFTCLGTRVVPLPGHVSPVWIRAGHQGHTATS*
>TRINITY_DN7581_c0_g1_i2.p4 type:5prime_partial len:48 gc:universal TRINITY_DN7581_c0_g1_i2:3-146(+)
LLSGTVLQDITKDVAIWNCSSGHHKGCCYLELFLRTTQKMLLVWTCS*
>TRINITY_DN7581_c0_g1_i2.p5 type:complete len:42 gc:universal TRINITY_DN7581_c0_g1_i2:464-589(+)
MFHLSGSEQDTKVTLLHPSVLYPMNHVKSRGTIRRRLHMSH*
>TRINITY_DN7581_c0_g1_i2.p6 type:complete len:41 gc:universal TRINITY_DN7581_c0_g1_i2:377-255(-)
MPGMVLQLLEDMQLCWSGQDLNVTRQLEPTVLICSKLDHD*
>TRINITY_DN7594_c0_g1_i2.p1 type:complete len:270 gc:universal TRINITY_DN7594_c0_g1_i2:1707-898(-)
MMSSRGARRRGVRRSARLHPPLSMEVISNSPDEGDIVDLTCDADDDIVYMEELPMTLHRQFNHDMFNFNEELLPSLRSHRRGVNETSIVTLGSSPRRRSPRILHNRRNTRREVSPTPYHIVDPDGFRFEFNWGDEEDIQQRYDMNQTIDIEDNDFIDITNSPVSPVIGVDHENEVTQEVALASTDHSLPQPSTSGVNDTVSSPEERPSIKCPVCFDSDRQIRRSGKQLMSTICGHLFCNYCIQEVVRSCHQCPTCRKKLTLKQIHPLFL*
>TRINITY_DN7594_c0_g1_i2.p2 type:complete len:73 gc:universal TRINITY_DN7594_c0_g1_i2:1150-1368(+)
MVSACQSYFLGYFIFMINPNNWGDRGICYIYEIIIFNIYCLIHIITLLYIFLVSPVKFKPKSIWIYDMIWCW*
>TRINITY_DN7594_c0_g1_i2.p3 type:complete len:65 gc:universal TRINITY_DN7594_c0_g1_i2:1728-1922(+)
MNNCMDILSPSQADVTPASPNFDDPEMCEERVGRDPLPSKKQFLSPSSSSPAASVVINTVVINC*
>TRINITY_DN7594_c0_g1_i2.p4 type:complete len:62 gc:universal TRINITY_DN7594_c0_g1_i2:1013-1198(+)
MVDISCFPDLRICLSESKHTGHFIEGLSSGLETVSLTPDVDGCGREWSVLAKATSWVTSFS*
>TRINITY_DN7594_c0_g1_i2.p5 type:complete len:58 gc:universal TRINITY_DN7594_c0_g1_i2:460-633(+)
MPLTNNIKIRAATISNPQSLCFLMGTSALLAAKLAGITINHQFLPVHHTHNSHKKSI*
>TRINITY_DN7594_c0_g1_i2.p6 type:complete len:54 gc:universal TRINITY_DN7594_c0_g1_i2:232-393(+)
MHRKEDERKIHVQMVSSRTLFVTCHCFLQFFMLLFYLQLFASSGISGNLHSVD*
>TRINITY_DN7594_c0_g1_i2.p7 type:complete len:51 gc:universal TRINITY_DN7594_c0_g1_i2:1912-1760(-)
MTTVLMTTDAAGDDDDGERNCFLEGRGSLPTLSSHISGSSKFGEAGVTSA*
>TRINITY_DN7594_c0_g1_i2.p8 type:complete len:48 gc:universal TRINITY_DN7594_c0_g1_i2:69-212(+)
MALREYQAFLLFSTDITESVDRESNTVNDTIIRHRNELQKGNTELRN*
>TRINITY_DN7594_c0_g1_i2.p9 type:complete len:42 gc:universal TRINITY_DN7594_c0_g1_i2:263-388(+)
MYKWFLPEPFLLPAIVFFSFSCSFSTSNCLLLLAFLGIYIQ*
>TRINITY_DN7594_c0_g1_i2.p10 type:5prime_partial len:41 gc:universal TRINITY_DN7594_c0_g1_i2:2034-1912(-)
GASIFSNYRTRLGTLYVLLYILTFSNYSLCIFKLETDFSS*
>TRINITY_DN7594_c0_g1_i1.p1 type:complete len:270 gc:universal TRINITY_DN7594_c0_g1_i1:1707-898(-)
MMSSRGARRRGVRRSARLHPPLSMEVISNSPDEGDIVDLTCDADDDIVYMEELPMTLHRQFNHDMFNFNEELLPSLRSHRRGVNETSIVTLGSSPRRRSPRILHNRRNTRREVSPTPYHIVDPDGFRFEFNWGDEEDIQQRYDMNQTIDIEDNDFIDITNSPVSPVIGVDHENEVTQEVALASTDHSLPQPSTSGVNDTVSSPEERPSIKCPVCFDSDRQIRRSGKQLMSTICGHLFCNYCIQEVVRSCHQCPTCRKKLTLKQIHPLFL*
>TRINITY_DN7594_c0_g1_i1.p2 type:complete len:73 gc:universal TRINITY_DN7594_c0_g1_i1:1150-1368(+)
MVSACQSYFLGYFIFMINPNNWGDRGICYIYEIIIFNIYCLIHIITLLYIFLVSPVKFKPKSIWIYDMIWCW*
>TRINITY_DN7594_c0_g1_i1.p3 type:complete len:72 gc:universal TRINITY_DN7594_c0_g1_i1:1728-1943(+)
MNNCMDILSPSQADVTPASPNFDDPEMCEERVGRDPLPSKKQFLSPSSSSPAASVVINTVVINCYMILVTL*
>TRINITY_DN7594_c0_g1_i1.p4 type:complete len:62 gc:universal TRINITY_DN7594_c0_g1_i1:1013-1198(+)
MVDISCFPDLRICLSESKHTGHFIEGLSSGLETVSLTPDVDGCGREWSVLAKATSWVTSFS*
>TRINITY_DN7594_c0_g1_i1.p5 type:5prime_partial len:61 gc:universal TRINITY_DN7594_c0_g1_i1:2069-1887(-)
QSRNRLEWRCDLLLPDDGTICKHHEAALLSRYKSLRKHCCDPLKCHKNHVTIDDHSVDDY*
>TRINITY_DN7594_c0_g1_i1.p6 type:complete len:58 gc:universal TRINITY_DN7594_c0_g1_i1:460-633(+)
MPLTNNIKIRAATISNPQSLCFLMGTSALLAAKLAGITINHQFLPVHHTHNSHKKSI*
>TRINITY_DN7594_c0_g1_i1.p7 type:complete len:54 gc:universal TRINITY_DN7594_c0_g1_i1:232-393(+)
MHRKEDERKIHVQMVSSRTLFVTCHCFLQFFMLLFYLQLFASSGISGNLHSVD*
>TRINITY_DN7594_c0_g1_i1.p8 type:complete len:51 gc:universal TRINITY_DN7594_c0_g1_i1:1912-1760(-)
MTTVLMTTDAAGDDDDGERNCFLEGRGSLPTLSSHISGSSKFGEAGVTSA*
>TRINITY_DN7594_c0_g1_i1.p9 type:complete len:48 gc:universal TRINITY_DN7594_c0_g1_i1:69-212(+)
MALREYQAFLLFSTDITESVDRESNTVNDTIIRHRNELQKGNTELRN*
>TRINITY_DN7594_c0_g1_i1.p10 type:5prime_partial len:43 gc:universal TRINITY_DN7594_c0_g1_i1:2068-1940(-)
KAEIVLNGGVICCYLMMVPSANTMKRLCYLGIKVCGNIAVIL*
>TRINITY_DN7594_c0_g1_i1.p11 type:complete len:42 gc:universal TRINITY_DN7594_c0_g1_i1:263-388(+)
MYKWFLPEPFLLPAIVFFSFSCSFSTSNCLLLLAFLGIYIQ*
>TRINITY_DN7578_c0_g1_i1.p1 type:3prime_partial len:96 gc:universal TRINITY_DN7578_c0_g1_i1:285-1(-)
MFHLPASFLQLFLTLSLLPSFLFQIPFKFCLPPPSPSPSLSFSLTLCVPFFLSSHANLSLSPSILSLYPFCPLSIHSVLFPSILSSFHPFCPLSI
>TRINITY_DN7578_c0_g1_i1.p2 type:complete len:43 gc:universal TRINITY_DN7578_c0_g1_i1:121-249(+)
MGGQKKRNTEGEGEGERWRGGRRGETEFKWNLKKKGGKKGQG*
>TRINITY_DN7578_c0_g1_i1.p3 type:5prime_partial len:41 gc:universal TRINITY_DN7578_c0_g1_i1:325-203(-)
IVNIYFVSFSAILHVSSPCLLSSTFPNPVPSSLLSFSNSI*
>TRINITY_DN7578_c0_g1_i1.p4 type:3prime_partial len:41 gc:universal TRINITY_DN7578_c0_g1_i1:122-3(-)
MLTSLSPHQFSPSIHSVLFPSILSSFHPFCPLSIHSVLFP
>TRINITY_DN7578_c0_g1_i1.p5 type:3prime_partial len:40 gc:universal TRINITY_DN7578_c0_g1_i1:207-323(+)
MEFEKERREEGTGLGKVEERRQGDETWRMAENETKYMFT
>TRINITY_DN7578_c0_g2_i3.p1 type:complete len:57 gc:universal TRINITY_DN7578_c0_g2_i3:185-15(-)
MEGIREKKVQREGEKRRRQMREWMERKEYGWRGENGWKEERMARKRRKWLERGENG*
>TRINITY_DN7578_c0_g2_i2.p1 type:5prime_partial len:120 gc:universal TRINITY_DN7578_c0_g2_i2:374-15(-)
RRDCGGNKRENVWREYERRMYGGNKREETVEGITEKMHGGNKREETVEGIREKMYGGNMREECMEGIREKKVQREGEKRRRQMREWMERKEYGWRGENGWKEERMARKRRKWLERGENG*
>TRINITY_DN7578_c0_g2_i2.p2 type:complete len:45 gc:universal TRINITY_DN7578_c0_g2_i2:189-55(-)
MYGGNKREESTEGGREEKKADERMDGEKRVWMERREWLERGENG*
>TRINITY_DN7538_c0_g1_i1.p1 type:internal len:221 gc:universal TRINITY_DN7538_c0_g1_i1:3-662(+)
GEMDTIRSLIGSGLGYAINKDGNPLALHFAMFIPTLVGQGTLDQQLKWLGRAWNMEIIGTYAQTELGHGTFIRGLETTATYDPETEEFVLHSPTLTSLKWWPGGLGKTANYAVVMAQLYSQGQHRGIHPFMVQLRDEETHKPLPGVKVGEIGPKLGMHTADHGFLGFNHYRIPRTNMLMKHSQVLRDGTYIEPAAERLNYGTMVFVRVIICMDVVMSLKK
>TRINITY_DN7538_c0_g1_i1.p2 type:complete len:45 gc:universal TRINITY_DN7538_c0_g1_i1:488-354(-)
MISSMHSKLWANLSNFNTWKWFVCFFISKLHHEGMNSPVLSLAV*
>TRINITY_DN7538_c0_g2_i1.p1 type:3prime_partial len:98 gc:universal TRINITY_DN7538_c0_g2_i1:2-292(+)
MAKMIGKNCNHELNHERQKCTFDLKELTYLLDGGEEKTKKRHDLENFFLSDPKLNSGVVTECLSHEKRYSLALKTTCQLFQKAMTGGDNGAGEMDTI
>TRINITY_DN7538_c0_g2_i1.p2 type:5prime_partial len:54 gc:universal TRINITY_DN7538_c0_g2_i1:292-131(-)
DCIHFSCSIITSCHGLLEKLACSFQCKTVTFLMAETLCNNTTVQFRVGQEEIF*
>TRINITY_DN7538_c0_g2_i1.p3 type:3prime_partial len:43 gc:universal TRINITY_DN7538_c0_g2_i1:127-2(-)
MPFLSFFFPSVKQISKFLQIKRALLSFMIQFVITIFSNHFRH
>TRINITY_DN7514_c0_g1_i1.p1 type:internal len:56 gc:universal TRINITY_DN7514_c0_g1_i1:166-2(-)
KKRTLLRKLSFRPTIEELRERKIIRFNDYVEVTNAREYDRRADKPWTRLTPKDKA
>TRINITY_DN7514_c0_g2_i1.p1 type:internal len:82 gc:universal TRINITY_DN7514_c0_g2_i1:243-1(-)
KDSLATKLALRPDRQELIDRNILHTQSENERLQHKEAVEARIGRRLSQRPTAEELEERNILKRHTSDEEKKLKLEKKRTLL
>TRINITY_DN7503_c0_g1_i1.p1 type:internal len:49 gc:universal TRINITY_DN7503_c0_g1_i1:1-144(+)
SGFNIKLLLRYLHPKPRLHVSKIRFHTFTKCILQVFPGRIQLNLSGFG
>TRINITY_DN7503_c0_g1_i1.p2 type:internal len:49 gc:universal TRINITY_DN7503_c0_g1_i1:144-1(-)
SKSRKIELNSARKNLQDALGESMKTYFAYMKSWFRMKITKEEFDIEAR
>TRINITY_DN7503_c0_g2_i1.p1 type:5prime_partial len:48 gc:universal TRINITY_DN7503_c0_g2_i1:2-145(+)
SLLTRNTSHLPHVHFLHKNQSLRNKGKHLCTVRYARVNNEYRILELH*
>TRINITY_DN7503_c0_g3_i1.p1 type:5prime_partial len:73 gc:universal TRINITY_DN7503_c0_g3_i1:426-208(-)
SERPSLLPVSLFDVFEALQVHKNTIPSHSVYAVNMERIAARLWHPGQMELDHGYISKQERELKQTPKEECNW*
>TRINITY_DN7503_c0_g3_i1.p2 type:complete len:43 gc:universal TRINITY_DN7503_c0_g3_i1:271-399(+)
MIQLHLSWVPQPCCYSFHVHCIHTVRRNGVLVDLQGLEYIKQ*
>TRINITY_DN7503_c0_g4_i1.p1 type:internal len:121 gc:universal TRINITY_DN7503_c0_g4_i1:2-361(+)
SLHNEFLLAVLNKCQCLSVGQNAMLGKDITRYRHDTAASRESRLKRDRVRKKARSNRANFDNRLQPIDPLSYLVEVKPRETCSEENIVFCTRESTLPDISMIHGRMFLAAWDAGLEGVLD
>TRINITY_DN7503_c0_g4_i1.p2 type:5prime_partial len:49 gc:universal TRINITY_DN7503_c0_g4_i1:360-214(-)
SNTPSKPASQAARNMRPCIIDISGSVDSRVQNTIFSSLQVSLGFTSTR*
>TRINITY_DN7503_c0_g5_i1.p1 type:internal len:103 gc:universal TRINITY_DN7503_c0_g5_i1:1-306(+)
KAVELMVVAVEHFLKAAVMAILSRRSGYKLREGRFQYAIGTTIPNPWIRNVSNLRDDSLDSFGTDVLDVGENPHIPSLKPTLDDAEQRAAFELACGASERPS
>TRINITY_DN7503_c0_g5_i1.p2 type:5prime_partial len:67 gc:universal TRINITY_DN7503_c0_g5_i1:305-105(-)
EGLSEAPHASSNAALCSASSSVGFSEGMCGFSPTSKTSVPKLSSESSLRLDTLRIQGFGIVVPIAY*
>TRINITY_DN7521_c0_g2_i1.p1 type:5prime_partial len:281 gc:universal TRINITY_DN7521_c0_g2_i1:961-119(-)
ENPISIEYFLRHIAIMTPYARILVIRHGDRWDFENPDKWENGCKQWGAQVEDPPLSMLGRRQAQEVAMRVQRDYNVDYILSSPYLRTLQTSQELAALVRKPIQIEDGVAEVTGCKAIHTAAERYQIFPEVDATYEPCIELSRTSTESYWEGFFQRIISAINKINERFIPSAGKAKENRKPITIVIFSHAASSVALIAGLLRCPLDEIAGVGPCSISEVIQETADGQWRLVAAGDASHLKNTNGKTRPWRFDDDATEVCLWNELLKANRLSEISEKKSGAK*
>TRINITY_DN7521_c0_g2_i1.p2 type:complete len:104 gc:universal TRINITY_DN7521_c0_g2_i1:398-709(+)
MREYNNRNRFPIFLGFSSRGDEPFVDLVYRGYDSLEKTLPVAFCGSPRQLDTGLIRRIYLWKYLIPFRCSMDGLATSDLCHSIFNLDGLSHQCREFLACLQCT*
>TRINITY_DN7521_c0_g2_i1.p3 type:complete len:67 gc:universal TRINITY_DN7521_c0_g2_i1:848-648(-)
MGERVQTVGCASRRPTSLHAWTAAGSRSGHASPARLQRRLHTVVTLSTYTANKPGTRGTGAKAHPD*
>TRINITY_DN7521_c0_g2_i1.p4 type:3prime_partial len:41 gc:universal TRINITY_DN7521_c0_g2_i1:122-3(-)
MKGSRKPGSLQESFISEVHTIEMYWFQVKLRRTHEIRSGF
>TRINITY_DN7541_c0_g2_i1.p1 type:5prime_partial len:59 gc:universal TRINITY_DN7541_c0_g2_i1:1-177(+)
KWQHNKHSHNNLHNQSYQLASEDIKINHIHLQFLAYINSFSQHPQCIRKSVPPNFPCS*
>TRINITY_DN7523_c0_g1_i1.p1 type:complete len:55 gc:universal TRINITY_DN7523_c0_g1_i1:132-296(+)
MAVFPKLHVSSCISIVLITVDSDHSDKNMFNTYQEIPHFLYKTINIGYYIFDGT*
>TRINITY_DN7523_c0_g1_i1.p2 type:5prime_partial len:40 gc:universal TRINITY_DN7523_c0_g1_i1:2-121(+)
ITVYNIVQYLYVICSCMYYRDGYKTYFSLYFLIFFIQMT*
>TRINITY_DN7518_c0_g1_i1.p1 type:internal len:195 gc:universal TRINITY_DN7518_c0_g1_i1:2-583(+)
HDSYSQMDAWSRYKLGWSNGQELFMEGLQLLQPATRGPKVYKLSSGFPSGEYLLLEGRYPEGWDSQMPEAGILIYHIDERARLHDQGWPGQDGWPHNGKHYRVALLQADGRYDLEHGNNYGDLEDIYNSKRSLLRNEPIAVDDSTRPDLRRYQGGHVQTTGHRLSSFSRPGRTMLFKYETPAMVQGMPDVPVRS
>TRINITY_DN7518_c0_g1_i1.p2 type:3prime_partial len:104 gc:universal TRINITY_DN7518_c0_g1_i1:276-584(+)
MGGPTMASTIVSRYCRRMVGTTWNMETTTETWRTSTTASDRCYAMSRSLWTIPPVLICDGTREATSRRLGTGSAASRDQEGPCSSSTRPPPWYRGCLTYLSDP
>TRINITY_DN7518_c0_g1_i1.p3 type:complete len:73 gc:universal TRINITY_DN7518_c0_g1_i1:3-221(+)
MTVTPRWTPGRGTSLAGQMARNCSWKVCSCFNPQRGVQRSTSSPLASPVESIFYSRAGTQKGGTRRCQKPGF*
>TRINITY_DN7518_c0_g1_i1.p4 type:5prime_partial len:69 gc:universal TRINITY_DN7518_c0_g1_i1:585-379(-)
ADRTGTSGIPCTMAGVSYLKSMVLPGREKLLSRCPVVWTWPPWYRRRSGRVESSTAIGSLRSNDRLLL*
>TRINITY_DN7518_c0_g1_i1.p5 type:5prime_partial len:61 gc:universal TRINITY_DN7518_c0_g1_i1:583-401(-)
GSDRYVRHPLYHGGGLVLEEHGPSWSREAAEPVPSRLDVASLVPSQIRTGGIVHSDRLIA*
>TRINITY_DN7518_c0_g2_i1.p1 type:internal len:368 gc:universal TRINITY_DN7518_c0_g2_i1:3-1103(+)
LISVALLLMGGVASIPASPWGFEMTLFTGIGKKLALAGDEVFNYLQDPENGFPVTKTKKGLSYGFFDVDGQLQRTSLYLHETPPERLPMLLASAESEEETGKVLQSADGVFNGLPPGAQKFPPASAVDRIRRQMERWSEYEAGEAGSGMLRDLQSNSPKVTKGKRRNLVVLIRFKDHKYRKLPSRGDFQLLFNGYGRSRMAPSGTVRDFFRDQSYGLLDVESLVTPWIDLEVTQQEASGGNYGFCECIDRVFSEVMPTIDNMLDMKLFDVDRDGFVDFFVVVHSGYGAEWGSTDVDGAWYTNRIWSHMGHMLWPTGFTSKSGVRVQKYMISPAFWSFHGDEITHLGVIVHEMGHSIGLPDLYDYSLP
>TRINITY_DN7518_c0_g2_i1.p2 type:complete len:159 gc:universal TRINITY_DN7518_c0_g2_i1:851-375(-)
MNHYEKVHESITVHIKQFHVEHIVDGRHHLTEDPIDAFTEAVITTRRFLLCDFQIDPRSDKGFNIQQTVALITKKVPDCPAGCHAAAAVPVEQQLEVPPRGKFPILVVLEPYQYNQVAPLSLGHFGTVALEIAQHAAASLAGFVLAPALHLPPNAIDG*
>TRINITY_DN7518_c0_g2_i1.p3 type:complete len:123 gc:universal TRINITY_DN7518_c0_g2_i1:601-233(-)
MRLRPYPLNSSWKSPLEGSFRYLWSLNLISTTKLRLFPLVTLGLLLWRSRSMPLPASPASYSLQRSICLRMRSTAEAGGNFWAPGGRPLNTPSALCKTLPVSSSLSALASNIGRRSGGVSCR*
>TRINITY_DN7518_c0_g2_i1.p4 type:complete len:92 gc:universal TRINITY_DN7518_c0_g2_i1:208-483(+)
MGSCSELHSTCTRLLRSASLCCWLVPRAKRRRAKFCRAPTACSTVCRPEPRSSPRLQPSIAFGGRWSAGASTKPARLAAACCAISRATVPK*
>TRINITY_DN7518_c0_g2_i1.p5 type:5prime_partial len:49 gc:universal TRINITY_DN7518_c0_g2_i1:2-148(+)
ADQRRAAADGGSSQHPRLAVGVRDDAIHWDREEARTGWRRGIQLSAGP*
>TRINITY_DN7518_c0_g3_i1.p1 type:internal len:40 gc:universal TRINITY_DN7518_c0_g3_i1:1-117(+)
RNQSGLMCVCVVGKAAGSADCCLGMNHLSALRLPLISVA
>TRINITY_DN7518_c0_g3_i1.p2 type:internal len:40 gc:universal TRINITY_DN7518_c0_g3_i1:3-119(+)
KSVRFDVCVCRWQSCGIRRLLSGYESSVCSSPSADQRRA
>TRINITY_DN7518_c0_g3_i1.p3 type:internal len:40 gc:universal TRINITY_DN7518_c0_g3_i1:117-1(-)
RDADQRKAKSRQMIHTQTTICGSRSFANDTHTHQTGLIS
>TRINITY_DN7518_c0_g4_i1.p1 type:internal len:73 gc:universal TRINITY_DN7518_c0_g4_i1:217-2(-)
PAQGTLLTQPSKETSNVLSGVYWPCVTTPVQTHTRLHCGCSGLARVPLLQCLGPTAFRDNSDQPARIGQVRQ
>TRINITY_DN7518_c0_g4_i1.p2 type:5prime_partial len:59 gc:universal TRINITY_DN7518_c0_g4_i1:218-42(-)
PRTRNTTDTTFKRDFQCVKRRVLALRYNSCSNAHTAALRLFWPSKSASPTVPRANGIP*
>TRINITY_DN7518_c0_g4_i1.p3 type:5prime_partial len:47 gc:universal TRINITY_DN7518_c0_g4_i1:1-141(+)
PDVPVRSAPAGQSCHGMPLARGTVGEALLLGQNNRNAAVCAFEQEL*
>TRINITY_DN7584_c0_g1_i1.p1 type:internal len:93 gc:universal TRINITY_DN7584_c0_g1_i1:3-278(+)
ALSVLCDDEQREWWLWKAQNCEIIGTYAQTELSHGSNVPGLATTADLDLEKDEWIINTPTLESIKWWPGGLGKSCTHVILMADLRIKGKSYG
>TRINITY_DN7584_c0_g1_i1.p2 type:5prime_partial len:60 gc:universal TRINITY_DN7584_c0_g1_i1:280-101(-)
IPYDFPLIRKSAMRITWVHDFPRPPGHHFMDSRVGVLIIHSSFSKSRSAVVANPGTLDP*
>TRINITY_DN7584_c0_g2_i1.p1 type:5prime_partial len:48 gc:universal TRINITY_DN7584_c0_g2_i1:190-47(-)
KQIVRPKTLNMQLTYCEFVSYHLEKRKYVKRNCISKKIYHHFGHLIR*
>TRINITY_DN7584_c0_g2_i1.p2 type:3prime_partial len:45 gc:universal TRINITY_DN7584_c0_g2_i1:59-190(+)
MSKMMVYFLGNTISLDIFPFLQVIGYKFTVRQLHIQRLWPDNLL
>TRINITY_DN7584_c0_g3_i1.p1 type:internal len:46 gc:universal TRINITY_DN7584_c0_g3_i1:2-136(+)
WNTNFLQSHSAIVHSVISQFRSNIPDGDAFQRSMCYHIANGKHVG
>TRINITY_DN7584_c0_g3_i1.p2 type:internal len:46 gc:universal TRINITY_DN7584_c0_g3_i1:136-2(-)
PYMLPVRDMVTHRSLKGITIWDIGSKLGYNGMDNGAMRLEEVRIP
>TRINITY_DN7584_c0_g3_i1.p3 type:5prime_partial len:44 gc:universal TRINITY_DN7584_c0_g3_i1:3-134(+)
GIRTSSSRIAPLSIPLYPNFDPISQMVMPFKDRCVTISRTGSM*
>TRINITY_DN7584_c0_g4_i1.p1 type:internal len:101 gc:universal TRINITY_DN7584_c0_g4_i1:3-302(+)
GEHLYSLLLGKERRDMFFKVLDILSRNKVLSDASYLWGVDKVSRYERAVENGAEIIKIIREYGFQKNLYALTILEYMSPDDCFLFLHITMFTSALSVLKK
>TRINITY_DN7584_c0_g4_i1.p2 type:internal len:101 gc:universal TRINITY_DN7584_c0_g4_i1:302-3(-)
FFQDRKSRGEHCDMQKQETIIGRHIFEYGKCIQILLEPIFTNDLYDFSSIFHGAFVTTNFIDTPQIRSVRKNFVPAQDVQNFKKHISSFLAKKQRIQMFS
>TRINITY_DN7584_c0_g4_i1.p3 type:5prime_partial len:57 gc:universal TRINITY_DN7584_c0_g4_i1:304-134(-)
FFFRTERAEVNIVICKNRKQSSGDIYSSMVSAYRFFWNPYSRMIFMISAPFSTARS*
>TRINITY_DN7584_c0_g5_i1.p1 type:5prime_partial len:54 gc:universal TRINITY_DN7584_c0_g5_i1:283-122(-)
TICFLMITTLRGYISYAKNDIVHCPSVHDNSFTYCSKSYTLILDVLRYLFHLR*
>TRINITY_DN7540_c0_g1_i1.p1 type:internal len:50 gc:universal TRINITY_DN7540_c0_g1_i1:3-149(+)
TKPNITRHQIDNALQTLKRIHVFTSLVRPVDKLGTWLIQSTTSECSLDG
>TRINITY_DN7540_c0_g2_i1.p1 type:3prime_partial len:397 gc:universal TRINITY_DN7540_c0_g2_i1:1188-1(-)
MLSCLQVKVMQLIAMLSKRLQSSSNQPLTCEPPSTRSSFTISPPCQVHPAVSRRESRIAEFSQETQDESNQQRGARTRGILFLPVVNLTDTENRRLEETEGNCWGQCFDERCPLQNGGMSQGSSQIHSRTELDGRVSGVSNDICRIWRNPPTIQSAVVLPRRQSGHPQRKEPTLPLLGLLCSESLRCCQSLRSPDGTQKLHRQRERGTPRSGLSLRPWCNYESSLGCASNPSAHRGPGLLLERGELHSTRRTVVTEHSGRRDGDSASHRIVELLPRRCVASQNMAHNRARLARNPSPISSVQSSSSRMPRNNNTIAQLVAAQLELGVWGTEEDHEFYQTLTPHEPRKKGLSPDRLSSLLQQTITNKNEWHGECSICLESIHSGSYIAILSCKHRFH
>TRINITY_DN7540_c0_g2_i1.p2 type:complete len:81 gc:universal TRINITY_DN7540_c0_g2_i1:631-389(-)
MLSVTSLTRRNTETPSSKGTWNTSLWIIIASVVQLRKLARLCIKPFGPQRPWVTVRAWRVAFYKTNSRYGALWSSRWRLS*
>TRINITY_DN7540_c0_g2_i1.p3 type:complete len:64 gc:universal TRINITY_DN7540_c0_g2_i1:404-213(-)
METQLVTESWSCSREDVLHHRTWRIIVQGWQETQVQYQVYKVVVLECHEITTQLHNLSQRSWS*
>TRINITY_DN7540_c0_g2_i1.p4 type:5prime_partial len:59 gc:universal TRINITY_DN7540_c0_g2_i1:2-178(+)
WNLCLQERIAMYDPEWMLSRHIEHSPCHSFLFVIVCCSNDDNRSGERPFFLGSCGVKV*
>TRINITY_DN7540_c0_g2_i1.p5 type:complete len:57 gc:universal TRINITY_DN7540_c0_g2_i1:504-674(+)
MHSRASFRSCTTDAMIIQSEVFHVPFDDGVSVFRLVSEVTDNIATIRSREVQEEEG*
>TRINITY_DN7540_c0_g2_i1.p6 type:complete len:44 gc:universal TRINITY_DN7540_c0_g2_i1:161-30(-)
MSPGKRVFPRIGCRRCYNRRSRTRTSGMESVQYVLRASIQDRT*
>TRINITY_DN7598_c0_g2_i1.p1 type:internal len:143 gc:universal TRINITY_DN7598_c0_g2_i1:428-3(-)
WTAAAIFTRIGVSFQLAGKELVDQITGLIRKEQENEEKEKIKKELDEEDKENFEQEKKAENPTFFHEVASLHMSLKDKKAERDSLFTNIGPYRRALCARRDLAIRRKLCSLTEKEMNTESHSQTQDSDLYKLSVQLFKRASV
>TRINITY_DN7598_c0_g2_i1.p2 type:5prime_partial len:45 gc:universal TRINITY_DN7598_c0_g2_i1:427-293(-)
GQPLQSSPGLVCLSSWLVKNLWTRLQDSFGKNRKMRKRKRLKRS*
>TRINITY_DN7598_c0_g3_i1.p1 type:internal len:98 gc:universal TRINITY_DN7598_c0_g3_i1:3-293(+)
PHESMESDILAGELRSSDELTIQSLQQSVRSDRQKDDRMEKGSRSSRHSSLEPLSRSSRSLSKERGSRGPSLERFRKDDSRGLQYGEDSKTDDSKHE
>TRINITY_DN7598_c0_g3_i1.p2 type:5prime_partial len:75 gc:universal TRINITY_DN7598_c0_g3_i1:292-68(-)
SCLESSVFESSPYCRPLLSSFLNLSRLGPLLPRSFERLRDDRDNGSKLECRELREPFSILSSFCLSLLTLCCSD*
>TRINITY_DN7598_c0_g4_i1.p1 type:5prime_partial len:45 gc:universal TRINITY_DN7598_c0_g4_i1:156-22(-)
RGNCKDTVFTKQPYHPQKSTLQKHHCPYCCHKNISELSAAVEVH*
>TRINITY_DN7598_c0_g4_i1.p2 type:5prime_partial len:43 gc:universal TRINITY_DN7598_c0_g4_i1:3-131(+)
CNNRSFINVPPQQQKVQKCFYGNNRDSDVSVEWTFGGDTAVL*
>TRINITY_DN7564_c0_g1_i3.p1 type:5prime_partial len:41 gc:universal TRINITY_DN7564_c0_g1_i3:3-125(+)
KPMVAKARFLPYMTVSISILLLYKSKHFPTQTVIVVLITS*
>TRINITY_DN7564_c0_g1_i1.p1 type:5prime_partial len:80 gc:universal TRINITY_DN7564_c0_g1_i1:1-240(+)
CIWQMCRIVIKGNVKSTKADVQAQQQNGVSILKKCSRNSATWSMLNQGLSVYVFSSMLSFLCNSTFVQFFMHLNILFHQ*
>TRINITY_DN7564_c0_g1_i1.p2 type:3prime_partial len:75 gc:universal TRINITY_DN7564_c0_g1_i1:224-3(-)
MFKCIKNCTNVLLHRKLSIEENTYTDSPWFSMLHVALLRLHFFKIDTPFCCCACTSALVLFTLPLITILHICQI
>TRINITY_DN7564_c0_g1_i2.p1 type:5prime_partial len:67 gc:universal TRINITY_DN7564_c0_g1_i2:1129-929(-)
VVKFFCPSLLLLYMYISVFQYTLLKRQASSRCEIRNRTQNPKHFILFLVKYTVSDIFTSTSCTVYF*
>TRINITY_DN7564_c0_g1_i2.p2 type:complete len:65 gc:universal TRINITY_DN7564_c0_g1_i2:344-538(+)
MIQTIHRISGQLQQIDEIYSVNEIYEKLINSSTSKLLSSKYSSLLQIHTTEGLVVEQIHQSANC*
>TRINITY_DN7564_c0_g1_i2.p3 type:complete len:49 gc:universal TRINITY_DN7564_c0_g1_i2:663-517(-)
MPQHCGYTFLKFMPKLSYFIHRKLKLYRRTSVLPYILACWTSQQFALW*
>TRINITY_DN7564_c0_g1_i2.p4 type:complete len:42 gc:universal TRINITY_DN7564_c0_g1_i2:322-197(-)
MPFSVMQAILYLWSFSCRVFITSGAKMQNNKIEILTNSHCL*
>TRINITY_DN7564_c0_g1_i2.p5 type:complete len:40 gc:universal TRINITY_DN7564_c0_g1_i2:739-620(-)
MYLLLFRGGTRKLYSSLHKFAPSKLYAPTLWLHLPQIHA*
>TRINITY_DN7564_c0_g2_i1.p1 type:3prime_partial len:42 gc:universal TRINITY_DN7564_c0_g2_i1:36-158(+)
MIQKHFCCAKGAAQSQSLSHYFLWENRICLTLSLNNQVFWN
>TRINITY_DN7564_c0_g5_i1.p1 type:5prime_partial len:40 gc:universal TRINITY_DN7564_c0_g5_i1:207-88(-)
STHLQIHSSLQFYSSMHYLSISPHSSYDDLFPVINTGVT*
>TRINITY_DN7573_c0_g1_i1.p1 type:internal len:64 gc:universal TRINITY_DN7573_c0_g1_i1:191-3(-)
PSGGGQAEPRAGQTQDVDESHQQEQCVNDPDKPLSNGHSFDELDSKGEEIELTQEIVDSSQQE
>TRINITY_DN7573_c0_g1_i1.p2 type:internal len:64 gc:universal TRINITY_DN7573_c0_g1_i1:3-191(+)
FLLTTVNYLLGQFYLFSLRVQFVETVAIGQGFVRIVNTLLLLMALVYVLCLTRAWLGLPATAR
>TRINITY_DN7573_c0_g2_i1.p1 type:internal len:102 gc:universal TRINITY_DN7573_c0_g2_i1:2-304(+)
QQESNVFPVPNGRSEVLIGKDTDGRGRGGLSGNKKKSGSKESISSRKSGSSGKSDSRENLEEGTSRKENVFGFSNKRETSGEFGIDSIRGAQKHFRGSGVG
>TRINITY_DN7573_c0_g2_i1.p2 type:5prime_partial len:101 gc:universal TRINITY_DN7573_c0_g2_i1:303-1(-)
PTPLPRKCFWAPRILSMPNSPLVSLLLENPNTFSFRDVPSSKFSRLSLFPLLPLFLELMLSLLPLFFLFPDNPPLPLPSVSFPINTSLLPLGTGNTLLSC*
>TRINITY_DN7573_c0_g2_i1.p3 type:internal len:101 gc:universal TRINITY_DN7573_c0_g2_i1:302-3(-)
PLHCHESVFGRPEYCRCQIRHLSPSCWRTRTRFLFVMFLLLNSPDCHFFRYCHFFWNLCSLCSHFSSYFLIILLFPYHLYPSLSTLHFSHWAPGTRYFPA
>TRINITY_DN7588_c0_g1_i1.p1 type:internal len:52 gc:universal TRINITY_DN7588_c0_g1_i1:3-155(+)
AVRQGVPRARRGEIWDLLAEQHSLSHPPPNVSSFDNYSMPYDDLLRQLTSH
>TRINITY_DN7588_c0_g2_i1.p1 type:5prime_partial len:63 gc:universal TRINITY_DN7588_c0_g2_i1:252-64(-)
ADIRFIRRDRCKRNSYHGGEFAATLQFLTTARVSFPDNCNEQRFAIRQQVTTDTWIVNNPTG*
>TRINITY_DN7588_c0_g4_i1.p1 type:internal len:91 gc:universal TRINITY_DN7588_c0_g4_i1:2-271(+)
NSLSDGICKDLRVKPSFLPVVLLQHQVPHLQNFCFALHQFLVVQLDAFLVGFLLACFQFLVFLLHSDQQDLLHYCLLPKSLVLLLRPLPQ
>TRINITY_DN7588_c0_g4_i1.p2 type:internal len:91 gc:universal TRINITY_DN7588_c0_g4_i1:271-2(-)
LRQRSKQEYKALWQKAIMQQILLIRMEKENKKLKARQEEAHEKRIKLDYEELMQCEAEVLQVWDLMLQQDNRKETRFDPQVLADAVRQGV
>TRINITY_DN7588_c0_g4_i1.p3 type:5prime_partial len:76 gc:universal TRINITY_DN7588_c0_g4_i1:272-45(-)
VAAEVEAGVQGSLAEGNNATDPADQNGEGKQEIESTPGGSPRETHQAGLRGTDAVRSRSSASVGLDVAARQPEGN*
>TRINITY_DN7588_c0_g4_i1.p4 type:3prime_partial len:46 gc:universal TRINITY_DN7588_c0_g4_i1:138-272(+)
MRFSWASSWRAFNFLFSFSILISRICCIIAFCQRALYSCFDLCRN
>TRINITY_DN7588_c0_g4_i1.p5 type:5prime_partial len:42 gc:universal TRINITY_DN7588_c0_g4_i1:3-128(+)
TPCLTASARTCGSNLVSFRLSCCNIKSHTCRTSASHCISSS*
>TRINITY_DN7588_c0_g5_i1.p1 type:internal len:416 gc:universal TRINITY_DN7588_c0_g5_i1:1246-2(-)
KVSQKKAPPTFIDDALEKFRMHELERVRRQQSHRQEFGLELGREHHHSGMSSQLLSAATAQPPVVKESEISIRRLSVESTSSDVGSVENLDSRRNSTDNLMKIESASSGAELTMQAIGNRSSEALLFKQPPIPPDAGLLNPDGRSFRTRAASGDTFMAKNRPLINVEPMRARASSFGSEKRPKKLTENSKQDSLESDRRSDSQAPTEHNRTMLFQIGRIDLRLISPDRKSVLLHKNFKDISHCSQGIKHNDHFGFICRDPDYDCYVGYVFRCESDSVVDDILTALKQAFHAAHEDQKRAKAPLTSCDHCPMTWYHRICTEVEGISSNRVHSIILRRIETLPEDEQDELMAKYQGAETNNIQEQNEILMMLLRAHCESKQSNHIHDTAENRSEFLNAYLGGGSGALFLRAKRSLSN
>TRINITY_DN7588_c0_g5_i1.p2 type:complete len:105 gc:universal TRINITY_DN7588_c0_g5_i1:777-1091(+)
MNVSPLAALVLKLRPSGFSNPASGGIGGCLNNNASLLLFPMACMVSSAPDEADSIFIRLSVLFLLLSKFSTEPTSLEVDSTDSLLIEISLSFTTGGWAVAADRS*
>TRINITY_DN7588_c0_g5_i1.p3 type:5prime_partial len:84 gc:universal TRINITY_DN7588_c0_g5_i1:1-252(+)
NWRENVLPSETKLPIHHQGRHSRTQTCSQLCRVCDCSACSHSGLSATSLRSHSALECCLSLLPGTWPLVRLVRLPAGFQSFSE*
>TRINITY_DN7588_c0_g5_i1.p4 type:5prime_partial len:65 gc:universal TRINITY_DN7588_c0_g5_i1:1245-1051(-)
KSPRRRHHLHSLMMHWRSSGCMSWSVCDDSRATDRSLGWNWGENTTTVGCPVSSYQLLPPSRQL*
>TRINITY_DN7588_c0_g5_i1.p5 type:5prime_partial len:49 gc:universal TRINITY_DN7588_c0_g5_i1:2-148(+)
IGERTFCPQKQSSRSTTKVGIQELRPVLSCVVYVIALLALTVGSQQHH*
>TRINITY_DN7588_c0_g6_i1.p1 type:internal len:71 gc:universal TRINITY_DN7588_c0_g6_i1:1-210(+)
TLILPTYMTSKNCVAPREFSEVSDDTLMLLALLDVREQPPSLLSRMAPKISSTLYAHCVTAKNTGYYVEL
>TRINITY_DN7588_c0_g6_i1.p2 type:internal len:70 gc:universal TRINITY_DN7588_c0_g6_i1:208-2(-)
VLRSTQYSWQSHNGHIRYWKFLVPCVITRREAVHGRPAMPATSVCRRLLLRTPWEQHSFLRSCMWAKSK
>TRINITY_DN7588_c0_g6_i1.p3 type:3prime_partial len:46 gc:universal TRINITY_DN7588_c0_g6_i1:137-3(-)
MRDNKEGGCSRTSSNASNISVSSLTSENSLGATQFFEVMYVGKIK
>TRINITY_DN7588_c0_g7_i1.p1 type:internal len:128 gc:universal TRINITY_DN7588_c0_g7_i1:2-382(+)
SLSNSFDNILKRKTREESPLVREISMPARDLALQPVNRELSLPVNAGLFTKDGIPNTAQTTFGVPKEEGSKPDFAIGIVKQDSVSSSGPTPDISPAATPTKDFSCDFPDGVSDSPLGRPRSSTVGSA
>TRINITY_DN7588_c0_g7_i1.p2 type:internal len:128 gc:universal TRINITY_DN7588_c0_g7_i1:381-1(-)
AEPTVDDRGRPSGESLTPSGKSQLKSLVGVAAGEISGVGPLLDTESCLTIPMAKSGLLPSSFGTPKVVWAVFGMPSLVKSPALTGRLSSRFTGCKAKSLAGILISRTRGDSSLVFLFNMLSNELERE
>TRINITY_DN7588_c0_g7_i1.p3 type:3prime_partial len:83 gc:universal TRINITY_DN7588_c0_g7_i1:135-380(+)
MQDFLPRMAFQTQPKQLLVFQRKKEANQTLPLVLSNKTLCQVVAPPLISLLLPPQPRTSAVTFQMVLVIPHLAVHGRPQLVL
>TRINITY_DN7588_c0_g7_i1.p4 type:5prime_partial len:43 gc:universal TRINITY_DN7588_c0_g7_i1:382-254(-)
CRTNCGRPWTAKWGITNTIWKVTAEVLGWGGSRRDIRGGATT*
>TRINITY_DN7585_c0_g1_i1.p1 type:internal len:213 gc:universal TRINITY_DN7585_c0_g1_i1:636-1(-)
EVVRQVAISFRRSTSQFQLEKRAVVSAAVMETIIRGSAPIRLPEERSSTEAQNGVVEYILFWISPVLRLLEDIGDEGGSDDGGSQIVADLLRSDLSPLYHCLNRLSGDPRIEFIRKILLLPDPESGSTTGTYQGLSEMERGLLEQLRLVLGFEQGNAPVGYMLLVLRATNAMMSGKAQELLPVTAASDEAMAHAVEILFIEDDETLTRHLEE
>TRINITY_DN7585_c0_g1_i1.p2 type:5prime_partial len:113 gc:universal TRINITY_DN7585_c0_g1_i1:2-340(+)
SSKCLVKVSSSSMKRISTACAIASSLAAVTGSSSCALPLIIAFVARSTRSMYPTGAFPCSNPRTSRSCSNKPRSISDRPWYVPVVDPLSGSGSNRIFRMNSIRGSPDSRLRQ*
>TRINITY_DN7585_c0_g1_i1.p3 type:complete len:74 gc:universal TRINITY_DN7585_c0_g1_i1:10-231(+)
MSCQGFIVLNEKNFYSMCHCFITCCRYRKQLLRLATHHCVRCSQYEKHVPYRCVSLLESKDKSQLFQQTAFHF*
>TRINITY_DN7585_c0_g1_i1.p4 type:5prime_partial len:73 gc:universal TRINITY_DN7585_c0_g1_i1:635-417(-)
KWLGKLQSHSGEVLHSFSWKNAPSYQLPSWRQLYEVLHLSDCLKNAHPQKRKTELLSIFCSGSPRCYAFWKI*
>TRINITY_DN7585_c0_g1_i1.p5 type:complete len:59 gc:universal TRINITY_DN7585_c0_g1_i1:345-521(+)
MARGQNAEGRLQSDFLHRRILLRHLYLPKGVAPGRSRTKYTQQLRFALLWMSVLQAVG*
>TRINITY_DN7585_c0_g2_i1.p1 type:internal len:197 gc:universal TRINITY_DN7585_c0_g2_i1:1-588(+)
IDVPRTLQRFVTKEIPSKWTSSNKLAIRLQAVILRWFCGTFVPNEEAGAILQRLVSMPGLCSLLRSVFSSLSKSNVLDGEEREIAASATQIIAEVSLTLLHNEASRNEQRAEDKLRQHARETSLFTSGVLVDLVFAWMQERVHSPGNDKDGIVPFSLVNHVWAVSRFVGIPAAEMERRIQSEIVRVATGEYDKNDT
>TRINITY_DN7585_c0_g2_i1.p2 type:complete len:48 gc:universal TRINITY_DN7585_c0_g2_i1:131-274(+)
MKKPVLSYNVWCQCLASARFFAAFFLLYRRVMCWMERREKSLLLPHR*
>TRINITY_DN7585_c0_g2_i1.p3 type:complete len:40 gc:universal TRINITY_DN7585_c0_g2_i1:440-559(+)
MTRMALYHFHSSIMSGLYQGLLEYRPLKWKEEYNQRLYE*
>TRINITY_DN7585_c0_g3_i1.p1 type:internal len:67 gc:universal TRINITY_DN7585_c0_g3_i1:2-199(+)
TGNKSSTLRRNCSEGTNVRRDASHARVRFQCTVLRPPFSSRLAATSSLVRTDSSARSNPDACTTSS
>TRINITY_DN7585_c0_g3_i1.p2 type:internal len:67 gc:universal TRINITY_DN7585_c0_g3_i1:198-1(-)
EEVVQASGLLLALLSVLTSDEVAASLEENGGLRTVHWNLTLAWLASLLTLVPSEQLRRNVEDLLPV
>TRINITY_DN7585_c0_g3_i1.p3 type:5prime_partial len:56 gc:universal TRINITY_DN7585_c0_g3_i1:1-168(+)
NRQQIFDIAPQLFRRNQRQEGCQPRKSKIPVHSPKTSIFFETCSNFVTGQDRQQR*
>TRINITY_DN7582_c0_g1_i1.p1 type:internal len:124 gc:universal TRINITY_DN7582_c0_g1_i1:369-1(-)
RPVPDSNNSPPGQPLPPGGEVRRVSPQERSWVCPACTYQNRGSSLSCEMCHGSRSLMHVTAAAPGDTLQKQKSELMEDLRKLEEREARDKWEHIIHYCRENREPFVDDSFPPAPRSLYYSPGD
>TRINITY_DN7582_c0_g1_i1.p2 type:complete len:57 gc:universal TRINITY_DN7582_c0_g1_i1:86-256(+)
MMCSHLSRASLSSSFLRSSISSLFCFCSVSPGAAAVTCIRLREPWHISQLRELPRF*
>TRINITY_DN7582_c0_g1_i1.p3 type:5prime_partial len:42 gc:universal TRINITY_DN7582_c0_g1_i1:1-126(+)
VTGTVIQRPGSWWEGVIHKWFPVLSTIMNDVFPLVSSLPLL*
>TRINITY_DN7582_c0_g2_i1.p1 type:internal len:113 gc:universal TRINITY_DN7582_c0_g2_i1:3-338(+)
KLRSISEVSDYTLRKGEFWVCSRCTLKNPISARCCRACRLRVDMLRGATRNAVNAVSVQMRQVQRKSYPSSKLEYTHGGAIPKQRHASGVPKPGVNGVSRTAIAAAEGIRAR
>TRINITY_DN7582_c0_g2_i1.p2 type:5prime_partial len:68 gc:universal TRINITY_DN7582_c0_g2_i1:338-135(-)
SCSDAFCCCYGCPGHTINPWFWYTTSMSLFWNGTTMRIFKFRTGITFSLNLSHLNTNSIDRISGSTS*
>TRINITY_DN7582_c0_g2_i1.p3 type:5prime_partial len:46 gc:universal TRINITY_DN7582_c0_g2_i1:340-203(-)
GLARMPSAAAMAVLDTPLTPGFGTPLACRCFGMAPPCVYSSLELG*
>TRINITY_DN7599_c0_g1_i1.p1 type:internal len:42 gc:universal TRINITY_DN7599_c0_g1_i1:125-3(-)
HNSSYLQSKVESSEITAATYDVKENLFDEQCFEYCMNEKDV
>TRINITY_DN7599_c0_g2_i1.p1 type:internal len:64 gc:universal TRINITY_DN7599_c0_g2_i1:2-190(+)
LENEHKQDNIFDQQYFSYVTSREGETVTNIWSASFENEAESRNADECTDEQTLISHEKHNSSY
>TRINITY_DN7599_c0_g3_i1.p1 type:internal len:80 gc:universal TRINITY_DN7599_c0_g3_i1:1-237(+)
ANISDHNYFDEICFGSIMEKSGKSENIKISQELPDSAITTKHSEVGSIPYYMAETGSIADINKSVSKNNSSEILENEHK
>TRINITY_DN7599_c0_g3_i1.p2 type:complete len:41 gc:universal TRINITY_DN7599_c0_g3_i1:143-21(-)
MLPTSECLVVIAESGSSCDIFMFSDLPDFSIILPKQISSK*
>TRINITY_DN7589_c0_g3_i1.p1 type:internal len:59 gc:universal TRINITY_DN7589_c0_g3_i1:174-1(-)
VGASCQLKVLPTLPQYSFFTFAPAALPSSPFLSFCFQFLGLLCPYLERSFLFFFFFFF
>TRINITY_DN7589_c0_g3_i1.p2 type:5prime_partial len:47 gc:universal TRINITY_DN7589_c0_g3_i1:175-35(-)
CWGQLSVKSTAHLTTIFLLHIRSSCIALFTFPVILLSVFGSVMPLP*
>TRINITY_DN7589_c0_g4_i1.p1 type:5prime_partial len:52 gc:universal TRINITY_DN7589_c0_g4_i1:1-156(+)
ADGHLFLTISTPLVEFPYYIYVNHLYIHVRFPVFPLMIIIQEHHYLHIQFV*
>TRINITY_DN7589_c0_g4_i1.p2 type:5prime_partial len:50 gc:universal TRINITY_DN7589_c0_g4_i1:169-20(-)
HLCSLIQTEYGDNDVPGLLSLEGKQGTVRECTDDLHICNKEIRPKESRW*
>TRINITY_DN7512_c0_g2_i1.p1 type:complete len:104 gc:universal TRINITY_DN7512_c0_g2_i1:438-127(-)
MLFCIWNQCIYFITLENGSITARSGLTVIWALSQLGSGAPGSSISTHQLNRQSPDCPAPWSTPNYRTTQSTHGSNFFYPIFKCVFSKQKPNKTQNVIIYIEAY*
>TRINITY_DN7512_c0_g2_i1.p2 type:complete len:80 gc:universal TRINITY_DN7512_c0_g2_i1:223-462(+)
MGGLSGSVIGRGPRSWAIRGLAIELVCGNAGTRSPRPQLAQGPDYCQSTPSCYGTIFKCDEINALVPNTEQHNIVVAVN*
>TRINITY_DN7512_c0_g2_i1.p3 type:3prime_partial len:65 gc:universal TRINITY_DN7512_c0_g2_i1:193-2(-)
MRFLKAKTKQNTECYYLYRGILRMVKIIRFCLKGSVHRFIGSQIGEWQEPRGLHKPYQNKKTEQ
>TRINITY_DN7512_c0_g2_i1.p4 type:complete len:55 gc:universal TRINITY_DN7512_c0_g2_i1:547-711(+)
MAIMEDHSWNFSHRGVISTVGLSQTMPCRYNWLRQGLWVKQKSQKPQKVAVLLY*
>TRINITY_DN7512_c0_g2_i1.p5 type:complete len:48 gc:universal TRINITY_DN7512_c0_g2_i1:224-81(-)
MVAISFTLYSNAFSQSKNQTKHRMLLFISRHIKNGKNNKVLLKGISS*
>TRINITY_DN7512_c0_g2_i1.p6 type:complete len:40 gc:universal TRINITY_DN7512_c0_g2_i1:511-392(-)
MQAQAFDIDSMIPDMSFSLQPQQYYVVLYLEPMHLFHHT*
>TRINITY_DN7563_c0_g1_i2.p1 type:5prime_partial len:58 gc:universal TRINITY_DN7563_c0_g1_i2:256-83(-)
PARFRNSVLQTKSYPGADCASNHVPVMSQILLKLKKLHKKSYGRVKWNLKEVRPEKN*
>TRINITY_DN7563_c0_g1_i2.p2 type:5prime_partial len:41 gc:universal TRINITY_DN7563_c0_g1_i2:1-123(+)
PLFFYAFILITCFYEYIKPVLSFRFKFLNFFQALLPSNST*
>TRINITY_DN7563_c0_g1_i3.p1 type:internal len:48 gc:universal TRINITY_DN7563_c0_g1_i3:141-1(-)
KKSYGRVRWNLNELRTETIEEFKSKTKNRFDVLIEAGYKNEGVEEQW
>TRINITY_DN7563_c0_g2_i1.p1 type:internal len:64 gc:universal TRINITY_DN7563_c0_g2_i1:189-1(-)
YPKHLYTMISPQDGEKLVRNQIDYILIPARFRNSVLQTKSYPGADCASEHVPVTSQILLKLKK
>TRINITY_DN7563_c1_g1_i3.p1 type:internal len:71 gc:universal TRINITY_DN7563_c1_g1_i3:2-211(+)
YTWISPQDGETLVRNQTDYILIQDRFRNSVVQTKSYPGVDCASDHVPVMSQILLKLKKLHRKSYGHVRWN
>TRINITY_DN7563_c1_g1_i4.p1 type:internal len:56 gc:universal TRINITY_DN7563_c1_g1_i4:3-167(+)
QIDYILIQARFRNLVVQTKSYPGANCASDHVPVMSQILLKLKKLHRKSYGHVRWN
>TRINITY_DN7529_c0_g1_i1.p1 type:5prime_partial len:42 gc:universal TRINITY_DN7529_c0_g1_i1:3-128(+)
PPTRTHAATLQLLTPQCEEIWQYKMTLLFFFFPDKQWERDK*
>TRINITY_DN7529_c0_g2_i3.p1 type:5prime_partial len:56 gc:universal TRINITY_DN7529_c0_g2_i3:381-214(-)
LPYSLMSPTKSGSSCHITETWSNVSFIQWIQLLPYSLMSPTYSGYSFYHNHCHMV*
>TRINITY_DN7529_c0_g7_i1.p1 type:5prime_partial len:66 gc:universal TRINITY_DN7529_c0_g7_i1:360-163(-)
CFCDFFFNPQRMLSLDISLNSSVQLHDCSHLLKVGDIKKYQKSLIFPDSSRYQINIKFHVQLVLL*
>TRINITY_DN7529_c0_g4_i2.p1 type:internal len:54 gc:universal TRINITY_DN7529_c0_g4_i2:1-159(+)
LQLLTLQCAEIWQYKMTLLPSTSTTYPLRLKHIHSDHNQFLQSCTQLHQCFTV
>TRINITY_DN7529_c0_g8_i1.p1 type:internal len:67 gc:universal TRINITY_DN7529_c0_g8_i1:200-3(-)
DEINICSLVGICYFYQKYMYKSTLLWYLEQLTVITRLFQSLSSTLRIEERKYGEKNIVSIAKMCIR
>TRINITY_DN7529_c0_g8_i1.p2 type:5prime_partial len:52 gc:universal TRINITY_DN7529_c0_g8_i1:1-156(+)
RLMHILAILTMFFSPYFRSSILNVEERLWNRRVITVNCSKYHKSVLLYIYF*
>TRINITY_DN7529_c1_g2_i1.p1 type:internal len:52 gc:universal TRINITY_DN7529_c1_g2_i1:3-155(+)
KKSPQHRDKLRNIDCTASSTHSLADSGADAMTTHPLWQNKILLSWLVVMHC
>TRINITY_DN7529_c2_g1_i3.p1 type:internal len:46 gc:universal TRINITY_DN7529_c2_g1_i3:1-135(+)
PETTPDMSSVNRYHRQFNKPDTASQSQEIQPSPSASHQSPLSLTY
>TRINITY_DN7529_c3_g1_i1.p1 type:5prime_partial len:44 gc:universal TRINITY_DN7529_c3_g1_i1:3-134(+)
ILQPSTPSILLSQLNFSVIKKLLCMSNNCLLHHCSSQYHDKNA*
>TRINITY_DN7529_c3_g1_i1.p2 type:complete len:44 gc:universal TRINITY_DN7529_c3_g1_i1:375-244(-)
MIKYWERDIPQTSVEIDAFWSRFLAVPIVHTLSFDWCTQSAIL*
>TRINITY_DN7529_c3_g2_i1.p1 type:5prime_partial len:42 gc:universal TRINITY_DN7529_c3_g2_i1:190-65(-)
ISRYYSVYPCPVNMLNIAEAIIQGKKNQYRLQKQILRDLAI*
>TRINITY_DN7529_c6_g1_i1.p1 type:internal len:58 gc:universal TRINITY_DN7529_c6_g1_i1:172-2(-)
KYHAHFNLQLTIYKISQRMYILNAMIIHFFIQGENGKQKHFHKFPETRDLLQIHCII
>TRINITY_DN7547_c0_g1_i1.p1 type:complete len:58 gc:universal TRINITY_DN7547_c0_g1_i1:374-201(-)
MHPTTVLHSFTSTLLVSTTAGVYLDIFQWDFCCQKVRRNSITDCCIKPLLIQLSQTH*
>TRINITY_DN7547_c0_g2_i1.p1 type:3prime_partial len:59 gc:universal TRINITY_DN7547_c0_g2_i1:176-3(-)
MSVGMLIVLCSVASLFNLKQVIHKVRPTSDIVYRNSGTDGEEQKHITDNMWAILHRAI
>TRINITY_DN7547_c0_g2_i1.p2 type:complete len:51 gc:universal TRINITY_DN7547_c0_g2_i1:28-180(+)
MLSVICFCSSPSVPELRYTMSEVGLTLCMTCFRLNKEATEQRTISIPTDI*
>TRINITY_DN7547_c0_g2_i1.p3 type:3prime_partial len:47 gc:universal TRINITY_DN7547_c0_g2_i1:479-616(+)
MQAAGWVTNFSDHSDYHVYHKISSYPASVSGRILVTQHPWVHFFFF
>TRINITY_DN7547_c0_g2_i1.p4 type:complete len:46 gc:universal TRINITY_DN7547_c0_g2_i1:388-251(-)
MRYISFLHPSSLFDCTFCNQYCIDILTVFASAPATIHSKDGYILI*
>TRINITY_DN7547_c0_g2_i1.p5 type:5prime_partial len:44 gc:universal TRINITY_DN7547_c0_g2_i1:3-134(+)
NCSVKNSPHVVSYMFLFFAICSRITVHYVRSWPNLVYDLLQIE*
>TRINITY_DN7547_c0_g3_i1.p1 type:5prime_partial len:58 gc:universal TRINITY_DN7547_c0_g3_i1:2-175(+)
FFFFFNGISQLFFYLLSTDTKMVSGTSCQLVMRYSYMEHKRQPGHVLGQPLKGLMIN*
>TRINITY_DN7547_c0_g3_i1.p2 type:3prime_partial len:46 gc:universal TRINITY_DN7547_c0_g3_i1:136-2(-)
MPRLSLVFHIRVSHYQLAGCARDHFCVCGEKIKEKLRYTIKKKKK
>TRINITY_DN7508_c0_g1_i1.p1 type:complete len:66 gc:universal TRINITY_DN7508_c0_g1_i1:292-95(-)
MGLRKFGLILVNINPLEVDRNVLNYQNFYRIKKSFTYTAVCRRGQMLFIFSISTFSSKSDSSESS*
>TRINITY_DN7508_c0_g1_i1.p2 type:5prime_partial len:46 gc:universal TRINITY_DN7508_c0_g1_i1:1-138(+)
LFKFRNLCYFHGKFYFCCINSMQKWLILFNSITMILTNLILMKMC*
>TRINITY_DN7508_c0_g1_i1.p3 type:5prime_partial len:45 gc:universal TRINITY_DN7508_c0_g1_i1:302-168(-)
WVIDGVEEIRVNIGKYKPFRGGQKCFELPKFLPNKKKLYLHSSM*
>TRINITY_DN7508_c0_g1_i2.p1 type:internal len:53 gc:universal TRINITY_DN7508_c0_g1_i2:157-2(-)
WVIDGVEEIRVNIGKYKPFRGGQKCFELPTFLQNKKALLTMQYAEEDKCFLY
>TRINITY_DN7508_c0_g1_i2.p2 type:internal len:53 gc:universal TRINITY_DN7508_c0_g1_i2:3-158(+)
YKKHLSSSAYCIVSKAFLFCRNVGNSKHFCPPLKGLYLPILTRISSTPSITH
>TRINITY_DN7508_c0_g1_i2.p3 type:3prime_partial len:50 gc:universal TRINITY_DN7508_c0_g1_i2:147-1(-)
MGLRKFGLILVNINPLEVDRNVLNYQHFYRIKKLYLQCSMQRRTNAFYI
>TRINITY_DN7508_c1_g1_i1.p1 type:5prime_partial len:45 gc:universal TRINITY_DN7508_c1_g1_i1:1-135(+)
LILLNVNSLEGDNNDLNYQNFYKIKRPYLLCSMQRRTNAFYIRY*
>TRINITY_DN7535_c0_g1_i1.p1 type:5prime_partial len:45 gc:universal TRINITY_DN7535_c0_g1_i1:498-364(-)
TMVTLTSFSLRVKTGTVVTLTCFFLIAKTGCINLFFSYSKNWLH*
>TRINITY_DN7535_c0_g1_i6.p1 type:complete len:58 gc:universal TRINITY_DN7535_c0_g1_i6:555-728(+)
MDNVPIVPVFTLREKQVNVTFVPLFIVREMLVNVIRFYSHQKLINVTTVPVFTLIKS*
>TRINITY_DN7535_c0_g1_i7.p1 type:5prime_partial len:41 gc:universal TRINITY_DN7535_c0_g1_i7:1-123(+)
CSSFYSQRNTSQSNQCCTVRETVLKTCNHCSSFYSQRNTS*
>TRINITY_DN7535_c0_g1_i3.p1 type:5prime_partial len:72 gc:universal TRINITY_DN7535_c0_g1_i3:1-216(+)
NVTIVPVFTLRQNTSLCNQFVLSEKNKLVQSLFRFSLGEILVNVTTAPVFTLREILVNVTSFCSQRKNKLM*
>TRINITY_DN7535_c0_g1_i3.p2 type:complete len:58 gc:universal TRINITY_DN7535_c0_g1_i3:512-685(+)
MDNVPIVPVFTLREKQVNVTFVPLFIVREMLVNVIRFYSHQKLINVTTVPVFTLIKS*
>TRINITY_DN7535_c0_g1_i2.p1 type:complete len:58 gc:universal TRINITY_DN7535_c0_g1_i2:462-635(+)
MDNVPIVPVFTLREKQVNVTFVPLFIVREMLVNVIRFYSHQKLINVTTVPVFTLIKS*
>TRINITY_DN7535_c0_g1_i2.p2 type:5prime_partial len:41 gc:universal TRINITY_DN7535_c0_g1_i2:1-123(+)
CSSFYSQRNTSQSNQCCTVRETVLKTCNHCSSFYSQRNTS*
>TRINITY_DN7535_c0_g1_i5.p1 type:5prime_partial len:41 gc:universal TRINITY_DN7535_c0_g1_i5:1-123(+)
CSSFYSQRNTSQSNQCCTVRETVLKTCNHCSSFYSQRNTS*
>TRINITY_DN7535_c0_g2_i1.p1 type:complete len:45 gc:universal TRINITY_DN7535_c0_g2_i1:210-344(+)
MEPVFQFFTLREIVVNVTSFFVVREKLVNITIVPVFTPRKKKLM*
>TRINITY_DN7535_c0_g2_i1.p2 type:complete len:43 gc:universal TRINITY_DN7535_c0_g2_i1:756-884(+)
MQQLFQFFTLREIVVHATSLFTVREKQVHVTIVPVLTQRNAS*
>TRINITY_DN7535_c0_g2_i1.p3 type:complete len:41 gc:universal TRINITY_DN7535_c0_g2_i1:438-316(-)
MITLTYFSLRIKTGTMGTFTSISLREKSGTMVTLTFFFWE*
>TRINITY_DN7535_c0_g2_i2.p1 type:complete len:43 gc:universal TRINITY_DN7535_c0_g2_i2:210-338(+)
MEPVFQFFTLREIVVHATSLFTVREKQVHVTIVPVLTQRNAS*
>TRINITY_DN7535_c0_g3_i1.p1 type:5prime_partial len:47 gc:universal TRINITY_DN7535_c0_g3_i1:449-309(-)
VILTCVSLRVNTLTIVTLACFFLRAKIGAMITLTCFSLRIKTGYRN*
>TRINITY_DN7535_c0_g3_i1.p2 type:5prime_partial len:45 gc:universal TRINITY_DN7535_c0_g3_i1:447-313(-)
YTNLCFSESKHFNNCYISLLFSESKNWSNDYVNLLFSENKNWLP*
>TRINITY_DN7535_c0_g4_i1.p1 type:3prime_partial len:43 gc:universal TRINITY_DN7535_c0_g4_i1:128-3(-)
MTSISVRVKTGIMVTLTSFSLKVKTGYVNYYFSESKKLEQWL
>TRINITY_DN7596_c0_g1_i3.p1 type:5prime_partial len:87 gc:universal TRINITY_DN7596_c0_g1_i3:381-121(-)
RILNSPDSFQSVDLLILFRILNSPDSFQSVDLLILFRILNSPDSLQSVDLLILFRLLASPDFLQPVDLILFRILNSPDYLQTVELS*
>TRINITY_DN7596_c1_g1_i1.p1 type:5prime_partial len:67 gc:universal TRINITY_DN7596_c1_g1_i1:209-9(-)
VTTYSPVRNSRPNHHPVHRGAIKLGSGLPIVGNSVDRGYITPEVGSESAVQHHRRILSRYYSTKEE*
>TRINITY_DN7596_c1_g1_i1.p2 type:5prime_partial len:44 gc:universal TRINITY_DN7596_c1_g1_i1:3-134(+)
YSLFLLGTVIPTQYPPVMLYSRFAAHFRCYITSVYTVSHNRQA*
>TRINITY_DN7596_c1_g1_i1.p3 type:5prime_partial len:43 gc:universal TRINITY_DN7596_c1_g1_i1:210-82(-)
SDNIFSSEKLPSQPPPCSPWGYQAWLRPAYCGKQCRQRLYNT*
>TRINITY_DN7596_c1_g1_i1.p4 type:5prime_partial len:41 gc:universal TRINITY_DN7596_c1_g1_i1:2-124(+)
LFTIPPWYCNTYSVSACDAVQPIRCPLQVLYNLCLHCFPQ*
>TRINITY_DN7596_c1_g2_i1.p1 type:5prime_partial len:124 gc:universal TRINITY_DN7596_c1_g2_i1:3-374(+)
LINFIFVILVCLHFAGIIENGSAVRHVGVLTGRVPVKTIQYLCLPADFYPLHNTLSSFSASLSPCTSQTTDSATLACHEGNREKCQFHTVVRAVFGRKSRLFYLFFPFPSRPNLVLLHLHFLY*
>TRINITY_DN7596_c1_g2_i1.p2 type:complete len:69 gc:universal TRINITY_DN7596_c1_g2_i1:414-208(-)
MRGYWFRKQHDSALSIKNVGEVKPDWVLTGKGKTNKTACFSCQILPALQYEIDIFLCFLRDTQALPSL*
>TRINITY_DN7596_c1_g2_i1.p3 type:complete len:59 gc:universal TRINITY_DN7596_c1_g2_i1:254-430(+)
MSISYCSAGSIWQEKQAVLFVFPFPVKTQSGFTSPTFFILSAESCCFLNQYPRIFPLH*
>TRINITY_DN7596_c1_g2_i1.p4 type:complete len:50 gc:universal TRINITY_DN7596_c1_g2_i1:201-52(-)
MYRARGTLKMTTGYYGEGRNLPVSTDIVLFLPALCRLRHQHGELRCHFQ*
>TRINITY_DN7525_c0_g1_i1.p1 type:internal len:117 gc:universal TRINITY_DN7525_c0_g1_i1:350-3(-)
CKGARKTQEDFSRQCIVVSQVRSAVEACCGDKEAARNTQLQFLRNVGTVVDAVPVVGHVKGVVHYSCGNKEKGDRSMKSASRTIVVCGLGIAGGIVAGPGGAVAGGALGGATMDGL
>TRINITY_DN7525_c0_g1_i1.p2 type:5prime_partial len:94 gc:universal TRINITY_DN7525_c0_g1_i1:3-284(+)
KSIHCRSAQCSTCYSPTRASHNTSSNPKSTYHNGSGSTLHGTVSLFLVATAVVHYSLHMTHHWHSINNSTNVSQELQLGVSSCFLVTTAGLNS*
>TRINITY_DN7525_c0_g1_i1.p3 type:5prime_partial len:82 gc:universal TRINITY_DN7525_c0_g1_i1:2-247(+)
QVHPLSLRPMLHLLQPHQGQPQYLQQSQVHIPQWFGKHSSWNGLPFPCCHSCSALLPSHDPPLAQHQQQYQRFSGIAVGCF*
>TRINITY_DN7525_c0_g1_i1.p4 type:5prime_partial len:53 gc:universal TRINITY_DN7525_c0_g1_i1:1-159(+)
TSPSIVAPPNAPPATAPPGPATIPPAIPSPHTTMVREALFMERSPFSLLPQL*
>TRINITY_DN7525_c0_g1_i1.p5 type:5prime_partial len:43 gc:universal TRINITY_DN7525_c0_g1_i1:349-221(-)
VKEHGRHKRTFLDSVLLFLRCAQLLRPAVVTRKQLETPNCNS*
>TRINITY_DN7525_c0_g2_i1.p1 type:3prime_partial len:93 gc:universal TRINITY_DN7525_c0_g2_i1:3-278(+)
MDGLVTAVDSAVHKEFRPEGTVANIVMLADDKIDKKQKLGIGFDTVVGIAFDGLMGVGAFKLMRISLYYRNIRAVDNLKGNAGELLGALTSA
>TRINITY_DN7525_c0_g2_i1.p2 type:3prime_partial len:66 gc:universal TRINITY_DN7525_c0_g2_i1:196-2(-)
MRINLKAPTPIKPSNAIPTTVSNPIPSFCFLSILSSASMTMFATVPSGRNSLCTALSTAVTSPSI
>TRINITY_DN7539_c0_g1_i1.p1 type:internal len:59 gc:universal TRINITY_DN7539_c0_g1_i1:175-2(-)
FFFFFCNNNFLFFYRSDAAMMSPQEKAHCVEWFIETKSATQVQRNIRTTYGRLPPSKP
>TRINITY_DN7539_c0_g1_i1.p2 type:5prime_partial len:45 gc:universal TRINITY_DN7539_c0_g1_i1:3-137(+)
GFDGGSLPYVVLIFLCTCVADFVSMNHSTQCAFSCGLIIAASDL*
>TRINITY_DN7539_c1_g1_i1.p1 type:internal len:46 gc:universal TRINITY_DN7539_c1_g1_i1:136-2(-)
SVPMTNCWFDGGILPYVVLKFLCTCVTDFVSMNHTTQRAFSCGLI
>TRINITY_DN7539_c1_g1_i1.p2 type:internal len:46 gc:universal TRINITY_DN7539_c1_g1_i1:2-136(+)
DESTRKSTLCSVVHRYEIRHAGAEEFQNHVWKDATIKPTIRHWYR
>TRINITY_DN7539_c1_g1_i1.p3 type:3prime_partial len:45 gc:universal TRINITY_DN7539_c1_g1_i1:3-134(+)
MSPQEKARCVVWFIDTKSVTQVQRNFRTTYGRMPPSNQQFVIGT
>TRINITY_DN7532_c0_g1_i4.p1 type:internal len:317 gc:universal TRINITY_DN7532_c0_g1_i4:3-950(+)
QLEKWSKNKSQLQSYLRSYRGMAALGEKPSEEDILNLYKSLTSIPRLSEARFVSTGQLEVKRTLFQWNITDEKKRTPIKKTLVQTIGVSCDDSWHKVTPPSHLGRLRNIKRAGNVDICFTACGDDGPHRGHTEIDIHTTDCNDKLEFETISTKGICHKVLFDESTFGGADLYLFNDAAAFIAEPDNKECCVSQDTDDVKYPKDDYLYKEDWGEKLRGICNPQVYVLWRTDDTTGCSEASSTQDTVPRWRLEQVTNPTHASWSFTNPQWICDQLMFIGRKMEQRRGILHCRQRQASLFLAQRNDDEGEANNKWEIYE
>TRINITY_DN7532_c0_g1_i4.p2 type:complete len:80 gc:universal TRINITY_DN7532_c0_g1_i4:409-170(-)
MSISVCPRCGPSSPQAVKQMSTLPARLMLRSLPRWDGGVTLCHESSQDTPMVCTRVFLMGVLFFSSVIFHWKSVLFTSS*
>TRINITY_DN7532_c0_g1_i4.p3 type:complete len:65 gc:universal TRINITY_DN7532_c0_g1_i4:473-279(-)
MADTFCGDCLKFKLIVAVRCMNVDLSMPSMRSIVTTGCEANVNVACTLNVAKPSQVGWRSHFVP*
>TRINITY_DN7532_c0_g1_i4.p4 type:complete len:57 gc:universal TRINITY_DN7532_c0_g1_i4:376-546(+)
MDRIEGILRSTFIQRTATISLNLRQSPQKVSAIKYYSTNQHLVERICICLMMLPRS*
>TRINITY_DN7532_c0_g1_i4.p5 type:5prime_partial len:55 gc:universal TRINITY_DN7532_c0_g1_i4:950-786(-)
LVYLPFVVSFSFIIVSLCEEQGSLSLTAVKNSSSLLHLPPNEHQLVTNPLRVRK*
>TRINITY_DN7532_c0_g1_i4.p6 type:complete len:47 gc:universal TRINITY_DN7532_c0_g1_i4:498-358(-)
MLIRRIVLYGRYLLWRLSQIQAYRCSPLYECRSQYALDAVHRHHRL*
>TRINITY_DN7532_c0_g1_i4.p7 type:complete len:45 gc:universal TRINITY_DN7532_c0_g1_i4:544-410(-)
MNAAASLNKYKSAPPNVDSSNSTLWQIPFVEIVSNSSLSLQSVV*
>TRINITY_DN7532_c0_g1_i4.p8 type:complete len:44 gc:universal TRINITY_DN7532_c0_g1_i4:133-2(-)
MLVSDLYKLRISSSDGFSPNAAIPLYDLRYDCNCDLFLLHFSS*
>TRINITY_DN7532_c0_g1_i2.p1 type:5prime_partial len:186 gc:universal TRINITY_DN7532_c0_g1_i2:3-560(+)
QLEKWSKNKSQLQSYLRSYRGMAALGEKPSEEDILNLYKSLTSIPRLSEARFVSTGQLEVKRTLFQWNITDEKKRTPIKKTLVQTIGVSCDDSWHKVTPPSHLGRLRNIKRAGNVDICFTACGDDGPHRGHTEIDIHTTDCNDKLEFETISTKGICHKVLFDESTFGGADLYLFNDAAAFIAEPE*
>TRINITY_DN7532_c0_g1_i2.p2 type:complete len:80 gc:universal TRINITY_DN7532_c0_g1_i2:409-170(-)
MSISVCPRCGPSSPQAVKQMSTLPARLMLRSLPRWDGGVTLCHESSQDTPMVCTRVFLMGVLFFSSVIFHWKSVLFTSS*
>TRINITY_DN7532_c0_g1_i2.p3 type:5prime_partial len:79 gc:universal TRINITY_DN7532_c0_g1_i2:646-410(-)
FFFRFLTENHCLSVRFFMNFKIAWMHNRCHSGSAMNAAASLNKYKSAPPNVDSSNSTLWQIPFVEIVSNSSLSLQSVV*
>TRINITY_DN7532_c0_g1_i2.p4 type:complete len:65 gc:universal TRINITY_DN7532_c0_g1_i2:473-279(-)
MADTFCGDCLKFKLIVAVRCMNVDLSMPSMRSIVTTGCEANVNVACTLNVAKPSQVGWRSHFVP*
>TRINITY_DN7532_c0_g1_i2.p5 type:complete len:57 gc:universal TRINITY_DN7532_c0_g1_i2:376-546(+)
MDRIEGILRSTFIQRTATISLNLRQSPQKVSAIKYYSTNQHLVERICICLMMLPRS*
>TRINITY_DN7532_c0_g1_i2.p6 type:5prime_partial len:51 gc:universal TRINITY_DN7532_c0_g1_i2:644-492(-)
FFSISNGKSLSFGEVFHEFQDRMDAQQMSLWFGYERGSIIKQIQIRSTKC*
>TRINITY_DN7532_c0_g1_i2.p7 type:complete len:47 gc:universal TRINITY_DN7532_c0_g1_i2:498-358(-)
MLIRRIVLYGRYLLWRLSQIQAYRCSPLYECRSQYALDAVHRHHRL*
>TRINITY_DN7532_c0_g1_i2.p8 type:complete len:44 gc:universal TRINITY_DN7532_c0_g1_i2:133-2(-)
MLVSDLYKLRISSSDGFSPNAAIPLYDLRYDCNCDLFLLHFSS*
>TRINITY_DN7586_c0_g1_i1.p1 type:3prime_partial len:69 gc:universal TRINITY_DN7586_c0_g1_i1:204-1(-)
MALWEYILTHFKINNSFSVTITVNISIPIHLCIGNTYQLGIKLFIYFLFNLLIWSKLYHFLVIYMSWC
>TRINITY_DN7586_c0_g1_i1.p2 type:5prime_partial len:58 gc:universal TRINITY_DN7586_c0_g1_i1:483-310(-)
GGRKWEGERRGSLPGSELHYQSFFPCTVLNLSGYNHCLNIYHQCCNHYSINIITMSF*
>TRINITY_DN7586_c0_g2_i1.p1 type:5prime_partial len:55 gc:universal TRINITY_DN7586_c0_g2_i1:1-165(+)
NHLKIIVFFQYVSTFVSSSLVSLFQLLAIFFCNLLDFSGQLHFLSIDYSMHSVF*
>TRINITY_DN7583_c0_g2_i1.p1 type:complete len:106 gc:universal TRINITY_DN7583_c0_g2_i1:1397-1080(-)
MSASLCQNIYRNRSMARAMMEILYMDDVFTIWLHRRNVIDSSISRLSQPSPQEFLHTSSHSTINFLDVIISVNNDCLETFAHHRPVDLKHVHCSSWHPKHQKLNS*
>TRINITY_DN7583_c0_g2_i1.p2 type:complete len:88 gc:universal TRINITY_DN7583_c0_g2_i1:167-430(+)
MELGLDSTKACDKSWWDCKVNEKFVTCTDHWSLFFSELLQRMSIYTTGDRSGLIQMHSASQFCLSEKFLNACMSDQTDYIKYGLRIW*
>TRINITY_DN7583_c0_g2_i1.p3 type:complete len:76 gc:universal TRINITY_DN7583_c0_g2_i1:583-356(-)
MQNLQHTFGQIKRNSILQRFYTHRHSLRHYKSCSFTVPSDDKHHIWENDLLSPDSKSIFDVVGLVTHTCIKKFLT*
>TRINITY_DN7583_c0_g2_i1.p4 type:complete len:74 gc:universal TRINITY_DN7583_c0_g2_i1:452-673(+)
MMLVITGNCEGTAFVVPQGMPMGIKSLQYRVSFYLAKGVLQILHAVADSTAGSSVVETDSTCCIFCRILCPHG*
>TRINITY_DN7583_c0_g2_i1.p5 type:complete len:68 gc:universal TRINITY_DN7583_c0_g2_i1:634-837(+)
MLHILPDIMSTWLRPKSECQLLICSGCDYYPVHIRLLQRLRSFLMATMGGLKKATDLSEVDFMQLEE*
>TRINITY_DN7583_c0_g2_i1.p6 type:complete len:67 gc:universal TRINITY_DN7583_c0_g2_i1:1666-1866(+)
MNLQRKSCCEEKSFLNCLNRDSVESVQSCVRLLLRLWVFRRPDKSSAVLLKMFCGVVYISVQQTYQ*
>TRINITY_DN7583_c0_g2_i1.p7 type:complete len:63 gc:universal TRINITY_DN7583_c0_g2_i1:297-109(-)
MDILWSSSEKKRLQWSVQVTNFSLTLQSHQLLSQAFVLSSPSSILLSHPSSYLPSTLFVFCS*
>TRINITY_DN7583_c0_g2_i1.p8 type:complete len:56 gc:universal TRINITY_DN7583_c0_g2_i1:1905-2072(+)
MTISASCRSFFSTPYNTMVLMNKFHGAIRKNDLHQTKKAVNITFPLAFITFSHTI*
>TRINITY_DN7583_c0_g2_i1.p9 type:complete len:46 gc:universal TRINITY_DN7583_c0_g2_i1:1177-1040(-)
MTVWRLLPTTDQLISNMYTAVVGIPSTRNSTAKFTISPALQHPFT*
>TRINITY_DN7583_c0_g3_i1.p1 type:complete len:44 gc:universal TRINITY_DN7583_c0_g3_i1:180-49(-)
MFKCTSVCPSLTCLFLQYHHFLAVSEDLHVWSMIWHNYAYESY*
>TRINITY_DN7577_c0_g3_i1.p1 type:5prime_partial len:74 gc:universal TRINITY_DN7577_c0_g3_i1:319-98(-)
VVSTTVMASQHGSHTNTASHKFLSNCLCDKFSTHISLFLITVLSLTVVLNYALQQLFLGQQFPLTCSEPVFTV*
>TRINITY_DN7577_c0_g4_i1.p1 type:complete len:45 gc:universal TRINITY_DN7577_c0_g4_i1:244-378(+)
MLRSLYSVYSHVGHSRFLNILNECLIKENPKLVLLQTHLKPQLC*
>TRINITY_DN7572_c0_g1_i1.p1 type:internal len:76 gc:universal TRINITY_DN7572_c0_g1_i1:1-225(+)
LKTRAPSRPTLKTNGSEVIEDVHDLEEGLEGFFRPGSSTPTTPLISPSSEDSPQLLSAENSPIHMPRRLENRNFK
>TRINITY_DN7572_c0_g1_i1.p2 type:internal len:76 gc:universal TRINITY_DN7572_c0_g1_i1:227-3(-)
LLKFLFSNLRGMWMGLFSAESSCGLSSELGDINGVVGVDDPGRKKPSNPSSRSCTSSMTSLPLVFSVGLDGALVF
>TRINITY_DN7572_c0_g2_i1.p1 type:internal len:92 gc:universal TRINITY_DN7572_c0_g2_i1:1-273(+)
LDGALVFSLFGLAFPRWCNCWEVLGRSDKESYDSSEDRGKLGKRSGMSSADKPSTLSTTDLGRSLRPCRLFLLQDSCGVARFRYSSFMGDD
>TRINITY_DN7572_c0_g2_i1.p2 type:internal len:91 gc:universal TRINITY_DN7572_c0_g2_i1:2-271(+)
LMELLFLVSLVWLFRDGVIAGKYLEDLIRSHMIHLKTEANWARGLGCHLLTNHPHCQLQIWGEACDHAGSFSCKIAVGLQDSDIPVSWEM
>TRINITY_DN7572_c0_g2_i1.p3 type:internal len:91 gc:universal TRINITY_DN7572_c0_g2_i1:272-3(-)
SSPMKLEYLNLATPQLSCKRKSLHGRKLRPKSVVDSVDGLSADDIPDLLPSLPRSSDESYDSLSDLPSTSQQLHHLGKARPKRLKTRAPS
>TRINITY_DN7572_c0_g2_i1.p4 type:complete len:47 gc:universal TRINITY_DN7572_c0_g2_i1:160-20(-)
MVCQQMTSQTSCPVCLGLQMNHMTPYQIFQVLPSNYTISEKPDQRD*
>TRINITY_DN7572_c0_g3_i1.p1 type:internal len:74 gc:universal TRINITY_DN7572_c0_g3_i1:2-220(+)
AVAAHVSDRITDEVIESLSRSYKSLLGDVTKKRASTPDVLRNRPRMESDTSRSDVSDTVSLGDNISQKSDQSS
>TRINITY_DN7572_c0_g3_i1.p2 type:complete len:59 gc:universal TRINITY_DN7572_c0_g3_i1:218-42(-)
MTDLTSGLCCLQAKQCHSHLTVKYQIPSLADYARHLEWKPAFLLHLLAKICNSWTVTL*
>TRINITY_DN7572_c0_g3_i1.p3 type:complete len:44 gc:universal TRINITY_DN7572_c0_g3_i1:195-64(-)
MLSPSETVSLTSDREVSDSILGRLRKTSGVEARFFVTSPSKDL*
>TRINITY_DN7520_c0_g2_i2.p1 type:complete len:327 gc:universal TRINITY_DN7520_c0_g2_i2:1308-328(-)
MAKMLQMFVRLPSRTFGTRVSLLRHSHTGSATGMVQKKTKQLKAMLTSSELEFIMEAHSGISARIVQEAGFKGIWGSGLSISAQLGVRDSNEASWTQVLEVLEFMTDATDIPILLDADTGFGNFNNARRLVRKLEDRGVAGCCIEDKLFPKTNSLLDGRAQPLADVQEFALKIKACKDYQMDPDFCVVARVEAFIAGWGLDEALRRAEAYRNAGADAILMHSKKSDPSDIEEFMKAWKNQGPVIIVPTKYYTTPTNHFKDLGVSLVIWANHNMRASVKAMQETSRQIFEDSSLVNIEKKVVPVKEVFRLQKDEELVAAENIYLPKQ*
>TRINITY_DN7520_c0_g2_i2.p2 type:complete len:61 gc:universal TRINITY_DN7520_c0_g2_i2:878-1060(+)
MQQPATPLSSSLRTNLLALLKLPKPVSASSRIGMSVASVINSNTSRTWVHDASLLSRTPS*
>TRINITY_DN7520_c0_g2_i2.p3 type:complete len:51 gc:universal TRINITY_DN7520_c0_g2_i2:646-798(+)
MHQDSICTCIPVCLSASECLVQSPASNECFHPSHHTEVRVHLIILASLNF*
>TRINITY_DN7520_c0_g2_i2.p4 type:complete len:50 gc:universal TRINITY_DN7520_c0_g2_i2:115-264(+)
MLYCIFIPLNKCNKTAFTPTAIWKLLQINTNVLYNSLLDRSYCEKYSEF*
>TRINITY_DN7520_c0_g2_i2.p5 type:complete len:50 gc:universal TRINITY_DN7520_c0_g2_i2:989-840(-)
MQQTFLFCWMQTLALVTSTMPEGWFVSWRTGELQAVALRINCSQRLIHS*
>TRINITY_DN7520_c0_g2_i2.p6 type:complete len:40 gc:universal TRINITY_DN7520_c0_g2_i2:283-164(-)
MPFILCLKIQSIFHSKICLANCYKAHLYLSAIISILQLV*
>TRINITY_DN7520_c0_g2_i1.p1 type:complete len:147 gc:universal TRINITY_DN7520_c0_g2_i1:768-328(-)
MDPDFCVVARVEAFIAGWGLDEALRRAEAYRNAGADAILMHSKKSDPSDIEEFMKAWKNQGPVIIVPTKYYTTPTNHFKDLGVSLVIWANHNMRASVKAMQETSRQIFEDSSLVNIEKKVVPVKEVFRLQKDEELVAAENIYLPKQ*
>TRINITY_DN7520_c0_g2_i1.p2 type:complete len:58 gc:universal TRINITY_DN7520_c0_g2_i1:646-819(+)
MHQDSICTCIPVCLSASECLVQSPASNECFHPSHHTEVRVHLIILASLSEQSTVLEK*
>TRINITY_DN7520_c0_g2_i1.p3 type:complete len:50 gc:universal TRINITY_DN7520_c0_g2_i1:115-264(+)
MLYCIFIPLNKCNKTAFTPTAIWKLLQINTNVLYNSLLDRSYCEKYSEF*
>TRINITY_DN7520_c0_g2_i1.p4 type:complete len:40 gc:universal TRINITY_DN7520_c0_g2_i1:283-164(-)
MPFILCLKIQSIFHSKICLANCYKAHLYLSAIISILQLV*
>TRINITY_DN7513_c0_g1_i2.p1 type:5prime_partial len:258 gc:universal TRINITY_DN7513_c0_g1_i2:1075-302(-)
ATAGILSWDLSAIIFQVSSESTAAPDHNIQSYKDRRVDPSSSCHSEMNMAEQPEDNTGIDSPQGMDLIRTATPNTQFYNKMLNCEVIHILSIFQVIMCVMVITTEIAALNLVKRVSDLGDFPVGIFCFGIFFGITGGSGIGTAATPTIYRIIILMVMSILAAIFSGILCVFSAVGIANSNSDYNWNGNHFLGLAACYGLQIVASVTVGVIAIVTSAFCCRACCHHSPSGIYSTEASQKSWAQQVSVKGSTELRKKKN*
>TRINITY_DN7513_c0_g1_i2.p2 type:complete len:88 gc:universal TRINITY_DN7513_c0_g1_i2:491-228(-)
MLRPSDCSICNCGSHSHRNFCFLLQSLLPPLSLRHLLNRGFTEIMGSASIREGFHRIEEEEELIDTLHDRTLKLKYSEQDLGFLWIE*
>TRINITY_DN7513_c0_g1_i2.p3 type:5prime_partial len:47 gc:universal TRINITY_DN7513_c0_g1_i2:1074-934(-)
RQQEFCPGICQPLSFRSPVNQQLLLITIFRVIKIDALIRVPAATQR*
>TRINITY_DN7513_c0_g1_i2.p4 type:complete len:44 gc:universal TRINITY_DN7513_c0_g1_i2:812-943(+)
MYHFTVKHLIVKLCIRSGCADEIHPLRGVNPCVVFRLFCHVHL*
>TRINITY_DN7513_c0_g1_i2.p5 type:5prime_partial len:41 gc:universal TRINITY_DN7513_c0_g1_i2:3-125(+)
LLSVKLVLDGFGKFVKLFSKSSTGKLKLLRRIKLYLFFYC*
>TRINITY_DN7513_c0_g1_i1.p1 type:5prime_partial len:272 gc:universal TRINITY_DN7513_c0_g1_i1:1117-302(-)
VSYMRTSFVYCGSCVKRHTFSFLITVSSFQVSSESTAAPDHNIQSYKDRRVDPSSSCHSEMNMAEQPEDNTGIDSPQGMDLIRTATPNTQFYNKMLNCEVIHILSIFQVIMCVMVITTEIAALNLVKRVSDLGDFPVGIFCFGIFFGITGGSGIGTAATPTIYRIIILMVMSILAAIFSGILCVFSAVGIANSNSDYNWNGNHFLGLAACYGLQIVASVTVGVIAIVTSAFCCRACCHHSPSGIYSTEASQKSWAQQVSVKGSTELRKKKN*
>TRINITY_DN7513_c0_g1_i1.p2 type:complete len:88 gc:universal TRINITY_DN7513_c0_g1_i1:491-228(-)
MLRPSDCSICNCGSHSHRNFCFLLQSLLPPLSLRHLLNRGFTEIMGSASIREGFHRIEEEEELIDTLHDRTLKLKYSEQDLGFLWIE*
>TRINITY_DN7513_c0_g1_i1.p3 type:complete len:44 gc:universal TRINITY_DN7513_c0_g1_i1:812-943(+)
MYHFTVKHLIVKLCIRSGCADEIHPLRGVNPCVVFRLFCHVHL*
>TRINITY_DN7513_c0_g1_i1.p4 type:5prime_partial len:41 gc:universal TRINITY_DN7513_c0_g1_i1:3-125(+)
LLSVKLVLDGFGKFVKLFSKSSTGKLKLLRRIKLYLFFYC*
>TRINITY_DN7570_c0_g1_i1.p1 type:3prime_partial len:451 gc:universal TRINITY_DN7570_c0_g1_i1:101-1450(+)
MSKIPLPSKRTATRSRPMSVRTEPSSSMSSIPTTGSTETLHGDGVPRSRAPTRYRTEDVSSRSLQQARKRNMVISTPAQKNLTKDKGLRSRIDSPHIATRQTPLPPSSSGRKETAQGRIPGTNVSRKPANMSFTAKACEALRKKCEQLEEEKKSCEEELAKSQEAHHLSQEEVKSADAALSEVETLMASIVVQNRTTEHQDKEIVLEKSHAAAEMTSRLKSLKQENARLSQECLELEESVNEGKRELRTLMYLISASDEKKEKAMEMVQTIRPQLATCVDDIKGTESALMADMRRLNTLATRIRQVRPDPCIRFVATTWMAAGPLKGRTRVSIQRPAKHATSKESERLSKPGVHQATVTTNGHPVTMKHGRESVSWTLSNGRKFEFADILHSDPCERLESLIITPWKTLDIDTEIDRSRKIGGEQENSDARQELSKEELPVLHRQHVMID
>TRINITY_DN7570_c0_g1_i1.p2 type:complete len:156 gc:universal TRINITY_DN7570_c0_g1_i1:492-25(-)
MFAGFLETLVPGILPCAVSLRPLLDGGNGVCLVAMCGESMRDLKPLSLVRFFCAGVDMTIFRFRACWRLRLETSSVLYRVGALDLGTPSPCRVSVLPVVGIDDILEEGSVRTDMGRDLVAVRLLGRGILLMLSKNVKLCTFVVLCSYLCSPIVPF*
>TRINITY_DN7570_c0_g1_i1.p3 type:5prime_partial len:126 gc:universal TRINITY_DN7570_c0_g1_i1:1451-1074(-)
HQSLRVVDVRLVTLLLTVPGVHLNSPVHRRFSGYDQFLYQYPAFSTALLSTIPSAHRGPSEVCPQIRTFCRCSMSKIQIPFHASWSRDARWWSPLLGEHLALIDVHSLLKSHALLVSVWTHASFL*
>TRINITY_DN7570_c0_g1_i1.p4 type:complete len:64 gc:universal TRINITY_DN7570_c0_g1_i1:468-659(+)
MSQESLQTCRLLPRLVKLFARNVNNWKKKRRAAKKNLPSHKKRITCLRKRSNQPTLLSLRWKH*
>TRINITY_DN7570_c0_g1_i1.p5 type:5prime_partial len:60 gc:universal TRINITY_DN7570_c0_g1_i1:1449-1270(-)
SIITCCRCKTGNSSFDSSWRASEFSCSPPIFRLRSISVSISSVFHGVIINDSKRSQGSE*
>TRINITY_DN7570_c0_g1_i1.p6 type:complete len:60 gc:universal TRINITY_DN7570_c0_g1_i1:1098-919(-)
MDTRVLPLSGPAAIQVVATKRMHGSGRTWRIRVASVFKRRMSAINADSVPLMSSTHVAS*
>TRINITY_DN7570_c0_g1_i1.p7 type:complete len:51 gc:universal TRINITY_DN7570_c0_g1_i1:1117-965(-)
MLCWSLYGHTRPSFERAGSHPGCCNETNAWVWSNLADSSSQCIQTAHVSH*
>TRINITY_DN7570_c0_g1_i1.p8 type:complete len:42 gc:universal TRINITY_DN7570_c0_g1_i1:222-347(+)
MVMVYLDLELRLDIERRTFQAEVSSKHENGIWSYQHQHKRI*
>TRINITY_DN7570_c0_g2_i1.p1 type:internal len:113 gc:universal TRINITY_DN7570_c0_g2_i1:337-2(-)
QHVMIDAGLHSQLREEVCSLIRIVDHAPANNSVGFFITVGSSESNVESLFWGTDIPRRLELMDIVEDAPEETESIQVKASPKSAHNRRRCSILPGSQRGTHVENNENSMEAI
>TRINITY_DN7570_c0_g2_i1.p2 type:complete len:64 gc:universal TRINITY_DN7570_c0_g2_i1:114-305(+)
MDSVSSGASSTISISSRRRGMSVPQKRLSTLLSDDPTVMKNPTLLLAGAWSTMRIREHTSSRS*
>TRINITY_DN7570_c0_g2_i1.p3 type:complete len:43 gc:universal TRINITY_DN7570_c0_g2_i1:100-228(+)
MPSLGWILSLLVHPLLYPLARDVVVCQSPKRGFPRCFRTIQL*
>TRINITY_DN7570_c0_g3_i1.p1 type:5prime_partial len:98 gc:universal TRINITY_DN7570_c0_g3_i1:1-294(+)
WKKSEDRCGRVLLILILHDRAKTEMAAVSSFCSNARLSHETVNTLMESVEGQAAVNPIPQSANIQATVCIHLGFPKMTEDEIRVATSLGCAIDQHVQ*
>TRINITY_DN7570_c0_g3_i1.p2 type:5prime_partial len:65 gc:universal TRINITY_DN7570_c0_g3_i1:327-133(-)
QNHMVVVVHFYLLNMLINSTAQRSSYPYLVFSHFWEAQMNANCCLDIRRLWDGINSCLTLNTLH*
>TRINITY_DN7570_c0_g4_i1.p1 type:internal len:153 gc:universal TRINITY_DN7570_c0_g4_i1:457-2(-)
LTPLVQELLTVVSPKELSCRHHISLERPIDEHEELKADSLHSREAHAEGSMRKEGDYLMSFVSNFKNLAGDFQQADDQFFKKFLEDLDATNPGRTETNHEEKENTKESEKELDDSRTTMVASLVDLNHWLQRIEEKSSGKPIRSGILDISWK
>TRINITY_DN7570_c0_g4_i1.p2 type:5prime_partial len:75 gc:universal TRINITY_DN7570_c0_g4_i1:3-227(+)
FQLMSKIPDRIGLPELFSSIRCSQWFKSTREATIVVRESSSSFSDSFVFSFSSWLVSVRPGFVASKSSRNFLKN*
>TRINITY_DN7570_c0_g4_i1.p3 type:complete len:51 gc:universal TRINITY_DN7570_c0_g4_i1:231-79(-)
MINSSRSFLRIWMQQTPDEQKPTMKKKRTRKNRKRNWTTLALQWWLLLSI*
>TRINITY_DN7570_c0_g4_i1.p4 type:complete len:40 gc:universal TRINITY_DN7570_c0_g4_i1:161-280(+)
MVGFCSSGVCCIQILKKLLEELIICLLKVSRQVLEVTHK*
>TRINITY_DN7597_c0_g2_i1.p1 type:3prime_partial len:249 gc:universal TRINITY_DN7597_c0_g2_i1:746-3(-)
MDLFVVNRYLGEDATEAEEEEDRAAREEKILAKLNAKVWKNKKLEDVQDGVTDFIPNEEAEVDRSKSKKNKRKMKLGDSSYTRVAEATDVNDDVFEGDTNRIVKCNANKRVRWDESVIVNENEVNETCDIVAEGITDVSEMAVKMKKKKKKVKELQSLESGEATQVAKEECHAKKKKKKKGKYETDRDEHENSSFLDSHMQCDNSVGSEQNSGQEDDRQETEEKHISVKNDVGGFTVLGEVTTQKRAV
>TRINITY_DN7597_c0_g2_i1.p2 type:5prime_partial len:78 gc:universal TRINITY_DN7597_c0_g2_i1:1-234(+)
TTALFCVVTSPKTVNPPTSFFTDICFSSVSCLSSSCPLFCSLPTELSHCIWLSKKLEFSCSSLSVSYLPFFFFFFFA*
>TRINITY_DN7597_c0_g2_i1.p3 type:complete len:59 gc:universal TRINITY_DN7597_c0_g2_i1:583-759(+)
MKSVTPSCTSSNFLFFHTLAFNFAKIFSSLAALSSSSSASVASSPRYLLTTNKSIVKF*
>TRINITY_DN7597_c0_g2_i1.p4 type:5prime_partial len:53 gc:universal TRINITY_DN7597_c0_g2_i1:3-161(+)
HCSLLCSHFTQDSKSPYIILHRYMLLLSFLSVIFLPTVLFTANRVVTLHMAV*
>TRINITY_DN7597_c0_g2_i1.p5 type:complete len:50 gc:universal TRINITY_DN7597_c0_g2_i1:358-507(+)
MSHVSFTSFSFTITDSSHLTLLFALHFTIRFVSPSKTSSLTSVASATLV*
>TRINITY_DN7597_c0_g3_i1.p1 type:5prime_partial len:163 gc:universal TRINITY_DN7597_c0_g3_i1:512-24(-)
KQLKLFENGVIDVLVCTDSLARGMDIPSVHYVVSYNLPRYVKGYIHRVGRTARAGRAGTAVSLVEYTQVSMLKNMISSAGKAPLTKMKVSNADLKPLEDRYQHALEELKSAVEVENKTLKAKADRLQRKQFRNKKKKKLPSVPATTLQKKKKSEKKVKHHLK*
>TRINITY_DN7597_c0_g1_i2.p1 type:internal len:83 gc:universal TRINITY_DN7597_c0_g1_i2:248-3(-)
TQKRAVVKQVLPPWLAHPHVFSADLEDHKMAVSDVTGLDCSFADKLKNNGITNFFPVQYKVIPWLLDSFTSCHYRPSDICVC
>TRINITY_DN7597_c0_g1_i2.p2 type:complete len:44 gc:universal TRINITY_DN7597_c0_g1_i2:64-195(+)
MTLYCTGKKFVMPLFFSLSAKLQSSPVTSDTAILWSSRSAENT*
>TRINITY_DN7597_c0_g4_i1.p1 type:internal len:314 gc:universal TRINITY_DN7597_c0_g4_i1:941-3(-)
DICVCAPTGSGKTLVFVLPIVQALKNRVVTQIRALVVLPVQDLALQVYGVFQKYCAGTKLKVALLTGRNSFADEQENLFKKGVRGSHCLVDIVVATPGRLMDHIWKTPGFSLKYLRFLVLDEADRLMDNDCVWLKHVEKKVYMAEEADGFQRQMPGVITAVNVQKMEIPLQKLLFSATLSQEPEKLQQISLFEPILFTAVAASSLLEEKKEAEVDDREADSSINPEIVEDVEEDIIGTYTTPEKLNESYVVCDQLLKPLILYHLITSQGWKHVLCFTNSKENTHRLCILLKHLGGLNIGELSSNLRPALRTKQ
>TRINITY_DN7597_c0_g4_i1.p2 type:complete len:67 gc:universal TRINITY_DN7597_c0_g4_i1:534-734(+)
MFQPNTVIIHQSICFIKNKKPQILERESWCLPNMIHQSAWCGYYYVHKTVTASNTFLEEIFLLISK*
>TRINITY_DN7597_c0_g4_i1.p3 type:5prime_partial len:47 gc:universal TRINITY_DN7597_c0_g4_i1:1-141(+)
SCLVLNAGLRLLDSSPMFSPPRCFSRMHKRCVFSFEFVKHKTCFHP*
>TRINITY_DN7536_c0_g1_i1.p1 type:internal len:43 gc:universal TRINITY_DN7536_c0_g1_i1:126-1(-)
YSFPFILFPHYFHLFLISSFLLSFFLNHFKTLKFYNNFIVSM
>TRINITY_DN7558_c0_g1_i1.p1 type:5prime_partial len:135 gc:universal TRINITY_DN7558_c0_g1_i1:3-407(+)
CFLSTFSHLYFLLIYPCLKKKPDIQYIIIWEVDDKELMYVLLWKSNERDYISGKGRRDCYSGKGRRGIIYVSLWKRDERNYVLFSGREMRQILLFCGKERREVMYVILEKRGERLLFCKTEELFWKMEERDSYC*
>TRINITY_DN7558_c0_g1_i1.p2 type:complete len:57 gc:universal TRINITY_DN7558_c0_g1_i1:100-270(+)
MTKSLCMFCSGKVMKEIIFLERGGETVTLEKGGEALYMLASGKEMREIMSYSQEER*
>TRINITY_DN7558_c0_g1_i1.p3 type:complete len:55 gc:universal TRINITY_DN7558_c0_g1_i1:606-770(+)
MYVILEKGGERWLFWKEEQRDNICYSLEKGGENYTQLPVATFVQTFGLISSIMK*
>TRINITY_DN7558_c0_g1_i1.p4 type:complete len:52 gc:universal TRINITY_DN7558_c0_g1_i1:316-471(+)
MLFWKREERDCYSAKRRNYSGKWRKEIVIVEKRGDCYSGKGRRDIVILEKR*
>TRINITY_DN7558_c0_g1_i1.p5 type:complete len:49 gc:universal TRINITY_DN7558_c0_g1_i1:674-820(+)
MLFSGKGRRELYTATCCHICSNLWIDFLHNEIVTSYKSEMTGLWLQLR*
>TRINITY_DN7558_c0_g1_i1.p6 type:5prime_partial len:48 gc:universal TRINITY_DN7558_c0_g1_i1:921-778(-)
FCGCHSSFTFYKTWWEREQNDLLITAVPEKQETLYLSCNQSPVISDL*
>TRINITY_DN7558_c0_g1_i1.p7 type:complete len:47 gc:universal TRINITY_DN7558_c0_g1_i1:610-750(+)
MLFWKREERDGYSGKRSREIIYVILWKREERIIHSYLLPHLFKPLD*
>TRINITY_DN7558_c0_g1_i1.p8 type:complete len:41 gc:universal TRINITY_DN7558_c0_g1_i1:484-606(+)
MLFSGRELRNFVILQKREEGDYYFGRGRRNIIIIEKGGER*
>TRINITY_DN7558_c0_g1_i1.p9 type:complete len:40 gc:universal TRINITY_DN7558_c0_g1_i1:468-587(+)
MREIMYVILWKRVEKFCYSPEKGGGRLLFWKREEEYYYY*
>TRINITY_DN7558_c0_g2_i1.p1 type:3prime_partial len:55 gc:universal TRINITY_DN7558_c0_g2_i1:162-1(-)
MRHVMATPLPPWLAAPFLVGDGGRHIPTPQEDNDNNMNTDIYTGKVSTPSPWLG
>TRINITY_DN7558_c0_g2_i1.p2 type:complete len:50 gc:universal TRINITY_DN7558_c0_g2_i1:41-190(+)
MSVFILLSLSSCGVGMWRPPSPTRNGAASHGGKGVAITCLIFYWEQKVH*
>TRINITY_DN7558_c0_g2_i1.p3 type:complete len:47 gc:universal TRINITY_DN7558_c0_g2_i1:114-254(+)
MVQPAMGAREWPSHASYFIGNRRCTEGICCTRTPCISGIEAWVCNK*
>TRINITY_DN7558_c0_g2_i1.p4 type:complete len:40 gc:universal TRINITY_DN7558_c0_g2_i1:154-273(+)
MPHILLGTEGALKEFVAPGHPALVGLRPGSVISNLFFCF*
>TRINITY_DN7558_c0_g2_i1.p5 type:complete len:40 gc:universal TRINITY_DN7558_c0_g2_i1:220-101(-)
MQGVRVQQIPSVHLLFPIKYEACDGHSLAPMAGCTISGG*
>TRINITY_DN7558_c1_g1_i1.p1 type:5prime_partial len:53 gc:universal TRINITY_DN7558_c1_g1_i1:260-102(-)
WPSATNHSFVAPSVANKIQGNEMGSLTPLWLTAPFLVGDVVATSHHERKIWC*
>TRINITY_DN7558_c1_g1_i1.p2 type:3prime_partial len:49 gc:universal TRINITY_DN7558_c1_g1_i1:145-2(-)
MWLPHLTMREKSGADFKQGQFYTAIFDRVDLDSSREYMGIERIQDVLR
>TRINITY_DN7558_c3_g2_i1.p1 type:5prime_partial len:93 gc:universal TRINITY_DN7558_c3_g2_i1:366-88(-)
LCILFTWREDVETTSPTRNGVVSQGGTRQAILSLYFTDYRMYNKGSTIYRSLTNFTSKNWATSHSLLEAENQSWVFGIRHSFANFEMVKLGK*
>TRINITY_DN7558_c3_g1_i3.p1 type:complete len:65 gc:universal TRINITY_DN7558_c3_g1_i3:1663-1857(+)
MFVHAQIILKVIKMLCFSHSQSYRATSFSSWSASYEFPTALLLRVLKSAAVSFCPGEGFLLVSL*
>TRINITY_DN7558_c3_g1_i3.p2 type:complete len:64 gc:universal TRINITY_DN7558_c3_g1_i3:1399-1590(+)
MKLTDTKVHPNTGLVSIVTHFTTVNCYEIADTGNNQVEFLGKENNQVNQPKTSAVRVNQGFAR*
>TRINITY_DN7558_c3_g1_i3.p3 type:complete len:47 gc:universal TRINITY_DN7558_c3_g1_i3:325-465(+)
MAQPLAWYFTDYRPGALIPLMWGGQVQQITPSLKRGKSLHCIFCSQ*
>TRINITY_DN7558_c3_g1_i3.p4 type:complete len:41 gc:universal TRINITY_DN7558_c3_g1_i3:786-908(+)
MPEFGDNEFSQGCLQSITGEHSCRCTIKIIFISVHENCRT*
>TRINITY_DN7558_c3_g1_i3.p5 type:complete len:40 gc:universal TRINITY_DN7558_c3_g1_i3:257-376(+)
MFSPLQDNHSLNFNCGVKYPIQIWLNPLHGILQITGPGP*
>TRINITY_DN7558_c3_g1_i2.p1 type:complete len:65 gc:universal TRINITY_DN7558_c3_g1_i2:1459-1653(+)
MFVHAQIILKVIKMLCFSHSQSYRATSFSSWSASYEFPTALLLRVLKSAAVSFCPGEGFLLVSL*
>TRINITY_DN7558_c3_g1_i2.p2 type:complete len:64 gc:universal TRINITY_DN7558_c3_g1_i2:1195-1386(+)
MKLTDTKVHPNTGLVSIVTHFTTVNCYEIADTGNNQVEFLGKENNQVNQPKTSAVRVNQGFAR*
>TRINITY_DN7558_c3_g1_i2.p3 type:complete len:41 gc:universal TRINITY_DN7558_c3_g1_i2:582-704(+)
MPEFGDNEFSQGCLQSITGEHSCRCTIKIIFISVHENCRT*
>TRINITY_DN7558_c3_g3_i1.p1 type:5prime_partial len:64 gc:universal TRINITY_DN7558_c3_g3_i1:540-349(-)
LVSHLLTELWTPYSGITHLPHRVTDSLLWCHSSPSYGLFTMTSHLSQHVTRDYCISRMDMYET*
>TRINITY_DN7558_c3_g3_i1.p2 type:complete len:48 gc:universal TRINITY_DN7558_c3_g3_i1:514-371(-)
MDSLLRYHTSPSPSYGLLTLVSQLTELWTLHYDLTSFSACYERLLHF*
>TRINITY_DN7558_c3_g3_i1.p3 type:5prime_partial len:42 gc:universal TRINITY_DN7558_c3_g3_i1:1-126(+)
ICTFKHICCCSDTYKIRMSHSGICIMLFCDNANKTKEKPII*
>TRINITY_DN7558_c3_g3_i1.p4 type:5prime_partial len:42 gc:universal TRINITY_DN7558_c3_g3_i1:542-417(-)
LWCHISSLSYGLLTQVSHISLTELRTPYSGVTAHRVMDSSL*
>TRINITY_DN7558_c3_g3_i1.p5 type:complete len:42 gc:universal TRINITY_DN7558_c3_g3_i1:398-273(-)
MLRETTAFLGWTCMKHRHFPDILIHQWCLLYISIHIILNTL*
>TRINITY_DN7558_c3_g3_i1.p6 type:5prime_partial len:40 gc:universal TRINITY_DN7558_c3_g3_i1:2-121(+)
SVHLNTFAVVVTRIKSECHTLAFVLCCFVIMLTKQKKNL*
>TRINITY_DN7558_c5_g1_i1.p1 type:5prime_partial len:76 gc:universal TRINITY_DN7558_c5_g1_i1:350-123(-)
KHVCLIFILFPFEYIKQCNFRSIYIFHSDQCLHTILNSEVQKIKNQEKFGMFNFLCLKHGVHYASFTHIHISPTL*
>TRINITY_DN7558_c6_g1_i1.p1 type:internal len:61 gc:universal TRINITY_DN7558_c6_g1_i1:3-182(+)
SRAPLADCTISGGQWGCHIPAPQKKNRPLIKALLVMGIRVIARVEYQEQIRKIKLNVGYI
>TRINITY_DN7558_c7_g1_i1.p1 type:internal len:54 gc:universal TRINITY_DN7558_c7_g1_i1:2-160(+)
FISWETLVQNLSTDGIRSVADLCVIKCSFSILPVQPSSSSLCDASNFSISASS
>TRINITY_DN79958_c0_g1_i1.p1 type:internal len:43 gc:universal TRINITY_DN79958_c0_g1_i1:1-126(+)
RDSSKFRASDPLPNGFGDDVSEIDADIDLTSAPTYPDNSIEV
[truncated: 62,242,393 more chars]
