# Supplementary material for: Diversely evolved xibalbin variants from remipede venom inhibit potassium channels and activate PKA-II and Erk1/2 signaling
Source: BMC Biol. 2024 Jul 29;22:164. doi: 10.1186/s12915-024-01955-5 (PMC11288129; doi:10.1186/s12915-024-01955-5)
Supplement: Supplementary file 21 — Additional file 21: Data S10. All xibalbin1 sequences aligned with Mafft, as fasta file. [file 12915_2024_1955_MOESM21_ESM.txt]

>Xibalbin1_SRR8280776_Trinity_DN4295_c0_g1_i2.p1
MKEVNAKMHIYLALVVIFLSLVITTEATEDR----HYC--RGRKCYPTPDACCPNYWCDCPDDGSYCRCRLWNLALKPPSQK
>Xibalbin1_SRR8280776_Trinity_DN4295_c0_g1_i1.p1
MKEVNAKMHIYLALVVIFLSLVITTEATEDR----HYC--RGRKCYPTPDACCPNYWCDCPDDGSYCRCRLWNLALKPPSQK
>Xibalbin1_SRR4113498_Trinity_DN12452_c0_g1_i1.p2
MKEVSARKLIYLSLAVILLALIITTEAVDDIAMS-GLCIRNNVKCDDRRNKCCKGHYCSCKDKKQNCKCKKYPRFYFV----
>Xibalbin1_SRR4113498_Trinity_DN12452_c0_g1_i2.p2
MKEVSARKLIYLSLAVILLALIITTEAVDDIAMS-GLCIRNNVKCDDRRNKCCKGHYCSCKDKKQNCKCKKYPRFYFV----
>Xibalbin1_SRR8280776_Trinity_DN93335_c0_g1_i1.p1
MKEVNPRKLIYIALVVILFSLMISAAATEER----VSC---SGKCVQKLNACCKGYYCSCRLSGSNCWCKRKSFNWK-----
>Xibalbin1_SRR8280778_Trinity_DN5677_c0_g3_i1.p1
M-KANPRSYLYLSLAVILLSLIITTEANGDAEVRWYYCLGRNGDCRRRSYICCKEYFCSC-LRANNCKCYPKGNIGQWHKGN
>Xibalbin1_SRR8280778_Trinity_DN5677_c0_g3_i2.p1
M-KANPRSYLYLSLAVILLSLIITTEANGDAEVRWYYCLGRNGDCRRRSYICCKEYFCSC-LRANNCKCYPKGNIGQWHKGN
>Xibalbin1_contig00117_Remi_VG
MKEANTRRYIYLCLVVVLLSIIITTEAEDDR----LFCIRHHKYCGHRPKRCCSGLFCRCNTFGTNCRCQGKGALGKLI---
>Xibalbin1_c27367_g1_i1_2
MKEANTRRYIYLCLVVVLLSIIITTEAEDDR----LFCIRHHKYCGHRPKRCCSGLFCRCNTFGTNCRCQSKGALGKLI---
>Xibalbin1_DMPC15182831_Remi_BT_VG_2_old454data
MKEANTRRYIHLCLVVVLVSTIITTEAEDDR----LFCIRHHKYCGHRPNRCCSGLFCRCNTFGTNCRCQSKGALGKLI---
