# Supplementary material for: Diversely evolved xibalbin variants from remipede venom inhibit potassium channels and activate PKA-II and Erk1/2 signaling
Source: BMC Biol. 2024 Jul 29;22:164. doi: 10.1186/s12915-024-01955-5 (PMC11288129; doi:10.1186/s12915-024-01955-5)
Supplement: Supplementary file 22 — Additional file 22: Data S11. All xibalbin2 sequences aligned with Mafft, as fasta file. [file 12915_2024_1955_MOESM22_ESM.txt]

>SRR4113498_Trinity_DN1688_c0_g2_i2.p2 type:complete len:64 gc:universal TRINITY_DN1688_c0_g2_i2:2492-2683(+)
----------------MLQ--------------------------------------------------------------KLCQETI----TPSTLAWCCRKKHCSSHGHS--------SFLQIGVKVEAAW--LMERLSSCFIDAYFGMT------------------------P----------------------------------------------------LV*
>SRR4113498_Trinity_DN1688_c0_g2_i3.p2 type:complete len:64 gc:universal TRINITY_DN1688_c0_g2_i3:2492-2683(+)
----------------MLQ--------------------------------------------------------------KLCQETI----TPSTLAWCCRKKHCSSHGHS--------SFLQIGVKVEAAW--LMERLSSCFIDAYFGMT------------------------P----------------------------------------------------LV*
>SRR4113498_Trinity_DN2787_c0_g1_i8.p2 type:complete len:175 gc:universal TRINITY_DN2787_c0_g1_i8:2127-1603(-)
-------------------------MDRKCKN----------HP--------DRFCYICGKVT-LPDRRARITDFVRKSYHAYFGVKLGDQDKPFAPHICCKTCVQNLRDWRNETK-KSMPF-----GVPMVWREGKDHITDCYFCM---TNLQGINRKNKHHVQYPDVPSAIKPVPHGPGVPVPEPDINMGSS----SGDATDADEYATFKPAEGDRPMPLSQAELNDLT*
>SRR4113498_Trinity_DN2787_c0_g1_i1.p2 type:complete len:175 gc:universal TRINITY_DN2787_c0_g1_i1:2036-1512(-)
-------------------------MDRKCKN----------HP--------DRFCYICGKVT-LPDRRARITDFVRKSYHAYFGVKLGDQDKPFAPHICCKTCVQNLRDWRNETK-KSMPF-----GVPMVWREGKDHITDCYFCM---TNLQGINRKNKHHVQYPDVPSAIKPVPHGPGVPVPEPDINMGSS----SGDATDADEYATFKPAEGDRPMPLSQAELNDLT*
>SRR4113498_Trinity_DN2787_c0_g1_i9.p2 type:complete len:179 gc:universal TRINITY_DN2787_c0_g1_i9:2048-1512(-)
-------------------------MDRKCKN----------HP--------DRFCYICGKVT-LPDRRARITDFVRKSYHAYFGVKLGDQDKPFAPHICCKTCVQNLRDWRNETK-KSMPF-----GVPMVWREGKDHITDCYFCM---TNLQGINRKNKHHVQYPDVPSAIKPVPHGPGVPVPEPDINMGSSSDPESGDATDADESSTFEPAEGDRPMPLSQAELNDLT*
>SRR4113498_Trinity_DN2787_c0_g1_i5.p2 type:complete len:175 gc:universal TRINITY_DN2787_c0_g1_i5:1816-1292(-)
-------------------------MDRKCKN----------HP--------DRFCYICGKVT-LPDRRARITDFVRKSYHAYFGVKLGDQDKPFAPHICCKTCVQNLRDWRNETK-KSMPF-----GVPMVWREGKDHITDCYFCM---TNLQGINRKNKHHVQYPDVPSAIKPVPHGPGVPVPEPDINMGSS----SGDATDADEYATFKPAEGDRPQQVRFDPCRTLS*
>SRR4113498_Trinity_DN11727_c0_g5_i1.p2 type:complete len:43 gc:universal TRINITY_DN11727_c0_g5_i1:569-441(-)
--------------MVVLSSHNL------------------------------------------------------------------ELCRQSK-KWCCKEGNCVIKGIE--------AF---------------SHLVGCQQY*-------------------------------------------------------------------------------------
>X.tulumensis_c29772_g1_i1_Trinity_VG_ASS_5
MKGVCTRKVLYFFMAVILFVAIVASEDTENRNPAM------AMPLQRMEQEVEKVSSRCGPVADCPGR-------------KFCGSDLGEACRPNKPHWCCKRGHCSCSSLS---------F---------------NINCHCKL---------------------------------------------------------------------------------------
>X.tulumensis_c27396_g1_i1_Trinity_VG_ASS_1
LPGVCPRPVLSFFLAVLLFVALVASAAPAPRPPAL------ALPLPRLAPAVAPVSSRCGPVAACPGR-------------PFCGSDLGAACRPPPPPWCCPLCPCSCRSFR---------F---------------NLPCPCX----------------------------------------------------------------------------------------
>X.tulumensis_c27396_g1_i2_Trinity_VG_ASS_0
---ISSWLVLSFFLAVLLFVALVASAAPAPRPPAL------ALPLPRLAPAVAPVSSRCGPVAACPGR-------------PFCGSDLGAACRPPPPPWCCPLCPCSCRSFR---------F---------------PLPCPCX----------------------------------------------------------------------------------------
>X.tulumensis_c103283_g1_i1_Trinity_VG_ASS_3
-----------------------------------------------MAPAVDTVSSRCGPVAACPVR-------------PFCGSDFGAACRPPPPPWCCTRGHCSCRSFR---------X--------------------------------------------------------------------------------------------------------------
>X.tulumensis_c108798_g1_i1_Trinity_VG_ASS_5
-------------------------------------------PLPLLSPAVSPFSSRFCPFSSFPGR-------------PFCGASFCPSCRPPQPPWCCPRGPCACPPFP---------F---------------PLX--------------------------------------------------------------------------------------------
>X.tulumensis_c149924_g1_i1_Trinity_VG_ASS_0
-------------MVVILLIHTVVSEDTDIGNPGK------AMPLQRMRQEVAKVPSRSGEFPEFQRR-------------KYCRRDLGESCKPFRRYWCCKRGRCSCTPLR---------F---------------ERYCHCKL---------------------------------------------------------------------------------------
>SRR8280777_Trinity_DN17604_c1_g5_i1.p1 type:internal len:46 gc:universal TRINITY_DN17604_c1_g5_i1:1-135(+)
-------------LFILLASAVALSSD-----------------------GMCPVSSLCCAVA-FFIL-------------PYCGSDLCSAGRV---------------------------F--------------------------------------------------------------------------------------------------------------
>SRR4113498_Trinity_DN167_c0_g5_i1.p1 type:complete len:44 gc:universal TRINITY_DN167_c0_g5_i1:133-264(+)
----------------ML--------D------------------------------------------------------PLDSSSIGKSCQNLVHGDCPKPHRCSCLSFI---------F---------------------TLCL---SHL-----------------------P------------------------------------------------------*
>SRR8280778_Trinity_DN8103_c0_g1_i1.p4 type:complete len:52 gc:universal TRINITY_DN8103_c0_g1_i1:200-355(+)
-------------MTRL---------------------------------------SSYGKIA------------------PYLLRDLSSGCLPYSQDFVCPLGRSTC------------CF--------------------CS------SLLMI-----------------------------------------------------AVY-------------------T*
>SRR8280778_Trinity_DN16435_c1_g2_i1.p2 type:complete len:53 gc:universal TRINITY_DN16435_c1_g2_i1:183-341(+)
-------------------------MD----------------------------------------------------------MTLCTSGKVFKKPWCLHDAICSCSTPTVQNVLQMNMY-------------AQQLGYSCS------TTYI*-----------------------------------------------------------------------------
>SRR8280777_Trinity_DN6390_c0_g2_i1.p1 type:5prime_partial len:52 gc:universal TRINITY_DN6390_c0_g2_i1:189-34(-)
-------------VLLIPDSQTVI-----------------------------RHCSHLSIFADCFGR-------------GFCRI-----------HYC---SECTSNS--------------------------------CVYTAD--TEHS*-----------------------------------------------------------------------------
>SRR8280778_Trinity_DN5651_c8_g1_i1.p1 type:5prime_partial len:70 gc:universal TRINITY_DN5651_c8_g1_i1:3-212(+)
-----------------------------------------------------RMLFRFGEVSDAVRLRAAPAEFVSQSWATQLGPLLAAACEPGKLSWC----ICHCDSRR---------F---------------EMLC---------TDYQA------------------WFGP*------------------------------------------------------
>SRR4113498_Trinity_DN149917_c0_g1_i1.p3 type:complete len:44 gc:universal TRINITY_DN149917_c0_g1_i1:190-59(-)
-------------MTVLNMIHIVMSVNYIGRNPSMTVCLRLLHP--------------------------------------YCRIPL---MQPTRD*--------------------------------------------------------------------------------------------------------------------------------------
>SRR4113498_Trinity_DN45229_c0_g1_i1.p4 type:complete len:72 gc:universal TRINITY_DN45229_c0_g1_i1:130-345(+)
--------------MMFIAIHTKHRMKES--------RFKIAHPLREEAPAVHEVPNRCGYIH-----------------------------------------GCNIVYSK-------AVF--------------TGIICHCLVVIQ--TTKQQ---------------------P-----------------------------------------------------T*
>SRR4113498_Trinity_DN177908_c0_g1_i1.p4 type:complete len:56 gc:universal TRINITY_DN177908_c0_g1_i1:39-206(+)
-------------MLLYSRAHIV-------------------------AQVQSRMYSRAGTVAQVQSR-------------TYSGART----------------VAHVQSRR---------Y---------------SRASTVAHV*-------------------------------------------------------------------------------------
>SRR8280778_Trinity_DN23022_c0_g1_i1.p1 type:5prime_partial len:75 gc:universal TRINITY_DN23022_c0_g1_i1:257-33(-)
--------------VIVPAVKDFKFLGYYIAHQCQ------GVPTYMLEKIVTNVHKRSTDVSPVEFR-------------EFAGSNIVE-------------------------------F-HI-------------------------VNLNELEKINEEK-------------------------------------------------------------------A*
