# Supplementary material for: Diversely evolved xibalbin variants from remipede venom inhibit potassium channels and activate PKA-II and Erk1/2 signaling
Source: BMC Biol. 2024 Jul 29;22:164. doi: 10.1186/s12915-024-01955-5 (PMC11288129; doi:10.1186/s12915-024-01955-5)
Supplement: Supplementary file 23 — Additional file 23: Data S12. All xibalbin13 sequences aligned with Mafft, as fasta file. [file 12915_2024_1955_MOESM23_ESM.txt]

>Xibalbin13_c29168_g1_i2_VG_0
MI-----SKILIAACALLLISHLVLAVPYLED----------------------------DDAVEDYSADNLERLLQNTQK---------RSCIRRFGRCDHRPNDCCYNSSCRCNLWGSNCRCQRMGLFQKWG-
>Xibalbin13_DMPC15190216_Remi_BT_VG_6
MI-----SKILIAACALLLISHLVLAVPYLED----------------------------DDAVEDYSADNLERLLQNTQK---------RSCIRRFGRCDHRPNDCCYNSSCRCNLWGSNCRCQRMGLFQKWG-
>Xibalbin13_c37192_g1_i4_Body_2_4
MI-----SKILIAACALLLISHLVLAVPYLEDGLNSLHNRTGESDETRGYTIQLLKEMPEDDAVEDYSADNLERLLQNTQK---------RSCIRRFGRCDHRPNDCCYNSSCRCNLWGSNCRCQRMGLFQKWG-
>Xibalbin13_c29168_g1_i1_VG_0
MI-----SKILIAACALLLISHLVLAVPYLEDGLNSLHNRTGESDETRGYTIQLLKEMPEDDAVEDYSADNLERLLQNTQK---------RSCIRRFGRCDHRPNDCCYNSSCRCNLWGSNCRCQRMGLFQKWG-
>Xibalbin13_c37192_g1_i3_Body_2_2
MI-----SKILIAACALLLISHLVLAVPYLEDGLNSLHNRTGESDETRGYTIQLLKEMPEDDAVEDYSADNLERLLQNTQKRSSLIYLFRRSCIRRFGRCDHRPNDCCYNSSCRCNLWGSNCRCQRMGLFQKWG-
>Xibalbin13_c37192_g1_i2_Body_2_2
MI-----SKILIAACALLLISHLVLAVPYLED----------------------------DDAVEDYSADNLERLLQNTQKRSSLIYLFRRSCIRRFGRCDHRPNDCCYNSSCRCNLWGSNCRCQRMGLFQKWG-
>Xibalbin13_DMPC15237064_Remi_BT_VG_2
MI-----SKILIAACALLLISHLVLAVPYLED----------------------------DDAVEDYSADNLERLLQNTQKRSSLIYLFRRSCIRRFGRCDHRPNGCCYNSSCRCNLWGSNCRCQRMGLFQKWG-
>Xibalbin13_SRR4113498_Trinity_DN36361_c0_g5_i4.p1
RVFVKEREREGTYLC--------------------------------------GLKEMPEDDAVDDYSADNLERLLQNTQK---------RSCIRRFGRCDHRPNDCCYNSSCRCNLWGSNCRCQRMGLFQKWGK
>Xibalbin13_SRR4113498_Trinity_DN36361_c0_g5_i1.p1
MI-----SKILIAACALLLISHLVLAVPYLED----------------------------DDAVDDYSADNLERLLQNTQK---------RSCIRRFGRCDHRPNDCCYNSSCRCNLWGSNCRCQRMGLFQKWGK
>Xibalbin13_SRR8280776_Trinity_DN5698_c0_g1_i1.p1
MI-----SKILIAACALLLISHLVLAVPYLED----------------------------DDAVEDYSADNLERLLQNTQK---------RSCIRRFGRCDHRPNDCCYNSSCRCNLWGSNCRCQRMGLFQKWGK
>Xibalbin13_SRR8280776_Trinity_DN5698_c0_g1_i2.p1
MI-----SKILIAACALLLISHLVLAVPYLEDGLNSLHNRTGENDGPRSYNIELLKEMPEDDAVEDYSADNLERLLQNTQK---------RSCIRRFGRCDHRPNDCCYNSSCRCNLWGSNCRCQRMGLFQKWGK
>Xibalbin13_SRR8280778_Trinity_DN3414_c0_g2_i2.p1
MI-----SKVLIAACALLLISHLVLAVPYLED----------------------------DDAVEDYSADNLERLLQNTQK---------RSCIRRFGRCDHRPNDCCYNSSCRCNLWGSNCRCQRMGLFQKWGK
>Xibalbin13_SRR8280778_Trinity_DN3414_c0_g2_i1.p1
MI-----SKVLIAACALLLISHLVLAVPYLEDGLNSLHNRTGENDGPRGYNIQLLKGMPEDDAVEDYSADNLERLLQNTQK---------RSCIRRFGRCDHRPNDCCYNSSCRCNLWGSNCRCQRMGLFQKWGK
>Xibalbin13_SRR8280777_Trinity_DN4033_c0_g1_i1.p1
MV-----SKVLLAACALMLISQLVLAVPYLEE----------------------------DDAVEDYSADNLERLLQNTQK---------RSCIRRFGRCDHRPNDCCYNSSCRCNLWGSNCRCQRMGLFQKWGK
