# Supplementary material for: Diversely evolved xibalbin variants from remipede venom inhibit potassium channels and activate PKA-II and Erk1/2 signaling
Source: BMC Biol. 2024 Jul 29;22:164. doi: 10.1186/s12915-024-01955-5 (PMC11288129; doi:10.1186/s12915-024-01955-5)
Supplement: Supplementary file 24 — Additional file 24: Data S13. All xibalbin sequences including xibalbin3 and other arthropod ICK aliged with mafft, as fasta file. [file 12915_2024_1955_MOESM24_ESM.txt]

>Zeugodacus_cucurbitae__U8-agatoxin-Ao1a_A0A0A1X392
M-----------QFYL---LKLRCLCFAA-----------------VVIFITQQVSA----------------SEARANK---------------------------HIDPRNAPLDYDVAYEPDY---NDVENYYDIFEDAAKLSPYNEKRSS------RIHVFRRG-C-IPRGGA--C----DSRPN----------DCCYNS----SCR-C-NFWGSN-------CRC----------QRM-GLFQKWG----------------
>Lysiphlebus_testaceipes__Knottin-like_protein_Q2MJU0
M-----------SKLL---VVL-CIAFIA-----------------MTV-----ASA----------------------------------------------------------------------------------------------------------------C-SPPGFF--C--------QTDD-------DCCFTKLF----R-CLEIVG----------RC---------VKRNVTVASTTAL--------PTNSINL
>Acerentomon_sp_AD-2013_GAXE02033395_1_BaHe
M-------NL--S-LLCL--VVI-C--SCA-LF--LS--LA------NS-----AS---P---YF-DD----------------------------E-SD-----DISS------SDY-Q----D-----NLER---LLQS---IS---KR--S-SPV----YLYRR-SC-VRRGG--RC----DHH--PDG--------CCYQS----SCK-C-NLWGSN-------CRC----------QRM-GLFQKW-----G-----------
>Acromyrmex_ech_XP_011052829_HexHymFor
M-------RS--W-LL----WLF-L--L-L-VV--LA--DR------SF-----AN---P---YF-DD----------------------------G-EDV---DDLQA--DD-SSDY-I----D-----TLEN---LMRV--A-Q---KR--T-SSI----NLFRR-AC-IRRGG--DC----YHR--RKD--------CCYSS----SCR-C-NLWGSN-------CKC----------QRM-GLFQKW-----G-----------
>Acyrthosiphon_pis_XP_001950560_X1WJJ4_HexSteAph
M-------KYFVT-IF----MVFHI--S-L-IL--LQ--KT------ST-----AS---PLDNYL-DKDSI-------------------------E-EN-----GVEL-LTD-IEEY-M----D----KDADDNGFALDF-PDVQ---KR--KLSSH----RIFRR-YC-VPRGE--NC----DHR--PKY--------CCNSS----SCR-C-NLWGVN-------CKC----------QRM-GFFQRW-----G-----------
>Agelena_ori_Q5Y4U4_CheAraAge
M-------KS----LL----FVT-I--A-V-YF--VA--QA------VT-----ANLL-S--NFLGSSLI----------------------------DD------------------------DK---GNMHK---LYK----RS---E----------------D-QC-IGRSC--TC----DTS--STS--------CCPYA----ACR-C-NLWKTS-------CKC----------QRT-G--RKW-----A-----------
>Agelenopsis_ape_P37045_CheAraAge
M-------KLCMT-LL----ITA-I--A-V-VT--FV----------VA-----TQ---E--------------------------------------ES-------------------A----EF---NEVEE----------SR---E----------------D-NCIAEDYG--KC----TWG--GTK--------CCRGR----PCR-C-SMIGTN-------CEC----------TPR-LIMEGL-----S-----------
>Agriosphodrus_dohrni__Toxin_Ado1_P58608
------------------------------------------------------AD--------------------------------------------------------------------------------------------------------------D-DC-LPRGS--KC----LGE--NKQ--------CCKGT----TCM----FYANR---------CV------------------------GV----------
>Amblyomma_tri_A0A023G4R1_CheAcaIxo
M-------QS--Q-LV----ALT-L--V-V-VF--LV--GT------VL-----AV---P---YN-NY----------------------------D-DT-----LL--------DEY-K----E-----RLEN---YLMS---AD---K----------------R-SC-IRRGG--SC----DGR--PND--------CCHQS----ACR-C-NLWGTN-------CRC----------QRA-GLFQSL-----G-----------
>Amyelois_tra_XP_013195473_HexLepPyr
M------PRA--G-AL----LLA-L--A-A-IL--LA--AE------WT-----HA---S---YI-DP----------------------------G-DE-----DVEV---N-LADY-GD---DP---ADLQ----MLQD---VG---KR--S-SLI----YVFRR-AC-IRRGG--NC----DHR--PGD--------CCHSS----SCR-C-NLWGSN-------CRC----------QRM-GLFQKW-----G-----------
>Anopheles_aqu_T1DNA8_HexDipCul_2
MH------RC----TVGR--LLIWL--V-I-AF--IA--AA------HG-----AS---N---YLYDSDERYP-PSAT---------------NVLE-DS-----EAE----D-GADRLSL-ADD----GYLES---FLQP--GAS---KR--S-SLI----QVYRR-GC-IPRGG--NC----DHR--LND--------CCHKS----SCR-C-NLWGSN-------CRC----------QRM-GLFQKW-----G-----------
>Anopheles_gam_XP_001237961_HexDipCul_2
MN------KC----TVGR--LLICL--L-I-AF--IA--GA------HG-----AS---N---YLYESEERYP-VPAS---------------NLLE-DD------VE----D--SDRASL-TDD----GVLEN---YLQGG-GAS---KR--S-SLI----QVYRR-GC-IPRGG--NC----DHR--SND--------CCHNS----SCR-C-NLWGSN-------CRC----------QRM-GLFQKW-----G-----------
>Anurida_mar_GAUE02009398_5_BaHe
M-------GS--S-TLA---SSL-I--A-L-IL--LT--QV------IF-----TIAVPP---YL-FD-GYV-----------------------GE-DF-----PGSNG-VSEVGE--G----DM---VGMDR---LLQG---LN---K----------------R-SC-IRRGN--RC----DHR--RDD--------CCSGG----ACR-C-NLWGGN-------CQC----------QRM-GIFQKW-----G-----------
>Aphidius_ervi__Venom_toxin-like_peptide_A0A034WXR3
MK------------II----YLA-W--ASIFLV--LA----------VL-----SN------------------------------------------GA-------------------------------------------------KA--D------------A-VC-KRPGE--IC----DPKEELNK--------CCIG-----KCQ----AIGGNP------GKCI------------------------------------
>Aphidius_ervi__Venom_toxin-like_peptide_A0A034WY34
MK------------II----YLA-W--ASIFMV--LA----------VL-----LN------------------------------------------GA-------------------------------------------------EA--Y------------K-GC-RRLGS--KC----HPT--LKP--------CCSAL----TCK---PIDGDN-------GEC----------VEK------------------------
>Apis_mel_XP_003249809_HexHymApi
M-------KF--G-LF----WLF-C--L-L-TVAIFT--DR------TF-----GS---P---YI-DD----------------------------E-ED-----SLQI--AD--SDY-T----D----NALEN---LMRA--AQQ---KR--T-SLI----YLFRR-AC-IPRSG--NC----DHR--PKD--------CCYSS----SCR-C-NLWGSN-------CRC----------QRM-GLFQKW-----G-----------
>Apis_mellifera__Omega-conotoxin-like_protein_1_H9KQJ7
MS------KF----IL----LVC-I--L-L-----LT-TNI------VS-----AA--------------------------------------------------------------------------------------------------------------S-KC-GRHGD--SC----VS---SSD--------CCPGT----WCH----TYANR---------CQVRIT-EEELMKQRE---KILGRK-GKDY--------
>Argulus_fol_c12388_g1_i1_1_CruBraArg
M-------RH--R-TL----LVA-L--A-V-LL--LS--QV------II-----AV---P---YM-DD------------------------------YY-----NS--------DGY-S----E----DQLAN---ALRI---PS---K----------------R-TC-TRQGS--RC----DEK--PNS--------CCNNG----ACR-C-NAFGSN-------CTC----------QRM-GLFQYW-----G-----------
>Argulus_sia_c12050_g1_i1_5_CruBraArg
M-------RH--R-SL----LVA-L--A-V-LL--LS--QV------IL-----AV---P---YM-DD------------------------------DY-----SI--------DGH-N----E----DQLAE---LLRF---PS---K----------------R-LC-IKQGS--RC----DEK--PEA--------CCNKG----ACR-C-NAFGSN-------CSC----------QRM-GLFQYW-----G-----------
>Athalia_ros_XP_012252283_HexHymTen
M-------KT--G-LI----AIA-C--IFF-VV--LA--DHC-----GY-----AN---P---YF-DD----------------------------E-DD-----GLAE---T--GDY-S----D----NALDR---LLHV--AQQ---KR--S-SLI----YLFRR-AC-VPRGG--NC----DHR--PND--------CCFNS----SCR-C-NLWGSN-------CRC----------QRM-GLFQKW-----G-----------
>Bactrocera_ole_XP_014099918_HexDipTep
MQLY--LLKL--R-CLC---FVA-V----V-IF--IT--QE------VSGIEVRAA---P---LI-DRHNIP-----------------------HNNDV-----AYGPGYTD-VENY-Y----DI--FEEAAK---LFPY---NG---KR--S-SRI----HVFRR-GC-IPRGG--AC----DSR--PNG--------CCYNS----SCR-C-NLWGSN-------CRC----------QRM-GLFQKW-----G-----------
>Bemisia_tabaci__Putative_antimicrobial_knottin_protein_Btk-4_Q2PQC7
MH------KL----FV----IFV-L--A-I-IT--IS--MVF-----LQ-----AD--------------------------------------------------------------------------------------------------------------G-VC-ISNWT--KCK--PDGS--IGN--------CCSGY-----CF-Q-EKPDWE------YGIC----------KNR------------------------
>Bombus_imp_XP_003485910_HexHymApi
M-------KF--S-LF----LLF-C--L-F-AV--FA--DK------TL-----GS---P---YI-DD----------------------------E-ED-----SLQV--AD--SDY-T----D----NALEN---LMRA--AQQ---KR--T-SLI----YLFRR-AC-IRRGG--NC----DHR--PKD--------CCYSS----SCR-C-NLWGSN-------CQC----------QRM-GLFQKW-----G-----------
>Bombus_ter_XP_003394078_HexHymApi
M-------KF--S-LF----LSI-C--L-F-VV--FA--DR------TL-----GS---P---YI-DD----------------------------E-ED-----SLQV--AD--FDY-M----D----NALIN---LMRA--PQQ---KR--T-SLI----YLFRR-TC-IRRGG--NC----DHR--PKD--------CCYSS----SCR-C-NLWGTN-------CQC----------QRM-GLFQKW-----G-----------
>Bombyx_mor_XP_012551476_HexLepBom
M------PRA--G-AF----LLA-L--A-V-VL--LA---E------WA-----HA---S---YI-DP----------------------------G-DD-----DLEV---N-LPDY-GE---DP---ADLQ----LLQD---VG---KR--S-SLI----YVFRR-AC-VRRGG--NC----DHR--PGD--------CCHSS----SCR-C-NLWGSN-------CRC----------QRM-GLFQKW-----G-----------
>c27396_g1_i1_Trinity_VG_ASS_1
LPGV--CPRP----VL----SFF-L--A-V-LL--FV--AL------VA-----SA----------AP------------------------------APR------------------PP---AL--ALPLPR---LAPA--VAPVSSRC--G-PVA----ACPGRPFCGSDLGA--AC----RPP--PPP-------WCCPLC----PCS-C-RSFRFN-----LPCPC----------X--------------------------
>c27396_g1_i2_Trinity_VG_ASS_0
---I--SSWL----VL----SFF-L--A-V-LL--FV--AL------VA-----SA----------AP------------------------------APR------------------PP---AL--ALPLPR---LAPA--VAPVSSRC--G-PVA----ACPGRPFCGSDLGA--AC----RPP--PPP-------WCCPLC----PCS-C-RSFRFP-----LPCPC----------X--------------------------
>c29168_g1_i2_VG_0_4
M-------IS--K-IL----IAA-C--A-L-LL--IS--HL------VL-----AV---P---YL-ED------------------------------DD-----AV--------EDY-SA---D-----NLER---LLQN---TQ---K----------------R-SC-IRRFG--RC----DHR--PND--------CCYNS----SCR-C-NLWGSN-------CRC----------QRM-GLFQKW-----G-----------
>c29772_g1_i1_Trinity_VG_ASS_5
MKGV--CTRK----VL----YFF-M--A-V-IL--FV--AI------VA-----SE----------DT------------------------------ENR------------------NP---AM--AMPLQR---MEQE--VEKVSSRC--G-PVA----DCPGRKFCGSDLGE--AC----RPN--KPH-------WCCKRG----HCS-C-SSLSFN-----INCHC----------KL-------------------------
>c149924_g1_i1_Trinity_VG_ASS_0
M--------------------------V-V-IL--LI--HT------VV-----SE----------DT------------------------------DIG------------------NP---GK--AMPLQR---MRQE--VAKVPSRS--G-EFP----EFQRRKYCRRDLGE--SC----KPF--RRY-------WCCKRG----RCS-C-TPLRFE-----RYCHC----------KL-------------------------
>C.westwoodi_GASL01000043
MN----------N-VI----FLP-M--I-I-ISC-LM----------IQ-----TA------------------------------------------KA------------------------EW---NQPQH----------EE---RQ--S------------G-HC-ITAGQ--TC----DVQ--NDS--------CCPLL----VCQDC-NGPNAD-----ENCKC----------K--------------------------
>Calanus_fin_GAXK01070876_1_CruCopCal
MY------SL--S-LL----VTL-M--T-I-LP--LV-MES------CL-----AQ---P---QLGPDTD-------------------------RQ-DMQ-------------GPDY-G----DYY-NDILHN---LFS----QH---KR--G------------S-IC-MPFGM--SC----SVK--GIS--------CCGQT---TACR-C-NLFGSN-------CKC----------NRA-GLFGKKR----------------
>Calanus_fin_GAXK01174297_2_CruCopCal
M-------KI--S-ML----TVC-L----IGTI--LA-IAEP-----VR-----AEQL-P------EGFQ-------------------------KR-DAG-------------GYDY------DY---YNPNF---MYY----QK---RG--G------------S-LC-LPFGL--SC----SVK--GIP--------CCGDT---TACR-C-NLFGSN-------CKC----------KRS-GLFGRKR----------------
>Caligus_rog_GAZX01010328_3_CruCopCag_3
ML----AFKS----LL----VLSCF----L-AI--LPDIRS------AE-----AG-------VI-EDV-----------------------------ER------VSP------EDL-Q----EY--INELQG---YLQM--KEQA-SKR--G------------R-FC-LRRDM--TC----PNLPRGKD-------FCCNGS----QCS-C-NLFGQN-------CRC----------STI-GLFQRL-----G-----------
>Campodea_aug_GAYN02051331_3_BaHe
M-------NY--P-LV----FAL-C--A-L-MV--FT-QQL------IT-----AV---P---YG-EE------------------------------ED-----AL--------QDY-N----D------LER---LLQS--QNQ---K----------------R-SC-VRRGG--RC----DHR--PND--------CCGES----SCR-C-NLWGTN-------CQC----------QRM-GLFQKW-----G-----------
>Camponotus_flo_XP_011256235_HexHymFor
M-------RS--W-LL----WLS-L--L-L-VV--LA--DR------GF-----AS---P---YF-DD----------------------------G-EDV---GDFQG--GD-SSDY-T----D----NALEN---LMRA--A-Q---KR--T-SLI----YLFRR-AC-IRRGG--NC----DHR--PKD--------CCYSS----SCR-C-NLWGSN-------CQC----------QRM-GLFQKW-----G-----------
>Carcinus_mae_GBXE01084435_2_CruDecCar
M-------GS--K-TA----VMV-L--A-L-SL--LV--SV------VL-----AQ---P---LL-EE-GR-------------------------E-PD-----GMQQ--AE--VDY-TA---D-----LLDH---LLGR---AQ---KR--S-PDI----YLFRR-SC-IRRGG--AC----DHR--PND--------CCYNS----SCR-C-NLWGTN-------CRC----------QRM-GLFQQW-----G-----------
>Cephus_cin_XP_015592676_HexHymCep
M-------KI--G-LL----GLI-C--I-L-LI--VG--ER------VL-----GS---P---YF-DD----------------------------E-EE-----GLPV---D--SDY-S----E----NALEH---LMRA--AQQ---KR--S-SLI----YLFRR-AC-VPRGG--NC----DHR--PND--------CCYNS----SCR-C-NLWGSN-------CRC----------QRM-GLFQKW-----G-----------
>Cerapachys_bir_XP_011333534_HexHymFor
M-------RS--C-LL----WLF-L--L-L-VV--LA--DR------SF-----AS---P---YF-DD----------------------------G-EDV---GELQG--GD-SSDY-T----D----NALEN---LMRA--A-Q---KR--T-SLI----YLYRR-AC-IRRGG--NC----DHR--PKD--------CCYSS----SCR-C-NLWGSN-------CQC----------QRM-GLFQKW-----G-----------
>Cerapachys_bir_XP_011333535_HexHymFor
M-------RS--C-LL----WLF-L--L-L-VV--LA--DR------SF-----AS---P---YF-DD----------------------------G-EDV---GELQG--GD-SSDY-T----D----NALEN---LMRA--A-Q---K----------------R-AC-IRRGG--NC----DHR--PKD--------CCYSS----SCR-C-NLWGSN-------CQC----------QRM-GLFQKW-----G-----------
>Ceratosolen_sol_XP_011503037_HexHymAga
M-------KI--G-FI----GFI-C--LGI-FV--FA--ES------IS-----AG---P---FF-DD----------------------------D-EE-----AFTS---D--IDY-S----D----NTLEN---LMHA--VQQ---KR--A-SWI----SMFRR-AC-VRRNG--NC----DHR--PND--------CCFSS----SCR-C-NLWGSN-------CRC----------QRV-GLFQKW-----G-----------
>Cimex_lec_XP_014255019_HexHetCim
M-------RLC-T-LLAASLVLF-F--A-I-SL--TP----------AE-----ST---PA-SYF-ED----------------------------D-GV-----GL--------EDY-S----E----NEIDS---LLDA---AQ---KR--S-SFI----YLYRR-GC-VRRGG--NC----DHR--PTG--------CCNDS----SCR-C-NLWGAN-------CRC----------QRR-GLFQKF-----G-----------
>Cimex_lec_XP_014255021_HexHetCim
M-------QT--A-LT----ILG-L--VGF-FF--VV----------SL-----AT---PP-SYM-DY---------------------------ESMDD-----GVE-----------R----D----DRGER---IVYG--IQV---K----------------R-GC-VPRGG--NC----DHR--AAD--------CCYST----ACR-C-NLWGAN-------CRC----------QRK-GLFTKL-----G-----------
>contig00117_Remi_VG_2
MKEA--NTRR----YI----YLC-L--V-V-VL--LS--II------IT-----TE---A------ED------------------------------D--------------------------------------------------R----------------L-FC-IRHHK--YC----GHR--PKR--------CCSGL----FCR-C-NTFGTN-------CRC----------QGK-GALGKLI----------------
>Corethrella_app_U5EQ61_HexDipCor_2
M-------KN--K-II----FSF-L--I-V-CL--LC--GS------IK-----AN---P---YY-DLDEI-------------------------D-DQT---TDLK-------GNY-HYGGAD----NYVQD---ILQN--TVD---K----------------R-AC-VRRGG--NC----DHR--PND--------CCFNS----SCR-C-NLWGSN-------CRC----------QRM-GLFQKW-----G-----------
>Crassostrea_gig_XP_011427282_MolBivOst
M-------TY----------FIAGI-WI-L-LIS-LN-FGS------CM---YYAD-------Y----------------------------------DD------------------------DYYNQNKALD---LFKS---MD---RR--N--------YYLRQPIC-NSWNR--HCLPWSNEI--QHS--------CCGGL----ACK-C-NLWGQN-------CRC----------TTQ-----LW-----G-----------
>Culex_qui_XP_001842626_HexDipCul_2
MQFLGEGRKFD-D-LSEGR-YLK----A---LA--IG--EE-------------TN---E----A-ED----------------------------T-DK-----SL--------TD-------D----SILDN---MLQQ--GAS---KR--S-SLI----QVYRR-AC-IRRGG--NC----DHR--SND--------CCYNS----SCR-C-NLWGSN-------CRC----------QRM-GLFQKW-----G-----------
>Daphnia_pul_EFX89740_CruOnyDap_2
M-----------------------------------------------------TN----------EQ----------------------------Q-SA-----GL--------NYF-T----D-----NAEP---LMEN---AQ---K----------------R-SC-IRRGG--SC----DHR--RND--------CCFSS----SCR-C-NLWGSN-------CRC----------HRA-GLFQKW-----G-----------
>Dendroctonus_pon_AEE62467_HexColCur_2
M-------KI--A-WL----VLA-S--C-V-LV--LA----------HA-----AV---P---YF-DD----------------------------D-Q------AYPA--SE--DDY-S----E----NSIDR---TLQQ--PAE---KRKSS-SII----YLFRR-AC-IRRGG--NC----DHR--AND--------CCYNS----SCR-C-NLWGSN-------CRC----------QRM-GIFQKW-----G-----------
>Dendroctonus_pon_ERL92847_HexColCur_2
M-------KI--A-WL----VLA-S--C-V-LV--LA----------HA-----AV---P---YF-DD----------------------------D-Q------AYPA--SE--DDY-S----E----NSIDR---TLQQ--PAE---K----------------R-AC-IRRGG--NC----DHR--AND--------CCYNS----SCR-C-NLWGSN-------CRC----------QRM-GIFQKW-----G-----------
>Dinoponera_qua_XP_014473917_HexHymFor
M-------RS--C-LL----WLS-I--L-L-VV--LA--DR------SF-----AS---P---YF-DE----------------------------E-DD-----GLQA--GG-DSDY-T----D----NALEN---LMRA--AQQ---KR--T-SLI----YLFRR-AC-IRRGG--NC----DHR--PKD--------CCFSS----SCR-C-NLWGSN-------CQC----------QRM-GLFQKW-----G-----------
>Dinoponera_qua_XP_014473918_HexHymFor
M-------RS--C-LL----WLS-I--L-L-VV--LA--DR------SF-----AS---P---YF-DE----------------------------E-DD-----GLQA--GG-DSDY-T----D----NALEN---LMRA--AQQ---K----------------R-AC-IRRGG--NC----DHR--PKD--------CCFSS----SCR-C-NLWGSN-------CQC----------QRM-GLFQKW-----G-----------
>Dolomedes_fim_A0A0K1D8H2_CheAraPis
MW-----VKI--Q-LF----LFAAI--L-I-TQ--LE----------VH-----AD---Q--------------------------------------DS-------------------S----E----NT-------------EM---A----------------RKTC-AGLYK--EC----DAP--RLP--------CCENR----VCK-C-SFAFTN-------CKC----------HKR--PSQLI-----A-----------
>Dolomedes_fim_AKT08981_CheAraPis
MF-----LKI--Q-LL----LIA-I--T-LISV--LA----------ER-----AE---P--------------------------------------DS-------------------S----EN---TQLVE----------DE---E----------------R-SC-REPNE--SC----WYP--SKP--------CCKNR----ACK-C-GLFFNN-------CEC----------YQP--PSEIF-----G-----------
>Drosophila_yakuba__Uncharacterized_protein_A0A0R1EA48
MG------KV----LV----YTI-L--V-I-YA--LV---M------VM-------------------------------------------------DF-------------------A----------------------------------------------A-AC-QGHDS--PCVG-ANGS--QGN--------CCGGM----HCQ-K-NDPSWRE------GRCY---------YNP------------GK----------
>Dufourea_nov_XP_015429143_HexHymApi
M-------KV--Y-LL----WLL-C--C-M-VL--LA--DR------TL-----GS---P---YI-DDD---------------------------E-ED-----AMQV--AD--SDY-T----D----NALEN---LMRA--AQQ---KR--T-SLI----YLFRR-AC-IPRGG--NC----DHR--PKD--------CCHSS----SCR-C-NLWGSN-------CQC----------QRV-GVFQKW-----G-----------
>E.rubripes_GASI01000122
MF---PSWST----TF----VLC-M--G-L-CS--LMNG--------AL-----AQ-------Y----------------------------------DE-------------------G---------ASIED----------FEF--R----------------S-AC-TTANN--VC----ERM--ADT--------CCPGL----QCIGC-NPLDPDD---DGHCSC----------Q--------------------------
>E.rubripes_GASI01000123
MF---PSWSM----TF----VLC-M--G-L-CS--LMNG--------AL-----AQ-------Y----------------------------------DE-------------------G---------ASIED----------FEF--R----------------S-AC-TTANN--VC----ERM--ADT--------CCPGL----QCIGC-NPLDPDD---DGHCSC----------Q--------------------------
>Eriocheir_sin_GBZW01010384_1_CruDecVar
M-------GS--K-AA----VMV-L--A-L-SL--LV--SV------VL-----AQ---P---LL-EE-GR-------------------------E-PD-----GMQQ--AE--VDY-TA---D-----LLDH---LLGR---AQ---KR--S-PDI----YLFRR-SC-IRRGG--AC----DHR--PND--------CCYNS----SCR-C-NLWGTN-------CRC----------QRM-GLFQQW-----G-----------
>Euphausia_cry_c26034_g1_i1_0_CruEupEup
M------LGS--K-VF----AIL-L--A-L-SL--VL--AI------VA-----AQ---P---VQ-DEAGGE-----------------------LD-SG-----VL--------DEY-S----D-----VLER---LLAR---TQ---KR--G-YGV----RYRRR-SC-IGRNN--VC----DHR--PRD--------CCYNS----SCR-C-NLWGTN-------CRC----------QRM-GLFQQW-----G-----------
>Fopius_ari_XP_011313236_HexHymBra
MN-----LNI--G-IF----SLF-F--I-L-CV--LA--ER------SS-----AG---P---YF-ED----------------------------D-MD-----ALPV---D-TADY-S----DN---NALED---LMRA--AQQ---KR--S-SYI----YLYRR-SC-IRRDG--NC----DHR--PND--------CCYSS----SCR-C-NLWGSN-------CRC----------QRM-GLFQKW-----G-----------
>Habropoda_lab_KOC58918_HexHymApi_2
M----------------------------L-IIR-FS----------TC-----VT----------------------------------------E-ED-----SLQV--AD--SDY-T----D----NALEN---LMRA--AQQ---KR--T-SLI----YLFRR-AC-IRRGG--NC----DHR--PKD--------CCYSS----SCR-C-NLWGSN-------CRC----------QRV-GLFQKW-----G-----------
>Halyomorpha_hal_XP_014292754_HexHetPen
M-------RP--Q-LV----LLL--------CL--AA--VV------SA-----AS---P--HYF-DD----------------------------D-SN-----NLGDYGTGGFDDY-T----E----NDLQN---IFEA---AQ---KR--G-SRI----YLYRR-GC-VRRGG--NC----DHR--PSD--------CCQNS----ACR-C-NLWGAN-------CRC----------QRK-GLFQKW-----G-----------
>Harpegnathos_sal_XP_011154280_HexHymFor
M-------RS--C-LL----WLSLL--L-L-VV--LA--DR------SF-----AS---P---YF-DE----------------------------E-DD-----GLQT--GG-DSDY-T----D----NDLEN---LMRA--AQQ---KR--T-SLI----YLFRR-AC-IRRGS--NC----DHR--PKD--------CCYSS----SCR-C-NLWGSN-------CRC----------QRM-GLFQKW-----G-----------
>Harpegnathos_saltator__Uncharacterized_protein_E2B985
MA------KF----LA----LLF-V--A-L-VA--LA---L------VE-----------------------------------------------------------------------------------------------------------------------AC-APPGM--MC----SS---DSD--------CCGTF----VC----NPWAGR---------CTG-----------AKWNGPYGNDNGNGNGRPW-----
>Isyndus_obscurus__Toxin_Iob1_P58609
---------------------------G--------------------------AD--------------------------------------------------------------------------------------------------------------E-DC-LPRGS--KC----LGE--NKQ--------CCEKT----TCM----FYANR---------CV------------------------GI----------
>Ixodes_ric_A0A0K8RQM8_CheAcaIxo
MD----KLLG--C-LV----TLM-C--L-L-LL--VE--AV------AE-----AS---P---YS-VS------------------------------GD-----DL--------EDY-N----D-----NLAR---LLFF---TR---K----------------R-SC-IRRGG--SC----DHR--PND--------CCYNS----SCR-C-NLWGTN-------CRC----------QRM-GLFQKW-----G-----------
>Lepeophtheirus_sal_OA_c6071_g1_i1_1_CruCopCag
MF----SFKS----LL----VISCF----I-MV--FS---S------SD-----AG-------VI-DDA-----------------------------DH------VSP------EEL-Q----DY--INQLQD---YIQI--KEQA-SKR--G------------R-FC-LRRDM--TC----PNLPNGKD-------FCCSGS----QCS-C-NLFGQN-------CRC----------STI-GLFQRL-----G-----------
>Ligia_exo_c165679_g1_i1_0_CruIsoLig
MD------KN--R-LL----LLV-CVSV-A-LL--LV--GA------AF-----AQ---P---LI-ED-GLD-----------------------PE-VA-----PI--------DDY-N----D-----LIER---LLAR---TQ---K----------------R-SC-IRRGG--TC----DHR--PND--------CCYSS----SCR-C-NLWGSN-------CRC----------QRA-GLFQQW-----G-----------
>Limulus_pol_XP_013789855_CheXipLim
M-------NC--M-LL----SLI-F--G-V-LL--LA--DS------II-----VT---P---YA-ID----------------------------E-DG-----KL--------DEY-R----E-----RLQE---VLPY---AD---K----------------R-SC-IPRSG--SC----DNR--PNS--------CCGGS----SCR-C-NLWGTN-------CRC----------QRQ-GLFQGW-----G-----------
>Lycosa_sin_B6DCM3_CheAraLyc
M-------KV----LV----VVA-L--L-V-TL--IS---Y------SS-----SE-------GI-DDL-----------------------------EA-----------------------------DELLS---LMAN---EQT--R----------------K-EC-IPKHH--EC----TSN--KHS--------CCRGNFFKYKCQ-C-TTVVTQDGEQTERCFC----------GTP-PHHKAAE----------------
>Lycosa_sin_B6DCU2_CheAraLyc
M-------KV----LV----VVA-L--L-V-TL--IS---Y------SS-----SE-------GI-DDL-----------------------------EA-----------------------------DELLS---LMAN---EQT--RA---------------K-AC-TPRYY--DC----SHD--RHS--------CCRSSMFKDVCT-C---FYPEGGDNKEVCTC----------QQP-KHLKYME----------------
>Lycosa_sin_B6DCU8_CheAraLyc
M-------KV----LV----VVA-L--L-L-TL--II---Y------SS-----SD-------GI-DDL-----------------------------EA-----------------------------DELVS---LMAH---EQT--RA---------------K-AC-TPRYY--DC----SHD--RHR--------CCRSSMFKDVCT-C---FYPEGGHYKEVCTC----------QQP-KHLEYME----------------
>Lycosa_sin_B6DCU9_CheAraLyc
M-------KV----LV----VVA-L--L-V-TL--IS---Y------SS-----SE-------GI-DDL-----------------------------EA-----------------------------DELLS---LMAN---EQT--RA---------------K-AC-TPRFY--DC----SHD--RHS--------CCRSELFKDVCT-C---FYPEGGDN-EVCTC----------QQP-KHLKYME----------------
>Lycosa_sin_B6DD52_CheAraLyc
MS-----PKV--Q-AL----LLL-V--G-LITF--LA----------VH-----AE---E--------------------------------------EL-------------------S----E----TV-------------ES---E----------------R-SC-AKEYQ--WC----DWN--TRP--------CCDNI----SCI-C-SWIGTN-------CEC----------KK--GIIRTI-----K-----------
>Lygus_hes_A0A0A9XEA9_HexHetMir
M-------TLR-S-LF----FLG------L-LI--VA--ALC----LAS-----AT---PA-SYF-DD----------------------------D-DT-----GF--------DDY-S----E----NDLEN---ILQV---AE---K----------------R-GC-IRRGG--NC----DYR--ASD--------CCVNS----ACR-C-NLWGAN-------CRC----------QRR-GIFQKW-----G-----------
>Lygus_hesperus__U8-agatoxin-Ao1a_Fragment_A0A0A9X3Z5
M-------TLR-S-LF----FLG------L-LI--VA--ALC----LAS-----AT---PA-SYF-DD----------------------------D-DT-----GF--------DDY-S----E----NDLEN---ILQV---AE---KR--G-YSH----YLYRR-GC-IRRGG--NC----DYR--ASD--------CCVNS----ACR-C-NLWGAN-------CRC----------QRR-GIFQKW-----GK----------
>Machilis_hra_GAUM02042086_4_BaHe
MN-----GTG--R-IF----IAI-C--V-L-AL--LI--QL------TI-----AG---P---YL-DD------------------------------DG-----AL--------EDY-N----D-----NLER---LLQN---TQ---K----------------R-SC-IRRGG--SC----DHR--PND--------CCYNS----SCR-C-NLWGAN-------CRC----------QRM-GLFQKW-----G-----------
>Megachile_rot_XP_003700835_HexHymMeg
M-------KF--C-LL----WLF-F--L-L-VV--LA--DG------TL-----GS---P---YI-DD----------------------------E-ED-----SLQV--AD--SDY-T----D----NALEN---LMRA--AQQ---KR--T-SLI----YLFRR-AC-IKRGG--NC----DHR--PKD--------CCNSS----SCR-C-NLWGSN-------CRC----------QRV-GLFQKW-----G-----------
>Microplitis_dem_XP_008559883_HexHymBra
MA-----LKI--S-VF----SLF-F--I-L-CV--LA--VT------IN-----AG---P---YF-EE----------------------------E-MD-----GMPV---D-SSDY-S----D----NTLED---IMRV--AQQ---KR--S-PYM----YVFRR-GC-IRRDG--NC----DHR--PND--------CCFSS----SCR-C-NLWGSN-------CRC----------QRV-GLFQKW-----G-----------
>Monomorium_pha_012534154_HexHymFor
M-------KA--W-LI----WLS-L--L-L-VV--LA--DR------SF-----AS---P----V-DD----------------------------G-EDV---DYLQG--DD-LSEYPS----D----NALEN---LLRV--A-Q---KR--T-SSI----NLFRR-AC-IRRGG--DC----YHR--RKD--------CCYSS----SCR-C-NLWGSN-------CQC----------QRM-GLFQKW-----G-----------
>Monomorium_pha_XP_012534155_HexHymFor
M-------KA--W-LI----WLS-L--L-L-VV--LA--DR------SF-----AS---P----V-DD----------------------------G-EDV---DYLQG--DD-LSEYPS----D----NALEN---LLRV--A-Q---K----------------R-AC-IRRGG--DC----YHR--RKD--------CCYSS----SCR-C-NLWGSN-------CQC----------QRM-GLFQKW-----G-----------
>Nasonia_vit_XP_003424224_HexHymPte
M-------KI--G-LI----GLV-C--IGV-FV--LA--ES------VS-----AG---P---YF-DD----------------------------E-EE-----ALAS---D--ADY-S----D----NALEN---LMHA--VQQ---K----------------R-AC-VRRNG--NC----DHR--PND--------CCFSS----SCR-C-NLWGSN-------CRC----------QRV-GLFQKW-----G-----------
>Nasonia_vit_XP_003424225_HexHymPte
M-------KI--G-LI----GLV-C--IGV-FV--LA--ES------VS-----AG---P---YF-DD----------------------------E-EE-----ALAS---D--ADY-S----D----NALEN---LMHA--VQQ---KR--A-SWI----SMYRR-AC-VRRNG--NC----DHR--PND--------CCFSS----SCR-C-NLWGSN-------CRC----------QRV-GLFQKW-----G-----------
>Neodiprion_lec_XP_015516315_HexHymDip
M-------KT--S-LL----ILV-C--AIF-IL--LA--DH------GY-----AN---P---YF-EDDETE---------------------RIAE-DD-----GLTE------SEY-T----D----NALDR---LLHA--AQQ---K----------------R-GC-VRRDG--NC----DHR--RND--------CCYNS----SCR-C-NLWGSN-------CRC----------QRM-GIFQKW-----G-----------
>Nyssomyia_intermedia__Salivary_toxin-like_peptide_J7HBT1
MI----HTKM----LV----WCF-V----I-AV--FSASYI------VV-----SG-------F--QE------------------------------DH-------------------T-----------------LVLA--ETP---K----------------K-AC-RWFWG--TC----SK---TED--------CCKHL----SCN--------------FLGLC----DLTV-AKRN------------------------
>Nyssomyia_intermedia__Salivary_toxin-like_peptide_J7HF13
MD-----SKF----VI----LCF-L----I-AIN-IN---E------IS-----SL---P------SSL--------------------------PE-DP-------------------S-----------------LSRT--KRD---E----------------P-AC-KKIFG--KC----GR---DQK--------CCKHL----YCG--------------AFATCWWNGDVYVGTQQI----------AHGK----------
>Occasjapyx_jap_GAXJ02013329_0_BaHe
M-------RT--Q-LI----LTL-C--A-L-LL--LL--HA------VC-----AV---P---YV-EE------------------------------DD-----AL--------EDY-S----D-----NLER---LLQN---AQ---K----------------R-SC-IRKGG--RC----DHR--PND--------CCYNS----SCR-C-NLWGSN-------CQC----------QRM-GLFQKW-----G-----------
>Ooceraea_biroi__Uncharacterized_protein_A0A026WPB0
------------------------------------------------------------------------------------------------------------------------------------------MRA--A-Q---KR--T-SLI----YLYRR-AC-IRRGG--NC----DHR--PKD--------CCYSS----SCR-C-NLWGSN-------CQC----------QRM-GLFQKW-----G-----------
>Ooceraea_biroi__Uncharacterized_protein_A0A026WVB4
MA------KL----VL----YVF-I--A-L-----LA-ASL------IM-----GA---P------------------------------------------------------------------------------------QD---K----------------S-SC-GRHGD--PC----VS---SSQ--------CCTGN----RCH----RYANR---------CQVIIT-EEELMAQRE---KILGRK-GKDY-------K
>Ooceraea_biroi__Uncharacterized_protein_A0A026WW26
MG------KL----LV----LLC-F--A-L-IA--MT---V------VM-----------------------------------------------------------------------------------------------------------------------AC-TPPGA--PC----TS---DSD--------CCASF----VC----NPWAGR-------CTG--------GPGGPGGPGGRW-----GPRT--------
>Orussus_abi_XP_012285374_HexHymOru
MD-----PKI--G-LL----SLL-C--V-L-VV--LT--ER------TS-----AG---P---YF-DD----------------------------E-DV-----GAPV---D--SDY-S----D----NALEN---LMRA--AQE---KR--S-SLI----YLFRR-AC-IRRGG--NC----DHR--PND--------CCYSS----SCR-C-NLWGSN-------CRC----------QRM-GLFQKW-----G-----------
>Orussus_abi_XP_012285383_HexHymOru
MD-----PKI--G-LL----SLL-C--V-L-VV--LT--ER------TS-----AG---P---YF-DD----------------------------E-DV-----GAPV---D--SDY-S----D----NALEN---LMRA--AQE---K----------------R-AC-IRRGG--NC----DHR--PND--------CCYSS----SCR-C-NLWGSN-------CRC----------QRM-GLFQKW-----G-----------
>Papilio_mac_XP_014371116_HexLepPap
M------PRA--G-AM----FLA-L--A-A-AL--LA--VH------SA-----DA---S---YI-DP----------------------------G-DD-----DVDL---D-WAEY-A----DP---NELQ----NLRD---VG---KR--S-SLI----YVFRR-AC-IPRGG--NC----DHR--PGD--------CCHSS----SCR-C-NLWGSN-------CRC----------QRM-GLFQKW-----G-----------
>Papilio_machaon__Uncharacterized_protein_A0A0N1PJ20
---------------M----FLA-L--A-A-AL--LA--VH------SA-----DA---S---YI-DP----------------------------G-DD-----DVDL---D-WAEY-A----DP---NELQ----NLRD---VG---KR--S-SLI----YVFRR-AC-IPRGG--NC----DHR--PGD--------CCHSS----SCR-C-NLWGSN-------CRC----------QRM-GLFQKW-----G-----------
>Papilio_pol_XP_013148707_HexLepPap
M------QRA--G-AM----FLA-L--A-A-AL--LA--VQ------SV-----DA---S---YI-DP----------------------------G-DE-----DVNL---D-WADY-A----DR---NDLQ----TLRD---VG---KR--S-SLI----YVFRR-AC-IPRGG--NC----DHR--PGD--------CCHSS----SCR-C-NLWGSN-------CRC----------QRM-GLFQKW-----G-----------
>Papilio_xut_XP_013171698_HexLepPap
M------PRA--G-AM----FLA-L--A-A-AL--LA--VY------AA-----DA---S---YI-DP----------------------------G-DD-----DVDL---D-LAEY-V----DP---NELQ----VLRD---VG---KR--S-SLI----YVFRR-AC-IPRGG--NC----DHR--PGD--------CCHSS----SCR-C-NLWGSN-------CRC----------QRM-GLFQKW-----G-----------
>Papilio_xuthus__Uncharacterized_protein_A0A0N1IMW2
---------------M----FLA-L--A-A-AL--LA--VY------AA-----DA---S---YI-DP----------------------------G-DD-----DVDL---D-LAEY-V----DP---NELQ----VLRD---VG---KR--S-SLI----YVFRR-AC-IPRGG--NC----DHR--PGD--------CCHSS----SCR-C-NLWGSN-------CRC----------QRM-GLFQKW-----G-----------
>Parasteatoda_tep_XP_015909154_CheAraThe
M-------KS--Y-LL----FVT-V--V-T-FM--LV--HS------MV-----AV---P---YP-PA---------------------------L--DR-----NLS-------EDY-S----D----NNLEN---MMR----TD---K----------------R-AC-IRRGG--GC----DGK--PND--------CCANS----SCR-C-NLWGTN-------CRC----------ERA-GLFQQW-----G-----------
>Parasteatoda_tep_XP_015913032_CheAraThe
M-----------K-YF----TLV-F--A-V-LF--LS--TI------VF-----GS---P---YV-VE-----------------------------------------------GDY-----------GTVED---NLLH---ID---K----------------R-SC-IRRSS--SC----DHR--PND--------CCFSS----ACR-C-NLWGTN-------CRC----------QRA-GLFQRW-----G-----------
>Parasteatoda_tep_XP_015925515_CheAraThe
MRCL--PLKT----VL----LLS-F--L-L-CF--SA--QL------IH-----G--------YA-MR----------------------------A-DT-----SLDQ---E--PNY------E-----TLAK---YLMS---TR---K----------------R-SC-IRRGG--SC----DHR--PSD--------CCYSS----SCR-C-NLWGTN-------CRC----------QRV-GIFQKW-----G-----------
>Peirates_turpis__Toxin_Ptu1_P58606
------------------------------------------------------AE--------------------------------------------------------------------------------------------------------------K-DC-IAPGA--PC----FGT--DKP--------CCNPR---AWC----SSYANK---------CL------------------------------------
>Phoneutria_nig_O76200_CheAraCte
MW-----FKI--Q-VL----VLA-I--T-L-IT--LG----------IQ-----AE---P--------------------------------------NS-------------------S----PN---NPLIV----------EE---D----------------RAEC-AAVYE--RC----GKG--YKR--------CCEER----PCK-C-NIVMDN-------CTC----------KKF--ISELF-----G-----------
>Phoneutria_nig_O76201_CheAraCte
MW-----LKI--Q-VF----LLA-I--T-L-IT--LG----------IQ-----AE---P--------------------------------------NS-------------------S----PN---NPLIE----------EE---A----------------R-AC-AGLYK--KC----GKG--ASP--------CCEDR----PCK-C-DLAMGN-------CIC----------KKK--FIEFF-----G-----------
>Phoneutria_rei_P83911_CheAraCte
------------------------------------------------------------------------------------------------------------------------------------------------------------------------AC-AGLYK--KC----GKG--VNT--------CCENR----PCK-C-DLAMGN-------CIC----------KKK--FVEFF-----G-----------
>Phoneutria_rei_P84000_CheAraCte
------------------------------------------------------------------------------------------------------------------------------------------------------------------------SC-ADAYK--SC----D----SLK--------CCNNR----TCM-C-SMIGTN-------CTC----------RKK------------------------
>Pimpla_hypochondriaca__Cysteine-rich_venom_protein_3_Q8T0W3
MR------KPI-TLIL----VVA-L--A-L-VL--LA-TSE------VS-----AY--------------------------------------------------------------------------------------------------------------R-AC-GFPGR--RC----SP---TEE--------CCEGL----VCQ-P-RKNGP--------SMC----------YRP-------------------DP---
>Plutella_xyl_XP_011557359_HexLepPlu
M------GRA--G-AL----LLA-L--A---VV--LA--AE------WA-----HA---S---YI-DP----------------------------G-DQ-----DLEA---N-LAEY-E----DP---ADLQ----MLQD---VG---KR--S-SLI----YVFRR-AC-IRRGG--NC----DHR--PGD--------CCHSS----SCR-C-NLWGSN-------CRC----------QRM-GLFQKW-----G-----------
>Pogonognathellus_sp_AD-2013_GATD02020071_4_BaHe
MR-----VDF----MI----VIV-L--C-IFSV--LF--VS------IH-----GQ----------NG------------------------------EN-------------------SD---DY--GGNSNQ---------FRR---K----------------R-QC-LRKWA--KC---NDDN--GPH--------CCEGF----ECV---PVIGDV-------GHC----------REK------------------------
>Pogonognathellus_sp_AD-2013_GATD02036565_0_BaHe
MY----------S-TL----ASV-L--A-L-FV--LV--NV------AA-----VIAVPS---YF-LD---------------------------AE-EF-----PVDSP-QEVSGDQ-R----D----MNMDR---IIQG---LN---K----------------R-SC-IRRGG--RC----DHR--PDD--------CCSGG----ACR-C-NLWGTN-------CQC----------QRM-GIFQKW-----G-----------
>Polistes_can_XP_014606158_HexHymVes
M-------KF--S-SV----LLF-C--C-F-VV--LA--ER------SL-----AS---P---YF-DEDSLA---------------------LVPE-ED-----SLQV--VD--SDY-T----D----NSLDN---FMRA--VQQ---KR--S-SLI----HLFRR-AC-VRRGG--NC----DHR--PRD--------CCYSS----SCR-C-NLWGSN-------CQC----------QRM-GLFQKW-----G-----------
>Polistes_can_XP_014606159_HexHymVes
M-------KF--S-SV----LLF-C--C-F-VV--LA--ER------SL-----AS---P---YF-DEDSLA---------------------LVPE-ED-----SLQV--VD--SDY-T----D----NSLDN---FMRA--VQQ---K----------------R-AC-VRRGG--NC----DHR--PRD--------CCYSS----SCR-C-NLWGSN-------CQC----------QRM-GLFQKW-----G-----------
>Polistes_dom_XP_015187976_HexHymVes
M-------KF--S-TV----WLF-C--C-F-IV--LA--ER------SL-----AS---P---YF-DEDSLA---------------------LIPE-ED-----SLQV--VD--SDY-T----D----NSLDN---LMRV--AQQ---KR--S-SLI----HLFRR-GC-IRRGG--SC----DHR--PRD--------CCYSS----SCR-C-NLWGSN-------CQC----------QRM-GLFQKW-----G-----------
>Polistes_dom_XP_015187978_HexHymVes
M-------KF--S-TV----WLF-C--C-F-IV--LA--ER------SL-----AS---P---YF-DEDSLA---------------------LIPE-ED-----SLQV--VD--SDY-T----D----NSLDN---LMRV--AQQ---K----------------R-GC-IRRGG--SC----DHR--PRD--------CCYSS----SCR-C-NLWGSN-------CQC----------QRM-GLFQKW-----G-----------
>Rhodnius_pro_R4FQK4_HexHetRed
M-------RFH-S-ILFGC-FLALI--I-V-LT--LP--DI------SA-----AS---PA-SYF-DD----------------------------D-GA-----AF--------EDY-S----E----ADLEN---ILDA---AQ---K----------------R-GC-VRRGG--NC----DHR--PGD--------CCNNS----TCR-C-NLWGAN-------CRC----------QRK-GLFQKW-----G-----------
>Rhodnius_pro_T1HB73_HexHetRed
M-----------E-------LPS-V-PS-C-NV--MT--ST------ST-----SG---S------DL---------------------------KE-SS-----GV-----------------E----SPSDR---IMYGGQYQV---K----------------R-AC-VARGG--NC----DHR--ASD--------CCYST----ACR-C-NLWGAN-------CRC----------QRK-GLFTKL-----G-----------
>Rhodnius_prolixus__Putative_spider_toxin_domain_protein_R4FQK4
M-------RFH-S-ILFGC-FLALI--I-V-LT--LP--DI------SA-----AS---PA-SYF-DD----------------------------D-GA-----AF--------EDY-S----E----ADLEN---ILDA---AQ---K----------------R-GC-VRRGG--NC----DHR--PGD--------CCNNS----TCR-C-NLWGAN-------CRC----------QRK-GLFQKW-----GK----------
>S.alternans_GASK01000040
M-------AY----IF----ALI-F--A-F-VV--CINTDV------IQ-----AE------------------------------------------EI------------------------QH---DTLRN----------MEY--R----------------L-SC-TPKNS--EC----ERM--TDI--------CCPGF----QCLGC-NPYDKND---VNKCKC----------Q--------------------------
>S.morsitans_GASH01000142
M-------AY----IC----ALT-L--A-F-LL--CVNTGI------IQ-----AE------------------------------------------DK------------------------EY---VSSEH----------MEF--R----------------E-SC-IPQDG--EC----DRM--ADA--------CCPGL----QCLGC-NPLAAHD---TGHCKC----------Q--------------------------
>S.morsitans_GASH01000143
M-------AY----IC----ALT-L--A-F-LL--CVNTGI------IQ-----AE------------------------------------------DK-----------------------------VSSEH----------MEF--R----------------E-SC-IPQNG--EC----DRM--ADA--------CCPGL----QCLGC-NPLAAHD---TGHCKC----------Q--------------------------
>S.morsitans_GASH01000144
M-------AY----IC----ALT-L--A-F-LL--CVNTGI------IQ-----AE------------------------------------------DK------------------------EY---VSSEH----------MEF--R----------------E-SC-IPQNG--EC----DRM--ADA--------CCPGL----QCLGC-NPLAAHD---TEHCKC----------Q--------------------------
>Sminthurus_vir_GATZ02010804_3_BaHe
-----------------------------------------------------------------------------------------------------------------------G----D----LNVDR---LLHG---MN---K----------------R-SC-IRRGA--RC----DHR--PDD--------CCSGG----ACR-C-NLWGTN-------CQC----------QRM-GIFQKW-----G-----------
>Solenopsis_inv_EFZ16316_HexHymFor
---------------------------------------HF------TF-----------------------------------------------A-EDV---DYLQG--DD-LSEYPS----D----NALEN---LLRV--A-Q---KR--T-SSI----NLFRR-AC-IRRGG--DC----YHR--RKD--------CCYSS----SCR-C-NLWGSN-------CQC----------QRM-GLFQKW-----G-----------
>Solenopsis_inv_XP_011162518_HexHymFor
M-------RA--W-LL----WLS-L--L-L-VV--LA--DR------SF-----AN---P----V-DD----------------------------G-EDV---DYLQG--DD-LSEYPS----D----NALEN---LLRV--A-Q---KR--T-SSI----NLFRR-AC-IRRGG--DC----YHR--RKD--------CCYSS----SCR-C-NLWGSN-------CQC----------QRM-GLFQKW-----G-----------
>Solenopsis_inv_XP_011162519_HexHymFor
M-------RA--W-LL----WLS-L--L-L-VV--LA--DR------SF-----AN---P----V-DD----------------------------G-EDV---DYLQG--DD-LSEYPS----D----NALEN---LLRV--A-Q---K----------------R-AC-IRRGG--DC----YHR--RKD--------CCYSS----SCR-C-NLWGSN-------CQC----------QRM-GLFQKW-----G-----------
>Solenopsis_invicta__Ckin1_I2E7P5
MA------KL----MM----YVF-V--A-L-----LA-ASL------IM-----AA---P-------------------------------------------------------------------------------------D---K----------------A-TC-KRHGD--PC----VG---SSE--------CCPNM----RCH----MYANR---------CQVIIT-EEELMAQRE---KILGRK-GKDY--------
>Solenopsis_invicta__Uncharacterized_protein_Fragment_E9ISS2
-----------------------------------------------------------------------------------------------------------------------------------------------------------SSI----NLFRR-AC-IRRGG--DC----YHR--RKD--------CCYSS----SCR-C-NLWGSN-------CQC----------QRM-GLFQKW-----G-----------
>SRR4113498_Trinity_DN12452_c0_g1_i1.p2
MKEV--SARK----LI----YLS-L--A-V-IL--LA--LI------IT-----TE---A------VD------------------------------DI--------------------------------------------AM---S----------------G-LC-IRNNV--KC----DDR--RNK--------CCKGH----YCS-C-KDKKQN-------CKC----------KKY-PRFYFV-----------------
>SRR4113498_Trinity_DN36361_c0_g5_i1.p1
M-------IS--K-IL----IAA-C--A-L-LL--IS--HL------VL-----AV---P---YL-ED------------------------------DD-----AV--------DDY-SA---D-----NLER---LLQN---TQ---K----------------R-SC-IRRFG--RC----DHR--PND--------CCYNS----SCR-C-NLWGSN-------CRC----------QRM-GLFQKW-----GK----------
>SRR4113498_Trinity_DN36361_c0_g5_i4.p1
------------R-VF-------------------VK--EREREGTYLC-----GL---K---EM-PE------------------------------DD-----AV--------DDY-SA---D-----NLER---LLQN---TQ---K----------------R-SC-IRRFG--RC----DHR--PND--------CCYNS----SCR-C-NLWGSN-------CRC----------QRM-GLFQKW-----GK----------
>SRR8280776_Trinity_DN4295_c0_g1_i2.p1
MKEV--NAKM----HI----YLA-L--V-V-IF--LS--LV------IT-----TE---A------TE------------------------------D--------------------------------------------------R----------------H-YC---RGR--KC----YPT--PDA--------CCPNY----WCD-C-PDDGSY-------CRC----------RLW-NLALKPP----SQK---------
>SRR8280776_Trinity_DN5698_c0_g1_i1.p1_2
M-------IS--K-IL----IAA-C--A-L-LL--IS--HL------VL-----AV---P---YL-ED------------------------------DD-----AV--------EDY-SA---D-----NLER---LLQN---TQ---K----------------R-SC-IRRFG--RC----DHR--PND--------CCYNS----SCR-C-NLWGSN-------CRC----------QRM-GLFQKW-----GK----------
>SRR8280776_Trinity_DN5698_c0_g1_i2.p1
M-------IS--K-IL----IAA-C--A-L-LL--IS--HL------VL-----AV---P---YL-ED-GLNSLHNRTGENDGPRSYNIELLKEMPE-DD-----AV--------EDY-SA---D-----NLER---LLQN---TQ---K----------------R-SC-IRRFG--RC----DHR--PND--------CCYNS----SCR-C-NLWGSN-------CRC----------QRM-GLFQKW-----GK----------
>SRR8280776_Trinity_DN93335_c0_g1_i1.p1
MKEV--NPRK----LI----YIA-L--V-V-IL--FS--LM------IS-----AA---A------TE------------------------------E--------------------------------------------------R----------------V-SC----SG--KC----VQK--LNA--------CCKGY----YCS-C-RLSGSN-------CWC----------KRK-SFNWK------------------
>SRR8280777_Trinity_DN4033_c0_g1_i1.p1
M-------VS--K-VL----LAA-C--A-L-ML--IS--QL------VL-----AV---P---YL-EE------------------------------DD-----AV--------EDY-SA---D-----NLER---LLQN---TQ---K----------------R-SC-IRRFG--RC----DHR--PND--------CCYNS----SCR-C-NLWGSN-------CRC----------QRM-GLFQKW-----GK----------
>SRR8280778_Trinity_DN3414_c0_g2_i1.p1
M-------IS--K-VL----IAA-C--A-L-LL--IS--HL------VL-----AV---P---YL-ED-GLNSLHNRTGENDGPRGYNIQLLKGMPE-DD-----AV--------EDY-SA---D-----NLER---LLQN---TQ---K----------------R-SC-IRRFG--RC----DHR--PND--------CCYNS----SCR-C-NLWGSN-------CRC----------QRM-GLFQKW-----GK----------
>SRR8280778_Trinity_DN3414_c0_g2_i2.p1
M-------IS--K-VL----IAA-C--A-L-LL--IS--HL------VL-----AV---P---YL-ED------------------------------DD-----AV--------EDY-SA---D-----NLER---LLQN---TQ---K----------------R-SC-IRRFG--RC----DHR--PND--------CCYNS----SCR-C-NLWGSN-------CRC----------QRM-GLFQKW-----GK----------
>SRR8280778_Trinity_DN5677_c0_g3_i1.p1
MK-A--NPRS----YL----YLS-L--A-V-IL--LS--LI------IT-----TE---A------NG------------------------------D---------------------------------------------AEV--RW---------------Y-YC-LGRNG--DC----RRR--SYI--------CCKEY----FCS-C--LRANN-------CKC----------YPK-GNIGQWH--K-GN----------
>Stegodyphus_mim_A0A087T9K5_CheAraEre
M-------KFL-SPLV----FLA-L--I-V-FV--IS---N------VM-----AS---P---YS---------------------------------EE-------------------SL---KG---NNAAE----------RAL--K----------------G-DC-IRKEK--DCL--PDPV--DDK--------CCEGL----QCK-C-TYFGGY-------CVC----------MEK-TIKTR------------------
>Stegodyphus_mim_KFM60961_CheAraEre
M-------KFV---TL----VLL-I--T-L-MV--LS----------IEA----AE---P---SVAAG------------------------------DS-----FL-----------------E-----EIEE----------TE---RA---------------T-KC--KTSG--SC----SK---KEK--------CCKTH----VCS-C-NMLGTN-------CMC----------H--------------------------
>Stegodyphus_mim_KFM62607_CheAraEre
M-------KR--W-IL----VLF-I--G-F-TL--LA--QA------LL-----TS---S---FM-PS---------------------------SDVDN-----RR--------KDY-P----E------LPR---LLYY---AR---K----------------R-SC-IKRNG--SC----DHR--PND--------CCYNS----SCR-C-NLWGTN-------CRC----------QRM-GLFQKW-----G-----------
>Stegodyphus_mim_KFM63071_CheAraEre
M-------EF--E-PL----VFF-F--G-L-LL--VL--GM------AQ-----GS---P---YI-VD----------------------------G-DY-----GI--------GEY-G----D-----KLDE---ALTG---YE---K----------------R-SC-IRRSG--SC----DHR--PND--------CCFNS----ACR-C-NLWGAN-------CRC----------QRA-GLFQRW-----G-----------
>Strigamia_mar_T1J325_MyrGeoLin
MD-----IKF----II----LMV-C--A-F-AV--LA--QN------VL-----AS----------EET-----------------------------EN-------------------S----DN---DILER---YSHG---PD---RK--N-----F------Q-KC-LRVNA--NC----DLN--ADN--------CCSVVGFQYICR-T-GLWGSWGT-----PSC----DYEF--KSS------------G-----------
>Tetranychus_urt_XP_015785292_CheAcaTet
L-------RYR-S-LL----FIL-V--T-F-VI--IS--TLF--NVNAQ-----AE---G---YY-ST----------------------------S-DR-----HMAS---EMLEGV-G----D-----NLAK---LFL----AK---K----------------R-SC-IKRGA--IC----DLK--PDG--------CCGNS----LCK-C-NLWGTN-------CRC----------QRI-GLFQRW-----G-----------
>Tetrodontophora_bie_GAXI02024286_0_BaHe
MT----------P-TL----AST-L--A-I-LL--IT--HF------VF-----VLGVSP---YL-YD-GYM-----------------------SE-DF-----PVEGP-SE-NVDR-G----D----MSVDR---LIQG---LN---K----------------R-SC-IRRGL--RC----DHR--PDD--------CCSGG----SCR-C-NLWGSN-------CQC----------QRM-GIFQKW-----G-----------
>Thermobia_dom_GASN02054949_4_BaHe
M-------RT--Q-LL----ILA-C--I-V-LI--LG--QQ------VL-----AV---P---YL-ED------------------------------EE-----AM--------DDY-D----N-----NLER---LLQN---TQ---K----------------R-SC-IRRGG--NC----DHR--PND--------CCYSS----SCR-C-NLWGAN-------CKC----------QRM-GLFQKW-----G-----------
>Tigriopus_cal_GBTC01010795_0_CruHarHar
MA------KA--S-IT----LLALL--A-L-VV--LV--DN------TQ-----AG-------AI-EGY-----------------------------DR-----EISD------DDV-R----EY--LGLLEN---YFQQ--HEAR-NKR--G------------R-FC-LRRDM--TC----PDLPNGKD-------VCCNGS----QCS-C-NLFNQN-------CKC----------STI-GLFQRL-----G-----------
>Trachymyrmex_cor_KYN20278_HexHymFor
M-------H-----------------------V--L---KR------T-----------I---YF-TL----------------------------T-EDV---DDLQA--DD-SSDY-T----D-----ALEN---LMRV--A-Q---KR--T-SSI----NLFRR-AC-IRRGG--DC----YHR--RKD--------CCYSS----SCR-C-NLWGSN-------CKC----------QRM-GLFQKW-----G-----------
>Trachymyrmex_zet_KYQ55849_HexHymFor
M-------RA--W-LL----WLF-L--L-L-VV--LA--DR------SF-----AN---P---YF-DD----------------------------G-EDV---DDFQA--DD-SSDY-T----D----NALEN---LMRV--A-Q---K----------------R-AC-IRRGG--DC----YNR--RKD--------CCYSS----SCR-C-NLWGSN-------CKC----------QRM-GLFQKW-----G-----------
>Tribolium_cas_EFA01531.2_HexColTen_2
M-------KY--T-WL----VLAAC--M-V-LV--LA--ELL-PG--AA-----AG---P---YL-DD------------------------------DE-----GLPS---D--DDY-T----E----NAIDR---LLQS---AQ---KR--S-SLI----YLFRR-AC-VRRGG--NC----DHR--PND--------CCYNS----SCR-C-NLWGSN-------CRC----------QRM-GLFQKW-----G-----------
>Tribolium_cas_XP_968442.2_HexColTen
M-------KY--T-WL----VLAAC--M-V-LV--LA--ELL-PG--AA-----AG---P---YL-DD------------------------------DE-----GLPS---D--DDY-T----E----NAIDR---LLQS---AQ---K----------------R-AC-VRRGG--NC----DHR--PND--------CCYNS----SCR-C-NLWGSN-------CRC----------QRM-GLFQKW-----G-----------
>Trichogramma_pre_XP_014223765_HexHymTri
M-------KI--E-LVGLLVLIV-C--A-T-VI--LR----------AD-----AA---A---YF-DL----------------------------D-DE-----LMPS---D--SDY-Q----D----NALEN---ILHS--EQQ---KR--A-SWI----SMFRR-AC-VPRNG--IC----DHR--PKD--------CCYGA----SCR-C-NLWGFN-------CRC----------QRV-GLFQKW-----G-----------
>Trichogramma_pre_XP_014223766_HexHymTri
M-------KI--E-LVGLLVLIV-C--A-T-VI--LR----------AD-----AA---A---YF-DL----------------------------D-DE-----LMPS---D--SDY-Q----D----NALEN---ILHS--EQQ---K----------------R-AC-VPRNG--IC----DHR--PKD--------CCYGA----SCR-C-NLWGFN-------CRC----------QRV-GLFQKW-----G-----------
>Triops_new_GEHY01000060_4_CruNotTri
M-------MS--K-VV----VVV-C--S-L-LL--LG--QL------AF-----SL---Q---YS-NE----------------------------D-DEP---ADV--------EGY-I----E-----NLDP---LLET---VA---K----------------R-SC-IRRGG--LC----DHR--PND--------CCFNS----SCR-C-NLWGAN-------CRC----------QRA-GLFQGW-----G-----------
>Vollenhovia_eme_XP_011870509_HexHymFor
M-------RS--W-LL----WLS-L--L-L-VV--LA--DR------SF-----AN---P---YF-DD----------------------------G-EDV---DDLQG--GD-SSDY-T----D----NALEN---LIRV--A-Q---KR--T-SSI----NLFRR-AC-IRRGG--DC----YHR--RKD--------CCYSS----SCR-C-NLWGSN-------CQC----------QRM-GLFQKW-----G-----------
>Vollenhovia_eme_XP_011870510_HexHymFor
M-------RS--W-LL----WLS-L--L-L-VV--LA--DR------SF-----AN---P---YF-DD----------------------------G-EDV---DDLQG--GD-SSDY-T----D----NALEN---LIRV--A-Q---K----------------R-AC-IRRGG--DC----YHR--RKD--------CCYSS----SCR-C-NLWGSN-------CQC----------QRM-GLFQKW-----G-----------
>Wasmannia_aur_XP_011696240_HexHymFor
M-------RA--W-LL----WLS-L--L-L-VV--LA--DR------SF-----AN---P---YF-DE------------------------------EDA---DDLQG--GD-SSDY-T----D----NALEN---LMRA--A-Q---KR--T-SSI----NLFRR-AC-IRRGG--DC----YHR--RKD--------CCYSS----SCR-C-NLWGSN-------CQC----------QRM-GLFQKW-----G-----------
>Wasmannia_aur_XP_011696242_HexHymFor
M-------RA--W-LL----WLS-L--L-L-VV--LA--DR------SF-----AN---P---YF-DE----------------------------G-EDA---DDLQG--GD-SSDY-T----D----NALEN---LMRA--A-Q---K----------------R-AC-IRRGG--DC----YHR--RKD--------CCYSS----SCR-C-NLWGSN-------CQC----------QRM-GLFQKW-----G-----------
>Xibalbanus_tulumensis_Body_c37192_g1_i2
M-------IS--K-IL----IAA-C--A-L-LL--IS--HL------VL-----AV---P---YL-ED------------------------------DD-----AV--------EDY-SA---D-----NLER---LLQN---TQ---KR--S-SLI----YLFRR-SC-IRRFG--RC----DHR--PND--------CCYNS----SCR-C-NLWGSN-------CRC----------QRM-GLFQKW-----GK----------
>Xibalbanus_tulumensis_Body_c37192_g1_i3
M-------IS--K-IL----IAA-C--A-L-LL--IS--HL------VL-----AV---P---YL-ED-GLNSLHNRTGESDETRGYTIQLLKEMPE-DD-----AV--------EDY-SA---D-----NLER---LLQN---TQ---KR--S-SLI----YLFRR-SC-IRRFG--RC----DHR--PND--------CCYNS----SCR-C-NLWGSN-------CRC----------QRM-GLFQKW-----GK----------
>Xibalbanus_tulumensis_Body_c37192_g1_i4
M-------IS--K-IL----IAA-C--A-L-LL--IS--HL------VL-----AV---P---YL-ED-GLNSLHNRTGESDETRGYTIQLLKEMPE-DD-----AV--------EDY-SA---D-----NLER---LLQN---TQ---K----------------R-SC-IRRFG--RC----DHR--PND--------CCYNS----SCR-C-NLWGSN-------CRC----------QRM-GLFQKW-----GK----------
>Xibalbanus_tulumensis_GAJM01000107.1
MKEA--NTRR----YI----HLC-L--V-V-VL--VS--TI------IT-----TE---A------ED------------------------------D--------------------------------------------------R----------------L-FC-IRHHK--YC----GHR--PNR--------CCSGL----FCR-C-NTFGTN-------CRC----------QSK-GALGKLIS---GK----------
>Xibalbanus_tulumensis_GAJM01000979.1
MKEA--NTRR----YI----YLC-L--V-V-VL--LS--II------IT-----TE---A------ED------------------------------D--------------------------------------------------R----------------L-FC-IRHHK--YC----GHR--PKR--------CCSGL----FCR-C-NTFGTN-------CRC----------QGK-GALGKLIS---GK----------
>Xibalbanus_tulumensis_JL119318.1_D1
M-TK--NWKL----AV----VLC-C----V-LC--LP---A------VH-----SF---P---YS---Y-----------------------------DA--------------------------------------------LEM-WRP---------------Q-TC-DGVNT--NC----IID--HGN--------CCPGL----ICQRD-APYQPY-------GLC----------VK-------------------------
>Xibalbanus_tulumensis_JL110103.1_D1
---------M----AV----VLC-C----V-LC--LP---A------VH-----SF---P---YS---Y-----------------------------DA--------------------------------------------LEM-WRP---------------Q-TC-DGVNT--NC----IID--HGN--------CCPGL----IFQRD-APYQPY-------GLC----------VK-------------------------
>Xibalbanus_tulumensis_JL112105.1_D1
M-TK--NWKL----AV----VLC-Y----V-LC--LP---A------VH-----SF---P---YS---Y-----------------------------DA--------------------------------------------LEM-WRP---------------Q-TC-DSVNT--NC----IID--HGN--------CCPGL----ICQRD-APYQPY-------GLC----------VK-------------------------
>Xibalbanus_tulumensis_JL110103.1_D2
------------------------L-----------------------------------------------------------------------------------------------------------------------------------------------IC-RRGE---YC----DSW--NDR--------CCQGF----TCKSF-SSWG---------GVCA------------------------------------
>Xibalbanus_tulumensis_JL112105.1_D2
------------------------L-----------------------------------------------------------------------------------------------------------------------------------------------IC-RRGE---YC----DSW--NDR--------CCQGF----TCKSF-SSWG---------GVCA------------------------------------
>Xibalbanus_tulumensis_JL119318.1_D2
------------------------L-----------------------------------------------------------------------------------------------------------------------------------------------IC-KRRGE--YC----DSW--NDR--------CCLRF----YCKSF-SSVGW--------RLC----------L-IYTLKPR------------------
>Xibalbanus_tulumensis_JL131839.1_D1
MTTK--NWKL----AV----VPC-C----V-LC--LP---A------VH-----SF---P---YS---Y-----------------------------DA--------------------------------------------LEM-WRP---------------Q-TC-DGVNT--NC----IID--HGN--------CCPGL----ICQRD-APYQPY-------GLC----------VK-------------------------
>Xibalbanus_tulumensis_JL199839.1_D2
------------------------L-----------------------------------------------------------------------------------------------------------------------------------------------IC-KRRGE--YC----YDW--STN--------CCPGL----RCRNR-YYWA---------GVC----------SP-------------------------
>Xibalbanus_tulumensis_JL205796.1_D1
---------M----AV----VLC-C----V-LC--LP---A------VH-----SF---P---YS---Y-----------------------------DA--------------------------------------------LEM-WRP---------------Q-TC-DGVNT--NC----IID--HGN--------CCPGL----ICQRD-APYQPY-------GLC----------VK-------------------------
>Xibalbanus_tulumensis_JL205796.1_D2
------------------------L-----------------------------------------------------------------------------------------------------------------------------------------------IC-KRRGE--YC----DSW--NDR--------CCLRF----YCKSF-SSVW---------RLC----------LNIHT----------------------
>Xibalbanus_tulumensis_JL216730.1
M-------VN--Q-VA----VIA-L--T-A-LI--IF--QL------VL----------P--SYQ-NNNVEYF-----------------------D-DS-----PM------------A----DK--LSIMKQ---FMD----LT---KR--G-GNT----HVYRR-SC-IGRYE--RC----DHR--PKD--------CCNRA----ACK-C-NWWGSN-------CRC----------AKP-GLVWLW-----GK----------
>Xibalbanus_tulumensis_VG_c9387_g1_i1_D1_3
M-TK--NWKL----AV----VLC-C----V-LC--LP---A------VH-----SF---P---YS---Y-----------------------------DA--------------------------------------------LEM-WRP---------------Q-TC-DGVNT--NC----IID--HGN--------CCPGL----ICQRD-APYQPY-------GLC----------VK-------------------------
>Xibalbanus_tulumensis_VG_c9387_g1_i1_D2
------------------------L-----------------------------------------------------------------------------------------------------------------------------------------------IC-KRRGE--YC----DSW--NDR--------CCQGF----TCKSF-SSWG---------GVC----------A--------------------------
>Xibalbanus_tulumensis_VG_c27367_g1_i1
MKEA--NTRR----YI----YLC-L--V-V-VL--LS--II------IT-----TE---A------ED------------------------------D--------------------------------------------------R----------------L-FC-IRHHK--YC----GHR--PKR--------CCSGL----FCR-C-NTFGTN-------CRC----------QSK-GALGKLIS---GK----------
>Xibalbanus_tulumensis_VG_c29843_g1_i2_D1
MN------KV--THIL----VLY-F----I-IF--LC---G------VQ-----SV---P---FL---W-----------------------------SA-------------------N------------------------LDV-------------------P-IC-EKVGN--NC----DLQ--RFK--------CCENL----HCN-K-VGFGT--------GVC----------E--------------------------
>Xibalbanus_tulumensis_VG_c29843_g1_i2_D2
-----------------------------------------------------------------------------------------------------------------------------------------------------R----------------N-YC-KKQGT--IC----AIS--NPN--------CCPGL----ICV-Q-TVSGV--------GTC----------E--------------------------
>Xibalbanus_tulumensis_Xt3a_D1
MHIV---CKV----AL----VSC-M----F-LL--FK---D------VD-----AS---A---VL---W-----------------------------NQ-------------------Q------------------------YD---K----------------T-VC-NQEGE--FC----SKS--GVD--------CCAGL----SCRKY-NLMGY--------GVC----------AA-------------------------
>Xibalbanus_tulumensis_Xt3a_D2
----------------------------------------------------------------------------------------------------------------------------------------------------------------------Q-TC-SEEGT--FC----SLS--DSD--------CCSGL----KCK-R-RGHGY--------GEC----------SK-------------------------
